# Supplementary material for: How Are Mate Preferences Linked with Actual Mate Selection? Tests of Mate Preference Integration Algorithms Using Computer Simulations and Actual Mating Couples
Source: PLoS One. 2016 Jun 8;11(6):e0156078. doi: 10.1371/journal.pone.0156078 (PMC4898694; doi:10.1371/journal.pone.0156078)
Supplement: S1 Data — Newlywed couple and agent-based model data analyzed in Study 2. (ZIP) [file pone.0156078.s001.zip › S9/Euclidean Model Data/Euclidean Couple Population 11202015 0210.csv]

	trait1	trait2	trait3	trait4	trait5	trait6	trait7	trait8	trait9	trait10	trait11	trait12	trait13	trait14	trait15	trait16	trait17	trait18	trait19	trait20	trait21	trait22	trait23	preference1	preference2	preference3	preference4	preference5	preference6	preference7	preference8	preference9	preference10	preference11	preference12	preference13	preference14	preference15	preference16	preference17	preference18	preference19	preference20	preference21	preference22	preference23	preference24	preference25	preference26
1	5.66053819460825	3.4333984387259	5.35828562050411	3.30385911938379	5.26080930376645	1.58270758084733	2.79102600693121	7	4.89306749398264	2.28539746455868	5.18926993998291	6.57125546865675	1	3.14633260756459	1.6994123192993	5.2712120326041	1.96310661913472	2.02174300993814	4.20425478496923	6.6777238445841	3.68128877106337	1.99772836414742	6.01919961084011	4.23173959043653	-2.66369451226706	10.0568397418331	-2.88804504087616	3.21522625390159	-19.9241049354228	1.6240673804069	4.10609730096188	1.63975545761295	12.4268597532345	-1.29369768316671	-8.41040682003084	2.19776393290837	1.73871914173786	-10.8596146035153	4.28910589772158	2.26257654137071	0.428417318968099	12.3793508824857	1.37482627639008	5.28537036242922	-3.33596128456518	6.8079649960534	-12.4768922217627	-0.105560946240231	4.58603387840961
2	7	5.3770519524309	5.1409945513172	1.69521962298712	6.44912509941766	1.56253799538724	1	6.83533328987265	2.66479000996023	3.97292553003801	3.95680725506838	7	4.86372625283891	2.65534755593914	4.21939218555261	2.47767123927365	1	3.02618861916741	3.22529969484444	1.82285885583169	1	3.95471731312043	5.464403765579	2.79461323861909	-0.355293062520645	9.68729930330509	-2.98292096223051	3.15254673527574	-18.2702035634329	-1.60378354148431	2.53230411305401	2.31046772470531	11.7892272663746	0.972387666121131	-10.8430299010625	2.19680842881467	0.142888715816586	-10.2934792058285	1.36436233598459	3.72415987485121	0.0806577465763628	11.4688378442291	1.18299783997461	3.00737704185196	-1.58417292801044	7.22477249639564	-8.10230070806274	1.10795411261584	-6.56293586012801
3	3.23196556286123	6.10432364087568	3.36899625499442	4.22600888242136	5.06445728890656	3.91776166143518	2.61727130972298	3.24737433401712	4.86469859211248	2.58125514914115	4.86212977169201	5.96504698398275	4.16012183930457	2.91063130925328	2.9695876124234	5.35182316769299	3.24965381885442	2.78681441697177	2.53809534653235	6.80974479693309	2.11149281033021	2.89959080345661	2.81498523321318	1.47545710083519	3.21336049581027	10.20949093073	-0.97595193173641	2.75846544931692	-19.6700446190985	0.601461663420333	4.30564466691663	3.69954604929749	10.0251995257426	0.637468775803673	-6.54100627094384	-3.4055139657402	2.73478801424614	-8.09820488112708	0.864011122107973	3.01172208385277	-0.0976564479369929	6.95695327532082	3.45887916567229	8.27742584670953	-2.07293214224763	7.40537303448349	-11.2911773364464	4.6059435489274	-3.73658991221208
4	5.8943530342957	4.05593291935802	1.24561519131779	1	5.76985942746177	2.72642504270907	1	4.81182388835137	6.96574715522764	1.82931898918584	6.52240108133696	6.39470580992487	1.50377394589495	6.08267787551333	1.17148928561257	4.83324726369384	4.72591403767942	1.680805352617	1.9920236512471	4.32258366697117	1	2.64002509332066	3.76508722912694	-0.39398920090508	14.9629676768526	6.82228704877943	-8.18696181768487	0.913048113628904	-6.159071570554	2.36071916817042	11.4474562468192	2.02983360691155	10.2529277295484	-0.0984105798930259	-4.30531561375297	1.67558649851583	0.70004144826446	-15.322325967426	3.35237369367885	0.931863123525823	7.26738630799507	3.90863908876579	-3.24388639652959	4.30922429310899	3.16957755319796	-1.83335390212658	-9.93884858850446	2.3495447888123	0.921433789420355
5	4.21701320062856	1.12727390217537	4.39227356871115	3.90195139007076	6.07557840550356	1	1.49163326103947	3.77747201474808	5.16763106568122	2.10265662262749	4.65690984000044	7	2.21450852212735	5.74614972586057	1.11244558266365	4.70686842393697	1.52163719385692	3.09343636624527	2.23593077314657	3.16422259293288	2.30116734686819	1	7	2.19190970986633	-3.72159945642908	22.3094334592558	-1.14972585935036	5.21403680280409	-13.1963106487214	-7.44246257673663	1.70703047745527	6.55016069273563	13.5517148075531	1.23660194237648	2.73871517119528	0.570739951616408	3.96073548767347	-13.4148178491389	8.38425228584539	3.57033309305959	-4.97660500208934	2.52773561728964	5.35613867767245	3.63835640562769	0.453262903349544	-1.87789845099327	-3.29904492468444	0.0106170236814344	0.430445246245415
6	6.12323424970172	1.29964274415619	1.59936435338202	4.18097461760523	7	6.69599328109718	1	5.53002411030858	4.04278530985903	3.23236743849823	4.82107331647991	4.64756912059323	1	4.76444492901157	1.58750049487324	6.18648051573937	2.62063392461823	2.2275797077604	6.99043991927666	2.146817004056	1.2342918299483	1.48384694597051	7	1.21554801435046	12.9072411583248	4.96664450927764	-5.36423265333513	-0.12166910879285	-8.10460933326773	0.239733106217413	10.6607041483586	4.43781333197783	7.21549279919699	-2.26963029968479	-6.18571326628103	2.08218985944054	0.469367884605318	-18.3614924350739	3.62922462240056	4.91987306237142	10.8782750183638	0.766998743721027	-2.12348147618404	4.08800887315665	-2.91320957048231	5.65716063110368	-7.7584854792068	0.915568187975652	11.7056572009637
7	5.39524355435169	3.76521555735306	3.19155766385253	1	3.76415475218682	5.98124528035148	5.76246455136351	4.21653228799658	5.79754074695506	2.54216054012782	4.75432942234037	6.54047380270094	4.69754802802174	2.71255822522911	1	4.95481745222847	5.02354286357173	1.00085974854107	4.63956034331028	2.64032822722364	6.15189288373436	1.78011348239719	6.32861416810678	-0.438176687221664	0.992564438947115	8.22220391408614	-6.12461365108367	1.6841634017239	-16.8774318870559	-2.0892812121453	-0.599573639132387	3.93028379850641	5.90974785618234	-4.53197377234944	-9.74057762515721	4.30863930467659	3.25574126964043	-3.683485529596	0.355979571357387	4.69072280092913	4.96865603384359	2.66180456385705	1.63504698468963	5.64973187173448	-2.88899727253229	4.78999155904186	-7.79961476990684	6.11788615819295	9.18627139464226
8	5.74419325327727	5.77172020082998	1	3.94289813639156	7	3.48361660237725	5.60085850810997	5.15581823807778	4.99338795462059	1.10639223163265	2.93808606067807	5.85205801698948	1	5.81124258032412	3.03621845347769	1.51044786635079	1.40095645927958	3.15567012444471	1.32547511026041	3.01198408438077	1.37120062942218	2.8784099679365	6.20840776084705	2.80765106935074	-5.50512178205265	12.5473863691384	-3.31319072438361	3.63023464120074	-18.741739461184	-2.39105391012183	0.0384289175910528	3.23242748327532	13.6697664475598	-1.8899613186068	-11.1300450640687	0.393307036436453	-0.266686750612101	-8.74245590730982	2.0534768544976	5.07999491562674	-1.69995087535411	12.6072629511848	-0.386292003894298	1.82194205003955	8.54365844595833	2.55128417477188	-1.31051943836591	0.591703739624096	-4.67712164487225
9	6.88446744368837	7	1.92841916804989	6.61312932984231	5.34043918221928	6.19323150650047	3.1469259574691	4.19248304645388	4.48966439990422	3.54639305121542	1.71866785440701	7	2.00211650792986	5.84270542513517	2.62804355360272	6.86550260564741	1.73228512670857	1	2.56867400165398	3.70034041512514	1.06174019542304	4.34806895471565	2.52437501988864	0.530806750371914	-2.31217579432112	16.6744812879044	3.79341678462009	5.83038301094546	-19.2897210580914	0.558938254643082	-2.46002106886629	3.68681364091716	17.5715121817302	3.19020287189067	-4.26036444424377	3.15836965189237	5.46710161400774	-9.45678438470309	2.99688182102652	3.40876387885258	-3.62790678602649	2.38821882626989	6.80986899176001	2.94262537834678	-1.67268044871812	-1.28751758653249	-9.77345130592417	1.54120544408975	-3.7882989758289
10	6.67846540608165	3.51676093407146	4.97856419024665	3.30176204195727	6.04452403503359	4.51186752984509	1.29812840314287	6.37153701935823	2.00003326858071	4.35554876918541	1.8198827921612	7	2.18553714889035	1	3.34482570002111	2.68001446468594	6.36563715477547	3.83022260775474	1.44382909918077	6.18282189858692	2.75226667390696	1	3.5255307838686	5.06476622221565	-1.19678959643619	11.6406952981099	-4.50175811225201	2.89168372181285	-19.2554779890661	0.0490084204257235	2.62575349252585	4.21416499364441	11.6595792768364	0.849279216075969	-9.38969439006892	1.49044492676383	0.936584618657453	-11.2624252559019	3.35175500912905	2.72437944842621	1.4344889984525	11.3815348108777	0.113026623449329	2.67438544629836	-2.28112109640254	8.90822814307498	-13.7227661820613	-0.443030433057708	-1.38138576628629
11	4.88079424993568	2.80508608075772	3.30160202540141	3.26552463964964	4.1640151322922	1.50316394548532	2.28132859867511	5.42628180628652	7	3.3112054512059	5.16714831089803	6.04168137511777	1.62869433252455	3.02991952515112	1.50942410007614	2.17143835032883	1	2.45655038483027	2.940356001542	1	6.70367332348455	4.81959326875783	4.94914703321654	-1.18912668730782	-0.595288647450588	9.87086964147124	-6.24654570195042	-1.41930479977213	-14.1772270259598	-1.60358493278577	-1.95461314072133	3.04160493985611	3.49824344475818	-3.78267926354698	-8.43525373504088	3.76213362876303	5.35562434526197	-2.5395986800546	0.233253919239206	3.26767487418837	2.47382354102121	4.08720569548426	2.75999879655093	2.18485051667637	1.57767895373773	5.6430460689337	-9.22362469170652	3.29668461214033	-4.20482587730563
12	4.37458412215901	1.19891624986021	2.26139643876855	2.92255550500876	4.79608584465963	7	3.02191800159179	6.58551410876658	4.52997545318691	5.52474077943271	1.88767213186903	6.34846271919359	5.92012967540085	4.8813768459361	5.4307142811499	3.35014814574421	2.39936049589365	1.42015151495921	1.6607777952176	1	2.4225207301387	7	3.04491488610556	2.36722014924169	2.63920544335117	15.8426839213167	-9.10070889921385	6.13345801111347	-18.5511529268922	-8.30901413172039	6.5601695300227	-1.22086001967552	16.4995411637751	5.83285788399246	-5.84638350385248	2.42837486273369	0.25408524766612	-6.1162951516695	3.22422132963176	3.17388549525964	0.37389193711242	5.42969918945969	4.49901560836271	8.35804826875157	-5.30961056997866	4.75712549096271	-12.829939615775	1.32371383463089	-4.46803927486168
13	6.78852376941414	4.8046260416799	5.13984255579062	2.08734507549637	5.56057757016879	1	1.63888472983741	6.20173435609696	2.57900237618835	5.76184485580047	2.54525333500888	6.12835107018732	2.29999262574459	2.6614193665977	2.50976982590824	3.24441113598622	6.76605075227816	1.42079306807923	3.35998986712893	7	3.96139659157564	1.7361458383094	3.70985129114951	5.77754557295632	-0.247643952393603	10.9511691489788	-4.62038989209911	2.44957823905792	-18.7800729990726	-0.680326038443565	2.86877381959134	3.64982447794978	11.4993779820641	0.380467556445666	-9.09921819684452	2.06601342684438	0.0665666839600524	-11.432465680642	2.60131352908069	2.25889357888853	0.587746399971727	12.900468715944	1.13725329182297	2.31561814008281	-0.883870727082634	8.60681730375684	-12.0637830438045	0.922078541823775	-4.49001267754181
14	5.00478591998244	2.46804244007499	4.98009948432027	1.44506962401567	6.50712135914409	2.35402854445554	4.74458204741772	6.07226321496979	6.89542941799068	4.39337503232403	5.75178924450562	6.73548629011613	1.30875390577549	5.55471418740709	3.68228024378412	3.29475821596195	3.12936985030937	1	3.42346520764065	1	2.7275086674739	2.09492972232212	2.46414790561658	-1.91320442725792	13.9267948934594	6.24491229909904	-8.06170631712296	-0.390634511485345	-6.03124364099798	-1.9413274776939	10.1057215868828	5.1914922512191	8.71268070515876	0.161489299158922	-5.2094783375827	6.33683400671753	-1.32591470416431	-16.723324998797	3.66140244469798	4.32765223540334	7.34670306819441	0.350781832179368	-6.58648486241679	2.42428557527922	4.43024110504239	7.73990737206026	-10.3472096828187	1.51134586467872	-1.53542475778057
15	6.09818501911635	2.55028674663784	2.47319216923325	4.85620133076566	6.34731882665226	3.88576940650805	3.66115329357469	4.19491670259355	4.28027379208315	1.8698668383863	4.50278280511376	4.19464894988592	2.29590547375225	7	3.70817267946713	3.91124812974832	4.92923649684713	1.74249475001571	2.71279377976943	3.50225782787628	1.56603260156646	5.07346096328915	4.70858235016636	0.72476168520998	12.2503181323845	5.90684180215215	-5.09958753267788	1.19742682317265	-6.21468378331261	-0.689524888543508	11.1875817359548	3.80257588904524	8.91210323707765	-0.663406048822449	-6.12589339598391	3.54619108992378	-1.05988844398853	-18.2507416532618	1.58721264868825	3.66011124462285	9.5052012837887	0.517678054072591	-5.14218048501764	5.14012653316348	-3.62762313846278	-0.132421956198067	-7.69663037258316	1.68371628698003	-4.48634472360231
16	1.46099138884245	3.87447421988381	1.2830139697218	4.81367727989912	5.75255792197838	2.01426556760086	7	4.16324519000954	2.6801620881824	1.89596274753528	6.72920555558551	4.13154399889812	5.13930825134587	2.07359196367254	3.4918469079793	2.13892762725453	1.68150988228594	1	1.68178568675885	1.10234710193546	5.5995243737354	7	3.40067325863113	1.51976545776687	-6.60825588316216	19.9524554639989	-0.542863822614065	1.50255592706291	-17.0372039299867	-6.07074129993891	-1.6838937300362	1.40168907301808	17.9004971493251	5.54488743855587	-1.41344087352177	0.217288442445451	2.61631957470047	-16.7565177861093	6.64423612979137	2.10899109871814	-5.43699348754311	3.68846535900441	8.83997134844717	3.3033177858844	-2.90957674350206	5.0158479775385	4.12478663852803	8.13220119136246	4.23285813786758
17	3.39552734652711	1.38995602877674	1.44060328165445	3.97232201915137	5.08923328776963	3.47002780819849	2.65796357147566	1	3.46610135543926	1.11540508994542	2.05535509168604	3.07159088185164	2.71123288151419	2.47204648438628	3.86267127074357	6.05487782362855	1	2.16861300532269	1	3.04392520701631	3.99896007542	7	2.30193142937025	0.641129469331962	-6.72252844322967	19.2992909187166	1.29773531161246	2.27854740061632	-15.2513615185293	-4.61635904206199	0.431859696647373	1.86855491599877	18.4795406358828	4.09454765991122	-0.197193301725718	0.180314266442832	3.28966211483654	-15.9266956563529	7.0398848304107	1.91155844223401	-3.63217232722443	2.48694054976958	8.71205959063738	4.60742947228401	-5.22821137331611	5.75004964533478	5.18455601838651	0.845166293135463	4.41176188736196
18	5.22263887146158	2.59350113351759	2.93699936207456	2.07035310988887	2.51606434328275	6.09871639410292	5.54409973214861	7	5.35967331804806	2.39024050658218	3.87792365489114	6.49427075653291	5.32316057712977	5.99541969784577	1.23213386115752	5.8536416581041	3.6064955528357	1.50563473116509	2.71133449686046	3.65054297202902	5.1487585916657	3.51383054584512	7	-0.684492966157473	1.91200621624911	9.13340528546436	-5.82945011118018	1.70831072733755	-16.4684211748632	-2.7549782024324	-0.887979156682281	3.36169916175058	5.42468464906588	-4.43725883391364	-10.805772702246	4.16233417653447	3.84628646922949	-4.29190286077142	-1.22889148469855	4.35513264395873	4.56113496387172	2.66486098530362	0.0336977471065634	5.32471485997388	-1.80353120629538	4.73547892013221	-6.62558061648028	6.11101079286356	9.21651079472124
19	5.9934184531393	4.15638550061916	5.09778911363447	2.35685114462886	5.04861623671921	4.81471089824515	1	5.03550140380286	2.30284997769743	5.29038501626476	2.27847103842755	5.91872059264188	1.45253906818243	2.54860853410589	3.19018273700621	4.27105176736153	7	2.07718778293985	1.9272667111123	7	2.7305522691544	1.38686702915426	4.41935016368656	4.62847818891571	-1.70256805325822	10.3182567780008	-4.80682902562736	1.96428437842363	-18.5425639548653	-0.426853413584687	3.166053756241	3.89807910975517	12.4475805672948	1.25443589643551	-9.22355150639238	1.87800645829104	-0.0996776970025187	-11.2638300146418	3.46574213279911	2.54164477007767	0.661548846424107	12.0026292579753	1.10522973553873	5.93020776997274	-3.44428465752621	8.62682757238243	-12.2392304603059	0.879839207123068	-1.85101071762372
20	3.92261036586457	2.01880073832721	1.53071836250789	1.81753025553528	5.18218293691195	2.72478635663688	2.60622391229364	1	4.40718482290095	5.92635578706249	4.01584091704856	4.99778917508767	3.87716401461622	4.99571231426838	4.54653010977006	5.23862414242427	3.07498598686594	2.1387686179772	1.85035774500008	1.77960350492874	3.98116668880351	3.08828645380908	5.99587565600159	1.16035309305781	14.4760914574489	4.52959770459417	-7.50403047616865	-0.369176612429098	-5.98796137367428	0.246949926788636	10.5416823726614	4.37256998363968	10.4936497449846	-2.24267505888349	-4.26700827233344	1.77026508357545	0.155880030273617	-14.5865142410742	2.71562778379893	1.59883187353506	9.06756064701757	5.41694475000808	-0.907282796729639	6.03506035852615	-2.25170763138087	7.11832659916377	-5.09644277491794	4.91577098126945	2.40091111908329
21	7	3.37905295138718	3.46462451290774	3.45213926444437	6.0364931940563	5.59166125832766	3.79662503434298	4.77573791741623	2.1774904303633	1.458371691343	6.49568889020823	6.79564677479322	1	7	5.37518726949617	1.08640730748418	1.92554945033899	1.1061530465126	3.51669690924169	3.46940410769236	1	5.81210158122362	1.25076140264825	3.74748761047266	-4.95560054623988	13.5281327240554	-2.57567594309011	3.8344356850394	-17.6941301698871	0.382221068217961	2.3540237437638	3.38906515058077	12.3613179490434	0.33392608335198	-8.99144424533715	2.05075875784138	1.8768571366162	-10.4041242056192	2.20447676009532	2.88052674988255	0.62580246999671	10.2861177625893	0.0415592104012179	3.36066585093979	0.772278954179078	0.826724567704317	-8.75530673480699	-0.337037922786976	-2.89153941322424
22	1.65323174968863	4.10222730096145	3.88174782240377	6.86506230759553	3.19134929772637	6.13476291677449	2.41287482536285	4.09006709392917	1.34085952025436	2.54141790888428	3.84573052791453	5.55076509215335	1.47937944755539	3.28448049713339	2.23711385400514	7	3.82048781611353	1.51893535989762	1	1.01754032072166	4.62535441813164	6.53183368730626	5.30108931447946	4.93022642382626	-3.58217924679693	19.7593634185451	1.47623165289989	3.95684923901115	-12.6174549459538	0.490764492375348	1.77680315681445	2.2810954668305	13.9595514949887	8.31124878066763	-1.37906853673094	-0.630855395045894	5.34803829588722	-11.8769587985421	8.95155708750635	2.04913063254231	-6.5547467687764	-0.390135064160766	5.72184468041381	4.25312077442464	-1.51766216392767	7.33185030677593	-13.566266233807	2.67137983951626	3.91889888946862
23	7	4.30285585774284	2.41475244252055	1	6.61916214011794	1.98994902465822	1	2.43505076267136	3.75113656645126	1.12540144567635	4.15871655789301	4.06780480298148	2.63391624057526	6.03837825997338	3.15054469902661	2.44277626355895	2.33643970238753	2.73693659649565	1.06718267979317	1	6.92180964538993	4.7300503478225	1.63703913513382	2.12332799268694	11.2143480861942	9.90022619862504	-5.23975742005932	-0.843445366116186	-6.71604067381136	0.0485253820427344	13.8624941637932	3.09679349633181	9.11334306617146	2.67621835801491	-4.66873041053847	1.43323613539176	-0.457951871559062	-15.5130189329421	3.20569338249087	4.44591756475168	7.89665236000833	3.46828170463904	-3.76243383924473	6.38415736573759	-1.83938574185774	6.59152252918218	-7.65377924768819	1.55164886283917	-3.98100031508435
24	1	3.31668906387238	1.15076002828984	7	5.62358016426718	4.10518324391438	3.09893678383697	3.90936946734722	3.65289790473119	1	1.85557772163379	3.99626012985465	1.09697799312545	1.07588196584561	3.6735728372291	5.61606400818163	3.11785117394009	3.26619302836555	3.38664011297655	1.0089153530661	6.7915479661244	6.09526481489055	2.09985466252652	1.26886379110836	-7.12436329811714	19.5323029112883	-0.999271728365814	4.05407241386462	-14.1388466363059	-6.61881247282274	0.34776989458744	1.66122591030621	15.222090224464	5.15488587956546	-2.74556935850852	-2.11499786516042	2.79327540565382	-15.8656034860837	7.28300405000245	4.22751585689995	-5.07449976457457	2.21974873253829	6.8489140313345	4.32201440156568	-4.60481049863028	4.5540327739392	-12.8257213240322	1.90174851300662	4.37071031448869
25	6.53495146335556	6.13635202337488	2.69658695184107	6.28011651944098	5.41465057817167	5.58892720457669	1.66915024030407	1.65344487374651	6.32341119932443	2.52064721595076	1	6.79991902134475	1.858018093231	6.17208128332806	1.05093273277175	3.67730930420928	1	1.57539413096785	1	1.57279477195714	2.04472623923565	3.77608886217163	3.0994067344639	1.98208733170149	-1.88202781308124	17.1475183849001	2.81564751655772	6.17861343864516	-19.2488260266439	1.13938818381803	-3.08343809767267	2.58919309865381	17.2495747819722	3.89361404392618	-4.34230016432883	3.57521852223662	5.36215443008225	-8.95992033665709	3.27631648583668	3.68225038102776	-2.97550529996271	2.97095275240513	6.37789304935784	3.41350152265467	0.321104313417245	1.01984658666423	-5.99045433488495	1.79682219676139	1.81361261757843
26	6.32742772643784	3.00318371072702	4.13465681025123	1.58249748398787	5.15318084758931	2.08894784319923	1.7383944569855	3.19534528136236	4.92627242606936	1.65970589722139	3.22266257586413	6.99583631494249	2.71656871086852	6.16978447187213	3.88929668929453	2.74933663878514	3.21878466080319	5.5513676979205	6.29538528520354	1	3.46812770636518	7	5.17261012760835	0.643057941817169	12.0879537244191	10.5675366751181	-4.83129653612294	-0.432054295276641	-5.39236075914492	1.59504003212017	14.8805840553717	2.48719218225897	9.61220468954081	1.99182484272243	-1.14964152725834	2.57098844800253	-1.32399877869897	-17.0584016784477	5.79766017344444	2.75761481307906	7.55990129678426	2.38294587246988	-3.41565886738481	3.78163178136118	-2.3283497692616	5.97167544397937	0.899632628302016	3.75473033237576	-1.87134679580114
27	6.05314032048809	5.2575179529755	1.10800062832531	1.24294533430187	3.59184931135514	6.13424912897964	2.58634922317213	3.92593919349812	5.03629436082489	5.68279639025718	5.8540063943384	2.19827940285813	1.34303080669223	1	2.63600090427047	1.14560072586368	6.46211962726812	3.94844920702235	6.0176420487542	6.71343744147505	5.43447849803995	2.66728355548218	2.99103111815821	0.225108224554866	-3.60135916407529	14.9078416210016	-4.95113490102297	3.54731344235855	-17.1944608413521	0.654358101131404	0.47107354096771	3.00932463377907	12.1004447736227	-2.79928567171274	-9.83636369779709	-2.50213934410176	1.99138454045383	-13.322506941477	3.5760101907944	7.75069782615074	3.17675600406514	10.2862182988349	-0.615809322694174	5.74337289059449	-2.36327002234614	5.7925726784198	-12.6097159796237	2.64527298872712	-0.655732111054009
28	2.66360150663245	4.79854816786709	2.51940031818237	1.11630669572808	1	5.61562366395819	6.44561771406057	4.68126105298451	6.34071225449508	6.12346537511013	1.87025374627418	5.24861317086223	3.23973799036307	4.01152517666865	4.20738391325945	1	4.59137280720262	2.79814654101502	5.33194964025064	7	2.29259556527392	7	2.84075154046946	1.50933011656235	-1.59004596957569	7.61097870101127	-7.29196368771115	3.2570027986402	-16.0475760789946	0.127285566994284	-0.832464075459834	3.88488378834259	9.84492167098945	1.24462104037953	-8.28612376285434	0.48458509986756	2.50737939361492	-7.64876811481264	6.95194956605333	6.58424056820338	5.83666520549193	2.37858896234991	1.21996611780962	2.96079260994997	-2.25172547080221	4.46809085426092	-11.0537256716517	3.90543190736301	3.54032805923911
29	1.27564963371714	3.80193950610678	1.91204766225147	6.32909655026937	5.3722346487925	2.38172089634368	6.06924829148237	2.38853886410345	2.79206776740121	2.98031126382808	5.66148128932584	3.80700871106537	5.89809247669105	1.34152511880221	3.80101081304198	1.93550612682002	1.70906417628194	1.44438980079234	1.81412449487359	1.6800795018284	5.96486244712733	6.23253386623951	2.44327602600927	2.11809980904558	-6.35805587748812	20.0471133361393	-0.785575138799626	1.79773834930572	-16.0316731597339	-6.72888889007061	-0.702316926799172	2.44826418842688	17.1455803322842	4.47061846217672	-1.55328163873514	0.321253924630168	2.22916753616729	-16.785086481961	7.5178305305548	2.86134112881219	-5.36803637417989	4.09456832400238	8.24989215514407	1.30559810465539	-2.04359090400457	2.81410499454735	2.36245940726467	1.99333708146423	4.48847438047003
30	7	4.63877713934968	2.62426178893292	2.18249425967881	6.30489045776303	5.49574909235821	4.47066667884072	5.06559287341275	4.5795367044542	1.15451709591288	4.43207406342708	4.5465104608205	3.46600046445838	5.76285704686004	5.32945005954744	1.50139602669727	3.6462633455531	2.5993110271021	2.64183938672365	4.55797117747981	1.94749925495204	5.60695646357545	1.19945567225951	1.99245177057585	10.8519698291313	9.3423595043824	-5.81171025238949	-0.639747520470477	-5.72726457767422	1.05613399687384	13.8445430073557	3.58255777228317	9.10076112323861	2.80721397232178	-5.20685949775836	1.84565919116312	-1.09848608009827	-15.2157126795136	2.98703040117521	4.39616935552829	8.53206442317837	4.65337476892731	-3.27280430592114	6.05861982478697	4.22537668286704	1.49801821006648	-7.11392093243395	1.50805808321309	-3.77696223745716
31	3.94049717628706	4.65048055582396	1	2.17815581251295	3.72034678131219	5.02114193749284	3.53085377327238	3.0537140536158	3.93726288013906	2.17997940082483	4.389120704514	5.41241466703748	3.72884410824928	7	4.66632747282106	2.50259162811049	1.68093020617347	4.42089150490448	2.49370399350625	5.44094966376237	2.61802899112128	4.37063550243009	2.80104744066522	-1.72887820307017	13.4331405428361	5.90976506328805	-5.9477855672125	0.370940283167828	-5.61858818351718	1.54317981973615	12.1201023364593	2.87650525743834	9.21008598767083	-2.86257030262581	-5.51568403505649	2.34122323712475	0.880030439392702	-13.7181776593047	2.12756590285035	1.21552327537638	8.19611053685025	6.10766409257968	-1.84182217165199	4.12404966357856	-4.31596093214059	-6.86906978687926	-8.12685080408775	2.97202078499877	-6.19730277782172
32	2.0093942499129	1.12428406794419	4.82307808242154	3.91457163895314	4.90485223446901	1	1	4.67277944684075	3.68961719608307	2.188818917097	4.70455298192308	6.18214018084536	1.11320444681803	4.6476568108063	3.52796982735018	4.45269198554792	1.15048059024904	3.23815984866974	1.67182817930419	2.81738299236691	3.18052628084691	1.90104245055568	2.77940122333613	1.12382714390822	-4.71407445463385	21.4449347100574	-0.696028487838134	5.5099064226558	-12.6344655759678	-6.47540566094513	2.03956260618106	6.60797528007502	13.330833444189	0.220523842488956	3.84620957814617	-0.312766932943638	3.21741888937448	-12.4862230452318	9.83940623784086	3.77754842841253	-4.8635032248048	3.06366386650406	5.99892970752496	3.81287631504866	-0.964995361818639	-1.65615329893994	-3.19021661510312	1.98073142790106	-0.251670145342886
33	1	4.72980437098425	1.83626511439992	7	5.20925161765974	4.25875238612485	4.18504121840847	1.27351711387444	1	1.2019762718552	3.02614476746236	5.22829258435142	1.34960413292487	1	4.06009691506219	1	1.61118238381485	2.83610602393647	2.62263624778822	1.37669780943569	4.31046291034243	5.22973945330382	3.72200285248737	1.6239611313508	-6.77946370726482	19.8145954480852	-0.841475481587015	2.77393698879836	-14.1610391608918	-5.98905899090121	-1.15164477286304	1.81337101606034	15.1106171407787	5.26284098397151	-2.26206598121491	-1.53559792206839	3.19458858123839	-15.5368078581365	6.97277340892885	2.14824830007955	-4.89823266542228	2.53205911811143	7.53670451520909	5.70123552882242	-5.26563875379764	4.9138220036327	-12.9636397195532	2.30614516858711	4.90996157148178
34	4.19626584780203	1.06145441039835	1.54218257329444	6.96746689537274	6.62205338535296	4.66632431296356	1	3.1378185973776	1.36920965899191	2.1457963376782	3.08069830239662	3.32518539825767	1.35719147444134	4.37920575357574	5.89542934995883	6.63816965374202	3.68389832360775	1.52226248671907	1.7497012773342	1.06434193774544	3.39899506252376	2.27461182192765	6.90486972934146	4.31418214027117	-3.96153521840308	19.1703122987685	1.47050726620922	2.81406361966078	-13.9258902437694	-6.80903774319007	1.2569378115659	0.828675089587623	13.6311311238595	4.08217558551419	-1.34929479847186	0.584895459933726	1.50066881169219	-12.0273474574283	6.03588916259885	2.27766066275867	-3.26572278158771	2.50841718991022	4.93446655967125	7.30780103671989	1.1732720053132	9.46589004347853	2.9867674969238	0.0408440447690324	-3.93031701456235
35	3.14844146475484	3.01132869980464	1.75922436900436	2.04103353858282	5.44616020320313	1.81011654208561	3.09341831330073	1.25535430412436	4.64625774968037	4.13921748224068	6.72327093421953	3.09756286770808	2.2061496789204	5.18796258314981	3.51845838667674	4.05854425440124	3.07156016747157	2.25284706242403	1.38126214524017	1	3.59095955660102	2.88986582445039	6.30508188084945	0.831834862605729	14.8014325234901	4.53235725608801	-7.7513862834742	-0.755649646752067	-5.91808679540052	0.0273449019907572	10.5219010427946	3.91840580839013	9.3795766206904	-2.44194604609323	-4.92990384089068	2.02365059782383	1.08597653108343	-14.0809646302093	2.7851184791608	1.49082833827373	9.39971868091588	3.87374227036052	-0.297190078472124	2.87996761003533	-2.48317915985953	1.92138038800084	-6.0352127139479	3.32814634470798	2.24636907879201
36	2.34750783318537	6.04729982209855	1.85751462404521	2.20646123672539	3.43144431750531	7	1.04468654385229	6.4968581728246	4.11341898810869	6.67179835062612	5.16479139608881	7	1.98456366244886	3.92657848578612	2.29612538874146	5.75313540715024	1.8292520585996	3.01202944470223	3.62862930475041	6.37253927173339	4.90618621454214	6.66116054602469	4.86410326665791	2.29643282071845	0.812143867031416	9.46044751137341	-8.35708949308683	3.04704215436208	-16.8754783628563	-3.0590624084875	-0.426135735717078	4.72691626404213	10.0695329741278	1.9389485913125	-6.61297901149229	0.917705476431066	0.17070679905771	-6.03395660174354	7.96513692926438	5.94217062187906	2.95806618784687	4.57999962509337	-0.45359908349147	6.29620856758615	-7.94062558750611	-7.60449178707416	-10.1952408168102	2.93327047481832	-6.96188682546719
37	6.94229481592271	3.11443562742368	1.73568356457551	1	4.8902924458429	2.06851987046191	1.24642081017334	3.4667333369096	6.64209789594979	4.94244567998483	5.10868899326876	6.22903154979907	1.23601415497468	4.72293641418181	1.47241821310365	4.62130084958224	3.21734586740919	1.45211979407351	3.02412307958977	7	2.15598476960608	1	4.06153269190291	1.44563388913684	-2.09409539769854	-7.87835412173286	2.64240423491949	5.27704973701224	-10.2818181871478	2.53917999504657	10.2035825059413	2.13767047104996	6.69143217182928	-2.98248870478549	-9.23154643245737	1.63623925111106	10.1840473900212	1.24443485968442	12.866143522467	4.87069293229591	9.63213725567024	-1.11194616390626	-0.0774687071366889	5.38942836588145	-3.08003245959167	2.61887040435293	-12.4099442931986	0.943907738364548	-3.45971082620148
38	7	1.01475573063515	2.24621880011775	4.17119560239802	7	6.07759191626521	2.96830080521799	6.37943848470909	6.94577535582316	7	3.33907257923819	5.82798510557819	1	2.51987922133217	2.08250665571075	5.19309036017089	2.31257838538813	1	5.59150351720245	6.52869249586238	3.58689161926475	4.61672060688137	5.59927415992156	-0.273891035682079	11.6341911383506	5.12399224263928	-5.30701798413926	-1.77128080448699	-5.96004102158338	0.685730090332353	10.1673920996454	4.1252554391765	7.95334852917811	-2.99112447519948	-6.11851033357021	1.64324463235805	0.25580582771203	-18.9185943261025	2.15559927911931	4.16447358802341	10.4496560939771	0.18665593075785	-3.95815009757454	4.81820024762761	-6.96405093371157	5.47398007538522	-10.1411971160005	7.65303594026932	-1.5794593293184
39	5.8156843039826	2.73366047101228	5.10322117039613	2.04175855565287	6.10747098405132	3.77454684483907	3.8592524565165	5.85835688786443	6.39779843738162	1.23004580036992	4.88477388140619	7	3.55676106948172	1	6.30514873545595	2.87981722033006	1.53890344550669	2.7762887309799	5.17902445762194	3.84071719979467	2.11254003861888	1	7	4.16712242334112	-1.30232360336759	11.3392701801136	-3.75732326279975	3.17408478799792	-17.7199033577261	-1.79195259507042	2.34682502041612	3.2445161888256	13.0075464351098	-1.15169720662061	-9.4665244242251	2.28515875151399	1.04346087635114	-9.02586127444689	2.33194695770024	4.22599112404645	-0.555250183350911	10.8214858903415	1.32709622254975	5.48398284331498	-2.41937107979103	5.21210077159648	-12.4844275611007	-0.28818693592663	-3.83275645905256
40	3.52453102983057	3.15050424610823	2.85724470804853	6.74789695262757	3.62467833801469	3.94791228400104	3.97738889530221	1	1	4.42614685329219	4.79359122201526	1.87854546781025	2.01735999021849	1.64741719165265	3.73679249192358	6.98525417652321	1.20939630400989	1.72307152446443	1.3962629648486	1	5.932001668861	2.64820856534704	6.21088276983634	3.57488827882703	-2.05582478350092	15.3722490144209	1.10241885242014	1.24827417875774	-14.5227176650573	-3.90178500322642	2.22285112184653	1.60826723451351	16.1437652173797	6.72951828566428	-3.59801058163977	-2.67397990303916	2.79211604058299	-12.1746287474587	6.32112484628224	3.2207511825505	-5.52655859173182	2.3951250846353	7.05248238101425	3.11526439185372	-0.600789039319819	3.93925569858998	4.90223079266643	3.01500354718722	4.75413972350807
41	4.89797562646855	2.95221875706181	2.90516906951463	1.63458834509423	1.61543289562896	4.93323630105269	4.70968887819939	6.29569936827824	3.94498465570025	3.25614056105078	4.15865490873061	5.54851411702047	5.26959499953003	6.91605214478141	2.28941528161045	5.66236077315794	4.75744714672946	1.60020177058101	4.15413649029173	1.89638150851121	6.40734148217669	2.93081321130129	5.66218864319478	-1.18428066790194	1.45153366245784	9.77810749282236	-7.52302898037723	1.24454221790326	-16.8189100885093	-2.32209022754978	-0.484248384346239	4.26939025549716	5.32250983282925	-3.57572983763503	-9.65586303043036	3.52464841572149	5.10031534674591	-4.00882939121217	0.588566025876451	4.64761605330313	4.63928117691071	1.80643237369138	1.21746059577469	3.63676482267704	-3.27758332696558	7.0957247667242	-6.96419959472268	6.11151217358679	9.09523957514467
42	6.8851407891742	3.18312391613333	4.28222541438881	1.98150400293218	5.31720583583396	1.52681473709088	3.73931727731938	5.69631871970113	3.87352358882282	1.77508347022643	4.72060453749705	7	1.58515329811819	6.84873121059853	3.57083655657498	2.67754599264659	2.66279872518609	3.62448801460498	2.11500055102719	1	3.74137529108127	6.87941223692715	4.69494205486801	1.64054707737081	11.3674050619703	10.6625732873064	-4.78024717295606	-1.07954630901124	-4.45706341106622	1.10873094816047	13.9417024319316	2.271906394134	9.78904339484241	2.40089914721382	-1.45565198823766	2.22416729854954	-0.589682863433825	-16.2896611561119	6.17602648339592	3.66241179937044	7.488524678407	3.30570952338177	-3.12857772841615	3.73901940032948	-3.43348537847346	5.9444030922653	-9.02360673387254	3.85215627610763	-2.32411818182066
43	4.8296812169878	4.6483522195044	1.18874369190058	1	5.34315781782644	2.66741659570247	1.29404390715603	4.73664630746443	5.98840400385844	1	5.15339765918477	5.37759396312964	3.6003164168218	1.12005191831894	1.48207231313596	5.13716740858875	4.74910134519127	1	1.79616901957005	2.58421677074378	1.89382656223493	2.17231785501627	3.17034624932546	-0.270930279048884	15.1451240740064	5.70383680097377	-7.63514759597743	-0.614301477490168	-6.41698525670015	-0.370694040023541	10.0019891279691	4.5714666765614	9.17172739294071	-1.64810825708453	-4.57246481767123	2.37426269148458	1.28302936582658	-15.0108135726053	3.72353918532091	1.29206831555016	8.87796447240555	4.37711613873222	-4.3767689968169	2.79354155565407	1.47761280417888	4.96071593782469	-8.88214053570445	1.6922731286639	12.5467917345359
44	5.36456861990786	6.05956122819917	3.11090238954166	2.41696124161071	7	6.51922203554283	1.97683048738878	2.95334470555126	6.06495189890093	2.00156801230033	6.79087824141979	7	2.47958201394735	5.62064323661595	1.61467141633859	3.98438079274872	1	2.30390697011203	3.17410231131649	6.06198417694616	2.99069314968715	3.05484485563058	2.83776011476142	4.18458308244136	-4.19594434107446	9.90612169358591	-2.11527430712286	4.25599408916679	-18.6675297039428	-0.938681082732967	-1.53246256312145	1.72248147695414	13.2998380309182	-2.75264544266769	-11.4261094746725	1.93668120468384	1.00732683561666	-10.5995786453914	2.68960686812265	4.37100966512854	-1.18001214842963	11.6923788061645	0.0448920621909955	2.41179320305409	-2.11625983114605	-1.01752807885206	-6.43685404388588	3.0820748279473	1.38823343919167
45	6.19740898731939	4.1459056871531	2.42814250529976	1.04631989631722	6.48894400432289	1.54460505477606	4.20259209275955	5.36982674121171	3.59016383499124	1.28795252098351	5.22780431919011	4.01850960526593	1.96940650135673	2.94462971233055	5.31166030530316	1	3.36010597595863	1.97749024778312	3.0039096119746	1.66998188114068	1.89117460416614	5.28449086497484	3.35922067817204	2.92356014265227	10.5186257280194	9.24699338839647	-5.83211206555572	-0.935553272121339	-6.12016863249274	0.0591861166367666	12.3641709564443	2.33194276183723	9.89264487587175	2.69127752267648	-5.02812940937832	1.21288737876232	-0.608918945878718	-15.0045192648179	2.34857090357695	4.39150450133177	7.87522310769282	3.86048553655456	-1.87399263602527	3.06836551693552	-2.06147670610662	0.0902625746919978	-7.70135150640803	2.35069720240644	-0.950255865247277
46	6.25993755906941	1.22638297645807	1	2.05194371317864	4.41543862012198	6.67635516054421	1.06295123330595	3.37420908275858	6.49648273079977	6.24601542213386	6.04662716164321	7	1.75167640723985	2.5733706391106	3.69322766167554	3.9182198587457	1.63764982502301	2.3791551889653	3.47383085691519	2.60694350881788	1.69551759178175	3.04680375974947	3.1925810166918	-0.0586162748342038	15.4702782710184	5.21638700322224	-8.02213053934974	0.80788894359982	-4.9696480730104	0.52734133107949	11.6751038137165	6.49300650224955	9.07042926076125	-1.15754838217113	-6.61392944611059	4.67716170437732	0.0792516808972842	-16.3148820268874	2.30610261352803	2.18601216839988	7.53704745524695	3.60432527481756	-2.77921576799206	4.35437950711605	-1.40101116549877	8.54490605888979	-14.0058290076837	4.4562697535021	-4.37549075832099
47	5.61399266852812	5.57465696779678	1	3.38654114236691	6.31536066962712	7	2.23613273376421	1.56332197633614	5.76993154441471	2.21316078767476	1.78288169356782	6.37485963879413	1	5.13402068281221	4.66570399537708	5.59378497660685	1	1.6346303858187	2.25394968796049	1.6164715330142	3.02579697891479	2.45402239736654	4.03933608288564	2.49004083630234	-2.77511345812035	11.12987450257	-3.08746380720979	3.24163385303652	-19.8721150615261	-1.39104331202731	1.29743513634065	4.10024991080003	13.2579135053236	-1.01167496646245	-9.92053045940818	2.06340490533104	2.65761816317834	-10.7398030460884	2.54796985771844	5.59703012299129	-2.11596648920351	14.713916036289	-1.45673438067241	8.45355330333764	-4.58815627112016	5.52599624433511	-7.30201183917801	2.91288493767593	-0.725780017853698
48	2.92078200313208	1.47797643051032	3.65418125406804	6.95168941361826	3.94927164328726	6.25990791881792	2.99045988581673	4.92178396715181	4.48564683169278	2.10154836113355	4.17025747104239	4.68648724692452	1	4.98452139383575	5.01854814100214	3.41281867881451	4.80273633714379	1.67305248166402	1.30607785169757	1.64517933584332	6.40305295593015	1.8806923772624	1.27356235802119	2.56776344671087	-1.69144624192069	17.9399822611019	1.93629921142493	2.88998446153485	-14.9310779700329	-3.85700937408008	0.918255082812573	2.48168007820287	15.0563238583768	4.00454347395719	-2.34945466375551	0.565597636693456	3.41100535004844	-11.1940936053051	6.78577767404184	3.10813560767562	-5.32973844581461	1.83422428070129	5.73707370142954	1.92628358010503	-4.29227023040826	3.93173452648631	1.8110390738025	1.5468007624372	4.69506854006766
49	6.56853919072503	3.30722835123748	1.38274280147644	1	5.82580561159968	5.87252967734795	3.80376111300591	1.93535342864257	2.63714854208745	1	2.73339513516097	5.76943839850201	1.28159616563591	4.0597739958198	2.51514632481241	1.92574084355727	4.89791115673818	2.63218383093463	3.6599674343689	5.35727086977534	5.52750220285133	5.74718199501288	2.43233352753888	1.93976559660251	11.0375475495524	9.6394340978283	-5.85975627669347	-0.661544869300551	-7.06648767818605	-0.348998453673835	13.1976485544945	1.92051680527053	8.22522001567749	3.30589175304172	-4.98762989891274	1.63694532280144	-0.383462649359567	-15.2352593962389	2.3447183390102	5.14459343538719	8.78755019476343	3.40403872654097	-3.42382504125781	5.22035833421904	5.42683132886881	1.31451154663832	-7.41745577310405	2.21177015558369	-3.39656840611542
50	6.29241901063865	4.96124787089937	4.13435287325805	2.23172390271514	1.27954194695589	6.27929600955151	1.81314768160388	2.52326894152026	2.49679176495087	2.8414238213811	6.32151233514864	6.47460161489256	4.06006835892091	4.60866285333676	1.92794364815519	3.44795520050008	6.63797590645832	1	7	5.30250206269924	4.35950963372041	1.63845882004616	2.85813049226041	-2.60861745829511	3.07764274960143	9.88166210576875	-7.32914305910787	1.68107073743399	-14.2294534606572	-0.702267559445914	-2.14976572273484	6.28657323486847	2.49361570754337	-5.34253604155426	-5.82604684298541	2.68752700528846	4.364513496385	-0.368388046390051	0.342149609556761	4.36500492596714	5.20667238392688	2.43585242559059	3.9238432407103	2.53717521397102	-0.493410283597823	-9.25358692560745	-9.32116927554545	1.08584857227732	3.87931521610815
51	3.26050898480002	3.70366903158767	3.55660200559456	7	4.91151244467208	4.97329882196378	3.05862435577926	2.18802051800819	1.76043100348581	3.60102097821174	3.38784004909147	4.58752632015967	1	1.47904633480942	5.74892360976233	2.09693448328539	1.72889739579924	2.35583320885774	1.41566409235355	3.28582077281431	7	6.54754073903236	4.53445816884578	3.72434485177927	-2.62367888411991	17.1893706341797	2.08299004461011	2.41134833293582	-14.3771166493275	-4.11852899587082	1.25303540572141	2.75687146633871	17.0349464580244	7.07565349628389	-2.50173933372423	0.0450491028347149	1.88327163115514	-10.3594167509779	5.87537764016864	3.02859136395958	-7.234907295278	2.08519983997011	7.75977287292174	3.99767641612467	-1.41404608513037	2.35327255499768	-15.2412233053216	1.58281574400449	3.24708499311068
52	2.89617271420532	2.0318934376373	2.58366314179533	7	1.69680519564876	3.63115050236425	2.95417167335033	3.09338933819735	4.89089645357945	3.70585530779441	4.31865148250409	6.74403869508411	3.7143194133023	7	3.30277793928918	5.50478539943053	6.69047995120543	1.41864328954846	2.92262878309159	6.50249446072976	4.80252215429939	4.53115766173785	2.43246068516405	2.29037216198211	16.7873969973071	7.84419689845598	-2.14445298009774	-0.550400102941658	-1.55819312703216	-2.12659408275163	8.48052953290005	1.72923570496509	9.62462833231108	-4.58983542673419	-5.69504674158088	5.16270564113477	-5.83788892642143	-5.16689295401525	0.720742551127132	4.48067706517238	9.02140695000694	7.22779461156239	3.57448873946622	2.77964340524794	5.07664538816137	4.08926526519766	-6.83984477527612	5.58106786264479	-2.12151862684179
53	7	3.58596230474	3.76955319561428	4.75098443527051	5.1430717774322	3.21753496922569	4.62762134580359	4.91682994388548	7	3.37976765025153	5.14709856908218	6.68048215508464	2.81186942932952	5.39576703247324	3.62957197477066	1	2.8711637382288	1	5.80655328410652	1.72248213673607	3.06057518209664	4.82432836597294	3.91150018978799	-2.66546702371829	1.10006856904736	9.88909605077991	-5.21792437525717	-0.895340835340866	-14.0184986725204	-1.76165258537092	-0.659509852070341	3.02621028259478	4.13798081027174	-3.95572867953326	-9.44444149308868	4.07811231817196	6.03647433104046	-2.85030414339712	0.566383008986847	5.07158245392358	3.01769879747898	3.66575700554609	2.31751655757219	2.38497662195546	0.666589282473926	6.95748774745946	-8.26089761412231	0.7919874803263	-6.36378451054288
54	4.35650659573651	2.9980663424851	3.09046929964664	1.71840064734673	4.40385781080269	2.79043943191466	3.04154273690552	3.63199559763371	6.68161236370149	3.69269037536533	5.5360861567786	6.19144278044042	3.78617300206469	6.0478619765061	1.2752877925073	2.27909772309039	4.53516538948381	4.32632628591083	6.69098121296008	3.30901555574548	4.61400345367048	2.91193469504619	6.43730659848305	-0.306270524678383	-0.749083789607143	8.96407219679256	-4.98943374409294	-0.0884532579718125	-13.838940684678	-1.97360002930413	-2.06339340547107	4.34453120134274	3.61502604563873	-5.17377659897514	-9.11198680193002	4.71359204538626	4.67705343572203	-4.19278597391074	-0.317342381977416	4.83492085227959	4.6208678915231	2.33045025539818	2.27294379655865	1.83669333670137	2.73571956633241	4.77768982178138	-5.49338653001862	1.07660413467545	6.20433628399242
55	4.64170092308803	1.5639733374604	1.56923352685436	7	7	7	1.32258509387711	2.52823015469308	1	1.22204770128816	2.70690554518569	2.54476814129687	1.95149902040816	4.7713204182622	6.89523868018256	6.41481389096293	2.30462090611377	1.72531434798208	1.40264527809596	1	4.23244191664812	3.5949794569802	7	2.84863174541933	-4.55558094247863	19.5567720959995	1.28928711273209	2.6981741294896	-14.608468714468	-6.4488145930768	0.0652539462312878	1.9849631600902	13.5254295597613	4.44405105445985	-2.39648936961435	-0.316748031338465	2.57213321555481	-11.9949342292517	6.6585248982893	2.1691257485815	-4.32499359710711	2.92672835767887	4.90536724436711	6.65330262013929	1.89119288539119	8.89281824946295	0.587727143264938	-1.80793947794904	-3.52586232061418
56	6.14162545329826	4.24568094587333	3.96864317574383	2.798635098668	5.34088189905156	4.480357418158	3.54137136921658	6.01273775241238	4.2007139224875	1	5.34778512152667	6.29987475497063	3.29052405299667	1.84899479415502	3.62480178501542	1.80335168850297	4.79268042625968	1.80436238830096	3.32441041909896	1	1.77848651904256	1.4614246479721	1	-3.00546434402945	-0.220978522401577	10.0437089474907	-6.67082441916877	-1.1792788688502	-15.3732192548853	-2.61310630852611	-1.81646978821463	3.46687520022302	2.87596032627555	-2.4707677136127	-9.48709043804225	4.10014827181222	4.68216888268112	-3.10818791810431	-0.694538479534826	4.17662977127268	3.93469897967128	2.7546447618125	2.03952044643367	2.15101759007825	0.367859089861716	6.45164038436431	-8.00267244987429	3.6353544415729	4.34911085827943
57	6.60896291957802	3.37978259307491	4.30863030342192	3.28233348449334	4.76199685944914	6.87892226173215	1.1947403067223	1.26886876925664	4.36320396513533	1.62471683004002	1.41218572867698	7	2.53204204617706	1.85567286340783	5.82538007319663	4.59518402286382	1	1.5860798245198	2.16150745872256	3.48709691389125	2.52758708175183	2.41140203517817	3.68775995946853	3.19476438844846	-3.09622995940197	11.3948167022534	-2.06113862829334	3.26562214477956	-19.1334855160736	-1.40654580371251	0.365195548557271	3.4890002218652	14.1468076161249	0.022874766528634	-9.36622506206469	1.42721488210574	1.05888390752579	-9.71820389671453	0.983484133136028	3.08609160145007	1.75787482592491	11.2577043667753	0.439493841175662	3.45539344176341	-1.90723619627371	8.11775149669364	-12.2798212306642	3.09259337249684	11.5495867050862
58	5.59884691534965	2.10338527041477	1.20775128262676	5.02234645962183	2.55059914181509	7	4.17532786406171	5.02023392375258	3.56034993068317	3.99734937583219	4.2236163922593	1.36647338476527	1.14673522919405	6.26497571295369	4.39525298126173	6.03351087900304	6.42429678947158	2.07031928780656	1.13553864573087	7	5.7323028489969	2.37101462636048	1.53897651190139	1.22444081900582	12.0263319370667	10.9941143133828	0.156710557172218	1.67485493220196	-4.60889791042425	-2.52043542226059	4.20405424321829	1.68312315732855	8.91422220293594	-5.56569117372518	-7.40634145189323	5.57856105829729	-0.472777571437621	-2.37679665830163	-2.89890003619511	2.79401602805767	8.74455014180416	9.50757743582206	-2.56990770412785	5.51195983086864	6.28741266408173	-1.57480836277403	-7.13733250155081	1.07812068323444	7.75997660412973
59	6.06958703089052	4.38779269665	3.00861502286924	1.31876603283545	5.98862359492757	4.56746962670004	2.5330724270671	5.63047279809136	2.91668915940663	3.13083943509394	3.00807450302447	6.64285810249089	1.7421417658654	5.23904708639837	2.11034255168221	1	3.12238450925937	1.55467407155259	2.11475107121608	4.31436284637175	2.9193313253408	1.25042413469734	4.6022048596925	6.03293366004278	-2.74289484024435	12.8553176962232	-1.98324415132963	3.79115439399686	-20.109035740756	-0.483070127474763	1.41269628803121	2.28508490145681	13.0326304835578	-1.44544491903096	-8.27905183838646	1.660451372504	1.20923913794361	-11.8933445050417	1.52334229647012	5.34911189400617	0.372092165761041	11.0106260582321	0.902273922961288	2.68930539859976	-4.16623790936614	7.36092837738	-7.05595204026112	-1.28996052278659	-4.84882459492211
60	6.23998073754781	4.21675840849936	3.35152564505577	2.25364170527456	6.18248378885504	1.13730788769215	3.40732885766644	2.09766245268617	6.69636261872379	4.60017091542526	1.39900336518208	6.84509361073026	2.06111693408435	4.81274379585472	2.27127384218198	2.94616920190006	2.25238585287898	1	1.71300819951321	5.76449564523531	1.76273244150768	2.11992093382735	1.21300709515854	0.811402984304582	15.0131312404932	6.58581348782898	-7.43421040535014	-0.189068071925566	-6.92866210515954	-0.468914758924666	10.5334412375044	4.71946577750378	10.7359269563476	0.0811076189739129	-8.57390718250862	4.34789729171947	-2.29764706463566	-19.0503705127549	0.34557069422183	2.37921022408972	5.29343810924264	1.18753236348682	-6.24214690495493	2.02981088222427	0.890303099324082	5.24294760981055	-12.2703997409847	-2.14835385059664	9.87027766009592
61	6.95918325016948	7	3.830546273954	1.73709124232579	6.37135059275471	1	3.29434767210186	4.52013053136974	5.10110637491443	2.52830594685138	4.72611292738518	4.79416530537831	1.48912409634475	5.02299849856285	4.69724564931775	3.13289909133416	2.35335383453406	3.58550272115272	2.01225504050379	2.62211357503235	1.24203107834174	5.55043404937735	3.58529019614708	0.932617316618198	-1.92650426954738	10.9686312368659	-2.69799294094987	-0.608182760007436	-19.3091901625389	0.0437268360340753	3.23137447837124	3.07311270927188	10.3787063283957	-3.04731071997444	-10.5946315180852	2.38594837176464	2.04449407522565	-9.19729559642734	2.56467667518259	2.52875433543945	0.0471421051233297	10.0688384254898	-1.36693130579776	7.70677718726476	-1.39865779561747	-9.20728856406931	-13.3837312565539	3.49106173358594	5.29694444109327
62	3.08493474728222	1.12127966762448	1	7	2.76364763508693	4.27727790720595	5.8285851599864	5.04308821736237	3.83775185372429	7	7	5.85540665927841	5.98402816690732	2.70251058503993	1	1.5062703456941	5.83719975143294	1.62306296818313	4.62254866594873	6.50148851052347	4.11044756846279	2.00541314193137	6.660707907674	1.5866686550159	16.5886795912091	7.59303781297889	-1.48732632236451	-0.389237500108932	-0.53383021904632	-1.45818281773264	9.20625219373179	4.22227284604636	9.47650035080863	-4.68256274766051	-7.67603592809054	3.510484284563	-7.47882712536256	-4.80458519229486	-0.125727298766914	3.75623428486221	11.5317021080018	7.98859652506708	3.27572171541018	3.20630858788548	-1.21169806974032	0.369587755684092	-7.5857122556132	7.91456011472313	6.57026630064443
63	5.46337834003317	2.6355796067748	3.2946510814727	1.15459125316078	2.13764473370782	5.42378775787765	5.37120651505158	6.44964928154366	5.59055372558695	3.73124480971091	3.92378813912811	5.97760227042966	5.17099479196376	5.31535407190032	1	6.07733665312628	2.6656470052294	1.92298204237086	4.15582692061428	2.34499065334576	6.90459131773104	2.82013517764877	7	-0.124345345151129	0.23861586150391	9.80586242705311	-6.11703831466604	1.63838002927221	-16.3884202405768	-2.83887719851898	-0.825676390818902	4.40633998090006	5.45104933070602	-3.29663043226915	-10.6377179510035	4.06813870885032	5.53037841736992	-4.12508305767602	-0.678412989853122	5.15288883788535	4.82771839487929	1.0993631260721	2.14476825216938	2.37777583373543	-3.70934387788086	6.81510408618329	-7.53016879199391	4.68115937531326	8.6281546718116
64	2.3575517652372	3.55468751358391	3.78887004548062	5.67371660756978	4.19177514076721	4.49131921285269	1	3.38199733955493	6.68983058236246	2.06233434437253	5.34181783115424	1.38117258286786	4.12124765478573	2.4842964456396	1.42778028486991	5.66847688147732	1.32765698524076	3.83933911876312	5.83999764696543	7	7	4.50194669457117	5.03636698793168	3.54718511007702	-3.1609671531874	21.8006623894405	-1.4005138390511	4.54813677096124	-13.2036800612488	-4.73515928050191	0.977893633144417	6.05456009191998	15.6645554273391	1.43135262926262	1.85361219803221	1.32222575867561	2.69975884895711	-9.5692923444948	9.55118246256907	3.1344513438402	-7.52531220049886	2.24881502770258	5.25156584634443	2.83635533298109	0.613195933081727	2.84993993285502	-7.43322810649326	1.0766455350199	-3.96394729939149
65	3.02937170914407	3.2682170013359	1.18235583134861	5.17423077771781	4.10739934294473	4.02992763417147	1	1.10714348221371	1.28988709127644	2.78099387929913	5.53466448439415	4.27397486889242	5.14071023245655	1.35907417877727	4.69743370457273	1.58009966109106	4.20637645363463	3.70063204765204	1.87423833360548	2.8416065100989	2.46309767637964	4.46066142528256	1.65287304344544	2.78357241110629	-7.65723053891526	19.225180415467	-1.57805675009366	1.40574766626758	-16.7608413399757	-7.24075195139302	-0.631397715955349	1.34110409067787	16.2455849487094	4.62723370328794	-1.76717575880593	-0.941954777053457	3.55977268272875	-15.8494985451	6.13940214515235	4.49248108121472	-4.45298944736098	2.7569769176072	7.68850170043373	5.35543339353552	-3.90896579317987	7.55477183894485	-1.59706311176537	3.05650955203333	7.8263558061299
66	4.32137965453176	2.01550823594567	1	5.250235476692	6.27476008365382	7	1.70226367394738	6.23917608719546	1	2.74283579846372	2.77263805090433	3.17138102952421	1.93905242142722	7	6.17119852141219	5.59786524128015	3.04710957282813	2.5889103451864	1	1.02409312913052	4.43977431230072	2.19793955243568	5.97963972088423	2.68822648154933	-3.64280921505413	18.13222588238	0.733468482011412	2.08812081402398	-14.2477248074435	-5.77234649147844	0.453310636141791	1.49073952551657	13.2104178895712	4.2038142597712	-1.11654443756035	0.642928062016932	1.38462537846304	-11.8918000015776	5.94808172201815	1.22160473976722	-3.1009454315575	2.90209287285869	5.0256858703035	6.83146025990684	1.83639486319002	9.30748930568551	0.886543300711921	0.183500806696583	-5.10375397148865
67	1.90483705233392	5.23836620946123	1	2.08729549397519	1.53342935484908	7	1.70867552287885	6.21653819379973	4.83326475603726	5.56300204530633	4.65203896869174	7	1.73691009503863	4.25388067805442	2.21867596061217	2.72526395964789	2.41319611202948	3.59454775560543	4.7538858910503	6.20394337152914	4.47025696832134	7	5.3542142252224	2.32001410345972	0.00282374922982892	8.90486376526723	-7.76654574422273	2.53337482934392	-17.1211935945637	-3.57248417265608	-1.16662403452978	4.99534798851614	9.43472162307705	1.78997447425321	-6.53116811655768	-0.371731746174694	0.981592654871576	-6.13608465485561	7.75615423906252	6.28250292546979	4.20627459486767	5.40301836064252	-0.912128768212383	7.20587933528721	7.79305518782534	1.64857367708443	-9.67950910319732	1.46132516710547	-6.03800294873611
68	5.85657163234012	6.74666012210693	4.21316908845573	3.21766595730357	5.96091579637387	1.51809272811217	2.57213274386418	3.89728021837971	4.30790761030726	2.21295899620965	5.52176196453604	7	3.61838362931448	4.53254023194805	3.72927580684361	3.13505510329696	2.14230361924322	3.89792930656631	5.56598915480671	3.13366184157448	1	5.40476063373512	3.10569955548457	1.42301220731475	-2.62590888308741	11.4229393752257	-2.81940428218086	-0.663703748674284	-19.4293304908446	-0.40645799375448	2.59341274807289	3.00544264722271	10.5795572369681	-2.3685102742653	-10.0417084946718	2.89315356856873	2.10487919480801	-8.74081036411445	2.21621711519737	4.19819843656851	0.027256707363886	9.5285998556818	-1.04409101244103	-0.322255101903049	-2.21949518010638	-9.47252449185052	-12.1247242965341	4.35302205677838	4.55740119155399
69	5.49285917976676	7	1.28158838677616	5.99036290494702	4.93023237049711	2.15618487878626	1.53482518415272	4.76824301119781	5.60792857146599	1.18557046790651	2.82681401133113	5.53011357348565	2.06247962246667	6.72662365275123	3.43842943749587	4.59666928989702	2.74969735194467	1	1.83492288417623	5.57056125263769	1.05700907955208	1.82025527613264	2.67136900054645	0.656883322570641	-2.99140946247687	17.817158750031	2.45373362837635	5.87594875275672	-19.5210231810316	0.282926032018382	-1.61065881709738	2.24886232174348	18.1575884739047	3.47604776697427	-4.62052376758238	2.76884578107495	5.27643208110319	-8.84668573923031	2.66195633441619	4.34662520439542	-5.1859443569521	2.44798685589805	6.06735500720452	2.01641939604656	1.0270298185832	-3.27492275580024	-5.7642766017565	1.59533165722762	-5.29322941441599
70	4.0435233543573	3.6196657650515	1.75998528502443	2.04177865578043	4.36553288260162	6.76536694241134	4.04973640776194	4.31560779432124	7	2.48819271212635	7	6.62678373668488	2.92673074094016	4.51955564403176	3.24044118365021	2.51685071372985	1	3.49733320643706	3.89403507477094	6.67508694863166	3.22040853977495	5.27258752008689	3.99846483497928	-1.96223468672577	12.9871129199956	6.36614351099343	-6.39960394060291	1.11250327277501	-5.47863896967648	2.01360394712381	11.3777745960658	3.86810944795067	8.71828060429888	-1.91290441839852	-5.19822261120193	3.09290457626765	-0.0927234277077421	-13.6274291650197	2.8868487165798	0.205721998129335	7.2678044074938	5.7172867866762	-1.78538065147842	5.69729067124806	-3.814938954124	-7.7674726030291	-8.04599183162432	3.4408142834074	-6.31850200552819
71	5.37728080192298	3.42922003262552	3.12349868486229	3.27410086102332	5.25547701537227	2.36081936393915	2.83466564684791	5.40560953953711	4.58098582184492	1.57619771467451	2.12862585916384	6.51826760625463	2.68983138463931	1.34946316409111	3.2890156959327	2.6359539731446	7	1.12167631283965	2.91646526869013	1.65563957230971	3.21281541652334	1.99067065894813	1	-1.2356235794846	-0.131059057061311	9.03209084463209	-5.07162512347215	-2.84093925106321	-15.6244121806333	-2.54702268789462	-2.19444179086396	4.17212827223355	3.20674120578639	-2.40105890068543	-9.08175921698167	4.04564444415285	5.72871048366493	-3.94418953840547	-1.09067747697733	4.43027539736067	2.58090102755439	3.89981165228906	3.3661262567366	2.23933389460365	-2.66800168818264	6.96067594645339	-7.50635240096276	3.66445337790382	-4.06421868622905
72	3.69336924823625	5.39907757687209	3.3361121729897	5.54506496227097	1	3.28026112756282	3.93848583330851	3.92407218230535	3.01569860553951	7	4.06338973888965	6.83052353401712	3.04667436835037	2.17797780719839	7	2.00685240682213	5.48996722241654	2.24495000950222	7	4.80659727627936	5.85787760414857	1.30912168991672	4.50304526685235	1.89453727057565	13.4401167319673	10.47794721449	-3.97455096752966	3.65460845214167	-5.02198641573617	-6.18902080958416	3.91055657711112	8.39647246573932	9.29163564435883	-4.04880612560242	-8.75077023827361	0.76733295150709	-0.330937292781864	-1.84852955036	0.412778579628267	4.30060800120964	10.8514225784404	6.20052387213488	-1.18203897644091	8.00882041272024	-0.322167194385733	3.60156176013235	-11.3412578030791	8.40165653053553	7.58030923247275
73	6.83110434490511	5.5937385097416	2.42674485545329	2.50465295980137	6.87412403660627	5.55428211583526	3.21105532269932	2.40624706855907	4.60449425239142	3.6393468604436	5.87211045388149	5.59482458044415	3.86650731475632	2.04453326353142	3.04956422005861	5.80166995969229	1.45034886582217	1	1.93347265273559	4.40669169880319	3.74197598087804	3.85660029578155	7	2.76591026835287	-5.61437313217932	11.1177109571613	-3.32487768690399	4.2267309630283	-18.2076000652505	-0.319132171894973	-1.20540177144933	1.75834656514841	15.342859893159	-2.09135933600328	-10.1619987730603	1.23371010969917	1.54328627433607	-9.32125995762151	4.71263878505055	5.75633070717897	-1.48343012095883	12.2886117234604	1.24311303052025	9.19561527894327	-2.9285804223384	1.03630799138517	-14.8007207499219	3.56580429723941	11.489552496908
74	2.80876846089229	4.29124055765018	1.56057790470369	1.72137741844552	6.17286824291893	4.47682638622982	3.6537791735127	3.05218444480987	2.15164934828599	3.90895190130011	4.73185550054596	1.13706788616694	3.64308520416738	1.17393894317055	4.84646516400497	1.38296312898615	3.85905261556934	3.27234930055494	4.98452846579826	3.57864659053527	4.03938655202476	2.86615181966814	6.22218491425376	1.99996766089777	3.69575372333857	19.4545118071434	-6.02644340579689	8.56110401583792	-16.6641619299256	-5.54527863571748	6.89673247101777	1.95225052521131	13.1864732341385	5.60921994846201	-4.43395649909785	2.62375732573701	3.0538922595292	-4.76854997102871	3.87449513851148	1.33068944762748	3.68191822562654	5.9011516204284	6.14072415743504	7.00426172237101	6.3519159524452	9.60573525213699	-9.59638404438708	6.68883757551477	1.50382096406315
75	5.35913069063605	2.30090080072591	5.14711385511096	1.97781584344535	5.64192507764452	4.17127399619276	4.27774053775138	6.3649495056363	2.48492294681487	1.6660246062245	4.88173627815337	6.49523928415274	3.02826223171623	6.12684624304753	5.30269367922433	3.73309788475625	1.96381293988966	1.22525633091664	2.9114913065971	5.26279721416414	2.21447200480725	5.58559444515523	7	4.45068363643942	-0.532798545289331	11.7846373574437	-3.16932009467751	1.96041821007791	-17.9663519147444	-1.47453959100084	3.68372463803361	3.25620137401509	12.8316577945001	-1.07678023385296	-9.82932133191649	1.83516474438965	2.17466917441731	-9.88017682178574	3.21262844837469	3.535441483362	-0.524241085089597	10.9044819442242	1.04077276778385	4.75567656835099	-3.28830299498892	7.40222751831473	-12.1861869421356	3.1048591118191	-3.73886558648706
76	5.71047405970686	2.15022685985748	2.13006282674589	1	3.13334611345651	6.23894963321047	1	1.07966116327767	2.71165878720962	5.29406121705801	2.55010050807264	5.50806002456118	3.37559607268296	7	4.61019040117477	1	2.9333531126013	4.23471078453358	5.9670126899027	2.4953186274366	2.53245557053693	1	3.44534762717671	-2.01883647283332	14.1148246788274	6.92521179349194	-6.50370074807795	1.21219911978331	-6.18367510225238	0.27801133053838	12.3727189916877	7.1137288715225	11.6519515495725	0.827893584866867	-8.28245311523081	5.44123053498755	-1.80715913777457	-16.7920407223257	2.74176288090308	3.27483027291355	6.07368557362757	-2.39959915568167	-3.69283185688375	5.70368028522617	-0.40823737259337	9.60937408902553	-14.9084840781993	5.58359192423894	-3.24527200118279
77	3.74894728441852	2.44673523118791	1.2865616106246	2.46406967945623	4.65606511707122	3.42564165296969	3.70776378995907	2.16939417072928	3.84167910564154	5.22141620032357	6.44112422479578	6.51825519460772	3.64537769875293	7	3.95483293865025	5.00892990901019	4.79736112558955	2.4448080736486	1.04529870421278	1.23037894963129	4.47333231092832	3.23169048313832	4.87830790061786	0.335480049912841	14.4317250578298	4.27252481165182	-6.7279735793554	0.380489396743449	-6.58303239207668	0.780683682436461	10.8801867663071	3.94785994184109	9.73582364912192	-1.51817740864444	-4.08472575330303	2.02745432452341	0.793093036186288	-14.7835017817886	3.16855750997927	1.9368650949659	9.45447793301404	4.91778248427168	-2.29311633439151	7.49667088557509	-1.46769880627527	2.82798454443251	-13.7398324425815	4.65346609676623	-2.78615563542421
78	3.64282397728639	1	1.06189342911923	7	2.09750753482859	1.75024518513356	6.22599523648958	5.39185772529772	4.57348566720073	7	7	5.413901317778	3.37503198942685	2.27676793894279	1	1.85146127060261	4.52061553095235	2.43544536829895	7	6.1552855831285	4.59814236440708	1.27857790903874	6.98314988898126	0.927212759251662	17.066825539469	7.2986110095075	-1.65642869513808	-0.535742508158672	-0.777064499410975	-1.25597208387196	8.92453221194405	4.57099545782651	7.81263610634745	-4.62149115156071	-7.76569164397819	4.87861327077595	-6.91609217320116	-4.14062211387265	0.936807850912379	3.5487982876767	11.7191787936676	7.84176139039401	3.48276205653083	1.9834870744441	0.804958820194882	6.63959373127896	-6.83467942628527	4.02063187945669	6.44669830355649
79	3.95282529812889	2.23788435397206	4.98865764888083	3.0745007834977	7	6.91188351395882	7	3.7430519617849	6.35212656826334	2.65520533758634	4.60276049808854	6.66783243802575	1	5.16318531341168	1.15535530141199	3.62743669640843	4.19218935346284	2.78672699530399	5.40600494224002	7	6.33645144801037	3.42203192240187	6.93194719718057	-0.373315846400098	15.045010107619	6.94857766377454	-5.76668925185609	-0.851647037546473	-6.1777410335994	-0.0688997484944095	13.6091288024126	5.35295077418442	10.9507803242472	2.86733051899444	-4.88888240452381	7.41098365292415	0.16293145654374	-15.220514527351	0.792094207545649	2.42890817085827	8.12221854534753	4.69818149885043	-6.2007382545741	5.9470549169591	-0.40175323180389	8.16123816358395	-4.53989900971484	5.92991018161803	1.89137139840301
80	6.0708150173769	3.16904759667955	3.41709707146385	3.26243238674521	4.21821130928831	5.00135408184747	2.64570593712618	6.46797785207363	5.35465657490348	1	4.3748795824504	1.04840377081063	1	4.03030259769621	5.86096164305782	1.72570208525005	2.07941862987102	1.96177924800142	4.41033721178067	4.15260586922054	1.19018156435243	5.77626492113941	1	5.18156531438086	-4.30795437129844	13.168727016693	-1.40609446233128	3.2262259578764	-16.8493183534923	0.373575794259715	1.73226236387668	3.32377103357694	13.1722267652837	0.578796145181683	-9.49552451888679	2.51298536137351	1.90241292998259	-9.83456356703132	0.0407193429266377	3.51136293567434	1.54635025200671	10.5499433536681	-0.549808498979668	3.25817390651927	-0.00998877555940273	6.83579944225951	-8.04514764869197	0.717301915851455	-4.43778048258417
81	4.02995351744582	3.17250065981707	2.12784494981581	1.77213186814643	5.91603238566751	2.78407486853392	2.63125216346894	6.83029992233965	5.06865017827496	2.43032672092858	3.28758290256065	3.3725403794389	1	5.34827476419898	2.3557471167585	4.23367460606998	4.85187452610303	2.96107099163075	1	4.63473950748396	6.39299172983977	3.12295934589044	1.4830150211521	0.0907926087850669	15.7982490264734	4.79447131915192	-7.33507437336078	-0.444496790677163	-7.04931758188674	-0.635778444937921	10.7918535897202	4.89507515930646	9.80782956095758	-1.0740302231925	-8.5532180722661	5.27337752277996	-0.479547397660182	-18.0555450388607	0.843859908269924	4.23592812845727	6.44474043106271	1.32311153770221	-5.31142165369525	5.481062018036	-1.67080560854164	2.06560293760905	-12.2863602903826	-0.861276849371029	-2.46772001150433
82	2.85074015897076	4.65852846208861	3.0955112843793	6.52234840380931	4.97025949101748	6.54064249589991	1.34376620709968	4.28207749351171	3.99078878089753	2.65189502723725	2.94524057558239	4.01746021683698	1	5.55453970967604	5.99675742494508	5.85418904379504	4.41873088848014	3.0747731197674	1.15372615425113	2.66228351153181	5.18056517013476	1	7	5.59011366219377	-3.99733805950826	17.927731802789	1.39170358647561	2.41404928468174	-14.6123370843055	-0.812343946991557	2.20339160446451	3.26793027837625	14.1483101792434	8.61854322327778	-1.23203046441116	-0.131671355075776	3.88813641341958	-11.5518777197993	7.97622413825681	2.12865323156173	-6.49058111397025	1.54807601636414	7.12174916842747	5.73611370277735	-1.17655627197685	8.39796452701187	0.409720964741491	-0.23151770405203	-3.52664614027953
83	4.83487124636021	2.87915025275406	2.59597652802097	1.28058894146798	4.62395855556516	4.563303401546	1	3.10311582961126	6.8149705447423	1.36543891161129	1.47881462532286	4.33128822972314	2.84680628873215	1.94153999742844	4.57786769697325	1	7	1.58033163752341	5.91270881651489	1	2.17626515036408	3.52256981176993	6.10442835690984	-2.49592870581889	14.5711804104862	7.55308536313656	-8.27341062118283	1.34509599974676	-6.58974445048793	-0.688309879393134	13.1578912019834	6.03312696550762	11.6566157320019	1.7178649481306	-7.0926575185351	6.41498032622314	-1.49556674449165	-16.5292961582451	2.84734916534141	3.65365664376994	5.54047525949111	-2.48300234624388	-5.41525123254529	1.46578680156813	-1.03844712971504	6.18988339144772	-14.6272329818732	0.0779436509868883	-0.552790981905301
84	5.35914732235374	3.835139094932	4.17401015636267	2.71653211989336	6.06698876501883	4.3299699720442	3.22161982691441	4.32480657673325	5.0330903916759	6.2636625759058	5.59603313280718	4.93258981346857	1	3.30511077276547	1.59067615184033	3.6410491051604	4.30326153136583	5.36063787864258	4.64347164687118	3.95758455846071	5.29288102109885	1.45629820204239	1	-2.84633196178289	-0.572208216480616	12.1632699182508	-4.97234824424791	-0.778778262175178	-14.2049377312452	-3.08352940078232	-3.30589829960087	4.31901786991512	4.65729175149452	-5.23753743898487	-9.89319489898952	3.49521756449734	5.52993887770814	-2.95316659324924	-1.32209286886254	4.98558529784054	3.90687771094478	2.46369421461267	-0.581816923348631	6.87572366042501	2.65397704751109	1.35761878711569	-5.57833290715575	3.12310240519291	-4.02383780415489
85	5.81017150970854	4.09109340308283	3.27576802941501	1.7510300269081	6.61631558267029	1	1	2.59543899109792	6.11651194675311	1.2277627282683	1.45810105042351	6.74918420750361	1.46211137743794	5.54079176593562	1.90753997375633	4.94814227515043	4.49400294222519	3.54861280172156	7	4.43174556185769	6.59646831855052	1.21291699260426	1.5595578781391	-0.664151156447975	16.405342724689	5.96977385246721	-8.04409953289064	0.0331986185180164	-6.74825466608498	-1.6831976567197	11.273126993885	4.9221629040102	10.0157826540555	-0.021184685054833	-6.81735985863932	6.05801833465786	-1.84724955547968	-19.241708107639	0.688161209905401	2.211804573147	5.99388660803606	1.83383661624731	-5.50209085481702	2.03923708802365	-0.0770714066845049	2.6471229174094	-12.7404252806319	-1.15006962874687	-2.97890994518492
86	3.39558003558743	5.76237125335087	2.85726397575087	2.41635790602271	5.72574788786341	6.76409986948021	1.33994217963677	5.83674246264719	6.7198379151722	6.58936385435622	7	5.91289221021102	1.50558689627575	5.66313828978148	1.50378550277851	4.37866583567979	1.75666378522962	3.27429894938348	6.83882576203805	6.87247410071878	1.92507268666238	3.82609359564549	4.49037783458822	0.808062473120952	-1.73492120109668	12.1103838223787	-4.88772833246799	4.50546948218224	-15.6341605371907	2.06479978900262	-1.63185363122886	0.00661625793389836	15.3381373802283	0.605224189839228	-9.29985993596203	-0.571437471312887	-1.05829684843179	-10.0900264982826	2.63073791662729	6.56330070361648	2.99823045951252	6.59473781768398	5.44610492138369	6.96811271128076	-4.63859200532281	-7.88095349731146	-10.0445463626238	4.23884603396052	2.15352780565612
87	4.6310639641345	5.11110391006598	2.06599562320662	4.8097758323316	1.83956274141891	5.82525644102967	3.68649275232141	4.86457347420427	4.91551178218285	6.42116081955082	6.6297407001611	6.37160863652522	3.48387511642454	3.33320761403453	7	1.8667491281676	4.98831912011754	4.74315424304067	5.26253415399614	3.94709236934565	6.10188160697865	1.4855792009663	6.20903308515873	1.9687649462675	13.9056845308601	10.346126924383	-3.65176080612018	4.04734238397409	-5.05689297803722	-6.14233039429077	3.47504239777491	8.91790450920197	8.75033883289077	-4.46844163654172	-9.4802340734937	0.934183662180059	-1.68457904256683	-1.12148870969996	1.19546979744111	5.64215748003054	11.360376752266	6.01040238194967	-1.75448772438015	6.9893534656853	-1.00887890826145	6.25823433083341	-11.5411579503987	8.65491578756284	8.37479834235646
88	7	2.54520811589473	2.3159210888317	1.11477395301066	6.86891134411176	2.98799897602198	1.48966269503783	1.11884231875414	7	4.87928888099596	6.66665327957594	3.44878484883252	1	4.46094215300742	6.60230835261982	5.30128159562659	3.74850057697745	1.15757189943694	2.84892790273017	5.66322934877889	4.45715781405241	1	3.87759402203924	0.700949750898856	-0.313098199396258	-6.93705156469733	2.76067229030619	5.17750073656652	-10.5500981764388	3.13715788197483	11.8074304195972	1.06376022207674	6.36464348010763	-2.40669341941503	-8.04098481324059	1.63379696169368	9.64199265492908	0.710880504035372	13.2955049902901	5.51267218622702	11.1003432723287	-1.4447849493744	-0.113079490335359	4.88597706797099	-1.12289620829982	4.15476563222493	-12.2078099796364	-0.188028023421762	7.02457726211757
89	3.13788015723955	3.00237321237704	1.33236727772458	5.03918780148403	5.37204610083433	3.50546507499841	2.49648308000874	4.17403517091045	5.75547532320042	1.08374630472273	3.79641959157155	3.83038615512383	1.74468811006391	3.07180195043561	2.16259544795519	7	1	1	1.47568628193731	2.8234538181956	3.7776077274427	7	2.39348883446725	1.90935299053302	-4.57916971711096	20.0253374386828	2.14755827235096	3.18053507375593	-16.2327618663605	-4.65840762450346	1.07549544606859	2.07460993853029	17.1069397703368	5.06836313219795	-0.566412735053669	-0.262046908623993	2.55961020076574	-15.6803978835211	7.04610025107062	1.61797570736885	-4.08984116150567	2.55679552478509	8.32754894028859	3.87154867641278	-3.68671677840809	4.81660769006081	1.79921664844684	0.884411204173336	3.78994664739693
90	3.04516053825218	2.00245273262332	2.78410076112265	6.1596195885881	3.91514867435762	5.34832336265743	2.83198281468308	3.69659654789543	3.33544070019031	3.72625264826224	5.98571065400933	2.35173882266228	1.69969882631175	3.81384814338335	3.20173870560756	5.79926086089644	5.35767967317804	1	3.42394913157477	1	5.57747161556913	2.07939598996104	7	4.15196623417548	-2.58337498470912	16.6358298913969	0.496909872048399	1.94939698596688	-14.920705126449	-3.92822916841246	1.58399871973977	0.924583781648503	17.0640412206839	6.84270248223979	-3.11416829832961	-2.92708976891202	2.27205418660373	-11.5746528717678	6.04336755535562	2.8596536924361	-5.48592029682577	1.71883959035082	6.42943833267789	3.67394040695175	-1.02101404554462	5.4226489999866	-10.482015158484	2.89433847148477	5.24009189032594
91	5.51454539059853	3.52667814020731	4.20891690106534	1.07722655943494	5.70790167048879	6.37843706131425	1	1.23493166083428	3.61958000516453	2.74305711848931	1.49093766884084	5.51932678308795	1.04096143060755	1.56907879343267	6.02925037471506	5.34986390397876	1	3.62282922516788	2.48984406195431	4.02553499492605	2.18880978626523	1.66441270226387	6.14288687650751	3.26912134091264	-3.58993576821579	10.067532736952	-2.93311294741272	3.1438211361814	-18.9278395305136	-1.3631992500542	0.543268148012106	3.15627766350444	14.0346142105674	-1.52879080299119	-9.33603827771126	2.40843122466309	1.99280907806031	-10.3774171277404	1.09859161098859	3.70804441754563	0.609989064240006	10.0474438675879	-0.181786613254267	1.82770101474419	-1.92067112218873	2.07662701473528	-16.2720683197303	2.9990753150806	12.6050419837986
92	3.02566681729408	1	2.32140824888605	5.88661397693158	7	4.61978421716195	1.31465108467884	3.84744446682029	2.13493065682723	1.57851999874164	3.51680156208344	5.14813400221573	2.33435762648158	6.09872865108445	4.99242155074837	5.5255159786527	6.02944802593215	1.27918440875287	6.10803386950259	2.15665680968919	1	1.26194431001362	6.28554513186087	3.50154842207144	-3.9894798604149	17.7719760127347	0.989938599634535	1.80795191789059	-14.9800217125202	-5.63687704777534	-0.821543606512186	0.475781881936896	14.2787917484892	3.97276846364	-1.804656047446	1.50210624812247	0.780953540265337	-12.8085544343402	6.18365012890808	3.00607028630243	-2.9313918129667	2.21612874455924	5.30175276902675	2.21855028570903	1.64136687022992	9.42123964162133	1.16832207622302	-1.47439368023231	-2.23198202397065
93	6.07102444757602	4.98046142683589	3.69948213730388	2.12057205088324	1.60406473185555	7	1.42348028567668	3.04538651082169	4.49646584009249	4.71194966363175	5.09573625903073	6.06761042547261	3.77247019974202	4.5700776232485	2.03402373570604	6.07633292298217	6.45777846295469	3.81271772307404	7	2.94898237833277	4.19650452134498	1.02818210190831	3.08578156057867	-3.65547526274789	3.83110677858153	9.1783470103584	-8.20169405954775	1.32779511636524	-14.2539548799714	-1.49858196734382	-3.41778243641787	5.89626615365525	2.09216840797832	-6.60133826194406	-6.47454805424963	3.12392359670572	5.24076936878451	-0.281981554040019	0.603294968782873	4.80255458361468	3.72247320201533	2.45462574207627	3.75369110504108	8.10071755459242	-1.58697417062669	2.65714489970717	-1.41201250275372	1.35843169948433	-6.71564120478802
94	6.28224956975723	6.24897445957426	6.85915139283671	3.40433070949991	5.35174980458651	5.56141766410808	2.89635290078906	6.15713309740153	4.65544282019809	6.49021976377993	4.1321597050008	6.78304163188413	3.43922023749121	3.44672743084401	3.29498143397009	5.78765237156316	3.33007048095681	2.57821824012642	6.13283474169572	3.30465389857785	2.63080730130314	1.23127091768664	6.00606463782608	-2.40303757151384	4.56523087164718	16.5623326759699	-6.94146682031208	6.56214850599492	-15.0677664152406	-4.58333169930233	3.99864352538935	-1.65535812890205	12.8899363586499	4.9142840133373	-4.66354115074977	3.04625071535819	-1.34081878128329	-3.65940876162641	0.516523503758524	3.92874585168098	1.55495929118443	3.35600204333118	6.86673543245128	6.99155143389953	-3.39949670258746	5.08428415464399	-12.2544544087812	-0.994618873179877	-0.468930787212202
95	5.38364976556863	5.32507363945861	6.36448383742276	3.08898338163065	4.817651886301	5.09688904880247	2.67762521344714	6.50807475360895	3.82059827947283	5.69549606046827	3.75382318643323	6.62249399602479	2.02031513371631	4.85209414861395	3.66847210520931	1.88167312922881	7	2.82361043213095	6.81273235746407	2.39841118334035	2.52033270439144	4.96148462305046	5.80465188535785	-2.41886932248641	4.44724353035302	17.9439007512921	-6.92478351786005	6.75407955181734	-14.8455452458438	-4.32408925420016	3.90495819447381	-1.15079692668359	12.8517171994212	5.05052270219659	-4.73622264070207	3.52274389524428	-3.07289391499684	-4.65549943172731	1.09239634805309	3.23872019965486	1.52874140555659	3.09992346998448	7.55853907960115	7.37413936156039	-2.80081254142592	3.7679128882388	-8.95276401434052	-0.697287016731084	-1.2779182553893
96	3.08119919347438	3.65478069162474	5.41175450997928	3.20744412498637	5.14996545968752	4.19930687774982	4.26246414645498	3.52758088488706	1.71491987064637	5.94025099714828	6.51089075360242	3.85575074631489	3.9726628545173	1.14417459297506	2.83131621523216	1.66532056267195	6.64763851065381	2.17604064312669	1	7	5.7558456633791	1.02251728155713	1.63580747255606	0.466037640795191	-3.28498876120918	14.3736010667852	-2.83242543993678	3.70244471488073	-18.3770875711391	2.05482806937175	-0.282052069465709	4.93233458895799	12.0553540037669	-1.32032809684208	-10.7039425057772	-1.69809764902539	3.86273183801459	-11.9905702433259	5.63102643445627	12.0412104018301	3.18713378022839	10.9988966892933	1.35719100267778	2.93338784097029	3.87350356667998	4.88929493552773	-2.44902865691971	2.26438007702303	-3.36220488289203
97	3.10395667800601	4.13771771647979	4.78431401439713	3.10753113585388	5.84882888874663	1.29092975712852	2.98049815846456	3.78924996233606	1.41390993495398	6.80936031324432	7	5.31974921535567	2.87368135044912	1.22442935759859	2.80097249471101	1.19947331549339	3.09675076701074	2.31836945580796	1.91647684495085	1.82850098491455	5.83199793376529	3.52731484557952	1	0.811120966482886	-3.3654993517951	14.0922611445584	-2.80269530014604	3.73884400658747	-16.8314686609869	1.89636617429649	-1.33782637555882	5.43226309907057	11.3852461544246	-2.27210473890366	-10.1631863565014	-1.13249795776576	4.10645649018001	-11.221125805586	4.70556122307706	11.9149584474461	4.22500581044974	10.5404595211138	1.39372635842104	4.58866548037735	4.33505760830537	5.42814864875973	-2.56344473465071	2.61697614725326	-6.97280936684929
98	2.93707697187146	2.82075283991285	5.4675216859193	2.02577730387553	3.03835518141082	4.34245398723267	1.70514538228001	6.19929798064611	4.62867059240869	4.13513126180846	5.99899294096131	6.09634841637588	1.30547103185765	6.68307114956374	2.48731723031712	3.73513483155245	2.40953022740675	1	4.64022516803169	6.41053069919775	2.64473079336196	3.28699581357253	6.00447967149826	4.80285512734355	12.5429280520026	-5.91880785275347	-0.316787088607746	3.39913403319379	-9.42159467688399	6.01856759094096	-7.79985979349256	6.07170755995724	-14.5356393612981	1.85904272458852	6.744687039829	6.89571597920404	2.05517523160132	4.53972380810425	3.61128259548785	7.07068252681889	14.2893213312582	-1.29940633032886	-8.94139245503431	4.63061931460688	0.396721975423356	9.46312015869252	-11.8338470114493	4.95119535209782	2.55796267848936
99	4.30668254522462	2.52808055031958	4.00936795526237	3.08076723736728	3.73136953953266	1.53940679243959	1.06233848186877	6.32478723953732	2.83352032715626	2.13292258801566	5.04593780664996	7	4.91322440798267	2.08278898600525	4.28139757244697	1.48979954999692	1.30305612621151	1	2.03432298316315	1.69698734599562	3.19132546911488	3.94563753298965	3.70062679553861	8.54492073491845	-0.0390698931260171	-5.53846467216677	8.40262663493868	1.48964711952751	-15.1336406597512	6.75540066446579	-4.28258990062246	0.89938666390213	-1.31587641388464	0.132711431730838	2.98566723845674	0.0776277396356234	3.77109762534171	12.3225600524454	-3.8516147014811	6.2939425029459	6.556021902474	9.25641479922636	0.469852933772592	1.55511836069111	-0.629844043005669	6.13231655639255	-7.31614094975857	1.61621516740878	-2.29488215134571
100	1.00434718889164	2.93889926097362	3.92597411541072	1.97879162768702	1	3.5868788206436	2.64750615936729	3.84228333939247	7	2.17726980170737	5.38869032495217	3.50016717884559	2.07803232091914	5.63792575148954	4.7432997769828	6.44500353781094	5.11041611176628	2.35187031058835	2.90470566674684	2.67446926729272	5.35210366241424	2.23827195900865	1.27535488037818	3.19181120438026	10.2637053699932	-2.84065538918719	0.489790128478555	6.82866478671433	-7.19183904514761	5.33431548236539	-6.92621725828433	5.92648889594082	-11.8867289182336	1.35494818251652	4.95792264311887	4.78654341262243	0.350482044244739	5.40790595820735	3.16493013030964	6.71176383224129	10.9712033570608	-1.41871177854655	-9.64884036691337	3.08536970726068	7.71048195985513	-6.06739516390999	-9.51336029342092	5.13134881113916	8.58200137394557
101	1.39972362616315	3.3972916588329	1.45365254051199	2.56302233636985	2.32373301246433	5.1911765321494	3.02754950300559	4.15350645922091	5.57554642436602	2.35594605688694	4.01427478048704	6.36327525303675	4.11862107690949	4.20039089215448	2.85648788065363	4.99140146385901	2.9069165245384	2.78160796458701	3.08550756450141	5.54884850564224	2.37990505524697	2.45929134016666	2.67815124745821	5.68683492393056	-1.14540122089275	2.24920083693244	7.40542059258124	4.93532178265244	-16.687103247234	6.73935172294478	-1.98269006345366	0.75157684057048	-4.63421118268118	0.522677445069623	0.60755092748885	3.80494305604415	7.05274973974922	9.70074531944532	-1.72103372473767	2.20927299058599	8.17034610078398	10.4457009667949	-0.411349581764622	7.11078130669079	-2.08112107267634	6.07132359259088	-11.0696645875765	3.73903227000132	-2.6212244802008
102	2.42121856095717	5.07621043920245	6.16103439803141	1.02017709778481	4.97871833664053	2.13726176220864	1.42995327950794	4.1199470006445	4.81979381289637	2.07110852128144	2.14805276343067	5.46841400813971	1.80379452956711	7	4.51236783126809	3.65400760641113	1.0077418660027	1.4294954662647	3.84063034613331	6.79709385640124	1.2019297487876	1	7	7.55063361314014	0.787936887901964	-9.89816085080753	9.6389234626643	1.70468608880147	-16.1680312669614	9.68310721783722	-9.75033129103394	3.26568605491633	-7.37316714000353	-4.08890603822092	7.28330805664778	4.17188700381096	7.89119679486229	2.9440654941437	-7.41519453769657	5.26849860156372	6.09264118699056	9.96129368466155	0.5324852215824	6.36796383217403	-2.90273650532964	6.64695473026941	-12.9001482783845	-0.809728489066691	-3.70842844122444
103	1.4625508052997	3.80672435969584	1.56841512110913	2.11671742497446	2.89936874130024	1	1	6.83366816169876	3.33648317509802	1.963159704776	4.47573839385326	7	2.89961098004149	1.71791028886247	1.55581556353834	5.20256612374037	3.02059045176748	2.18478463569823	4.54683965923269	3.16935691080972	2.47842644915989	1.92533422131571	5.51052168464729	6.254845651003	-2.67515725856702	1.46385693918501	6.94880451018644	5.78475963546243	-14.569434455524	5.2966802864509	-2.4415984645877	2.16706110694838	-3.23917433316498	-0.292045452541465	2.22024066506551	3.33812110708353	7.82992415453774	11.2826845228938	-0.415315738175943	4.52894865134637	9.92872682331083	9.24089280948488	-0.0406408521766203	5.2689494950136	-1.41337431665747	7.15719707109757	-7.04469436064375	-0.914717643955771	-5.42240034628369
104	1.0232193051932	1.29116271465214	6.78461148498821	2.34015828395029	2.30617102643717	5.84330925653384	6.2394649459698	4.41599373681345	4.83846857329504	1.73006961514436	3.65988776751148	6.31336772970999	3.84306631024763	5.92863435680935	1	3.90030739154892	3.93031914996485	1	2.89194083314605	3.08231163501649	6.30043329273494	2.27841342097299	7	2.21984396001008	4.96969182400625	-6.01191063465033	3.92192156580023	-1.98522685393363	-13.117830913921	15.9730804479933	-7.84959495973919	2.70422276482049	-7.47767661256873	-2.99139896471138	9.75551407211549	6.89361374286807	8.1855774514795	7.77662551437049	-0.269847116048331	3.96592331398846	7.99520571534456	5.5886027988596	-1.00866639898334	5.49397705324185	-2.79208446676642	5.47384992074099	-7.88818777785666	5.79703954967291	-1.8321658417254
105	3.54854330916161	1	2.46334295953686	2.90484339310346	4.08065654468063	3.44427030140295	4.56415209673672	3.52321468420024	3.77199561474719	3.65433280440086	4.10721684075302	6.73501519390688	1	6.34730032605957	4.76511379261759	1.35672199202905	1	2.17125898159756	1	2.16498572939796	1	1.52044280648078	6.08057170620324	8.54932014080425	2.83878622340811	-5.34619390414673	8.56997047747234	2.74084896146074	-15.1769029652641	8.86188440012569	-2.36166694754676	1.05007131788265	-1.22628411016238	1.28603885718191	3.49556917082288	-0.00319982106684608	4.46560900341374	10.0376810581961	-1.86296951931216	8.13209864066333	6.71708087229132	7.0948425326057	1.66401405278082	2.3821609052361	9.18111026967533	1.25601083501071	-0.456900058364624	1.26261289382126	-3.31930366268038
106	1.02227443592321	4.2335535914753	1.79272943953249	1	2.07443792315397	3.83711195027102	2.44803469595017	4.3184952504894	6.58093749688068	2.85535989636699	1.32298434573528	5.03127410046145	2.70821468783682	5.88634247028267	1	3.30321247479175	2.02149688018357	1.90173938735596	1.1454081173334	1.30863067728583	2.46602481115301	2.34579557003776	3.00831667778394	7.99133781208911	-1.7374997169871	-1.62863176492235	4.75581800384354	3.74524680276801	-14.7459301492762	6.59479269563512	-5.46581802754224	1.13703512557232	-4.20062955355022	0.564121706310351	-1.33960715376807	3.52534827233914	4.6550684492503	9.2010974652221	-4.76312062373967	2.82254657512161	8.01523162633064	9.81314695967591	-0.503581618386462	6.48155364229234	1.51075512491307	-1.85105271835222	-5.95673202333727	2.5803131481395	0.873015118622046
107	1	4.8715951111751	7	5.1806760219247	1.55356981827713	1.69679341687506	1.44215420402756	7	2.03598862743522	5.21218106496663	1	6.77300912189721	1	2.93671030774947	2.82378346572807	5.28380742991907	6.62316694832471	1.89263388164243	4.09217884273444	6.68372917741303	2.08038072012349	1	3.51510459657221	3.81416258132331	11.9688075092866	-4.17181713820153	0.495013555862016	2.46575273371535	-10.6154308283284	3.94883034828539	-8.2187741415523	2.7327838539478	-10.8684513669592	4.36403342194466	2.39427801699819	2.57700360018677	-4.48013541036479	8.8071846963952	6.01875295184468	9.72201126993189	13.6617419657117	-4.40190918200395	-4.85806497299009	4.64821208941075	-0.690952296433955	8.1623132022283	-8.9671680449807	-1.38506478326866	6.15925911901469
108	1	2.76390883247149	2.80657537950633	1.30879842511436	2.23544781095703	4.91465052008956	3.35134696280668	3.82774446610682	5.1885349290049	5.38208020668269	5.97614200455399	6.55629904416446	3.85487524961471	4.56191793120461	3.49162072737627	2.94105375813328	3.5996622182515	3.41873188245633	3.12893139580048	3.73262771618071	2.63085645353851	2.80582587864012	2.56430233778372	5.40986069963005	-1.78897987533241	2.67651123024818	7.79580337460326	4.25102929684591	-16.4034164469302	6.26935459525452	-1.8507011855141	1.38510288868613	-3.93834598193796	0.668469475950976	1.31470461758988	4.25921694699632	7.45020605496797	9.26280397986828	-2.7420507232208	2.98886681666932	8.2081543760564	10.9200472881266	0.674459882464118	3.15548850535814	-2.23165951353197	6.77387035710281	-11.2316391171536	3.80451429593225	-3.95011117253335
109	1.62415516384991	4.39830029397766	1	1.64231947706092	3.49717844810225	5.01524738371514	4.51412227956078	7	5.5555143939981	1.37322697862784	1.01758654646754	7	1	4.12661554085902	2.21342884058276	2.5978818678222	3.05307514454995	3.52032765739873	3.26796826389391	1.72403086930225	2.49684244890264	2.9840566704139	5.50222184355477	8.38485066583497	-1.78952384408979	0.545908137448238	5.36428977949755	3.71392538806302	-13.6130114829547	7.43218195998577	-3.4011283359737	3.218514819916	-3.47962265284511	2.02234021800665	1.87966001689458	1.69227848818365	6.42108350015621	7.69685263707929	-3.75800503522525	3.17179788883395	7.31454064393568	9.21839537274732	-0.270761222169118	7.61034416407044	-4.05914440970896	-0.455702357038407	-8.6535926594269	1.98589664659619	-2.23977619411094
110	2.86157570609772	3.61505665187964	1.27358731737427	4.35341335106064	2.06951247111245	1	1.6665003219574	5.4932478107248	1.94710090164509	2.36961327828477	4.63409118692126	6.25463712130748	1	2.84543223866112	2.39477602635162	5.33647106611822	2.73686168885035	1	5.97123992737001	2.89944426597609	3.50453076133433	1.55592991184144	6.24700842445649	5.54668037311307	-2.35718881406447	1.40849467307936	7.0791062737143	5.54634542287447	-15.4539513952668	5.77939873412478	-1.95757712369457	0.940739936910707	-4.59886823045335	-0.773224886095451	2.22851658900803	3.36391244235147	7.70830348659935	11.2535614382269	-0.227381288718677	4.82370958855435	10.3352852050064	9.89990734940675	1.54527029433616	5.08143851522079	-2.84956518515895	6.62595164248577	-13.1738537459107	-0.562630129714324	-4.79644991276987
111	1.32136899615702	2.49081100075311	4.85281814128277	2.93862021310489	1.32244928289333	1.46712637773293	2.22042296498288	7	4.23690436676539	1.56008435868829	5.4485991405665	6.49329945911694	3.35600518396871	3.89036607484901	3.39392943398041	2.10263201960356	4.67595443178962	1	2.42100850489831	3.63890269401115	3.1370427291934	1.3089499815727	1.58703252841892	5.20610003237459	-1.65197460077872	-7.84483905053079	8.08766606826239	-1.02464472383096	-14.5803649471113	6.78769218810951	-16.356011520844	5.05749755348482	-11.4972058840863	-3.98468377896427	4.83592080622204	3.0364259539886	7.78469423323881	0.343531766022585	-6.28128927701625	7.77974371497276	8.41194384270521	9.51014634381588	-0.671390505911017	2.45961309390833	-3.21337120391093	6.63987266249308	-8.3699390496007	2.9291451013318	-4.96028130846797
112	1	1.49025995571314	4.05766172881916	1.22060370477512	1	4.35037844370592	1	3.17616338395024	6.4601601225496	1.31172857011072	6.1162758176916	6.29447476059596	1	7	1.8629515694787	3.38419234784973	5.55552178247536	1.68330765206029	1.94626402722697	4.22843929203905	1.25431347314025	3.54534798218566	1	2.44029082884132	9.28069640712527	-3.82036031271716	-0.0692066400350698	6.88513321511701	-8.6236550288607	4.30306524353155	-5.83036486727088	5.7270776956748	-12.2959788683477	0.450261369976507	4.71537212257166	3.74623166349242	-0.529367777201067	6.81533647238572	4.22627402223135	8.15758062350115	11.6106585723454	0.0965077076255104	-10.2294141276389	3.72573168676207	-2.80049579089957	6.61085688400097	-8.36110241568337	1.75646643611315	1.78790434680974
113	1.99914402920062	2.01050528539982	3.44112794888684	2.7034408499757	1.13920947532192	6.83661779826278	7	3.47029472686158	3.42987378692916	1	7	3.59365007433208	5.26687911272836	2.00787622708223	3.67189950578185	2.74858636234441	2.01501204774012	1.20289941905152	1.67394421310261	1.01319285756074	6.32611088366098	5.18880624309281	2.88495323488057	1.97617760431017	8.24368808880389	-4.68229537482944	2.39812592833932	4.18149319827839	-11.6661053068477	9.11969346552914	-2.62420952822033	2.59119684718823	0.721684856910255	1.95247584325832	8.02692881357796	7.15842598821137	2.53871395131008	3.65959626089225	-3.57195482037302	6.20840276509245	14.4740475601077	16.8458909565253	1.07832251213116	1.60906414083763	-2.35619565970924	3.58568495341444	4.19134504322093	7.91079965082311	4.38251649281006
114	1	1	1	2.32409228569095	3.5741928937915	4.42300478942396	3.31902796222268	2.90168392371604	3.66133835752347	1.12010206448765	2.04171808130517	4.27837530298584	1.62088229851301	1	5.42909163591805	1.81145718085362	1	2.09627350566568	1.62998607166875	4.10610462768826	6.2497371963222	6.21026846731058	3.67436502207899	0.919132094401538	10.5648877069236	-3.95100862713879	0.150011101737069	1.84823268957074	-12.5095697668525	10.8603121983324	-3.05202838750327	2.28961212230718	1.4416734100642	2.23801389371009	8.1967027382168	5.16802115527907	1.43722170506559	6.2553308952657	-1.11736276883176	8.69209868248991	14.0798120804524	15.663601381912	0.702764728251938	5.71095491406619	-0.67348959888951	4.38199423296912	-14.6278419042589	3.71902149518877	4.04431880680403
115	1.31897736140536	3.24325013153512	5.91055690049327	2.15551371899806	1	1	5.50789064499375	7	6.86467244188252	2.71730363202767	5.37093644465258	5.47106764409216	1.59729370773992	5.60621103552004	3.57646200253122	4.44410615688545	1	1.00339142674211	2.1071248765833	1.21822990319074	2.62102038539586	2.66462300098277	1.78954808253787	8.00896193485491	0.613622258647486	-7.90019684786986	9.64019006130464	1.70530660833529	-16.9835159231386	6.89208090303624	-13.4641041958652	6.56020056405718	-9.04755576090244	-6.09561262611713	2.79955263555263	0.282387660185212	9.08286349523443	-0.577041713871115	-6.97541992559184	4.8248160036246	9.31809671161487	12.2934524801418	-4.23554626528386	1.83610348373124	-2.63879923252346	6.5504236387816	-9.04261073599947	3.29158291974784	-3.46723816851392
116	3.11076844841701	6.27635218579533	7	4.30046929215516	6.6913854889377	2.78654567058068	2.28425238871981	3.47505234080743	4.58081369565174	5.61259668946887	3.17160847247877	6.31593516576957	1	4.27973499195035	4.82308529540806	2.14659991510155	3.50075257822491	2.72061911380179	5.58887243679815	3.2744053244707	5.98480653586004	2.56060555095682	1	4.91278439956714	7.49847575390008	-7.73618135493011	1.04814266930959	5.66370090291847	-8.14321372141722	8.12047147827683	-4.26098633580037	3.64122682994312	0.071603656946878	0.560257737177362	9.15304752206448	4.96308047716004	4.40572926139064	14.5191470484961	-3.15463754354188	6.10852805556297	12.9429012929438	12.4640918289438	-3.34324606621988	6.16540481906093	-2.93697417618932	6.09078299110886	-3.09086994324187	2.8145360422409	0.260886827519946
117	1.39865249524378	1	4.85583391127772	1.59911401637385	1.15351427231206	2.76717351467828	1.09984876831469	1.42971409062209	3.62980157486795	4.13461665823488	4.98985530842118	5.22844615300346	1	4.27540798676945	3.1633029877859	5.97955469086934	6.61926917246811	1.1587000010629	1.61629515265061	1	1.69847179309634	1.48657980334952	6.70678575400724	6.99084802901421	0.827031100706467	-6.66382992983144	9.8089405646324	-0.30310976869742	-14.0256730599646	8.26185134200123	-12.1693097041919	6.27689437682523	-9.61044779115163	-5.45429251305686	2.78912708846979	0.940722044167443	6.91306757571667	1.40262277962273	-6.49633252120412	8.44246687452932	8.18776931105654	10.2966124763737	-1.67514400506296	5.43361506417595	-1.67647494777974	5.89310546257961	-13.0476800093201	-0.604687220008614	-0.95368865418585
118	3.44621943995927	4.94877981750039	3.320626091421	2.51151095520025	2.49322891125873	4.8174336999917	1	6.13821685416782	6.51826697580042	1.95208340858101	3.28945781232725	4.90732667006352	4.39492292180185	5.75238886085517	1	2.54746503379373	2.2607355238959	2.62127237143597	2.14241354025639	6.72279830120607	3.04410418447136	7	6.10468038361698	2.48262501971708	10.2652193813813	-7.71422230254595	1.62302556217772	2.95400120991404	-9.25125153700129	3.76124381393505	-8.44924049268796	2.56001115434408	-12.4848490021942	-0.0217693834139003	6.46829514398741	3.54663881795075	-2.94555404418638	1.85326846067288	6.07294376016802	7.57163802839821	13.9890509673768	-1.44779302187031	-5.33368443077102	3.92420375526273	-6.74356809034904	5.83097950278226	-12.4520808666967	3.55797203035347	-3.58102891072672
119	1	5.68957249424934	4.91948462778975	1.33343465471263	1.32496145892273	6.72939743356481	1	2.89177419493658	1.36646311729917	2.36244396323419	3.75342907712741	2.56509309002065	1.86623915544749	5.88115085907145	5.46382446628529	6.95777612829098	3.62075331178079	2.47874379651454	1	1	7	1.9856521531795	5.89785307802657	4.37896362471463	7.59820239010552	-4.44682747547441	2.09202636773256	2.55604122795235	-15.8214374474382	11.4421264853344	-8.40442259522742	6.49865827750666	-7.21302943242603	-2.41457574297738	8.92949039088515	8.31596329115796	9.29580947272974	10.5325141511696	1.27997595956733	5.71756808263281	9.60711472095977	9.50344915301846	-1.0460935098773	7.1904674797592	-1.07649662739871	8.67479869103215	1.62247588117629	-0.17301264513035	-2.686920403419
120	1.2640463134543	2.25909617979536	5.1737730675166	2.72082195754502	3.5940133747511	1.35277034395274	1.71471550875633	5.18469714300574	5.7245471586757	1.43521157536595	6.92089069923339	6.32119042621438	1	4.89300699581454	2.6333488715924	1.01148447368666	1.51840525903916	3.50875499069112	4.18579125340038	1.2764585162562	7	4.37568066181975	1.69558624000346	7.30124272458634	-1.16295788642483	-7.42756038326225	7.44183304537666	0.0864565223458922	-13.7457197879832	6.50263745385945	-14.3731279203588	4.52445254048422	-9.78438663067953	-4.44423876924057	5.54388833265601	5.12133044354929	7.39197712657843	2.27270904167048	-7.13925957038511	8.06990347346311	8.51911628303622	11.6599801646181	-0.417999456435213	2.66366833628779	-3.62802281392884	7.79150779302567	-7.94682788096145	2.73552530631646	3.41959217258026
121	1.11648994294356	1.52758894642148	1	3.32059946175764	3.5291723698013	4.97568468154126	5.82740667390532	2.11034636412163	1.1750551973187	1.35937475528614	4.24136561174626	4.66175547200469	1	1.14262523115562	4.24330702659408	4.87494955822069	1.28637491334762	2.26072603453252	2.69539340584339	1.40103743673253	3.53749360043072	4.99505807091361	2.7104309739226	1.10014433329094	9.2241996316764	-5.24816464797758	1.23028411403241	1.56662049009919	-13.5796512367311	10.7397597499295	-3.19179732005042	1.42356714999404	0.542609432704201	2.07288904572857	7.61282346145564	6.9614252065632	1.21988482396693	6.15646671351773	-1.72164170110009	7.75319455735688	13.7250400419857	15.8283672356462	-0.804031402765548	5.84274667630992	-4.52571678996832	4.51056676675093	2.40550642080417	1.72122359127635	3.1555853648531
122	3.42611921713209	3.6292094310476	2.043006199953	4.06702009985789	5.42894908869858	1.5718025566436	4.13015150854113	1.56302212900729	2.8715557425825	4.5581050847325	4.86474919672631	4.9897038756101	3.06778028114866	6.97686055599966	4.65585815709582	7	5.40309126812154	2.78218381087567	1.34329533703709	2.70154357455843	3.64739818827124	3.42212007740865	7	1.27113999772717	4.21544565576806	-10.4701265235829	-1.50794490459096	5.07722104521306	-10.5468542771967	9.606113359264	-3.00280447359091	1.5514494335101	1.75309089412763	3.04564399331339	8.92805666801815	4.43813492775085	5.93721974353971	6.70099812205899	-3.29097137374396	4.22886109374309	14.8319002164146	14.0229904641601	-1.16798605890593	6.44336497426889	-2.59933359898183	6.01440601024154	-12.2563472394731	5.40940780365624	-3.11953612279352
123	1.92264264960964	4.88852441040703	2.76491265101324	1.01448986283347	2.1043650651171	7	3.13420590129732	4.2774025080871	5.74284004570706	2.63581628703048	2.73029430830607	7	6.13564585745275	6.32431423692925	6.15804141978838	3.74011127269547	2.0526602585292	1.72997284681041	1.23155666847117	1	1.39958890104424	7	5.40030037821274	6.50034825589069	-1.42397342586968	-0.487860096238996	4.4205632411488	3.13023449266079	-16.3788457758667	7.047721198908	-4.69391081505463	4.10688712909217	-3.8326708024716	1.3896704198059	-0.501976175969346	1.32216861607184	7.05062600375429	8.12501621147375	-3.89631491892182	3.20724693703819	7.30157228495758	8.65720093171381	1.43237347611883	6.46925787274589	-4.21006740414709	5.62585070721773	-13.3742338689577	2.07608611114506	-4.86002139458207
124	1.21609288153829	4.05565059999283	1.50620680085982	1.81948122254553	3.72758352277266	6.34690931186897	2.37264056656101	3.21838248169954	4.55536058090605	5.2959174511236	5.85955870332918	7	3.9359937181444	4.21823992760875	4.42886260253827	4.07257450516956	5.94626881608406	5.04291500884536	6.41934420305296	4.4805089165717	4.43737301390006	1.77257175175266	1.71416660402048	5.86047470799461	-1.81647667473099	1.93817967836941	7.1076633698362	5.85950580753619	-13.2758389533226	7.15507492793092	-4.14546924530647	1.25054688991301	-4.72652550211348	0.0313116535284301	0.937146401288202	2.06171385105854	6.59081558751718	7.81457676118142	-1.22063116736364	4.63944365479222	8.40802217372558	10.3422897386995	-0.273287844322302	2.65718851795686	-0.993470760383104	-9.36760458288877	-1.61635119318948	3.15980768362571	-6.18231617548547
125	1.01398644629737	1.59092648639673	1.22820515245578	1.343500964346	4.99869549820444	2.80455850505501	1.55316541185379	5.03000385683387	3.55355828032342	6.9796942684237	6.71923735854659	4.472706985923	1.20712041895399	4.89874978506991	3.42850590804513	5.71550553421938	1	1.8393092092842	3.61698724540452	5.74537078114618	5.66351712288684	5.28630362688033	4.90236192567518	1.70114744429788	11.7676998922883	-7.9688048423938	-1.39382251631457	9.51381579708144	-11.9137640237521	7.14793895515074	-0.465613707849417	-0.896160424050021	1.7735627380389	2.19018425257406	14.9689839151447	5.65709133872937	-5.46932701067766	7.17393515417087	-3.39081738081161	2.31396434460663	10.4339943226245	15.5375860756437	0.859966299986729	4.88645418296716	-7.56937917288062	1.80252336676908	-10.2191059179376	4.6747660171859	4.61997230199476
126	2.65050570024945	3.49627565221528	3.3254074345105	2.05075299927204	1.65323970529628	2.65706760806547	6.86463506302251	2.56078016639932	2.37357754278877	1.52845797177611	6.33706220813156	3.5261357956776	4.29403478805239	1.87930810895837	3.5690356879473	3.69693324415743	2.0278933504496	1.68889238331236	2.72901186025707	1.9541130742522	5.21524046472767	6.82994084045936	2.65485655074674	1.8506444519677	8.7098941455187	-4.58714547717713	1.68507827793183	2.2773732383231	-12.7876031357895	9.42713697771113	-2.5333284636931	1.39514888436816	1.12487741923243	1.68354171197295	8.31045991070984	6.82691502752258	1.51007550526117	4.33882574302918	-2.70381870895741	6.27192437268134	14.8154337843723	16.0922117247704	-0.181173527019669	1.19619809587617	-2.57655876644648	2.99543397474615	3.93777166179579	7.80687297067936	4.14787691044865
127	1	1.02193844768364	1.78711409630128	1.93786703939845	6.12045007885922	6.55278281649393	1.25937975881746	5.97002722924275	6.71327580467042	1.13076530393501	7	6.08093304401327	3.05439166850297	4.25714205037146	2.06762853993788	5.07897683260091	1	2.3009025891378	7	1.54242087785868	5.03128773598572	3.02470268453048	3.43033086910535	2.02511757209723	7.71257968500263	-7.81990079141856	2.5992402315324	5.58864453585824	-12.0941922995277	7.49781165154073	2.6604521003009	-0.367924178851101	3.03311825420573	4.96298873020042	13.4842843956319	3.45538677015996	-4.26284203934362	3.04492513297861	-0.412738173638834	4.16299022492811	12.5092790059786	13.608267625709	1.2567179699016	7.37727140525785	-4.34793061729509	-7.71749846179838	-10.1592843539767	3.56111915519306	2.53913168955436
128	1.27286470636981	3.32923869929866	3.9609988373117	1	1	6.27787545092224	2.97551042522483	3.81043019697282	6.4789066301757	1.07742346752352	5.17540308810095	3.48226258219026	2.26693497627063	6.23059040876584	3.74769019837058	7	6.43689982293678	4.5687650661093	2.46898424975316	5.9673417305757	2.35462865947645	2.0799149214273	2.91261763106768	2.87473044461878	11.3287846231006	-3.12006221834613	-0.609506815417882	6.57495126183311	-7.99179760635042	4.12193413680205	-7.19256334660517	4.54142329926137	-11.6957763199671	2.5089154009684	5.07424173564886	5.80001074096038	-0.28034228675156	5.04803638198187	3.90958078113516	6.89910354982696	10.406594661322	-0.624489096710955	-10.0819691533095	5.5358722258005	7.84766309307999	-6.57931206051885	-9.74912359760872	4.49391386432657	0.658189417597431
129	2.4404482975978	4.75393833546182	6.07721911457707	1.6320087198832	4.65566373437941	1.02671460252833	2.87852641986015	4.23413107284645	4.2807832054551	4.95558012009028	1.25821426116413	5.58098944729629	1	7	4.86510478509217	4.70696200873068	2.03314420231291	1	4.39125942194242	5.80330213815938	1.27622600723805	5.30625879322093	3.11551929580177	8.07831622181063	0.802120038332603	-9.1036863462052	10.168960367834	1.45495403486336	-15.3170120007588	8.64196103618354	-9.49474177533209	3.34475412298724	-7.36343586213095	-4.88306042871289	5.83766172612681	3.99007138643085	9.05778714291592	1.74442259824282	-7.46163165666034	6.14122299072038	5.79222771761376	9.63923469771102	-0.342174906532635	5.83662130418521	-2.95253629875245	7.4264706746137	-12.9021130792048	-0.871160716104773	-3.4600072394461
130	1	1.11194067214368	1.20027755468698	2.35666253623411	3.42714190561543	4.20692793213284	5.37808189480942	1.54981318340183	3.31029239270913	1.78314174065821	4.96432659766563	5.46720241087108	1.48713028291015	1	3.80234695390544	5.78456502265765	3.3606168607782	3.68992075056598	3.85349761450484	1.33427227172723	7	4.01862930852488	2.75753447791681	1.63544050444128	9.71422560933848	-4.96692840699247	0.720952536962354	1.7373744265857	-13.0537519843238	11.5618574890208	-2.9182495215059	2.53170519143712	0.929300745486967	2.71214758161788	6.97340247007128	6.4450249605635	1.6162589496751	6.70953007153314	-0.318160226828331	7.86762213331731	13.5330572336464	14.4213727604005	-0.0526940291419027	5.91929655129013	-6.05522757636634	3.33509923850711	-13.3838995003996	1.95981621952607	4.49063128083855
131	1.20727913801419	6.29177404509856	3.76368107326032	3.09033027950033	1.36436693474734	7	1	5.27226856340333	1.0806052038105	1.35232948771633	3.37710198886492	4.52257726352115	1	5.35606195731179	4.09753918319894	5.56899512244027	3.93963687730193	3.126181963652	3.26645703465982	1.49426509516076	4.71389266805404	1.69615063462034	6.4975808883533	5.09162317103547	7.29504940582579	-4.97102592609732	3.41968793700937	1.49542163149672	-15.7580956840232	11.2999035470398	-8.30854748217106	6.34615908077918	-5.78182515097138	-1.70521098057094	8.95095299976879	7.96606462768827	9.3985139143041	11.4310990379803	0.408040495743023	5.75454749814065	9.67948195336277	10.4275594729602	-1.66712633440105	7.83367361812009	0.329037000357739	8.90629474830827	1.23078992786521	-1.44614335277428	-1.7054102154232
132	1.76649651924059	2.35948664825107	3.04334119591998	1.84658652647073	1.47649609046067	3.78112079645877	1.21769246675499	1.71861510387574	5.75706517557342	3.57346513907845	7	1.98829464306984	1.33022607993835	6.22139280058835	5.74334161655018	7	2.57557999873569	1.78472390680027	1.74530601971019	3.89287734432363	5.93982737911385	1.57688678588327	1.320402262743	1.75352851235467	11.5349507462638	-2.86635811446078	-1.11681754068099	6.96308263691455	-8.50203657847077	3.88464098620376	-6.11321752636789	5.060960356402	-12.2648072533687	0.290389596875779	5.68309275753198	4.05291492950888	1.97813710912072	6.00953673350191	3.38166545177264	7.5454236821729	10.1583863271267	-1.09123379799736	-10.10853576793	5.12074776585309	-0.586096503045299	-0.971684537480122	-7.87091399144401	2.20481853508658	9.27262931106447
133	4.02817693636553	3.28907998696633	1.03206088244485	3.98314614811554	3.67482536629481	6.80610146679902	4.80096275235633	4.11645383839808	5.58185976778859	5.37607751517413	7	7	2.49046978552289	5.33585043103501	4.16243816411977	5.96953249681736	4.04084263001208	1	2.63436777928744	6.32652332445566	5.96457715329513	2.17233954641866	2.43125191391201	-0.634016009631779	7.58748827214268	-10.5965552349774	-1.19967652856804	5.49036700393286	-11.0456283471011	10.907408729961	-2.16359964862562	1.30611699192951	0.665618115866211	2.12951296000681	9.77844844931544	4.71013143905679	5.07995176424348	6.78280766040482	-0.495698448326789	5.67764075747326	14.7085603936776	12.8210766499674	-1.1014630727289	6.87631329623015	5.18189563068468	-0.770215373967337	-8.02370964762848	4.37025607368966	7.57994162014539
134	2.14740729948286	3.52674796303139	3.26016686711921	1	2.33855573929908	2.46284330652196	1	5.85179396700406	5.22978650656927	1.87177508346238	3.49245553746923	5.17536698051015	2.02690511741429	4.64065757190622	3.35137741474	4.03618604566533	1.93931892442087	2.18579428301538	1.65794168085356	6.22998537043983	1.24989161315105	3.37248993515928	3.40776833414021	5.58630481907045	-1.75761638064726	0.27290871338976	4.90234300462254	2.55761905194306	-16.2310129366566	6.2109593994042	-1.33894908356031	1.12787283355857	-3.72000841651562	1.66665444384814	0.489180598637145	1.6166963912248	4.90246866562651	11.9922017312246	-3.01439525210048	0.781011164499994	7.06727075013251	9.30503937625785	0.386826725939801	2.58790817624449	0.621115375363219	0.483899538156459	-5.5974312723206	0.771482413868566	-5.22862774798849
135	2.64010445589953	2.32960060514161	7	5.90474098640928	7	3.52777033655237	7	4.26949039758699	6.34776877850631	7	1	4.52871832608362	3.90136378222978	4.40653116288766	4.99534193048008	3.25418859140066	1.99086744247915	3.41253039641358	6.06324280935349	7	4.25087428731117	6.79536829930961	2.93813946238171	9.72305019287986	6.37546306029875	-2.97715513174709	12.5975614991384	2.95036603234756	-12.1851387594016	11.9007638581644	-7.53261962081032	6.21934536234358	-2.80173395701185	-3.68092357806033	5.00023819248501	1.99442036313663	1.67929722622059	10.9246351582129	-9.2511875150285	7.33762425056241	10.2466625890568	10.7778204738069	-5.17020981078312	2.22187797201667	6.84726406055943	0.691475080934568	-10.7318638319031	4.23488670757471	9.49619768972278
136	1.24498406604365	1	5.35227040101762	1.90935051608594	1.2382401986903	6.37142362004446	1	4.87628543682069	6.13875714030224	3.16764546259431	5.02542064270471	6.67176589910455	1	5.50096285091624	1.40869949171202	3.47398077170809	5.02272209974661	2.57351033661789	7	3.63850750808937	2.68853813787567	2.38837646855579	6.05993703964934	7.01819690222121	-0.102906877204747	-6.50125759615739	9.6806972987941	0.471014111502138	-14.5241392106816	7.6526449903014	-11.4038347694984	5.05377074486964	-9.16730735876419	-5.76133917588419	2.74537710842993	1.31901971418787	7.64841745259489	0.243225463421214	-6.99922399740362	8.05391305406436	7.24184057870315	9.77304860244341	-1.5054711222965	4.42875751418771	-2.13797980990218	8.07671959080443	-13.2323058339481	1.26137804072588	12.1814081562654
137	3.82972321840665	2.93544351962527	1	4.74251597153203	4.29619411145826	1.87051835671629	1.53824241225914	2.68655340051559	2.40209209173793	2.18506547924992	6.49320589135636	2.52570673865183	1.75921032434872	3.7811611237469	3.21650589698548	5.69621677250416	1.60629735912967	1.57560012642594	1.95035233852935	1	6.27871454416508	2.05221055595797	5.79961354298525	0.801222328855885	4.41183469000833	-10.2323740852609	-2.23075708718984	5.04760281785817	-10.6290861843037	10.1301144320461	-3.64265808138137	1.00407141958047	0.0924218342736773	3.2713486155948	10.8154189977758	4.99785735192108	4.98368369402852	4.99341903355657	-3.22177097456531	4.65453934573348	14.2923047834653	14.9165557142705	-0.0675013927733299	4.03180305614995	-3.48470411652505	4.94613079545077	1.04242104299153	3.81476313259138	-2.49943077418223
138	1.46630139687693	2.40482500505903	6.73630860204632	5.03928255426503	4.49243658373364	1.52641057250355	3.04364535432239	3.37279390675166	2.88262914960372	3.37110008733111	4.66924557981686	3.41692411663481	3.86190449386512	5.50395173866551	5.23963852635759	2.90847446474027	4.10010045280208	1	5.45363411056844	1	5.67524592552586	1.16213572027602	5.48700785115403	5.13562077693083	9.6326856058179	-5.05690025809841	-0.840470736258941	5.42876246213198	-13.3985069268933	8.63227764344819	-8.56700508115248	4.90072077339853	-17.7185895757846	-1.17854326997601	-1.5010020294694	5.44705400600239	-1.04313649899098	4.64366690709676	4.47978660401624	6.19893842472273	12.5966212400499	-6.90337381925717	-3.54286526833196	5.09752448152542	5.4900244856737	2.53784969047278	-9.34539990317021	6.2708566965272	-2.55967247028427
139	1.81287007205983	4.85441831626471	1.37959718261585	1	3.29493403356042	3.65893134728614	2.49042855149458	7	3.23686296487839	1.39104181144679	1.32669205377294	6.96625961519637	1.43459914443663	4.41104164374787	1.06399194236468	2.3226300844366	2.96321637127775	1	3.3149414440119	1	3.566220688784	4.53283684430646	4.78654170699034	8.60077208361995	-0.846596531315586	0.553939935089509	5.00765205870087	2.98709809963825	-13.6128893941276	8.4722320331094	-2.90979772598948	2.54907040834624	-3.64088280276172	1.30742332746566	1.31348656603382	0.976102236584036	6.52934807433738	8.34114703028239	-4.97287012817543	2.38505745438805	6.67965564848781	9.23163081191949	-0.36872105297265	7.75054097490984	-4.76975098319899	6.30044325472923	-9.78728783521946	0.653011634763228	-3.4971039281402
140	1	2.89498848500361	5.49827000444873	1.79403315794531	1	1	5.23463177532658	6.47606051711096	7	1.02269806866758	5.53761210430796	4.66535826114195	2.29091236112902	4.546114308002	1.78162151210805	3.28290599427868	3.16278743469504	1.13711121928597	1.7206117174529	1.34615695996835	2.86597265777567	1.99808562197861	3.50365153114485	8.12302036950654	-0.0288565979626093	-8.66180667964077	8.69722467997153	0.729637869421476	-17.6534975556369	7.65189993297757	-13.3638893275803	6.8806692838855	-10.0608988680121	-4.72032160707612	3.25162758266857	-0.421684263685192	8.50958412073873	0.77957756169299	-7.32378322506463	4.8436512738064	9.53519151460698	11.274033983393	-3.17700063934818	2.00470981186546	-2.67847224561391	7.03779699990128	-9.51507172582879	2.76185896006361	-3.28960996043708
141	3.07218327904348	3.46679845739265	1	5.26119072174471	4.81260349077097	3.23945623605378	4.53291374245024	1	4.49959613704711	3.77330093834528	4.84269049473845	3.67005208443878	2.14060925919704	1.97492731710668	3.76365039615882	6.64488032330597	4.17316455614843	1.72684577133292	2.24895731543638	5.07320049864329	5.71981542092111	2.53725209329802	5.66987565041934	-0.00241069167160768	3.57273822256734	-12.2252273622197	-0.888871072722216	6.87310959115161	-11.0531119803924	10.8418312429296	-5.27232655159021	0.644743635107859	0.722097620686667	3.22240881598629	10.2637426519221	4.14422131962616	3.73931445956811	4.5596654094688	-3.83908481360097	5.29676299290669	14.7317490271749	14.6476025286151	-0.398471979458475	3.83289043718825	-3.12946438869935	4.74064571834243	3.68006985944002	2.30362323353485	-1.5020081072319
142	3.95977663271228	2.13397165067166	6.17371882941792	2.26030677004715	3.11627343958325	1.336212871464	5.25274362469989	7	5.37511141608083	2.88119189687117	6.86388449181073	6.52765217946614	3.20549609255843	5.84071782308945	1.71543162352408	5.3018433155637	6.29168262177491	1.04187541325686	5.75281127557197	1.66313201498973	6.17827285684816	5.63481429407736	2.01036651148212	4.48117773751281	10.336288244343	-3.7612639831967	2.84983667043294	3.51681320162242	-9.19546320639532	5.68748859707462	-9.82607751103585	7.22089642736631	-15.6461429110321	0.0877778710213208	9.6948822819425	2.8314009994608	2.72734764650739	3.89897914376719	5.0768892251602	9.69945419499495	13.4571326102206	-0.910147976084695	-8.35282867305929	1.93757385134022	-3.69080929191456	5.36353465769725	-7.44659343879956	1.04052099717614	4.08283140443132
143	1	4.59927801660313	4.22304092904135	5.94934918477115	1.73077051642054	1.49894041676524	2.77787607079391	4.16346250801621	7	4.73352134455156	3.3717153545852	5.71300360984492	1.04891771786432	5.25148574148655	3.01770373219969	4.30497073967816	2.86598816740877	1.50037699296002	6.44234028749582	6.96468899634503	3.33479492362303	3.65113600208216	5.23059815481993	3.313025740331	11.5039193513938	-3.6340216745332	0.291462362648643	2.01001329243194	-10.9959758219424	4.56585448322936	-9.42292630833043	2.94366905854852	-11.5771303653758	3.62996421024084	2.26184280250379	2.80161628567244	-2.85956836901664	6.65161540094165	5.26614700677859	9.63591560355862	14.0917910907243	-6.99229622589547	-5.29675584021463	6.81419914974228	-1.51929227976197	7.35538926783453	-8.045224907254	-0.317874608967004	-3.90812568024011
144	4.81179320162149	1	6.84777237816282	2.17745096651489	3.0795833818789	6.30447245801343	1.44271171796766	1.2673688874344	5.259830982861	3.22381836418309	2.03158218596646	6.43916492615508	2.3414724871216	4.98772813336588	5.09235606576537	2.23828439067693	1.43578715602942	2.99013024867385	1	2.05361660654029	3.31460706794673	5.24823642467019	4.33292511838613	6.30656065906359	9.55890582103653	-3.15878339810109	1.2290348017801	3.576715074253	-9.62255254506507	6.11671512099362	-9.51113920105111	6.59253199043553	-15.2521755695086	1.26413851956074	9.81534849114812	4.03154918089656	2.80731846195145	3.88352349595988	4.83197860582032	10.8933329716422	12.8256558500225	-1.67283660658986	-7.88576741716294	4.94393931043531	10.1574675257927	4.67696569500798	-7.61844457672864	2.35174543254924	-2.37324800330905
145	4.73201581383256	3.53021742191309	1	4.84841481108669	4.26355884726942	3.48822548956777	1.08725491272736	2.9938912358766	3.71921434540968	1	3.4635995008928	2.40671978483109	3.08675892997366	4.6578983982547	3.86790076342868	6.48159023356421	1.43111927041186	1.86195936787308	1.52912361363039	1.24382427896337	4.64757181187994	3.59003416799815	5.69165927906451	0.928560623328249	4.29273312511306	-9.20787788710263	-1.89351105537222	5.4838783863063	-11.2693911059735	9.48606539983976	-3.72214676640757	0.700218062800407	-1.0421401349817	3.5920986218614	9.67408824306305	5.12830677462247	4.501209037808	6.26585005766325	-4.43050409787129	4.11409911432711	14.5517674278891	14.9940935966419	0.0179352152147409	4.23075935258776	-1.60691551367677	4.57768657528565	4.88849633344289	-1.39511124502773	-2.56146825881296
146	4.37247745413569	1.28504411533037	5.68092473569482	1	3.60191288314441	7	1.24209829317644	4.40909711133464	4.68722556668758	3.29896995657196	6.24324925574121	5.18875241171076	1	4.81636197647747	2.7536487021002	1	2.17945339577398	1	3.58485749329997	1.63040275894741	2.80493027679974	4.98560042055381	4.39027554769742	4.73026361334732	10.6997469381196	-4.05674618232273	3.10721306882488	4.81947831074278	-10.2596826516293	5.22485546380101	-9.65582861031981	6.49765557074716	-12.6535042977167	-0.238117700206942	9.81553627185864	3.83038345396037	3.67085775579976	4.21612860973633	4.85363343542285	9.62580708978632	13.2423490418421	-0.491467883852293	-7.1257221909811	2.01800129799211	-3.47991189578314	8.47329244008729	-9.0496308419355	0.871540086465933	-4.67564678314965
147	1.06847541541431	1.0710949211555	5.00633575200793	4.33415248563015	4.87816137508657	1.15219400109048	2.2943819196677	3.06910153497256	5.26476361324725	2.65679366605953	3.23378757833122	4.1728619501768	1	7	1.46311585119256	4.81569072283889	2.16728486400742	1	3.90635351457414	5.90095459669448	7	2.01864813005196	6.58398727561287	9.71416742901117	4.05060846373988	-6.96090741348039	12.6271422630604	4.75134803488181	-13.8607515636631	10.297111610247	-7.13004073891513	4.69421594297701	-1.58816480394549	-5.22287574471701	7.52848055453064	0.845921531209622	4.69461401864926	10.6018630199435	-8.18983103269687	5.85333108242465	10.0527125750138	10.0584888460705	-4.09466950832128	1.96597118626672	5.19909619965866	3.36985720220141	-9.88211377226298	2.91024217759718	6.27931976539673
148	1.84704524871498	3.64769672591775	2.69711744667124	1.98736569899196	4.08808764370839	4.15094697197872	2.84599810657808	3.80955881983546	1.25925276102696	2.93664686974913	1.96074717020859	1.2447554406364	2.11858233100482	4.37100664771918	7	1	5.79351790223513	2.75524117425275	5.02909059834075	1	5.88281399401255	5.02527500303349	2.65232049643651	-1.09388476450424	11.1682898661851	-3.16859622974844	3.17945796535048	4.09521200666686	-10.9362440170571	9.74568094408666	-0.219949145939341	2.26675021268879	1.18517935076068	0.381371682449614	6.05818053095741	3.39511864443509	3.38035041649485	3.78186123377643	-2.41766196849017	7.6302335339069	14.7754624260799	15.2849609210614	-2.9043010406529	3.37989519400565	-0.536080169864825	4.02149526567326	-12.1097857168636	-2.55010870862643	-1.11173111334631
149	3.22283427491892	3.25072711577063	1.22743179560003	1	1.55442487216916	4.26607152446226	4.10165083419262	4.10337712818516	4.86883384430281	5.5557516664048	6.98829455062366	5.61135188716896	1.97710238071846	1.35761769404091	2.35114621306939	6.865984351249	4.2071515439501	2.09000035214065	3.62766573347611	3.11891439645218	4.78833110829775	5.67367837858726	1.09828884415469	1.58414223675107	7.47579413411117	-8.52322503722446	6.77211491239432	-2.17342708794796	-16.7644454670034	15.4820663267004	-8.93288116807528	3.18376404059487	-8.55401668096881	-3.98713016739345	7.72130209359257	6.73813010809513	6.79309628888512	6.37549036954061	0.260842416414087	2.97838059432319	10.214521423473	-0.00612546371944922	-1.92369168377443	2.27748947889864	4.02427792291677	8.31912598397958	-7.31731298114956	4.90497302608154	0.0570498352672808
150	1.28520286996424	1	6.34828685827958	5.99244552307452	4.82151206307797	2.64351318703302	4.11354431218216	5.22485822461647	6.62786800691898	2.37307447958312	5.42655322702718	7	4.4680744412831	6.31653401129666	1.9822524977748	1.54894239955545	4.10668939762562	4.49403819800954	6.96408694380646	3.45327527979743	7	1	5.26821066578011	8.69988054994783	5.74179841057576	-5.2342628130677	12.9420754767172	4.08999599200915	-11.5599104989274	9.11557901425739	-6.37725313547066	5.08129144530037	-0.468444184272966	-2.82050071006523	6.7826651667954	0.205301568555744	3.30825754932874	12.2326550943807	-9.93362912458993	5.61913272142722	9.88538926556769	8.8404863250196	-5.75887005932388	1.65617932999232	3.73783334591405	3.97994233161066	-13.4865729344938	0.703276836412354	7.05224537306837
151	1	1.35382757302512	4.87457508337905	2.30287475491869	2.34699819677327	3.10663696941223	1.26392133096754	5.41183332923979	6.72791827589118	1.01493634796478	2.97050164897959	4.75388732595788	1.22392700963207	2.08467263203222	1.91908004363517	3.01212197476167	1	1.26149208857311	1.42391657086254	3.39734434619849	1.63282524472563	2.58358294171758	4.61487941535	4.70693529452069	-1.00373796377759	-7.12030331404151	9.19618517750405	0.0710945638274904	-14.2433406666417	5.81313483921202	-15.3513566069087	5.86888445542817	-12.3288063603571	-3.50046118566973	4.97166229514432	2.90901886474377	8.09786129614981	1.58332774865201	-6.28650635297161	7.47190948597981	10.2524785132478	10.8493773940721	-1.62626003398152	3.36379754767733	-2.16080033905209	-1.88599676285514	-8.66815582319709	2.65322952018135	-3.15490190122255
152	1.15365738969237	4.55811557913417	1.47328684306209	1	3.79610847094127	5.7270641444808	2.19007357826688	3.87045945021457	1.41899225651922	3.24214203841004	3.66742979545696	5.79945368851936	1.16490943023959	3.33891959011375	2.64749615319911	5.75133337123319	5.57558892098488	1	1.30268535884555	1.85423641674476	4.19474054882455	5.1443532235922	2.50433898569953	0.176038914413185	10.103760348071	-2.48019503728216	3.54501695393323	3.78566350889747	-10.0847934228933	9.4949951920561	-2.34473591019654	0.842531847852166	1.41010404732082	-0.923399456666765	6.62549153788486	3.66928596226065	3.40451488240873	2.41037365177685	-2.13911280170121	8.14148082741906	14.1384585228744	15.1502515724009	-2.15511736953736	5.2961250196167	-1.76322823626567	4.9328189242442	-14.6654390440207	3.44735987701195	3.59865635572483
153	1.71871288695292	2.39698237732986	3.65240659543061	2.08412761525849	3.80226976186672	2.63149765870569	1.97318284505425	5.37481143021862	7	1	3.21795754235778	4.79450599471116	3.10170419744275	1.26907734021552	1.12531410068173	5.59968024048224	5.26941255401123	1	1.79941902306108	1.80428087572988	1.65854526790815	2.96222636863487	3.71890668885945	4.55083860014979	-0.369794651000341	-8.74668633944415	8.50685273951762	0.148096392594153	-13.2622899787777	6.25025758106159	-16.4482301086193	6.94956493286517	-11.7520894378172	-3.55155285970371	5.66297006277874	3.05917411243844	8.41858580749402	2.38253823818355	-7.70553785618805	8.4008215806286	9.75037406322414	10.8145656547947	-1.69136678282799	3.46044815048583	-2.79409213683754	4.89554173953811	-11.5369571434603	2.43208406873386	-4.87648617627808
154	1.40364576224161	3.89976908275059	6.98283377570279	3.73303044617204	1.99714773200173	6.57160075077164	1.2495567387517	2.80802090395161	3.84402388974794	1.20289056236191	3.7460286765526	4.32150182661657	1.09080537507678	2.72881039501935	3.39847282697258	2.77244782972299	1.73167404770449	1.44548580876279	2.91842718644892	4.52867546923568	3.7161591164854	4.45809787446897	2.18286663994522	2.43771899937707	6.56604519836293	-5.22356779013848	6.25057102788914	0.702903335933945	-14.1155978031811	8.6450921948547	-10.1259446364131	5.409058080696	-12.0410736794675	-3.16497912295778	7.83551146522058	8.59023126814756	8.44845741306251	9.24850849564852	1.27904916528429	5.16257280877459	11.6292018152688	9.99280369247067	0.428797660426908	8.06752358549441	-1.78138432757429	8.90898301104706	-4.91206039842751	-0.814507795831994	-3.99826377545053
155	1	2.08492704023546	1.14922615203383	1.32619338398483	6.36004468955995	6.60985316538576	1.88628024377736	5.19153544252049	6.17332791006328	3.00299686813739	6.52672762525302	5.06128500243905	3.37061237670802	6.49466029088281	4.19846921443319	1.48177108582158	4.92192056650757	4.43622204553053	2.30001434533747	5.89735159726219	2.05065201866856	3.7135221224807	1	0.742168807752251	7.79089033547423	-8.21300625730191	3.25532207758772	4.93200644060627	-11.5703537941941	6.94531358425078	3.35022620846012	-1.19169315370746	1.88570114982123	4.2709740468444	12.7876819215886	4.63760961030114	-3.88844381999765	3.2627690507077	-0.531007364391648	3.85449663846907	11.4511007897692	13.3058919228034	1.56813608803967	3.03276149451235	9.5296051771728	-6.83326986131507	-10.2307513153355	3.55888728557431	1.4189322319696
156	3.51023005540275	4.49741910169891	1.72892720419315	2.42674191892749	3.09462551753996	4.23066428021518	2.14579234294185	6.73258648546796	3.77058206547582	2.37893038823187	1.19431222846826	6.765815179904	1	1	5.06023942979342	1.58178305772442	1.25104137360248	2.04007406502312	3.26115143915945	3.72509475139909	1.66780806718747	4.85511758777205	1.55963715925301	6.31670572032836	1.39522231592695	0.236052769654618	4.39565373497156	3.46608922015655	-14.9987569539148	7.8747624440361	-3.3528948418047	3.09823148923303	-3.94332396977175	0.840455438906103	1.39510576097351	1.6205211057897	6.16974403715336	9.27782494835944	-4.69038455887794	4.04937456981219	6.55316057683478	9.18663578645822	0.570426209880873	3.72977864660389	-4.56083268114227	6.53652233161283	2.09096672489219	-0.807209928639745	12.297635991466
157	2.96839853357179	3.3221155564805	3.08205374254163	1.13772492022444	3.11395778790002	1.00793614552911	1.39914942433828	5.06111874035467	5.4543595351699	2.51341933782091	2.43839696783798	5.81008938495879	1.11784831213181	4.68776930978632	3.52139995833481	5.77627253776417	2.30023009278365	1.75872673823627	1.85281140366847	5.75012459285394	1.82277304635475	4.02765385381549	2.2461510103382	6.73513647483688	-1.4225061241953	0.267573063206682	5.72559219404663	3.77567820824503	-15.1859658854768	6.59163958443897	-2.55378048516061	2.34269512014108	-2.693186043735	1.82292937463121	0.360936890241039	1.14851173733192	5.094069816523	11.1750048660892	-2.43892502738319	0.671731199010333	7.77612727279435	8.81494332049012	-0.254574905566828	1.55023887002496	1.63167975847189	-1.79329773669453	-7.76868068146976	3.23695954557358	-4.73420970861137
158	3.06898162130178	5.00848954517287	3.9895103830977	2.4227679256654	2.52839317229476	4.17808362929219	1.09766605304954	1.1000702983907	7	1.43995128430941	3.83821026856435	5.22502845665894	3.46640828907959	7	1	2.86540682558639	1.99970873127742	3.0189538800453	5.77450850291111	5.93522129280051	7	4.29553606592705	1.11927129593965	3.4642227489979	10.4365709199757	-6.52645004695793	1.26098220187302	3.68157820798266	-9.5640801997813	2.62431238373411	-10.6214592030581	3.51146570611165	-12.3589813020357	-0.305441888718295	4.91876769201452	4.53821448196183	-3.15998748816211	2.31673805192096	8.14463527055065	7.87673381769538	15.2641821352496	-2.98693864393196	-6.00612909630978	1.98734810583814	-2.85581927722542	4.54281520038649	-4.60788620822386	3.2095843976077	0.989827918908062
159	2.65811092764629	2.55026569616268	1.46889796253291	2.8982560645359	1.17567114784039	4.93170084757951	6.47477320969172	3.51172119897889	7	2.60183726537734	5.22871035148288	6.28487418257342	1.20559905284431	4.86188100208319	3.45912729876167	3.70596409256275	5.07026953356445	3.83521130206519	5.07704185352653	7	6.98155705778705	2.70411764442955	6.67808807124412	0.585726007061706	4.94309809010072	-7.19196742839612	6.67355122654813	-2.51897096120434	-15.4099924632717	14.6984279621121	-8.76432546658454	3.30714584091555	-9.35831644551671	-3.80605041242179	8.93203970759049	6.86169357818834	8.1226317035222	4.75827322715797	0.908295209951345	3.33925462372901	10.4124646612379	0.151145029223997	-2.73988444876552	8.07279132878662	-1.8612103543302	6.08737874362983	-4.91074544911836	6.81785741820187	4.63081992673809
160	1.17528628655421	2.07167487738166	5.24717669478835	4.09241248869731	3.94351390638428	2.06444837278599	3.50335705467104	3.03238217462084	5.11184261178782	3.55950824382273	4.23454440302018	5.54211727125166	3.59955280457683	6.04494074682573	4.58675500539131	3.63090935312381	4.81031312535166	1.33683625617955	5.0836112274768	1.84589158866566	7	1.26037035480578	6.30994167783523	4.08207481955647	10.6392905712729	-3.64077196004499	-0.277020163423149	5.40102247401575	-11.9691274207646	8.29754902448121	-8.54841881158923	5.61121038559191	-17.3826893559428	-0.453720277474254	-0.927868284685052	5.57779972736831	-1.55259235399477	4.73183056293172	5.01942739459752	6.79681184557521	12.6867858411583	-5.40272307547457	-5.13606979107964	3.91394789976966	6.28557348251017	3.38610748984011	-8.71306118626792	4.93920337953665	-3.30406796338692
161	3.15483673300679	3.06625405521761	1.85269145786853	4.72735082100506	6.78747291038034	1.68736758580957	3.05674382536353	1.51076896490577	4.00419126813353	5.85258330021404	6.15374562040349	5.02551973241453	3.58062173559416	6.41654058466104	2.55791461551847	2.72722642727775	3.74416272606824	1.12451571381732	3.47074138839553	6.67991826615224	4.31115622104027	4.92225538648282	1.64355356275949	0.267265358077147	4.69399375443002	-11.5181680065166	-1.52124514107657	5.49138144963314	-11.6123244150136	9.37152198488177	-4.12550672425411	2.17063765851375	-0.190210251833059	3.93068489862956	10.3599872929964	4.41614829000104	4.31276230028408	6.53474933896066	-4.19753510090923	4.77119044585415	14.6877155477809	15.0999843759957	-1.25941530463366	0.927143089564021	-1.42310023614489	0.620691264378624	-6.56409301884528	2.94685721504212	-2.29431200924693
162	1.27884399726262	1.96973834681334	1.05876646400632	1.4894041942489	4.03208595782608	2.91427711497499	1.15618917660245	4.22817091526054	4.32374764665311	4.0630809184002	5.79403677081154	5.09776502276769	3.40532000489207	5.12542406903158	3.46955531801066	4.4102428558879	1	2.85957210300941	7	4.38400089923477	3.24756502685309	4.54214340250595	1	2.23138772291861	8.98682151379182	-7.82787616175843	0.913439066616652	8.25014416784538	-11.9220703903106	7.7127735618644	-1.91516771407112	-1.00797430572807	1.93885787933264	2.96877689463289	12.8671485477786	6.66014546035032	-3.55940105798746	3.18355985828654	-3.51914507593442	2.13037320681223	11.5970658663396	13.3966728126451	1.51779985840484	2.90830410247052	-6.66906609138266	1.90993708723555	-10.4669870165766	1.77003796316825	1.57955647677623
163	1	6.3626004647758	4.01012902166755	2.80582802574106	1.92145143508221	6.65461498140325	1	5.23337438100073	3.19600441068559	1.12507202572339	3.21034561883406	4.61481867964151	1.84216205755016	5.38072882931836	3.52959448843314	7	4.47467646967774	1.74346397515751	3.31105147490855	1.40167782699079	7	1	7	5.35379679364938	8.27350335529678	-4.84376872359221	3.40917887071579	1.10471785017402	-15.4305706803997	11.7998032813179	-9.19151296795229	7.50479807302375	-6.78758867942689	-2.04722755905678	8.77149408333513	8.70933488614884	9.16595043883674	12.1634542051781	1.73123660667127	6.01515130015546	8.26836673039041	11.1544935377001	-1.27393153387574	5.07523851382758	-1.18054445636653	8.69018183344252	2.05886438123535	-0.183436877916631	-2.35503493694257
164	1.17323120192001	1.04197427476634	1.55570582420784	2.59716428847672	6.20044943140731	6.17398803403504	2.87954674294431	6.11188463610336	4.53731863306005	7	6.69820929473731	4.2174300624111	1.25688438992251	4.02615453367245	2.75359938747962	6.16444354068054	1.18592451975469	1.05538080650731	3.67461243741114	6.02068032398431	4.71626783567729	6.22225266550202	5.63315303511178	1.75210099534869	10.1368988658926	-7.03243994058387	-2.26009861200065	9.01524229375411	-11.1225764337169	7.69274480485764	-0.00889434401342315	-0.624391838130104	0.503827178456209	2.38466810948732	14.1177658880432	5.51827232573388	-4.4357200223807	7.92396995250709	-2.79096658148096	2.46980898289783	10.0178894673385	13.9983612609006	1.91633430219107	4.27152867199534	-7.51256689660406	1.29951743937076	-11.8940535672826	0.928887457609392	4.3109623367189
165	3.25528304385151	2.14125487968896	5.15573785165466	5.66024461278647	1.04474980381922	3.2852074626916	3.48502469878098	3.57277085105957	6.24664238447764	1.01953526109816	3.06907388179221	3.94791156317875	1	4.76973275033646	4.20354600811409	2.25293177011622	1.05644364457687	3.54770275344495	5.21933791365059	4.10290533239191	6.61542797173446	5.04134670535296	5.44195092594199	3.63035534574615	12.5300120391429	-6.11090320329526	-0.555448782255425	2.15489728740879	-12.9260163992128	5.62254222242094	-7.1796579371305	4.93518132570957	-11.6475630700112	1.94413071009459	3.28935141289856	4.54765985616717	-4.43465672846721	5.69045258189665	7.73613113608897	10.9195700865703	13.404627275152	-3.10230390389501	-6.27935288755692	3.01559058799869	-6.02482025690788	5.77106399874837	-10.8998159638475	-0.562134467818532	4.37888659491346
166	1	1.63773750368722	1.75715908945935	1	5.10071495466158	3.55536334172977	4.12521511427571	4.12508807865274	5.07132629454496	7	6.01951170175627	3.68265027538594	1.48497374243493	3.92549816828132	2.94827907675124	5.95484875918861	2.20803760448188	3.04049276244939	3.44027414518474	5.86443838457178	4.25717963740631	5.13687426466853	5.60060108481889	0.654192988454964	9.96738282600144	-6.79159228071081	-0.781903254955443	9.85994967637293	-11.320090416191	7.70205681115159	-0.662165379702156	-0.867845214408163	1.7680214102809	2.3899315582013	14.0105751999686	6.80334747662247	-4.83884525835591	6.93382738242996	-4.03454481742387	2.71056661411101	10.6429934408386	14.122559982122	0.667235797944651	4.24971771946401	-8.05721776889772	1.26774421757247	-10.563326546514	2.12475818162876	3.45890578726927
167	1.31236638254418	5.35143647428028	5.2819867584662	5.40953578315898	1.81374596530146	2.52623245371384	2.49964849153395	3.03629571733588	2.58194381756631	4.71109753676249	5.09403949817901	5.58382899281409	2.44756969736547	4.81739097171494	1.48702955385139	4.7483676861459	2.54984087853989	2.4515425194262	6.32227442382107	6.9565562722828	2.86213786007266	2.8318844108974	3.64947015140193	2.64493372166687	11.39575744423	-3.80705048780227	0.248840449969734	2.9467153202784	-12.5992112677024	4.81680342354748	-8.56605870306084	2.67675115848546	-11.9079347653098	3.33243551946033	1.91743191341116	2.27050264176258	-3.35646425433704	6.22391468452172	6.62570281330718	9.60977013063743	13.0194148817656	-6.91215074881309	-6.12401546657346	6.80795538303241	0.981692718700565	-5.61811698741051	-8.50932195686408	-0.219516380885292	-4.39666046213862
168	1.64032689295602	1.78064236311565	5.95837363845411	3.27012138774336	2.47035473838338	1	3.37446942978013	5.4658834289545	6.17715994727206	1	3.11251521228714	5.22901869645566	1.36028401775591	3.75652305764683	1.37054106501462	2.04747081678824	5.13103540649217	1.69441416017364	1	2.6671518998682	1.73794199021122	6.28237120806849	2.98770784874531	6.13483314889495	0.0620494519244495	-7.33347136599992	8.79765841940967	-0.148845712637481	-12.7434221687148	7.66085517236375	-13.5489409065825	7.26993829708638	-12.3241190527295	-4.56186020385623	4.85646112004419	3.16554911730162	7.98321939000498	2.8796547097473	-6.03168569475682	5.91050643310989	7.84878210130451	10.2313105428833	-0.647166244950141	2.58371010345039	-0.308051628166283	5.30743248786177	-7.60746743954168	5.41804141054497	-4.37501608300233
169	1.14271995036233	1.25476684226955	5.39394040760614	1.38328386411617	2.0196236970966	6.20077848444485	4.45471289075561	5.27525620718585	2.55878853131967	7	3.91096510803053	1.28292614511207	4.35710798429396	3.05745988909141	7	1.91240405764356	5.3847122624928	2.65889954234542	6.91996198520643	3.45576400682097	5.93839959336633	1	4.72588005075214	3.81639493935326	4.63221897042137	-6.64667656684763	3.00235442204521	-2.29743671013051	-12.9683950325557	16.3932783016586	-4.82102704327662	4.59382243540825	-8.0310700130599	-3.55353967062515	10.5120735917879	8.52003680861078	10.4199201017116	6.88851403747429	-3.18189307178351	4.48554551871314	6.42797864199787	5.38407813439013	-0.74558631342129	7.08450433109935	-1.55583864952475	6.21439628353745	-11.4796899116847	7.69551009970627	0.713183595689466
170	4.12105555575244	5.44526405838028	6.72437533725399	4.26063481671608	5.8423542571146	4.20164560835569	2.62033183814179	5.01923605554995	1	5.92814344015529	4.03438048242411	3.84092618726282	1	1	2.06076210946961	1	7	3.14687912526631	3.17884093463117	6.85944750091969	6.19385289963285	3.78789122156293	1	5.14000658740963	6.71486632423127	-8.00855802168818	0.740110808580821	5.44997814228446	-8.31619320812346	7.83801712036967	-4.07531536527273	3.09484644420027	0.380759152103702	1.52009359985034	10.4036628315076	5.29745194611772	4.06917230695902	15.2690176395696	-4.52728679492418	5.34435850664975	13.1444904772258	12.6284899199413	-3.36376136194779	2.84719960635806	-2.20172053471744	4.41990888414702	-2.88297653028472	2.56618534454697	-2.00279620632096
171	3.84995998677702	5.34826818617157	6.77185756583353	4.97453023948251	6.19538226223608	2.88691473442893	4.65409922758819	2.72584684672571	6.29843805358499	4.89308482648933	5.42284977731869	3.79562245908336	2.88673403016915	1	4.45040747549696	1	2.71110367148742	1.45021232025663	2.17758874584824	6.41815396917222	7	3.26887433348234	1.37101761403071	2.94745729194389	7.94161522326168	-8.89853240657959	1.46790497923459	5.26730542347911	-8.52467213593048	7.0653377870504	-3.55800045142497	3.62498140384891	0.975856152985756	2.10473466202889	8.19715126533004	4.24690614149751	5.71071397956363	15.639399518497	-4.49675160265599	5.21440563040165	14.0115574233893	11.3684012280528	-3.12323178569231	5.72021108222717	-1.00340176665734	5.28455059197048	-1.89953774609204	2.00214870792149	-5.64432603763263
172	2.20285588492393	1.51732022609158	5.10055463355581	3.58169812562987	3.08942969080261	5.03608421234749	3.80721341027952	5.18189375421557	3.60833832969617	1.08896793042484	5.5795176498048	7	2.10378025178379	4.06977969769596	1	2.50026580183811	1	2.96658901464974	7	4.98480597382166	1.6087837949898	5.07428736366392	6.40766208298661	8.13668445669752	0.993800093823493	-8.65174400161955	8.60218962192889	0.857844703634113	-16.6750127134025	3.48714797888502	-8.9500701707346	1.97957428930052	-4.97985312203098	-8.94771722172809	7.81818017596938	5.14677346946124	7.55533038586716	-0.266782806584724	-4.36626932489832	7.78213941350698	6.66232473935698	8.38027551393867	-3.95707310378993	6.03059579102495	-3.74032988068311	7.7299000781781	-7.95979233385293	0.115403925937801	-4.70060596506841
173	1	3.55238725374835	6.18825539793289	4.21465050265848	2.976944112641	6.64638042877522	1.63968210113268	6.14106758767459	4.65364176290317	1.27438595194374	1.17836319924702	5.62585131712868	3.17484061553378	7	4.64604114810903	2.48680600138291	2.52430807969396	2.03109530340978	3.31776304172846	4.69378214359793	1.70750230689932	5.3014265135304	4.53601923358283	3.94439775290526	6.95904858108718	-5.80499872250155	5.52925043852781	0.0628272913377999	-14.5529432955108	9.08361420021273	-10.197876648875	6.18452515507024	-11.1680214258989	-3.4296423005427	8.19430717437599	8.28190568952325	8.46066134923845	9.58770270382633	0.159692743097141	4.88575328051768	12.6796541434657	9.31928019122329	-1.75214574729863	7.5307762871421	-1.26211435425592	8.99083670018802	-5.37287326923126	-0.700681193156955	-1.02767424714035
174	3.07900335183214	2.28601508921819	1.70482353770186	2.08722910577508	1.85464274804622	3.02918030688099	4.84846036235242	4.83703296485647	3.8410833212798	3.32537326313442	5.58213366653879	6.05605933804062	4.15588796145922	6.98615476386194	1.18925274916788	5.45472551529932	4.68401071864626	1	3.60428647708741	7	6.80438859274283	3.8751823745731	1.64190601640353	0.695612253618665	7.21212107274502	-7.40544327449538	7.9812395648606	-3.60956534493484	-17.3394133428242	16.0396020569858	-8.82435384881613	3.42072431262093	-8.76551279546699	-2.54342860089864	8.0515116327889	6.09101184674744	8.59503726674814	7.77726337001781	1.38368610214402	2.57956914086287	9.71546576347393	0.642856785684716	-3.25309178951736	1.65997024601484	-0.645347299482866	7.56574718665317	-4.75963627316555	6.66726301328304	-0.568870980841123
175	3.52777267636201	1.99414969590088	5.67802311047793	2.98743245999267	3.18675897983262	4.40176504823542	7	5.93730654338879	3.37377753766785	2.82955692072052	7	5.62352836301066	4.71320263722754	1.54699126659207	2.96777080423286	5.55245456662577	7	2.54454318467892	5.69802470099408	3.44972575336481	5.75235007507694	1.98094330607149	6.70410091440216	2.68716896618705	5.33216312809575	-5.94467866914977	5.78920240621249	-3.40669979446961	-13.3386529451071	16.38600321638	-8.65753323810361	5.66422854775771	-8.58041198951906	-4.99247623742739	11.1027690605097	9.07008265375471	5.82645064911909	5.97607249372814	-0.962962188487544	4.14129831171099	6.64829399766384	2.427124034746	-4.49893483996663	4.78531556183384	-1.63591484499877	6.96219024235168	-11.8168322491399	4.67039635471774	6.97423497740928
176	1.44352675336533	1.51835497316368	6.69634337145039	5.69081820600269	4.09004300482864	1.55955659248997	3.64776188592205	2.71559222921212	4.25766610454994	4.26461745141159	4.87899688768932	3.56281945351504	2.87803479648376	5.45329914849452	4.66701667892684	3.15186200949898	4.38096742820545	1.01828291124183	6.72870052571321	1.40472291012859	6.18664040983335	1.02475097689685	5.52475366696424	3.82608793050193	10.3945075707037	-3.37721304795224	-0.422602209488716	6.01137746382418	-12.8467563307128	8.03755109744734	-8.09613898064289	4.92063919840788	-16.0020142576184	0.131343019081739	-0.293514076388774	5.73308456922995	-0.551772994167794	5.18166406047957	5.13871406741394	6.53151424549148	12.3284301681551	-5.88524875881339	-3.96540447657553	4.47413843730961	5.62764496004083	1.78001026320005	-8.85870289219328	5.95185030041375	-3.35192248759738
177	1	1.61203743463963	5.79474861450831	3.13636444937589	3.15492606282706	4.00316258560591	2.47240229585464	6.32037978091323	5.98081443098453	1.13437263596137	5.31087991584021	7	4.35829704875005	3.47343520621048	1.71045648752497	1.62739410716062	2.28027632368943	1	2.62341606750784	2.21940619997839	6.94680125027145	5.35016808207373	5.14992977960624	7.04761933358155	-0.465651008736197	-7.75772876799268	8.41268806311597	0.121693738265291	-13.4965135871561	6.54814193453183	-14.7940022926099	6.0376602891677	-11.2917696402423	-4.09642425520428	5.24703414333621	4.38289482186862	5.82156771632222	2.82936571951448	-6.77557687964212	8.11932039199736	8.20119398601971	12.8320092381714	-0.0651756782794053	2.15623900581007	1.19997285334067	5.6909631756126	-8.98053732051027	2.97897011160416	-3.84413368555472
178	1.55744359903504	3.71748384988785	6.33067261561615	5.04781301607034	1	4.51122890513518	3.4027655652295	6.98041650700508	5.9374509140451	3.1150523034648	4.36078463510971	5.66265832993455	2.00564258528393	6.50202405168361	1.34126995561799	4.65165506578309	4.9434760314134	3.2649085284269	1.9804147176317	4.28916899907021	1.1641420435703	1	3.0065061855279	3.82061818306756	12.0053612626715	-3.90340330655955	2.18184475445805	3.54014287335698	-11.7756172667837	5.91205042785719	-8.73722015334783	3.09780920309837	-11.500841404127	3.77772440728431	0.869998222285064	3.29292566790851	-3.92758806606729	6.9248131520516	4.63544299530009	10.0626223453246	13.2535532701938	-5.70820515411236	-4.83658656806037	2.42049214184018	-0.245167567251068	6.01059728934859	-11.4439510535818	-1.1464397281417	-3.30628777442092
179	1	1.29575460875818	1.18185216587755	2.42204134818507	3.37293640723283	2.10164536617156	2.71490098529516	4.20408975867089	2.64891241985419	7	3.010467280013	3.81755968453226	1.48094119354935	4.74203759893103	4.22132961552549	5.92590370891226	3.12782906673919	5.08909458175022	2.80038780501736	3.29578800749541	1	5.40136237972778	4.05625820262521	1.90630625988425	8.66323321324798	-5.97093006265124	0.454267351079265	9.87486915862168	-11.9395132816167	5.4858713792281	0.407402185925527	-0.940638386425728	0.112024960602854	4.31463254715657	13.266778212718	6.91566045749749	-4.15867292229307	5.79804819984446	0.116505567116459	2.10379534682475	11.4312917602108	13.2990922081203	0.361586391728486	8.07740797289512	-5.98804503291641	-0.245527692595639	-12.6361918099315	4.48123724660121	3.38001364043123
180	1	1.5514375729407	4.70821600477513	6.50758617138305	5.01354135735919	4.35635412876816	4.05278021620215	4.26628619433938	3.6238773147934	3.24582445597818	6.54134695087184	3.61537588111304	2.28418882321833	1.62429699717812	2.51487548994245	4.79894650147958	3.29071965051476	1.65907360101914	3.19486144270149	2.92772183580036	7	3.19372083489502	2.17890376421455	7.99108828115725	4.71828457541173	-4.50828650317022	13.1300275100155	3.02458016548378	-13.9594187766783	8.68914825256725	-7.76623788810063	6.72876976582292	-2.65770839542159	-5.66890854415227	7.75104682510796	0.981665748662937	2.59536586985988	10.3242338321591	-8.02552744444661	5.62945253648672	11.2210678250144	9.54824963134996	-3.3635659408669	1.96218662360469	0.547090391857739	2.46316324364867	-10.2891977769286	-0.0378807850230446	8.52298548241158
181	1.26862617428715	1.94820361358343	5.08733385508594	1.49817656378735	2.39103193482063	6.51020661123724	3.46327304518344	4.40063963695948	1.9736965733012	7	6.41020659873425	5.2274307823568	1.75471363514862	2.77383427314563	1	3.55629275407765	5.4744915681128	1.25003242324414	6.26530926286685	3.37780256363655	5.79155266042668	5.48117546184854	1	4.09608923631575	4.35789903254555	-6.00449543336786	4.02931287390068	-1.37582906851129	-14.2552750592168	16.5227125228933	-6.35935309302694	3.70572025010258	-7.44199956850581	-5.23372636582693	9.96194590769993	8.64791780272112	8.64916110123473	6.31571687912487	-3.03708396872033	3.84724389929951	6.3148612644302	5.11370297568152	-1.66236780553504	3.94114989971279	2.72490570898234	1.31973139353287	-5.16252750967713	3.62066786777417	5.35908393026783
182	1.62162273945375	1.22370909700062	4.88632600653215	6.48919889900557	4.67354143853289	1.91801811777946	1	1.7706853313633	6.66369817391231	2.79142444534904	5.52917887739456	2.39090166340568	3.36741898775507	4.58318311977248	5.38564424274228	3.46414694906758	3.69062061144153	1	3.37885213294993	5.00003725038735	6.73659302906751	1.97088014259722	2.95099184429382	9.50559091229772	3.15625785922682	-5.12844099649347	13.7451738468982	3.88391734631561	-13.7391778616498	9.02092336700644	-7.55083896063648	4.40996222258045	-1.20866246399445	-5.14234594143719	8.54861982928006	1.33282732249334	3.49768351580448	11.3080562296989	-7.27642101438376	6.18664071388251	9.70746541434451	9.054686633944	-4.34567162171404	2.65477830446356	4.29855483373685	3.01306776833205	-11.1463096471844	-0.961270754432628	-2.54924002679307
183	1	1	1	1.72643701047467	3.71659032666713	6.41128763345143	2.98767937784114	5.64770489300845	4.02191946917508	1.85200324504352	6.87817144589488	4.61597191373963	1	5.06783911985219	2.52746705491308	1.40431034531206	1	3.33469125484593	7	4.49611947264965	3.93293887459588	3.42353201966798	1	2.02492738236543	9.39974743381659	-7.63363770769862	1.22308635628997	6.71148977490795	-11.3254093069471	7.2808781043354	-3.21997634390141	-1.0048831936991	2.58911202261939	3.12293820972832	12.8298299478363	4.8408931834219	-3.64522366271765	4.65216876032678	-3.20065628291651	2.82654315358952	13.6474894607429	13.4792998097842	1.26517390391937	5.14923973912533	-6.51866877413923	-7.58051773004112	-11.5612618336728	-2.38360848558499	1.69974403509811
184	1.70302029994603	4.63775001084904	7	5.82795813641061	1.40637690926148	1.8343436594344	7	7	2.26507342237675	5.69265080847516	1.12398447167851	6.37974673498082	1.22731365153789	4.30328830394763	2.63172745861912	5.97388607737532	7	1.49796488005564	2.11948845331728	6.39175443656544	2.52664068879286	1.548906052886	3.08505592736219	3.63242547160791	11.8293038915594	-5.36854434117554	0.00839403835010316	2.81771553675557	-10.5410177867967	4.74063078188855	-8.78926539902207	3.60667928644215	-11.6002979931705	3.39292076389424	2.06604252506617	2.71062109968976	-3.88989482191848	7.87505741239974	5.30787588067204	9.56302901733253	13.8802700439293	-4.48385555835793	-4.62783534130627	3.28549110166175	-0.289341604477987	8.33388996194065	-7.65949014099773	4.52266727391753	7.20550687480947
185	2.30412143285831	1.72226247830667	4.99902403712578	5.58869656982359	4.77396298451297	1.59962003081283	2.23411331921863	3.04010274795908	5.61279398233746	2.53068289501392	3.05944616800256	1.96134960503978	1	6.9863480984308	5.42919897430129	4.30715428453291	3.99782976475006	1	5.96052847348838	1.74431493430699	6.97025156376345	2.85132489947476	7	9.73702022753844	3.85363841182316	-5.56456810781528	13.6651142090088	4.01133594872866	-13.2466903666464	10.1318291248805	-7.47669920507247	3.80757392326903	-1.6070885259789	-5.52029287311135	7.42761234340041	0.120356727190878	3.74046481014283	10.9199152704603	-8.64070785088074	6.44165897138639	9.68065096124136	9.89817569118158	-3.55507659173022	3.92721880261239	-3.94019482796012	2.93284109560694	-9.89971713553861	-0.704283757444013	5.54606607070171
186	1	1	1.79983926463498	1.80360520244389	5.49272846187979	7	4.94465650551347	4.66118684349879	7	1.70617539927208	2.49435258087012	5.78655658964893	2.56090751199187	3.19138222417834	1.21567695007736	4.37888549161983	1.21961770835723	3.38375334661075	6.56618337008661	1.61826892260653	4.08020603119353	3.20320797970658	4.28506669869529	2.27419044842528	8.19080645561848	-7.94303707456211	2.62138433971926	6.01354236172804	-11.8490884603688	6.03255672893311	1.78594481533424	0.825742227636858	2.6001031529846	4.74066188818697	12.9618502037466	4.2410403255211	-3.95890435563633	2.94812867767575	-1.07882707098332	3.4476623678283	11.5820515360544	12.8921638240275	1.86882213430499	7.45479160867982	-4.3563352434587	-8.04953798673732	-3.45824147449838	3.47294277417792	5.55695853950495
187	1	2.45323548146956	4.68817648504469	1.23450521534743	2.43105602874681	4.56472147229042	3.69671902042553	4.8257549173222	2.1618204319498	6.78200292481294	7	4.45660453593408	1.60334247031372	2.93570977259221	4.02899398783515	2.37141411851149	4.11843920322836	4.92582221395898	7	3.87751347703084	6.37280174418395	2.66896726288414	1	3.30899528217976	4.61798593441513	-6.04457106978877	4.39113300368616	-2.31629673361411	-13.888118626438	14.9518884654704	-5.63179956385318	3.29115127622887	-7.92915684228315	-4.28658262293858	10.1882161721503	8.64921646022301	8.46688212768001	6.85423582316418	-3.44686410294083	3.86108661718439	7.04397081044293	5.72632003553979	-1.64258718967058	3.18676863495291	0.714125384980344	6.01910124933683	-1.09381610712095	7.60195483605386	-3.39213598778565
188	2.24734470092465	2.35059554596492	1.33423091983275	6.60733906656429	5.59115048419079	3.00951096989898	1.06332175548608	1.53090495450543	3.87606991983131	3.16473449293853	5.30657743112756	3.80708356615509	3.28179245168725	2.12755879832925	5.03431358934495	6.70391742379632	2.12824345941713	1.83578690122156	7	4.38128069703131	6.41798485703243	2.2919043165539	5.06083929588971	0.171039629989473	3.76834813307312	-11.05569117916	-1.34165392250283	7.31081334650523	-11.3723925465083	9.90555923654019	-3.72764964733495	1.26519535154018	1.54002913735572	2.97597306160506	9.54892960260036	5.05599345044297	2.10744813656984	5.68877863251158	-3.61888592975563	4.9051015598956	13.7693669870682	14.8608341052122	-0.227199327109958	3.97266922753473	-0.576271187229637	3.13265345090711	-9.18455626545662	3.46307995464697	-3.33818052793555
189	2.81205762716169	2.7982184410308	1.81904846890658	6.0540866477198	5.82050116328378	2.64074158932267	2.1008638173871	3.37186981428941	1.4874349384167	2.89395113114538	5.90613465301953	2.71538132606582	3.01385266171605	3.6153501407004	4.90920100660548	6.20445797506122	2.07768280165737	1.12787772769639	6.31654730928591	5.20029159519641	6.9748562274958	3.22459637353773	5.11846207178857	0.583016839300005	3.74897883074852	-10.9955008857658	-0.77877474530295	7.10077075050048	-10.5187118936479	9.87408431872645	-3.7664131512185	1.07111958746971	1.05285744844741	3.03639589637809	11.0883635891477	5.9059657304624	2.87823189262006	6.44177300942585	-3.61785635530456	5.63995516988799	13.9296445432445	14.5437868320574	-0.258326007265392	3.88214624580467	-4.83616579647761	4.07599494820431	-8.81029863176364	0.754136793327556	-2.75431304267148
190	2.20377511232787	1.39660473320585	6.80631207404398	5.22899222564678	6.49483288100665	3.23424132996251	6.72179323890008	6.19397426065104	4.84069185169569	6.54105012971885	6.33387841581132	5.35510811760759	4.1617138383808	4.78995602537251	4.3430547681831	1.12920057800637	1.1531197278618	3.45386903228365	5.83374706937825	6.82180447877705	3.9383316911815	6.55322668231759	2.44888247713978	11.0324409699612	4.62314866422782	-2.79837478169302	12.5723531273404	3.04879290336993	-13.2702539738166	11.2560076418992	-7.89107214970168	7.29496780361875	-2.92139246183103	-2.87200988686674	5.3471374582483	1.57959359223261	2.48426969217945	11.926731108236	-9.53738359273024	7.51109579231	11.0604681885835	10.4179860061147	-4.10364883567034	7.32678679629609	6.70682925919858	1.11652310112057	-11.3203505033451	3.7117986105328	5.02923760758207
191	1.46489844936457	1.44384021317669	1.53605463706161	1.9285457215394	5.55025073323494	4.18838418200741	1.83473413111949	3.95942479902865	6.85571882187069	7	5.86052812664137	3.90961949717461	1.98624086732571	7	4.24500889607539	6.88712000911142	1.97093392826964	1	4.09440276470767	5.78662863154208	4.17210202919	6.92988403225537	4.19985598894138	2.93869582837842	10.5257585469729	-7.58522051909043	-0.809785519132313	9.7840413335142	-12.5788873788998	7.58977749582499	-1.46392388228832	-1.23213011544133	1.46437532237204	1.73575213611057	14.0979246717784	6.32806073479153	-4.97965088801073	7.52086862964642	-2.34539126093012	1.95915480556252	9.945372356986	13.4891676632681	1.23515843858303	5.55156604006986	-7.53304443301164	1.67147771310346	-9.70270164779985	1.70622452134603	4.0029862089272
192	1	1.20309768402217	1.77593379690193	1.19480639838641	3.95954437801223	2.6411377341487	2.42115993266897	5.97019450960391	6.47575657062852	3.5042285208062	5.66113728392797	4.27194859643696	1.05546310736992	5.33920830591023	1.62676966606954	4.02717827050901	1	1.51549849842125	5.98876574786523	4.34762137274678	3.76239234237899	4.45838068614995	6.31800084855493	2.51179483915594	9.91589366028482	-8.56765540081965	1.97540843340063	8.37064995059392	-11.7741725053832	7.53160568053419	-2.93186717944318	-1.31868825182374	1.28501814560738	3.1387102030848	12.310191321886	6.18985469684167	-3.57118532778619	4.51684440866083	-3.01902811356281	2.69250525687635	11.4594447479548	12.802107006776	1.21486156431983	3.8689113162211	-5.89538426061109	-7.45689286585214	-13.4325284108426	1.96311133089344	-3.68279835854179
193	2.33399626012817	3.34675898611674	5.42502979699533	2.74700883118291	2.27432255947318	2.3957040611067	4.63206745808634	2.92091107532321	4.77426689538021	6.91297600229651	6.56962528639532	5.43492977898283	4.59676930866543	2.744250434455	1.01473905460424	3.97643422167743	5.33814127681434	2.42645487992151	6.28120681110417	6.16660282868174	6.19971818368936	2.25414636752826	5.77800470919362	2.83407804158061	4.90458276159209	-5.59752002576868	5.78172676414289	-3.66273861529629	-13.3612371988033	15.9491045154144	-9.09333521511632	5.3993103421437	-7.54431829736636	-5.60146914817197	11.1437975999473	8.53593004907132	7.03329939419493	6.40833542348902	-1.3836356489229	4.09513314107418	6.78922759271483	3.05098817136733	-4.68105887235682	6.30465330773145	-1.66695708292823	7.93671062873268	-12.3430087939949	5.1926522678276	-0.188228845273984
194	1.97473439245912	5.20473228069254	7	6.40129595784744	1.1481610639985	1.14482078307461	6.8126674679321	7	5.91136669471134	4.36286787500149	1.39920282837898	5.62803118298742	1	2.38593584994844	5.40217037752251	3.17707433276853	5.32617863541271	1	4.92821619837829	4.62493796601921	2.76655608221965	1.5484182545564	2.7458857562862	4.02412287460441	11.8230988824909	-5.08527908514539	0.778528364144481	4.40953632978621	-11.4167261567699	5.14989120249371	-8.11403926745015	3.16959008760416	-12.0098719231781	3.68122833249782	3.2742855137692	2.75205474921924	-3.91246836812135	9.11561831118946	5.63038770399143	10.9504999479317	13.5020820269294	-5.56788534595916	-5.22344841071927	5.2090883121553	-1.02820865617955	8.69597935169861	-8.19369766900658	4.61017424167941	7.25581257422034
[truncated: 74 more columns]
