# Supplementary material for: How Are Mate Preferences Linked with Actual Mate Selection? Tests of Mate Preference Integration Algorithms Using Computer Simulations and Actual Mating Couples
Source: PLoS One. 2016 Jun 8;11(6):e0156078. doi: 10.1371/journal.pone.0156078 (PMC4898694; doi:10.1371/journal.pone.0156078)
Supplement: S1 Data — Newlywed couple and agent-based model data analyzed in Study 2. (ZIP) [file pone.0156078.s001.zip › S9/Euclidean Model Data/Euclidean Couple Population 11202015 0218.csv]

	trait1	trait2	trait3	trait4	trait5	trait6	trait7	trait8	trait9	trait10	trait11	trait12	trait13	trait14	trait15	trait16	trait17	trait18	trait19	trait20	trait21	trait22	trait23	preference1	preference2	preference3	preference4	preference5	preference6	preference7	preference8	preference9	preference10	preference11	preference12	preference13	preference14	preference15	preference16	preference17	preference18	preference19	preference20	preference21	preference22	preference23	preference24	preference25	preference26
1	2.64167452003229	2.2479488780512	3.9450853046999	3.24216538812261	5.08454002201577	1.04362154795189	2.80149676437352	2.74903366754625	2.6602621500859	4.10257031150633	1	2.35069461436133	1.90235150314765	4.69371946463254	7	3.41718964588766	3.07713347645199	5.7213804803669	5.61397951173886	3.30660896021668	6.11232120226357	1.62987316917516	4.1299617582322	-0.164079826495183	7.06566435739115	2.22295683156629	6.24083648002092	3.86655911451075	2.53747215762151	0.147543108007167	-12.4455816286432	3.58553330639335	-10.367101732892	-4.70781555970949	-17.0182636020446	7.02685079311231	-10.3093284380339	9.03235457413541	3.42317940846549	5.57771358232582	-0.942560649603382	3.25234569377226	-19.9071301285561	1.11306400530451	0.586896351359877	3.79602510288395	5.22990867731871	4.97749544959029	2.52930679161586
2	6.01027092185536	3.22975577470061	2.10280153340297	1.17123113856003	4.47243334117451	2.34365929981419	4.79309416596927	2.19883470437125	1.31118791396019	3.02672895381836	2.85067891765562	2.63211343959771	4.41130593584651	3.29831048020566	4.57484821969077	1.28672874810659	1.70651220015811	6.34649759172296	5.70950843220344	5.77999574432606	5.84142555137715	4.60870672158109	2.44674972553928	4.04730155034395	0.721110261849212	-0.370896833678668	3.2720397436957	2.0707015575531	7.10318222870939	7.46213733796449	-9.69845798277336	3.12509177532431	-16.3252460154802	-2.9329996450372	-11.2439011350744	3.32848654339914	-14.9744566170769	3.13202503943086	-2.6575145310271	2.17940540589904	-0.942288478635265	-2.47096638203989	-15.954933072928	3.70494441691172	-6.48476359964	5.47983720940904	13.5788592488487	2.15172526648644	-6.01789376489961
3	2.87642667383098	1.78436591322932	5.45783089005537	2.62865476465102	3.15193445195026	1	2.90417263547043	7	2.91645613976046	4.32187384269353	4.41680445033145	5.27172434848302	3.17925791623327	1.22762271292583	4.96335195293965	2.80094173691803	1.688386450712	5.78186406047869	5.40415690584836	1.17701539332989	3.09450947245881	3.94934390987702	6.90560139338467	3.17265753459048	1.28092571659947	3.8425166557467	4.05950363603149	3.82181650374001	5.85143547578187	5.73347792998799	-10.3888618239413	1.76707955725929	-17.3546402857837	-0.541565033498748	-12.4676929468774	0.630733692208807	-11.1694465865768	5.4944176936368	-4.90985905726264	3.2659544256654	0.946071817072689	-1.40330574502599	-17.8008560459637	1.09457268184774	4.13626165601393	-11.6019288464945	2.97057880489721	3.52473105235791	-1.60855395751365
4	3.36200458143576	2.6917044553789	5.03142469249096	5.35352929740015	3.19956959674144	1	3.00580504211442	5.32227414828359	2.00072370476955	4.05383767662341	4.47123782615222	5.15148374486434	4.25596784029034	1.82241863753046	4.39073898702519	3.247420511251	2.33616640899366	4.22256941718114	5.27795096850013	2.4617756896209	4.08376221502223	4.48887657746807	6.26784757891751	1.86538851900867	1.0651004536677	1.51951679482783	5.00530524678603	2.21516977382758	4.98480939033481	5.55511010558988	-10.1349156242588	1.8831089212764	-17.0733216230129	0.122753277406606	-14.1953497238195	-0.312966718989539	-11.5611085734923	5.00396442486654	-5.88999894975933	3.83585686367331	-0.509344447477609	-2.6378793304656	-18.2057691339015	1.53634172430659	-3.02347354288365	0.796868245425431	8.45536101988833	1.42041389859013	-1.37465232232464
5	3.04700583366906	4.24338556576199	2.33803613245162	3.07142518454949	5.63872514318009	2.76684212804272	2.92402666055546	5.52443099663816	1.27159299675259	5.34032977975358	1.2473715009375	4.44257669452075	3.88715205612623	6.02043967407229	4.83228083870243	2.63402717828269	1.65305192571408	6.96777824359519	5.10708924119803	1	6.94681701739023	2.80481917371859	6.67393506788819	-0.4448893910197	4.11263149621894	2.69533674957598	1.72585513677612	-0.163311738338454	0.645365924894681	4.2463058250354	-13.9859999287085	4.34015300037314	-5.31863009195586	-2.75769994442686	-17.7494142807137	-1.97007074066313	-9.13724683691376	3.52426550869938	-0.70603497764865	4.98047122903532	-1.73047651117951	-1.79996938378503	-15.9878798696033	3.70397056271587	-0.402414868152731	4.57267590425864	21.4121174603223	3.32784566554478	4.6366567390167
6	3.64486347345964	4.65881935225081	2.91676166524597	2.88288754797655	2.76184371037925	2.17269609967072	2.58284125400085	2.80814836784594	1.34553376282855	5.4881058218129	1.72671125538549	1.86710167704963	4.87772603020647	4.76022166931841	6.61296171128575	2.98958258770944	2.21674016234813	6.86799112370111	6.53951569492588	2.45259310677526	6.83145354653044	2.58273006247821	5.74543629274919	1.22722704409009	-1.18742890519187	1.66875255663715	3.13262186482442	0.576450921239412	5.31257348061547	8.00885947882635	-10.5280932711357	3.4517135479521	-16.9232881379478	-4.42054578744432	-13.5051474870721	1.41973846179989	-15.8883717134218	4.81264916576373	-5.96001092403679	3.00697909326305	-0.396704628806962	-2.34630999933546	-13.8377033617086	-0.846417731184214	-0.514182558395199	8.69346310325842	12.9633842863522	1.7553581284973	4.5107088439251
7	4.56427829313373	3.65553271573159	2.15838858187212	3.33867986086389	5.38731211796084	3.19109038295588	4.34845521105018	1.39832972518076	3.09773031326732	6.03843876810288	3.97976587058405	1.78200583448652	2.76587861289143	2.17231198362321	4.96041727260353	1	2.31530669362598	4.58738471147981	5.9151561737268	1.24864632575928	5.10358351715517	2.35015271750191	2.77313102162446	5.03190915082504	2.8388250020408	0.687925517440374	3.67471128536144	1.68449383051813	5.30799772836021	7.58610214792485	-9.91767865016909	2.46745326067547	-18.2712819073592	-2.60608116593178	-11.5372511311365	1.57701107307732	-12.8918943304028	3.81263443080346	-4.27753977400766	3.10692796499202	1.10968307129567	-1.2983645867909	-14.9518590216986	1.86422483026697	4.08763550087386	-0.341728115228267	9.35387307342724	3.51618133528837	3.86987934981637
8	3.83318070447399	3.0832849429561	1.32206691050182	4.18384084620797	1.64030695005882	3.60578189837449	1.91250045727083	5.52329518396856	2.71492256818052	6.40892275369415	2.32880165743422	2.69857345412508	2.42125377731532	4.00883987327689	5.71357184404074	1.9268524697921	1.30023067193089	6.62994993429249	6.55944534452856	2.73224528062539	6.53179576927241	3.00292775650604	4.81879987226223	1.17334089473326	10.7392038753043	2.19640563207478	6.04736355596603	1.94147348760181	0.44059269142444	2.00894002184425	-14.0248227164606	5.68969890875158	-7.16572946748494	1.11844172490562	-15.8732498477856	1.31392205594645	-10.9731468717582	8.9320607442537	-2.80968500080958	3.58026977304679	-2.62495510547303	-0.781351563606496	-16.6695161507077	3.42048246108418	-3.46917606656781	3.66955608460403	8.75047163491217	4.72242874726709	2.16198803630591
9	3.16973771609851	4.11411371429479	2.72405360329602	3.67635225539606	2.94831891423967	4.16789304299426	1	2.57527772377085	2.09412327685432	6.20886552492895	4.08873658300841	1.81283254525625	4.16216342216103	6.11425333588052	5.63792823451732	4.30825442722618	2.32482441468335	7	4.8175210916767	5.01650022724885	3.61678308982188	3.74384864730123	5.02857270849073	2.11729999641945	8.81261000874571	1.40905793578724	9.03151634656161	1.08505221001228	1.89404922666345	4.52478750762224	-8.99262597407366	3.70466391983585	-6.88172389427351	0.748109498572809	-17.6927125242819	3.77929094618561	-13.0062457231634	3.5825530420508	-0.0111601022175299	7.08883388374513	-3.72101207697051	-0.408569016002415	-12.8783732976577	6.48641506140017	-5.63558661260925	-11.773868801427	8.97509544679741	2.19646370237569	5.33958091643292
10	3.14122221485933	3.61865637104027	2.22859940610604	2.00821248177504	4.96948463839848	3.42731969722037	3.7879647817568	4.13780011262509	2.27058905275488	6.47369589647535	1	1.54477793464923	2.25870722006695	3.98489484606199	6.71673975836082	1.35063952153769	2.0508207126575	4.0742564694782	5.98796644881287	6.80484917967391	7	2.99390552925041	3.5982982505127	2.59015456355388	0.111465351084116	0.693003882387298	2.50310645822591	1.74721996454134	6.61252293077022	8.15841714258196	-10.8440767132555	4.35235528715884	-16.8217946147811	-3.50658900048211	-11.7155840968246	1.56262169459321	-16.5268787411199	6.18447053403586	-6.70231274312034	5.09746728396561	1.83962565920497	-2.02270660634699	-13.7745541373203	-0.045133914109514	2.72742664728177	-4.97054530195613	17.5786998472051	0.676993508343957	-1.91097084640326
11	1	2.58977282879467	2.87609717473704	1.09404788481209	2.48139810716349	3.66561098035804	1.17368978596791	4.66755474858081	2.81119486808771	6.67853457836455	1	5.37169255071756	1.9613207486678	4.75034783540483	5.9751588804766	1.00813528243875	4.76784794011424	4.53002865690032	4.12258453646171	5.02848807857977	6.5742537419787	4.08239978545408	4.38714620103737	0.594245051635216	4.59613143480898	3.79103172326124	0.630902524273981	-1.87159680683755	2.38503327410591	2.19889272690005	-14.9897540581238	3.56711029736371	-9.80075060923389	-1.86752454319331	-15.7491000179444	-1.02806926393639	-9.43117534818016	1.9471948709672	-1.98321471349796	2.27366801000787	-2.02939557247814	-1.10873498629275	-15.7576417219142	-1.99424669929081	-6.07197477242632	-15.2183706137557	15.2546477555301	2.25489868461349	-3.6444300685656
12	2.34479799699407	1.85140699328848	1.1582320941716	4.24910407200728	4.38827497298871	1.25241469147494	4.20640529155703	4.83199290113581	6.28929018888487	5.74416085762923	4.28874584069172	1.55588015103774	4.18418208125822	4.10227541721255	3.86947949370373	3.18812233147943	3.82254753750507	4.37650944445998	6.38346735964501	3.26868352210738	6.29115530722659	2.76463988834794	2.68151405960311	3.28172253759383	0.416512938080906	0.909369489989811	1.42338895485198	1.76880163522046	5.57670119718408	9.57587422375832	-9.60719524886373	1.43450963503272	-14.969332080562	-3.93096056543187	-11.2028049117722	2.83493475550141	-14.7786273247496	5.10565303060459	-5.57260777155734	5.58727973778005	0.781489011111445	-1.66500696225645	-13.3352774700803	1.0087791537466	-3.80525564588496	0.803391960089092	3.22231813276698	5.53560259013193	-0.685281240747003
13	3.26915595103919	1.50260210057268	1.67686781959362	3.67408574046648	2.45388285624798	3.31930522313339	2.5605705028467	6.93282749964839	2.15890587734668	5.29662412189158	1.03638626263093	1	5.12848584672322	3.6876860630141	6.50812552265893	1.04573447425532	4.19787455243941	6.76440062095259	5.90067935866797	4.7372299838951	6.60628173601353	3.35122243136492	6.97916773925153	0.25416557618589	12.7424675949591	0.768261286267112	6.51235626805514	1.1448744810462	1.06666285601889	1.46059713764953	-14.899340276061	4.56660344810376	-8.88646528790823	0.277700364199743	-17.1680060257547	2.49196783090794	-11.5409909936312	8.14467394104173	0.842591712973593	4.5765149941322	1.71708031246777	0.353212706242234	-16.5790985420574	2.71518387276253	-0.576770873482897	1.43619849842436	6.89777303451706	4.97457499349315	-1.74337335706532
14	1.6386710003362	1.11632709359595	4.9875743729369	1.49526509934317	4.1572215452307	1.5558600005281	2.92224586547967	6.80519301018076	5.53819147156062	5.75226390112961	2.16983250087371	2.17079454965752	5.39776024199318	1.3237135399194	5.50098400829272	1	2.01283234411027	3.8237068604316	6.68824744463481	6.90611401435715	7	2.19154065826104	6.15733484399881	2.81542543082344	1.87519927510967	2.05110520613438	2.90524537000412	2.51673651197575	7.82315690101065	6.38949696214063	-12.5027741432086	2.03137175057864	-15.5546823842951	-2.88625139792498	-12.9483357954673	0.698773445443509	-11.0538453102565	4.50885581924845	-4.28779128495619	3.29143064561184	-1.02483956750824	0.967134529312569	-14.9514126609591	3.62648198363757	5.33432302552393	-12.0703399636737	7.71551078307947	4.22415502924139	1.84081407198215
15	2.45586693034322	6.24513103857967	1.77009600919398	3.18766460976647	4.78819300839982	4.71314228767158	2.48914261915879	2.95671544352389	2.84512453331283	5.93810454363042	3.86904435202843	3.7225500802681	1.15871444386508	1.38422607395458	5.949597543847	3.05397614404536	2.3187280307828	6.77636354649109	6.87531820006351	6.83352059179265	6.61055293598348	2.61900902741877	3.46009015316785	0.553402865640771	5.16883468009994	2.23357226149987	1.36789432933593	0.209877364507082	2.06681494206133	1.69375715778087	-15.1640356455225	1.88670078313255	-6.98740649544514	-3.04039946972463	-19.3402016367651	0.283968563916264	-9.09039577678558	4.34038017642126	-1.32280623173353	3.78546646506617	-1.95546193902583	-1.68663190945335	-17.5310595215108	2.84048436439233	-6.08568635351633	-7.65799273549285	-1.05566345109464	1.14229585223711	-2.04130155402613
16	5.11710974602812	3.05831915820234	2.63915046247231	1.51857436569012	2.16303577573453	4.23341536057291	1	3.4276370942865	1.67853866364706	4.4645425591933	3.93369722764315	4.32651086284193	4.18544148570254	1.89026057552508	6.0077871565524	3.09182697593317	1.15729238376569	6.85996859298114	4.97900867637195	3.28462039483646	4.87734777644261	1.90385114003344	3.40406954986563	4.51935252263165	-2.34925409239498	2.85058283872212	2.85065552883982	1.32145555397252	6.47180388543642	10.293702744288	-9.10376731818784	4.38342934288121	-17.7587807063485	-3.88927669316217	-13.3269104536675	2.65122524458814	-13.6273437376774	2.93660081387296	-3.10064255023868	0.126573193544892	1.54681852613834	-2.49164292696186	-13.7413241522797	3.07793001787747	-0.618925508130936	3.44515784397528	15.7288133552361	3.19382087311962	4.43895668846858
17	1	3.50204567987325	3.77754539399392	1.24450685919068	3.09267879769673	2.21986056699492	1	4.91455504636824	2.22065429519472	1	1.59653531322592	4.96391786924276	1.92747386318823	4.54623934313421	6.54052272360295	1.09207901627098	4.1788575981605	4.83641138227914	4.83175972616877	2.12271446745701	5.58200039659343	3.60386262443252	7	1.39586672858959	4.13362513703361	4.23521344822745	-0.401174959078968	-0.846928939007636	1.39265803338399	2.6939808602075	-15.4392423305944	4.29447194932619	-9.2314675412373	-1.6869201119043	-16.6523498848372	-1.23506971349057	-10.1765741026492	2.51498549229193	-2.24048078624767	2.89651341471344	-2.5352301411148	-0.516063484781044	-15.3402180392406	-1.47343655664494	-1.28933716102357	9.25615611885693	12.7307026009529	1.97655626786439	-3.15952950183922
18	2.51597760436139	4.55588547938887	1.48240836129727	2.26288017286047	5.43579350951087	1.09285962696873	1.40298868879147	5.48206855822171	1.2592039291615	5.02425839760426	2.29905218925138	6.58062314992451	5.51908282457961	4.93357862068535	4.25540798264831	5.88114510835567	2.55482902783123	5.48395937821048	3.53773494131795	2.70202916275631	5.78367385107658	2.04658107094759	5.56676471072996	-0.997434721360655	5.47050480028745	2.53522967686111	1.44075040489962	0.634964107219466	2.01025056811399	1.90569451789286	-15.5694876519915	2.84486119410108	-6.02406744390662	-4.46477198893162	-18.0515797179737	0.217331004924157	-9.40753282002632	2.54360159957812	-0.837610676162921	6.65620449693556	-1.48691971122104	-2.48456217166084	-16.1590699661525	-0.898399153503621	-7.19687684721237	-15.3004069178505	6.84947982815111	1.44110971655804	6.43079560154927
19	4.01204502925716	1.9444126419355	2.81892575450862	4.29307258960828	2.3434187569661	1	4.69176902881954	4.22873989408846	1.6993153933535	1.13204684493586	1	6.79457233928274	4.61378856064206	4.40112573147103	7	4.68530362664728	3.11323059264613	6.66224391943477	6.1025758601362	3.04314078695366	7	1	3.41553056249686	3.14929274372457	-0.940734533880816	0.278874268240046	3.96361571136062	0.274316862639977	6.53493149259522	7.62294515812022	-9.35888039969405	3.94431792727184	-14.9470363647614	-2.96703756068201	-10.8125259838952	2.21300474324313	-13.2867427673164	5.71585934948282	-7.37758223508658	4.90751759971329	-0.90751170090971	-2.58387503399626	-15.0500581672663	1.59672805841605	2.31480322748357	2.07151880543401	5.86011113660871	5.14435686267688	-0.299119260620193
20	3.28696860309758	3.31088119431299	1.16013201301354	1.68160834362612	4.96335353385225	2.15203052227607	2.7220668497283	6.79151990467806	2.29873217523578	5.51826891188894	1	6.05298999037249	4.74832005664416	4.83689282248427	7	4.66117020137809	1.69248175410787	5.59195532933442	4.31828657931301	4.74480472894963	6.75193888400121	2.99349233814876	5.31395110213299	-0.826507717190277	5.47437768576899	3.1295729124883	2.78603524881574	0.108174053041121	1.31573911785627	2.03551675899383	-15.0810012258083	3.19124281313043	-6.36673742574121	-4.53748222877977	-17.8724252222614	0.277843736082315	-9.0079888817014	2.47898909633817	-1.10112742605985	6.73259689216065	-1.94381462297131	-2.59419870394688	-16.1404291226548	3.36337278936296	-7.66505698729798	-0.112465524438074	7.14475298139308	2.7801057421982	5.32552869240495
21	4.09488662913939	2.61403571844657	2.01349977208747	1	4.72669377273419	3.5380209054697	2.63748779519783	4.47315311721498	1.08060756972288	3.46424395456632	1	2.63828648142915	1	2.92658168012138	4.96138135852499	3.09859867728529	3.75586149000093	3.78430672317605	5.03373092408232	3.17090863174134	4.37842041279337	3.77037865840902	2.30226290309302	4.18782050417475	0.919645886567735	0.732341962982487	4.13096186204846	1.88312771717573	6.22313557091486	7.61359703022138	-10.147479942828	4.33755240428516	-16.8602250380491	-1.61235087023742	-12.7028603221918	4.30545654162595	-13.5835685949306	4.14538015880652	-5.21437506794309	3.59648859110383	0.1882296272867	-1.58503616400584	-16.1874985031991	4.84382285586662	-5.50359676598496	3.50195316449278	17.4107711734814	6.02195432463197	-0.446954103688846
22	3.93697981886911	1.67597208285428	1	4.61139986403529	3.2734390035225	1	3.48722418906308	6.4732367642416	5.47095209493556	6.01798894618513	1	2.48579528002744	3.95381373564763	4.06756042013979	6.67040031732925	4.50730212298865	4.09917076511372	2.86004616415404	6.11266138660685	4.29497970152379	6.95471840548677	2.35309878985522	2.9337292913324	1.88364710878776	0.371161205208764	0.382384836529399	2.80663091711926	-0.270387811458756	6.5758844421305	8.53155147204121	-10.1857469985205	2.66541715476	-15.223243093169	-3.84537370703117	-11.077780079372	1.32081895219639	-12.7168169932646	5.06781015067085	-5.45810809176981	4.83169561657344	0.890305343632147	-1.5783960906796	-13.6220243141985	2.72776897338796	-0.443549322258898	1.43531150834533	4.15670101664818	5.63671865514815	-1.86629535095549
23	3.61593739211148	3.5375820601816	2.82475207509328	3.65273364324578	4.72155774446248	1.06161443693883	1	1.2256668689248	1	6.61503525981932	3.6652227438367	5.75778561750456	4.29444882249803	3.73525811116385	6.88322347231734	1.6106619435317	1.88117661983782	5.36487215131846	6.24953669273594	4.1737326289134	7	1.77006434830665	6.85687518165208	2.24180988375944	0.537103349311634	1.1415525940042	3.03767946169304	0.668794502076796	8.64722173872076	7.89657630355991	-9.42404334565099	3.04608415414364	-17.9988117475152	-3.62939919961847	-12.6867826937157	1.7416700210996	-14.8913361209208	5.87735329896543	-7.01391325284192	4.49983202276444	0.459739769697841	-2.02455935318004	-13.4349684129504	2.8300474639243	2.08962623373768	4.92048619544005	5.97126157213106	1.87652328644296	-6.43726698428559
24	1.05414584599644	5.58793526295494	1.28207426996017	2.67908825526644	4.8264476251124	1.15945801259255	3.08535756794259	6.01052642301391	1.0004487990385	6.54172285586846	2.46070482636033	5.35933866174736	2.82375537325759	6.43734646408061	4.91719013747871	4.53371055089336	2.44636606816729	2.29084876671958	5.74606352936209	3.99527105019183	5.27748176497464	5.2278632942803	6.14542079773039	-0.478596884650711	4.67478123656815	1.21886416159503	2.03400209826921	-2.81767246467427	2.84370400352653	3.31421402476644	-15.4404439651279	2.66405956272443	-8.0543137701428	-5.10517463355909	-18.627726193019	-0.466151484174463	-10.862018865647	1.61608308412673	1.13255082486634	5.09039869251622	-3.18135981899433	-0.357491795897553	-17.231933809946	2.96494252303196	-8.31011409245924	0.325839594481593	18.2137368068686	4.72274673821425	-5.34673076418786
25	1.85860637614911	1	3.6904913969722	1.84251987320849	3.4279687889102	3.15730143336954	3.08401742237632	7	3.90483814817753	6.28948682258789	5.72771551202924	2.53909141269946	1.19816981194404	7	3.43555167682699	2.24078012407792	1.24043801627863	5.90314857406334	7	1.34045005211115	6.61464711060715	1	4.26051544028343	4.43197104792539	-1.09580131763756	-0.88354445040828	5.24684009961448	3.77993811916519	6.85238063223046	4.88593726339473	-12.8141135746315	3.77582667461474	-16.6206949290113	-1.56943362119171	-13.2388581264239	-0.7289749901619	-9.9972281783569	3.78825636066059	-6.09135338925107	1.43055411663909	-0.840921895440413	0.728025383341327	-16.2810084104175	1.32095057413698	2.80590769452358	2.72317962181334	18.0208831777544	5.24588199157559	5.15146232898171
26	4.43712865268552	3.36843141595894	2.73163339619185	3.78360153588423	3.54469601162756	1	1.01652737445645	1.27949313571669	3.62439555356367	6.21750810566372	1.01377242666889	5.25434238987699	1	2.87431556079872	5.57296607605135	2.14914728146379	2.46286959867256	5.60472638749407	4.82883493916276	4.33436988767093	4.97119549784731	5.91639597116914	6.84349752110995	4.86243634384609	2.07341614801981	1.02595764225575	4.26264388383935	2.03426282045043	4.61388163053787	8.36739856061184	-10.6468652919257	1.70052231307993	-18.6034086498331	-3.09561566487107	-11.2982072803291	1.56550037462248	-13.1022656627024	4.54569694625516	-4.52985223566584	3.28763060631393	0.817011302191273	-1.45780158726173	-16.8180110252732	1.24747587640576	4.31368315738138	-5.82559821604173	7.9261882529473	3.8305095928999	3.65633524424112
27	1.38288235279174	1.23471115121018	6.3351768945809	1.87499271229016	3.8438277590971	6.41105932053263	1	5.55728923872214	4.64815346433492	3.68969629511925	5.27649768813046	3.08990592500493	1	1.72583867394647	5.60202630218613	1.33529804101688	1.12410779885801	6.6522203933792	5.70649525008675	5.92078394787424	6.43519175578973	3.58932868214492	5.02268844720719	2.64241406287745	1.46985510822934	2.44566827251453	2.33015672672616	2.48796837948682	7.14440095135372	5.83096691649574	-12.2296575161954	2.58822925791964	-14.2886977518022	-2.42494857204914	-12.2365081980492	2.01660874962235	-10.240268510196	4.54495816991763	-5.20406603123535	3.27969867203698	-0.306936879866136	0.535291665708488	-14.8511962738299	4.07593861633116	-3.22944686198274	1.44458485076063	19.5022060559306	3.37728819415162	6.90077892605112
28	4.65308352183623	1.98018725534413	1.63127370960002	4.65305326081663	4.08409770652774	2.4971079268786	1.62382246653654	5.74247505530621	1.20558739283178	6.62737264101431	1	2.33485138540671	3.03477376492293	4.44311056402161	6.80327549050909	1.52413475596563	4.04803981376984	5.94565462661806	5.69171729230173	2.30890221739529	5.9942340697117	4.20275703059366	7	-0.76451692073461	11.9882183104396	1.60935184691549	6.89899006266046	1.86486242375575	1.19776424235798	3.05923701988904	-13.0774310176843	4.23114773544958	-7.38228674473757	0.770177949066275	-14.6832374736324	2.01174805115918	-10.37836670434	7.90092769269275	-0.196517196888089	4.526996803125	-0.370441520415302	-1.02811514268068	-15.9651577437021	3.59306708578518	-0.948626987228758	5.71993934298418	6.95679883869288	3.54868089962944	-1.49961109010226
29	4.25357828262163	2.30806851411074	3.55701937617705	5.70210439413602	1.90749258264279	4.44773120386631	1.29564021292151	3.39569592049285	5.05757531089855	3.88397195981379	6.87748618418683	4.83515982079709	1.10320491480742	3.99787792464377	1.57252527801397	2.98586188453277	1.91345173603941	6.78160695685564	6.90392559275409	7	7	5.40580824642157	5.90805147690145	2.53563232318494	9.29559703614753	1.50928240929271	5.55502419678211	3.09473767685129	1.47107690132248	0.616902107089381	-14.6395275239448	4.53572549836598	-12.4474994001062	-3.60176679045067	-21.2592436493632	4.53932846651892	-13.6567906896	6.82939262307614	0.192826334444173	4.38370125591912	-0.431145216561421	0.953118193918706	-17.9418288165357	6.01203935217792	-0.825401411419233	-2.40903438267519	-0.964524352383409	2.35550938636853	-1.82319985464854
30	3.7695438016241	2.84865770868407	2.52878603255999	3.87390502991118	5.087290674145	1	3.30176782171167	1.8282580166759	1.49814302266951	6.63374240539103	2.3811706539932	5.39907572010742	4.00708802963763	4.60382376033511	6.82516074978987	4.08980962701097	2.31837924011199	1.79258449961702	5.50451247459906	4.30999982950433	5.19697976232752	2.60660581235455	5.48948837618858	3.85023070356126	1.37007497806879	0.590312622157328	3.61883787193755	0.590836009290721	8.14537580199649	9.19131862883219	-9.94708868758899	2.59188172320837	-17.3790523513139	-3.1668084690218	-12.3827628012913	1.71215205162676	-13.2916339107923	5.53856943111066	-6.55974847388241	4.40405094870352	0.461340544817419	-1.95072687639541	-14.2068302021116	-0.0948104991471032	1.25549405904906	5.23668114805028	5.44998200165125	0.690437243080987	-0.460936929650475
31	1.16620675400324	4.1883829094251	1.15794702948399	2.31261526635387	6.2620308892954	4.01304749438608	2.85201441421674	6.95516511444259	3.32999856529107	6.1636872173224	2.659519189557	1.03665295519177	3.28975415428359	3.8020959807122	5.19707381200553	2.2889864841922	2.27417952614385	6.183433035727	2.9851779241857	4.22779618348916	5.81846880671139	3.39788268334655	5.3264637040403	0.0916501163340818	5.91714432850585	2.42498837732344	2.19974772815438	-0.380651656409798	-0.705551299980801	3.28401217973658	-14.0547967652282	3.39419581190123	-7.65141489350356	-2.06664967317595	-16.4708991135018	-2.40893078691327	-9.98775034212367	3.35861383928199	-0.955321798290304	4.43655320385593	-0.550053066900171	-0.99733165024707	-16.7562824690242	4.46027693519062	-6.89947702996414	3.66238387864567	5.11945292985172	1.47642597505745	1.57190253270504
32	2.62190757455531	3.31245651577903	3.97854780956207	3.35687154987993	2.87831494943321	7	1	6.79651738608429	1.7357974894273	4.27337021144842	3.0012138776465	2.13301796507478	1.67037574382254	4.19262194634199	6.71535674102319	2.2173833840906	1.04755793639364	6.96092812281581	5.04861961492476	6.42339352892939	6.69530731395802	3.52340485392486	5.25489927610335	1.62946553606899	9.95699513382824	2.1820013927741	8.38858729318463	1.79209693403598	1.36292014348275	4.24297294820047	-11.5267493018693	4.45481577396874	-7.86361912526935	-0.188212453711713	-16.4652244603921	2.60701833201794	-10.9674434504934	3.05501177241331	-0.0162099959997638	7.59071452960049	-2.54285129955049	-0.210474029282152	-12.1424343418883	4.22323954145366	-3.34356698471216	-14.1754754371852	8.61012137688703	0.945417247206374	5.19712753533631
33	4.20303239650569	1.2124038621132	3.03953560123945	3.33157677312723	4.73477154082559	2.11693380277656	2.96190746666521	3.88820927108765	5.96509062210056	4.01595642383089	5.73967940799261	2.87408730689349	2.62779241445316	1.83178918234657	5.35618758762699	3.58825328132863	2.47641288365186	4.51041577103669	2.8826337769308	5.38256058734739	3.81910528301546	2.61593565098581	4.68308871225625	-0.269299071980641	4.11839013524927	1.43818428275062	4.96033712642315	4.57826637009295	4.33506772988701	0.722870885629225	-8.8014871884022	2.85013220774344	-9.32101527059824	0.382699855060597	-19.584204260121	6.9353871134346	-16.7601679325683	7.51461967181745	-4.2366755596129	4.98100470814911	2.94865156629682	0.913573770784179	-14.2172236140233	0.334234364989467	-2.96478864697866	-11.8700925476869	5.26432459392017	2.4777674811951	-2.06744289695271
34	3.31514258925392	1	1	5.0356735259056	3.20030263144606	2.34834816149117	2.83568176212772	6.69627924960136	6.22751952106598	6.73613099324775	1	2.64657300033685	3.56817186228236	4.71990117535795	7	5.56057598317376	5.27712183365983	3.59543779398197	4.97652845128127	4.33626708257572	6.60064378733671	1.99194817583066	2.42353928878464	1.50170320160289	1.7536618682854	0.518015681442803	2.69840496268429	0.603465617946298	6.38137465926958	8.18690738240545	-9.68816253163578	1.56317660796299	-15.3468667270446	-3.48433543750157	-10.8925745732633	2.40001038898599	-13.7337917936363	4.32824290546057	-4.36250352674888	4.31544999213217	1.17422910503892	-2.63678118262851	-14.0208782606897	3.11193724816696	-1.49961804100635	1.40911975831793	18.9987824964487	3.67298406039692	-1.95052086199777
35	2.43951182257805	3.6308393062088	2.80486455142206	2.73854926713773	4.91831653528772	1.71072537097601	1.64667076886388	1.46838488812545	1.94559197300051	6.08839924896758	2.00895048535371	4.72278630683172	3.26511309755435	4.96468986887678	6.33737499133238	3.80572165922857	3.06339411917839	5.07203428178438	6.2214316554564	4.3816917188401	5.96178453832927	1	5.28236975217409	-1.45617319266466	5.38063536949662	1.75686601573184	1.08104830179651	0.698287336624061	1.18975162507493	3.03646199320599	-15.5245125161764	3.73301081544333	-7.38977663412547	-4.65619228725521	-17.6598051091686	-0.240089239260831	-9.86319271519319	2.65781226724506	-0.793606172591712	6.04587104639989	-2.15448909278796	-2.99984518995191	-15.5649918188682	1.65466060231009	0.45577406450188	3.30511046245148	17.427443000365	3.08950872835423	1.93000142976261
36	5.21578646971834	3.68149333703114	2.15670487435951	3.50958016771882	2.14749536039713	3.88149224832972	5.26682822952042	4.29607248591788	1.45306707909326	4.38379385990668	1.64047721174172	4.38709089255869	3.46572850518604	5.60545368007915	6.52233913141985	7	2.89718961893142	4.15633404426266	6.91308335385104	1	5.53479781021011	3.22502988457524	3.21701573460416	2.94200195418682	-1.0122054393987	1.8355466800569	3.2493235972665	0.923472684302712	6.33336189406946	7.35162269930845	-10.5537087076592	3.27656300371714	-15.1900341266782	-3.74424699894554	-10.996906028673	2.26076888974017	-14.4781357505937	6.06468296086891	-6.7469065397941	3.1819932389325	-0.305586288788616	-1.4717264670131	-14.0547284324411	4.46722508248843	3.75212654694128	2.23183115360722	4.95666329279786	6.12041151471266	-0.93382242538924
37	1.04145961884304	1.40600413616464	4.94127787201637	1.80096140745401	4.09561876449949	3.64099478852311	1	4.5679669326421	1.5587345778641	4.70765115124516	3.06350232799489	2.25690486604947	1.01838114887548	5.90715375391252	4.49661318396178	1.57859174829377	3.89471332826579	5.54767437394527	6.72686675773636	1	6.48132802383844	4.93498184994039	5.22492999522217	2.16894894811091	1.07251823871293	2.09139477320908	4.18196192151274	2.58686347350416	7.30083626234449	7.53418775055802	-11.9100422090107	4.17733538153548	-17.8332664408414	-2.38984761161181	-12.8489788372867	1.35033443048206	-10.6067948193263	3.33175241731184	-5.49479295573848	3.22104764176983	-0.470775023610057	-1.15906730960181	-15.5992012360986	2.32003145605469	6.15742638238476	3.12244707102196	14.154790836565	5.83562863581446	3.72652240754392
38	1.77607774766366	1.38336871700863	5.47364565377884	2.9875723157334	3.55299853940458	3.52039519003619	1.49138525183928	4.49164952310624	4.97098461558999	5.12664934781394	6.26808926767869	7	1.03764761434414	4.9838840093901	3.48684556083056	5.64606769866948	4.9797317775333	7	5.35021343831595	3.28615703516409	5.47318172276154	1	6.12951769308561	2.78833457394292	-0.431080152640702	-0.0614472806280672	3.57059669261368	2.31903800387944	7.30662995412609	7.29054603193108	-12.3143951405915	3.79257739611682	-16.9133739440428	-1.87509227767211	-13.7692271807105	0.529207869219277	-10.1528423053015	4.2912636334767	-6.40227813486916	2.87520643819851	-2.98315068414413	-0.0595117256505897	-16.037788103783	3.52699322222862	3.88442751686418	-6.99358420548954	1.12747119694979	3.89542640241194	4.56003545392823
39	2.18667097526157	5.06542797736743	2.37527024998932	1.30552123968416	6.41234073905289	4.95947698160171	1.04940103213413	5.81707042054805	3.05646519064547	3.44407378831317	1.0209438230404	5.63628033423938	1	5.62818351172231	6.59144248996499	1.43207540076217	1.33379720511652	7	3.66333069693172	2.61865375944766	6.96994732338785	2.34234732855965	6.77696861651528	-0.697284889703708	6.22155990597076	2.85740970582713	1.89663440758643	0.701393326763321	0.694245640348202	4.6526625384232	-13.2284711193361	3.67989129842396	-6.60523679213764	-1.83706818212427	-18.2036996548779	-0.622570171081338	-8.82310837997041	1.11686415937701	-0.822540406864407	5.1373623213746	-1.63794373644757	-2.43489778822022	-17.0093388216766	8.97369706118309	0.766454223467942	2.75585881583158	7.74910684342644	3.14365761068099	5.26171755395188
40	2.94415141797846	4.39202081232358	1.94033579066535	2.15640849181065	6.84875083184181	4.48829725834696	1.97666858220506	6.34964747314014	2.36016748314808	4.69033434500173	2.80063545757049	1.40678845383587	2.64431057599665	3.16341330532049	5.74007255588263	1.54224270601002	3.45289471029304	6.81097473270246	3.73416562776292	3.03431624212621	5.89998364883469	2.608461568928	5.3599422955782	0.0755558023379176	4.79185543090443	3.10117908464927	2.33096121256285	-0.372463830993459	0.311853887653797	3.44615056994253	-14.1588672611337	3.15633966644431	-7.45211293961119	-1.57439706724561	-16.6105493656809	-1.08865938512754	-9.95439072283217	3.64705639928472	0.227918306958053	4.62223456954597	-0.621846004968599	-0.831706247325075	-16.8049346855838	5.33083553780058	-6.322332757734	2.63834200873823	4.61258901305402	0.0976664801085873	3.02014896132568
41	4.75774775465723	3.21792182551861	2.42689307066972	4.42224704929864	2.48636333847592	3.37560082045541	3.05323289361724	5.90455515257464	3.59182881976635	3.42488426163394	3.49365660780983	1.31097995653435	2.32243022095692	3.77796050611443	2.73522023580817	4.54371537738408	3.73947730226888	7	6.81089854114673	1	4.51168060293157	1.36766013788032	4.26313068044909	2.76097131220784	-1.21833553395205	1.13157264454115	1.96417399087129	0.290690429717233	6.78395104199868	8.85122497052312	-10.6030955886167	4.14503863560173	-14.1689636554282	-3.21714062391762	-10.8594108464049	2.5900964090905	-14.1652423808477	5.53738598224612	-6.11247795595937	4.53554154473652	-0.520926080150944	-2.35364596555321	-14.1663363039092	0.613802242095709	-4.8506120560894	10.1363783900771	9.91712534295054	3.77785841613313	-0.662913570973079
42	1.57944007076715	1	2.35727555345433	4.03892393580342	3.20351014199822	1	6.01159054436052	5.2017864673369	3.14863142155955	4.26848001962729	2.91675907669517	2.37018234853494	1	6.59893962274498	6.45331420475156	4.53532807525642	2.11311618101756	3.98088588365196	5.32313283391666	4.8119718731225	3.69257843856563	1.84272016306007	7	4.85714128841003	2.68485537074908	3.49442842734469	5.73765924968955	4.10274509896365	7.18275873544484	7.54455989235291	-9.04389268511646	4.31142358483488	-15.7649741090087	-4.95376106581817	-6.93274902137995	1.49029384034775	-11.194262302103	5.24596597220194	-0.701230079546873	4.55651895020135	-3.42116085633341	-1.0079551589902	-13.3310362816404	0.958668233864142	-2.4467398609725	4.22232491250317	18.8197415270684	3.63047214937656	-1.89597924990395
43	2.68838340416883	2.29136899781571	2.54202994696157	2.88684737551218	4.21942761637574	5.92015150317661	1	2.62736095939122	3.76017464473374	5.96494478718813	5.52305388958895	3.02003452058425	2.21814392966106	5.76220845565121	3.17182065703831	2.82743556953954	2.74220128313924	4.40905664568481	5.58824610967655	3.52782019482757	1.449477438805	1.98184236214451	6.64998824419196	1.54804614559654	7.47212791995616	-1.61645642713127	6.56597640559542	2.82051279425605	3.44111036963888	-1.61100726191187	-11.0973621662424	1.47101169763728	-10.6458498503361	-0.0629543510726908	-18.0937238205685	6.18735187057475	-11.4166894379481	6.13084508212697	-1.09513128469767	8.43540059434326	-1.0083122304505	-1.55296817297373	-16.6192593050485	4.56894276593477	4.7841745416163	2.17867041314129	11.540470978749	2.43614416545366	-1.21748652911505
44	4.41967772585364	1	2.51396413630779	1.93248645843834	1.51621181830334	1.55486223021433	6.57748934255422	4.08796144350762	1.99341564787594	3.24065540814767	1	3.63854305767991	1.9552467928012	2.42407925115132	5.11384213648848	1.95321901948497	3.05713266198205	5.5759034924336	4.16868991516762	3.17831062509968	6.52067423126912	1.67432216987476	7	2.19164483948721	10.8755043502344	1.06727021049506	8.74609258414613	2.69464551879507	2.7011536854107	2.88510595806979	-12.7327191846824	3.67145145521333	-7.54254178495235	2.4899736865743	-16.5099537972237	1.77314291662523	-12.4704757081621	7.50027436476502	-0.72045665229105	0.356769933084409	0.0225325521871064	0.587367384965722	-18.4950026020932	0.812326265630994	-7.44211782669351	-0.406183714846831	12.1308614092723	4.10167301789581	-1.18044644599312
45	3.97265996794456	1.44657526436055	3.87564510074852	2.0203824263126	4.31300125605842	1.8313981316619	2.82733077013595	5.90704662559914	2.95602816270446	3.41591753480605	5.93992009391816	6.40207444698079	5.33359133162	5.83426191966015	2.78455480871358	1.50730850565806	2.88903075457715	4.49658603624194	4.0493338690214	2.75125747420208	5.80949609187117	2.07060772585438	5.64046476888422	5.34076608285915	-0.156088260296916	2.07640426610746	2.42541734358286	3.15961858027247	8.17435825393325	6.44715506614212	-11.2933724373023	2.7468625843336	-17.1571261025323	-5.26563608862726	-11.987104276664	-0.396024949362807	-10.4839373054576	4.88341047023727	-6.39389992985634	3.20269114099066	-1.48681052412717	-1.35607653509738	-16.0512621701725	8.20370286639865	6.04582281410899	1.39886718258444	3.12319663041536	2.83754217523644	1.53360650157873
46	4.67175076920866	2.19839630168951	1.63483126222555	3.86423286884576	4.18258523419342	1	2.40760744908738	5.34959306058552	6.07399840466175	3.97195455306108	6.45166629138857	2.38308604923002	3.46527780954169	1.27424027844627	5.09197359837437	5.80544523174231	1	6.20346505197051	6.38123631003085	4.70378028178335	3.57550493059827	1.95266239592001	5.41156323290436	0.105506659794544	3.810572837251	1.45694929390719	4.83499737375838	4.94058464668072	4.8581850853872	1.0733232159326	-8.93563053243811	2.34320997655167	-9.4089402445861	0.778976362956726	-20.2112719490862	6.7096455960106	-17.8694168944667	6.62925001018454	-4.58270341615902	5.11905732666559	2.60738332048207	0.109413745409303	-13.8410553503573	4.02734804079161	-2.82929003659863	-12.8196612283294	3.79765235813146	2.67051791535013	7.15730734669829
47	2.23728587158758	3.6994191691787	2.13765665086131	3.90542425848935	2.38019474823633	5.28973569512365	1.99920861107626	2.72169896024532	2.98079433300034	5.29165323988015	4.71093218250182	1.66809844867088	3.38815876598143	3.26831141179568	3.89248416273715	2.72808193266297	2.28469777112801	4.594578981008	6.30647371549457	4.14551296301876	1.71648263232386	1.95631543478828	6.74438101354995	1.53098097466407	7.98216339385081	-1.68689793027897	7.44091343871355	2.10756970236754	3.38072564056596	-0.399781365959172	-11.4847277953944	2.62317754694917	-9.21349339883554	0.824271041547898	-18.2793811170047	7.04363654880469	-11.8120460926764	4.76341628251545	-1.92374630145178	7.98989669892662	0.636908446812287	-1.67467077989587	-16.7995097692062	4.05436670723432	4.39067988638548	5.54074875824717	12.3683319776514	2.25796579277724	-1.66366845625618
48	3.84253213023188	1.17560390095148	3.35451045250301	3.93139444925237	4.68571987133777	1.55451684564073	2.44107869375328	4.13080823550616	4.85939640634474	2.67094999974132	6.5082465716917	1.74436550616799	1.95683442800158	1.42865754090891	4.4332225433319	6.4205505602921	1	5.22341537525688	5.93812700728355	4.32765812118957	4.4843568789355	3.13211875421174	4.4882966330316	0.243135936204107	4.83050662186424	1.83467100220981	5.08415100165258	5.18229123377009	4.66331179549268	0.820470903181593	-9.23153392253977	1.25729200812396	-8.28362113805903	0.307300864698332	-19.6279740790584	6.42610746067338	-16.6738477835764	7.14504996735283	-4.02539642990448	4.23477334897054	3.24931097615896	1.31548141569895	-12.8722897014476	0.331580904660589	-2.57177588038562	-13.0031593158821	3.45598957022208	5.75372503643307	7.22753524691637
49	7	2.32933601812609	1.02380684401167	3.75906348754252	3.38851221736305	3.51708890077767	1	6.58867322788698	3.01552204641046	1.85948054441105	2.286073040159	3.33995087052834	1.34928896804782	4.71389579867586	5.76248808770275	2.01194640179488	2.88193136204848	6.33848508740713	5.98983226303071	6.76929053697859	5.94572974520042	3.26119610521749	4.40059413509751	-1.64035421164002	11.8119460120959	1.70377558228823	6.24620858699386	2.78521187090738	0.948999739268011	2.77521271690571	-13.6547699294454	3.7332478894468	-6.51993803531294	1.3016485184454	-14.4045778883293	1.81566974528656	-11.0825694913937	6.1080954817008	-2.2149500916161	4.98000633366731	-1.60089328396511	-1.02382942234503	-16.4482016159523	1.35184007497359	3.51103790073526	-16.6652736593491	16.0310641655189	5.25620514781127	6.68013578053166
50	3.78331053498641	2.66137239840088	3.51219286683901	2.15203986785324	2.95217353666081	3.31920472051993	1.26112219844813	2.82827976779957	1.42657118388022	3.98346320756842	1.31421575348988	4.66808949106104	1.48159110573995	2.49617999970163	7	2.55317314641361	5.37657997151919	2.88236961637168	3.21017247417566	1.5322620575821	5.64653729862864	1.10055934442373	4.67126796324399	6.60328675472542	3.77334042608704	5.43700272841573	2.59223524369639	2.11057991836382	4.10066119465851	9.00995374294598	-8.31171031424798	4.88060281856118	-18.1932319508206	-5.46860966978017	-12.3299319103945	2.75391423002752	-12.6828534430479	3.86515276103343	-5.82556353202593	6.01725046893878	0.643802228947261	-4.13618074914155	-14.3531484030518	2.36464853110644	-0.789293341368957	-5.55634300279751	20.8662513053821	-1.31403748593526	4.18934202950109
51	2.40407254172777	1.12635392561657	4.53861680774073	3.69440384239259	3.19690457864071	1.18793137835038	3.13031192553383	5.36136715201531	2.38115743833903	3.86113023101016	5.23981822556494	5.89361986835998	3.7840910596401	1.85378304437262	3.55528090225261	3.10773063178604	1	4.10346344169168	4.3695557241469	2.25713405736191	4.62909007909657	2.70674928456314	7	1.86769135067097	1.66369885135334	2.68292418635455	3.7893952974491	2.70533521540939	4.94484093491039	6.50335305518742	-10.4826684307914	0.629758375023678	-16.504217143685	0.258090067053593	-13.307360231843	-0.268608328618916	-10.8749100962466	4.71290593203594	-6.14004339567297	3.34516137379314	-1.49702698058576	-3.48771157845388	-18.4877398441187	0.937235484332062	-2.55099444946591	1.08421385925698	3.5530472145624	1.42743036718677	-0.861567495280919
52	4.44206414438533	2.60387648886875	3.07641542826877	3.97239226634158	3.54228520211406	2.02926897824224	1	6.56816604908823	1.46077690559983	4.87603609743572	6.74506933686109	5.51441320465903	1	5.48610667414152	5.16047065590456	1.09744911025761	1.87946676562484	3.91642092611479	6.3282617049957	1	6.55753831950174	5.20116116380906	5.74768475676356	2.06663579635443	11.8600514131619	4.05223560129207	6.67728722077169	0.672114424463143	0.174967940746491	1.30172175777054	-13.7810692325804	6.28491053230403	-9.11586647440137	1.62996380723759	-17.8221352544366	2.63779275323328	-10.0811370631878	5.90312064867742	-1.58362948992285	4.29878513094688	-1.17905400218672	-1.26597731490047	-14.3638560328751	0.95454678306666	-8.24251812383021	-0.575861298210843	11.2770913659701	3.52789283752179	-6.20931053026339
53	4.80005966984181	1.30512559539343	3.30379083694601	1.58506881138114	1.50406173276402	2.16128510817017	5.52612737614719	3.96217110747519	1.81464196276078	3.42125290933978	2.06444508740323	2.55058708610832	1.14992994639973	4.63285089153748	4.9277369469204	2.30248033002244	3.27040896083567	6.86167024925421	4.36974576310306	1	6.76889733667591	2.36366469462352	6.66498041093489	2.5791916976226	11.4310150205213	1.24861040966891	8.47176625986793	3.14756940097347	2.73608272985823	2.83693103202325	-12.90371808453	3.80718542084879	-8.76947224789375	1.31502511196057	-16.6245106173939	1.63878799172479	-13.0555449319977	7.47286490939824	-1.29640693753362	0.390085951368764	0.0805605982703407	1.73293594566353	-18.5884976001146	1.89879893745044	-8.20978324268299	-0.15670974580197	13.3095672372911	4.30486430148136	-2.32763335350152
54	4.05801768968799	1	1.55567426575312	4.63198554934452	2.91268663307732	1.47394644088091	2.49729078058148	5.67289588410744	5.83495949879574	6.15216620205018	1.02927252299813	2.80129959945196	4.64314159107632	4.56348535541409	6.8060461683095	6.35718868004541	5.24145921318096	3.52450337547339	6.07431421726075	4.12138361148768	7	2.36117042135959	1.2771628744251	1.67777933476848	1.06627113868523	0.560548371196562	1.70056834366031	-1.02472394349732	5.77105580974196	9.12739363213166	-10.3327832757957	2.1959552124908	-15.7134682341655	-4.29425989358089	-11.0860070729093	1.79618689897037	-14.0665097276709	4.78467454038105	-4.38546172766143	4.16655690015957	0.309773357360377	-1.75440877562798	-13.7815016178643	4.07308951500017	-0.31307714513926	1.13450487634432	4.25384513280123	4.40066452510907	-1.35464627559843
55	5.02577740191715	4.10500372532483	3.93482184347483	2.71942076184897	2.18568066650377	1.36457516246879	2.77710823289691	2.76613134394012	2.02473776722653	5.93252115923297	6.19896862024788	2.20056115300087	1	2.85580125884161	5.25949939460724	1	3.23461116568225	3.5887825881046	3.57461019166116	2.55433260030723	1.95763141064775	4.46680073624896	4.46568871025673	5.66796110210099	-1.27084298428079	2.06532258189638	4.66170882839172	2.60420300210274	6.43709944729143	9.46971257047162	-6.87703569849634	5.73553431133398	-18.1717175977256	-2.9696955938753	-11.4286079741648	2.65038951131203	-11.6477551503629	3.11062689195	-3.77050929649075	1.64799868711622	0.497956184165117	-1.40878986779967	-13.4975800710815	-0.445532537314762	-0.834066206428835	-5.79185923198569	12.0663517772766	0.572252098009612	-1.46841101520078
56	3.05557237317866	1.84212628918915	5.46894809806427	3.0280749034061	1.9307661966615	1.06018418585968	1.78466713066054	7	4.30365506320805	6.44857499074548	3.18704922211552	6.03342057832117	3.65503553584893	1.77300450632749	4.11975931458319	4.81960456169048	1	6.64938766544894	4.09594171338696	1.7719754081024	1.8421111704156	2.91840777253398	5.93909259507543	2.29788276639828	1.35139188585719	2.78792535543418	5.20654716986473	2.62241981736789	5.01621580579567	6.13965428615385	-11.1513089390423	2.26105964412374	-17.6465462718968	-0.038728160394133	-13.1957511023346	1.01022358491498	-11.3136686213183	5.82046290624496	-4.87159637696021	2.54110061363446	0.493945296377567	-3.325964498123	-18.4880935942165	0.902283268719407	5.18462571156726	-11.9300755823425	10.103347514129	1.97962542604422	-2.34109548688624
57	4.6117104589234	1.30537816229728	1.360716037744	5.19526227394662	4.07299970727176	5.32525368727115	1	5.8717859790797	1.32280107386086	5.10782686248538	1.58388720157028	2.91252190817893	3.18487371700889	4.03551882824065	7	2.05581063090608	3.31721417052641	6.18634857241208	4.34372020583256	2.15717168795403	6.2348712873566	4.42772882354586	6.58967072145783	-1.07245760915609	11.1440965051151	1.78260396582712	7.97405021532207	1.40988465603889	0.388321741809665	3.41758889568542	-13.2045405437738	5.51055257008353	-7.06645500639518	1.90451848212025	-13.9316074594823	3.00589253250167	-10.3095754625133	7.52276457325707	-0.0558169413080196	5.49925914327045	-0.400230839732564	-0.533698945023956	-15.9812327755904	3.09479246254314	-0.942513494054139	6.2031672363309	7.77887386526507	2.31289386568226	-2.44445570496731
58	2.88050091714996	1.47858581085223	1.16447574388301	6.31404027966197	1.56348283121113	2.53005117835356	2.81282234218541	4.37376552904568	1	2.41497947110959	1.22587386564939	5.40403670553696	2.18162256426878	3.62332032507015	4.81756828126875	3.11976790754262	2.27079911150245	6.23522333068941	3.62315858923427	3.30662694446657	6.9300561909211	5.24675313284425	6.45139983768348	-0.148085333311453	10.5114167622122	2.69841109028269	6.70947441705817	0.0280722172925006	1.63946437691255	2.48920592491786	-12.1916539070885	3.38780502358996	-6.83540828492367	1.86883530533389	-14.9246055656854	2.60578768656419	-11.4251256522505	6.87945854652482	-0.518346832964461	5.32611944054006	0.351862005458099	1.17112388564824	-18.4706381014898	2.92405910616775	0.517299966362022	4.49192121472513	4.23570777505251	4.92602384655632	1.08776840804818
59	3.06421945695108	1.01661383285251	1.17991337043469	4.94661548245714	1.69685011059673	3.0539146006753	1	1	5.80447215397791	5.55859521891467	4.96468463800309	3.86119921212769	3.57236909945875	7	5.10345346959089	1.8224564883483	1.74112176923046	5.56027331339633	2.68763987736409	4.22120720436497	6.01796732397317	1	3.00322144072086	1.28480001339904	11.2748021699884	2.11769681630298	7.07733133371948	3.04737451897318	3.24000218694022	2.52747675106727	-12.0710610478175	5.6640238336576	-8.36248858246453	5.11728840386938	-14.3237172003023	1.92960205072222	-12.5563389757756	7.09418259718279	-0.518276914292414	4.44505630045487	-0.347148845251179	-0.163541808005226	-16.9700648269013	-0.599858301185627	5.27585938363952	-13.5239232191186	18.877649812698	2.20472670726085	0.918396657303015
60	2.6848148843228	4.46441581180184	2.36962269019096	1.77864901219587	6.76257185153956	3.88872698361798	1.23876810989009	6.11187549613059	4.34180003652609	5.12168483226873	1.71711692048258	6.4117497429137	1.0315781166562	4.53212237407257	5.33785536628462	2.35414781188927	1.98580620144833	6.30132904482845	2.99015791732874	2.08351314858428	5.94117700928141	1.8481098273943	6.53397130443829	-0.832666483771087	5.68724306900701	2.78053282884686	0.714504764188851	1.64901033799145	-0.242641660751052	3.17334789685265	-14.1770382144688	2.8995521947498	-6.56272125200159	-1.44736554645529	-17.0899659449491	-0.412076082292709	-8.58564748797634	1.26533409475094	-0.610442773311771	5.18497391504046	-1.87010378588447	-2.46437165749118	-16.8825594993238	8.88588688986781	-3.70949173499361	2.57983042263594	19.3133218213225	2.50505182571225	-2.18951136256745
61	4.5768810077717	3.43612315644128	2.35126100119451	3.06402448335341	5.02381732001152	4.5931052800945	3.35295777579219	2.28306864568425	2.18268598380878	7	3.34232786067325	1.43494299049657	1	1	7	4.77151014145544	1.5316198400434	1.94904288576974	5.63802269999036	6.36317540924718	6.57265698826579	3.76538518955886	2.34059064241556	0.28856981282331	2.29458463447139	0.325604662748335	1.15426390515311	3.88993940246167	6.6844981387181	3.39384466994642	-14.294774659724	2.82489492280362	-5.35906385921891	-3.2599472073337	-17.0987742484757	-0.750253009294573	-10.3177259255721	6.25213394884377	-1.9975480531166	4.68435637979704	0.409278731837674	-2.69247495825184	-21.5758285152414	4.4693029496295	-3.18389926876163	-3.14021170948919	17.0742994762192	4.23419706074408	3.30018215810552
62	3.16484546961466	3.95888196756069	1.55665523370859	1.92404392972871	4.93927036468312	2.83976189474746	4.99229053737722	6.72463142750679	2.06704422022091	6.57427579871334	2.53517080136806	2.14952198313725	4.74166749596102	2.59034165471064	7	3.75249929287857	1.39415063038365	5.88151950603479	5.07768634402003	1.51811678194606	1.66986882839526	4.99809956854581	3.68486173428728	-1.74897772821298	6.12714554939745	3.49439774239315	3.54298344256349	-0.191905275963093	0.631216716497826	6.10226277897098	-11.6159053236177	2.81514237025463	-7.41008928486588	-4.20334927940312	-17.3761865499107	-1.76131421202519	-11.5166954384997	2.06048070353485	-0.807959773160764	3.62555996617556	-1.02657085934106	-3.46010934910658	-16.1141008905679	5.41715478278257	-2.66639468294853	-1.57999151440318	7.6996225788588	3.77677245850417	-0.865103565516439
63	1.24823134273292	3.8519068868818	1.23930750345625	2.8065037607083	1	3.28229167613422	1.32409393820035	5.71596275768626	1	6.12487077430706	5.43875711980836	6.33379967546944	2.88874749120154	5.6978680401281	6.75828735854257	6.6212682147983	1.62235138490503	5.04027817183056	5.84118257251315	1	5.00160213893937	2.23454501097175	6.95511083272895	-0.0731608754043552	0.443233772257053	1.25065158557052	1.86808476219185	5.48901284160463	6.75347810110692	3.89621012258938	-11.5461804869021	2.7034183895386	-19.3684013708244	-3.73554717536591	-15.0103604225066	3.25196742873199	-10.2546875045551	-0.836957330873574	-0.707644826875082	5.62601888416882	4.19786689333099	-5.15227044565544	-13.2439847088872	2.30066507524342	-3.48049982316233	-2.33612051421257	17.0814001507564	2.41999748553656	-1.06974208726219
64	1.14143180959716	2.96983612274787	3.64112662069723	5.71323842727311	5.97112475338845	1.45436999170474	1.9705183883097	3.77296658787528	2.95705448916079	4.34222649602234	4.02992596491985	1.21085652019142	1	5.03238639831804	6.61960924628306	3.39057056518394	1	5.41513589543346	6.37061938646034	5.13526212738019	7	4.03552876459315	3.69762205225276	4.95466132802062	0.630462884212998	6.0207353071504	5.68873639236606	-0.617440126685113	3.03101384647722	4.87841124898568	-6.82186622556416	0.135448173538737	-8.76880975729422	-0.47267486492188	-12.071304320508	-1.39963874854941	-2.07623453574079	-0.0204756544990986	3.7572642177342	1.9621866503063	-2.27345521767309	-1.57165830080655	-4.63348570074338	4.75376577756672	7.93197084440377	3.12469580508956	20.5874587502112	3.93214657206639	2.18532801892058
65	2.81653096109577	2.08827678820158	4.1917221983271	5.1100463766283	2.65777541052483	3.79132004153084	2.37812658959745	2.67612909273798	4.03250861453862	6.30040297288604	6.82112277932125	3.91167934740738	1	3.66446840236385	5.80924049759863	2.50611093976848	2.51491778916852	5.56216817465812	6.84885684996245	3.98528797377592	2.79835076489967	1	7	0.839728997239398	9.02689317790074	1.1569575427999	5.59135260652233	0.968913427037331	0.762800603357591	1.00338326340127	-13.6268200919959	3.8616176411859	-9.97752716251628	-4.14403301051565	-20.8704493701579	6.05713659244528	-14.0047063147349	6.15374611026426	1.0717671428837	3.65777417399665	-0.216189643149646	0.59990851859112	-17.3635206959542	3.08276448566843	-5.91379705247978	7.42972836067724	-1.04614836877771	1.4860487879399	4.15935097160699
66	4.04555574830745	4.46893619049832	3.71079015760867	1.06070949778601	6.50447196663979	4.54331119127244	2.38088438692556	3.31045592094141	1.49529390335536	5.18476294780716	3.31123206012614	3.79441475549534	1	4.91741906150878	6.10013896119889	2.57878337645122	1	5.36025676246884	6.72148461976598	6.40993341928116	6.17851572449868	1.09862571524898	4.8545804027014	-0.62741119187818	4.18198264323919	0.291966015451865	3.93183329781632	0.483102293432793	4.44680624859853	2.20588264494497	-13.0021224530863	3.5208690307319	-6.08397419693821	-0.948686823163338	-18.3199752694635	-0.207476008443855	-16.7170370714414	6.82420638698751	-2.08460962151288	6.31009477067633	-3.67334839114265	-0.661285359660567	-18.0530400144808	-0.10730517474946	-3.24336101262368	2.15990815489841	11.9524511265669	2.67150565600219	-1.10575819583822
67	2.08511992649386	1.71540363767549	4.91342119591166	6.07603065942287	2.18188751378888	4.48695835137026	1.53243670097946	3.17450984965852	4.63232240045705	4.19961804691609	2.29623518957612	4.09972634297754	1	6.16871994825611	5.32632116300014	2.82489527412369	1.54661273637281	5.46134958351205	7	3.98888327681769	3.90905174953703	5.39263354623424	7	1.93201033096114	9.49164669086449	0.67661206831924	5.52152801254011	1.09252593436281	1.06844367054561	0.767130051210571	-12.6294296035313	3.00655915243761	-10.0721630804961	-3.45708590303694	-20.7975542703124	5.38029414626227	-13.2277039965209	6.15093136505458	0.759649040268581	4.42347495124425	-0.71274858345468	1.16826472456632	-17.7923755700669	2.94439919578107	-5.12168938706289	-7.9937736547351	1.40900929727433	1.85213250405163	6.40307958695834
68	1.22790380013739	2.71276551647909	2.77422298781827	1.77340034560312	2.00778586970961	2.22251148619494	2.66167723588288	4.09217220109503	2.1180839597643	6.08720781095836	1	4.47400670975464	3.26689956102874	4.98460812389067	5.27472975229164	1	4.85130397156047	5.27130151843137	4.0663816574818	5.36999345062476	7	2.43406436614	6.95414374893868	0.238052092599239	4.73733425228248	3.91585821660225	-0.492717885935629	-0.377835466764502	1.04283398368197	2.47035400714954	-14.19943066112	4.52066967037461	-8.06123251372644	-2.27015631813722	-15.2935479471703	-1.27478588537918	-9.87571522067169	2.53816151892927	-1.87455015544033	2.24925322252188	-0.531035332661706	-0.285011700661245	-15.6909684023662	-1.51703968951199	-1.40773763121276	10.0923103828263	16.454867441997	2.04320935184211	-2.06276958604852
69	3.32230933799816	1.10158400989709	1	4.14088378955881	1	3.87176714696189	1.63747047946424	3.95238467275242	1.14927767637713	2.17954471618605	1.76153501706141	6.08402300141975	1	3.97290931810696	6.32824777610476	3.62255791566269	3.29505625394861	7	6.54301151691769	3.29551228317117	6.28750902393111	3.6581192388236	5.89522867836154	-0.0232861249903027	12.0410484899337	1.99694217290906	7.55268560828392	-0.753540115086102	1.51870736222904	2.33795711464791	-13.3517959949012	3.76026779729777	-8.05765241078978	1.35527350777982	-16.2753449561475	3.30560219668774	-11.0863925250797	7.32473505253713	-0.790287627832175	4.38207303163687	-0.19415609092513	0.996478952643609	-17.9636030037349	3.34686046547591	1.03607047857099	4.06738348227213	4.10657396746515	3.22436142961465	3.96752980194685
70	1	1	5.25453823945776	1.51670254736679	3.50910274640847	3.37958032418699	4.68106510699507	7	3.16004112073859	4.6592812826642	4.22592403726198	4.1912151018528	2.77819630544449	1	7	1.3529822011774	3.14051405910282	5.58904390604876	5.74158637207516	1.01757460542156	3.76217015119036	1	4.96861208135817	3.6147597259654	-1.68891505912651	0.377534814708642	2.92378156077144	1.58706591958376	6.36567175209945	9.18386895964975	-11.1113127561046	-0.14922237460687	-17.6799425283754	-4.57052375429284	-12.9069659812004	-0.0670635320221193	-10.0384403268482	5.52769877067897	-5.26927882740783	3.65562672476328	-2.05936780146418	-0.411552866877712	-14.9613650649091	0.415711595149305	5.86222963635061	2.78361459429126	10.5044757446087	3.26935341545478	-3.40562535552107
71	1.05335894636617	2.70884705890121	2.70766949189066	3.15596231288407	2.85485027549947	1.41054553211918	2.32460553032593	1.47154193768346	6.88974004917853	3.50084486937938	1	2.52124280975896	2.80052784043446	6.59868559669829	2.61407996535698	2.75165517260936	1.17340236815311	6.8637936440017	5.7939957929817	3.58022082996835	5.99014618840163	1.04100787897304	5.49504271901638	-0.946588941778236	9.59803310969148	0.802738678057559	5.20294728249151	1.67537949080082	1.13235551515532	2.16990553852003	-13.0956564049599	3.99213355264125	-10.5565174656836	-6.02684493584904	-20.6012122400685	5.99989839670758	-13.4324863570937	7.08514060575778	0.322662119491227	2.99067957166254	-0.266818192395162	0.227795566749381	-16.9954026517557	4.97547276416199	1.20032176073634	5.03417520792462	14.7801982691505	6.1775632792381	-3.44132126317628
72	1	1.61655078148796	3.86063624968246	6.26640074126517	6.18846700031859	2.64865917704037	1.20241675953685	4.86240264231538	3.02695001196879	5.88351155821391	3.3266960232261	5.25358957271634	1.58646458300585	4.38722098381421	2.81425440133425	5.16459399899844	1.80872574909328	7	7	7	4.95195087988048	3.24261380937379	3.2338640180412	4.40569376016634	-0.209173862752967	5.25646178216321	7.61903799596322	-1.61821287551013	2.25080325442911	5.29021620250993	-6.44491475314622	0.225388111725459	-9.12171777854652	-1.11845314025947	-12.3489858229568	-0.938228685646363	-1.8377105116414	1.32408035603375	3.7494437327241	0.717775423573355	-2.20143784912576	-1.69656477863531	-5.62706459531236	3.57783833556698	8.74160752886201	3.90270617289096	18.5223307918749	4.43238149032615	-3.33609990231453
73	1	1.52422853516671	4.03274377736387	5.9759266570829	6.81805705284681	4.29646296424781	1.08737745472816	4.35373404581801	3.45560760482752	5.27672011217858	3.90289009691883	4.95394734014747	1	5.37268130814696	7	4.72715712935171	2.63779260803546	6.24072199829379	6.83566443620645	5.88124396777127	7	1.5589232484886	4.61386977716182	3.96485529640906	1.15654720776399	5.38487413615191	6.74785541798403	-0.241114485422042	2.51087964779934	5.27661525622352	-6.79356779612863	1.23484110013657	-8.82297721945728	-0.501218110622122	-12.5407645404262	-1.58841286224173	-2.45886402533384	0.0700550671626171	3.55413640452966	1.89157755605588	-2.07853894431191	-1.97280957538309	-5.33762766733024	3.99321768810946	-4.5160927383777	2.81739743154576	17.5878182201722	4.19633653845855	-2.60864169850913
74	1.44109233702536	2.89871279023361	1.61880045603956	2.73901637550946	2.99954313990989	2.84001903190678	2.81577642972605	5.06539963493341	5.18959057408605	7	2.01701961847412	1.07363107272299	1	4.95723080899669	6.14538561671319	2.62106491335008	1.05723773833239	1.14930843272994	6.10312687309273	6.69787900924055	4.01303658429138	2.7998101575971	7	0.508223929344894	4.95686396362872	4.58339040661998	3.88695716938011	1.20798499421581	1.41630651046038	0.442046333465246	-18.504434621727	4.41432575193149	-6.55658375118386	-3.16798371504511	-17.7192862877541	-0.931351875767543	-10.1342889160517	2.56507437568319	-3.20176659393417	3.78013427867422	-4.24508068922792	-0.0216140702336652	-14.6749893544615	2.11357618204816	2.11760144050093	4.42927140635626	17.9828088541571	1.64478866073594	6.5670262444966
75	3.24932959844287	3.97531863274908	2.23573463991464	2.91017981548339	5.34393646874957	6.88287139537584	1.88521069291389	6.18782750731027	2.32476969337253	4.40884736299009	2.02928655610843	2.01659055881926	2.44526010175951	3.74667004865117	5.39756312347328	1	3.00450920707843	5.45578432649565	5.37464356784031	1.55497885977777	1.6694379418731	4.77714660391525	6.72888491242312	-1.50216542740363	5.142199987261	2.09709538622344	2.50065240084384	-1.06563310700037	0.535729046229273	5.41375474738718	-12.0227513210778	3.14148705490395	-7.33576495308057	-3.85955064402366	-17.4423233160535	-2.02171516063625	-11.0654358902865	1.21961245007287	-0.380107597370344	4.83085814869363	-1.34751871177616	-2.3185101890012	-17.3849671168045	6.62610028811891	1.91898467865742	-2.53527823422589	7.38335556954378	3.35488418574146	-0.184200613458352
76	3.32499658504891	4.97473527785793	4.23158084287711	1.02459694715524	7	2.24879812310016	1.45806766129927	6.86766637292204	3.40059178611011	4.29655968706325	6.85227164281488	5.96523335030645	1.63580503989135	4.67520032932101	6.77667952755045	5.42835239122006	1	7	6.26492382651483	4.81787905996731	6.52061708964692	6.39360069037158	4.48802835064669	0.392006718092699	5.02686633747896	-0.231037716719769	3.76397585057113	0.62836545941034	3.89977816462513	1.55245572308656	-12.3935062015558	2.63817780974961	-5.72659860036802	-1.70974222822559	-17.9443096174736	0.764793150638978	-16.0576479241124	6.73540790730209	-2.63900286036781	5.44428356052799	-2.81884209519681	-0.632784896538558	-17.8410156864453	6.60128871233498	-3.42896265630273	1.57543588127308	12.531887420951	2.70798808706918	-2.12019052393047
77	1	2.65095321762644	2.12763712196572	2.26042503151304	3.74242407112445	2.83752143354278	2.77179923370059	5.84381908860672	2.50848358633834	6.91423248083912	3.52627947097048	3.85469495653337	2.01325258595739	5.44727394165677	6.39327815853236	1.74073390828536	1	1	5.76888198681654	2.41441920727517	3.83318862808535	1.26857226415477	7	0.996097553431188	5.56440997464933	4.27155448997685	3.80567939446103	1.07067914597747	0.75718328767538	-0.459848413096981	-17.6863834214734	4.15596252427406	-7.29992320383254	-3.12614246078351	-17.0449377481687	-1.21390247830753	-10.0871664150697	3.47487490513395	-2.71768851501535	2.98362247544768	-4.935535861826	-0.296382867784083	-16.2403647745465	-0.0893459293730301	2.26694317436827	4.80152498445019	18.4352318137769	1.89628250023459	3.71323586723743
78	6.80088229428626	2.49508913563955	1.3995734461855	5.66566797162006	2.15358876149088	3.51844494327941	4.62053012400749	5.99297718762067	2.58640772383924	6.86610899421069	2.09978382238352	2.50742938070231	1.26072661590336	4.97292583385485	6.38634506987474	3.87017514901964	1.19014772566448	6.76044562895266	1.85632834259002	1.44967191231626	6.58622895860751	3.36520615055473	6.65881379732935	-1.17372196194312	12.0845227956922	0.758524250160541	6.08168834820283	2.19231148468289	1.69870054395278	3.24130873961642	-12.4618108248242	4.78669753883579	-6.05619209904331	1.61908786237585	-13.7508352364177	0.682929768218543	-11.4698432003574	6.98164404780053	-1.87731612670566	4.99012514721027	-1.12836498448379	-0.804557158052808	-17.8729409398065	3.20360883254394	7.54089254086633	-16.464751884734	18.673366858435	4.79363757318895	6.48148883881844
79	2.46744298730059	4.45508986600298	1	1	2.65263192141335	2.00761286703518	1.65282600255787	5.9061512520204	3.98394465647808	5.20039676134468	4.26511588981091	4.37893007690964	1.38587267810717	1.94193655708766	4.97873414689916	1	2.69517302615486	2.50415827875571	7	5.03168100980266	4.52441950406196	4.38555663536568	5.5868804758023	-1.41929416803153	0.426483502817006	1.93209819965935	3.94437066052575	-0.270797510782415	3.18524372764901	-0.770850928599974	-12.934917410554	3.9201342917859	-6.48202561472426	-2.38870108271592	-18.6793226019771	2.92956468830371	-13.9736999056845	6.27090342960218	-1.09380688261403	2.89915110685865	-1.30804759544368	-0.299932567826027	-17.4652053278978	0.898797291463566	5.98572292746785	1.54626625350794	-0.52362108946069	2.8973357047385	1.57328734004281
80	1.54667125233815	5.28582403770067	1.25113832004352	3.38362786670672	5.76155746588444	2.52991391950459	1.64389523494246	6.89773760862933	2.51333526344598	6.53401129950765	3.71136190203388	4.26785709276769	1	7	5.665081327302	2.9381437964174	1	4.0390673289487	5.27061453170381	2.26330727077798	2.68592513328291	2.55303482602391	6.65933892392408	0.304412231653802	6.48953654325983	3.52915918362348	0.696740914712947	-0.88981866332036	1.06369861641831	2.11178254956488	-13.6654778496789	3.23856224882453	-7.86046848173011	-1.7977172211517	-16.6529840517843	-1.26487249889813	-10.2939855820632	3.1703904987321	-1.22138127155812	4.80960925970575	-0.613160645955485	-0.0386638960280438	-15.4169091822802	4.68169764734559	-0.902112451564092	2.99019311336547	14.1139524540289	1.78019988237861	0.613183829564736
81	2.77283568983096	3.03209385286337	3.61482690476921	4.08958973822098	2.55675384426677	5.85953448499589	2.28436606877735	2.67380695371752	3.85088668062995	7	5.97839042277947	1.45541622034547	1.68330918936058	6.15541829660623	3.59657757703426	1.19547797638859	1.55027988768151	3.90407560632071	6.32881708908718	6.0693642503346	1	1.88529186033311	7	0.304054163256734	7.88839217631724	-2.15097810109583	7.65406421540894	1.38488626782549	2.44995895797899	-1.50283284999222	-11.8703984107177	1.86468037353202	-10.1160306952039	0.598445846850209	-17.9695000803915	5.82741929493228	-12.8298177869059	5.13596445104255	-0.918425958432464	6.93315507584257	-0.126479339680748	-2.20038881456821	-16.7214350820757	3.76503109869723	5.81132469778672	5.9881627190503	10.3704398286066	3.13664752197311	-1.94515611279337
82	2.02457246493557	3.29414479123237	3.6274726701052	3.5888812198175	6.28380830992818	1.84064226239163	1.38043871425779	5.52780067126679	3.24967358862409	4.88965525661858	4.0889614259383	5.85208652294689	1.64094425843668	4.04926577390442	5.02279229294705	3.66480773601699	1.37882597793196	6.7112359692442	3.36214060282352	6.91740642277563	7	4.4452630839327	6.36060386883748	-0.61084817563199	2.61630436677616	3.00359883541521	-0.534772183983758	0.390865849757114	1.25298337781805	-0.37539491120728	-14.0200477651307	0.500793426335924	-6.52361979981359	-2.18532701062705	-20.7546758607504	-0.64669017117052	-9.51125824200047	2.63196867227448	-0.0987289923586006	4.85298697711714	-2.50613554293987	2.12185749751095	-16.6887316428105	3.67069056513953	1.57436952029018	4.6491067020957	18.6265565303954	3.19625264132968	3.28312385493652
83	5.78362670684581	2.59028370020098	1.01092121314467	2.24791469563061	4.0689382683433	3.39989819995959	3.88363335187	5.81095822681245	5.07011231025753	5.35388217649517	2.47968405182251	5.37273113815294	2.64048043384234	3.5791968199107	6.19943550704267	5.97525672709037	1	5.83114444486082	5.99660748883056	6.08381988652379	6.58399187658577	3.07783929153334	4.35345763357428	-5.20990556648406	8.17092928237465	1.87531082828091	4.715693015796	-0.422631366878397	2.46727013145139	-1.00962438155168	-14.5935125813927	0.168247996113767	-7.5104729610073	-4.88920300217817	-16.7364287007564	8.37050070568961	-14.7798803699345	6.03463431494348	-3.58799323515886	4.9419908888895	-1.27923155965217	-1.43624486826595	-21.1398878283884	5.73896367060825	-5.338559334006	-12.8688777259579	18.0714209959416	4.6853105976874	5.94987520451846
84	3.68415063656162	2.22314655955093	3.6268738725553	3.82117643342392	2.97366586223524	2.7345751544554	1.35645215951281	2.74707235937638	2.47149908228257	7	1.96517065739042	4.59950752474551	2.49503959791598	2.64888823554342	6.32700301530057	1.49851464726421	5.55543312129796	5.28183623341979	1.52573022539393	1.51999107845832	5.41295813432758	2.95644751905668	5.30109555427487	6.05489721465213	4.2711966735258	3.44205187646841	3.24129807237027	3.06085550516613	4.07842554286978	7.85019130688692	-8.66024053318822	6.75870996068648	-18.6944528268182	-5.96400761433405	-14.1235970092157	2.50691002178855	-13.7090318708206	4.07182281330206	-5.28030267251844	6.6186720235189	0.865749594644886	-3.24026911919174	-13.604709477325	0.93415080411336	-1.00625569873994	2.28586292938565	12.1342479104729	-0.595705211880571	-2.32982560798084
85	3.32839544683038	1.45069382843741	3.01406810083543	1.40464954175413	1.47792739125151	3.35665778916436	2.57154584671795	4.52738049990904	4.63692304519703	3.76234119316228	1	2.07587488072483	6.13549009455382	5.74156606089236	6.72400093216685	1.45172108150779	1.14796651138477	5.29378179167052	6.23094457209942	5.91018689118979	7	1	6.01315020847766	1.03354846485765	1.18170111232758	6.89734636625958	2.06868208090372	5.91040127115898	4.64155507636658	5.49902893180175	-10.7211140573106	-1.18567817990282	-16.4231394949582	-7.76058215747728	-13.4572920452154	-2.96220509157069	-12.318534691183	1.36368318818138	-6.04982283617113	-0.610404509590266	-2.28890918974703	-4.99669464380369	-12.3767200606576	1.55759309802209	-3.1234900722645	-7.90130524532366	15.1607586442749	0.898050432935561	-1.2577275029976
86	2.22491218688866	1	1	3.13026834742456	3.97224174963592	1	3.90140195879725	5.2999981890541	6.4414555093011	6.07905084979296	1	5.62225537287487	2.43033516426108	4.45271851753179	3.43137532271193	5.90575973558608	5.33405798725442	5.39293964311004	7	1.3297093215784	5.87238390966576	3.70493977822869	2.85272918474358	1.96029228435637	0.848624508003296	0.511107708285567	1.06057264579656	-0.0116532360013638	5.80202995310569	8.14106240127888	-9.96481538551765	0.849517579071681	-15.281254572953	-3.91103144705143	-11.5559614964938	3.32727957336987	-13.6803222431852	3.75502959363029	-5.52510508351745	5.38987298412074	0.597174204385264	-2.07432630679538	-14.6126908668327	1.32221809858643	0.0123541378161609	10.7563973691668	18.8621188730365	5.21151750541243	-0.635264899887713
87	6.07402840168844	3.21146031598796	2.48975546427629	2.58902824192716	1.61398787763491	1.05943069863685	6.15622736874807	3.078123529223	1.54928043336233	5.08085361592998	3.68942926087709	4.42958412484539	1.58527479562211	1.75917067061317	6.04646128726422	3.13842583487686	2.72079386812482	7	6.57795041880215	1.6632134680116	4.68967295518963	2.4678134085423	4.98503104401308	5.29900664505149	-1.26065184639252	3.08086570905272	4.14984761148495	1.18629201209132	6.95179656595319	9.56543436732895	-7.92151070698582	4.97132330484728	-17.4806234841916	-3.43423350271782	-13.7733257530676	2.08655736715066	-12.9108767561424	4.36791050715553	-2.33495105484025	0.170121256881385	1.93716820395927	-2.50432060199924	-14.8048623375534	2.5963743725569	-0.688963683764753	3.65856424671726	16.3932931965491	3.09117372371974	-2.93298898887397
88	3.84620494037005	2.44605082375918	2.94197397642886	2.86517110419886	2.83670978359156	4.04937624055822	1.88107111232547	5.33741330650832	3.91239761316982	4.71374964183028	1.6636931455824	2.03179773327264	6.43605646606002	5.66590690529548	5.73080723052376	2.17195230529632	1.59157543963284	5.73488904835088	5.28904730160521	5.29919542848794	6.2155605093635	1.18121441058637	6.76434284548565	1.92528339752122	0.851035285608264	6.92108135513034	1.42307208062414	6.76530335817362	5.68984229575244	4.88617835144032	-9.77616870988106	-1.68374189664135	-15.0271881608006	-7.8723182557452	-13.8835902662931	-4.25221430775897	-12.9661210908738	-0.033090370217589	-5.02152767148955	-1.44494653614296	-3.00046522871104	-5.60186726060623	-11.6036360906983	3.60846690925202	-2.63152421293436	-7.85451683302886	18.2928398818974	0.564105457169554	-0.561689074428257
89	2.44846463553524	3.0551238539305	1.60065020945124	2.88889027943108	1	2.70383449837243	7	6.02554872617537	1.7908364982645	5.76430530070574	2.13496955130943	5.30634283940992	3.55712915765031	6.83415990327583	7	7	2.34985613117952	6.00188423978431	1.79751037228655	1	5.57083024479115	3.18078757666492	5.05912287343994	-0.458649590867222	2.46571914464893	1.50632243478409	3.36752007581531	4.57021041857486	6.20771962919306	3.12235055983671	-12.4874693261073	1.02713947658925	-19.5435584788849	-3.64635538384236	-14.6247607813419	2.43472878285643	-11.8775905637007	-0.394417832294966	-1.83575371326657	5.41410759157903	3.057583735687	-5.00576481469122	-14.0002209940207	0.173724328405865	-2.07750619833202	0.587986785424147	18.3333919195115	3.31322454530304	2.43045381765759
90	1	3.38469494856046	1.76347713201576	2.18487696189834	3.34968603880759	2.95248975995438	2.46244641994147	6.07946646738764	2.31529511610756	5.769460777524	2.34292174038673	3.7403697998324	1.94358935462352	4.90720120072944	7	2.3033523790815	1.27263137721483	1.24605092795947	6.57352290300491	6.96634402070513	4.07243314487235	2.08438601696826	6.24591219730541	1.336964543879	4.62635836394153	4.06712718411044	4.59309457618876	1.6353229372223	0.858519630072832	0.0977208849105105	-18.2412185291595	4.20485189007215	-5.92611917254543	-2.61046359057167	-17.9542644747708	-1.84061988280017	-10.1940204024093	3.74631535758731	-2.79316463985471	3.52262837951197	-4.73460777482204	-0.0224179206800529	-15.7253007124685	-0.6252632689029	1.05836208714405	4.13412270916126	17.8764814904692	3.20866849284291	7.04090554583679
91	2.94119224744286	1.10166407875321	4.12106128880381	3.05000402750981	3.71585923049552	2.98380608129216	1	2.35075545147036	1.00837970648088	2.75551072799492	5.62738129105766	1.73783629241013	2.62263523822865	2.51629151863838	6.59729694960478	5.04256124079217	1.78132959182257	5.23434705004679	5.91791046895819	5.51193195699791	5.648437741206	5.61319101311314	6.68458866940638	-0.204499015824095	9.1520692104672	-0.335069889111331	7.02145644145584	1.61123809382328	2.42605446204862	-0.891658780422203	-12.1811684836309	2.41599957112717	-8.34133067616286	0.162171116482303	-19.3470264209563	3.18031459249521	-11.1359919363929	6.3574623792403	-0.923498072072084	7.75988368018376	-0.602518265487272	-2.1459265759125	-17.2990177421352	5.39348688812987	2.2739217910081	4.56735027678484	10.9372573006364	4.10379557762562	3.64289602971478
92	1.08923728468383	1	5.71676052459844	1.60459106835756	3.53403676286636	1	3.49373765610198	6.78432709657831	3.43603077908944	6.43554892763826	3.74783447478525	3.11425832977258	1.84190575019817	1	6.88342515046311	1.53229857232473	4.43477835751867	4.62400043363424	6.19882203257556	1	6.01208231019479	1	3.89855672558851	3.04378164632705	-1.33560256897726	-0.223481869452179	2.18194342636364	1.82219507228666	6.09616762221321	10.167026322682	-10.8149200764217	1.00383266689702	-18.08522570031	-4.08373107523328	-13.2150041855854	-0.221381091752292	-10.4543532882485	5.72801894798384	-5.72312619376563	2.46270349734289	-2.23983882870222	-0.189160075492435	-13.8358519408973	-0.203705793776804	5.67446307858659	2.07489567563043	10.9757150672581	3.04095271335608	-2.13924528465285
93	2.13338094038281	1.59904523357752	4.84296154198307	2.93653306345368	4.2545403222232	1.13405871660991	2.73876228658968	1.13808365321941	1.34923359207053	2.72680428006978	5.29647863718516	6.36071178804093	2.71214376224038	3.38625469682557	6.48249776578546	6.07526928757497	2.09424137726862	5.95366322919119	4.58575437759963	6.44122870493724	5.33409606214468	1	7	-0.267230075329007	7.50255698779542	-0.041460266484998	8.15818885327534	1.00250853447638	3.36517555583951	-0.699974570549763	-11.4797138421508	2.72490670527857	-7.90334651417983	0.111727526104431	-18.9716469489838	3.91935527077303	-12.5377490990465	5.41493343157971	-0.586681372451252	8.94731111887909	-0.804577745295508	-1.71251948476765	-17.5389992545599	4.77696827089243	2.27032050469199	4.54476951255036	11.2502850054569	0.969413915388937	3.77100069863137
94	2.82522595131289	4.56985653739898	2.72590380894283	1.72437109366876	6.12673123324043	1.20508839055681	4.40439412982789	5.9746382947011	2.73026059642563	3.66398409930739	5.59655218388343	5.8174503521238	2.49817604568597	3.11262590957252	6.70478419061541	2.38639043472767	4.13685902147428	4.87250993857354	2.834273699269	4.99203771030836	1.08896959230518	1	3.61417848006068	-2.88354404093166	5.67613482828313	3.24097508813108	0.682338048836702	-1.17986067108575	1.38742339897058	2.5324328051914	-13.860292800935	3.92971695228587	-6.79037319881317	-1.81621880391299	-17.3001771923158	-1.42862483751332	-9.12937922573181	2.19954823197698	0.246558019540667	4.51146868925816	-0.746510499210693	-0.682365410360951	-14.8100907989225	9.14082913632909	-2.69686313796139	1.60891889056486	11.998438465976	3.10934829102445	-2.69941355177173
95	3.32916699917024	1	3.30225500939528	1.35500304887797	1.68347791953806	4.35357288524682	1	5.85596011634392	3.06377928296251	3.12942103404274	1.45358551708903	2.19877585300018	5.92667179392996	5.74098487071945	6.00953275041999	1.79530693703089	2.38934884539168	5.29755507925235	5.33791107096948	5.55967336653979	4.5169223862263	1.44873929699912	7	1.4420926246417	1.52416797157034	7.17542111284491	2.07229147033438	6.27466707185277	6.3570880318905	5.69740452068712	-9.71453713497147	-1.93377269841995	-14.827539574456	-8.81034137426943	-14.4160042296925	-3.8930941633287	-13.3768665623987	0.321423853940584	-6.11187189748198	-0.335146485660778	-3.02126317452195	-4.22012981309118	-11.0469036170776	0.968474121842196	-2.42170333624527	1.40843658593443	15.3322500107755	1.63742863359104	7.58492850000329
96	1	3.03578339595863	4.17505990652148	4.5261420507935	4.42127572090341	1	2.47237109064109	3.23248643376138	3.34771897199301	2.45038529851813	1.33936011000667	4.41358148453733	1	5.63662953930099	6.49063811950736	3.52342453229618	3.66881857683634	6.95559068516018	6.6201296281325	2.17193103909014	5.56875352000296	1.56096596966208	3.96858973844334	2.92207901740105	4.28295820465228	-6.2961771788819	12.2118891311383	2.38886502644766	-4.25336084909648	-6.10870121487814	-8.49075671343737	2.76602591287715	-10.6057748498079	-8.30135657576337	9.94005378197118	5.69470502419503	0.989575308504214	2.62433506220774	-5.53503603381721	5.87834768983127	6.47448484505155	9.00819121881265	4.3394292680644	-0.0420312076055508	0.779496557215372	4.48013220613136	6.33893558045594	5.39732137301295	2.19707384461864
97	2.30886940325869	1	4.0251384447469	2.70959227980956	1.32636543890626	3.5539171812532	1.74580663949726	2.11970481432583	1.29265234337884	2.34592523077381	2.6851675864353	3.20286090546615	4.39247757991922	4.21658405765396	2.95904315212697	2.66519483258415	1.62979721086642	7	5.72523061341127	6.05536816948468	6.20191612983533	1.95327998863294	1.44308828007739	4.52726079586813	14.3888067882077	-5.82188165673437	12.4427644520433	2.76523101458167	-0.775471949659901	-3.72304955963888	-1.84786525973563	2.9903522153513	-10.8873632285579	-4.2409092584044	11.5636167544102	3.40067063617486	-3.15448149516958	7.66329027978122	1.32383837533421	6.06610721903286	8.01721810664164	7.07916460593202	6.1936893844174	3.40902361938434	-5.63429300459742	5.68396106192208	18.3237698200367	1.76722515256979	-6.71712508863213
98	1.59336712848886	3.51820597451598	4.180751397261	1	5.59385417821682	1	3.60932858979904	5.37288563943753	3.26409724084059	4.28296376616375	4.45365495706953	5.40871950035913	3.68068081137973	2.9631568271388	4.84659912250385	4.0238947543361	1.79489367578399	6.89481079657498	3.95861930245599	1.70308249510005	3.63547196098699	4.12536154117465	6.47426928190632	0.133041668587423	7.88440891367175	-6.43286331729627	18.2683933759125	1.00919909589203	-6.90159147928296	-8.90232650413767	-10.1747160769843	4.58265366850976	-15.6492072744597	-11.4755794139198	3.43583925463953	1.01068965266405	-3.510608569831	1.30737082754498	-2.8369697366829	5.76310590111779	6.56384661644413	5.23028489212722	7.05397394864007	0.0272397966878534	4.2260093887699	-12.9020379506447	9.97098800487896	2.33878041113128	-1.86820682918426
99	1.77799403381474	4.10843230001788	5.24393469759596	1.01722167481505	5.83030414060424	1.42293505100935	1.29452473885317	7	2.45734698470067	5.64752379339459	5.10210293168397	5.68526838386721	3.94089420261995	2.38864083538238	3.59059556456992	3.57007306708881	1.23117036167988	5.91448273861996	5.03624334522873	1.68579081281007	4.2579574623432	2.60442040127052	5.93611255153187	1.24597375472213	8.5904879095376	-5.85398494620912	18.3263568549803	1.28389090295127	-4.63590324102548	-10.7675160267199	-10.4546897023881	4.63825330179016	-16.4089850916703	-12.731172334701	3.79395390072912	2.70474018019086	-3.22830393768791	3.23638515291603	-3.56126216373285	5.46156420448584	4.7901831149389	5.82068713724725	7.45778814485697	2.72046748811202	-2.71515687161032	-10.7068878438694	3.05152996370516	3.34949176468006	-0.767949882442423
100	1.80982019015402	1.02249622674582	5.55096521637916	2.77141324306577	7	2.58582847709347	2.0711673408726	3.98364028643065	3.2005548324163	6.92332800980994	1	5.94281429727058	5.06511047467333	5.02601706043163	5.67215634739932	1.02777732098922	1.26392102509366	6.97138133118014	5.07812707691855	1	6.91879056512394	3.07777800996952	5.86575235438093	0.268249185280855	2.67496731268239	-5.64890786930866	14.9531363417713	4.06402879039824	0.104609281672362	-5.1275537456484	-8.32232914506314	0.717495341893635	-4.66393344545527	-6.69239009496193	7.67839372328516	3.77929146577774	6.71253329520559	-4.48474196010371	2.15916428288151	5.32990665117888	0.2907456574232	6.10577199664889	-2.13781614846637	3.816877643901	0.217214980210535	5.06649022263104	21.2491294185159	3.59724580420653	5.44586124106421
101	1.22668816147053	2.17435876609271	3.20941466789248	3.80164634295069	4.78605250583688	1.95787945208012	1.90741888678771	1.09803590377777	1.17337605374666	6.23906836092275	1	1.24997513775377	2.15670490499567	6.43516318341233	5.25897800529264	3.87431577425582	2.22811432808698	6.95924051795573	7	5.36340508825093	6.16262172917315	1.29359059775474	2.64541276458513	3.89609020490249	-2.5948147723689	-6.28687777778848	6.58226455333651	-0.57078360421014	4.428052605469	4.13073427250131	-8.39823449121442	-0.769356692103727	-14.8769286436039	-9.85349881880135	4.30351968065091	5.25391094958131	-1.48325412680665	-0.938156624678624	-5.73018510900741	2.53866559990278	-4.82274942205352	6.75628101918621	-5.99391262039941	0.310626666057564	0.413674393219256	3.36665140560316	12.948534759166	2.86595525737291	4.00033355173311
102	5.70473286580769	2.05901437948144	4.4125385859635	2.00087801682624	1.22356015292433	1.22211717949708	2.30352246466735	4.01907303160531	1.95114482957691	4.04221837323706	5.26368927888693	3.59608925160099	1.31150428953722	3.9652522758047	5.33807570193375	1.29211114004894	1.69668429579758	4.36306682886848	2.8894849783355	2.48104748507571	4.87176376473967	4.64645855079615	4.97164783621303	3.40507863296712	16.2580605204762	-3.73246642897054	16.6122496304385	8.60045651403699	-2.38264666447454	-4.18663946699382	-2.16731815333294	0.200719682336612	-9.37483834670862	-3.2874771156827	9.48049430067177	5.49459943638787	-4.86933711759882	7.89495799948323	0.673491841139557	6.51592998839684	5.90240993456398	3.72601483235477	3.87181548123447	3.27083854092143	-1.75324161438682	-6.40619744127788	18.5838197114054	-0.767139070734578	-0.650806870555805
103	1.51753825319508	2.01094983826873	4.77868867491433	2.95880098398675	2.0106691120799	2.61009448473244	2.61900917893674	6.4017421235072	2.15088759198198	6.25039207416106	5.96333159337923	2.7480497109789	1.68652914531252	3.46462437029925	6.8654954989795	2.04550899591066	6.83339672168371	7	7	1	6.40883495918906	3.07237011301017	4.69296900762256	4.89993315866021	-3.23981131023357	-5.4863733194972	7.31217945386118	-0.193171463393331	2.35013590640426	3.98391965358878	-9.64514230674633	-1.59932273024143	-14.0086912366474	-7.59055147180425	3.15132333611616	4.09782813045122	-2.52605223575106	0.166552145927649	-7.13064883472104	3.08202456622821	-6.15401267229297	6.25676328939388	-4.93651717806959	2.5740087678938	-1.24973527577432	3.85177762867702	4.75480783457547	3.20993186862348	3.41143211264737
104	2.29682835823232	1	5.83161297040305	3.1457669536515	3.11608837552796	3.99889786389727	1.65250468470543	4.22704963648921	3.34525809395238	3.08000172990563	1.60923064746466	7	2.27441710354414	6.33704040700998	6.22952207902677	1	3.85709081322161	5.96939767314601	3.23375717308286	3.82821689015255	6.52256285352758	3.86886169930665	5.31336733302093	2.89278215066096	14.3377917866113	-4.62367060725769	17.0178663091151	4.58490392259834	-5.36898975975731	-5.53937836309908	-1.72396764784306	2.06835886765056	-11.7193497850644	-7.6834912968287	4.87057130629462	4.07580449432608	-3.94285576322149	6.5143862456659	-0.0729726141526668	4.59663487984805	6.97713823578528	3.10007390451805	5.84327884845078	8.5537541200663	-3.84061823928028	2.17093969798519	20.3461496898908	2.94671310268781	-0.144660095796944
105	3.56394352686541	2.85521039114037	6.90889980834144	2.05768539403449	1.75578827621764	4.8507100577542	3.2931936070977	1.44439953704133	3.04259790437902	4.13528860099945	1.43292928843749	2.88024036636734	1.84399531207146	6.19172109727132	6.03871783283255	4.81177688002205	1.26657839970891	5.13985243360558	4.58331996621564	6.31555187809377	6.10250659425025	3.88309439609226	2.42131780407561	1.73056577649725	14.8458790280313	-3.04716726580268	18.2198648557113	5.88098912455801	-4.86216251840094	-5.76368970707448	0.521357757448836	3.24212121137884	-10.4082046517965	-8.5610855221732	8.51083324470442	3.4713740758894	-3.07024363519692	4.50369954695434	-2.06978134588856	7.80662843144131	5.91901644824787	6.18075301815642	5.2225421985069	4.19656038772099	-3.00421127584774	-3.6066094567253	13.4990527854761	3.45084831318955	1.93093168943625
106	3.04001789101561	1	7	3.1210938691758	2.20204403569416	3.7976537650454	1.61292406243972	1.51748385135222	2.36936220443511	4.48558262718092	1.18947007636005	3.92272530910024	1.44038395121091	5.97282934601106	3.48120769616158	1.12132975153329	4.13350314111691	5.81742829943314	3.32286154784021	3.29093786040751	6.45997390812276	1.37288524607187	5.47702188868219	0.841867982937704	13.0932545843844	-4.88231908197426	16.212174837831	5.3388057570247	-5.11860320538608	-4.98351545348814	-1.22185705268084	1.80435065483599	-11.2774668831692	-8.1662564835822	5.24431726028072	3.2714478773633	-4.27086376562227	6.37142556899513	-0.277019310196371	5.27855580586504	7.92582798056557	3.71503360343422	5.94797847577043	3.7839987247102	-4.54052615234788	-4.80634366478623	16.0812632351012	2.0433953339751	0.0463796096100684
107	2.36193230768498	4.71658226709903	3.42371669369431	5.33620303758351	5.07229197086044	1	3.98993082776417	4.45037936634221	6.90365264714739	1.3839703649874	1	1.92366460016511	2.02516455960714	4.16562619405234	6.27937306463837	5.36907497665035	3.69629510748443	5.6427055127401	7	4.23450674070603	3.62149315846285	1.47243512936442	2.56580955309857	0.809365453050861	9.88142908518992	-1.80062046801628	14.8650900458818	0.887851500654306	1.73951662288614	-8.1204364673098	-5.83537472806252	0.45949953664859	-9.81768231443362	-3.98895078820027	0.691329390716884	0.992879565278514	-3.42233010134669	4.72506246449879	-1.22048012028074	1.77019201075566	6.84298868984468	7.13328205222565	6.16933994441978	0.567740492585156	-0.453903011273377	11.554895342273	20.4421163576605	6.35533259449123	2.46902197808782
108	1	2.17703028855554	4.56551623421725	3.00186235598455	3.15526815558263	1.2531560480177	1.09052449970497	5.56729034229973	4.28269120806885	4.5765424440777	3.19706493942362	1.09092130705369	4.25605101770428	4.11743265659481	5.80125565035746	2.67405212442266	3.79085516330492	7	1.73773780538794	4.18314309067722	6.31732753112589	4.75738279448236	4.67520490939393	3.95242766461952	-2.77527104558602	-5.44308299019373	9.0355052893202	0.58530537052261	2.69341387097441	2.93481706382087	-8.29934239503227	-1.59932038565296	-13.3776572752063	-9.49608956301004	2.57870751919503	3.90681061971983	-2.71128100020021	-0.205303911813906	-5.77771033589147	1.61952156472547	-7.00107698068392	6.02363492853791	-4.44496741842721	3.05220444424427	0.909641958167951	4.56986991176806	15.5558790265314	2.3707652533143	2.71095285094295
109	5.08828416136718	2.74180034144708	5.21510680890884	2.72021541820933	4.09611877952372	1.16228006373386	3.26358131862544	7	3.27964148833579	7	3.75920397167604	3.54459163046514	3.07935889406738	2.82093361864829	4.11240342533531	2.02324035289419	3.8114373525112	4.70199473292959	6.32325546109177	1.26508808688902	5.86190096527368	3.0651385844634	4.01943458480562	3.12830184192337	2.71772763663005	-3.33239768581171	13.9465593724893	0.701468305547605	1.0974297415343	-8.85245257569064	-8.98607510019013	5.54771328501594	-11.6753706407104	-10.3332205925203	12.4167441074922	4.22302627260477	2.69419447429353	1.68696445880986	-4.28880820602712	9.29974428525155	2.74597766762033	6.76210549534166	4.31086671602719	3.22003509260156	5.76261610876345	3.37565302715025	4.54893769397674	3.45405024751476	7.48624384763114
110	3.29041079352756	1.97433464984893	6.01641786897527	2.94799039364333	3.88230354181176	3.76438787829122	1.64350030486443	1.95499390542918	1.69874903067998	5.97168470904743	2.13159057046174	4.45812667854302	1.67388204788391	3.09871287077511	7	5.37906107975465	3.77861665481109	4.35750161524493	1.57967247488988	4.91935041962052	4.62376783897007	1	5.7650111417281	1.0806519795703	13.3548962434945	-6.51698424538899	15.6342776838014	7.0013232736104	-5.35509639994463	-5.07224698359838	-5.30839071045803	2.03497699430913	-8.70958205851808	-7.28643341820879	5.65141827406125	4.74271897649858	-4.25813785801383	8.95073033064584	-1.24608439940044	2.88005378585459	5.65964783463748	4.29893561338689	3.96664980378516	1.2160562976015	5.88111245320171	-5.47621364847898	20.3992719539312	1.53911220416638	-1.82457697849922
111	2.83392932574309	1	3.78104449695223	3.13825662504329	1	4.57297070751697	1.01622259181681	5.03072216918842	4.11420506579531	4.05036128549071	3.17056868228325	4.89118756568146	1.04861663628676	1.31274266525118	3.36355011971801	3.49256867293997	3.69676440655867	6.21530789968879	5.88822876486143	7	7	1.8229683355551	3.35316958606927	6.73160184622128	12.3526124211281	-1.34645539039065	12.239238725129	5.97513027626488	-1.87784234528873	-2.21114498754111	-4.38789519284935	2.63362798712681	-10.115604865692	-4.30248609073671	8.88116577138781	4.31770047977496	-3.54462448977468	6.60130824095378	1.77477782681095	7.14734044893169	8.34448018011518	4.58631780779156	4.14386617860355	2.11751435895562	-6.40730816393374	-7.3744260839248	16.2521594660339	1.24445301726993	-2.56272964804215
112	1.61383060895684	1.45450174712449	6.18198487719454	1.53601323821938	3.41936233066233	3.16998573106887	1.40210644565754	3.59810105266852	2.6848235448254	5.99266871670331	1.72117308581513	5.39278624923205	1.9993945644979	5.06533671656509	5.70901231843022	2.26917998496224	3.88987646480815	4.82344245640425	4.49724219996002	6.18596459930469	6.65840741485206	1.793060482498	5.83890771607748	2.03650766253825	13.4041482579171	-6.41820697922185	14.7315176824148	4.81752414553303	-6.12784565505454	-5.56792289875331	-4.42646333040407	1.72289197623401	-9.07834955516301	-10.0097926361969	6.20264864882685	4.79896115626788	-2.95305382911316	6.25755187289207	-1.78928536680674	4.53803316211907	5.52658270886403	4.78042501133194	4.69072260181098	2.29712032713656	-5.31301547353379	-15.7426252208083	13.7000955457806	2.15347616433346	-1.10334795855519
113	2.19695204308353	1	4.57263431794494	3.59670032418138	5.74314042158257	2.59252700862552	1	4.58115698478863	1.18771219556884	5.8566311385312	1.23587572702996	6.51437646635647	4.56327790899666	4.66355962961956	7	2.30107205634589	2.83146264563564	7	4.21603039922564	1	6.12927166026158	4.3323127430632	5.76722523135016	0.45343273982147	0.790064176140918	-6.41836502915138	14.4619235590094	5.96681991119757	0.383917623300775	-5.63830082445431	-8.73755308386464	-0.112811998899239	-5.46423371632377	-6.47792538889218	7.39200580231386	2.25853573959807	6.94473323369591	-3.68236642366927	1.54986322156811	6.97948156924275	-0.687877814355341	6.15974834888559	-2.57498277639814	3.36987235429306	2.3135408206796	3.74252162937399	21.5006115787573	2.31183508312759	5.11405175961749
114	3.91257532978545	3.07334156263313	5.3616165138135	3.00805250793824	5.0932519833733	1	5.02770431514159	5.45683624639057	2.25211313286873	1	3.4075359590428	6.92140480794408	3.98129709000383	5.4979029449632	7	5.8370326189525	2.09024380053114	6.82257164306778	7	2.57167168287164	6.82879857990901	3.22461736248571	2.55959288646596	3.46902248105899	1.89573526044747	-3.72662035715561	13.1119082017545	-0.359820211693947	-0.709632037459415	-9.93513560687002	-8.05033380970997	5.80676238278241	-12.460913622542	-10.0369379270664	11.2930262937314	4.33935262665582	2.34511135798749	-0.132656414537108	-4.96982529774692	9.49030033513178	2.27417684992081	5.62649059483207	4.88311983616127	1.3343308523119	3.00538013053844	3.1378345510851	3.25224755551259	4.93921535443021	1.73575062112117
115	1.17103445499792	1.00101786275576	5.22812257324106	2.86452211505972	6.77246904016259	2.06130459317089	2.70427606075398	5.46792544141385	3.57683858756038	6.85067924864301	1.66534687722736	5.64849257615221	5.98658182783271	3.93159164109608	4.87767197372855	1	1.80444629623853	6.8195588015028	5.94641184272697	1	7	3.29670834909632	3.52272876166271	0.460018853757715	2.69528976375108	-5.35068878206209	15.2592472876202	5.11479077641096	-0.325552729450961	-3.35409417061061	-8.70265594138084	0.214050674186769	-5.42302302396018	-7.24098971868792	7.5342066752327	3.18142939555234	7.36438960184126	-4.17193461663239	2.4199510306859	5.05827318511824	-0.480110181714955	6.69199341616576	-2.55398205783682	4.00458981755647	1.78705756347301	4.78291359014877	21.9795220411605	2.91701289516326	5.09794593455866
116	1.83592201524118	5.66216457353232	5.54030174025512	2.74188003438637	1	2.27849638952722	2.29824675508021	6.54536167537054	1	6.09432024087097	4.33211122998234	3.33009435323697	3.91553314406048	1.76937808102826	3.60642273478892	1.35499964707678	5.32843291347528	6.25292922701798	4.6022079995152	3.8731494874256	7	2.39397453211545	6.88984505311748	4.63873190853314	8.69322393048923	-4.51819099587601	15.6960840950001	-0.905808931403259	-5.2850410848952	-2.71875280636135	-4.43731431716973	3.05585625925118	-8.74805105839594	-4.37077188062802	5.91835437917549	0.949605088040768	2.695548799509	1.73693698452966	-4.38357331281644	5.49381415798984	5.5698616510933	4.58062663652461	2.9577020561815	0.0604397319441753	1.05558857960742	10.9869926518428	7.72761394997956	3.14968310203126	5.10593097801544
117	1	1.61546656059039	4.75462876881381	4.1386358710277	2.93456804250954	1	3.8604184973552	5.81761823583388	4.41906793112772	6.91405217955667	1.42545322856147	4.17663644725318	2.52275210118022	6.98666763766402	5.52477572050883	5.45929542187639	1.59603280676693	5.79485720433158	6.65431139178318	1	6.89744341299888	1.8679460162367	7	5.02151939700191	5.45717861538668	-2.5392492937251	15.0727205414435	6.04784540435482	0.38086315005763	-6.59881391174996	-8.03811266241876	0.887475418984633	-7.52711458424436	-8.07356071503173	12.5060843680512	4.43249995287395	5.5883302042875	2.40273627962127	-6.50120721162356	8.63523399122895	6.01150411677575	5.20293530254492	1.74399977503935	2.82051308736927	-7.86341088401461	0.653881790746297	13.5368341127957	5.71533961877823	-5.55963405283271
118	3.12733092197024	1.48958110337129	4.22829428166167	2.87773837249243	1.10504590842095	2.11912824649895	2.35285920747383	5.60130068831457	2.56555621047172	3.51397462628616	3.50880670847669	5.16900822070677	1.5628372280022	1.63254912736885	6.14796752176545	3.76281084547146	4.04211760844711	6.61648654105681	7	6.70628756659405	5.10230150179001	1.56553623227021	4.48751362600658	5.86503923983999	13.542241045093	-1.67823465686233	14.0612962238168	6.04224480294549	-1.74760245822362	-2.43183159982669	-4.2160539154677	2.73551166132088	-11.2435425021205	-3.70939377698507	9.81103510896494	4.41504396388747	-4.3511776576262	6.78665260165631	1.36119434293113	6.96347232352241	7.54616346863012	4.2761172941231	3.79053635993915	3.63910302475468	-6.41389212963256	3.31008350428146	-0.17084798724257	0.415262110006007	0.247107281968575
119	1.10490673217904	1.43100275907446	6.47367069831888	2.24802961208698	5.31942057151918	2.42111837010419	3.22606230430807	6.5759552499198	1.34483915472429	6.06260649044916	1.30679527276166	5.5673842680232	1	4.01014758256143	2.8702430924367	4.40202502942481	2.50419097122875	5.74511345668257	4.86833648693865	1.96409550310942	6.86898257583685	2.49831355634825	5.27572420269088	-0.152366464688684	1.81457415241642	-3.6335142222453	11.8801707245795	7.44674555909949	-3.26341976922885	-8.63200895435219	-6.94034807268666	0.465546587006216	-1.73845524866254	-8.43750085152585	5.20777948899348	2.11978259508135	7.19968243472666	-2.35453868858324	1.10846997597022	4.80222023458323	1.18300883146997	7.17784030795462	-1.77732187309618	-1.44841220451331	-6.95209015575085	0.00428436724552173	4.430291234821	2.06180271745311	5.04339226796694
120	1	4.59766339286448	5.77046455746754	2.63547569487661	1	1	1.88582913270773	6.67281773897294	1	5.41574815528239	4.90869590241952	2.68729526761101	4.20910423418665	1.56147815620129	3.68303741738625	1	3.88223148941632	6.05276456264672	5.64210722451071	4.94919062911364	5.78955169087465	3.53983349935965	6.05055734832988	4.45755220069228	8.95977121665528	-5.2849565542684	15.0224129007705	-1.02367003989225	-5.31945955081457	-2.11649902875106	-3.87646301939554	3.59244238630292	-9.24276396496438	-4.5909428646175	6.40478531246958	1.28458819628694	1.97712582507654	1.49542746604207	-4.11796509941154	5.1447012316275	5.74404787386962	4.96928534428873	2.55279142861522	0.218393486621236	6.03012748500771	10.7618651827782	14.130592931592	2.27085897461439	6.37050573801038
121	4.47569087129638	1.57162118058133	4.77745508287233	2.74941569678442	1.18202532525088	1	1.08334769908992	3.00715093359313	1.9756533357891	6.01800794990487	5.80714811919395	1.60035115240484	1.89581097175217	3.89606452818557	4.15924846215188	1.03223336665038	2.04161896203628	4.19502679458796	3.5739459917827	3.50796557994809	1.57735524668153	3.04804016428702	5.6257300748945	2.97459951914912	15.7756155045963	-3.86164250796803	16.655308849801	7.8478544142453	-3.63015013109934	-3.28370345009955	-2.07504798175805	0.938990532251414	-9.18396095208628	-3.54445491346407	8.88776462473399	5.47462702622237	-5.12375410965988	7.17934024418588	0.0802155934055839	6.92173832411486	6.60833593779361	3.33477810215548	4.33019126456438	0.710839366929805	-0.693526798356582	-6.81430858100629	12.4253479588203	-0.806473742876186	-0.94393043761699
122	2.55971510019086	2.57140241477807	7	1.26296580499394	2.09868578150728	4.90656581976344	1.81360374942292	4.83259649478194	4.66506796782622	4.44043103931276	1.76911099907683	4.90502953017762	1.34440543613823	3.87196080696641	2.07990991101942	3.21351733316099	2.6404031431812	6.5414405676457	6.91524317901424	3.60304436553316	7	6.32907748853558	5.29586432993639	0.485548767973678	14.4104497912113	-4.4730266199462	15.4900777601505	6.7533118139456	-5.34687867235169	-3.11807257030923	-1.99665617812425	3.67687258501544	-10.8123235000473	-6.24258601818421	8.47934673050245	2.72647418070773	-2.84735679226055	5.50804475823565	-3.28925894254518	4.55790198863271	5.69259649502888	1.18362185393675	6.09190210616829	6.02921430681358	-0.448993010670016	-3.11513945367065	16.2495165634948	1.17712258207874	6.09154391305356
123	1	2.37821055169638	3.67933568404349	5.45789495223046	1.15410248831303	2.22433631226469	3.28785284693891	3.49421134232934	4.52248795858653	4.21814912228052	4.80629973635992	1	2.89731592369972	3.84085346257324	4.17358520095019	3.4010485516291	3.66048183671094	4.31161110994913	5.83668441296984	4.05637261511068	6.25874766272979	2.03939679308769	2.44600558841638	4.43376124635837	15.8853286691471	-0.0456562318842034	18.3385681966685	4.53399256000503	-2.81960433776803	-4.29807163509491	-1.31855026783233	2.46834394614943	-10.427165099771	-4.28144230941279	7.69567056103109	5.7982871392703	-0.453064544679138	7.96809734299494	0.954448492943118	7.60020717297526	6.05270226709848	1.72261513422077	4.53961988895729	0.95809327216904	-3.82657508335336	0.579303787390885	4.85650183216384	5.45796380945832	-0.907220014167207
124	1.84412522495683	1.347654618314	7	3.24373602689101	2.29368774414055	3.63999279037498	1.14227269922918	1.52360030026828	3.08565723167236	4.98421935325717	3.74880864441457	1.41860528776934	2.81778612079581	3.24776323198001	3.29098752178221	3.12707580956664	2.79621026661589	6.56248345901284	4.27673959558093	3.58022752083269	6.94564439910942	1.55288752354286	2.64980159204219	1.25560208132437	14.31880015607	-1.81316158881563	15.5950190049138	7.37525099761938	-3.98833256553037	-3.78805702274203	-3.22014226531292	1.90516844141499	-9.79967731062554	-7.80424032324557	8.70830105617646	1.9707973682645	-2.57293657646384	6.49635843702444	-2.40977532873373	3.65487329536665	6.63346502472024	0.28385972641159	7.34283499874265	4.14632568331675	-0.539842133857163	-15.0149620418636	16.2039250216854	-1.00061014625019	6.79963927270254
125	1	2.23443858196139	4.88751739930967	5.37327900570799	4.96300680978182	1	1.07759732279754	1	3.58302691573807	4.39901809183657	1.29390110638498	3.19470640223348	3.54728845695629	3.79542302904336	5.0431051591132	5.24573093566098	3.57394517885212	6.40221584037127	6.1790675615585	2.44493685356372	5.37256438731293	3.449505378692	4.42903420238471	1.42994746572312	2.54814854111616	-5.89261729544966	14.5323733756588	0.561654636515932	-3.44373743854634	-5.87641100730806	-7.43047479617502	4.98303072907223	-10.3311135475651	-9.00170445577843	9.85333176297276	6.88410240768133	1.96155616246325	0.988368524471175	-4.63609049619736	5.64240886735871	4.14606948592869	8.79874823233386	6.03181876106388	0.661017414694183	0.410646082341806	3.45833777986767	18.9224475044346	3.8462606865626	6.88298947940574
126	1.64166658753471	1.90478819897244	7	2.53351979292305	5.55308049441808	1	1.69845917037391	1.65216499153153	3.01008166762207	6.07735018450274	3.91768152305399	1.5292648104714	2.26290945171176	1.57828763320696	5.17098706751398	4.15956997390167	1	5.38971729684202	6.27504214604813	4.36945346963523	4.2324980944872	3.68351143699455	7	0.330409412946088	1.89113806090855	-3.65527496948171	14.414411669958	4.56227680917153	-3.13101344646977	-4.41972099506891	-10.4127525059083	-2.02823193354481	-1.46755045249471	-6.61851901107793	6.13580848045008	1.97636457565058	6.12027832291332	-3.48633263279155	3.09219477769165	3.73772393873036	-2.65963330020765	7.39639716690356	-3.40023185378453	6.47945862176386	1.51298513414699	-11.2557904241784	7.69079684651927	2.13270395136042	5.79250920801309
127	2.38707700933973	1	6.82304077815875	3.42602962201827	2.90892343384875	3.07164893508184	1	3.82341720765234	2.15105668477747	3.61000275106689	1.50496933349294	4.96988970898113	1	5.96501665115765	2.71555922163295	1	3.66820557953328	6.72510750561459	6.73031616323286	2.68646533983208	5.91399110577215	1.31871286916935	3.82425556064723	0.258023712864243	12.4652162955422	-4.14357724723003	15.354895745399	4.98007258223788	-5.67940286507313	-4.63342288643028	-2.49318485596893	3.15776139515521	-11.2374161321889	-7.29215411736325	4.91872933355608	3.51184039205147	-4.78628466839449	6.3317593673382	-0.877537116519949	5.20683074741122	7.2931734695617	4.24473987009022	6.05394142471255	8.63276501040025	-4.80843566489385	-4.8867276568122	14.9594046070879	2.13565859598761	-0.122959050206417
128	1.99985119055416	4.03013498984612	1.98420569723392	4.90656118168462	4.68666318736201	1.44979930245903	3.05909622534415	6.59108747235207	2.22715868022962	6.8125165790649	4.39428190987865	3.45087975079	3.06030984250643	1.1225614540939	3.27123399184557	5.40927615189404	4.41454783655978	7	2.94960044910305	2.22379733802515	6.10863146257665	1	5.91062592742387	4.47055525918367	5.143861377129	-6.00857033852115	12.3583180983856	0.793179817591768	-4.13102350845473	-7.31707831763467	-7.3500867563686	2.92761380150342	-7.57583392983863	-8.28619753811916	12.2050410767675	4.4337196630043	0.82166740434606	2.80129811039113	-3.87612681843802	5.89173077210907	4.91716624356778	7.46983997111431	5.8502028317236	3.29950206245943	8.29578583281366	1.58746030624189	11.1047149109321	4.1638155224043	1.92937599543922
129	3.2481937175642	2.75921300190179	4.61312100160174	2.11712889498576	2.217843631988	2.03920325684378	1.52096416532711	7	5.68936102543389	4.51667155791765	4.15552286138077	6.50398514210967	1	7	3.57237915026258	2.27707951707344	3.70358893069637	6.74114316516573	5.41172398043297	1.19877464710892	5.28051759544695	1	5.06497594707946	-0.855528779164546	15.3212329274787	-4.83536199092097	13.9448993621289	6.80834319365262	-5.79555990760488	-5.04400032280583	-0.811259170687682	2.96317404855853	-9.81809315435381	-7.97068516810672	7.43926272680945	3.00412500534135	-2.7208090413807	5.76859657819504	-2.63248706637179	4.12764962979211	7.85042415169804	1.90691719094014	3.60059845492929	0.607135812768852	-3.00712891926887	1.56897347824858	17.6200303826954	2.69982915516228	7.58818525249921
130	1.19839696947389	3.15796210994397	5.78397361150897	4.88263583807043	3.5300926378887	1	3.64175709543471	6.05076910979639	3.01250808483444	7	1.70804782276283	7	1.91715653755334	3.34997694557037	4.90391839740742	2.45556357438342	1.83491959177599	5.97466164717236	5.86172793406841	1	7	1.56706560423443	6.05437933191083	6.0404743729165	6.85681077593685	-1.56085516612933	14.6717253578684	5.78867858967131	-0.665705568668839	-7.46067751182664	-8.50300262051285	1.51813817358261	-8.11662303789473	-8.86708808910839	11.4045376077857	4.82954712063728	5.3041519726367	2.80061094739066	-5.97753077749333	8.12441150104677	7.05416804099005	5.22760132867198	1.5046878467316	2.17218313774281	-8.45696134417832	-12.166879316151	18.6416418933712	3.52405803406841	-5.09820881731481
131	1	2.87234546556918	3.92696939430847	4.76575656253075	4.8939423721961	1	5.6926765121572	1	4.60531849770539	3.52652943858596	3.92361450828056	2.07217044805093	3.63869328564904	6.01463736595321	4.677368371409	3.66697373351693	2.2771432546427	4.83425270758536	6.83656486136255	4.25258552569628	6.74826219354669	2.50812322194002	2.91234686100688	2.82596018470374	2.65522441919969	-5.88676690958795	12.7433429898052	2.6991086906311	-2.06307264207551	-6.84436163841398	-7.37199128993224	4.48536947563089	-10.8786873600857	-8.1484124534785	9.29046794372277	6.54193974243174	1.67160279676791	0.460341051944214	-5.03531523486008	5.0905746317395	3.76596456478435	9.11924707774385	4.94406416579814	-0.0107334119347035	0.42432252606215	3.77075691373477	20.5979357513189	4.35354877326402	5.37265608035993
132	2.21494831736649	1.33004617412206	4.70014298643901	1.68703417498471	2.97195002210638	2.09499536795096	5.02196598345659	6.71498655777563	4.5271677814951	2.74170538688918	1.39342230064028	6.04712061083277	1.69062736304235	6.17278681237889	6.39945890936511	1.65919147832045	3.66813990101718	4.59750180319501	5.600561903755	3.23009831726601	6.50941304167209	1.34015534467444	6.39989013488957	2.85754264857048	12.2434330934963	-4.62546522820379	13.8720153465391	5.8154830957311	-3.45998702670591	-4.32603676237237	-0.639027537201688	2.5351706901051	-10.1734990103366	-5.40647380098661	6.62083246867993	4.7737868964344	-4.25197883290315	7.81940047967049	1.07266504908176	9.67421810716014	8.97870207947003	5.77290848739379	4.539078184652	-0.120377595638084	3.78431308110377	-0.580786543091899	13.188504513482	1.96536509231733	7.37279560756192
133	1.98459206589394	2.10498914130149	5.05154540737733	2.77979100206621	1.99219842215715	3.0998806329663	2.03360125381982	6.20099470219264	2.79419512274771	5.26686269641789	3.00273695682319	4.44141229112753	2.29646245251964	5.35022319152116	3.26914317849068	4.02496868469504	1	3.65603092893188	5.54843775145898	6.48454374325481	6.71675461667755	2.69410305249501	2.68709779436921	4.76694057000854	16.8609944414127	0.571163995958868	18.747069546851	4.57877021521916	-3.80911614278448	-5.59339726938684	-0.655911191626282	5.0469311567454	-12.1002800840225	-3.76995265280637	6.29305956450384	5.13568850242827	-0.860118161934086	8.14327752819182	-0.327284355178455	9.81284841311249	7.50481766978362	5.27063989815706	3.20626827951291	-0.0802719409012229	8.0510596069871	1.55056092204756	15.9326148157556	2.65488741690026	-1.13590805971627
134	4.74835040503515	1.53262218309213	7	1	3.21527898702714	6.68628204557355	5.77164712023569	6.06366575781371	2.35031332172974	7	2.69520387544056	2.305938998444	4.75453124736325	2.63683039747032	6.67706306812273	1.38724789435505	2.7999280130232	5.72232635698498	3.23541596956714	2.1667137912224	6.0847215204214	3.96825186777321	4.17523846178226	1.55697013599897	13.143353506794	-2.65500522726313	16.673128857041	7.40546317671685	-5.48777108400458	-4.65983174291632	2.60057210712584	1.62318324920404	-11.0379133250975	-7.10315596843355	9.14632508268313	3.49470057904208	-4.2254000093419	6.11274676321112	-0.999971854956969	6.92433997952787	5.75061551017024	8.36747083208457	7.7951641624557	6.95041583417802	1.86123094429134	-2.04407747972926	7.11490864914738	3.84970606951934	-0.267065091946016
135	1.41420066349051	1.25157142768551	6.13894497703015	1.91828130600238	5.90608189577271	1.60069321603888	1	1.26276694278165	4.2813127303616	4.45828886850417	4.32787409352769	3.72904226024792	1.60482727623958	6.31339718383059	3.5473938374634	1.85932970711486	3.74415255026618	6.35925926429699	2.03131458252557	5.0478498433829	4.03808731461239	4.35893270710289	6.33831679469647	-1.67599126906173	3.5237098496805	-4.03671205580206	14.4704646437342	4.56714858443168	-1.78512984699415	-4.83689119747744	-10.342404740858	-0.190408846647562	-0.86679765606927	-7.67752407387773	6.90972300408082	2.61906968413513	6.30515894438517	-3.34490430582463	1.4023918059141	5.54851981464249	-1.64047614459856	7.76114181791161	-2.74261382954586	1.2898138342789	1.16665250468224	1.25355025213721	20.9794022823451	-0.441713225136828	3.36635071785382
136	1.0428017125314	1	6.15133935887312	3.17600762017748	2.97427400217814	2.82782453496978	2.98054807114904	4.74732897616468	2.6880349781671	1.31670985386385	4.54324800279801	1.25496507772721	2.65640494529224	2.78580005405333	6.49865720817284	4.7384427978346	3.11904925243415	4.89618235409116	6.39201130717389	7	4.86102928295774	1	4.65809170539722	0.649792011575715	13.9568966418914	-3.58777259240613	16.404115397971	4.56882582176844	-5.13098335743144	-4.98053600536294	-3.81087355980609	-0.0746375103206591	-8.33113297253011	-8.14813619918936	7.12118278555259	5.31209844390381	-5.08218215823016	7.85836741891679	-1.12107060713438	4.59743220304464	5.54533529258352	4.11775143652612	4.54410791275892	4.79318216395987	-3.66792347161962	10.579412649468	17.5645230346152	1.61092664106966	-0.606607641894194
137	3.54960133356053	5.20393758676096	4.02762875797518	2.92930411271526	2.11999655148498	3.13848594909062	1.20331695271937	4.3728503203178	1.21357949338602	6.09993935857853	1.40230702200953	3.64705811927797	1	1	6.2882169359402	4.10105169198015	2.85051114969191	3.23487446241718	1	4.4470098083234	3.62052417253904	1	4.40953984046569	0.506433586388137	10.3344652289191	-0.222881953815607	13.6328769543304	0.452242263075028	1.19584412383154	-8.06243996713236	-4.53248578490534	-0.216325028398317	-9.95363112893612	-3.80842126999398	1.30597505686778	0.315127602591785	-3.01835443832715	2.21600971947211	-1.20638976571544	1.48700963350717	8.66224932618412	6.70503117510708	5.29987279670085	1.09417518052658	0.985271705033975	-3.4445360236679	19.5476186792418	2.87303225319771	2.98024418711967
138	1	2.24297080474652	2.0013358603419	3.41781802075131	7	5.51485791536301	1.0638009579689	7	3.39662140497683	6.96940883447021	4.9404721029065	2.71064192704702	1.30045189526707	6.05937473706951	6.16563397328392	1.41169074593425	3.30477017115846	7	3.98072918854078	4.08505875921672	1.3705990027226	1.85238577240713	5.83531048866999	0.395374875857497	11.4673870666249	-4.52715812479617	12.8202198025035	-1.09401108920529	-2.55809035417834	-6.83113536201154	-4.98641817975841	-2.36394345196839	-14.8456872595176	-3.37519428550925	1.47044671544037	3.48434202791345	-5.33524047794068	-3.68306300731427	-3.90038138483564	5.16037723585867	7.74587637631497	7.75204537865607	4.43541802274571	4.59963412318422	4.78165606969914	5.20812889613809	12.4341920942119	3.2521245142222	-1.40405875073904
139	1.45217279469292	2.69053233112039	4.23223123280613	3.89100625783664	4.67586235573921	1	5.36259455855425	1	5.39040993849314	4.39633347430748	3.82747367644266	3.51738755285906	1.89244483838749	6.00087708990335	3.27714941611535	5.59418085377454	2.39478196984555	4.32328676795972	7	4.04449896522266	6.74625840037135	1.46200433439879	3.1180526331927	2.25271992827966	3.41947661747392	-5.85939070618081	13.535951938493	3.07855219545086	-2.77038910898541	-6.62033211725357	-7.73874288626806	4.15904900644718	-10.1866139960414	-8.76101954494716	9.27748141359498	5.78922737426179	1.08046961869645	0.524825375981555	-4.88554816213934	6.31116312280163	3.62424296633655	7.44712463512274	2.78476234753048	0.0469772207499266	-0.254894082629952	4.72099008907168	21.2246220956708	6.63834995244556	5.61346682725976
140	4.42091010628394	2.02428262600961	3.38480963125534	5.36448655715125	3.15941603088505	1	4.42371080508973	6.9964371811911	2.10046149268367	4.74074373880422	4.87377553404927	4.6869151483353	1	5.80532862926187	5.64247638790807	1	3.57898792076086	7	5.78421524472664	5.28914652354293	7	6.46847925386159	4.92988184838032	4.12968739270135	1.52675882414064	-5.22967174947168	12.6952018664884	-0.467557336219815	-3.69401065703157	-9.65801311288144	-8.00234394311397	4.57279983612259	-11.0071141216804	-8.54238489358856	10.0399870754446	4.71837594063512	-0.498850383260274	2.11996976585676	-5.25137770885413	8.31608478538485	1.79351051560699	5.3095857192375	5.36984589766669	3.52977551005071	1.80234731967892	1.03238622978191	18.8354707492859	3.08041230918731	2.00774288197705
141	1.08952287560622	6.10122807379434	1.27862251611452	3.69517166092545	6.00377786324373	1.88093331831788	2.8036297971004	1.6358192922994	3.48534296512458	4.89164126978238	2.08382706659991	2.27886971763551	3.50386194019149	2.16499759265645	6.33233433333123	4.81614754631025	1	3.90747845429885	4.1111016649528	7	2.74279043124685	2.54836090974976	5.56437257458385	2.52657259716354	7.62135188071517	-7.68332044296561	15.363632043076	0.113761722191986	-1.70500153568354	-8.54441256554352	-6.98526609303472	-0.612755939849663	-12.5515743061934	-5.79218395739172	10.2389867881325	4.48322815337379	-6.97394795552068	-0.152159788788057	-4.31004939616721	5.09873926716539	7.76076859387966	6.69735660920427	3.6862387697277	1.07408456888211	0.752463383267221	3.78845537402547	17.0142946165202	5.61053969854887	4.69395268595912
142	1	1.23555342357394	1.87847730637865	3.41909582343797	6.59954735296511	5.7684314021112	1	4.26218370340336	3.33850002896051	6.75905405653338	4.12785686883022	4.56083021779534	2.13300297476204	5.16943926849147	7	4.29580008358123	1.54050480366141	5.33852961707267	3.44542295703239	2.98799370187691	2.92203804494775	2.38142629589608	5.16548206417399	1.04677691112026	10.5429454500063	-4.74794492731924	12.9515337142922	-0.968957451386054	-2.94860119979741	-8.43871706020699	-4.20821617712298	-2.07296080211768	-14.0645130435715	-1.87269102159838	2.13693099845175	1.87766434775224	-5.15769382224651	-3.64675467771247	-4.71089771054024	5.12774941541683	6.47941037319082	8.40429348348516	4.41697543676842	4.27070341913386	-3.26642023952564	-1.53368937932934	9.28996501428358	3.32610200414917	-1.01300366272096
143	2.12001183431112	3.88800574330425	1.81462254072394	5.62525527293905	2.93142261431332	2.89405529648517	5.12475956743145	1	3.24204102024972	6.69070210002522	5.12660235872847	3.01481886041284	3.87133160712581	1	6.60436683353303	5.52679962460597	1.25272101490488	6.52611025925671	4.71662180566848	7	5.42926241871589	3.40002437142584	3.85190427886563	5.78669243179257	5.52031422123814	-5.47970400779091	12.6159922825706	0.945162356744004	-4.37043976290651	-7.69388628578758	-8.7411081869406	4.0115952927946	-7.28021403504577	-7.40609948440538	11.0097412987812	3.82183171070539	-0.191058697037492	2.90018309195109	-5.48730471403669	4.64400340256125	4.85643985057651	7.16236222109675	7.16647884086124	-1.02579796714686	2.90776525318727	1.35804899422945	-0.357490526433886	6.04492815002741	3.4442884745372
144	1.08791719897734	2.89215641440156	4.08333945211357	5.17834360751678	2.32685975485626	1	3.32527670143737	6.39419745655321	6.78328212851316	5.58871739657794	4.6146796954249	1	1.86598016875972	4.74570707697957	3.6595570306211	3.89413257921087	5.8483534547686	5.20774754772968	6.44055628029582	3.54799072915696	5.88325244928885	2.12824003662062	1.38178171334477	4.06266487215286	16.2864381305398	-0.335273808062531	18.6287507666811	4.89591234455445	-3.99477358706521	-4.52816386475846	-0.443820530070546	2.40246939416536	-11.279041045907	-4.61535971816606	8.32023422360593	5.96431635755331	0.523537532899577	7.82271834532711	-0.372604031944191	7.66427963393076	6.30361342697926	2.42536548641134	3.90547469937808	1.32076309519304	-4.10047119800667	-0.218206227373949	5.24150910011637	5.66081510484365	3.68695039451588
145	3.44278098085481	4.51096239849938	6.62481578037769	1	2.57889245925904	1.27495059266128	1.21691242661669	3.59308114376946	1.76060762767676	3.72162806572177	2.08243114530812	3.08395195565611	1.62093281954913	4.45506443725532	5.60925345204555	1	2.20470480964563	6.18551936069376	5.50299803497799	3.87254962380547	4.90677651963196	2.97839233004496	6.13217287573135	-0.887570578240229	0.459619322469082	-5.68961952806361	12.8228472697513	6.09473238409284	-1.70313868595991	-3.45473236472835	-7.27771402711936	1.7133157673697	-1.58268274516974	-7.23105018642748	6.15025381322178	6.17765122785564	7.65907478586626	-4.44781214426028	2.19830593789495	1.82032181372255	-1.0710995153218	6.45813559541868	-0.370222102245677	0.835826934943202	1.54578304360212	4.16222987332936	12.6795839767385	3.10199250264464	5.63245184955907
146	1.56942455852818	7	1	2.92192694588218	6.71146276423725	3.76798476702979	2.22728164782962	3.936754790328	2.83139149963946	5.13613091079584	1.67253870783638	4.29263376065984	3.27873090350524	1.8390594428973	5.79813423439216	3.90467140187878	2.60936338717627	5.2709729046793	6.41489415407933	7	4.8227336332312	1.09514455484663	4.86641774516329	1.82134741997362	9.36538133945757	-5.98521266813114	15.2057871306569	1.10452662422147	-0.87433644817064	-7.09109959950427	-6.91347379466627	-0.0308015550836122	-12.6956558672798	-6.14723196158355	8.80101934934272	3.15248728774721	-6.83594214416372	-0.196827442959994	-4.36482137904697	5.35501718296876	8.4518044927091	3.5028224197848	3.06873491255262	0.479162048499894	0.688390739079293	-12.6075517055984	17.245566262222	3.34807356953796	6.0362485737839
147	1.31840089098576	1	3.96404346576588	3.78217509399011	5.57620149878829	2.08835467063423	1.21435350886151	3.26774346016036	1	6.13454606035452	2.64364583300363	6.71223212759824	4.8323097846863	5.33555625258726	6.84280673802773	2.16306777488568	1.91911809557385	6.76915736392762	5.35664480088936	1.38506135788865	5.83534283975705	4.8723283232518	5.18104006426434	0.157906972827294	1.26897843571266	-6.70348583182209	13.7057991343244	4.30906751810621	-0.342727528496041	-5.24374304175515	-8.80009595750257	-0.65681600798297	-6.75607031798589	-6.8838951447076	6.72840784430953	2.45770345990553	6.86460103200035	-5.23909545178365	1.60747493797938	6.32197657001385	-1.02204610531473	4.80786972140838	-3.84539166374142	4.13188549752147	1.98674896639508	3.87277932500931	21.8726437951531	3.08594759125662	5.70569684236352
148	2.30926259754538	7	4.40064446923578	2.64343037115703	1.8911891164712	1.45222361805183	6.47931619358011	5.40446456459136	5.0428487790194	4.03687341482702	2.23901532340405	1.58600454471281	1	6.14910855146324	5.88526538504342	4.35845228576151	1.23009749157918	3.47332075644934	6.38291934025065	6.15731561894186	4.64342657832153	1.71339358390246	3.02952595720143	1.363853559111	10.160626956243	-1.22173015817668	14.19133093675	0.0639723057194206	2.15979105798117	-8.61660142104241	-4.26604527474813	-0.401564848714964	-10.4703424902269	-5.0481201980126	1.54276521312357	1.55615409752782	-1.58196564050064	3.28900925670877	-0.341239084222564	1.94965417516641	8.97989704260188	7.15784108648373	6.2916167865634	1.25804383898775	-1.82105415572627	2.71175765388064	18.5940996243193	4.86312619744633	-1.75440779228519
149	1	1.6279994581817	4.12824141343886	2.11419417893761	2.19102282024683	2.79018086140069	1.65936246600832	6.36640787210642	4.11912269121341	3.34818610125457	2.98134522111898	1.3803972250755	1	4.04088345739592	5.40141590571321	3.29934543354658	1.54049881946513	6.002527200136	2.41599200471192	4.24036595691459	5.6915196089665	2.70919358452561	4.5929466427891	4.35036391939751	-1.9866419617529	-6.0786330600812	8.50509290323143	-0.383525113820051	1.03287004411728	2.74630777644629	-9.02331312731305	-1.61723448461335	-13.9929129982577	-9.77831497865964	2.07967429299208	3.25486757912989	-3.77895493515117	0.450328944394508	-6.15980640628356	1.04558068961124	-7.41700187293225	7.15785517135893	-4.69479531163751	2.66691963495991	-1.29674198997527	4.22829738610414	15.5055168976138	5.32829497224906	2.32558696947332
150	2.15244227091634	2.59059566852528	5.17340669669629	3.0172862142256	1	1.50437160934669	1.01491519123021	4.48354917706214	1.79863441528458	7	3.82890482727052	5.31719917062521	1.79344468646298	4.13400097270707	3.28102399597994	4.51449309847043	1.00927834311913	4.40571615513078	5.98498614199393	5.95106307450227	6.70972481752719	2.0454578191423	3.50826964489383	4.52376928776179	16.2998384597916	1.07879169774476	18.7797208888496	5.38722287078519	-4.08810153881296	-5.41798063481107	-1.83466085507298	4.65895143993662	-12.0581154614494	-4.25602541587169	6.96195319026272	4.89076374332315	-0.327071747286842	7.78610099878838	0.066399503004634	10.3764027888779	6.50517476334269	5.15191359172879	2.76474094225099	-1.04064826556895	7.70738639073211	2.43326330037504	20.5189358455152	4.15878755270417	2.57460086681692
151	3.03671949534492	3.17923832362902	5.64740197000256	2.08578579662894	1.39320841651682	1.57810780983293	1.16988995620464	6.61341683494514	3.28544157045639	5.40230016670617	6.29686029046015	6.52013585218962	1	1.52319969383777	5.6947431645804	2.84531224980319	1.9568556211386	6.64645887144185	6.95256691731309	2.13410399661091	3.59639050968542	1.06006616050788	4.56908284092822	0.310600155419673	15.3476169487325	-3.51791900897112	14.4320589446145	7.09465358325487	-5.4851615901003	-4.74526605146552	-0.572362487781367	3.33292787694118	-9.59239206604555	-7.67215308208857	6.92654023313164	3.0543326605424	-2.18415924875626	6.86823770961302	-2.4416448281116	3.00928327175013	8.33879316433518	2.1297970718721	3.76104084525821	2.22981597375095	-3.54362730700335	2.47438745453191	18.1460596317424	2.68761034050894	5.22635265190477
152	1	2.2908256105567	4.85785191228496	2.83777630735475	2.85186569881204	2.03951555770288	2.17647996362986	7	3.18904389303321	4.12585224864745	1.46130074498321	3.45951355881044	1.56090861431505	4.12928518455105	6.72913771454042	1.39158924671444	1.23044258430751	7	6.10585219855429	1	6.7208097203292	2.73545204674849	5.33210288512429	3.9529739880883	-1.56907290941324	-6.21680338796024	7.18265093649511	0.0104525627777666	2.3367333732761	3.33393107081218	-10.5470251239244	-2.01653600138067	-13.4260686249664	-7.90879915939786	2.37009225281513	3.08326925166824	-3.68709035287787	0.408279217768172	-6.93893866830708	3.03270239829766	-6.07100476417994	6.19525707680967	-3.78326560672706	0.490303138415044	-1.96574398753052	4.39870833626458	8.14248055152411	3.28988008661011	3.93410106663327
153	1.07915063503567	1.83443774905407	5.86529531759985	2.13132545710257	1.38059433277586	1.1932250618993	5.78435707528992	4.58791087917959	1	1.49798519647892	1.02134240662968	5.76972100346754	1.2525145487353	7	4.30680815191467	1.39424954661271	3.79939347764151	4.44274728267714	5.79690730713356	1.74348608373948	6.20547207634132	2.11517115694036	6.84022406549827	3.36392197860115	11.2637747101828	-3.92575614096171	14.5377025837057	6.17712254467	-3.55291006851214	-4.16508836420385	-0.678035399885613	2.48505618410816	-9.8097177110046	-5.7645369743771	7.57796257007466	5.49530946969124	-3.03975637147618	7.61699640273599	-0.480947874874389	9.45585349868579	7.69966758306892	5.42488519760267	4.32089434175719	2.0905331400857	0.765357817062794	0.477803235423864	12.5682422670676	6.02683289561305	6.21899441861841
154	2.38919528875427	2.3753655968638	5.55926058626603	2.31140242569148	2.28109397088761	2.47688784762726	1.0677967857576	3.60775488725962	1	2.15265542443678	1.48857071639744	1	2.70786470038868	4.16529733230633	6.28145927722586	1	4.32443401081756	3.83824963780392	3.43105826286337	6.21306291061109	5.91787030675138	3.20913629899835	5.30489420205911	2.11169223280759	12.5476376302337	-6.10025567900916	15.8550571216367	5.64136064283811	-6.37943696091474	-4.98256746957435	-5.51819526752476	1.98621787415718	-9.5459743675834	-7.3713873823873	5.7994980886845	5.41179659816305	-4.12665089538554	9.80691868473961	-1.3268266035452	4.43383946861955	6.72119451646008	4.22982900505015	3.94594473340819	0.939831481264421	6.31362724927163	4.16258820898401	14.2079398279847	1.93272480003133	-1.68522457806171
155	1.40663510385505	1.61710603905874	4.92279859851855	3.63804306211522	6.07534922656902	1.24960300998132	1.24549437836988	4.76833307522373	1	4.70916769022467	1.02226693190526	6.88362830198999	4.67880234518944	3.03444829014024	5.59662878414939	1.85242720319445	2.40360757138109	7	4.37123823436641	1	3.52756421693829	4.0516421717542	5.23591785741379	-0.959397819651977	0.868504494799335	-6.41510445461673	13.5709067582111	4.32222601072168	-0.518934665773785	-3.89839699582144	-8.59035128211507	0.450992947311142	-5.63826755092049	-7.23435226778456	7.59091428397569	2.39820563027955	7.74663600775107	-4.777302449305	1.11053750437592	6.87122990747296	-0.799004782670659	4.78874960346676	-2.93489402080121	3.34668981925527	1.83188361852655	4.15505846985302	21.8614979867592	2.50025347554755	4.87463015746284
156	3.38922696996384	1.17663873763436	3.76076043057813	2.85880694593435	1	4.75351801991793	3.96323644258962	1.88437000157832	1	7	2.22913134614296	1.71547852745784	2.2606284968013	3.63884330517041	6.99419197938059	4.43309128631439	1.08411203135026	1.20057972966497	4.60177618366612	6.93969544826577	5.01221979549929	3.20152274790666	6.45247678931762	6.50813129830589	13.6716997374597	-5.54061600120296	11.3690000468981	3.3779904957446	-1.53330916036765	-1.95820000881413	-0.681527432548247	4.2088184723762	-12.0966687482763	-3.5038405069625	10.6681589738851	5.06246396223251	-2.51105803191651	5.96238134203417	2.0980821936453	6.04560511860651	7.44530718532312	5.97010615641081	6.32894025632731	4.33798580643024	3.055468118106	5.86381654630379	18.3854917723081	0.67782342814912	-0.769562333604873
157	1.03804444915615	3.05057526143479	6.30530452252923	2.13297207325929	3.9945646590735	2.00599010513557	3.01984239830096	7	1.52702365709011	1.6604585290067	3.27357418252942	1	4.50430356425647	3.95090325737969	5.95839081750171	3.76568541127578	4.62691323445197	7	3.59387904095245	2.68426440506864	6.9184839394433	2.7635824352989	4.38265323416945	-0.469936014217505	2.04952919876544	-5.50603185311361	11.895855445706	5.47681696329977	-2.60113898410499	-5.43272724997611	-8.90772238095679	-1.73907991125377	-1.17725301310735	-3.95241638272589	7.13481589249851	0.648066439170384	6.43851074166282	-3.74757438836775	1.66471415757999	5.47372673867998	-0.089618487167123	7.59991754827376	-1.61053425455647	1.94559097475629	4.72804620238284	1.34278677712617	5.98962637267374	2.86433307108367	-2.34834751399617
158	1.76465797377692	2.23535522502875	5.43276156585981	2.89024250880574	4.47239820562462	3.40551493625145	1.20913000920023	6.9632981084869	3.27148922722256	4.00519224738832	1.34753315722169	2.41688041671019	1.21445822159011	6.46462616137697	6.25011770989185	1.49529567652255	3.87395392189859	7	4.70465217945169	3.06895392069584	6.03943591461043	3.4032544108033	5.71728834158298	1.44687427322159	1.22958608369747	-2.85206413498118	12.6128214376855	5.29927838773543	-2.25992920555037	-4.75876150879613	-9.54199757222209	-3.18531483555725	-2.0724855952881	-4.9394138892204	6.41260613860592	3.52328500452185	5.34552307052506	-3.32048984909699	2.50219207770601	4.3518109435862	-1.19609617391799	7.55739806571066	-3.27882202808477	3.89447197069823	-0.0266926780024792	5.8933019189465	6.86166666018336	4.1646297263526	3.23284893538977
159	2.27046506221322	1	4.14030318678074	4.71576180213878	1.69511561688374	1.54128951483061	3.94276535166776	3.31142866185934	3.82966843551797	3.84464036714011	4.76031389385283	2.06515626921389	2.08952263464764	4.53541687204193	7	3.01140133793433	1.05923651848754	5.06488878846099	7	2.98910293697586	7	4.22982659504823	3.24325595067627	5.99197004637813	13.6713234719442	-2.33220875115366	17.6326065924307	4.83441047291856	-3.88954557341752	-6.74470621006526	-3.27388786094912	2.03897589742768	-11.3766645172855	-3.36965642968617	7.61361003460815	5.67791915356636	-0.0564383880707617	6.69254529934172	-1.2011538789144	8.15460464959828	7.12383481585303	2.72155035680947	3.90148449635929	-0.56669170932089	6.49449150794636	3.01814681428085	5.3351094105183	2.90566225098401	4.40265952850461
160	2.06133212538738	1.07466373612208	5.92789395601156	1.75560584226936	2.03486757457655	2.75301403247659	1	3.60881468574511	2.14201774164622	5.59740776098024	6.25296659489133	1.31127013500275	1.61092672280353	3.3749993565608	2.88804564827217	2.26757247177633	1.38210884579802	7	6.56331957599262	4.56482320271442	6.93680578792417	1	5.45699925026419	0.556133245256796	15.1771246701162	-2.50941911764689	15.3458539739347	6.89157711986782	-4.21125274727114	-4.03922643967748	-3.12942932000264	1.47333728900385	-10.0782159078552	-8.18922214191697	8.68120127412419	2.66287269369066	-2.05515313235271	5.88785975436032	-2.28150581544034	3.95642133086602	6.39162161892557	-0.169150359802788	7.5040543114422	3.93942931185891	0.392868285801909	-15.1080216427212	19.3947881162633	2.63020102503516	4.69773606667748
161	1.54382607182951	3.25099359508443	5.98225865479723	4.26463757585934	3.36938897670764	1.70215527724846	1.97475581243135	7	5.26825917710045	5.7836056370048	2.7994365753901	5.94938938116015	1	4.67837474941966	6.61240202838206	4.41356784884775	1.81742185269955	6.94300332372723	6.63009135733427	5.44663768753317	6.4559525622006	1.35381570946425	5.749565050582	5.58917435471888	8.36441211802024	-3.75332047986989	12.7210951494211	7.97331295283187	-2.66099719625249	-6.27934039190459	-8.55900261020775	1.57407311496138	-8.33150757316325	-4.9747999174031	10.0686934443457	5.66541736738841	3.72186492194311	0.581937815762814	-5.35870008680974	6.43487899181521	6.01009677243973	6.90193349325535	1.46751066036036	6.81498821413442	-5.98679336387935	2.2701501849286	11.8249329254566	3.23952993895921	-1.76885798411859
162	1.47128877702301	1	7	1.5581929417566	4.59344674069302	4.31892094874403	1	2.06656738870137	3.74335860289711	6.44224607251323	3.66281068294773	4.50051173159534	1	5.86265170711469	4.44065722702346	1.0516837915284	2.36802486383628	5.79842579251379	2.15407683729478	3.73610353218618	5.25636583245307	5.02703150333262	7	-0.417717518705783	3.14666225058213	-4.04448730189352	13.4737839219119	5.02261499860475	-2.27363125191112	-4.7412798384727	-9.22200435042578	0.543498794540889	-1.08462114223379	-8.46544499561245	6.40487208909449	3.01949408650426	6.41667116004324	-3.95950001606984	2.15522901643539	4.97129543913526	-2.6905055325398	8.15006929365045	-3.43107607204818	2.00281206638975	1.61607139890373	0.980440135884218	21.5724602325485	0.746336297181377	3.39226913883969
163	2.39484973585683	2.53900900622528	4.96892694932635	1.73515926631173	2.4524596370026	2.10014039933033	1	4.58195564510494	2.11649329647792	2.64848224760801	1.33804270338199	6.0929115897988	1.8581777358519	5.18692481350372	6.73875703006838	2.76295440565401	3.33348370176991	4.57409366433857	1.963739458094	6.60659293342402	5.80761728797975	1	6.27920282305466	1.98743146137596	13.3939531641869	-6.7302534693316	15.7981466601766	6.09041728898351	-5.0562429350887	-5.37084368710125	-5.35346471143717	1.08031629278857	-9.08703276868497	-7.52988512251267	5.5806741208502	4.34073189938132	-3.75087715399941	10.3716257673955	-1.76029838794868	3.68836680005716	5.84135288323279	4.64580384602049	2.85195380108366	1.26801371614467	7.24673405043543	4.4329898129401	14.3826098079736	2.04591141911454	-2.34957593630868
164	2.15232673315462	2.81027422890438	7	4.81868668146766	3.7431370301716	1	2.88843181395063	6.0168663683621	1	6.32518721165232	4.19776415602211	5.88797251424392	2.48740784342844	4.4598103122105	4.47508161417362	4.14011251885785	2.71663887256455	3.36209349485075	7	5.128963010037	7	1	5.94519810811601	4.81744326767038	5.52043675685016	-2.42551612804631	14.2107246779674	5.38371476103348	-1.75898616333908	-6.34734547153317	-8.9851734583676	0.676577773479342	-8.42831598018625	-7.77465789644225	12.2564329990307	3.66437906128999	6.64404133614789	3.08082194527195	-4.60268143544778	8.61542758351936	7.07828876984562	4.66073519812403	3.71669200181186	-0.0299685420249006	-7.99930113436381	1.11160059282313	20.4667241259982	5.80860496473016	-4.71658684887704
165	1.22000911798833	1.89219765782472	5.39133379408382	1.9869647816185	2.25410006332826	2.30402532383598	2.00560830827353	4.63112226699082	3.84317547973561	3.78934823210423	5.73026827434979	6.04390323891865	1	1.7255363558819	6.01290813226014	1	4.80156795335692	6.3018264855761	5.63652263281432	4.07635867054477	4.81166667306051	5.00240879579853	7	1.84165618100786	-0.327666613013865	-3.1495597755514	3.61842405248052	-0.755996148002304	5.4730461075547	1.16918139223809	-6.22979307095905	-0.228985563165992	-15.7237955913998	-9.24075819774284	8.43666663087789	0.12518004392329	-5.02807098290965	3.20527672415077	-6.49465530034237	2.22343747746441	-5.30039666267052	4.42216307268975	-6.25836827278553	3.70423582702294	1.42591156332363	9.910454690293	14.2737920183014	5.1977263437701	2.58396136032469
166	2.07335864546656	1.32355191401894	6.50430740770758	3.77747816946707	4.36552060689206	3.62471968355008	3.13350515384125	4.38574375604344	4.19281110710494	5.54134651198133	4.18678951636746	1.99946660176246	1.33764003750126	2.57587414255779	6.00653723395427	2.01622376486572	1.45554885649002	7	6.51575159495001	7	6.56547989224507	3.4883876343904	4.87016733912945	1.92680939660782	13.2944332114824	-5.46070743136971	15.919329316036	5.58815451759213	-5.99266284226905	-6.73918796471632	-4.67451232279275	1.73833265727796	-10.5730520492044	-7.90693643494955	7.8297659729666	4.17340826373704	-2.04022791501026	7.37312531679416	-1.21712375540092	3.43438892180875	6.11681706827525	3.14181839730748	6.23125524255697	-0.310471316984711	3.50797265598527	-3.98858981554789	17.5966866515208	2.60240102884461	-2.06228123664159
167	3.11534901002247	3.27236262563389	4.37945623846877	3.50781305005678	2.20433642457713	3.69672415750325	1	6.17436274128835	1.95004580271184	7	3.34405871741597	4.46090432247424	2.49394485369928	5.01740944972811	4.3720897711366	3.59822397665444	2.08520047866977	4.03037360559295	5.82477976911382	4.53115536542406	7	2.07028876114127	3.74776485161248	3.76375264439984	17.2068601743389	0.00751222503670257	18.5817754257811	3.75888449404383	-3.32624329806387	-5.00212053656691	-1.26211281338475	6.29302530368771	-12.7713435829777	-3.86387933575359	6.06841342775665	5.21507729466273	-0.887460664383062	7.52399976600327	-0.629994885910481	9.49199975511796	7.10619173127622	5.21658698682545	3.11886119734425	-1.37200946744493	7.63288758549074	1.95072516184893	21.4831895453416	4.18804338883624	1.65197936150345
168	2.4327848654381	2.05778723640179	3.8748718210304	3.72903326938806	1.34204751348443	1.89033315617936	1.80260774134974	4.46424122790934	2.25133078584476	5.33866170617201	4.84139894601789	4.69818993351774	1.64731315958366	5.19896219407917	4.5020088975638	1	2.12717128646617	6.33958209201707	6.15466093767688	5.85322554488928	7	2.39339503737302	2.54750505344858	4.4386328289708	17.0286626402479	-0.46926526818926	18.2201794731567	5.4477920368286	-3.68925474689579	-4.83545029336257	-0.495323645798078	2.64579006833636	-11.3049611011541	-3.48577237725231	6.59659703068062	3.73903471629229	-1.53933422342559	8.63928289761107	0.163833652998918	8.60946916749709	7.97272293997161	5.65248904030759	2.58141069338834	0.262151397872844	-7.42418585300367	0.994803664965214	13.471645725902	3.74355764640395	1.39315809589275
169	2.91019872861942	6.66364517781706	5.25991182495124	3.21968628352105	1	4.44474938506212	5.26620877232565	7	4.75991490454435	7	3.06491371503993	2.32859606405728	1.17289880569879	5.73116064851746	6.8602195256104	3.81608870302943	1.76968963133734	3.924820917095	6.09567821757311	4.72704608339205	5.4410951468006	1.83177056056581	3.41702303126304	1.01113477086022	10.6361490654338	-1.34866327500642	13.4399302011191	0.837325692050184	2.17215504965103	-7.81088955294559	-4.89683492003188	-1.35047629108865	-11.5246025001051	-4.02515819643115	2.86985326596088	0.774254192832936	-2.42810312040014	3.60916718299069	-0.202954085819365	1.33792781804093	10.1499584320194	6.0296665317473	5.5824757023458	1.14714525745274	-3.02439440825427	3.01523823709973	18.6175783800131	4.08136900551327	-1.51427350162277
170	1.60843010620126	2.65571404027692	7	2.60277620103706	4.18494146921876	1.98200303911137	2.92785839032036	6.08403037381478	1.36638890325861	2.57480079295386	4.55760134012815	1	4.66734853750954	4.10364360501684	6.29541246942346	3.79316431029029	1.95494015777627	7	5.20534105916327	1.84464240383332	6.52045921222735	3.02819081154438	6.11746568229343	0.887450881934974	2.6933305507082	-4.99149912481868	13.2934234507428	6.42349884439413	-2.80672384694615	-5.66306988736131	-10.0310980742027	-2.30310633536741	-0.107301506272563	-3.6645241688693	5.95148243631589	2.29028846189865	5.34744814209058	-4.21365613224845	0.828415664888115	4.93104082126076	0.713528056724581	7.15790130234556	-1.61993086932555	1.10074235570332	4.68582986937456	-2.17007823792961	9.93219077327124	3.65338531102447	-2.42436746473817
171	1.08091018622129	2.13761347605392	6.72970116904139	2.7965268679779	1.98355628269333	3.46505699233776	2.07639064013214	4.64594064545137	4.25444891813832	5.6583153083266	2.06266415487278	5.79024078239459	2.6986967871523	4.85687150643459	4.17810793840102	1.63013150313191	2.24074817828211	1.1711097976858	5.01210811067842	7	3.58545568915845	3.14357347686884	5.83823847358243	0.137713226271338	13.9386741532073	-3.93925681390801	15.105620819503	7.92721516410322	-3.91851064104219	-3.65853727764506	-2.20824888730183	2.88203072261409	-10.0008230470683	-6.74645600942842	8.36236601447228	3.51487564863757	-3.27376362837363	5.64818720060968	-3.55270747801472	2.81447117356024	6.69808187444086	1.44180798933971	6.22439669848878	1.54678212263078	-0.145417094189666	-3.01271040727686	16.1329084163338	2.53269970282054	5.29014371307075
172	1.63015421576159	1.88586829072336	1.90436345136306	3.33588506723088	6.94080411070573	5.70278881837784	1	1.09898013344074	2.4908373383521	6.78273934826264	5.38401587974307	5.78485266983237	2.6167968501854	4.10287109275055	6.81237921778744	1.54003071499565	2.11677969413061	3.64658567285793	3.55285206490519	4.50343520273511	1.68770370772984	1.44563731614668	7	0.585345207561075	10.8596810486043	-5.61317988726714	13.6195669547201	-3.48070256017143	-2.78793931308214	-7.58355863200081	-4.93474814242732	-0.317035371343027	-15.0682326700891	-2.83140432274203	2.27428377156517	1.20233716443465	-4.10753036927113	-2.59035207567676	-3.31918596076013	5.5707646802571	7.37075649369436	8.61697901710612	3.82706212359662	4.40951823030739	-6.84117869547416	4.6970731818144	9.48337942199325	3.09647633690729	6.26160161583519
173	1.00566341663593	3.3579402638968	5.22691040945658	6.19137991681894	1	6.20820512227462	3.483294703921	5.95569537890957	5.55293391916362	3.28461795269104	5.64175740983907	2.85031075345348	2.08115819173674	1	6.58502527677628	1.05295528108392	2.03867872888682	7	3.84381712684703	2.37300687362448	5.38173385172209	4.51214543656518	3.67378900804939	4.05093529520027	14.9593503280116	-1.48156459072892	18.4647952839876	2.94283413269324	-3.29384458722573	-5.11772724656069	-0.888656940074037	3.01552733528135	-10.1742229679659	-5.36949747398967	6.24679855926471	7.02927338335414	-1.27157629602273	7.05975235701654	-1.09797634047227	9.12544778159566	6.88588007733333	3.13814635960368	4.13963598183834	0.774359745751137	-2.74736564972597	-11.2963297924334	18.8751413280753	3.3705325211714	2.09236028678684
174	1.72475729990245	1.35810369614179	6.87834902901069	2.16069064694329	4.03812302992722	1.0525531103678	2.28025821553816	1.31582044994621	2.90725069559359	5.00788479109184	5.89185087165833	1.45817484393881	2.99149270881266	1.35710504518864	6.70914581518878	3.90508352923395	1.77224921941253	6.96631959853661	1.93752466680046	4.11342722934436	1.93369674560894	2.56253251439478	5.1197245686573	-1.68253682007952	2.62591483244809	-5.03310351349382	13.6804215393799	6.17931053430273	-0.817729074465381	-3.53588468127486	-11.1659644030847	0.148174836887305	-0.05332279273958	-7.90241178706229	7.89641518975981	2.2818566707887	7.30531581780238	-3.35992609413449	2.31976655529263	4.13117532614165	-2.46655259535363	7.16632359660937	-2.9387563821885	-0.436431198542425	-0.29779512042226	-12.172601410063	18.5176757876778	2.43603733859952	-0.242926822811734
175	1.05037251389542	1.69207941606701	5.53639096185481	3.6216088591329	3.91417720746723	3.39952152451536	1.07406179820471	5.17846259696274	3.60882320281213	3.09972398136198	1	2.27881192832654	3.43384307753649	4.93886832380429	5.06111971779078	1.52662051743479	1.71754586269545	7	4.28396602688454	2.49944428724451	7	3.30785338993467	5.68111938656846	2.69270280435062	1.71896781015401	-2.9322222113981	11.9466168035649	6.01555999577219	-2.79283812351341	-4.73727193225359	-9.37178942954225	-2.56119325385793	-1.61577581529206	-5.74602353184649	4.99049332047453	3.19841779252489	5.11837859046257	-3.30701491100628	2.11295277055597	4.82987976692938	-0.636656379734044	8.50424121950732	-2.75304314636641	3.27334802397712	-0.73443239200921	6.25668172231985	3.72344086422404	4.03062370993143	4.39641065715589
176	2.46346752674965	2.32732736933255	6.7393188813714	1.49527918083208	1.96858969077302	3.89133461210418	2.25260828161508	3.3396808831404	4.29574518700369	4.57157529595787	1.49655774999883	2.51241147084383	1	5.33931510770964	3.14123749038601	2.8347786417906	1	6.07950522548911	7	7	6.38103268082994	5.43055092867454	6.63214554859956	0.0512768190932365	14.0027917889726	-4.62963958807349	15.6614253245425	6.79820928431066	-3.74679061792449	-3.31533206047003	-1.67955486456497	2.35762345674519	-10.690972935459	-5.47285433595739	7.68986228756358	3.06113189176879	-2.73904235622597	4.60808309360557	-3.29249005744978	5.34019174483499	6.10611295870987	-0.534107739829175	7.60293111460985	7.21019859338768	-0.132677413873183	5.93427388234492	-0.907956340072526	1.34696150538742	-2.37737426506114
177	1.80481966573672	1.12331558488671	5.72464336518793	2.86669329273425	1	1.45193909357141	3.34176390539219	6.03567484110484	2.73889992012497	5.42560948000586	4.94916422376841	6.36156460200814	5.94252313295823	6.14994994249286	2.85661047835274	1.38381467229736	3.15567702981785	3.76063011969593	3.6978727739957	7	7	2.49112623660007	4.91212847561405	4.723295364467	15.0495002659432	-0.0251205651629511	17.9311880081879	2.7996352973733	-4.31924601549711	-5.69231124299368	0.28884430442666	4.38364020661669	-11.9020575305155	-4.72677753034244	5.85711565899954	3.73357775237339	-0.103623247628269	7.16025210256019	0.0425410453154852	10.5132976363391	7.25242821730729	5.94993403268634	3.95110033944541	7.82681166739306	6.15255969205733	1.12858761350174	3.41572227387847	1.20339850537245	1.31276752519509
178	2.24094813985507	2.31849183408334	4.460793410447	4.52354137139948	1	6.15210047313617	1.32607658193112	6.37195990476819	3.40170524060657	2.30508076788954	2.84658945780604	3.63957417885484	1	4.89610374870074	3.94344353550462	3.12790524648986	1.62852417571897	6.86344652414138	5.91630623143275	2.10252807949017	6.14879322399169	3.7844214012544	6.75846463675792	3.91071588188282	15.9365097763202	-2.86857015423442	20.5023729114169	4.48513557324307	-2.33918904956512	-6.28107854182612	-2.15355469430197	1.98101644468688	-11.4504143902687	-4.46812324425213	7.05629704176055	5.50155711176021	-0.260924633428613	7.75711535473765	-0.779647190519193	8.02707703531157	7.94135460509944	2.58256679845704	5.11705649048721	2.22796052675731	7.52261774220011	-10.9120171061361	14.6223722686132	5.88202113720247	6.81136747661716
179	5.64670236702459	1	4.59023089440422	2.54075998801336	1.19514794240398	2.59981998217574	1.42182487075878	3.71887007794431	3.32758608901309	4.53249191960718	3.89791251572679	3.83713177160938	2.5509126624361	5.05288732328044	6.75377495922021	1	6.47367545704858	4.32907056855408	1.4714158864989	1.89422555530011	5.19270856328186	2.54323652185695	5.83386993916462	3.19834319449097	14.9200801345335	-4.21135195162612	16.9402197078952	6.80298767843555	-4.8993618365983	-4.03148582600791	-2.06355185308521	-0.691316788542242	-10.4144144134131	-5.04840928617409	8.31555100005252	5.34449878735833	-2.44594557230563	5.48943796760451	-0.525710846341048	7.62290741900417	7.32159928686166	1.39244582132363	2.61269931226896	1.53041768351399	-2.12516516507812	-5.23984225047039	20.5135927816902	-0.0653349162085557	-3.62755104725709
180	4.16950161473754	4.37864470641349	6.51458042918819	2.70328178432994	1.49467037966977	1.45963188531577	2.12283152490022	4.90876925938253	5.89490895200886	5.61921657782479	1	1.44821703789068	1	6.74231072297444	4.38447193085771	3.80821789858432	1	5.98267259501533	2.50341456248914	3.66972801272004	4.6068615486125	2.45727296254798	4.79867619214863	0.255906777647377	14.0311830938614	-4.39920618389897	15.8767630239893	6.01789426882809	-5.63118116105388	-5.27067647552565	-2.96254335511988	4.26454127046338	-9.64053609570553	-6.38136033636135	7.9440803995502	3.51780657014822	-2.95714569553648	6.83129879454506	-3.67036527027709	3.53573616965653	7.58767802721885	3.5539819779888	5.01055211736479	1.52643430590233	-3.16335542882278	-13.2306700406529	12.093604280011	1.44824975731234	-0.665403384872316
181	1.84609406440961	1.99591816351014	1	3.14079350886119	7	5.41309387997558	1	6.09875512844237	3.06009778942575	3.68291423003481	1	6.94839190667421	3.07929761612074	3.76989128701144	5.32505523278633	2.07373783956455	2.44868630300802	5.81477843837417	3.77642877111082	4.89198485607222	1	1.68325041471055	3.13633529024514	0.140960290438547	11.4810325232327	-4.27819272640087	13.6831759692478	-3.5535138695643	-2.53317557881984	-7.53817789861009	-4.91685092575407	-1.16073421314782	-14.5752884871491	-3.43331102865501	2.75188347569907	1.18110943234285	-4.31767723850589	-2.44337076227374	-3.83194192470473	5.74635641316559	7.69429947663185	8.63620842897945	4.13753273183695	4.40010664109652	-2.54042732093699	1.48394581495086	12.9267369470528	3.46426567658408	-1.98765309082197
182	2.57372486333348	2.63882734092942	6.52596999999053	3.06620871599679	3.35991842113164	1	4.05012238623364	3.02030173100676	1.34625656312062	4.76193385693768	3.76191679423951	3.81320290852788	1.84889423169466	1.71850678542162	6.40039011567432	2.40935333134472	2.66554359786227	7	5.65424368823524	1.91466895794613	4.74907183910287	1.80232669095133	3.0763089900343	2.20368426087266	12.1431849439071	-2.06213366383983	15.6456571064415	6.91937286682025	-3.94754407131455	-5.01899686360345	-2.49051970673927	-0.951174777112508	-9.7358141472324	-3.61024791039623	12.1772299178344	4.27191355602825	-4.94338604968399	5.27734182438124	1.20426164998666	7.96116511907548	7.81720916552713	3.31760660527191	4.49604069929721	2.29139625196438	-1.18690590798831	4.2133299666155	15.7656867703691	3.058403476302	4.92010933854693
183	1.83031501448256	4.19071314407125	7	1.11043573874232	1.9696758716693	5.30153968725578	1	7	3.84888384578438	4.4343051574043	7	1.51547824375736	2.44468117692013	2.37269159793288	3.01278992928856	3.52202542231824	1.56611711036831	6.08066992870155	6.24354403596646	6.73549860763225	5.49081109413675	1.82952817138057	6.10296792145634	0.0722205479042798	14.2168742953942	-5.73870864003634	14.7630843281671	6.94313869184477	-3.57956714249783	-3.53801286369428	-2.06985002434321	2.24601772034604	-11.3444433273104	-6.69708299717777	7.87609217547063	2.32016521132536	-3.67855178971659	5.08551202821944	-2.89956626651953	4.47882508324471	4.67862498286041	1.1862639114742	6.73147750736269	4.41424561549545	-1.42104174079517	-2.40135196760919	-1.87574117738105	3.13365613582579	3.86560004095701
184	2.54629300983544	2.58040534456463	5.10221010669755	1.82557249336989	2.62408661601077	1.08864199900198	1	4.04741891041208	1.92142528970214	2.49044477816594	1.09157773987769	1.29955916367361	1.7090044244187	4.79474406792892	7	1.77180890121159	3.51342627466035	4.48470759783554	2.55207731208303	7	3.24870981838363	2.00782189679546	6.93565882768617	2.03737372948136	12.5081294868907	-6.12028547974825	15.1393303033904	6.37971587204481	-5.15434641495755	-5.34418475261801	-5.54088961904846	2.69467974877738	-8.7773788883122	-7.82263944289537	6.05171342170144	4.79557507453801	-3.83944703568131	9.08805868922793	-1.58148805977306	4.05871666529348	5.89119260772718	4.29047950002323	3.68950301782955	-0.151521394580656	1.452313617419	-5.39475823917231	20.0803604342182	2.32714509030745	-1.29398212450601
185	3.49930648054364	2.78825925829144	7	2.11174234822815	1.27282404171412	7	2.85932792911423	1.76368329501697	2.93560887827715	3.60691893821402	4.09766340115401	1.84675170692262	1.18598657218664	5.72547182642761	5.53235616640977	2.84041850172221	1.58728365226956	2.56068962802305	4.96538454501875	3.97784489909024	7	3.89996335523227	1.96762136121739	2.22603187398106	12.9397669770603	-3.53944568520442	18.5926664610002	6.50884114478809	-4.50098255317997	-5.54878590955916	1.40715801216358	3.05253544355868	-10.9860120055105	-7.73630681125502	8.8729015894864	2.27633682617002	-3.54462159216849	4.69373805014402	-1.46519275164792	6.58389982100864	5.21231830298078	7.80797200095939	5.3118232403621	0.270146732859444	-3.09901331137991	-3.36070964903589	18.9060355119516	4.17345182711127	2.20204111172324
186	2.78354849909457	1	6.58415864777465	2.09762585312278	4.54939852098248	1	3.68877485363156	6.98901029378028	1.91425653425221	5.92291906734182	5.01073777571529	1.75652354526902	1.82730056224937	2.06506796090284	4.6965541370259	2.39062123535537	2.42265557298196	4.61730056062415	1.19906733563887	4.40790471704103	4.92979335870122	2.20201410916841	6.23658090158089	-2.28996246032619	2.6192909186343	-5.53194866681103	13.3716444635157	5.58182693010715	-2.97104464707631	-4.38993900624933	-10.2213015660312	-0.262718053068015	-0.425700545916272	-7.994355761333	7.82250973044598	3.0548277084312	6.28751697692901	-3.26789102886898	3.76053783862791	3.97614415837541	-1.96080733950145	7.5285525797353	-3.03500706436229	1.52211396427697	0.461728520478846	-15.418453575297	17.4248274307756	2.59509320252432	-2.27220188593816
187	3.09546562944663	2.42241448409585	2.2145789753758	3.48639331401077	1	1.964371495305	1	4.67674872006613	1.52943126758574	4.87078268978207	3.0464410311068	6.36379456271956	2.57945014155373	4.57970611404117	7	3.11163763450341	2.57207945611186	6.71483357038265	4.84942970980859	5.90967271029444	6.11498633936225	3.39221378385929	5.26727546183582	4.82473700620396	12.7215636669823	-1.7005119017261	16.5939643235914	6.90551782869311	-2.86501394810312	-5.01109869829925	-4.98838386691398	0.577096403887615	-10.7946864432891	-2.63684891230023	8.07109189799062	2.30998874068311	-2.74365682175714	6.09252058323603	3.11252802248623	9.31572875028844	10.2939481213898	4.75962022810377	3.7887120761996	6.23605956866637	-3.649015632166	3.40275743517635	14.1185127550529	4.78967358432082	7.80202043293902
188	2.39308983808984	2.38152265984691	6.7596429226714	2.10436306195793	5.78097548979782	1	3.53148873430014	2.09544211278701	2.48349748772613	4.25958306327229	5.49686320160311	5.20363950881204	1.84841702534122	2.3460882520259	5.81447241492318	3.93503570170687	1	4.33579549882631	6.35695012004868	5.58062429255977	4.18421769465487	3.35249679001034	7	-0.108731781238841	2.4203897904865	-4.2800887079376	14.2384254255	5.15982131266171	-2.17375244100984	-4.03852067394441	-10.1053697638493	-2.28107631140605	-0.123125955579511	-7.20089585811529	5.81607789056573	2.35785196095251	6.31078332002998	-2.56547186404609	2.87116776704906	4.10784482077908	-2.82447365391641	6.72748444688219	-3.83524374432861	1.88008416082629	-4.1629094544078	-12.4670363925461	9.23567829291288	0.879011671292612	-3.04515382232194
189	4.39892600622706	1.66739296133894	4.43454600359276	2.11943880039473	1	1.25391210352446	3.70163507549603	4.71689895118904	1.60981385365029	4.25985832993182	5.56183969183133	1.80956876605102	1	3.0378557174341	5.17418771809813	1	1.97925337174926	2.91351441277735	4.95809666361548	2.43307398875673	1.4064165708767	4.20992413977871	5.87866973300327	3.12445708225482	14.647176864531	-2.79278739447432	17.0566256687812	8.54078452280423	-4.14344196232364	-3.82687975497911	-2.77938200172862	0.263506201853286	-9.87109662837498	-4.23806754116318	9.60469809751443	5.10842441369015	-4.60787044559667	6.70895036424662	1.6735076315168	6.27976024489119	6.61159739427742	1.87457371562048	4.06633125700299	2.80198843646053	-2.19540688108953	-6.316270273184	11.3034010742482	-0.76672334008852	-1.45285908254099
190	2.91048160714432	2.59425660017839	6.25955376850925	3.10121439125	4.49406921870644	1.59592627938582	4.52609726250514	6.14016893177645	1.70830584013949	4.93380768226829	6.3564125569581	4.48212147757355	3.02696351705824	6.58559578350574	4.97833584707486	1	1	7	5.75576100325101	5.55468502754628	5.24813208960172	4.65538571055135	4.43869904355212	-0.402560235502974	1.40403027627585	-4.58382990577342	14.0964549663375	4.23288065083613	-1.82292736288474	-4.7189736098009	-10.1023199516324	-1.76527300720907	-0.455919318170327	-6.66944600951383	5.93004392144594	1.50271697414962	6.48464932259434	-2.32938936494169	1.93858277110114	3.95044479388121	-2.5330289012021	7.09521895937674	-2.27932358632959	7.0855057907883	1.67247757641422	-5.94148307528127	7.74874630053318	1.67873680445522	5.80045267957935
[truncated: 74 more columns]
