# Supplementary material for: How Are Mate Preferences Linked with Actual Mate Selection? Tests of Mate Preference Integration Algorithms Using Computer Simulations and Actual Mating Couples
Source: PLoS One. 2016 Jun 8;11(6):e0156078. doi: 10.1371/journal.pone.0156078 (PMC4898694; doi:10.1371/journal.pone.0156078)
Supplement: S1 Data — Newlywed couple and agent-based model data analyzed in Study 2. (ZIP) [file pone.0156078.s001.zip › S9/Euclidean Model Data/Euclidean Couple Population 11202015 0226.csv]

	trait1	trait2	trait3	trait4	trait5	trait6	trait7	trait8	trait9	trait10	trait11	trait12	trait13	trait14	trait15	trait16	trait17	trait18	trait19	trait20	trait21	trait22	trait23	preference1	preference2	preference3	preference4	preference5	preference6	preference7	preference8	preference9	preference10	preference11	preference12	preference13	preference14	preference15	preference16	preference17	preference18	preference19	preference20	preference21	preference22	preference23	preference24	preference25	preference26
1	4.95299879528724	4.37644623709213	3.70912641783362	6.14920098903513	5.02829474045296	2.23006670774284	4.41853767726181	3.55283598764258	2.10625100750915	1.50588349111149	5.2117558325598	3.82726022246889	2.2416623805802	4.04315796344661	2.3311457666454	3.54940362579007	2.30073263690657	3.74948482515567	1.657550119886	5.2502351799688	5.1432755175186	1.82373416496933	3.09085934462851	3.77597203294187	-3.88159864859435	2.85625093054806	2.4147776903169	2.73643973603903	-1.69339794009573	-6.2691555846807	4.03910569300199	3.83109031165114	1.94909322315851	0.806413299140174	5.18320348851211	0.0995134786928806	-7.24725373426616	4.01331802988569	-6.18434006787481	2.78644540572768	12.0576157714894	10.4757852962777	0.0714776969453381	1.36249159906523	6.56437155044706	-5.22029466399443	-2.50982116265984	4.74947359072067	5.84239031664993
2	5.91179376996065	3.58578815529742	5.17556743095967	1.9070496145953	6.68406171738335	5.13170878491047	4.77497508468178	6.01037968444362	1.38827353639117	5.07379232335657	5.83899713824767	2.37229503019326	7	4.63231758370136	4.09312732369821	2.90792264572032	2.11659888967998	2.07334143832752	3.06517186986452	2.43871740764404	5.13988724278009	4.0806618378922	2.63099165259614	8.47349008746002	-5.78598300192232	8.75991870090195	1.8091355785636	5.06850105802503	-4.72867880957601	-6.6627541156796	-1.18837209267077	6.00199393024003	5.14950521466573	-1.31033549204909	1.17403944507475	3.9186311671003	-1.18836967115061	-2.13033311921317	-6.36074285427098	6.22053951361228	12.7508749495026	11.5789164488657	3.26108140282287	5.81904757406739	7.02188441400682	-3.49686590142844	-2.92344758045652	6.25526084981791	12.2899926255031
3	3.36583008093317	3.39567118269196	3.24500755840541	5.86269514838249	5.54134744964553	4.29194424267453	1	3.34880847479576	3.31274448915603	6.25505866937372	6.71179509558074	1.77061546696976	1	7	5.14527237624935	3.75413444704513	6.33193291249146	5.1916517187198	2.85260788789222	3.4336195662277	7	4.89310325889376	5.37908815786987	5.24064620580285	0.341547341670641	5.66901176898663	2.22403744965403	3.77276137382765	-7.82172998976266	-5.31979534878334	7.09099890512201	3.37915174927099	-1.80443405272078	0.778845883771159	1.96789079454198	3.17351828573204	-4.89708660478977	-2.49232398972628	-1.27756985490228	0.832785919221327	10.6987007959816	14.0672275695562	-4.05922297300141	6.14242978151806	1.54475118509139	-2.34998727744748	-5.38466471505752	2.48461082612997	7.50387846977475
4	4.9875364775878	4.3214235886378	6.43781424113761	2.12535223741109	5.86959339894456	5.67933130674849	1.18273913099704	1	1.88622754157352	5.62357658766149	5.12857956624793	4.37373069625137	3.18215698572267	1.25156767897166	4.01177452545239	2.65058834798218	6.93586948831927	1.95607798985839	4.09773482248518	4.217554582397	3.72944371259524	2.62807988004216	1.43799441029554	8.8762540093509	-2.81103534753675	6.16202547143556	0.395931062112129	2.70375257467222	-4.68964310122725	-3.26751697893537	6.5848726545636	6.79514069690992	4.20111394487243	-1.65655542132422	0.558873292071237	-0.289686692460248	-1.46337758793634	-1.34711853710265	-4.31080005314222	6.79515675293351	11.7936438952217	11.5951546160568	6.38628630040385	5.86452594749112	2.26660223660206	-3.30282227427205	-0.346444271351154	2.65160852233322	8.85612862837373
5	7	4.98641925298756	4.94750729552691	5.11617931157661	4.6376534478824	5.49052063745662	3.06654106317552	6.37073003406803	1.98431817210141	2.70629750678548	7	3.72548082202987	2.4874435806941	5.19140300671639	4.34875344214444	2.84367009263787	4.85803153180942	6.75550255629605	1.17618218761602	7	5.56338310703336	3.52456734004992	5.03060727971618	5.92444955658964	-5.17767359388467	0.718009001574338	-4.74200102087017	5.43185657296355	-4.87898483897458	-4.52930961099312	6.93441653731394	7.34821020679274	-0.0739881011152765	2.14984916438102	1.23540916230417	3.62929239669943	-3.0240606610381	-0.467881410443946	-3.26716960889998	6.28808229351186	15.1798577996162	15.0236073236275	0.765958005267063	2.58708575495322	1.30121795509699	-11.7545095294262	-2.83154753613713	3.17735144318822	14.2162343992271
6	3.50879447767933	2.82439014147226	4.41085964266354	6.9076345854617	4.73297767399587	2.57756392880032	7	1	1	1.73378782778746	4.59123527144487	1.75577782038209	4.60212239160398	5.49409352127358	4.52539566378117	4.17003119415154	3.46727807919886	2.39893208278189	1.38160448316136	3.06998211162315	5.18328861426769	3.44176308955188	3.12106900855464	5.0858768420923	0.0678685584290236	6.14874705019125	1.46474717572003	3.30822867147835	-7.38759901501033	-5.63427164695975	9.61691456476844	3.03190942676983	-2.2547830776094	2.49767516106503	2.53175048724657	4.01569882871069	-3.96197970808098	-4.04098450489498	-1.80239415396936	2.35957176566803	10.4361331852512	14.3560997078672	-2.21711971763363	5.74043369366494	2.49984858449909	-2.03732545146585	-4.27386462910828	5.58226454419998	3.14012088810157
7	6.4792445044327	6.48099573691919	6.1839627275883	4.40831837579369	4.51748994426862	1.25588345620843	5.95988874322806	6.70544683077855	4.01591011833166	4.15865580319454	5.89531013103606	2.43094155786412	6.68155855809618	2.12809344902305	5.74163609032859	1	4.07395549999368	1.41637723403868	3.97512990721202	5.70743420883416	2.58908499658776	1.99322885222465	3.66517287401432	7.18593629133569	-5.87878798578552	2.01109357007691	-6.33568866914561	4.06994684033417	-6.43126928662828	-7.13809295618028	4.47629141039603	6.86260846202772	-3.46645114103584	1.79494198897357	-0.919432886749981	3.33164375658427	-3.82829148530015	-0.605301154974611	-2.27799314611336	3.42305111192668	14.1530087965189	14.839925148684	0.083762661392475	4.58104344984245	4.97011316528046	-7.67455757845487	-2.55321739462491	7.51202233648595	8.60188939325447
8	7	3.63070594655108	7	1.4988663838527	6.4432863173333	5.11665599943763	5.40564769082443	6.67439833656632	2.61716535752938	5.95222930310627	6.30517155708898	6.23154096766238	5.0456098129944	5.04520859282475	3.36146104609251	2.47864184004687	2.30424211547221	3.12399910774124	5.79724000012835	6.55594805722874	4.77718532437904	4.00857395500545	3.09154190625444	8.20601463458914	-2.75486345235525	6.42308476781498	0.198523129282575	4.25807801224747	-4.53816993957986	-3.93881270523037	4.00445254664451	5.2695789035036	2.85413275641766	-1.85713412386758	3.90902036211379	1.63874525600266	-3.77401759573292	-3.38719342126457	-1.48442327066948	5.14196491098171	13.4763361415792	11.1337161681907	6.44909809044231	3.60153087119874	5.68608722494824	-1.38131500520701	-9.56021947840028	7.80593987484462	14.6019498673369
9	6.02680058101263	3.8963173034829	5.19573636982275	2.11571851394143	5.18674143972799	4.67158793777957	4.50464870063629	3.40151607658167	2.94155901918949	6.69835226543481	6.37099067279858	2.33443456266049	5.55780671858963	3.69857393105406	4.4404292648881	2.2532844439406	3.25553899950129	4.42272606548147	3.8990179300089	5.57105583263928	7	3.75264201372841	2.57484905791899	5.97989712297901	-5.29239695634256	9.55018190119231	3.31154007928469	6.01849232694578	-6.71399435065711	-6.64329005707238	-0.227675650554729	6.12116355677673	5.3586947532714	-1.66087319012531	0.419532496953211	0.881177455811512	-3.00953661092467	-4.14329990516662	-6.16388237718863	7.56942041879972	14.0381073563185	11.8129492701253	3.30480006003298	5.28020943513376	7.42821754078915	-2.19824500230075	-0.58149776182412	5.38004466696918	16.924711751656
10	2.70341741958521	1	4.51808640213128	4.90205578162804	4.63811051975327	3.7883545311175	5.68201978538169	3.8532277497372	1.56520537031814	2.96098002073429	7	3.28213454770413	4.10412609638434	3.42054467001891	7	1.22011552987462	1	3.28799515636562	3.78315654186747	5.82094692362709	5.13115604799974	5.30031892454294	4.4617929395103	6.90590170661294	1.00018218449705	3.52621252195699	-0.33210410692575	3.61764442860712	-5.97111456831322	-4.30926214644227	5.51568436628629	1.12969590574394	-4.1308717229205	-0.0376890607769559	3.89754275961558	1.77422330252613	-4.16467396197152	-3.23429104395329	-0.377828737757979	-0.0713090092713137	7.31424373865698	12.0160483333216	-2.73080330072499	4.86269806734218	4.52933794352252	-0.042286269807691	-6.54768396940003	4.63607171634983	15.2199301775636
11	3.68259260776407	1	3.57082124602299	5.57649283739767	5.16664254490605	3.27029628009234	5.66111717744811	1	1.38193257768498	5.63407017505556	5.1629577503239	2.99095305280629	6.30439866300023	3.39419464193529	6.38751000172186	3.53254179219008	6.23129860634005	1.58873670285347	3.83675664530657	5.07758909084311	4.43680036079943	4.29353143910653	3.91591022944658	5.7749195309496	1.75346790144315	2.7233733199428	-0.275040917940951	2.13023644766059	-6.21406614008274	-5.00236152737783	5.69888608627032	1.9014741016713	-3.72937991561256	1.31041657192421	3.40750434461204	1.92353725304309	-3.06361642634305	-3.49390953731752	0.234705457977064	0.188959235760854	7.78196754143097	13.1123854974053	-2.92833425229066	3.40729301860356	-5.06685244074563	-1.83897034915741	-5.99801176709359	5.24160340980091	1.1703459481525
12	3.13823740158609	3.27002738382417	4.11057800414397	6.9730552222149	4.13488187742274	3.31957354609489	7	3.16872288627362	1.21320728280835	1.57274382913925	6.5594927891666	3.03444375432087	3.92279918984433	5.8841090741863	6.44098785253975	4.25859952690679	5.31141192687187	5.64488600704924	1.35032778867909	5.17497247904793	2.32870941912436	3.44848515229614	2.43228348663221	4.31707210160054	-0.00398203916276152	6.68495313625624	1.15109413573294	4.61469035222268	-6.33803445473008	-4.57919316397637	6.0824579112676	4.02146413867925	-2.17200689263739	1.87202824405423	1.98366309173807	3.9155617886606	-4.15333301585547	-3.38181128399339	-0.909814771488267	2.60862927078619	10.7882645888763	11.8154930789806	-1.62147733225579	2.31449120345695	1.9839139977652	-5.96965625911987	-0.219941410097974	6.73109518789798	8.8579373999333
13	6.9786591548751	1	5.87334236733512	6.33692454390657	5.28364248916987	1.07338683628162	2.90710367797499	3.48899330240309	2.88533441962336	1	6.72212115708268	7	1.57147849537348	2.66704990247298	4.44433572008393	4.74099534902398	4.6293899986545	4.81517460999963	3.25556009888957	4.36498998913913	6.51389188829523	2.0687227855017	2.34502428393855	6.39250585711065	-2.93149321867281	3.08177732786796	-0.491092971576391	2.11748226323742	-5.54742583650954	-7.80584404626042	4.54958652833933	6.30978093269117	-2.54363136777437	3.99923992341787	2.36611246786439	2.36227691683094	-5.85218592655774	-1.53183164420833	-6.96507699160343	7.09215713064914	7.93804595071435	7.38274705464239	-3.11369991851908	1.12339044103223	4.69262174635107	-6.02764741964549	-5.11810510534614	1.81990443457407	17.1502889491644
14	1.72702402921193	1.08946294391648	4.34005339028561	5.98652261913655	4.89913426114025	2.91432730489092	4.69130637627044	1	1	4.87523384735818	7	7	2.5033178285717	2.45608262955389	5.65864136252195	2.94263876915694	2.804752254738	5.71828009312481	2.2343369025964	3.54749517010637	7	1.89519204931697	3.07543310507266	7.73196119285591	0.21973343891153	5.72061701503669	0.961005209930868	2.83898594036675	-5.91639555501236	-6.45933662414581	6.689975093096	3.02747859268316	-4.94544674504621	-0.105699898844189	1.80304960231721	3.1375715085812	-3.56121189536636	-5.97686851148129	0.0537809916343942	-0.459658167816713	6.9971278978004	12.8231770117421	-4.60613215398911	3.63755770605458	3.43128360766699	-5.72240105126006	-3.97549266301826	2.59299159812698	0.8341177144919
15	3.20693213988545	2.8927323251947	5.59273137552468	2.54890014171468	6.50442822738757	2.42189444620872	4.90503432906849	3.35845159161231	3.79670548046419	6.13554466437089	4.93161240384541	6.55835624347439	4.92102404000323	3.71120231387666	2.58382093469539	1.3548193021487	2.85528415980175	4.25490121703761	2.25410458783867	5.41609683360438	5.07662403085503	3.91783253683924	2.8577956273579	10.3788224090384	-2.05407938640587	7.81626403922836	0.961027104717753	3.17101251084868	-3.96247280786807	-4.93021961654423	3.52388073632006	4.00600378880874	4.40444481485221	-2.36280120446979	1.84446430854273	0.0064356870335005	-1.4957902985691	0.230334735379285	-3.59029819142938	6.70716147425106	14.1426949556651	11.8308002399663	4.93969938346787	5.38671076707102	7.93972442525358	-3.47767955512015	-5.10810950896388	4.57105116398808	16.6624539625434
16	2.5242622522818	2.08608855197331	1.64684583127462	5.1379319954934	6.08391009661861	3.41581618015584	4.02206974528596	1	1.12376989867966	6.43499854539848	6.29905362321449	3.2601187459274	2.61666823062861	5.94899686952393	6.84961693702297	2.12833420668108	2.7075934218935	5.38613603570897	1.87919199669723	5.16652869819241	2.83565598105011	4.48203821041871	1.08280950118148	6.40834736866382	1.18125351094129	2.88715474189141	0.335175482798773	1.36677700602153	-6.9565337176991	-5.52538741013268	5.76088752865381	2.92387985306645	-4.77689320593714	1.27299293222656	4.33507364856813	2.6177059808822	-3.13398162670976	-3.70164212896258	0.326986973771872	-0.473737809778506	5.5212990082779	14.7682017734236	-3.38065238260479	3.80998666581175	4.34210928331108	-5.78955516530336	-3.15023834159707	6.27208696797274	1.10425288348107
17	4.41525060505312	3.41768822756122	1.38946329521518	5.78997038920391	4.56195196250357	7	1.69416615559224	6.31589601985362	1.88249515839868	1.87484644565626	5.6590432966128	2.49191422466695	2.99815031329497	3.00530498272163	3.15411918649973	3.87038451604704	5.74190800919835	3.8575452559791	2.88499925579622	4.35346291773621	4.03334432686966	2.60281257064898	1.53232609337814	6.6826674182708	-1.01433123507923	6.93191737146602	2.46835453863943	3.78741574797468	-6.39913739128136	-4.44042020195369	8.33701605678928	3.56908251658615	-1.81355741413141	2.23840678253813	0.706103776969104	3.00981020554286	-3.05349276170694	-3.06003811276255	-0.223170934291727	1.09830316372694	10.7422079638099	13.7693461044262	-2.06479929186299	6.1278981754449	1.53069033903698	-5.14301433266125	-1.96103680310439	3.74716497295372	-2.01977265988051
18	4.5874592808522	5.54838372047895	1.33420926048926	4.35110233207824	5.69471292368762	4.3457093546818	3.73045516558711	2.49416381195714	2.04726738374507	4.95104663106095	6.22538076232377	5.90308118757319	1.48804884390667	3.47409545575612	3.2911590549107	2.45941254673125	7	4.77121151240523	3.44509103597583	4.90236779374132	6.67769939658735	4.97728842971707	1	5.61529669934233	-4.01304454599724	5.0268482522327	3.20744078704489	4.78283316866332	-5.92938136782175	-5.6276345300916	6.35660861727294	3.71316022228641	2.91843131205368	1.01384452715994	6.46661099528692	0.692168916854487	-7.76877984635323	4.48334645143052	-6.44739873099113	3.46469439739246	14.901621379563	11.1547855630389	-0.874576005799309	2.0019453137711	-4.26326574472089	-5.49474545751194	-2.84820817615286	5.75375460439886	18.2405534377449
19	6.53488082586068	5.99484567069985	4.86155748020284	3.24672095226439	3.72541609883777	1.94292215375543	5.71481970609924	4.99846278780024	1.84432868780366	5.97954021817651	5.59658385097645	7	1.77302879502661	5.36471068139695	2.89103458028597	1	1.74267355556968	3.58247326305542	1	4.94252711191974	5.73038678866175	1	3.99114745357062	5.34586548683763	-7.21981748281697	0.731196208541535	-4.70809377578706	5.5232835301321	-5.2129056584653	-4.0168768571769	5.4673423774119	6.75960335685422	-0.880836104496727	2.06736035441151	1.16335556975749	2.75896173510172	-4.101129511718	-0.446098511685026	-2.68037230052978	4.71845438234012	14.8677470994455	15.1342203578041	1.87749725387652	4.60905881597208	3.39583683226722	0.984750547965169	-5.18021965059316	3.95404575122554	15.1019490019681
20	5.74099728084198	4.79649368388253	2.90065086866355	3.77176436011997	5.80512666574783	2.61672781436239	3.48590668616643	3.55390104014204	3.48821452817153	3.05233401335962	6.02136759160403	4.18337675275238	1.7016437994111	6.51903403722226	3.78531154686054	3.49253106830623	3.76446506879937	4.44939637616594	1	4.34939693080841	5.65899044164678	2.61906161571841	3.07920335485345	1.95487633014589	-3.58534482159359	2.01128706541141	1.11043827733537	5.59527148467285	-2.26606324608895	-4.7700324940981	3.7079647418737	3.12654463437475	2.07842359601614	0.358494954247189	5.55887647451163	-0.410119167379403	-7.61267343709673	3.80807841355031	-5.73679429110444	2.79504341741582	12.6775032247587	10.5957450594621	0.946886803948427	4.97973064118827	6.15428036991438	-10.3397539943673	-2.44866378730594	4.23576615185588	4.72070379308684
21	2.72142515112555	3.46846823602717	5.96498461922983	2.52422495465774	1.39419024783315	2.88022649922298	2.70751990521645	4.11006459951937	3.16128879892636	1.68093798257449	7	5.27079568704178	1.71317839158981	3.50750816535643	4.31448820572644	3.0963674444948	3.1535086949889	5.84431388378629	1.03515161530209	4.41937680836349	6.01727444655428	2.64040224166054	3.3813198545155	6.6936658571922	-1.74131077907725	1.76171839584169	-2.87377825648022	4.0048341595683	-4.63754781666663	-4.72950110016095	7.03766077616239	5.34596345772495	-0.724338045185293	-2.39021434493371	5.86865800281894	0.188206566512832	-3.31343959940307	-2.79955043598273	-2.51671020692119	2.15050967958348	15.7181567374159	10.8967177549128	4.06502161186224	4.17501887434143	0.251104931001067	-0.717041815724405	-3.79787074646056	7.65105564299737	2.24858952903997
22	5.81484497969776	5.05038763692539	1.94505277069611	6.09916472203191	6.24569059266661	2.26380621074409	3.45764956424237	2.34092216515887	2.81770840993946	2.61200689777151	6.50831102583751	4.42965679454527	3.30433297147596	6.73419511208331	4.88202896137668	1.74402351384746	3.27972120659895	3.89240616018906	1.2972864174454	4.01916631794684	5.50161071297275	2.02639391137257	2.1779537274465	2.90988521216828	-2.27460203628268	1.85688052979347	1.77498499998604	5.85011217916395	-1.58564988803709	-5.92480455344522	4.14432865269137	4.1530595622461	1.31177804146064	0.233328852214163	6.00992066066593	-0.75966900149142	-7.35179933537707	4.10325892448089	-5.08355027333907	2.56671947673019	11.765868371706	10.3808066065537	1.33734057618096	2.51116376193398	6.14442606984326	-11.0850917339214	-2.06562351534144	4.60554832972683	4.67190717131991
23	6.56024769308936	4.42756903377732	6.61476436698839	1.51413355897576	6.57858504440372	4.27236750920561	4.97579431435501	6.44262834988842	1.3415881769129	6.48049682673086	7	7	1.43916730920445	5.78284533296809	3.25048293373818	2.6436468139331	2.55154021387554	1.64919568276319	1.40374469587341	6.29317188412819	4.46957949206261	4.83184276955623	2.32981028569241	6.15793277886355	-3.40393010173749	4.78359513638324	-0.367149320888558	4.86038268820973	-4.28432629010287	-5.19536350765325	3.7909236449213	5.48581434410708	3.77663003492588	-1.13378431407221	3.26680063125242	2.21773509492799	-3.66968795199402	-3.83686284534262	-0.939483737130599	4.89735117507154	12.4432765584032	10.7432567856014	6.82680782049801	4.87203250673053	5.13616532916855	-1.45140495435997	-10.3066480297245	8.09047258022929	14.2747111719193
24	7	2.71483025895776	4.22846757015538	5.5459991026553	5.39342118203464	1.74508053154824	4.17894817851382	3.66725749697349	1.46437310317869	1.92442820503382	6.28106856211578	5.90966492926531	1.64081646889213	3.1897476036174	3.38798557091484	4.04959157730367	3.99336283515015	4.56467726421533	2.7241897485197	3.90672368806565	6.54844922412218	1.19926291548977	4.38415821995104	6.40169268023496	-2.12990294861394	3.38351053817407	-0.753275991329353	2.35648586711896	-4.94450265493212	-8.13768418512069	4.64267340252044	6.03182101239958	-2.51702073270139	3.71502653754767	2.0168339814087	2.01662042243087	-6.06831240209113	-1.50194928656257	-7.55873850436535	6.69571494014498	8.21623924625721	8.39367957313073	-3.26405317094092	1.21525995522666	-1.64525723798686	-1.6508181728846	-6.50500249374	1.15417112375947	17.4498641862188
25	3.5569647422354	2.2435961301475	7	4.58915406244671	2.66306052794165	4.25250826549184	4.01509734540294	2.10575464737284	2.63897963183208	3.50703463540708	6.13765889985202	4.77698346389884	1.10852415124999	3.78433853653205	6.68601906054041	3.28742439412343	6.26101166492925	2.43754804034963	5.44812953948455	6.53417759106736	3.06311027041709	4.74951502473117	1.39576640608683	3.81443224024349	-1.81985016437381	3.2038697337124	-1.19049614739127	3.70286980051723	-4.41474428313969	-4.64400684874653	6.75935331376754	7.15096739657172	-7.32489176050733	-4.47571792153201	2.8849774367262	0.71082009510296	-2.11010898997194	-1.18828050605261	-3.08502152176266	4.2952969100538	15.6187438255972	7.04872703183217	1.74677810468077	7.36826012679812	1.20430144712904	-7.36209187669221	3.83872632790284	0.743511383041517	7.702726263767
26	6.97442978107104	5.05308132415449	5.59419360601562	2.47659958628853	3.98505753413942	6.15003209190208	1	4.47182385998919	3.44663884626866	2.06994235420319	4.67079256708903	4.35179165526414	4.42519488511615	4.80370498173779	5.64426549048943	3.52795352974856	4.11105946069721	2.10016653781884	1.89098131213396	6.19882966761754	2.37113957794414	1.39266903912089	1.66941562681784	6.65145938581157	-5.2708191797432	0.925918668293594	-5.96712978816966	4.50522308134896	-5.55072066307836	-4.53054204089382	7.33935080547118	7.7467289949445	-2.02214711486	1.05329681393834	1.43242637574322	3.27594823914709	-3.68317140625926	-0.680718635860733	-3.98325879142575	6.24888888105109	14.725443322032	16.0198859422468	0.701467133542302	7.38013224182969	-0.0534306273389591	-10.5715195477543	-4.13106943473995	1.18944577077332	13.9880310044757
27	3.95768002069046	1.97603751283183	1	5.37613135543089	5.47644013300356	2.34013372563449	3.94682078413138	2.25871505433672	4.16916816171284	4.3780287581877	5.46932097907281	4.77862983080872	4.98356764016359	5.51182815315246	2.40489386031328	2.26370971036362	3.50016575635969	1	1.89216443259795	4.7103833477846	3.35620777263866	3.40121771525176	2.16148706493016	7.0696812798079	1.54625585891983	2.52892832338283	-1.74731599225107	2.67254829044913	-7.1840104708108	-5.18387203082318	4.60222940809396	2.28839274083672	-5.55483667048076	1.08194621014507	4.26852403259212	2.66126244765996	-2.84855313682784	-3.17924769121613	-0.847767668807976	-0.564980531372036	6.33235870047028	13.7031072256087	-2.72171806543207	4.34361565380966	4.03218212543461	-7.98126370706772	-5.67725159212766	6.1173891870794	15.554526353747
28	4.65450052678302	6.37046365367509	5.42440446014238	4.44984339712729	5.6447902394264	6.52051642926778	6.16814315069681	2.84759280986353	5.13580520031133	1.49407100743776	6.001984034924	1.6580112099922	3.60327737371297	6.1773227843661	2.65288009516146	1	5.14587339272466	1.62400161214956	5.53151010441556	1.57898501854391	7	3.06484233825746	2.60610540690894	9.47735463787442	-3.80602184951429	3.28901517278602	-0.724719530260643	6.36337039402016	-3.48532660807548	-6.67744334702734	11.2829813870796	4.36315902439306	1.66712698375648	-0.694915295437003	1.63167324608962	6.90660601594499	-12.8350528360725	-2.66742900589199	-5.87403708682617	7.06147158622091	9.44337230649564	12.6538712218665	1.5202378370176	2.96892707457883	-0.757215050716318	-5.00372969807305	-4.21576283937609	3.40392316345994	5.06853009390399
29	2.77839126053281	2.89539603199195	3.03134513032476	5.86454649967916	3.43765630037463	5.57408095619722	7	6.95719690224378	1	3.06025120202594	6.8741732569526	3.88837461398658	5.47471902061227	6.96104578447311	4.58206646787984	3.63586686565024	5.83903093941861	5.69925614162289	1.14769588335878	5.83463684779567	3.72378602213465	3.33369957145732	3.43612863417899	5.3965196449518	-0.317799983122308	6.04466445514086	1.31480452887671	4.77354341208607	-6.64037080020234	-3.63119934881404	6.43602418662828	2.63871873565376	-2.711652985792	1.61430585853314	0.435779562845835	2.86899140153979	-4.74182281334244	-3.68521931783652	-1.4518539213403	1.50976030983486	10.5545137028151	13.3644058167175	-2.50071732083287	2.43176169638369	2.01845126262108	-2.87085534435834	-2.52773430189031	7.23622350428799	9.48216893719914
30	2.02374428781549	3.89264496073878	3.00957070713774	6.60339205030634	5.18966045910368	5.82813615576149	6.54027857066916	7	1	2.91957057250589	5.69831383037662	2.24058740379554	1.98152950144889	2.50028043326403	3.82310296720164	3.08081180857357	6.27252361436745	4.52702400662982	3.3904042848946	5.66043579343494	4.98504095728617	2.22963111667107	5.43280102330684	5.86950740509578	0.146998542792771	6.31749675207329	2.08179394635598	2.55081301795445	-7.17182131807904	-6.01290722568277	7.0613734948108	3.95204895195071	-3.55890582188788	1.82784158560029	1.39268354407068	4.36029395544076	-3.8483708334675	-3.48518744768103	-0.13205553637671	2.93704445028777	10.6967053109909	13.672733672778	-2.55563432992701	2.45417680682448	0.258447752360152	-1.50045403078702	-2.57444737017901	5.00440841371034	7.16818977254102
31	1.87993786208486	2.31287680200582	2.47709468499038	5.74529426739258	5.47137848049701	4.04972887941029	2.48615346289962	2.53591408119727	2.85365960554699	4.37270283600366	5.93055088743368	4.31051057396377	5.45852770533721	2.00674155085911	7	1.37309555880071	2.79299366137785	1	2.86666081212457	3.44098551109848	1.61552813397955	3.79902980506583	2.38594515083305	6.09362416007956	0.9060549831313	3.19357945849397	0.158993919271594	3.27628496982476	-7.79553057040621	-5.17543320422979	5.35196600208907	2.64153052349466	-6.39129227013357	0.00282296673706728	4.41324777835237	2.17556168538804	-1.88613808623609	-3.26173971920834	1.17625724100542	-0.516056758663356	7.65580644558457	12.5855515463882	-2.96281507843742	3.55695968950441	4.49314789698411	-8.45527954885091	-2.93769967405398	3.67124696562196	1.3825657341038
32	2.46695169513907	1.65959943153426	5.93790321712827	6.87567415131879	2.28757438867287	2.9730883854366	2.32580900334596	5.33895642499826	7	7	3.39315752219015	4.01452037339692	2.90893060114644	1.58027755200749	4.17481316568127	1.28950847749634	3.10396683036132	1	1.54225899443574	6.19772765779956	4.92505802382444	1	6.03437708768011	4.80411520230106	2.38897064490584	6.44431220961103	6.78348833488265	2.77013990007725	-8.15943673670277	-2.88792987604768	5.89797496961085	6.08166056068299	2.29849025001943	-3.29401270120468	5.33288649081617	4.18700239316934	-2.59363617829238	-0.309257335443422	-2.20827992604847	3.27599527945665	12.0210843152465	11.1143746405028	2.35226881805848	4.52534889592721	3.77743856186838	-5.72554716560363	-6.14283153155898	3.23036437665172	-4.49680495999248
33	2.25509158633434	2.95554549987813	1.77237954668607	5.62627944686467	6.23948205483133	3.55907076889896	4.95141154830192	1	1.89320177475771	6.77573325718873	3.65430351404715	3.55726027009244	6.24867263627358	5.7266482647677	6.84695988844258	3.02545625708438	3.0650980159394	5.49346686331297	1	5.58543232798215	2.19212773170146	3.78716388882904	1.19296982620414	7.22470540313441	1.9399215094281	3.72694087549975	0.0884460595007211	1.27457680672634	-6.98144093424955	-4.93690915042526	4.73558776370713	3.06533429594834	-5.32018182075915	0.868656463256585	4.05688346870953	3.14228004765811	-2.56540921979909	-4.10996274599088	-0.453156659835324	0.0912574633006443	6.40644775905275	13.6461316611491	-2.53874425335023	4.75921892164068	3.01587020515376	-6.37278611049835	-3.94759342803461	5.83293558197519	1.63120754543496
34	5.25885436504107	4.21151148539147	7	3.03060305866459	5.48072597961468	6.94172748164864	1.62814342513762	3.04038582516378	4.65238887531151	7	6.79681520689639	3.62307235232927	1.35566380349219	2.19868900232764	1.71773721860869	1.10093801832394	7	3.34518831741577	5.38092630897864	5.47088327351185	5.61569641909257	1	4.66405713005904	7.36164365639473	-3.91431322846449	7.91984688598113	1.40745479391623	2.51509939992233	-4.05396961414258	-3.27401047998056	5.07308155288596	5.71891874712727	3.76003533656969	-1.56061414115279	3.85184726475825	3.27699250400458	-1.35683278082619	-1.2376073515689	-5.22704137872992	5.51209976861819	12.3698422634906	9.47703412010832	5.88452660029638	2.29653840930833	-5.85750337998063	-8.58446047841043	-6.1243784109031	4.34227744978609	10.6324151853357
35	6.00935080068168	3.66599376641491	7	4.69772137022919	1.55414960870489	2.40805093356424	2.3433534288791	2.92283228259328	6.68520988424903	4.61404231744565	4.87839656048681	6.17103952162466	2.53333373824663	7	2.34284084848064	1.92246379507766	1.0932211725457	1.45439227391461	1.15583181908755	2.38681219365304	5.92502301109152	2.54768405051189	1.14409574038855	6.31444720704704	-6.58616884651338	1.45454423622604	-6.37810116071511	3.15311886900673	-5.85959717166669	-2.60821054944038	5.44467848892469	8.39012817297844	-3.38000308804689	1.97881633315073	0.755611468603131	4.10074138597206	-4.47567464989457	1.02759574908077	-1.03679687237435	3.56358900704876	14.3570785751321	14.0862428486314	0.0958597558453493	3.04911882960127	6.73756655658261	-11.054120336094	-0.335550866848191	6.7543910002148	7.04060071266578
36	7	2.30234507635808	5.66337053002732	3.93472721390208	5.00566819705915	5.84369080627804	5.83892233854193	3.85378632726183	3.76967438729676	1	4.99100943712583	4.88467112762011	2.09232995916674	5.2594115505972	6.83711865757228	2.48312719943943	5.90063304549779	3.81600682328318	4.7291572155401	4.60808124507266	5.42651129592775	3.97684575000613	3.08575969991546	8.35879683133345	-2.89349557130903	3.98678554455798	0.204923398676815	2.636474980676	-6.86720587921817	-8.71369777280966	4.46187318386541	9.48285475491288	-4.44033482988936	5.08244630386768	-0.286334885298521	1.84719002189383	-7.14774674310458	-1.92688291576686	-5.48686700928609	6.02932386529229	7.47807002985066	5.69770098000544	-3.07037924208614	1.36111181421417	7.73770934433749	-10.6222785018835	-3.936607461367	1.41620302770056	4.13319541124252
37	6.10185321485682	4.70393784896894	2.59611604490325	7	6.27895238582426	3.53347765885611	5.79713966875626	2.98477410711234	2.39549016566255	2.94024025762152	4.36772806192665	2.42562965228026	3.04435905573363	3.68731155625465	2.06559035387158	1.92838012156079	3.1706963794209	3.74872563371675	1.79733928509056	7	5.93546337745439	1	4.53002437996338	2.99195552630323	-3.42206918670653	2.57199368582879	0.78425520993557	5.00044546357065	-3.09719646876331	-6.43026890501585	3.32778819699915	3.5012649045872	2.01754919149127	0.114336970640622	4.71712069184417	0.895232310128994	-6.87363521920305	4.34749223128408	-5.10280899916588	4.36742348648203	12.550999209672	12.4125496571781	1.05444487881	2.77936897222154	6.49401147910135	-4.23883172010462	-0.0964681950194008	4.51504085056152	4.58335910957978
38	4.74671987897983	2.18774096469757	4.16378108523679	3.03832577032125	7	5.58096370931267	1.2982718724546	3.58278691915268	3.04829008584567	6.8738193590499	5.86618745602264	4.46896049402436	6.35311324725746	2.04255589542333	5.68867438641874	1.41078299421806	4.74920229889639	2.22591030717071	2.49496907747317	4.75694262690667	5.25543498530078	1.21431121855032	2.23782158632303	10.2653382272891	-3.3641158580194	7.25278150965098	2.29352671977444	3.4531748800852	-6.0143546232438	-5.00323621336324	2.99263103089606	5.98598419534948	7.18790816317773	0.440121035672126	0.347425672347119	1.34019937945755	-2.34878909203305	-2.95955093582121	-4.54537757768054	5.74284597564582	13.3763347870678	10.5939548016333	3.15146944769319	4.45426360367266	5.33530812813954	-4.55990370436079	-6.83660176730082	4.09731637857986	16.5988225969138
39	3.11028629999791	3.13616840595337	3.6015532739933	7	4.50661454391544	7	6.84852459872209	7	2.55645147168038	7	6.07552198638363	2.90706710932296	5.32942503991555	6.07445445442244	1	4.16662895115849	3.05452305879204	2.43142399481409	3.48840864829964	3.92612742068942	2.62158126564016	4.34402398321392	1.95129540035559	4.65079889441634	-0.0571401406747771	5.57267164403842	2.21426749636163	3.6333169987896	-7.66616734847949	-5.94862254319732	8.77724083192855	3.57929854707282	-0.997592403555147	1.63888183553473	1.78625257213977	4.38128260928389	-4.50654796140254	-4.06461496562704	-0.583870812988789	3.93643372238504	11.1779917526465	14.3360634328913	-2.73630560685494	1.61553235633269	6.69176895425613	-2.27795119560953	-3.2114214850354	6.78934450022797	3.76235695678508
40	6.51330223342868	4.84247394491718	6.22058488901346	4.98747504848999	3.59018282241288	2.008061787925	2.49025059398129	3.60844489502543	6.51736902340485	5.92636713430338	6.45792494435155	7	2.85010127288702	5.93187252607883	3.53441708735382	1.79957486354438	2.47612962756308	1.47042930381009	2.09176208855278	3.40416036889645	2.70734618975269	1.81007876877816	1.53905647530588	7.58346592793644	-6.49625460190281	1.8701510869612	-7.29567434213744	3.46874937232282	-5.91386728671113	-3.08197408080813	4.43017520636234	8.71475923445972	-1.91443956611919	2.55318675450439	0.198785301332092	4.12499963555352	-4.09314404454161	1.23212559674081	-1.2686988621326	2.85651473227195	14.3998258330478	14.8569028121935	-0.15404293763967	2.92050730767868	5.56657248562088	-10.1140189199478	-0.916058195080106	6.4264410583516	7.94167601006224
41	5.10898999068185	3.22079657694877	4.13255534260215	2.01258318037384	5.29084632656539	3.39345200229908	3.88658304823973	6.48697196349766	1.42017751160168	7	6.19908011603105	5.6291020351304	6.54629958927771	1.9103578358733	5.93468421122863	2.25561950789735	5.70476749696045	7	4.86483870872283	6.13653652289583	3.64718231284003	1	2.67838164366857	9.85580608227469	-6.2166382393712	9.8385869848106	1.24374367760751	6.67935539140862	-6.05089679110921	-6.23846947243976	1.94192887724938	4.3983238510996	6.02123474212497	0.827519167319376	0.617067234153489	2.8301300820491	-0.817680988346367	-2.25701071926907	-6.31236557009953	6.05508180245068	13.1347614289085	10.8241495584606	3.14983752876979	3.3958941724941	2.91124193225306	-0.95995570629605	0.108560292904287	6.81582140979867	6.0719912353123
42	6.58774478983007	6.18087710718726	5.60411299346625	3.1221896832224	4.17707482268056	2.27833275526161	5.09374884608395	7	6.71090460401234	5.01594935504358	4.69314055877744	1.75123175419891	3.41908700676764	4.35431187133965	1	1	2.00787426185021	4.4593893319462	1.02601817792401	6.50031064553596	5.94543534796744	1.41177170135116	3.65654149029493	6.06306222698464	-6.8443050186996	1.72555940333503	-4.78335053225397	5.06881747793011	-4.49880566683148	-3.84304374514757	6.27194169985487	6.48776812780704	-1.36945784844626	0.217057635445606	2.97234437989752	2.72216552069655	-4.12533875717652	-0.629179672111887	-2.24870509727401	5.06353927458984	16.0797399270728	15.5731374394286	1.92721682798732	5.20711593198209	4.23218183983921	1.17276349813023	-4.33835785904835	3.68285470145367	8.4206851813285
43	5.05501608185023	2.45633256544472	3.3915010316027	5.82416671098909	5.69405446307247	1.224534509337	3.52392859002536	1.95398941527866	5.52243953278709	1	4.9324479383799	5.56409773557366	1.41960304117584	4.67704492986676	5.83109932180149	3.18641113831854	4.38382435868558	4.69705960184561	3.55758734467859	3.33833701253402	7	1.31539142611445	5.33626018714201	8.02958800239513	2.04539219092024	3.54331690331898	0.895059235149386	3.59953053077959	-5.89452307277147	-5.97490290359143	4.87671559777518	1.42108495931121	-4.81961019959281	1.48490777548071	2.01091048460968	2.34651556471961	-5.85882381707185	-4.31650321600439	-1.38167735493631	-0.612071938345119	7.2989403647817	13.2021636965848	-3.07707382738049	5.04534612981365	4.32482196311466	-6.36889871855408	-5.87534956175394	2.02076406542085	7.33841249898753
44	5.0990598298395	2.47785703473378	6.06464535078153	2.80394159519356	5.99877513641863	3.97911476264484	5.57153348967814	3.25239104530462	2.20741012621762	6.74539541821985	5.25780021454503	5.97735187517666	5.46727891239245	4.49218111391112	4.16555584006245	2.09337665881391	3.21642620635982	5.13460316665257	4.47702407516674	3.19923011520675	6.80149769636462	3.60951974848993	2.17471372790131	6.05285240725887	-5.3185768151659	8.69859687584226	2.08414907033988	7.5526050233988	-6.30195947022717	-5.6482174358855	-0.301916723334084	6.51678197941179	5.74311757317193	-0.918592117900176	1.15681337946404	1.21738492573576	-3.03721224522229	-4.46787434252644	-6.22305030398838	7.35529278542277	14.0145911038523	10.9473213186215	3.39083460191031	4.64085619119032	3.93187119478935	-2.81380782538996	-0.544400587384357	5.53403182159761	15.0969410209299
45	2.68898639509259	6.63972257711995	4.2650276919276	2.6918930493763	3.85056874518367	6.90367843459047	2.40234056288319	2.73876786236741	4.59988325183964	1.6513598768509	4.22024933947411	4.27654281416826	2.69791427160088	1.41558180202921	3.1774366805156	1.22533059951244	4.41906977274837	4.47396159185852	1.90488945576385	2.27288031107038	3.79197620038141	6.12087165401851	1.76879944550375	8.65632628942762	-4.42260765876759	1.17352747430354	-0.90556906963396	5.7658297326283	-6.18675981248784	-5.78513000285589	7.95918439206711	4.52242070449425	-1.85685836199301	-0.109011370729466	0.293113991969809	8.25195683813157	-11.6419948970297	-2.33365163811335	-6.03708983864174	6.23970416694536	11.3497725039044	12.1595630612946	3.10175571950446	4.72723473137619	-0.11006262776026	-6.83384289913155	4.95571457663002	1.92440854650884	5.49489251975915
46	4.9544141378102	4.58311304525311	1.92232356621517	4.18334659753246	5.55664869119526	3.19614514701466	6.15518264527365	1.1840249570709	3.37662917276351	1	6.1415297541046	5.78363150861389	1.26524852848036	3.12790988214665	3.75064969996292	1.73347458772343	7	4.28492743640165	2.45235425850864	3.92860607575338	7	2.17956581843937	5.32450091726594	7.01181914481487	-5.13220645971925	5.65583690243358	3.60736015762589	4.80851682238743	-5.98490356617232	-5.2548581493638	4.74244641481666	4.40161774855225	2.4395303463178	1.08872827144965	6.7975480407435	1.1727375657663	-7.1403501988378	4.26304432033474	-5.76863875748567	3.35028779768285	15.6485836304386	10.0197723582926	-1.44584171375781	3.12731411115436	-3.40670421496307	-5.81810683053772	3.16241774841426	1.65680371557655	5.6626627582876
47	5.55138087483949	6.95087093745999	3.7692262833733	1.98930317543101	1	3.97781321952917	6.77650129766993	7	6.77266624143632	3.01310309336525	4.91055065187539	3.83213292093135	7	2.78990856829167	2.67009568808676	2.82883780075207	3.46348687633358	3.6495817671571	3.14768670908824	1	2.90684783895004	2.46517071864293	2.58314202619957	6.78665106522404	-4.21538700226456	8.28225008759973	-5.33873847369709	2.31261732082348	-5.91346006561827	0.728763846524942	7.89241709772179	5.7051775940963	-1.95436728545294	2.36880331795245	3.05424687151201	5.10496036964353	-6.42571503850786	-2.79609181944087	-0.773937847827813	6.89737420720208	15.6244856372827	11.2790155360998	4.40237447756726	6.24706294078604	-0.156621127867827	-1.40488972943363	-6.83117378414313	5.79366409950094	3.3289989595105
48	6.52895688478345	3.49796684793397	4.96052433719823	1.58086899276329	2.80158249099537	3.06516527211508	1.95380973143564	7	1.60223083335406	6.35473333878823	3.53363378190861	4.42262574229156	6.54212158760235	5.5464712857557	4.05364421594784	2.50883821485265	3.32164786250771	3.9566286239186	2.97547132031264	3.32567725644732	3.00690566332612	2.15731610622547	1	5.08197981972712	-1.18711999916633	1.81964639407388	-3.24257757888658	6.26901931182962	-6.00523168057361	-4.60666793336537	5.20446343579304	6.14664955523257	-3.62363175443897	-4.22202382695674	1.90211955711331	-1.19888487970369	-2.21006278190038	-3.22955153949522	-3.17448909495339	7.35369998593806	12.5003096666964	10.276144154863	0.101399800053027	5.87017763413752	4.15276857413447	-6.25621530507477	-5.30106664967999	7.13942688522721	3.87354579094981
49	3.20783791493535	2.05857081178744	6.07904262950424	2.2949669873538	1	5.13391035086823	4.95808680676564	2.78655703882065	2.73886951384134	2.37531810493413	4.83264543373801	3.87750830103086	5.56856740753584	2.76245045732099	4.95320545149802	4.171240420718	2.0806638011657	3.62268049153171	5.71955334032441	1.26946641117795	3.26566413916746	1.93680866776666	4.41989719812032	5.56481334153969	-1.81045921989891	1.65065411805179	-2.76671916096564	4.38375750580443	-4.7737936747049	-4.75539268051683	7.29083981359622	6.24146527341544	-2.10748970093773	-2.22055946615895	4.47432726762953	0.535475289186532	-2.13603330106633	-1.66378865688761	-2.20221750844335	1.66239398742114	15.3196704342136	10.9622045323084	4.04080579850769	5.69536466719234	-5.64290950016139	-1.6681397725209	-5.02334688562677	8.06469738438327	16.992580359507
50	5.37815739052748	5.71298698052098	2.40267170807781	2.96417135187587	7	3.17639341000377	3.1016380848262	1.1296055527613	5.02555694563294	1.14294665960081	6.5660894020322	7	1.66885391467318	1.14430068286415	1.14669810133358	1	2.49103400462799	2.24519858473224	3.10435735892244	3.87301043180604	2.33638707432419	4.43008664881282	1	6.96066259823295	-4.29438570376974	4.52135302853671	3.04026084303507	2.76602521345536	-5.72576312109594	-6.39169935295203	7.311354888571	3.81633533513659	5.05484765459636	-0.399312999980713	5.30931087515466	0.854715198369228	-7.35154032916187	5.54189149697961	-8.61254393983404	3.71738085632417	15.4319922951691	8.90287079988384	-2.16198953001713	4.12577640095748	4.15621975488581	-1.47479620059828	-4.75075382482657	4.04741556873768	18.7271020864163
51	2.25848166589546	6.03830789754532	5.13319390381263	4.16656163069574	3.85222069290165	6.80230715669865	2.19375929504447	2.94580788652562	1.06900754999217	2.18034481949279	4.29239003348909	3.29654274446564	2.50600220083436	6.61013681502726	3.6129378076893	1.68163355992102	5.2554375858178	3.79888667219745	1	1.42384767784613	3.91633418626858	1.44267629029133	2.68056757172619	9.14656606222877	-4.1033318658835	1.02548511096889	-0.413186657188838	5.4206589402618	-6.20198202606565	-5.72368233278611	7.95780561254054	4.62503614703315	-0.619416173120419	-0.0313136281348557	0.357224519858843	8.49658963897229	-11.8573828200315	-2.51535754160565	-6.4288645122134	6.89470567310828	10.4731052408523	13.0093824777969	2.46052279890576	4.66845591171869	-0.104402589942993	-7.20103251876668	-4.16499834900302	2.2198291784624	11.9409525948959
52	7	6.50855795964981	4.2408420996426	3.10865176087896	5.47992731044456	3.21479065127899	5.38354700206573	1.63826055568064	1	4.83130417676169	5.57650914699	1.35164460712838	5.37663152664564	1.9335374074943	5.28448735171386	1.07275425895298	3.09184282847575	6.87191098827768	3.98058543559349	3.79181658151467	1.49226167316601	3.91880123262679	4.24920154191979	6.87922754916134	-4.38450527368772	2.92722088576153	5.24929923457497	3.44025596115543	-6.33081559394626	-8.80703181646886	5.25633574183625	4.75676104454508	-0.553936321966464	-0.399452558487455	4.10176695066044	6.91709021289492	-7.34721451219495	-2.49303668863867	-4.70372505249914	6.16673964950289	11.9963617384837	10.8673793410419	-1.59031685457806	1.80606796531107	7.15894926387368	-7.2374316285567	-2.742932570695	7.68157996049988	8.0085708467848
53	3.19809756113304	4.0808602920005	6.25490370242946	5.0592700918658	4.97988369692152	6.6350082626977	1.44847403922488	5.93817592228785	3.69302388787551	4.7381181838257	6.52543146793433	2.03703843100472	5.33173566861129	1	5.27509242931565	1.13804134040845	7	2.47437137599955	6.17984634437315	4.51169744207006	6.81300751016683	6.10243894844096	4.68352318296103	8.92380088742323	0.839152714715516	6.0555342124523	1.7376072300829	4.52222968774107	-6.84189458356524	-3.61388691409692	7.76906092063263	2.42386166837553	-3.92021721738662	2.0476643608927	3.9284154952124	2.56246042078616	-2.04746742665799	-4.46495985215267	-0.645290143949008	1.71443231253085	10.5015581858967	12.670385938799	-3.48701074135373	6.96790140109652	-6.00723805081413	-7.74492471828111	8.44821501903067	2.90207887145982	6.86168024148935
54	6.4903812629405	6.0132934571116	5.74308996857464	1.59460191199337	4.07303534387184	2.66726702611186	6.51002431861054	1.76306095927143	3.32237073082059	1.6564615156688	5.88889081706417	2.9835355641486	6.65497443009883	5.04592071446284	4.3852606950517	1.16306219801316	6.4144973876252	4.74542488284959	1.93634137300109	4.58102243209709	7	3.49544500078647	1.61754452332519	5.77472367000038	-1.62095842271686	2.09512817519092	-2.68623251231124	6.99997342794264	-6.9024755951189	-5.99830594678803	6.71121584224075	5.16461357478677	-3.53509539794026	-4.91566710883216	2.00269958845628	-0.768921919086573	-2.04762668995647	-2.81846381087318	-4.16548061843873	5.89337633878272	12.8266708442792	9.51967022225258	1.21997092297802	2.31042896591339	-3.92829809743771	-12.8543227124207	-1.63292433173373	2.38701403078058	6.08335523008775
55	6.3247502107741	2.22450139917447	4.21298376788281	1.74942756674208	1.94856005144357	3.74753960296262	1.3174235315987	2.97812252644985	1.82538846771075	2.55556229388216	5.02083290255663	5.37929732003219	1.87015101685204	2.21337482242707	6.16012659220224	1.17731253816464	2.93559292483786	4.69037416151217	2.78809984599447	6.67057649349265	7	3.21782764490149	2.74711092294796	8.51575516947166	-3.35977372269437	2.53100438737233	2.69313531911347	3.64170789171534	-6.40658850524283	-10.9825569884317	3.40772352707979	9.50344759204644	-4.74654598395219	7.091540940228	1.38293837437753	2.19429179634581	-6.62597075411612	-1.92007237287721	-5.79647862693875	7.81299615512675	8.69249767715473	10.0404214013114	-3.04667913158062	7.3997331581485	2.36870290988736	-10.9514282624679	-4.88420174509379	3.52517555635852	-1.49427837278489
56	5.27309911742955	1.97621237297325	4.24689449785217	2.78266116126708	7	4.84448959451198	3.92768689433554	3.13660829934174	2.8675664682672	6.50081327231999	7	2.03924150311372	6.87230028863089	1.79204551462515	5.68613172533939	1.63318252044775	5.09919016561644	2.63270406376024	2.15503204251615	1.83616650816895	3.88663179617073	1	1.85217324634099	9.89874671676451	-4.13364752901705	6.88021480345507	2.11424962278618	4.23859723849433	-7.02045873723686	-5.14458613500277	3.45225803207288	4.95145467820218	7.13872312781746	2.08044054665832	0.665125572288493	1.88807865615369	-4.0901315842919	-1.81062914415578	-4.48747073396699	6.63143297313612	13.1811578441747	9.76086810249073	3.52188641967628	3.5643035521206	7.94612777395467	-2.04401582705491	-9.67147368814482	4.71583367915554	14.5491534879535
57	1.15819141851691	3.60231873069073	3.11062102135675	6.31887789296947	5.55561912506517	2.96013708144282	5.16016265273062	7	1	7	5.56446220853249	1.63005857235842	1	3.35877917494772	6.30917680788406	4.10802300540555	6.30082401234061	4.00991828003885	3.23981399897153	7	3.02308251243619	2.16016972110728	3.04110017510119	5.28098467809465	0.171623211973019	6.39116073293334	2.00645549786645	4.20851711262413	-6.22583616556896	-6.2828467390443	7.77306020756707	3.52117843873324	-2.8468978647955	2.58868742748759	1.82922887774866	4.94084046415342	-4.60318772857361	-3.47595178591363	0.354372595732268	1.53746161088711	10.5948171280722	14.5024253091752	-3.74013220342943	4.03650072729636	6.16470396859556	-0.879981085599461	-0.462534227233114	5.84188005977697	14.3222238644674
58	2.02929769317551	4.20846142935497	6.50596022940524	5.33912919015773	3.06861729119632	7	7	4.95258576422897	1.77597912165207	7	6.80189153961932	1.18088596999188	1.92853097823394	3.5587998115753	1	2.57165565138172	6.86472096644077	5.13642871573909	5.23147351534382	6.26404910843747	2.66194459847076	3.25781500204804	2.79762735308261	7.18690395805505	-2.86572351847932	2.37870124420588	-0.808195730712082	4.02071796709554	-5.39747766243899	-4.50232252897557	4.70745215714917	4.09276941623275	-0.0996121564961354	-3.80644002208616	0.993201513872397	-0.983128071331229	-2.67596959543786	-4.33304488042438	-3.63890659287921	4.09623037461364	13.1232650268009	11.6659321948441	3.58372861462924	4.28938590642505	0.741920451570871	-6.88974708435752	4.40846832428508	6.46082349654961	12.5566264524522
59	7	5.41738168866444	4.94591549327404	1	3.60980534203754	5.32245914497357	4.60928016011146	1.27588488502094	3.32514918056878	1.76864308842576	6.11653358668085	3.90839368473585	7	2.54328059207402	4.19956620397131	1	6.92013162208181	4.86586068457996	4.48393431876776	6.15668646043574	7	2.64562758665676	1	6.14102506588956	-0.556404396787728	1.99579000081526	-3.36320409666265	5.88630433414498	-7.67786766955023	-6.04381349290695	5.2130472149216	5.48303728800113	-3.48141791481823	-5.47093817421748	1.49757534167241	0.163126590380571	-2.01742952553254	-3.08408562861324	-5.01943060618539	7.13649530321005	13.0068312161246	8.98000924104069	1.61048779285891	3.13691532815544	5.12026335740341	-5.22502560745209	-6.69133440336235	2.23109772226174	3.83598353075426
60	4.63862385710972	3.83235448491202	3.90344688617151	4.5578822609166	5.01803482689088	2.82491315020744	4.22302545808684	1.85336952182126	6.31696663696392	2.50751429854776	7	7	7	7	1.8751340732137	1.89444192143691	5.00955488795667	6.95742823727684	5.6489984876169	3.83269998117405	6.55409787971109	1.62970869662491	1.47996175611974	6.97358706502949	-3.4232067074488	3.14534139774781	2.69991126921369	4.94393138273106	-2.24838342634278	-6.12337874372379	3.29609011160391	1.84688745832836	3.85950908133143	-0.414114085218657	4.88607589761127	1.21338683809329	-6.36404631047226	4.90524482785741	-5.22377287207489	5.38062008532765	12.4114538776263	10.7224872442225	1.07869911369607	4.80017079948033	2.06977369519992	-8.96318166161984	-7.83255653898118	5.12557107287193	4.82261170107873
61	4.43703095805662	6.96083969915182	3.37800776308849	1.84789546067262	1.43229497357026	5.76061570487848	2.71648882658171	5.10328375808205	6.86455358072042	3.17773806143268	4.60816500504501	4.04258657548007	7	5.87549288674911	3.5042686791067	1.79907449935128	1	3.17440952255115	3.5178047325871	5.25285392950775	3.57811595609856	1.70936195442222	3.01913808983145	7.18994249483272	-3.86098958804296	7.32381229195697	-5.78507267347756	2.1289600520361	-6.0201857013994	1.66447488841673	8.35556976296348	6.13519416574624	-0.217279416609068	2.47591469710142	1.66593924889321	3.88757899503715	-5.77344455774434	-2.6403932291479	-2.41744931012389	6.36187025280922	15.7613617242786	12.5274683209218	4.8261685076182	5.47085083236587	4.64169055359693	-5.33511642005382	-8.08847119448486	6.58760642297659	4.62360502011575
62	6.81085868316284	3.32271024226783	6.9148084163834	1	4.52799224243819	3.53922482308325	2.714680703844	7	3.67781645782725	5.37974609059541	5.0792374262676	3.14320702915923	4.55561589797541	5.88522390154984	3.93832141510345	1	4.0139062801608	4.8770870332272	2.98917479841888	6.41157137748766	2.56167847041612	2.92514206013458	1	8.75300972694385	-6.49280902032689	8.1385435755098	0.449674318662448	5.18186487097153	-5.75365279504647	-6.56351892880736	1.46892241078623	6.16541035171958	6.93013792993268	-2.93733737923733	0.185086154533935	2.5383529429771	-4.32989467745977	-2.91550948850886	-3.60763233479446	7.76848609888532	13.8081223493153	11.3967441913438	2.17555832149242	4.60086435885191	1.39951436116139	-0.317422701643912	-4.43550973148623	5.99904022103402	17.7253581574118
63	1.44993356723938	3.72397819924186	2.4090345575752	1.45348801884667	2.45733621766799	3.05131154896753	1.90739934433386	2.95798900561062	1.81236298767787	4.74727218616799	4.63861500848777	2.94298827952537	2.46867680761365	3.75203454110769	1.08113412286889	1	4.08030818474014	5.17926338649884	1.96367366128767	3.96380212729942	2.04178759364405	1.31735808531732	2.37501344290868	9.95834693898058	-7.6075827063149	6.50914831685645	1.33253306453528	4.42797773728455	0.167677319937397	-2.93652863370108	10.8776036371795	6.9024906280295	-0.137881909854136	-7.78395066505302	4.05556199877511	0.881595376124868	-14.8222919683814	-0.282559406906584	-5.64374626829553	5.82248403212992	13.713821530495	17.1297932212297	8.48866743153295	1.82904427688796	3.1042198591926	0.191383775758552	1.21093310604727	2.70290372733803	5.74598595510235
64	5.73472012960924	1.70470830724914	3.28143678969424	2.75320913220362	5.70670891886078	1.76452250708611	3.46886858408793	5.69561012239331	1.25142050183375	1.57925375451897	6.21696318614983	3.34337696091446	2.59530343341079	3.02636387238119	4.86027850548783	3.85457823671868	1.73459881512506	2.81026732564031	2.39432392437402	4.09296391005587	6.13198483166245	6.96088052870155	2.62866295455108	7.22807759937749	-5.88892699869006	7.64394477579701	-0.492829674433716	8.16329217691388	-5.75489888397108	-4.37331415768622	2.62155897361772	4.15310196342908	3.43551996814486	-1.40589761058246	0.471318501718455	2.27522886040638	-2.47461197308413	-5.02141080651845	-3.1167862700692	7.83007262321471	13.2545617554762	11.1400569968954	2.813123505026	3.93019984613252	8.31112539458575	-13.434482953605	2.71766828722903	0.162962791453635	0.0436439997935231
65	5.92469250413824	1.73396536626069	4.99003152411633	1.98070577570998	2.98940632249023	2.97696580768065	5.70659976162823	1	1.26619614738587	7	5.00787746165377	5.14963125030712	1.48918276629065	4.92991024717237	6.18710380819143	2.32294316363362	3.11367769437652	4.78219659949467	3.20867760950539	3.62545240374156	5.95849964679837	3.0792879397384	2.54466528982574	7.9396812548561	-3.62607561779414	2.1523377596299	2.25376218798793	2.72828433351672	-5.64383939969731	-10.387748740213	2.63595968602008	9.93730029810524	-4.30743228393378	6.37469692776684	2.23716042916406	3.2874186066819	-5.85797094822845	-1.88424332733232	-6.3760018318994	8.54798602189522	7.63192102943035	10.7772818888799	-2.94644415409585	6.86999687149121	2.13177112738256	-3.75308437285163	-2.98172162740478	4.21601263710397	-1.38984972606474
66	6.85850657971435	1	5.1991750228944	1.40518545444144	4.28187575628249	3.86759370781505	5.57485514691669	5.13862758790556	2.36535374518059	1.75266068610132	6.70035818965974	2.36345675661556	6.06113107729006	3.62229604868661	4.54698956716271	4.27622995917529	6.17020290650145	5.35185429144179	3.60903111192646	7	5.48273959405851	1.53294867431905	2.90490321032584	5.76274472314627	-4.2718435429005	4.09851614805918	0.317506471272735	3.19021742048488	-5.69189551641253	-8.76165594778915	4.04910248473151	9.6079187943931	-3.42895432417556	5.18188038640194	1.47022038703464	1.11780054044699	-7.84346622251466	-1.91559429854119	-6.46784668235481	7.36450065420288	8.4319955751824	9.30324200629568	-1.88665016435971	2.47550986082552	3.09907892189055	-4.04819391000843	-10.3317060368541	6.47507645814234	-2.5005015236714
67	2.42354219404946	1.35596362228576	5.54340522621992	6.10831047572507	5.84313402452894	4.32338000910598	1.56677257495134	2.94095758149246	5.63899945195985	2.31843692219904	5.02706593697675	1	2.45762856593442	1	4.87632437501988	2.07536408111353	3.32373441989841	3.09143567540819	5.21672787296714	3.65348555990446	6.44991260207705	1.28589259218879	1.14495515392878	8.73343198336588	0.435942221760603	5.9466266289419	-0.0400336541567153	1.51626753489232	-5.48172040886519	-5.73120035948659	6.95570117450887	2.46610189492318	-4.76010634399769	-0.676530656133725	3.71846600148767	3.49661842158246	-4.65714714547512	-5.37472944421984	-0.607362103139908	-0.689969886773045	7.04561978953749	12.3647886747239	-3.66335031093326	3.53618077887512	8.12701468299055	-5.63981111611453	-0.925885498074669	6.48877549842796	10.6633484946702
68	5.7747196883306	7	3.24775486565159	1.60034502603765	1.35444695525411	6.70069696244552	6.95710210857614	7	1.51911171423239	3.10459048885858	4.58253354870884	2.43869721741584	4.93420574767209	5.57680343660756	3.05139610572103	3.97570741875824	1	3.34314194916882	2.56916959885675	4.60884306851701	2.50435754162864	2.30172195184148	3.57427758292469	7.38934499655328	-4.35952521933674	7.84108628861643	-5.32101708314595	2.17589131648871	-5.86692364213289	1.45420838738859	7.47910806350048	5.69669644347198	-0.969104373758436	2.84264848016166	2.5057480413017	4.77755536759136	-5.46849218697719	-3.35834446534653	-2.13395042003958	8.08080324623251	15.9771410188992	11.566484163236	3.97530207408607	5.93370743003056	4.32684904794942	-0.787258352378738	-7.84984461475178	5.4928345440584	3.44138246779788
69	7	4.30083621058026	7	3.79911136906517	2.58181698731574	2.72484661062725	2.00979251129722	3.67260494206668	6.430040937588	4.79355984640265	3.24604814894267	6.25199777438288	1.95779404839154	6.37383488929683	1.21105110542684	1.51306780383707	1.09594780820834	1.02523171825248	1.38080234581592	5.96017564332832	5.620280471315	2.60697895969141	1.14879762765505	7.98843069878633	-7.33198819240062	1.06554369441272	-6.65555134291733	3.63237704292348	-6.32324337154933	-3.03413369881586	3.97030388484297	8.93794990527703	-2.20692823948195	1.35789846753603	-0.0412536014157739	4.20301911837122	-4.64137732375465	0.547371676851224	-1.51661999803895	4.17820803676894	14.1480654784711	14.4842331929408	0.442250063768025	3.25805918078627	5.57477568664812	-9.13873025525842	-0.575843450018732	5.72014320835988	7.34192756425358
70	3.6074221599151	7	7	1	1.61164030121236	1	3.83506016308155	1	2.12043444085263	4.92993034074079	6.41313620149813	3.5728596256893	6.03070031581885	3.17519441233188	4.54499101057838	4.44003585136162	6.77630734203367	3.81119747242846	5.38798894791649	6.01261263980805	7	2.56518278090431	1	3.13810101691159	-3.62814970337136	6.37743527318132	-1.4972834745205	0.818723208154782	-3.94368214357178	3.11433510997956	4.08678452774831	4.62528679924587	2.44336711707844	0.30423085000066	5.16670275386915	5.40295800716235	-4.99207394805746	-4.444148691463	-4.61728857669553	8.1089299934143	12.371247374363	15.4975768973354	6.59219761639914	2.45359751572114	7.4946255903163	-4.94471548805959	7.41559253873923	5.34998626956729	3.62288453128071
71	7	6.25899484423549	6.30600751911428	4.46497041696087	3.96046946550859	1	7	7	5.15154104572018	3.60449763060311	5.3087327443968	1.96671715115613	6.83711023539049	5.94891150767729	3.03539055774679	2.00671460393194	3.46640180167009	5.2398262256009	3.58248112335645	5.93497002707571	3.52083153509368	2.87639417422863	4.18126266303023	6.5000865868764	-5.18321260697938	2.40350036445378	-6.60780135634056	3.6582317372512	-6.42853688777589	-6.56847585158355	4.67075840865853	7.8181064687609	-4.99161444131646	1.54868044739697	-0.360844587857765	1.44297379426823	-3.05486031711914	0.00139551785143832	-1.84809305836486	4.04017008048839	13.820680288248	13.3013597448371	-0.171135487984904	1.5030464422619	5.49930868693142	-8.19314459144211	-1.84758436320098	7.44986541525199	8.24405665211376
72	1.55419726815722	2.22590393801969	5.26010197660219	6.33180489192014	5.309807183042	4.99495278790236	4.54298492598537	1	2.36628878507107	4.40332212207567	7	6.35996397425406	1.76499619044988	2.10176705584237	6.4209089837876	1.35875596092275	2.82559799154576	2.54117501210247	3.69533805182082	3.2761273372926	4.92179719624135	4.60221433408598	1.06902861093778	8.37782878500547	0.766223408687854	5.94645589902258	0.412593667018765	4.04458749866708	-5.71306075573456	-6.83012889102682	6.5040440097049	1.78465943408983	-5.28476363419685	-0.895141913123979	2.71271006483689	2.70987957775673	-4.47680350764962	-5.73943391886838	0.460946861575763	-1.30473752962707	7.39289252103187	13.3588543223235	-3.84744618182421	3.2324804942009	3.11784038464074	-7.21801885525164	-3.42420624152469	1.79066847500419	4.81043160859558
73	4.06400230750746	6.60767958210042	4.61313236820169	4.03667155386018	4.59217465649112	6.06041997807519	2.20916611731513	4.70428738734805	1	1.96760267160677	6.94177144019342	2.57162025578363	5.03657960349903	6.52003894198269	6.58948494828935	2.75867577279029	5.3641649950051	3.93167798807805	1.34633063511932	5.88218681268711	5.18292967730213	4.77399211545458	1.31104839896018	7.83343572516854	-2.17660344562052	1.69662570287997	-1.63252228577785	6.27774358661235	-3.84388175780197	-5.9654350052567	10.1003003080973	3.98753447150643	0.853759443700754	-1.50968120279023	1.77923722136073	6.91036381300001	-11.7703844700248	-1.89864217569192	-7.22940629752574	7.01679132907703	9.04495451580806	14.1432282760814	1.51592103685227	3.47738825166849	1.20835103949512	-1.29142239262587	-0.371118869752237	0.687663404453076	3.27504269664219
74	7	1.94271685517365	5.4735288741906	4.81876439708768	6.20804058880889	2.86619088265559	5.12272668718475	2.93487975698145	4.63716232006366	1	5.86977971774312	6.70757111556633	1	1.45824810734016	6.09934425825056	4.42904183979537	3.77189393977819	4.79132598043096	1.79852667459776	5.79681122932263	5.64886349549159	1.00530719746212	3.57639107720505	7.27760961828376	-3.10466509023631	3.10322017008833	0.709086109149067	3.151195783819	-6.44831411920497	-7.73493089892631	4.98930913247402	6.68346451531494	-2.79507039201129	3.76332240686218	0.698368013506894	0.972111518037349	-5.02222577480734	-1.13416552772974	-7.72491132481108	7.81340159311863	8.90433719159131	6.62772274611015	-3.03895342111561	1.52753660015864	4.10471915557921	-6.34836806728489	-6.86694179584662	1.31204775882576	6.68042337173463
75	5.73722908833053	4.65818241989251	7	5.55920600407235	2.40443210521438	4.02560538991745	1.87080814407841	1.53730982056461	3.60461861160218	2.38398261095495	5.72425487841564	3.23915843891838	3.01958631049436	3.96091736858793	4.23373660780629	1.49408011633766	6.08538982589204	2.29859819734513	1.8950464230944	3.93148697621473	2.17716405279797	1.07313153899613	4.29614963586666	8.83179593973035	-7.30838062774759	-0.948019644557688	-0.283367391836617	7.40956327473608	-7.29038483291272	8.4408640317291	2.02629130237778	7.02252279239298	12.8634549173066	2.5922470965008	0.767445994553629	4.46481847636294	-10.7050506063992	-0.749157749149952	-2.24291839376763	-1.41439890541101	22.3265120629595	14.2072212311038	-3.77707998072088	5.80867605083767	8.20276176582467	-4.00139503478582	7.425490737057	6.79603442796931	0.341859538966875
76	3.81533952965621	6.07365828000149	2.10697063892016	3.14724524546542	6.93008103323244	2.445096916103	3.16626907173902	5.6752988254363	5.57150968920275	5.37458989561999	6.60854913634323	2.02850093737108	1	3.83913130508346	2.63958527621185	3.64201233043282	5.51621608744417	5.66207129295322	3.36371996769973	5.47442938988426	3.73370704644148	3.17345325271346	4.19879756984666	5.02042580463018	-5.62604295717495	5.65894019687982	3.82659806176789	4.60370626078339	-4.52835549231768	-6.21599969922168	6.0583358564791	6.2516742004489	4.64993639832418	0.545401972446441	4.95083841165624	1.70968272106779	-7.35182590479573	4.90426405241379	-7.97377530119976	1.77417463301248	15.8716302135297	9.63681285023025	-0.282813863974998	6.32810435938287	1.08053145663626	-5.57162714256663	-0.433024921450999	5.19344356057236	6.77067359734449
77	7	5.23198396502955	5.69030645107207	2.9313327190504	3.54629846115583	2.13009667451298	5.14344133498672	7	7	6.30405559412265	4.8957640633683	6.11689774078189	3.554686669949	2.18900260856229	3.01574612526162	1.56800731300286	2.09021641860976	1	3.28766560123413	7	5.54867783959916	1.39074312415306	3.67044563022506	6.983214915986	-6.22491988745624	0.553789290929848	-5.22473856377174	5.55882342102669	-4.76643895984429	-4.28505686052111	6.89759198799453	6.63510190249235	-1.28173853829301	1.64321530134375	1.35475460746097	3.63081497169864	-3.80897852324942	-0.780242206888818	-1.83117659114038	5.03057556525416	15.3159723977979	13.8210371430099	1.95333613936004	4.35259237082788	4.18176859672931	-1.76626118340623	3.42093587470871	4.95296069873741	9.35017538698676
78	3.56331279977399	1.94934739876752	1.4750346210866	6.37396320989391	5.14718602406431	1.74482832726232	2.83079838953644	1.27264722646215	4.42447180752571	4.14556113496741	5.25365563055694	4.43854921775408	4.39676471406566	4.91778715186888	6.99818753797265	2.73988887896967	3.70109289423644	2.5257810294232	2.0284878883271	5.61294077518839	4.28496467449785	3.53460439956746	1	6.82105011019957	1.10569665199084	2.65028477994935	-1.43129572071906	2.24815096558582	-6.39447100245003	-5.74706274822062	4.19143137504534	2.15880622441122	-5.45331033037786	0.34435941462164	3.19824512896175	2.66242214254662	-3.32665887550399	-2.98725485819437	-0.570628223151311	-0.76017682778953	5.98075371187557	14.2129168912348	-3.19127168424253	4.52647833267242	3.14212527499378	-9.1352524861911	-4.2258338943262	5.06182805907082	14.9281963613304
79	3.17922240277419	2.47962046624229	2.51373525255726	6.54026165072906	6.08171414146928	1.52267677762039	4.0482151028866	1.72390787624898	4.62410937364065	3.50183465901904	3.43289512316403	2.08850677593531	3.68637299170638	4.72366601955479	2.19781781704551	1.93487493897951	2.4046088294312	1.00829847421636	1.91553003505702	4.50916125487288	3.29112425307373	4.53128480704177	1	6.85993497632724	0.802623922700043	1.64167005231319	-1.36737102135333	2.07289153297359	-7.0999267416797	-6.06232522552756	5.35468013429186	2.38035534294928	-6.04471635595151	-0.0362110181242975	3.84438431032942	2.35495602913474	-3.09043295443126	-3.2546527054155	-1.250958758668	-0.780460168041424	6.40363356773058	14.0368057288719	-2.96886554948082	5.83211372609221	3.53357078093223	-5.54262819685122	-6.50976846862244	7.25112836286815	-0.0934480517797406
80	3.30937751178261	2.77715366080754	6.82737872887364	1.96995526081236	1.0645919389155	1.37669595371641	4.56344269787046	3.00086471023518	1.76544745145269	3.11183763806658	5.34368680246094	6.63076828023036	4.27966122077178	5.67453213703999	6.11648401573374	2.60727142561409	1.8790298101576	3.54747815029374	5.15969191555972	3.31715272451821	3.93884474567062	3.98316584434443	4.36371901519809	6.22214181851463	-2.36980083693629	2.14418254268485	-3.24291499887186	4.97052615770339	-4.85748612691681	-5.29679319063443	7.02584839257777	5.41823499602121	-1.61067639501184	-2.53998603559258	3.6283964191106	0.597735992504825	-1.43786806719845	-2.04643172010084	-1.73789749168726	1.20611234991478	15.4754056916445	10.5928091473411	4.40035960048093	2.4100583739646	-7.341027241686	-1.76363540863881	-5.03060343890229	8.09807295714161	16.9254534648541
81	5.0588849127234	4.09980593709976	7	5.96643762859929	2.371833097011	5.49756388026878	1.89664527663075	1	2.09062089350131	2.83471727991556	5.44456921981691	2.6391542897507	6.57453672591916	3.28945763212177	2.34930470446611	3.5828157847099	5.38945372893203	1.71794633587708	2.25495458307323	4.0239615685552	4.83068136286911	1.03753736710305	1.44663594220757	8.43264355907279	-6.71809721329913	-1.13995669177431	-1.23637690893394	7.2954982488182	-6.38244232976754	6.41865248710243	1.03983065157795	8.03460697549635	11.7416857931724	2.4538043210054	0.103110442543718	4.15124161371046	-10.9661432044433	0.644741894232685	-2.11527397282195	-1.41086582737893	22.1188565612737	14.8001082426803	-3.47717378189368	4.78100923285262	9.14824994922923	-10.4287434131686	-7.73600427470028	3.97612039123932	7.29394419811529
82	4.83355044997506	6.21030469707789	7	1	1.03118194762264	1	2.72906080798509	1.05702180141103	2.87512866521976	7	2.98830671619994	6.20454628603677	2.48572379393163	2.87337022952955	4.62811704033747	2.57050583356059	5.3320056508153	3.56003162175062	2.19434391307626	5.43598091105228	6.20282579053913	2.54969681177873	1.77288325404669	2.81451439249431	-3.85665255872992	7.23713775077509	-1.55185634876904	0.948439513171456	-2.67422468662821	2.63837646835287	4.07204600970594	4.137901698453	2.59657662533825	0.23524838485768	4.41298680795171	6.44404953818761	-4.88521412238647	-4.63230048876346	-4.95430745221606	8.04783821649708	11.8724046426701	14.5674252737575	5.3586564708619	2.80866545949417	2.68199088386615	0.488413052393858	-5.07271919036952	6.3669857849707	3.14844400734526
83	3.00663993238028	2.95202816986334	5.91749679376413	1.78849369923728	1	5.54945280065809	2.59291521489223	3.2124094026948	1.10448101842614	3.48967504100376	5.46389374346093	7	4.1820422275008	6.28262398060376	5.43858155434051	4.52992312200551	1.77729018559624	3.57954090318699	6.12120744615121	3.34101086734802	2.80716720882812	3.76858024806988	4.18783774205219	6.33052333501524	-1.18382563821071	2.05373527160475	-2.61567192071147	4.8486723728669	-4.3223462924127	-5.81464939116154	8.09763449474048	6.39388397148424	-2.0312922933194	-2.7450641200654	4.04414618323581	0.577875838078113	-1.69625662789638	-1.65031252788937	-2.10250790454542	1.51943688202939	16.1061068614017	11.7602114296596	3.4726840072161	3.3355970558538	5.012032068523	-1.67602873346363	-4.79884603297884	7.35442833908327	16.1431651121259
84	4.95516614244364	4.00217455150044	5.81074938347546	6.60086773412987	1.24308744363155	6.74448087918835	1.5616879829487	1.72030370023508	1.91049976348529	2.30382875886179	3.54598935836454	1.68695209218162	2.08428931981153	1.45239851390832	4.23368418858178	4.34209602665799	7	1.42505893535656	4.35265487044319	5.98766932510927	4.25221721689811	2.59018111006258	4.66240345217871	7.06604685722972	-4.15841847658206	0.669895151951669	1.24938294505246	7.19308028834272	-7.47600750856995	5.82021719000722	0.592835980556883	9.02089537642936	12.4462977351517	0.684032266268388	0.392794588950439	5.24633106515749	-9.14191123457999	1.89464877683657	-2.8400445499706	1.33190058798363	23.3006614504667	12.6629071655648	-1.54476238485872	5.35735205745281	-0.290800650770808	-5.67317637812981	-8.32667780981583	3.09154130083528	0.777519620328419
85	4.0261326805189	7	4.95451129751033	3.23156716178901	4.45297065200342	2.35650789223296	4.84512481446185	3.32638736585109	2.67848179678845	2.1839068600567	6.23250821160232	3.4843246531518	5.10994570274276	2.90967051336474	6.87514459803859	2.26370912937347	6.69321976894467	3.5368171386785	3.38387147823003	4.94021687876982	3.98155962325211	3.75734045979023	1	7.37268838307355	-3.0899783669284	1.11183737243412	-0.549328722467144	6.22237056036881	-3.66557680875306	-4.95749016053847	9.79132020493323	3.13711587252085	0.990274475023798	-0.274576237927271	2.90644795995964	6.44361056017205	-10.8039352262546	-2.78223856719142	-5.22384102168714	7.38571909959916	10.3691982769489	13.0842590897024	1.06157497073169	5.4278471198268	1.25853514111763	-3.11030621479482	-0.321499216448056	4.38161456943997	4.21383261859869
86	1.5631957381395	3.39074168488757	6.06521316994655	6.84115254029741	5.84844842064055	6.24961426305986	3.64010311861766	6.57437745532124	6.0245981081057	3.94130188235814	3.39210977474815	6.39275699190427	1.49683075109094	4.58847420785523	1	4.21092422821739	4.39297046938518	2.1471500057816	2.10249927022021	2.73846168881768	5.58524570881017	4.50206824401552	6.09234640001894	8.6471553058007	0.464884086469168	5.63513134164778	2.30421535732342	2.29887889821752	-5.96050745974332	-6.90039459183844	9.86712115613141	3.98943197910903	-3.57822209630764	1.12018666034808	2.53458944273209	2.96894567085499	-3.90633341627658	-3.10480890266129	-1.74597239121562	4.25613838792176	11.6328696002085	13.3019420155515	-2.11338442267428	6.34085741530544	3.08388034562285	-5.3720196334216	-1.64167926716486	1.54575656544476	0.698418966340449
87	3.2045684441884	7	5.81067781331914	3.83699995897813	3.82500562691935	3.51324496499387	6.32784016192198	2.11352233738587	1.31266773851313	4.35930702717697	3.46709628989671	4.71143513339988	1.80673845778829	6.03249160816959	4.14435641438317	3.91925212015894	3.20513451442215	2.32074954011253	2.21825753119284	1.38521407842597	4.27712089719865	1.72330173553262	3.17119134591602	9.32938712424612	-3.69140980967904	3.60407636155961	-0.230320429540022	6.18649532648229	-3.81305277483968	-6.70789156390063	10.612082482379	3.90921500677472	1.06809450597561	-0.4592363954089	-0.842347124052585	5.78584860449507	-12.3895501893942	-2.36881688685995	-5.81086824267819	8.07607029451553	10.6314321291196	13.0298291418033	1.76813722405041	4.03583452123507	5.46749892332398	-3.85105196105278	0.868961908871373	3.5509018981942	13.9994157305469
88	3.5258374372698	3.5900563457325	6.79253531245871	6.87927879863713	1.08047383509083	7	1.60549994590131	2.54576257751166	2.05122324081225	2.89692702979893	3.61063583427437	2.52651652913459	2.31356152283237	1	4.36113478960783	3.12198305103169	4.06306751900645	1	4.56372238771763	4.22362408678519	4.34414711804462	2.70922084127425	6.0682860500767	7.40354029976978	-4.75307153394163	0.897070473893538	0.554516038713734	6.95811150303194	-7.63854139088348	6.76460338822965	2.05548134328146	8.82379756797541	12.6065336197068	0.603971673085994	1.12410146007837	4.92646499493697	-8.5358591032686	1.42482446775612	-2.85507135678588	1.83418632500414	22.3517251344306	13.7754816912687	-1.27149383953633	5.22643928522168	-3.62677873777055	-6.23798348091343	-7.67587749406327	1.71758754058417	0.804038880615368
89	1.90477430071518	4.11266300877456	5.88984219107932	6.5598727299584	3.01780731710706	6.23183035287938	6.99841557391768	2.54381222033379	1.33363032885706	7	3.154221866161	1.43623799735847	3.62955980267011	4.39544367274003	1	3.30846279524939	2.33509080474085	2.34773442404049	5.89714119513944	6.38592325454997	2.72219307053867	2.75288979179064	1	7.37280772318807	-3.08958645795624	3.83727103052551	-1.05953385656478	4.96825264747019	-5.67767226940293	-4.92569664465461	5.69902853851152	3.31408031806683	0.0378813743210316	-3.45360158312351	0.45100214202917	-1.64659643229759	-2.85224562778455	-3.63675300396509	-4.13407117494598	3.78389321869781	13.0249637852587	11.5371843178671	3.44067164942714	4.31839904537925	1.63855882119124	-4.55245332900409	3.56588827826662	2.50929545528724	12.0208221910194
90	2.85995170147407	1.61483205726217	3.68995599681197	5.89061290925026	5.81279455389681	2.14013544721061	5.95434809234809	1	1.11774590435425	3.27963474858371	5.41850219351571	3.86256437911036	3.49571004768797	6.55695949826302	6.85435533974077	5.24930566438317	6.31613612422745	1	2.0316119425312	5.67529225437281	4.43919995599847	4.44932951829958	5.16752327561063	5.70643410384521	1.05946280947515	2.40081256205789	-0.0354901998064778	2.73301515071602	-4.83831231023315	-6.272934619866	6.0950157615199	2.17719069982953	-4.66651114071751	0.221483606450113	4.36053748071555	1.69323063476142	-2.79103452834525	-2.3741781608619	0.577525842790245	-1.19127154793798	8.14711041559142	12.2423947222856	-2.69519749991155	4.47703804077846	-5.53466123577329	-8.99371174748152	-5.53269711818733	7.60156702146434	2.3823642261958
91	4.58777821904384	7	4.82899075012433	3.19024237912561	5.71823226803669	5.3447394228577	4.09452292940365	1	1.51262046756226	4.89887206266474	7	3.8317553245848	6.35930387725949	4.42907223217497	6.85241902567197	2.41358253622839	7	3.18320991179609	3.66043361032385	5.40093375814998	4.41334940359376	4.23390577009198	1	7.4907376721307	-2.91208959945998	3.22307422870674	-0.988796437272019	5.31724697588511	-3.9256510331061	-6.02133576100993	9.63632466817964	3.23026662165767	1.28490295940572	-1.05366620957525	2.24899585041183	6.03926436280157	-11.680426005639	-1.40216546161785	-6.49396842676842	6.78593422773507	9.70754245791076	13.5150024976949	1.31711753814123	3.65863062452985	1.58248153221626	-3.83307151045085	-0.261503740557423	1.8917497859688	4.39674759602215
92	4.71149926784105	3.38382234550914	7	6.60772790275329	2.28733641874739	6.61466785790156	2.71581596957192	1.98155825067942	2.07657789526908	2.51457283858838	5.84023808004371	2.79259124109719	7	3.0269512579831	2.18656568899368	5.13794732050422	6.18270747029004	2.06641254002561	2.44725309392924	2.86616620347826	2.27050260010097	1.28124065942986	3.80815164919274	7.78737710532368	-7.57763978764296	-2.45336233203817	-0.571811441638813	7.57185000150941	-7.1251133496774	8.03276150420157	1.00515664971461	7.71825219274367	12.0917391033413	1.30235439738362	0.368698247274932	3.80922846540621	-10.6728928077401	-0.19004917729971	-3.01587263588341	-0.883167605816346	22.8800996133513	14.7087252985713	-4.40747928436624	5.45278965439922	9.16168118278261	-9.5872207548867	7.53017468074035	7.21022188797211	0.341984240231557
93	6.95951266263936	3.83767264243504	4.3688682150497	1	6.70736980658096	3.07285438210962	2.45147910078543	1.88312227822582	1	5.62750475622449	4.3664542677634	5.26222969914109	2.72890359483298	5.10060722714939	4.16250543859528	2.36296302664555	5.48027245244665	3.41556155828977	1.70317334054576	3.34993046325921	4.88044566786986	4.33820564800491	5.19327986124279	8.83525952302573	-1.97521844439895	6.34917188053897	1.01215576119729	2.65182347857637	-3.38879715688565	-2.27711952470073	3.0087616094809	6.63845587891262	3.80043084073933	-0.641376139726295	4.45070169806569	1.11088463796886	-1.79795854973517	-3.34323682409441	-2.46563505730517	4.79983412357847	12.7120530570829	10.3752085256111	5.76222732148349	4.11430616930509	5.00267888251412	-2.17180989835072	1.65593090624754	4.81581613521103	3.09437907580507
94	6.42520781254655	1.9785409710432	3.96820144799091	2.43489824846106	3.07128946912899	2.6320437273022	3.99008915745916	4.30006166509803	2.4841877150773	1.26077491544861	6.56051998842749	2.01952077867995	1.27563684082459	3.8363032633679	6.38914784909204	5.05407569079472	5.53773865448309	4.84612199404527	3.24518877394969	5.86270827453524	4.07070435049331	2.15026234620742	1.17240990356186	7.44424908005609	-2.02529288957075	3.64415558185784	1.94363890462155	2.47541141687546	-6.36444066226448	-10.2857481437176	5.66484206179062	8.96669605712694	-4.0732247023751	5.24750124955034	1.78867701803945	1.78836786409875	-8.11829101528008	-1.389890437699	-7.90646323198329	8.51638828553421	6.85865158989824	11.2879794490245	-3.28838605425872	5.4123053995823	1.28758223557563	-10.7918418011514	-9.62952814138683	5.78556976264133	6.20557163873383
95	3.04272393557313	2.87423706118703	3.24047578691131	5.52560489290707	2.08943621485321	3.78071550730506	5.89785996232694	2.98843311632188	6.63825761494046	1.42863007515455	4.86623921409381	5.26269356708674	2.62999395498332	3.49926914386902	2.81146111571974	3.69861639740669	5.31861918744587	6.11847301827888	2.18827193361611	2.97665668050664	2.33034357700906	1.81041101732466	1	7.36062321464935	-1.66140490467092	8.9285398820432	2.41289190658053	-3.56889178896414	-7.13137102471386	-9.03192442805794	8.69554325991118	7.27135691876538	-6.17521904852312	4.39438237502447	-0.969816889033338	2.83778997961964	-11.4419624994312	-0.338535497975383	-7.80206198479835	6.36010067160498	9.99058427304364	3.663913135991	1.18854601145762	7.11432560686137	-2.68377492770124	-9.57164445103909	0.636980455746655	8.22186840469403	0.888166814052154
96	4.87644452223241	6.21997137059747	1.90846726752594	2.973920380497	6.22224121869037	2.60845047784185	2.50842348153728	6.06349665506889	5.38734513160335	5.98666964039722	6.44632905138066	1.54735271898067	2.44437051508707	1.54416414803802	5.95154183894374	3.60106329370718	4.9764358747775	1.03445175815949	3.25559268200668	5.16362914028992	3.528075664235	1.3200367602294	4.70230571401421	6.99326343253895	-4.89165528205973	5.62963487672296	3.60386743351928	4.37297043332946	-4.79763553847117	-6.33487276666983	5.23256643196919	4.52085826092333	4.4327950085647	0.718048402945722	5.49156390510982	1.78262406207802	-8.21412198790017	5.696202044046	-7.7627157517352	2.273517494604	15.8666237031502	10.7246631532602	-1.13123502785998	5.35893431553959	-0.137437497586198	-5.28452132206552	-4.99190371148373	4.97389289678017	7.09132370041312
97	5.48357204967308	1	2.30688706461433	2.72350718266531	1.76308819745914	5.40951908968775	5.53604439307171	2.13616781289277	2.00625890314736	4.93275099579896	6.47742867666366	2.95070983173708	5.12646614765039	5.10155138924192	1.18139719790368	1.41678870261824	5.58678733811259	6.79578854667169	3.46891117510763	5.97625585154204	5.38866693752795	3.88064048488452	3.53683035279859	5.75648930740649	-3.58919380128701	2.65368366414947	-1.63149705372556	7.21500150579556	-7.75345184333096	-2.87402957353729	8.2109518616814	6.91145601432115	-1.14879822445721	-5.47118874724187	2.42735440660986	0.53125489040509	-3.82839450117707	-3.66605145417988	-1.02162183778186	6.75413976650143	11.2964096087028	13.6338189245022	1.91724999227772	9.2799876028293	-4.73402890983396	-4.04083793155898	-5.29031472177488	5.03420071176669	7.33612708102046
98	3.58223969925891	1.45135417924141	5.64240480673014	5.89456346718732	6.85278850028464	2.85332400473469	3.23923825235075	1	5.2524111921215	4.56483585283121	5.79082653723246	1	1.64930754982061	1.27902619051018	5.63526886922651	7	3.55716951192228	3.59730702470415	2.31488286413775	4.15304602763932	4.52447217969808	1.39167007738183	1	8.67573265090805	0.424080803779153	5.45444604811673	1.02726580947209	1.37741477993339	-5.58142298683187	-6.03814951779349	7.69767948787505	1.90098682614458	-4.87835326931564	0.134223279141881	3.3339495915415	2.69519332304197	-4.55536021306826	-5.07421590226395	-0.925529107017162	-1.40471550209842	7.36087754865593	12.639450876528	-3.70145949161908	4.19096438242252	7.59942332313029	-11.3520614357173	-0.277520296893146	6.48649855369873	10.8206217315127
99	6.0164752783007	1.95599311763395	4.67128866666847	1.76312041030732	3.12169400295249	3.22629172757387	3.8144454741453	5.4362518387026	3.16828561633454	1.37473991236017	4.58748780287221	1.64462220010753	1	3.80094712992157	6.90537010124565	5.42658998136562	5.26734660414237	6.27945029207036	3.27131614017898	5.89971519355345	4.33972044297602	2.64589382426061	1.00311350299853	7.36469338178849	-1.67498554001759	3.76747186745646	3.29775422910224	3.08685138243209	-6.98409543481608	-11.089670146801	5.84608098412633	10.2110169309535	-4.11007670611566	5.35874350139899	0.513967706615801	1.70455878998489	-7.64377523471704	-2.21449981457393	-8.09625369034526	7.02945492095176	7.88797735657084	10.7040404296948	-2.9301178761648	5.42372806090346	1.02620221963637	-11.0481208709024	-10.4091551951363	8.28455825872584	6.62787247727726
100	5.83059614897206	2.10193506899691	2.75925523838962	4.98321849780615	4.44382592770182	2.29816361611686	4.09497215665728	3.1056645399073	2.38689503764937	2.91601735027492	5.28170428143107	3.8364042625668	2.16259053591277	4.2738363782377	3.8670589323937	3.02960237966393	2.82706412502189	5.34602789326627	1.70990231261479	6.24194971716979	6.06917353135977	1.97149536607865	4.5593987516302	5.41935143085676	5.33123995375387	-5.44896183765764	-12.9265436133224	1.30988736535323	3.98620733432639	-3.42490135206137	9.28571133746701	3.14777543368156	5.89340404082877	-5.15035581860276	-17.7650646370516	5.5329009584983	-2.83921498543654	-15.3470072187547	-7.65709580138585	3.95045160590488	1.91540053800897	-2.58072928818931	0.586768775015575	2.89555933505085	5.9620098888996	-4.98943974627433	-3.98465800641144	5.06206345704667	4.38591046616888
101	5.88939937410223	1.63006852603672	5.85978448850772	1.42548249529657	6.86213099695903	3.63374485120878	4.79278146439409	2.0803604914491	1.88789430585735	7	4.12468107925594	6.44357658712662	5.50867670263627	3.68824129781059	4.69091401942917	3.3357724473724	3.81175744471718	4.18427650817508	2.81406201256326	4.91595934325918	6.06519338454257	3.90965088604084	2.36263723203553	4.63389202418354	4.0101643662128	9.13174421569716	0.308543211595644	2.18898586858535	1.40185475194004	-5.79883272968257	3.6618680386692	4.7302580134191	14.3160883694206	-11.1666671296895	-4.29485084600146	2.83035235272834	-9.52998935051835	-5.17072616637181	5.98729827082134	5.48516575215899	-2.72087240840151	10.2929955304633	-12.0566984807073	5.47812797574093	7.96987530080689	-5.77414064908433	-5.61610408017501	4.73405678758675	-1.54849993760178
102	4.34718383113003	5.89695037517717	5.75028307518248	4.95884440412074	1.67215173842772	7	1.38726984580312	2.78616516365654	4.58710404623385	6.36567454684624	7	1.47517328343092	3.58791706691333	5.67046225006175	4.78030497267208	4.61284781788761	6.63218077151683	6.1243218161491	3.96613850111675	3.1011728100158	6.02150166042556	4.50420173917901	6.08798416259589	6.24268392551688	3.06961342682939	-2.14400444133982	-0.106667968671424	5.71310554434287	3.7338678318923	-1.88580932746853	3.31056015548591	7.53729690975803	14.084869186034	-5.59649570943114	-15.4451928906312	4.74121790461544	-4.09744658311656	-18.2096462649521	-9.92422569586221	2.45142496495035	-6.4148658436651	-3.59144938449845	6.49417563812669	5.46123100669948	-0.699589735542541	-9.78580354852763	-2.37214484059801	1.80415926015867	8.69749381753174
103	6.81687178232851	1.87603683239406	4.44722369727284	1.87787376714885	6.2932237230825	5.57257313129833	1.49122907336924	1.79608475827577	2.19239413529224	6.16343325607273	5.45650526712701	2.63846013129028	2.4827616827473	1.77946113505236	3.69464634646628	2.72763036042836	6.75035737667609	3.15069088428087	3.47114772782129	2.56023206350617	4.62763464728447	3.38720466722113	1	3.57473654966688	0.932409939521769	8.59871127556213	1.79062671716092	3.99165503159304	1.69964915507223	-7.15993954394771	1.79794157834494	1.89795610005365	11.9910184740648	-9.52274650041842	-5.51564205726918	3.5042716701855	-10.4543317821166	-4.55189273526201	5.08637806612335	4.05427379363874	-1.85728705181205	8.63806270286435	-11.4326189171553	5.7106184215483	2.09547205969654	-3.25823739476701	-5.23257736747747	1.33412325822385	9.21295170106
104	5.54023117231537	3.16769370818054	4.55888471493364	2.22771724696647	4.74445448559919	1.61773336482428	4.90114479453839	6.49695683410245	1.33680616308327	6.78027431021156	4.89514487244198	1	1	2.06584182749716	3.7979146513598	2.19168267583483	1.06271579017217	4.62001233275627	1.36481395746516	6.80290828813039	6.73148508076457	1.09760187346231	3.70613638633186	4.23003424875443	2.18945140709551	7.65807263497314	-0.34118085037556	3.2918355759677	1.61355961082444	-6.47995255005229	-0.628868090921342	3.6881852662085	12.3822342749012	-9.89619271292948	-5.15600096089485	3.60564616507248	-11.9035456031006	-2.48709030850199	4.803199753474	4.55387882139182	-2.42680788868762	7.75969532784877	-11.2464948943586	5.4101157655329	3.5871297294579	0.591119685297804	-4.83771951759586	5.63365751263283	15.9769370921127
105	6.69185032795748	2.02741978614696	1.71999958053906	6.97539810825438	5.30425275542603	2.54588803918726	5.01901041435982	4.03164718302006	2.88086045365157	2.96976242211751	5.35775270381293	4.0514390648638	3.17349658541961	2.86742347440671	3.60848472804618	3.73308032730018	1	5.69446741769976	2.37310064405891	5.316433177893	6.28128167726318	2.14840545595521	4.98766624108149	5.4939183162409	5.92797955667232	-5.32465118106033	-13.4080569351891	1.33766435957133	5.37285433717854	-2.0771659599445	8.67840194096249	3.51246142268028	6.60809407289731	-5.58916984641829	-17.8861933680699	6.32340951492235	-3.3410457646449	-15.0867219663686	-7.84151980517427	3.02872687224898	2.16448010438905	-2.74072345133538	0.367296940879796	1.58892643087908	3.7602305312773	-3.57536390833097	-3.64698275318267	4.49555530726707	5.22590554509354
106	6.0694436442985	2.56488276722864	5.64912263021315	3.37337131694229	5.67914216863841	3.14620255059036	5.89249772817296	2.33026126969987	1.03694404731789	3.23061289928892	7	2.68703434185695	4.64453596566331	1.20158118746969	5.26743889855112	1	3.77689211258038	1	2.0306727330254	3.79871067677362	6.27902524533461	3.38092579268568	2.20665177540503	8.45767483271706	5.23390858469381	3.50314542590272	-4.16672640762073	7.45667062318173	-2.40613074651263	-0.21775666510217	9.97226766561176	3.79196471705717	12.3684699054878	-17.500053785128	-9.3774988753264	0.49406389634807	-11.4066472413112	-10.4734105420175	-1.3505403170902	4.36963192620059	-4.57296490864547	12.9691783860679	-1.53183799749886	3.99790743263292	7.99682571129177	-6.65138847154634	-1.98522915884897	8.25424486172071	8.38278398473765
107	4.71267223427478	3.08615251905928	3.31715720835491	3.05460914144972	5.92747317460904	2.29944262243731	5.93870734923906	4.81903346142219	2.65533319838101	5.69802737102336	5.68174056545064	7	6.0100734926995	2.53112937866476	3.42733139743523	2.43854231174788	1.75785658166366	1.07139119710661	4.19636376824517	5.98484121325522	2.91180521834853	1	2.66549318159741	5.49159292979936	1.82402675599413	5.40649153305071	-0.253195379451609	3.96789707326902	2.63260946401056	-4.60454052651738	1.19983754413542	4.68781330584733	12.5166486632135	-10.1197711250786	-5.51098021256135	2.82651838329017	-12.249653518271	-3.04768717629139	4.18513116318517	3.40219562946201	-3.65320422755267	8.73157614674359	-11.6109686961748	4.96435743128871	4.48628239110258	-0.886400468035662	-5.67124567858971	5.81642780977042	4.06382607447429
108	3.34881381450548	3.27388113477152	3.85576909828229	1.52850638081964	6.26962713066351	1	6.7961420272223	5.18392570373473	1.77706658748098	5.8186314848208	5.17965115326655	6.49710173435629	6.37767858368773	4.5815182184728	4.42295963345625	2.30884774342347	1.47032933148962	3.88274978130766	3.98269736130594	5.83225575445804	3.01193613119543	3.28008256693581	3.80323746450856	5.6100671707562	0.934189922534845	5.352881762385	-0.458708484446559	4.28160644015101	2.89124458609181	-4.3481872791888	0.489428215556986	3.394587070565	12.6628674128296	-10.2393709110204	-5.8024134442597	3.37064736979379	-10.9875505479498	-2.86004148821657	5.28672720589754	3.73327483352526	-2.07789330703773	9.38577446783557	-10.5589407814778	5.26635082529433	4.75135769890953	-0.714467610142181	-5.54215618312684	4.8583187460776	3.47917162307309
109	6.49690432125758	1.34307041425096	2.74516789141616	7	4.957711430715	3.93143908047079	3.89367732035387	6.05010462254756	2.69388995840961	3.90006738913224	4.5742618705479	3.61367637938736	2.27093613363899	4.6342281003431	3.46883485125595	4.85324760040797	3.14305233070794	6.15819174872635	1.30828084045287	7	6.35693441522926	1.43591022909349	4.87785988349899	4.19735583874993	7.12395760433703	-6.70319004313883	-13.0786536072027	1.0562653262496	3.35340935304768	-0.901064158911279	9.48415082952931	2.5012888996966	6.21908067698853	-5.8087449982189	-16.8830993435134	5.99994461996841	-1.81867822127946	-14.2351884200174	-9.06026369092248	4.1772665414304	2.97306750171765	-2.0897759781936	-1.25238760085328	1.32282565336616	5.82302802306282	-4.30950645787702	-3.05883481696034	4.79973514993272	6.13622394412486
110	6.91610880361106	3.10996833061957	5.33565435668416	4.28218535662868	3.76248603043298	3.59156916423981	5.24326947206171	1.954629668081	1.15966130922967	5.93237575779276	5.4998216435611	4.0439185306733	5.33707128156433	4.43984797482212	6.82107999209057	1.76485758318774	1.41663547937904	3.44409503688376	1.2294398115796	4.77067486350564	6.68279449402816	4.48499206427053	3.57484614140182	3.12970105268242	6.83180915927356	7.22103730710568	2.18269122209672	3.06756207038715	-1.75787452124277	3.3453055570665	2.16573961633218	8.61625629493781	7.70884967259351	-1.58814445792453	-9.96158970455963	0.56634878407645	-19.9997597429791	-9.6338642536602	0.552666727619375	3.14751925662148	-6.16811035730358	7.7824903385476	-16.7746218336365	4.06498608379937	4.22365353325753	-9.98053071654626	-5.30088402139496	6.25127733992904	2.21107465455144
111	5.34257308721178	1.22706090025641	1.70813756229341	6.19694945208432	4.14012737434288	2.33577106959043	5.10555456768234	1.72852239324983	4.91739939081172	4.81688491938832	5.20857668626583	5.09083277547516	4.58300873747344	4.15246690512171	3.41540381043759	2.42770824016547	2.93728938962708	1.50984997314814	3.02818499439618	4.72117419982314	3.12888946562746	3.34289870182062	1.13960447879784	3.57233282659318	4.41662866413245	-6.51851358403865	-11.3185085118527	1.14957785672814	5.21758792530196	-2.55135060234032	9.222949934925	0.694524969184083	6.75268977264191	-6.30159871830183	-18.6841123505245	3.95975360021999	-1.93433604992253	-11.8245065952281	-7.67692066600815	1.46585304415207	2.46370582442742	-2.89690503164673	1.0152167429952	4.14707211481329	2.70209393158062	-8.95192683787377	-5.7348424556849	6.88008610271949	14.5891276203854
112	3.98675337609119	1	3.68439139509917	5.18407041156666	6.65270615683187	3.66676161566641	3.27275737658922	4.23861597368306	1.72782629394585	1	5.29596630745974	6.19203275379047	1.62812668240866	3.40653171347358	4.04581276563822	3.89858406415569	5.37886283124507	2.67453686990963	2.74975656107452	4.32759763578052	7	2.89447945093177	5.08836224744779	5.76980620026123	6.02247141327048	-8.30887351850479	-13.1631559966248	3.63723904577251	5.96156686850341	-1.25758919555969	6.83077068110275	4.73354879715987	7.04973459732682	-6.18009952618057	-18.148716076451	6.81382578867741	-4.18151320762857	-12.7322926637814	-6.17609845046413	1.54741646721131	1.64627116623492	-2.00019552730304	0.865042184287295	0.992267056238851	-2.41869196537345	-1.84157927819519	-1.72746492453522	4.78401706014369	6.45313733760031
113	6.39444992633642	2.21064604980343	4.26660623022449	3.10776525527377	1.41192588774004	4.10567704899694	1.92272874343532	3.53129157591873	2.99792709878669	3.44746552511001	7	4.3400694498867	5.0643971614783	2.39819617682111	2.04298035437677	1.15978927527973	2.26156380032494	3.16256077895619	1.24010514753297	3.55551909024066	7	3.86729574269687	1.7196569499671	5.39676565389129	7.52279253731644	-6.98336949476462	-13.2814075238694	3.32168644962434	6.18739863818494	-3.51572839642263	10.0009720146999	2.26512029786216	9.25550482496335	-5.19317408924855	-16.5543664649177	5.11497092542294	-2.77003166635352	-12.9735736490119	-5.08890186034655	1.08182342737335	2.94109062956237	-2.6504739394931	2.29666513191136	6.42161033314096	0.0483223939175094	-7.97502806557236	-3.67567499359989	3.98071341637248	8.17981568854568
114	7	1.90381725202468	4.80158065502557	1.22884411537181	6.32133178216871	5.36790966957086	4.89070724275205	6.47585764154912	1	4.57700184163523	7	5.2727068955609	6.53514960429906	5.07412739892747	3.78877957674782	1.47679362341295	2.50844338993008	2.07230646555211	2.77041104822727	3.78055167733309	6.17615623909058	1.82750743071013	2.41128292629362	3.18689806996085	2.97664185663703	7.84178837918534	2.76174060715318	0.967463281320374	0.483164285024364	-5.1833905804978	3.66003321493019	4.77515582022925	13.6498461103802	-12.7461912605855	-4.88344701207389	3.12292428538113	-10.5387134930684	-7.45916171916404	6.09879733068057	3.83862830348196	-3.48376387655202	10.2739087542868	-12.0656430469175	4.62657784242786	2.07692010517408	-13.5041386077851	-0.826868642712125	4.48296138673318	15.1787038395634
115	5.4464351774358	1	2.94089508642139	6.49638460832629	4.42194321339858	3.26997379142275	3.21204562064486	3.47575894503091	3.51956152779476	3.61284310376883	6.25324959208467	2.06083440910785	2.43632096155455	3.95712952014986	4.56598553842003	2.40876522973086	3.31946367041357	4.90441456166592	1.31705319143518	4.36934978070669	6.19490242372841	2.75928918022002	2.82332734583345	5.02030046965328	4.8551724461422	-5.55208826335469	-13.3041544400302	2.01911389514033	6.6933580031899	-1.47464942789863	6.49999197810109	1.9154602277481	5.31031342948465	-7.61612168385277	-16.2335241184572	3.30155753480829	-1.95766342963696	-13.2024938472512	-9.52680529263655	2.46066876614476	2.68336560031483	-2.12272363396054	1.91662445947391	2.31903464296363	5.40840782334966	-9.46862332436979	-2.60137984235296	4.01235853339852	11.3052750803645
116	4.66987465676181	5.77138983578309	5.57376788734393	4.75988136619501	1.79535006387042	4.6404238571778	1.58269373940802	3.59261788227471	1.25611556438857	5.59485130335811	7	3.03649892702975	1	1.70468726313822	2.90768034363496	3.41029551110894	7	2.47711074857603	5.59791676222523	1.3429652750507	5.34673185680436	2.0343181530233	4.19665593812902	6.3621988413049	3.40612316519001	-0.865839365491984	0.680143512144199	6.86131348762514	1.72314235040239	0.839452354696227	4.12327817044206	7.11172508309202	14.7692885858109	-5.24446339538968	-16.7314871792555	3.36427721696776	-4.45635691265115	-17.1326015018434	-8.90041070291638	3.62234480836678	-4.85210445215825	-3.2416824376264	6.64161708960571	5.9428647587056	-5.12095268759472	-7.93745796255435	-0.977206033621934	3.89819305157622	-2.86182994391173
117	4.15599091158054	3.34647820810366	4.77906545535488	3.06253146988611	6.1602765921844	2.74304281014372	6.66944153751227	2.43561612282365	1.74045145757702	1	4.33939458911224	7	2.34192348471976	1.28470366947808	5.55433926975881	2.69311710270525	6.61394548650508	2.87486549401588	3.33859048215898	4.26318370110118	5.34189211168559	2.12481797922863	4.76411675709741	7.41458365434836	2.69742884927193	1.10155319398692	-4.5089354278575	7.4399178940513	-7.65034263252238	-1.83683642862631	10.6258531366092	1.98991899053293	11.5801361380095	-18.2717720364421	-9.2235613264976	4.08072510068795	-7.41008192503594	-8.66800712108315	-6.03953769874797	6.2807580663073	-8.74286410385438	15.5443258464542	-1.42845442478287	3.12066208009459	-1.1060402198479	-9.28968685326187	-2.52801525643277	1.41542014221541	4.6524829444453
118	2.12329701518961	4.7388514489437	3.3584855070473	5.48135832297467	4.17525103469656	2.20698112527291	4.19831651536177	6.29882720720153	2.44866012404788	7	7	6.82045218587673	3.69527601569211	6.79641827532868	2.28019120024835	2.31295479040384	4.27435057040297	2.10866214980097	1.83407297686497	4.15314136035348	5.9017411817248	2.27455645591483	2.90077899139756	3.17101245448308	-0.967222181197334	-0.0248228723209836	-3.58520846022346	4.70902554781344	7.26288171012241	3.34400017639976	3.38650347765399	6.20207774394559	10.4628030524768	-4.21562375806663	-16.1989492581929	2.25009711432545	-2.63815736334482	-11.7163772242691	-10.7596657477554	3.85946555727828	-1.73751615027156	0.47429745260176	0.802366571508979	3.43320443973494	1.32805252423284	-9.97118717828182	-7.04702273332194	5.23017471574974	5.84979880496972
119	2.3386749950215	3.90364607356906	3.01275350259051	6.52005840121044	3.97748522728415	5.73646210718569	6.02106893845247	5.050077621516	1.79382686542716	2.39231429563378	4.86235788738999	3.1502187061504	5.55317729602398	3.261343980395	4.80658474129921	3.14685412184101	2.43194837974832	5.25530736407124	1.26732106661371	2.02106086585354	4.46580489922865	3.04606080369654	2.17784423553556	4.56855788935578	-0.827299792401893	-2.57752809683603	-3.46401535512836	4.27973932947558	8.11634679102666	3.9095764639796	2.67233121169219	7.100284663036	10.9720384940691	-6.18798835775088	-15.1519389712478	3.35597375220754	-3.96344611906913	-11.760430533209	-10.5401914448394	2.89446887081312	-2.58032158722377	0.510318954706418	2.17410440815067	5.37610202016017	3.89280379058675	-3.59816515161233	-4.98505911175954	3.15277920029974	1.05809743571092
120	2.35856828875153	2.97212577660264	4.24497927830382	5.09275241224118	5.99683906473741	6.09194397625088	4.87720963813818	1.56545209344297	2.04499532710455	2.50438230886918	6.65603284212121	2.55439982825733	3.88766723510554	2.68565444683658	6.59152790200207	2.26382502422028	5.48096602271281	2.47306813600814	1.70738432253141	1.95975867753176	6.66531312238283	4.26025871568985	1.25779319191982	3.62801690783278	-0.65439109026072	-1.13298566229264	-5.33205387060701	5.07649379733401	5.98712259959922	2.84042218245516	3.20437806966967	7.5820726737945	11.3262244584738	-4.53411807377665	-14.7103758066178	3.88639257559638	-4.72825138660653	-12.0070986694707	-11.7369809137926	2.20786295288417	-1.56600903411077	0.401827107726389	1.63055588710107	6.1789136458145	-0.572889720286374	-8.97767133021159	-5.09184528623377	3.32769132386784	1.55696253558214
121	6.34094078800932	4.48860288303291	4.07130166893388	3.30146173486742	2.85572053938202	1.11058889457548	4.59622214648363	1.5928145122131	2.46572431686855	2.41157778197504	6.63607478080021	3.63013272093858	4.0376804256421	5.31934848726073	4.56042750826925	1.29266645889913	3.3595449899516	4.7219077066035	1.49479395342132	1.94127012760163	6.1534826340908	1.54423600636315	1.61056457194885	6.80700459219815	7.4819369879357	-8.04102262632307	-13.7826152552008	5.06379554778347	3.9750854363466	-3.19202172682499	11.3173940770029	1.3675594533799	4.79467929685987	-6.11335747934008	-16.9729103536562	7.93573213980693	0.0342142750793409	-15.8565181111768	-8.46931014936254	1.76433692314122	4.35755458592478	-3.9719120634905	2.92707437249796	2.05729012076554	2.04741852851572	-9.70396049924095	-2.47301536435983	7.02814670561463	5.48688982227042
122	2.99674541765116	1.9083692447905	6.15471149743395	2.39007086598776	6.06064714661507	2.36148537753519	5.6297119757277	1.46088392484941	1.76582025371243	6.55138775621037	7	1.89947979212888	1.37304671751533	5.87765640065624	5.10181426251749	2.28542897595156	1.37051285660808	3.0761824667748	7	6.14799111291421	4.2184295351806	3.19899884363893	2.05706658849077	4.38414417121247	2.9152058025397	9.68495233309344	0.85659296968456	1.39963998566945	2.53291999332076	-7.97617207498071	4.18985140491391	3.80996656375072	13.2119044917596	-15.5874014145101	-6.18498988534866	1.54114401722109	-14.4384905521642	-7.79485705169277	4.98079270979675	3.07495993554575	-3.53966789577068	6.83632511083485	-13.8708910190128	4.91875320110393	5.16134999810239	-3.4121259627337	-9.74249462214219	1.99622210353258	13.2514567095738
123	6.69519066939949	1	4.76272758292981	1.16971655145007	4.84038301533206	2.19488557211335	1.93869438284114	2.68438351893577	7	6.25724220064956	4.09710350987399	7	3.01715195225797	6.9370460175855	4.18102064479101	1.63614764053383	1	2.00819131459825	1.85358250600214	2.40968176095481	1.40739926619226	2.26435919394261	1	6.03979660263186	6.042622426421	8.3526392001482	0.692812086724152	5.93209131355794	-0.462045426499074	-2.89451471116732	3.69679039924881	3.87461602214604	9.49399703550508	-8.01284232042572	-10.003937763685	5.96758135648896	-13.556483451467	1.10553343912862	6.86395993755017	1.95768864917826	-3.7270689026702	11.5706118228203	-12.3569098173741	2.31910617269983	5.5395744656972	-9.58837444074431	-1.09724975338866	4.78906166404769	9.92663550493756
124	4.76174199468589	6.60145416045332	5.13525750409121	4.68050847975134	6.31989468529709	7	3.30606528757494	1.54054642676574	1.88775501445802	4.5982408829026	5.41906830970804	4.93217610281664	1.91510091251355	6.12430620491123	4.2644726001623	2.19733291779215	7	2.80346211813276	2.58421528987866	4.04128338236078	3.80036611093717	4.16100122804659	1.18565528746474	5.01534359844177	4.29155204117175	2.33525471264748	-5.79244151011091	6.46868725202671	-3.2294187124318	-0.300914231047755	11.1978828077181	3.93461711269763	12.8553106795664	-18.7448920099836	-13.6829467750299	3.0221132066903	-11.6195480277148	-7.53063705843385	-3.01819591174359	6.81668055502637	-6.02997788377279	14.2606301972379	-3.32570742185339	7.79635608726588	1.67635565724655	-8.47247179579069	3.58459604266259	6.86657062560755	6.39051784847243
125	6.53710311796741	4.34327174584407	6.57567307499496	1.80401070608385	4.00889083352695	3.73236005586541	4.02006223969585	2.56098922606338	2.18915998860591	1	5.169736520332	2.84265345552985	3.73246472611382	5.73177500548613	3.92172953767248	3.31659878831837	2.17501663365688	1.65394290652185	5.02700988685114	3.049297118154	5.81415720267554	3.55212041826366	3.25048780689669	10.2806680258451	2.9292439466653	6.3334519638943	-3.19325606717192	0.210217192002115	2.56110996838097	-7.07277858396491	-2.37772829408196	-0.515385841420535	13.0266768643956	-1.77436547563814	-8.29040375861766	-1.45872404362449	-11.7974206055868	-1.29391296352956	1.96622391210563	3.67572078189157	2.55046493903935	10.8360966766718	-14.4299920379874	4.86971322753941	8.38988210745907	-5.55954924469208	-2.15138558411825	2.89442839953035	1.00536302345279
126	7	3.1988323048064	3.23285552333832	3.88368671605788	3.78593752314395	2.30243707804546	3.30915845603405	1	2.67280414122881	1.81816133773219	5.30161035739672	2.99845676426727	3.56362135064609	4.922638701462	6.5424690605605	1.90918372652836	5.25236974614876	4.059578206338	1	4.91892312755074	4.51460897276909	2.9222822494252	3.37721366998369	3.675344164971	5.95932825474537	8.92612058003799	3.72420200027858	1.2271417819917	-0.731205815636939	3.89629238097982	4.00484976653534	8.3378003570349	9.51586752527807	-3.92960112497569	-10.3718525852698	2.31290072950336	-16.3942973732774	-7.63590943799927	-0.620006281437039	3.48784704109037	-3.38423810582869	7.81491372815678	-16.2944388878782	5.6853660842424	-1.67583182442195	2.27600741376106	-3.16807553904385	6.26270148254019	2.60051387465862
127	7	6.86540364946804	5.36754488721363	6.41436160525319	5.30147421215162	6.29177840745454	2.54856780257097	2.51707250936857	4.11893626242418	2.23007792576688	4.66707001509182	4.05593037967185	1.88213038384481	1.67775324099985	1.85695428644434	3.32631722979129	4.37314432080484	2.91926756563552	1	2.22309802524336	4.58842172955054	1.50683943503475	1.67431808367386	7.71065059163607	4.54617574078122	2.51335021494579	-3.71129522528513	4.24790888370184	-4.0276044004889	-1.48743419676528	8.2992914776948	3.96669151010986	14.6250879950367	-16.9709838497325	-9.23101807059042	3.87088122182284	-11.5676484419591	-8.34661751254202	-1.00904414863564	4.87856309330177	-5.39994014821464	13.7770651838782	-4.40229453442778	4.92160859861746	-1.71829884483582	-4.40694166349239	-3.9441858905296	2.99891380137574	11.3410532718132
128	7	3.84471737440111	1.99260546417781	4.53206745843054	4.47820374307325	4.93618876791598	5.76711442007551	2.92199934126681	1.06326217383202	3.4937812995126	7	4.47863198810514	3.23542623842638	7	5.82865368720489	4.01299192602794	7	5.86288310453649	1.82277240824526	4.83982915521905	3.39998770412881	3.49248339127821	3.56594468511718	5.34570716056207	8.7769591887306	-4.85811090845323	-13.745235389449	3.98764824119317	3.85723095686806	-1.88685797032369	10.3709758322926	-0.0560263945808607	6.9702266497364	-5.20297571833397	-17.6772582836426	7.57359849833543	-1.37471881326471	-11.2102037217468	-8.39120837019122	-0.243618895119128	1.76973427158663	-2.27842674538102	0.50897548633387	2.71941840059958	1.34295088479906	-2.71581363993342	-2.6904619907937	6.26041638792133	3.49632267677338
129	2.51094168250429	4.80123006962729	1.87001356427013	6.97999503613841	4.27079984708231	6.36345133463854	5.86981496981727	5.46850321836259	2.81139864438905	5.44908456057709	4.73924444117136	3.39198616657132	5.05224547520788	2.18177558616986	4.92464249375604	1.40364391269862	2.94141417613372	5.09224118986301	1.72822858292073	3.78234207993767	4.71209588577713	3.92964487436739	2.4269582265229	4.40153227500049	-1.16631333498623	-2.34921772944214	-2.50057014776478	4.11895646052692	7.38177694148431	3.55991022452069	3.5696879529975	5.99760633909602	11.3663310270767	-5.18818303431774	-15.379510180277	2.37577668380275	-1.91984665029196	-11.6608670525446	-11.5788486014618	2.79640019019095	-2.29898548548969	0.13890570437416	2.10646846567396	4.88853500723632	4.56259386687862	-3.42321355991609	-5.65174124688883	9.13664297813789	1.57978561838157
130	7	3.93787324360743	3.79205233302402	2.79530111261424	2.70514809517568	4.8947921685417	2.74344513528038	3.09856360253371	2.98510478577314	2.55763459175752	3.30243796304037	3.82802506528404	4.32197216729437	2.01382824429847	3.46032094913313	3.03224282833898	3.44750903781148	1.92117395004087	3.6759973820981	5.80265606233653	4.7341223395369	2.84709378254807	4.95508004526731	6.20885258316403	7.26488184455505	-6.14799668912895	-11.5140106803841	2.89591583032836	5.87483400094425	-3.29861681846885	9.70040296514973	1.71978516393757	6.6111457613753	-3.95286574885921	-18.2807975292412	5.89937806378438	-2.61338418595862	-14.1384800684996	-6.28925416794024	1.29093496785991	3.65213220025916	-2.67279307078063	2.85232832720214	4.39955175504622	-0.0553021648599577	-5.5976423621945	-7.70409790448474	4.15254207857539	4.13335560539346
131	7	2.91656445628833	4.22145909347251	3.54900528573111	2.52416911113119	4.57894251435723	1	3.46281464686995	2.34574407849232	2.86701248255597	4.65120246053305	3.82689477445939	6.13532614950008	1.67839421693004	2.88085923994519	3.75859703515927	5.97059250038653	1.42198887541115	1	3.06531582138214	1.21836978122409	1.21793960881223	1.85181651155543	5.6300908251485	5.9242600622758	-6.92743474866536	-12.7605464418637	4.06530779179729	6.19060732018773	-3.79630968897324	10.3454604358927	2.02032635547855	7.75054753961939	-4.32838617912237	-16.7742745390519	5.11002107404439	-1.92328419877487	-12.7333534830026	-5.53726619582848	1.32084652553111	2.63002401803094	-2.60812607363456	2.23603681592129	6.80524969107342	-0.600497451443382	-9.05420515451722	-8.60598575828122	3.47158467519345	7.76858344431052
132	6.61264343538744	1.41541925625349	4.97306602652149	2.31806580275012	6.09522394251636	4.55481486061228	1	1	1.77136388840987	4.99058674092841	4.79752333438609	3.10395535181686	3.1861215603995	2.63547104208052	3.15591817361871	2.71415897379439	5.82335524044166	3.49952498078913	5.57708435259114	3.09634382469009	5.94180870168265	2.25235061529251	1.87312144249239	3.96390458398623	0.329622492996439	7.71868189893648	1.68026269833802	3.08820614642908	1.46333505560231	-7.19414660745435	1.77960425189955	1.5336972381141	12.0325787883004	-8.34009558394881	-5.41591777304838	2.62410210091252	-11.3462109986901	-5.88400314027919	4.77364028250084	4.31101257670903	-1.6665368576004	9.48977601871766	-11.1316760387057	6.79083531270836	-3.64696036812984	-3.80766643160946	-5.17632273529858	2.4832224219008	7.57429931694244
133	5.91073462503376	5.50696717622782	4.68641042013948	5.66505315749339	2.51675408358898	6.54860278499354	5.75582893020208	3.49190459205105	2.90238631962771	7	6.73844545681036	1.09084215198993	5.25540972938352	3.63921779775247	1.80148619992371	1	6.15532357698275	2.04564902043412	5.97947438108432	3.72350126612688	5.65031217251245	4.44693238488086	4.91821096143454	5.0979066057286	4.10324078488229	-1.50008592998323	0.587066876914267	5.13447466871374	3.73993938328327	-0.831021234267215	4.85904314820164	5.18615763850991	12.327491691981	-4.42846717372079	-15.9148125662765	2.98954441934986	-5.8346718120432	-16.953899505691	-10.6145637300034	1.52836107947858	-5.95904487931822	-3.38621657074071	5.22328018109874	6.15514578947705	-4.24511151888619	-9.35722472401647	-5.0579046878571	4.74706651518017	4.44659329432372
134	6.47565030573622	5.10759383943304	5.02984205970101	3.35466721433003	3.47408345424114	1.72476766141625	6.55224376954013	2.11459342896494	2.60013773405442	1.96160080897883	6.72306077203375	3.77652737358186	1.84708706866915	5.07908074336089	3.74239990477131	1.67978419158526	4.12836434512033	4.29677348465799	2.30935983610398	1	6.53191397217775	1.51060934694079	1.54642450974485	5.12103207215814	7.97493103880859	-8.13130460583721	-13.991628269891	5.31056628912772	2.76675277096055	-4.28920686547082	12.3459276916342	1.97483822156342	5.68138828839715	-6.7645675436357	-17.955447604015	8.26499268297628	-0.198126313377044	-14.8657977006683	-8.00575193884237	0.310292704250513	4.98543021613032	-4.24883542084589	1.9116704898206	4.51099901001611	2.20094081440592	-9.56415326761489	-3.35837849277955	4.49843927261014	4.47334836196252
135	6.68302035643972	1	6.03854203897038	1.93484976387095	5.49094852633423	5.92969366365583	5.59009260354424	2.48690243241655	4.12781931008621	6.12289970105065	5.67037257666392	6.16713707536953	6.00871484424384	1.57690416958126	4.5809413695313	2.97834174130401	4.55578430936297	4.50800959451147	2.87306317819704	5.93701124249194	7	4.64370006802772	2.33585104925387	4.07588620640339	1.78438178303568	7.33397513213352	0.0659259216952509	2.64408253045799	-0.581807144088705	-6.07381927389831	1.92376470822268	5.31091369508669	15.5937749061185	-11.4334222576491	-4.60464054069972	2.67715716135124	-11.1694692190483	-5.33426689257206	6.28764630582197	4.82490180373352	-3.90130373989684	8.57152507412879	-11.4274859615495	5.59993496666408	-3.57762851122559	-3.26666004078398	-3.94880938577245	4.15661857157289	-1.99302446702341
136	1.24790265807499	2.01699690162755	3.27852158502505	7	5.52727697493279	3.76063628451038	2.88932535945936	6.76594314823841	1	3.21340590199186	7	3.55910975518467	2.64244588113982	2.36029872030891	4.52933280670649	2.40216085002976	1	6.98491734049639	2.06655175154641	6.73122719766604	3.39739886095014	1	1.93435791055554	3.95453529476489	-1.23979209780064	-1.87898393055561	-3.83916412687532	3.84375610367409	6.42371593302008	2.79195216624154	2.95515706824844	6.757936702776	12.1384331621105	-6.35226095728928	-14.6783462912898	3.36374700219183	-2.31088765374118	-13.0627459463012	-10.7690043030595	2.62369923495576	-2.08614317861455	2.00669699086565	2.67710101878747	3.56530260025486	1.4445868054623	-0.944668663707024	-3.03633507467003	4.9109568510078	14.3025958223104
137	5.7942720826305	2.48295580934827	4.82856565698731	2.24818928179312	6.94885301818522	5.23648005240825	1.19728437388475	1	1.98766662076814	5.87631294252342	5.65022234503978	4.55552674691607	3.95598581715859	2.7542446055432	4.03600213812953	3.45249235351074	5.13213026548553	3.36768438493499	3.58696309326804	2.17242082865487	4.14414866637876	2.69950548812268	1	4.07514534456028	0.798741468724192	7.18613221281021	1.75323402204692	3.19541061297477	2.01448820135353	-6.2838746732482	1.46775192444145	1.3831097010256	11.729520448321	-9.19322531391056	-5.69610470222471	2.76903843954484	-10.9180403390066	-5.33806472873972	4.06254670484957	5.22180770050835	-2.53632360588709	9.95506715028405	-11.8540486220568	6.10627452392933	2.40426845326228	-3.69496122367914	-4.34096569796874	2.35360246722376	8.10826004848587
138	1	4.57418793386674	3.16029135592922	5.80784745196538	6.60983242225377	6.2592754264404	4.28849424724368	5.67553427784879	1	6.608297423524	5.28509857495386	1.19361741713875	6.75511455787182	2.78357062527296	1.12100726453494	1.6384829523882	6.45596119953972	5.91314792916634	1.2146610802967	3.15585313124356	4.69900879917197	1.53249916400733	3.02054993757741	3.17550496015828	-0.691396750400779	-1.6830002223347	-5.14408309926031	4.67901775547188	8.15706629406256	4.29634096662221	3.41889573351621	5.61742648762627	11.4176347537203	-5.0796181723666	-16.5532155067796	2.51075867991973	-1.53639177732059	-11.367164461069	-11.0708597028853	2.80667485710872	-2.45782812379484	1.79140422552747	2.74655756796664	5.26384267107654	3.50039612696976	-9.89300495709396	-4.17156098626987	4.5227417628505	4.06909226991472
139	2.26907527608843	3.89755920473003	7	4.66733560140419	3.77117953518345	2.25498506484189	3.33210557347405	1.01609777459808	3.15994994770015	3.56180387101798	5.47894277699281	5.12515577253845	2.11507062698158	5.28404062364855	5.15289989722133	1.32529335828685	1.9392529379686	5.56446326757268	1.86550166262838	2.18862102269576	5.46810832956447	2.0923243311653	1	8.40351094864197	0.185402073508363	-0.544707344935526	-3.79405053288835	7.4213953060359	0.789566124745531	-0.177443303487155	5.45077399180723	8.68085224687912	12.209187549709	-5.34277056599287	-16.3475689416422	5.2656607160025	-3.27859190175421	-15.9588387686984	-11.9931299701493	4.04989518717638	-0.623717802021985	-0.0092689669283792	7.81119396537336	2.90752430316487	-3.68028395366781	-9.34250977750921	-7.19913591845905	4.65497223395261	5.80658643489397
140	6.11819954898997	7	6.91538949550841	4.68493116667675	5.79880249165798	5.2983743474753	6.52054508568491	3.92806890086213	1.50518568439935	1	5.20077529444973	4.92098062031749	1.96464673294804	2.92076300445711	2.8916891156697	3.15062482120759	6.548120570168	3.66104663272498	3.74580538042557	4.82819267515237	5.84104068030782	5.58744686174143	1.15105266325219	3.94165681277005	4.90247079001843	1.77433719651089	-4.61971565767108	5.24004494603131	-2.66963574443026	-0.903382393938845	11.7446163097251	5.08375653488727	14.149628440639	-18.4296779298326	-11.7691761694299	2.21585451499743	-11.1985013763971	-6.85077953299895	-2.63623264137979	7.6003079976976	-5.71447134302544	13.8157842736594	-4.29562195849174	1.22162486315753	-4.58013949522388	-2.06197263782769	-4.07960310387688	1.95760309816114	7.72423770792432
141	2.33709517986274	4.40035510311103	3.6811881592382	6.83286881249892	5.26999484715273	5.53873127230602	5.45377886422095	5.07981144355387	1	6.78643378615976	5.10133065676932	3.60729730856678	3.63983998268832	2.56426232019815	1.04235466468492	1	2.89804183459738	4.69619594642962	2.93911956963372	7	4.80592501737478	1.24712019730972	3.0933745631285	2.96453570800404	-0.847402614964304	-1.78959295228254	-4.23973702615656	3.82545927900953	6.61182036577636	4.63928138662436	3.43053617007153	5.0941905447096	10.1570980086112	-5.11537880787432	-15.9445422225797	2.30031572321952	-2.01819861771367	-11.1320038013579	-11.1516146429536	2.9308475048457	-2.09738689650807	2.3078038739655	2.03834944295341	3.3006629820379	4.53728541124987	-10.2607687577674	-5.72217571451035	4.2478953844103	13.4705448488572
142	6.122095117383	4.58888602394948	4.26687023868814	2.43971158196372	2.40981887901558	4.54499983591454	3.10848432135839	1.81107035273021	5.44255535583618	2.54929628412147	7	2.95490470758028	3.50813080563598	6.65726018448267	3.40101505475586	2.16140233771953	1	5.22182514290927	1.80902725934554	2.69609362588822	7	1.31226663340495	4.02783705183005	6.21725325510092	7.8325669577817	-7.12713453956646	-13.3283522311458	5.16045034339752	4.6801530320339	-3.99294964626774	10.4339959941805	2.61240349683945	6.30006620514836	-5.63791527832299	-17.5442136249517	8.0518777690399	-0.557656607938922	-15.030062779017	-7.36139808886699	0.14468014294321	4.06749504301211	-4.40605104360939	3.17865428267381	5.39897272775493	1.53915577434464	-11.7065611743651	-5.71875017565024	4.64415091759124	4.40061778640943
143	7	7	5.47953607771035	3.71012329569272	6.17666815878775	3.43193876301881	7	3.84356057052734	4.31678087005137	6.53472095890917	6.59042642252995	2.41893158987883	1.84090659743544	1	5.08637437241569	1.98569635412129	6.46968118881085	3.19458043002744	5.14275682104851	4.82014587959474	6.81933587269013	1.2448127967836	5.05434068083661	1.49190487298699	5.08773912703493	1.56172407895131	-4.25379224825316	7.89876907819468	-3.38129619588398	-1.81162406431772	10.7412160059109	5.15296820757296	14.0699221710091	-18.6201006413027	-12.8684843701964	2.5898690289374	-12.3696301666563	-8.59103185789596	-3.68877153171749	5.65588017978035	-7.3032345677312	12.9281326114644	-5.31068040295612	6.67943885234435	-5.83936181299912	-7.93065216481437	9.38655882062351	2.82938288946136	-4.52731362397682
144	3.83496844404319	6.16010271060072	5.25583982085633	5.7531748899068	3.53592884237122	6.65268885842099	2.89752657154825	3.94791720101009	1	5.02990149647637	4.95582501579586	1.13449739755947	1.86075896029598	3.48922813940447	6.76947854812913	3.34092254067182	3.1107877677082	3.93106846551258	1.49127421136591	6.49195293141878	5.04726688082353	1.59198737211406	3.67507107736022	3.5506886424479	3.86654774090786	-1.19509862551509	-1.66878574641275	5.4559046280137	2.33350724208187	-1.20075167472587	4.17060457753233	6.70696298432166	12.8536370140185	-4.79746252121825	-17.5969075516047	5.06663968985231	-4.7245689479531	-16.6630512652493	-10.3876371812769	2.4909817772738	-4.75330688704967	-3.87508425164792	4.5950834491572	3.57675094686204	2.02268663396756	-8.31051958900389	7.71067015243236	3.19126860398791	4.16110788892973
145	7	1.62479244732833	6.91258004836075	3.34993283146618	5.0306860701912	1	5.45009796148565	1.18641068955136	6.29884325598537	4.38017241536423	4.74837771176014	5.26121640343289	7	1	3.12009541366226	1	3.90948610246204	1.21716499877003	4.07992601708767	5.33570886357944	2.48757860134636	2.12312881908582	3.35884981851351	7.31580390982754	4.7841819744361	3.64824500771361	-4.10367719985047	8.83836355173725	-2.41994062202287	0.309245362140485	9.45009450470714	4.9394032143185	12.1493455349432	-18.4809667279425	-8.21292113471966	1.56407255180073	-10.7911753492145	-10.5388134291401	-2.4388286179081	3.52453471201604	-5.69262143067619	15.1778223887666	-2.62362993209473	3.82212427312821	2.81148095208994	-6.04106338420864	0.650758018643402	7.42856825477771	2.79410672319997
146	4.04681531197129	3.24525524255289	5.16625977970705	3.16234800498268	6.8803261396978	3.12611462904968	6.43793529281684	2.07463324921781	3.01040890045562	1.32369103217484	6.13839479156347	7	1	2.35739550891507	4.6852915774946	2.1684420281734	6.41207562978972	5.08578459767094	1.38926601478643	5.29115655775268	5.56824743735375	2.19371450763566	4.27212173756023	6.12177777397425	4.07843782393985	1.30933474816322	-4.99994045847832	8.13301109701199	-7.89312427654083	-2.60803174972715	10.0845286652803	2.28865251366213	13.0076476819071	-17.4868503759253	-8.70125117713054	4.37845635618834	-7.27885152796374	-7.57522163723511	-6.03565581941055	4.94388767977699	-8.07748817126858	16.1532472474228	-0.944423094242936	2.5432981328585	-2.16868023268966	-9.48176501482591	-3.75544966447622	1.29822835123904	5.57504275237556
147	1.9664918332427	5.28494845299957	3.62574011141976	5.71099862213782	5.85565682828246	5.73722627323007	4.41609406931954	6.55404761751348	1	6.17890688565834	5.45496755604886	1.50826564768274	6.46936447380385	1.93304084642486	4.35767765392132	1.22981631135082	6.36087541587677	2.80654037061343	2.65738739622846	6.97241179746035	5.09955170663093	3.39584328187032	2.47172571077283	3.50074148864915	-1.21226728751301	-1.25831688351986	-4.19562517661423	3.61715354514258	8.49069994060298	4.18626861698981	2.35008907232206	5.24730967440704	10.3914114449933	-4.98104432489464	-17.2719603285664	2.39416656992228	-2.10998259306172	-10.8734184083404	-10.8865033826833	2.05464072746894	-2.47055607645833	2.33109926335268	2.16387209031455	2.34468078563549	3.85962426438756	-6.78680216951836	-3.94557023135663	4.51115988825301	13.8616069729969
148	5.36798486953189	1.94256109771872	2.52876271487033	6.59956718459475	2.21922408805484	4.54084583600589	4.13060340588036	1.75703204355857	3.43873545834203	1.6038196795286	6.63582337577115	6.29017425331011	1.2973781566843	2.58549995479835	5.77308564266881	2.4168371978558	2.15708267001361	1.16221962526652	4.24980951337857	4.05479901859942	4.30608375041156	4.52580875699895	3.81292501723313	4.00122056861535	5.86064602189134	9.08899670059628	4.86134006733464	1.87388092365817	-2.59674481105832	2.03212145305318	2.67535158102515	7.56179121130825	8.13005278738497	-4.47981233246509	-9.57133599857494	2.38420238181433	-16.8762536974113	-8.67184085526661	-0.684671390807777	5.52792790076471	-3.56849928884162	9.49303094824745	-17.9260414137549	4.36848403364211	2.98038192608052	-9.90577533732901	-1.02920453620912	3.48377299278381	1.26775095611276
149	5.38471292270467	3.84022860393689	5.33225164687892	1.65876365781103	2.39414896735528	3.14901775653765	4.3521267186854	4.68222995240881	2.28154587930132	1.89345738954248	4.48998634436764	3.3353575210173	1	6.65971558279692	7	2.47697906550409	1	5.36306295326651	6.96310800372706	3.72937091393908	5.42680451667457	3.785967298296	1.39440470280022	10.1811792106454	5.3217757730889	6.20185487379993	0.464688777395895	0.386634514890743	2.60416681477727	-7.53975307232387	-2.19886022322741	-0.432919841486134	13.1710850630505	-2.0733553949659	-6.91778544567251	-2.01471847325275	-12.1042143718887	-1.44952824399942	1.55408070704579	2.77188805974664	3.10959280382702	7.383247030261	-14.538284849381	4.33488637903184	0.250411947202012	-10.1914399976732	-2.25821168653029	3.70417693640091	8.76958038308541
150	1.64047524465751	4.20143279809872	3.31845042070148	6.27165899398237	5.24542289414467	7	6.08667782906787	2.14592389343041	1.65006855109602	1.86799647504805	4.9923462097947	2.18224324775397	2.79606732070491	3.2999337097451	1.54270172114647	4.78505931635685	3.10261886201446	2.98391000734354	3.95258507611638	3.38233388899125	4.07905572175161	1.02818962263475	2.68773020495362	4.01872426439995	1.53607284252888	-2.79366501594765	-3.19433034835485	4.78022644211279	7.99575254496216	4.62225401366425	2.69634071923987	5.39500125581584	13.1360005712102	-5.41238694858989	-16.6140669294432	3.44390727425644	-2.97675217028794	-12.1381707596722	-11.3073327128913	3.24134335941007	-1.94538294455128	0.431349226056961	0.0906209930372133	4.79815164403139	6.13628585850729	-1.60064605170557	-3.00852903308979	5.92242383843357	2.69806370152311
151	2.30483105368161	4.71100410128469	3.1400744291413	6.40163888077212	4.41405810257415	6.73453336685324	7	1.09801521846226	1	1.6890867641006	5.92597231821524	3.39797230963931	5.1254227561132	3.16966813905828	5.07530540085076	4.34802361751271	7	2.2025697920978	1.39566733439621	4.46496262659013	2.22743121192631	1.91251277229272	2.3199359340955	4.03257704531127	0.373883642403376	-1.83962916333144	-3.25617574120772	4.63775324237073	7.2880411471305	4.92565262236198	2.80179759105617	5.74337850118674	12.1030284958595	-4.83973945262431	-16.1457628198979	2.3473890307122	-3.98938401612028	-12.8785841963513	-11.7858114947105	3.08461405877981	-1.8301562291138	1.13950371654195	1.25674168358982	6.32177482781911	6.22103027584006	-1.32562665315977	-3.58763668545733	5.52940290648592	3.74232367763703
152	4.84536981698603	4.55576357893605	4.99496413571335	4.23785714078628	1	5.84949665344466	2.44729336476631	3.54379930976205	5.55901917164722	4.76501921342507	6.35833531689851	2.62822574543995	1.70718225483206	1.22802852667132	3.21207740111726	2.00909688899343	7	2.19879222754789	6.63985803290037	4.69061085121124	6.33769511883965	1.64047442392158	5.51833017016435	6.22278031043993	3.14349664202511	-0.331121514072737	0.50297182847539	6.29924516510259	2.56550446471447	0.606222841585964	4.09258458121939	6.996183099738	14.5065079798928	-5.07268362961376	-16.8088035026982	3.08212639272963	-4.46868935472696	-18.5305178987107	-9.20905444014581	3.82323059449573	-5.48334636531653	-3.31842971857934	6.84905909261781	2.2937052550444	0.388417190896411	-9.17407381054053	-2.03919726207919	4.98943893086832	9.89906207917248
153	7	6.9328381297829	5.3408871998591	4.96254436075683	4.49887233214663	7	6.61489771732891	3.39992823018252	3.49712595309149	2.235824817931	6.3636788974794	2.43615003272832	4.32795656202123	5.97299456070061	6.0558624015108	1.00740618943545	6.10193221875318	5.93499477322768	4.8873850382656	2.63804179575115	5.42031698085671	2.86271259988765	2.8025492551174	6.90062371206022	4.39007481447774	-0.314344623135136	-3.45030309140284	5.51815607826539	-4.49409806476095	-1.58910104169609	9.63330839660667	4.5651562614767	13.9441524860221	-16.2975719416989	-9.82590694844783	3.37877971339698	-11.7826295598101	-9.16870820375996	-1.87935946738402	4.55646514738741	-4.42342536905776	13.8056479098937	-4.8910328317565	3.07571614723728	0.24090068884882	-4.96496791263716	-3.94379919781563	3.17996974030755	4.05131882133564
154	5.97135641011882	5.19466321011712	7	5.7896847842824	5.35524928403113	4.39950763536801	3.13505228655751	1.28097099797613	1	1	6.73790566186715	4.42890213167655	1.46052586567853	6.52638439521292	3.62682935155127	1.58098028818662	6.30282703835382	1.78869664457469	1.67285570968491	1.14704659834826	5.1858377139083	5.76715057695488	2.14327235585406	7.80702801552224	6.07210358210717	-0.395847660237852	-2.63155672449545	5.63632330067589	-6.79985751844698	-1.14538749216759	11.9696554769624	3.43966937196156	13.2201428474623	-17.5517888710316	-11.5275802923064	1.5066943450647	-11.3336321891979	-9.12988304869284	-3.50781647448582	7.05969779558104	-7.52243979972252	13.7546966406859	-1.67403863685281	2.43752487046316	1.70106845807904	1.5952741426399	4.11627501278847	1.48613884679117	7.08467587936605
155	4.41318390148588	1.57802540156811	6.08113428091499	2.20919878392509	6.7304505384446	2.63500307170843	1	1.49073124198361	4.24149295336306	6.49484947934964	5.7536942115225	2.46484061196871	3.2204284591535	1	2.53491299943694	3.15443285742284	3.94324896376606	2.71886663287202	5.25399470329685	1.66994432831891	6.45824678225274	1.46799990038616	1	3.57713488282273	1.2722634023179	8.16053486894681	1.1366522282936	2.0441084458401	0.877158345017908	-7.27701752666955	0.96339481337866	1.62276947652028	13.5244734568226	-10.2775780785107	-4.93650948019654	1.89978316494791	-11.0653510402913	-4.79524795888556	3.90235496845005	4.86763807420933	-1.346413071524	6.85827448094342	-11.6232007209118	5.2140025324983	2.51619952086064	-3.08169436084118	-3.8461810744408	3.20981013371849	9.28557320509054
156	3.97941826181586	4.18979927284343	5.95047921273636	6.48651945790496	3.48498989413532	2.25320512030293	7	3.19753428099787	1.54686242986274	2.88298337598727	5.43111598549909	6.2868767603027	1.57890502754995	4.13197023246284	5.72988050681378	1	3.94676999249748	3.46748821455907	2.35537567589959	4.93203591045409	5.64436752215685	3.58618826349361	3.9635342142808	6.21652768527808	1.16396315379186	1.60840382290102	-2.57252551332262	6.049867091039	1.61081291283046	-0.21518578520847	3.97344428197753	8.32040998082762	14.1715647319539	-6.88758851544751	-16.2697265832714	5.52515785854538	-5.25796890147639	-15.3920844379072	-12.5534765069762	2.69620159656211	-0.899317596910282	-1.57724645602403	6.72367678373594	2.47721071389505	4.68292735730234	-2.25085484952669	2.58531398160749	6.53405730913253	5.12858184020729
157	5.42316748678242	5.87624862553281	5.4330260501442	4.91250613173793	2.75796350257627	5.98008061604946	6.25051522365188	3.84166194440864	2.69098738811148	5.87271919157297	4.57300270880601	3.67639862796638	3.03066224611168	4.66906785983474	3.8114320240549	2.02565482247954	7	1.6348240152697	4.82871540296906	3.60051398006681	4.73105925787021	4.63119370144074	1.24087689888175	6.01524901084509	3.40348121590744	-0.9559116227996	-0.0131492776374883	5.02633121389098	2.6229157192188	0.107448997263948	4.54859540667411	6.59251376872583	13.6783348209351	-4.19254474673059	-16.780218801164	3.57209960696987	-5.71830961399661	-17.2197377659413	-10.3495948006478	1.7340054540406	-6.27310833092656	-4.52786471744013	6.23631490443122	3.99860767483844	1.60489429083269	-10.1383796002029	-3.23248396854583	5.17429082342217	9.31055466820378
158	7	2.06081607750006	5.88079844880141	4.15468649908996	4.95813517715582	3.81616017885299	6.83244522576384	1.18828594185488	1.14106749970033	4.10844723795662	6.75947263515644	1	4.71837755042941	1	5.4491959749864	1	3.34578516007956	1	3.86468539028155	4.69492914184303	1.23608826617932	4.0001210820518	4.43340855032658	8.49908921590914	4.99816431669842	4.1226147128659	-5.01583516316697	8.02134493983442	-2.49630740054174	0.544697278362122	10.5445447950959	4.27692154746554	12.5852297310091	-18.237876365493	-8.77725190031987	0.414599140051393	-10.4539356075556	-10.7808309074315	-2.9480126576865	4.38950009502795	-3.82390048675474	14.0637805246705	-1.24968321170166	3.7427972231044	7.10021635735434	-6.48925616217015	-2.60256035457059	7.82395232510301	8.56420561837408
159	1.29637288534316	5.08892851538589	2.77792080299254	4.70362358556707	4.42260345659065	1.26432938441685	3.08591536266957	6.73582537028348	2.65846389639633	7	6.2055016936031	2.82897809287198	7	7	2.32131548072431	1.54193747996007	2.87632914516483	7	4.22109350847665	3.92978052409027	7	1.56819436780483	2.99909903628215	3.51831894677071	-0.176332447310398	0.34458066088578	-3.18330891393558	4.91218216047471	7.98856887730032	4.05035025576958	3.82856805905193	6.1903148654825	10.4210309970643	-4.95635589818341	-16.250639945125	2.39111498900086	-2.7872262065264	-13.2866782138189	-10.8315926592458	4.53985800034674	-2.423811718942	1.59029597127927	0.465144770146824	1.05684771934994	0.1191233309286	0.827546570217511	-2.3945783276296	6.5323089878667	5.78212000788648
160	6.62210550012218	1	1.32212465918155	6.58008382273397	5.13671003434358	4.02459883312447	4.59120497854467	6.36638678995538	3.35294695057549	1.19431678019628	4.53622460190806	6.08649338662452	1.58498512981871	6.12128412711819	4.46525968451023	6.51357479310153	1	2.86947718742621	1	3.49241753735749	1.50292560881225	2.21753837969411	2.44630117760736	5.73636292726358	4.85144230749383	-6.79369334478648	-13.4671543288936	2.3065638486084	6.64390751276669	-1.1520664906426	6.71339359696696	1.69245187352112	7.28711829810671	-7.96989499224227	-17.0050420154788	3.96500979675355	-1.9749905511044	-12.854178134813	-10.0239735553919	2.29474260722506	3.44394266285505	-2.19232941910955	0.900379825819124	6.59098188263545	-3.21083346151185	-4.69461644917534	0.718701226104238	4.97250125729729	10.7919341693539
161	1.76069722144179	5.39424007448279	3.20399428183846	6.54268544123298	4.88224669732684	4.29807868946956	6.92597543997882	5.52208786228815	1.86420310226453	2.67549225488746	4.34060054672319	2.24582549502608	4.76597872613863	2.49873763824701	4.39195651296803	1	2.50383878122052	5.31306977365319	1.23376965456035	1.13618783634968	5.05152016301117	2.23614249184571	1.45298353688536	4.37650897793719	-0.67823361651364	-1.78610259090078	-3.52887463473077	3.74183787643518	7.93396065832055	3.74743899406307	2.55124999968041	6.87268466531406	10.8109282639171	-5.33957871579126	-15.3056020773974	3.16985195225424	-1.9914038342593	-12.5801197762816	-9.98676195438134	3.58988163742335	-1.91839080314677	0.223493204856485	3.07563567709038	4.73527291795112	3.85760881948264	-3.38847055504914	-5.66639696126018	2.88948956052104	14.3340651489102
162	4.99940812433059	1	6.73724058902228	2.70826706294024	6.93788955060777	2.96360849769518	1.33143281310195	2.09272780597489	2.77349608738372	6.10694432792531	6.20610732252868	2.55076381597881	2.92619718812669	3.33854992728558	2.96565227850284	2.26467477154715	4.53797940724273	3.43189972340024	3.98615894678794	1.60263086749494	4.83891458781526	1	1.10980791123172	3.30787841155631	1.01139303723831	8.73340909743414	1.37558180007268	2.05740942276192	1.02168453205959	-7.19235989094889	1.88391538562804	1.11931965034129	13.0776257530844	-10.5062775183972	-4.40597456078329	2.48248943867769	-11.3396161707776	-4.47504944915151	4.48667708925859	3.98364299467009	-1.55642392970629	8.45490051764049	-12.2190875503546	5.34371659387009	2.53649297273555	-3.24671140407277	-2.02660993520073	2.46073530270025	-2.92920476602675
163	6.2860776031248	7	5.64081582906107	4.96655561994256	3.80507571636509	7	1.49133344156945	2.47889113972856	5.37261871183827	1.8720209939909	4.62271661002583	3.93394177563752	3.58707083674645	6.25911307291346	6.38962042649644	2.83460738247137	1	2.52236341556629	2.07502858095171	6.37999331025404	4.07423545534421	1	2.75585177968768	8.01727338011264	4.24884406962468	-0.392868378822336	-3.51387769778353	6.71051645009128	-4.60841214138022	-0.903494702190992	8.40919650462349	3.40166870559264	14.7354560158374	-17.0577261508336	-9.93263238040786	1.92646323457508	-10.7373320627803	-8.45099554228042	-2.96712525869332	5.51066847525129	-4.61687050323062	15.1660839355671	-3.02087395962857	4.87415983419776	-6.69408835492328	-9.40954041222467	1.26850572123619	2.43758362129869	14.8072387231577
164	2.56415941884758	2.33286581003082	3.33367150267857	6.53714676587473	5.32366603216074	5.3528515083602	1.5695520037411	4.37453537484366	1.21239780119583	6.35901264159129	7	1	2.33261660685508	2.80523328137426	5.17520702075879	1.45615194250339	4.87005883293113	5.69658510009755	1.46705415548149	5.87220865807628	6.68290542240172	3.25983803393138	4.39365055742531	4.31122545656519	-0.992526059175544	-2.8318593908608	-4.60845269015285	4.70445372670109	6.64283707391441	3.15774986983506	3.53540139238579	6.85525229728001	12.7707382205114	-5.6832502359954	-16.444903547232	2.59496097222025	-2.59978946089122	-12.9461868626671	-11.4061898493657	1.90490034777386	-1.95011520120073	1.21749902571311	2.82179115047453	3.05325928757306	0.435077103321471	-2.76141767818534	2.49580526987009	3.3235727890466	12.013548261327
165	6.24651448071704	3.10390112571838	6.41936047058553	1	3.89547484226609	4.40884254837469	4.61606017063604	1.67077260621527	4.09664544409718	3.93353078685721	4.39843125053883	1	3.05657551774186	5.30303017825453	4.27700775027361	3.8665164667211	2.14154589652486	1.90791881835278	3.40299527645266	6.37622066360695	5.91569806312407	2.90704615540404	1.24032481962017	10.3573374989719	4.28661130950334	5.96563212350418	-1.76949634347076	0.115615348632563	2.1806670646956	-7.35291800193239	-1.79032754901934	0.243004839457112	13.4355967892116	-1.38332080076706	-8.10444101036304	-1.51836957855409	-11.5728652734526	-1.31713835267379	3.08544336557236	4.81294817584455	2.47637241701064	10.6005788374453	-13.4165542821124	4.39067109024825	7.30466445983365	-4.89679459684085	7.12228682101106	4.96303272350475	0.754761536115549
166	6.26457779071525	1.49172133065241	1.42236941290345	6.48777080599386	3.96223080464025	2.02827203630309	3.12416584034918	4.31094015448289	3.97896495092229	5.34225261659858	7	6.72084387211662	1.13394469397169	1.44183062228655	2.47195034179591	3.56728948236193	3.40975936978494	2.44959406018001	3.84135803241501	4.47501548260533	2.36109286977601	3.88963323101441	2.63787370575107	3.51006619109161	6.47470807510713	-4.28786051087108	-9.99023650504471	1.2559644104499	5.59036663612679	-1.25683720875289	10.484429325285	-0.244549566357855	6.73682510898462	-5.78265855253608	-18.1196078267705	3.84968093314048	-3.55822962141411	-12.6094744510307	-8.32699809205604	1.45051858108173	-0.00293925143609292	-1.15900414070595	0.387396549234627	5.4368906508069	4.50951648500828	-1.00843113364569	2.65876397976063	2.6764286112729	18.8591971843879
167	7	4.39300326142802	6.97725484869811	5.10785701616977	6.04956351629515	5.62216795779224	6.81679448205836	6.92483520170843	3.70107775677693	3.78746667225182	5.33469953457247	1.85831592987232	7	6.0902373431177	5.04891091570801	1.63871863646601	4.40178814940651	1	6.52168005413031	1.83245973487919	6.08737030671545	3.97230652101378	3.18147416641406	4.58959285454124	6.19617503789215	1.23383042009161	-6.11462134901236	5.76842565590222	-5.19701745446328	-2.38166411078801	9.59135454699256	1.80937974973781	14.4591222956938	-16.35891046514	-8.27440927561134	3.6037726512451	-12.4000761061147	-11.8456145341837	-3.17246179018042	6.43156602143942	-5.93720100846079	12.3786041202573	-4.3619923347894	4.47062223292709	4.99269416702313	-9.74028462792417	0.590424946321392	2.85341012375518	12.5623732237361
168	4.88207118006865	3.24941672860345	6.60408237849651	1.61156869325374	3.58226891591344	4.44504146931131	4.63352938668414	2.1113650548885	1.87870618033063	1.63704805696656	6.45355202805236	4.0343982949673	4.66923122017762	5.4648132109948	4.39229674626861	4.28711884777511	1.84501593489766	1.08370521802311	5.14193804310625	5.48681719635867	4.09966285532634	3.18858734053121	3.26023764554185	10.0507444192716	4.02235003313326	6.42686353639642	-3.16241753665311	1.12796834170808	1.88827240263466	-6.80104625936001	-0.717132347099095	-0.569516973311337	13.9406866819114	-3.13318277669238	-9.36641797312208	-0.535005797609928	-10.8421109436691	-1.90288935154613	1.52693522729004	4.84529346124889	2.75173665795627	9.01397609296246	-13.7725930730524	5.54188731844553	7.53093192742636	-5.75822255615487	6.44460101068705	2.92321611729158	0.401074247352697
169	5.3611718526966	1.72152343725331	7	2.24310643896646	6.83350150466601	4.72607030369476	1.36536434513222	2.04468887954804	3.55340265545366	6.62580211572349	6.07451533173196	2.3980925135807	5.73104538813936	2.7774189701556	2.47913039292732	2.89762148908453	6.91212482997629	2.10564483087454	3.24319583936849	2.00498881493877	4.63777146935892	4.83723894646527	1.67272197733937	3.42117780101286	0.788306044267022	8.13222005902557	1.93061854666692	1.79190065803885	-0.167348038728636	-7.15047496254964	2.68617087570386	2.12573313818978	12.9110666665572	-10.5651329136023	-4.78583610820043	2.56925259382824	-10.5015042553264	-5.05689923149986	4.50289331183411	3.58709700516391	-2.06192223533684	8.89285751296214	-11.4664262117676	5.26000584990778	1.83223889195552	-3.72345704823128	-2.84839939637202	2.25854577018475	-2.68470824177228
170	2.80073011011241	4.82293457908642	6.9441447294456	5.20736072945784	3.77300191790916	2.59167317038727	5.30557439008316	1.68068509952083	2.66519160660774	4.56281739543755	5.67928398975183	4.10245386446451	6.94635844376981	4.89724201612487	3.575243769701	2.08981302558643	7	5.29886470884339	5.79085139197709	5.16470568446404	5.32642666311696	1.42509628307781	1	7.05754144702136	0.200698517867593	-0.137818626151937	-3.31933635142094	8.12827888865221	1.7125711732541	0.131909527536712	4.06665590913462	7.67788016557559	13.2815546143249	-7.48797382639839	-16.0893388563201	5.46666825638239	-4.22321288693323	-17.4836172506789	-12.3975120388366	3.98638177281847	-1.70880601063289	-2.2318431085656	7.95627799199675	3.82007475403579	4.95614522045352	-13.2664719385608	-2.16161499790888	2.59770769653998	5.52866552681249
171	5.49033908879883	4.69893392975559	4.96655427931813	5.00596182324492	1.52290088530015	6.16500755722234	1.55385373365999	6.44481926521818	1	5.12258585161977	6.99566047630771	2.66265620792703	1.5833519955435	2.27929639282287	2.62562155535683	2.12446018355083	6.4422924546427	2.95284741288749	5.85653537638146	4.503676433286	6.59506641223425	1.49532140304885	6.01239602060711	5.17588809774694	3.23276574731631	-0.876584123556253	0.682571442364007	6.62543942377741	2.10181915721565	0.768232863450076	5.2751761255989	6.85646578259164	14.4576525753151	-4.7556430125047	-16.1490191755295	3.33189674099636	-4.27294707416895	-18.2666385665869	-10.0691142584829	3.17025789737859	-5.93122739246334	-2.47380011948928	7.57253858892	1.46659155589394	-0.788856640853414	-8.86480152391992	-1.80851612670105	4.43851831396142	10.2522404853599
172	3.00461062431055	5.75292864178531	1.35879234783695	5.70416143437822	6.03261009174959	2.80021642423795	2.5554783026856	7	1.49464053640051	4.30376498847239	2.05992891027159	3.63777760960435	5.94004941976864	4.88023104519872	3.50378327351067	1.48012018392951	3.9319111523015	5.21894964162797	1	5.1998915843401	3.52318123280957	2.97494079612849	1	3.5524444246905	1.04754520257901	-2.68752882543172	-3.36957325884727	3.09427675396551	7.16160201742073	4.42160908652128	3.08397481902341	6.89512503352421	10.8425058792074	-5.19754177762134	-17.0217651859867	2.50236901188047	-1.90232202536374	-12.2297043708042	-11.6034097593257	3.97795025676699	-2.73584761618923	1.7417912650362	1.20394332291973	5.67958446385351	2.77213786877416	-5.19280427359823	-3.91651479888443	6.62743452939585	7.69811049119742
173	3.3801367539973	4.37965121044894	6.79470545030937	4.81114475496539	2.69741896788255	6.43169504619649	1.16426390529495	4.41182524252068	4.78854000544991	6.91742393416173	6.46491916160183	6.42933811886798	1.67628273797411	4.72986860136951	4.20128479930361	1.49497185909147	2.07504524608372	5.81145656726535	1.4861263882861	2.60955083407181	5.86093517861013	3.75638722159059	1.42178600397998	7.07482164629877	0.408591724732216	0.72908520030735	-3.68844915385998	6.67729042981716	1.85853828148391	-0.554376995385885	4.75215881571805	7.78504811899858	11.66749769415	-5.86922762013241	-16.2167284200693	5.36534163651113	-3.48250674506152	-17.7939956092031	-13.646038797166	4.06103794687544	-0.260293741816987	-2.25377528625579	7.15723971207761	2.5235401148396	5.32921587149814	-9.90110448481785	-6.27535822452897	6.82296278792195	4.94681275832095
174	4.78659315900002	6.55842083295291	5.26802175641498	5.66509938782137	1	6.05498065139135	1	3.16938221596637	1.5556854655759	5.80559051752534	6.47701002937354	2.30950493330961	4.0823400002594	7	3.33676553581588	3.94907060500834	6.09198882187128	5.76703143129846	3.73832678620085	3.07423705274239	6.03277674039749	5.63916630683648	1	6.67591619976656	2.97883063555149	-1.91567813092676	-0.714167570121249	6.47874948825521	3.16849444162596	-1.78670067812518	3.41231904309346	7.82572531127834	15.3027047250312	-5.62038670354712	-16.1432122040336	3.44263758657362	-4.51161298292613	-17.2538979041106	-8.9089014025439	2.37811600563091	-6.11952702125975	-3.80613267363003	6.59307925481308	5.68542977265012	1.20329274140535	-9.39387182353292	-6.02067355504361	1.51065616502598	7.04551163826381
175	5.26885491036994	6.39181607221292	5.4857931181632	4.71402364092668	1.61051441816775	6.22527284779707	2.67426227010604	4.33942602575796	3.01254855096071	6.40524030378522	6.90172977927599	1.29869804757394	3.97797132399008	7	5.01577861716426	3.20623760136852	7	4.49885545391342	4.64016605676354	3.09083063581426	6.31473640671186	2.21133274125888	1	6.70469365041944	2.14815514587258	-1.95314362169029	-0.32954272046659	5.64295187169045	2.45099299646421	-2.56522413589004	3.42488942912472	7.45545630201654	15.3743564119871	-5.79367477645424	-15.1492780130753	3.90481190149077	-4.20255023490392	-17.9536897605634	-9.32569477296418	3.72367771936881	-6.99276214777279	-3.5236223669321	6.98786929824679	1.41527774565185	-0.364764185452443	-1.68209601048559	-2.07114712760549	1.9866920250922	7.02472954438427
176	5.39935538175885	4.88773690755287	2.09299270068321	7	3.82002726993495	7	1.63281558730351	6.39240639175251	3.77942545147621	5.63534393743232	6.18732484064203	5.51071459774849	1.40012068060477	2.56167447924211	1.44094333160312	1	6.94347614997647	3.12601261993957	3.86545392834686	3.80436823666949	5.22129769003684	2.09519463400687	4.20808689331561	3.94807823726197	8.41716446701758	-7.86189101744769	-10.4559827336971	6.1347848389412	6.39962992951074	1.6454102602417	7.21312655999091	1.63717968160002	5.59483501790852	-4.20781762651404	-15.4256604864156	6.71828844519613	-3.81406469138654	-11.9448382408426	-6.82297674063883	0.924999425946428	-2.03760376265496	-2.8134798385925	2.40459645815244	1.81330383257355	1.43886006301094	-7.86994357088804	-6.45914341432629	4.87159116492203	-2.49531138257014
177	5.61425357645095	1	3.38100534432878	3.41876505900607	3.43601952028317	3.1381748708745	3.55160282670288	5.39550054699722	3.51323792476789	1.27070135751827	5.69457456754146	1.61484171125358	1	4.55550445840241	7	6.04917670639717	6.1987236305004	5.29956889406976	1.53899055010267	4.71462661743274	4.56159235756526	2.36317143020621	1	5.45848831024961	8.71455843725405	-5.74925764556546	-16.3803214140617	1.83422541635149	4.86659548718681	-1.33609992880488	8.1413494233489	1.74363101793577	5.43133213886188	-8.62622200020308	-19.7158767976605	8.72108842951751	-3.03206270532667	-12.9210770799862	-8.45341021544697	-0.407819599768296	2.5980241958155	-3.88385027281798	-2.78739411921116	6.001835751773	0.518637540410881	-9.97445427322404	-8.82474770434825	6.82805553912164	6.57014967927852
178	5.48763101334808	3.3258996694955	4.5849233421519	1.77810028045345	2.06954604055026	2.87195120618795	3.89385586342728	4.91795332250762	1.60942931464233	1.07394250181592	6.79665065362902	3.37409447022217	1	3.14351615984505	6.5966265577086	3.04766970092691	1	4.53266919045519	2.97250944861534	4.49938118347087	5.36896355360155	6.4972342648107	1	9.96362652054685	6.14593078314626	6.20205438927033	-0.151557332034815	-0.663852204869886	3.06099803970394	-8.83957640200553	-1.25160282424388	-1.29957057301525	13.307066675962	-2.80094741425266	-5.91701610802637	-1.34630869768687	-13.0817115894059	-0.664804641453196	0.959202291351509	2.62696105731998	3.15992956372364	7.73472798757092	-14.1196098211957	3.83146520280127	9.08757220712809	-3.29577284113442	-1.35317177213803	3.92682386651923	9.91414550567463
179	7	1.49614656266851	1.90113291808728	4.5105093611108	4.12739393099768	2.45767872399989	1.69886923525718	7	3.28651947490736	7	6.36672067552844	6.18406945355034	2.36486134568996	1.73039890904029	3.5803398741994	3.58609662906049	4.17524284647408	6.32363430465423	1	1.32624497614512	3.52261315528408	3.23998284245981	5.20826138102003	2.74597182126087	4.07589189526369	8.91174435552656	3.88841963672719	1.05439339730675	-2.45685733618425	4.48261688364805	2.18237722544046	8.95427599555253	8.84893286335174	-1.95805344871018	-9.08706417036584	1.96939713933719	-16.2923648485233	-7.97131510794684	1.28098485487493	3.5702282957008	-3.59504900331102	9.99447608068597	-16.0257345086416	-2.05755622976155	4.92451119595307	-2.60400249573558	-3.49882157651411	5.29357127454796	13.0976511266977
180	3.66115419245753	4.9910681942956	6.68406825080512	5.25961956214404	3.30564124731477	7	5.71624213942187	1.35262468319906	2.87073209707705	1.70777978049318	5.95796871558103	6.57366019848146	2.81832283944599	3.08171484955063	3.04307863540786	1.90362858572363	1.47844041978402	5.55824207540078	1.22266790089211	6.85962411210768	5.08369551369039	2.68669571870677	1.52466449299191	7.64348774024108	1.13098040614335	-0.466613304602839	-3.04657354252158	7.56844986067148	1.22892933191474	0.0452313240370981	3.83837540733378	8.80865828875037	12.9543488148793	-5.31674836670122	-16.4366827564179	5.06079570431507	-4.44929494026516	-16.516414011629	-12.3245663866825	3.84425367014656	-0.237157072252687	-1.4960120640925	6.99305124723967	10.8196749068204	4.16161337125879	-9.7879938722289	-6.94669712252555	5.14464337506655	12.733330068021
181	7	1	6.23307549692553	4.70002872493374	4.06193009256135	1.1813205543416	6.02957031895187	7	5.9391428890649	3.82724278654716	5.46953265421042	2.36397436550662	7	5.34507635806497	6.08247714204929	1.12349834725691	3.48489275875643	1.62760143893506	3.2421008136957	5.00166273945666	2.72959633973194	2.0574115409217	3.56831678308334	5.58084581624778	3.94810907871294	4.4873500002257	-3.4598876927678	8.3203693351656	-2.90543668668232	-0.0561527976264405	10.0722423276873	5.17923899410134	12.9508978470118	-18.3991646996494	-9.73136022290432	1.41204627189895	-10.6541905588984	-11.3249611072754	-3.37168342665635	3.32511763975574	-5.30493735724754	15.3642104807694	-2.58785100908612	5.0981800120031	4.19474998288511	-6.76546801060865	0.356007240027144	6.44690327843235	3.69144307399778
182	2.06297664309609	4.07380075503474	7	5.24153273166951	3.43870921744801	1.21607691702396	5.70204813920983	4.11228384492861	4.4717774901259	2.24727963567723	6.31339747212553	5.81816326592271	2.53442056500329	2.15047299236192	6.29792394403443	2.09116523712422	2.61331230449264	7	1.51674302281245	1.95634779777018	4.27311931243683	3.16390754044939	1	8.07099875627912	0.313897192893267	-0.263807317350888	-1.80967138224901	7.23383363035271	2.00268959765832	0.159580499301753	4.02475598587996	8.33157461123552	11.6435372128516	-4.71702897706012	-17.456365606789	4.98955486075263	-4.03818193918843	-16.3802550570091	-13.8371754505484	4.12877639366248	-1.10573768321005	-0.616920201237999	6.8375782558878	10.9644354287569	5.27792699038544	-9.35827109671765	-5.77503019735394	4.0285806402156	5.55834902438288
183	6.81973317695225	3.73034519578242	4.19800742169095	2.43519467113222	2.70526907351696	5.34130867249078	2.45923274196391	1.58868431562411	2.45421619039184	3.0667946210097	2.74567248399522	4.17526911302023	2.52405223794802	2.1382828659232	3.31584203614391	5.52305021085969	3.31944861431865	1.59277193969994	3.83092113012595	4.50894904688815	1.24974569112625	3.2270897025772	2.39951455893744	6.72420594127943	7.38198201062934	-5.98635818624036	-11.5772199255447	2.26989731047764	4.86323469234883	-2.98095833211361	9.23939908351047	1.66960712153028	6.67044334875658	-4.52520853334656	-17.5258908021375	5.69467526169964	-3.1592523490129	-13.8688372590643	-6.05705040807995	0.187486485311127	3.63824339755547	-2.70301038771883	2.67497354899701	4.81339320990865	0.338143770737	-10.9170897091442	-5.7251658020876	1.39509419298857	4.90412097728773
184	6.65424842043762	7	6.83334266398008	6.85988838770255	4.59657808811981	2.69559119590653	2.84466027331008	1	1.30728968500413	4.81571020945104	5.32731278745903	4.50545029226714	5.35314792490506	6.20415984649313	6.32169154581536	2.07652955022494	6.96751456395476	3.47372946357725	2.54803386172014	5.70579488867687	4.86030264470525	4.34251498754544	1	6.88143982953715	4.66331715062158	1.05135861495357	-3.01725672602734	6.64806783700829	-3.71969037469546	-1.15454155337005	9.37696951681188	2.47616083014795	12.7878126498358	-16.766637721762	-9.89429843550443	4.56934765468066	-11.2403244651005	-8.66469204528235	-3.3506525860173	3.05594001246159	-5.40232378401488	13.0084255262655	-2.71372232916338	4.35148083478836	2.2779551314147	-3.21824519224201	0.985260689792154	4.10475747090174	5.61749799575441
185	2.39617896547975	3.65519664876989	1.77893270799912	7	5.91134438894111	2.25401690544346	1	6.44468729148975	2.98028936127565	4.55017449985786	4.76502271432286	5.96648500165837	1	2.14789061248713	1.9319789085288	1.2245640625243	4.92498833611216	1.530592363155	3.05492135709003	2.60475058259905	4.76060563053017	4.68657297539873	6.30469843490846	3.79129457203392	-0.928891288492847	-3.22572956450938	-2.20098472733676	4.03427324723395	8.63189970594588	1.97563708759729	3.71397946604785	7.17891686751546	11.0913499028744	-5.21218814631575	-15.1244177706273	2.12111499794903	-3.16640804843251	-11.7353702825815	-11.9449315476431	2.07580184430683	-3.18756444961076	1.80657645395474	1.48110466890781	2.19923069619853	3.66123957108177	-4.47082553691935	-1.70119057666606	1.81978562123104	7.24672596634251
186	6.77852595666477	4.08560901793334	6.59973843108259	4.26592606095098	6.45363793549868	6.12415436729931	3.33784802709717	6.39452692778968	1.59938230698271	4.69137318157168	5.77556884356986	1.87706636686942	7	6.38538986146125	1	2.32670365931521	3.14740729315679	1.24374757668782	5.99062486006621	1.56912900552521	5.6685805026921	4.13740650002728	3.5492383951495	5.48768044602117	5.87562201828187	1.54538394506619	-5.41885118705343	5.747642880009	-5.01754850249074	-1.64827404737605	10.6888872662333	1.41230555149833	13.3548856105615	-15.0238634484182	-9.06807345198439	3.53109516213284	-12.8732197744017	-11.2639091931199	-2.03018385377554	6.24818227981201	-5.42428260900927	12.1450445178087	-3.92144623209803	4.18636170796832	4.76436198352717	-4.10517111708234	2.13569503748157	3.43189756319086	11.543769196011
187	4.04140131167323	4.02415188728223	4.28547267805822	4.99648000742464	5.52729697583658	2.18839987088637	1.21464997123456	6.83251230653504	1.80747881038935	4.47001996385854	3.62362245192234	2.0654707394369	2.46777353146394	6.3372229580481	5.24064650994959	3.1300157856374	3.18883460418391	3.88166426250086	6.5491849839206	1.19890540307483	4.48082128083202	4.33309842241027	2.40163688858448	3.62505040363307	5.24383529022872	-1.12620298927941	-0.118184755091443	6.78967242871509	4.47260543518653	-2.10772766453104	3.70324433892714	6.1992539074589	13.4600951776048	-4.63599019485647	-18.0644245717994	4.76762497884963	-6.06512900353948	-15.7040907339301	-10.2359824506326	0.831262591925396	-5.54051627797872	-4.19332542233366	6.28768094428826	7.25411738461141	-1.28624216861617	-7.62053881446908	-2.34746733808626	3.83097200700449	-2.63189547049625
188	6.19187915667194	4.63332437011631	5.74952162082981	1.98618771759462	2.54145004072228	6.90903738514426	2.86007872512491	5.53366957775415	4.89880162366485	6.06216033866662	6.13933858876734	1.69611076459843	2.85262858116704	1.46247103871171	2.53814847309084	3.52316526807186	1.00370541169011	1	3.35292746823295	4.59666384418868	3.07108783759292	3.51299540806986	4.51109860498246	-0.231693114637496	11.2829998470019	11.2011866500169	1.25740763051198	8.14322577489367	3.01092317913465	-2.57400736151973	-1.49385817092676	6.95129607152926	8.09200842409731	-8.16112288116433	-9.07541021287572	5.80730460162441	-12.0779152416007	-8.05276442503036	-1.62382816268223	1.12767042673876	-6.66660265707628	5.45865434405139	-6.41935180485413	4.86525254794137	1.19559665783419	-5.67561027124311	-3.29404828058738	5.37745230084575	7.08689815253864
189	5.5062197202818	1	6.44503916011648	3.54608358429646	3.58234725832084	5.91648958858816	5.80402361272545	2.7677883817969	2.90432971544337	7	7	2.9851927807512	5.87190719472081	4.92921672345935	4.25092443569005	1.68256284415154	6.13619460108093	6.7590849199738	5.02382050624287	1	5.58650635150954	2.75430321670879	3.0034219582117	1.5550270435026	4.95165217764573	9.25295662841802	6.78746204432034	3.2474755533927	5.59311294722107	-2.08925556666988	2.40118353998393	2.19052755838731	12.6553644197556	-7.91800610187929	-11.3012489968295	1.91690506280238	-9.67399865044632	-3.25406049561113	4.97040345722963	1.74654595114829	-0.649819285082551	11.8510369773289	-11.2050469781097	8.04371101824166	-4.68557264954635	-4.56972773483373	-4.84945099966706	6.4253701502647	-0.695752155153335
190	4.23427311618308	4.84256879427868	5.18777313923618	4.42872964168371	4.46331495750607	6.41593099227653	2.6271708346905	5.67231703055873	5.89698621756747	4.81182328474613	5.77896765749105	5.51450669414154	5.69504344669867	4.62607682541362	7	6.94962861183735	6.60688958242536	4.07466100728531	5.7581136165932	5.0594322819297	5.45499182492837	1	1.70199447602416	8.35144488708948	2.16706415860556	4.02376973524267	-5.37825300608114	9.43762905750382	-1.78166470928047	-0.503171717958278	10.3555888105189	4.82876532090641	11.3988721291907	-22.1704224866874	-5.65207141531562	1.36873904550004	-10.9963956095564	-11.2745309081064	-0.195160543441503	3.62925109805025	-6.59445091990976	14.7304551312808	-2.03820201742272	4.92205846944749	-0.474195916932221	-5.86086105905337	-4.61496704342424	4.36758001447727	5.56281197369103
191	4.49603297134546	6.50066053064972	5.53272503008782	6.39059400328441	4.24136604776832	6.76283488913888	2.67314401257808	3.3317832455896	1.096997696979	2.5147702647026	6.68088599711347	1	2.25703619510946	3.18209379824365	3.15021017237421	2.14804156267281	6.77161526557316	2.75728091248069	1	5.85004530863421	4.82127151995466	1.29347740702995	3.15820567129751	4.14405902237455	3.49828325387754	-2.14073002185371	-0.756099957376457	5.91055511706932	3.04417394216705	-1.28813877497788	4.41796447172482	6.86136361506148	13.0051830053516	-5.43790722516733	-17.9348710862453	4.59723653537107	-4.83106310179434	-16.9526943968403	-10.5520734012378	2.25577448807301	-4.87618838674182	-3.25744582693184	5.7111489841763	4.08216404216722	2.09098277249606	-8.19432344935569	6.67431566772986	4.61323901560089	9.25581202931158
192	6.86385460572417	7	6.62003774867947	6.08425670544129	5.83557243325973	5.76689563426499	1.66092435799698	3.02079971322601	7	1.91011354360814	6.07027591804424	2.39728124278579	2.67106977448001	4.57427128842691	5.77864723414898	1.95917038045192	6.96280055961453	1.77621922761688	3.12559295760923	1	7	6.23236546886327	3.32972946987169	7.35604778289917	6.83470911901712	-0.458232025192615	-2.11375798391244	5.69661358952514	-4.96208362444214	-1.97783589496519	12.0825102755521	2.66664218155192	12.5818423291284	-18.2731559143088	-11.6906359575395	3.29648891444047	-8.69142512118473	-9.75237660452113	-3.77833680799791	6.59958909915453	-7.70600596980549	12.6916492759919	-1.58150174810955	6.83406154126124	2.96249382533456	-0.32684189955715	-6.48803451740693	2.13008342971136	5.61851552947736
193	3.39513748933903	2.16520724056115	2.59849088288109	6.0182302730464	6.67056508723106	1.46340957857011	3.66234577508194	1.87200701937852	2.29990432168192	1.78461623130264	7	3.61072506584931	4.32617397243838	1	4.61779521222987	1.96722347699529	4.16397167761302	7	1	4.00130123876635	1.09300912735623	2.73063693544314	4.90464731237139	4.10013647634033	4.65821515332765	-6.31087057135206	-11.704084267836	0.909312231149259	4.83772454874621	-1.94851612648917	7.21255872787845	3.93653566385015	6.83819277284908	-4.13545674813801	-18.4045722556909	5.2167310999352	-1.53376355395071	-13.7918191829864	-9.14575265902117	0.77346925732804	2.15966071377497	-2.06820858923332	-0.839300004055201	6.78308350586245	2.80053910454307	0.69019053769082	0.386971997403837	1.58988970084942	8.53986839557419
194	7	1.33588550321682	1.6471547447349	6.07653971646753	4.26210857409868	6.14198095440877	4.37934560204852	3.93252224398121	7	2.87305565549788	5.28203419434391	5.42828095632664	3.7875952232047	4.60186079470996	3.03168067633071	3.5173520795813	5.60199025295621	5.26705870575497	1.6690586095132	3.80105225450702	3.1196942331069	1.27182124204881	2.66334682828855	3.88378622064347	4.02380203642872	-6.15545880155035	-11.2311955214852	1.52997103964582	4.22128899539403	-3.82215488210887	8.39481990484591	0.24439568039013	8.35987881205362	-4.46892194772002	-19.4032381904143	3.94384204452321	-2.25048982040109	-14.2141972413762	-8.29861799622041	1.46171276412936	1.76957248384274	-1.22284523292787	-1.84054349050415	5.98072098180431	-2.28053119623016	-9.04145708256147	2.80268198112353	7.0127411133977	17.7131985655892
195	4.14593548989562	3.975493017441	5.44990435854714	4.98024022776579	5.69226990029394	2.57658486205906	2.44544387020503	4.81098488044502	1	4.67101638885975	3.44538117379111	1.77482644447996	1.27530786417822	6.66115007669893	3.96930328281979	2.85549680307816	6.69931709747702	3.43500585459921	5.87178230625266	1.39188141137192	3.8994513792674	4.55427554814914	2.09197973257115	4.58601346674127	4.88725569638003	-1.21117901122799	-1.32883979044739	5.24946323577522	4.7570695520378	-1.64389117712073	3.86670583585517	6.21305723488803	12.5686704382302	-4.97344206124457	-17.4917171000973	4.99075792033363	-6.14653112632635	-14.9382569727166	-10.9233440206666	2.23720458364107	-5.7397456077703	-4.12103340136701	6.33727154677781	7.4527886047641	4.8845269607738	-7.90449318277691	5.79660827260037	5.48492726559175	-2.9811604578581
196	7	2.47376098724281	2.10748421023299	6.21871986824297	5.54182921878315	2.0787535301387	4.70797934195231	1.81257014194614	1.75373990215248	7	3.74115358808677	5.52729425356831	4.3249664440407	2.58249219650414	1.48867735885603	2.07353345760897	3.55388429867961	4.69143811637421	4.64688704423428	5.2336643445804	5.49541029323367	1.47092167732171	2.84677358085926	4.75173811111324	3.93025345739807	10.1055254677184	0.340909792888694	3.55777136616011	2.34472553810537	-5.80600962756078	2.14681808917137	1.32730890052016	18.6981280056295	-13.3736988235935	-9.10204898185019	-4.48532245535709	-10.7656610219791	-0.0124165339376537	1.45181252363406	4.36731338285154	-2.3493367953253	8.01671178665433	-15.7656386963835	6.49037887288794	1.97631240071655	0.43622764863138	-2.55932965751423	7.44282532176795	9.30520575776873
197	1.80734530981213	4.61489783199502	2.87916492583263	6.70128384381318	4.89086029136484	7	3.21132278108592	5.73249100516056	7	6.82567523876913	5.36813038278493	1.25646578831582	2.63461155271905	4.70184408435164	4.45504281480949	1.74071957255571	6.0636460516938	3.73564621831862	2.67904604962833	3.67457790867441	4.15971895240249	1	2.85261847475569	3.33198644542377	0.430699266841955	-2.4701641498883	-3.70382675640497	4.5594483905025	7.13118488735855	4.14663702757346	2.70278392367905	5.89213515350875	10.417786386958	-4.97034575155814	-17.1365958396269	2.54511440499676	-2.00207524560811	-12.1096436549129	-10.7959499608779	2.96921208079996	-1.45037229461179	2.66474139688802	1.80809404323485	1.81634373923119	3.33405569174188	-9.73608090782487	-4.48675249718955	5.46651004790562	4.1435123633383
198	6.91308345683919	4.85756478135764	5.67211874753667	5.64964240359578	5.23958548591907	2.67661770322218	5.99709961803553	5.8581406771302	1.37810417391459	3.22205321993912	5.17783466816592	1.26930322307281	6.93541260353962	3.15019725917744	6.61531939138505	2.4455432813929	5.35472936877229	2.17742201004281	4.89272113000938	7	5.94128023239041	4.01181364512072	1.85062507909457	9.62229785879015	0.457286866375578	1.02562732992337	-10.3937951898662	3.09932270996632	-8.53379393890442	4.48185098976394	11.5701745134879	9.99916551472682	18.1202179687668	-22.3452290333881	-11.388921023249	1.51954160059288	-11.6153255611647	-1.262744489266	-4.98057168271285	8.67132120830716	0.0319652967578745	8.70345329031315	-4.7406524988832	2.71935063258994	-0.18890444433579	-13.3742410114403	0.0615942314743497	7.06825677280127	6.25224842238569
[truncated: 74 more columns]
