# Supplementary material for: How Are Mate Preferences Linked with Actual Mate Selection? Tests of Mate Preference Integration Algorithms Using Computer Simulations and Actual Mating Couples
Source: PLoS One. 2016 Jun 8;11(6):e0156078. doi: 10.1371/journal.pone.0156078 (PMC4898694; doi:10.1371/journal.pone.0156078)
Supplement: S1 Data — Newlywed couple and agent-based model data analyzed in Study 2. (ZIP) [file pone.0156078.s001.zip › S9/Euclidean Model Data/Euclidean Couple Population 11202015 0233.csv]

	trait1	trait2	trait3	trait4	trait5	trait6	trait7	trait8	trait9	trait10	trait11	trait12	trait13	trait14	trait15	trait16	trait17	trait18	trait19	trait20	trait21	trait22	trait23	preference1	preference2	preference3	preference4	preference5	preference6	preference7	preference8	preference9	preference10	preference11	preference12	preference13	preference14	preference15	preference16	preference17	preference18	preference19	preference20	preference21	preference22	preference23	preference24	preference25	preference26
1	3.8403957508712	4.54695630816582	4.3744439270913	1.00402447585146	4.39895711584713	6.51155159085607	2.34477383551341	2.59673286539899	5.39013156449416	6.94991985003771	5.68547411832963	1.85493243973016	5.32620891891451	2.72042981626748	2.13684454521731	1.54574094180149	5.08062768069067	4.71116960781611	6.46233752775158	4.27450813905135	5.60137924049493	4.59055588952747	2.81409616872194	3.06355258733972	-0.42601383724467	6.22638642367681	2.0494059845683	5.26135280837062	-14.1806602591528	-2.27076479655733	-11.9552123485156	7.1684238919689	8.49718765072762	-18.0662179444382	-4.60741566554949	1.73301194268376	-1.15514713842084	-12.3274428781761	2.98296198070825	4.38890286806678	-4.45203032715104	-1.62239284784983	8.48999559343087	3.19015449526407	1.36071097766464	9.04310000562892	-4.90177714586992	1.2278216027156	-3.76516138443139
2	3.17150075207465	5.03597618073157	1	2.19624113509772	1	4.61580572454371	1.77371450171561	4.52644125657238	7	7	7	5.19109130299514	4.89503228868515	1	4.96078975894662	2.27754891970618	6.98462333345552	2.90192093221554	6.77048627523704	3.86345853669354	5.8883338934959	2.85622094072057	3.83669731195103	4.70779662558169	0.475150059665324	8.0019183103077	9.76772968520962	6.07079693037098	-16.0804417307377	10.8187628022374	-6.80858425887019	5.87259200567704	12.3433071841794	-16.7312349633467	3.4726979918713	0.870217233323982	-3.85266801014221	-5.02393159368771	1.09147299116095	3.27270958517507	-11.2857242711378	1.83930686315959	-1.41496903020331	7.17556061370043	-3.4059786802382	-2.13962954786288	-1.4134485929965	2.2286765184613	0.0706749426889691
3	6.45704986784066	4.43063268175867	2.84262812028261	4.00055176010932	1.757116834774	3.20136022730305	3.39443530029583	6.75022126749057	5.93699217495543	6.43432545403955	1.34783257026877	6.5996491434745	4.66784381913697	2.60144104125516	6.4083188022447	6.56553158187786	1	5.2862278061639	6.48773405388502	2.42294948730641	7	4.65007168299388	3.05211099175595	0.641476739715308	0.448054344107661	11.2950942754694	11.6338194744749	5.5209773490138	-11.1927622089711	7.75009206107141	-4.59891388665292	3.45500091718372	8.50122279771438	-17.9236753791952	6.77441262127484	2.30567833523859	-3.93434089429006	-3.1676159138034	5.96438721767752	2.21025618800063	-13.535654349103	2.86805626168983	3.32150747347716	1.77065170085259	-1.57541948388639	-1.54118926378466	-4.40000334242435	1.2529047000508	-1.16584140725395
4	3.95415243501019	1.00618120790875	1	5.83033162482963	5.287527411384	4.03351319966021	1	7	4.48685672085008	3.3187272897803	3.9573839369953	5.03279059485953	1	3.45475891691665	1.42574769879537	1.29907481899656	4.47691583923049	6.90268903883475	6.28452618770361	3.9278355724211	7	2.40701995497283	2.31774532673614	2.69102113736393	-0.959694056784094	4.91905877086155	3.4663600330185	5.40123863231982	-17.6485335946243	3.02749392670077	-7.56325276400556	2.43621810232282	4.06180214487945	-15.7451105913523	4.45250646922179	0.00913615644536937	-4.02597150066853	-10.6099061441925	4.83420187144532	2.91301250193423	-9.2809246551262	-6.08053170288801	9.97758546975954	1.26276212237538	13.3332715191513	3.75618703307966	1.5102735643529	2.47363099698269	6.27664809981586
5	3.90522481832368	5.67148317541182	2.07798739802471	1.27231843111735	2.17017740442749	7	2.15297734747468	3.33403266536584	5.32738023159223	6.32700668216029	6.99065937082632	4.92712642135234	3.71618480255451	1.84547716962071	7	2.81336730065962	5.90501023446723	5.49248611604091	7	6.14450573650309	6.33301528093155	4.34215158296361	1.40137362545914	2.78294831813006	0.648982835602654	8.20528982131034	10.7791309639114	3.51709929899976	-15.7708745766677	8.38292505331553	-5.44361964590686	4.83085545186947	13.1625861425926	-17.8513752274006	5.19328192027756	0.165791553936037	-3.55449800485229	-5.42942599409389	2.19226588732383	4.74945489585358	-11.3981104993373	1.19912779169927	-1.44003425798277	4.25543507798616	3.58310568179927	5.04548107681048	-5.59715667446736	2.36164595803896	-4.59465179733082
6	3.09454558164594	5.21304900850052	1.3928608834437	2.05283583627539	1.72515048895828	3.50280844955042	1.40068267373788	4.60457354011975	7	6.70436196829494	7	5.70797043046837	4.46866674011655	3.64351666051449	4.73673027062031	1.24856884073131	3.57245599526831	5.56545859716326	7	3.88411480018974	7	2.72299026064367	4.56416582618597	4.43319848368095	1.59408267058569	9.27734022853453	9.35569412054345	7.10121766827376	-16.0573440801093	11.3191964740505	-7.56802026398233	5.91756934771296	12.2152512555377	-17.031615825629	3.25876446956531	0.680665565215518	-4.29158246797446	-4.52432697943613	1.35679405395397	3.56669823711392	-11.1717665457622	1.0887541509492	-0.634895170900819	5.16010126206193	-3.03339712284245	0.689438153043932	-2.28020383178797	2.78084584517191	-0.533840583799321
7	4.93152241774142	5.30422342899797	3.28733630104438	3.67611398563035	1.53831593053049	5.23488229090985	2.15446352152291	7	5.36784018639373	7	6.0999397089366	3.73531002992846	4.20845302881281	3.19057334420677	6.34325927301578	1.76132001300472	6.67771972568874	6.29850714027927	5.80040327882671	3.06543003538339	6.16154710714111	4.77324701882495	1.64323506017229	3.39701643906077	-7.80877707092488	4.28690863592158	0.947059645200105	3.38650572788009	-11.7833724694556	5.79301460391348	-0.141282490240539	5.69773634412085	6.8620553702766	-14.905643096035	0.642838098919755	2.12060317878615	-5.02694055721508	-6.21469562723886	4.32125739519235	2.47893008529432	-0.335820979053129	8.76688135637239	0.525454131655568	1.02466245776699	3.89193293876803	10.06828045282	-3.33545639535289	-0.113603573415559	-4.11587358548238
8	3.1898020777018	5.11079426659192	1.48454078049848	3.33063297475563	1.2489635141518	6.23544144783515	1	6.12497057267117	5.70265310485242	5.2514044345812	5.79347225157608	4.58688084695218	7	1.8341091880214	6.31865922864624	2.84918105203276	3.63363778269104	1.12200839885564	6.44990717238699	4.26463672276275	6.65293707400151	3.85069134925955	1.55959633445997	4.35948634968608	0.736847263055375	8.19153335531332	9.58963751873244	6.13138772018146	-16.1134506022157	9.94654872496322	-5.85913172639521	5.24127564641858	10.3859090064342	-18.0633716753682	3.11448728643187	1.68663577289104	-1.63803883469427	-4.03443808242375	2.68359126647921	2.63546818085573	-12.9783648926236	2.10700359029772	-0.0227478268048705	3.53395305482889	5.78803953873338	4.84687342236846	-1.06491883926313	4.80060545804321	-5.41121569964689
9	3.75350191813284	3.85971943754228	2.03774855406897	1.39223827241592	1.07607409084095	1.77958286247504	1.39058937137467	3.02196987693554	7	6.7070011994499	7	3.86841265218491	5.45187372204773	1	5.2343774862536	2.16601916768134	6.1477056575722	2.80773247427082	2.82569253044677	4.58071399194388	6.10375528039819	2.75513525323516	1	3.63693774604013	0.998930879097863	8.18802422477319	8.50926493286192	6.93379391676408	-15.4394600848881	11.7662082722688	-6.39755738615908	6.70796121903205	9.78275444972856	-17.5344508151028	4.94237872006656	1.81716209412119	-3.09568648934991	-4.09444638895631	1.72366219480306	4.39696761595069	-11.3471700556187	1.8145430547749	-0.715643188118966	5.55751305350856	9.61415204369025	-0.964810983743962	-2.62218807121044	0.279669419391584	6.74138511386603
10	6.97194398363249	4.7327887684987	6.54170479037733	1	2.88337450603122	5.42641786483938	1.32031279684079	3.19881261577726	4.15934359718386	3.66672552035873	7	3.72717757375309	2.64425953279545	3.5923990170667	5.31304134291014	2.83245168746752	7	3.99682134561807	5.72056993673416	1.92150163287756	6.47635242706828	4.6913390381779	2.05563595466548	-0.790447191364042	-9.49192695270668	6.41494090853095	3.53187450259748	3.76714365097819	-13.3756448568196	6.6452027235029	-3.10606555250628	1.29348447673422	6.96881969794558	-16.5207274054975	1.78025598278488	5.1031709952762	0.574131137019106	-5.53158559930129	-1.97440243080855	3.18872379456969	-0.821280505946615	6.12739484182608	-1.31718127640454	4.60246979673309	4.10963835449823	-4.60702472364676	4.4537403998092	1.94317191241837	3.66538106219178
11	4.57875913153401	1	1.74181284269976	5.98367857929542	4.59017183925271	4.85086697291983	1.7240066654186	1.8313989493351	6.44314839812708	6.70120224332142	5.12966574934824	4.34202071536959	3.07568149530263	1.27291532437444	3.19341828607571	3.91572086523338	5.37179970702606	3.92982289957674	5.97196212499096	1.94541738356968	7	1	5.0165860349989	1.57353128441642	-2.16685831036273	3.86036461613211	3.75920263785757	6.48901336737684	-17.9403159976328	3.02308537680559	-6.59752688417665	0.820444277696056	6.29685187575838	-16.2586041447882	-0.46884973431086	3.32074941721893	-0.765398124908127	-11.1162758696014	7.64081250250819	2.17512912925841	-11.0076439552501	-6.43526008087076	9.95057479585518	5.14938082715588	-6.21809991415744	-3.8587487866966	-1.43424771469009	2.02534607267334	-3.53868144830756
12	2.94998208975167	4.70502652765466	1.12283695799747	2.25339307149998	3.93246124873593	3.70995351350582	4.01580523945356	4.00737630796858	3.88300730055882	4.48722872491591	4.67120025283918	4.52327561780993	5.19791208560846	1.37104388600294	5.46957481717322	5.58507295896652	4.32856235217019	4.13595644389475	4.73645220104311	3.13542081586878	6.67093229080233	4.76488629610659	3.34614157495039	2.93750275497687	-0.150863625992405	7.00472387421955	2.71837160958925	5.94484930755238	-14.9051935699414	-2.89725014684222	-12.31286972272	2.76312321279542	8.38215927016485	-16.2481207069603	-4.34424143393124	2.39050343454241	-2.03573428761501	-10.3320805586774	0.604788890376944	3.33986877995287	-3.26360489455978	-2.3476969895897	8.28301877410538	7.25193347917465	5.17992094640143	-6.50972351834785	5.15919674786035	2.12237474418035	-1.68211813722955
13	3.54738103111476	6.18627863435846	1.40626507899584	1.78878405786282	1	4.26040949999802	2.24026674498647	3.8674111496006	7	6.26277937404833	5.24252690988097	5.6076446448148	2.40627194582666	2.9482963279391	3.56030057128696	5.07641941384407	5.73280607165902	5.64411668088646	5.76531115318931	4.36481788948129	7	2.29993073290219	3.10066780939919	3.87351643564348	-0.497765245939649	8.58230956547582	8.33431914323266	3.45713500465145	-15.7444650666065	8.92291363384061	-5.91612617237157	5.17262288004255	11.804280386954	-16.6530318963465	4.25001562461516	-0.367700311696223	-2.52291037671151	-6.04775332121896	2.29510779709231	4.91710095744786	-12.8699043235817	1.08430489754689	0.557284938088611	3.11196984830947	13.0173029710633	8.17040212516292	-4.65494758657312	4.51251336344354	-0.31681918250413
14	3.12687723525564	4.83797337812333	1	2.64874356044596	1	1.08680088642979	4.04087831144077	4.06050039771288	5.36538271316598	6.32514611195035	6.26776481371687	5.25901910873255	6.08485199720817	1	6.43176582533037	2.97257197190825	6.30805245376394	4.30702290832889	3.93907198670055	6.80391041965903	6.54309121857388	3.78255049501331	1.36989293447152	3.96483504670878	2.88120632662788	7.34339661069858	10.3868250180011	7.35170693474027	-16.1261481928193	9.8745940241404	-6.45246531683612	5.09734217745769	11.5468556197639	-18.373343101811	3.48317786641561	2.05781514154024	-3.80524154809021	-5.73411637364093	1.32842656354344	4.59023406932253	-12.161499859442	1.54297692573624	0.64751815070365	4.13048163951756	5.67783411317518	1.82555728003203	3.59949558001746	3.00378607942055	-3.08872839167558
15	3.88069880548957	5.85881610922522	1.11370670044071	2.03228429741441	1.75440813670732	4.12404055919556	2.71558318302378	4.28308469264441	4.76925869425866	6.09740956776506	5.52423589345975	1.17136642186917	2.99906181282982	1.8412461423326	7	1.45504080369834	5.52144668371655	4.2327370259968	6.90077322911885	5.28918721696391	4.46073067387945	3.75376800157797	2.31881956792629	3.88967255759916	0.0528499442686619	8.33714783357559	9.57538519786657	2.46428403409865	-15.2438109065234	8.87669678423589	-6.49324165359287	5.3375317742755	12.7939327805544	-16.7844915837629	4.94082127242237	0.886230274372354	-3.03700864087717	-5.10023580910925	2.63793421067911	4.48991340677615	-11.3675123227301	1.44698826088072	-1.31041928517236	4.08195189635119	3.12112297036858	7.91083618750419	-4.95990839014987	1.67808492120991	0.668919488813327
16	3.79462243346705	4.18913380249348	5.4527566711298	6.86936040233429	5.40412117822975	4.29297978629517	1.51227731191678	1.44650180610709	6.57942064373119	7	1.17848177069459	3.04966335959805	3.59425890529816	4.63278951436947	2.3908492990045	2.38335636864793	6.63763856119261	5.96294113057758	6.25901585056449	2.06565902653401	6.66878673798035	4.5123997027548	3.97123281124234	0.948618801021488	-4.66580293188772	4.91738955098761	3.00300277820808	3.1745774963422	-10.8418751059106	0.813125294320958	-7.19159121795855	2.96822381340833	4.5131700292736	-18.2882761530133	0.580297107037489	1.88291798032813	0.341205310017221	-3.83037738481982	3.8131068802266	3.12933337746185	-2.68559870054852	7.14339095238996	2.67757300919853	1.29811066919348	2.69329463380761	-3.27090415308914	-1.18920414329743	0.219183864456765	5.47859608705427
17	6.03185211792958	3.22579206812421	1.27980792503107	6.32917161089721	6.1261265098572	1.74927879534571	1.73807838340219	2.59601438701782	6.6563189798959	6.55007954511566	6.49663824657258	1.97995406352841	1	1.05630535430213	6.14849173961924	3.45870689309663	4.09712300290882	5.51917423296822	5.68933977542443	3.57964866714577	4.30954618359381	4.38052771665217	3.6202985956117	1.08935111244093	2.2591877493639	5.81753900507708	8.24202751478046	4.88691851745753	-17.922308288109	2.83608133978762	-6.8902374854537	1.22252240382527	8.93698268775794	-14.0066026029274	-2.80757305290574	-0.113227754124614	-1.29426063780147	-14.9539955643793	4.58238855786136	3.26768682583373	-8.16813470480535	-4.86261851341378	8.34957756493871	4.02323165579618	-8.99528823805846	-5.08351424003996	-2.72826424967323	2.5600536116825	1.01451322478655
18	1	4.60857685752647	1.06859192525195	3.94081504159259	4.10582834370564	3.39474968454808	4.36784717653614	2.28865800940317	4.99723254695298	6.45995600385204	2.0450014696948	2.26066529388219	4.2794171934604	2.24153543241623	3.05679021779248	1.91414643999123	4.12011320528171	3.07930658733748	1.98654164773227	1	5.78912412178382	4.98397310267481	1.8144153044956	3.59527148322824	-3.3981450011573	6.88717688643462	10.9304054613439	7.20219145250716	-15.3200490869988	8.87433201225909	-4.1587411265086	4.13763577152775	9.58921627258676	-17.5261301229806	5.08037527481241	3.12888894974132	0.0832122069523873	-2.06311705263153	3.34565773238973	1.35473090864816	-13.8241059615281	1.04775582366903	1.16054625393497	4.02253804526524	1.36140883888559	-3.35925825948645	1.13881429812785	2.42106851277557	-0.796512973615056
19	4.72200719380502	3.75776779624988	1	3.24549806772257	4.58430275829165	5.28720101865535	3.78722983360997	4.5726405369732	1.62326666329594	6.4808260976883	5.19151300581763	4.46177307249596	4.44757369546821	3.16838796510861	5.88620536166186	3.94571028432852	4.8765436462766	2.12388571279859	4.43413506230387	1.90892660122492	4.84971349373218	5.41382753400975	2.20590355764434	4.1544895908325	0.629441936913591	3.98036027765424	1.83862137089123	7.44272504564895	-19.7045175903512	7.81376661735103	-6.43461676186209	5.24240785177426	8.05655812489072	-13.0156562713326	3.41465290080647	4.70383192335358	-0.840231592576174	-14.244087176969	3.23751190033703	1.87953278079709	-11.5315134802089	-6.14878617441895	8.07531120633475	2.24625106105864	0.211675758245215	4.64727278915558	0.84458912377102	4.18190539577727	4.48515803653044
20	5.22482176920145	5.99620169838357	5.04860602935379	1.23805509389973	3.91557835781551	4.52502085011385	1.64099194503563	2.47754813137051	5.67932080187938	6.06514963590836	3.49829908276384	5.42400038511464	1	2.19248161742682	5.61476565775099	3.21976951319319	2.83361257426481	7	6.99131324610386	7	6.28781769676681	3.62753722773581	3.27085095840758	1.08947440868328	-10.6089076824969	8.30155801525236	2.86165421103174	2.73674049542047	-11.5455173584655	7.67612122957248	-3.11237024628864	0.764032236739365	4.23715293596612	-15.2841392160341	2.51624240787537	5.77711980036779	-2.42402218218452	-6.17644379912527	-2.33212990133633	3.03876865040999	-0.0258226334068783	4.64163298225852	0.502598449977183	1.57304934921287	1.10065222932037	-6.03694447381633	-3.86552904460134	0.232410656803187	7.00163416740176
21	3.58822653320826	3.36323150509133	1.29630310967015	7	4.31899891733451	6.58503741717883	2.51883783818272	6.88383510135626	3.17364514006355	3.38774491822636	5.4586045492145	2.85466191140251	4.62249636925214	2.16404844352459	5.99675108268775	6.09128914691374	4.2101752289973	2.8790920889027	5.6154544996506	6.67368421206385	4.7610395515104	3.48941680719691	3.67747714979586	0.0725043312587003	-6.61791275215621	5.88159141739506	5.36669680399429	2.29723619342603	-11.7342897247023	2.08104239680906	-4.41065547648563	3.33076198257547	1.87958260605218	-13.4771519874594	2.10430681115073	2.41248979296994	-2.11567099115594	-1.70779785389181	6.86155308987455	1.68112275729212	-2.89022506505833	6.04446691370061	3.44105561026281	4.25480786495314	13.2635643749876	4.19227694087732	0.172665125179891	4.11882577667462	3.51534086331494
22	3.32649651722506	5.41209786247384	1.63909384311476	4.51390767568851	5.47885781980112	2.03821018551261	1	6.93513003413963	3.08366709357552	6.50675574928412	6.55521987831836	5.22989261246888	1.163550637105	2.17901879915488	3.11195971024081	1.02425709044916	3.93056883827977	4.51518532900115	5.89363985603182	6.17518120574601	7	6.07729557209023	3.23221764892368	1.76174334258757	1.09076430273913	5.95938830007422	5.27043577502902	1.41151093182971	-19.5925218308147	5.8410899816491	-6.09603813055265	0.453670901000577	5.38149193475764	-19.564095212401	-2.90083663762903	3.0739578270163	-4.44335738354523	-13.5240848535558	2.0307045861125	2.42453025403534	-6.05650951193009	-5.81272186245454	6.48508066856426	2.495712540604	8.04371907777017	6.08366059785204	3.28921131382577	4.37611996493513	2.62760523413016
23	4.08613562458005	3.08643974244292	3.29262285038471	5.60506738794852	4.6498572351492	5.26682778510576	4.04532537570413	2.26535221195994	4.76163852585028	6.39547561170879	5.52620073969538	5.51141495788053	2.22147293963348	1.13967618337234	5.59508174313106	6.14421554780655	4.14067905425568	5.52704947424981	4.8977741966073	6.80231061321377	6.08822028169026	4.51409632546675	3.50951193523859	1.9464408964974	-6.07393077682954	5.89142605871408	4.88154069481458	3.08535596364273	-10.8845780995471	1.6616798745759	-5.08345147809762	2.90913077885266	2.61266704823346	-12.1067408586032	1.06187998217977	1.33537053701679	-3.14805963007421	-1.77972635995477	8.3176019117284	2.64904779576429	-0.102848397983402	6.03497770133096	2.3901437127203	3.99137845268717	0.811123317952546	10.5499167303028	-6.97750953361718	3.49957227943166	5.37842016174613
24	4.21460291134441	7	3.55603543260144	4.88453321402898	4.73398848329891	3.04516744665959	6.11251684553293	1	4.67555145493982	1	4.0223252409955	4.09417385326622	2.40871687740689	2.68220522757765	5.33127287056957	4.63081294674323	3.17734035880298	4.58720449065258	6.05139797253942	1	5.94469825867613	3.37955154284066	2.39277829117903	1.4668413258485	-4.68250442287103	4.97031767573057	8.72334856805428	5.83827016471707	-17.0063276460371	3.24186394531086	-4.28084407370548	2.94292698151933	9.27120075232214	-16.8609320035918	5.91414837788828	2.36326204113362	-2.64148133265299	-4.12897509746736	3.50327526763145	3.03325084392195	-11.8413788730591	1.74476766539324	0.958479087631497	4.98845930169444	2.966339159038	-5.96784813259258	5.5305109099636	1.91854207735085	-2.05992056658908
25	3.27843870178582	5.83426042615078	1	4.76096018995379	4.26466094258182	5.35228185138111	2.89125676631482	5.96034238812567	6.38442316649884	3.72912523992656	4.16664791552533	4.92460848818514	1	1.84470585701048	6.38301006905304	3.62025698425413	5.91391823178858	3.99200817218017	6.13650722344045	3.41301958562765	5.29563245204886	4.31773110542809	1	1.64863515094702	-4.54592931553122	8.61458092862931	9.78580086333999	8.79257998940778	-16.3862288705567	7.6352649133037	-4.53991262916757	0.935356453347876	10.1397077747938	-17.1208922715559	5.29313562405356	1.87807969599946	-1.42673798999582	-3.56477098600546	3.51481011220077	2.55247839964169	-14.4645025292017	-0.740882861060591	-0.0251785266205729	0.67237794347089	11.813528311583	8.68607679352518	-5.51702275502242	3.30852292332313	-2.38428199663007
26	4.96460558328177	4.88478555308467	1.33406676764272	6.4407297157319	1.49669281317711	2.6997011227329	3.94077859937042	1.41838877563472	6.28875430669389	6.36883417710627	5.57146563348468	2.95318133346507	4.99578992248909	1.82896828460943	2.26163951810316	3.8374768498188	4.3457988037071	6.83257722783008	6.58697469917555	2.482174044475	4.43936009824589	6.96725385541491	3.67479450512656	2.99514776481631	0.582487852211859	11.5375251178047	9.84602791448292	5.55455669295519	-11.4286398809272	6.75701356209337	-3.13763882856504	6.11980793875934	8.06842114886893	-14.6520176793823	2.32899853984545	1.08497955120693	-2.65589353605333	-0.522043270381781	1.12829632296963	3.41040957335964	-14.1708453413251	1.21250772621748	-2.7541241386053	2.90024430601076	-6.1482625999945	-2.19529534365261	-1.94992043610038	0.0179765641498601	-2.62209421639457
27	4.48140372091934	5.14934150224729	3.84431033091887	5.93698145810204	3.02697309874719	4.12595685073977	2.80741291295462	3.84002239814933	3.7096656602011	1.81023237856977	2.64753616384286	3.88893874491716	2.80800839835264	1.74766188184754	5.02268014903707	4.59728802824165	4.70889607344381	4.26002816503585	6.06302420987388	2.25535293324093	6.60609875291392	3.15663345698223	2.63838497688278	1.48613943735147	-4.72108454035493	5.92428937693888	8.56317048488007	7.39524885835171	-16.3889509841781	3.25819431100617	-3.87156480901112	2.23790531500878	9.99010720377554	-17.6186125915714	6.79298510186542	3.92789879832957	-3.88994055406397	-5.07905694917699	3.78258302118924	3.75327127701736	-9.85292922170206	2.00699368784132	1.19230636495734	2.46048525312922	2.24161523694315	-5.96743733631839	1.24302655443734	0.855706763736008	-2.00619820684495
28	5.46398068473542	6.59423543318208	4.42327350031703	3.83691202590782	1	3.92195489768086	1.00109735678957	2.16690967494423	4.64234377511758	3.72005713549402	1.94152540882774	6.36130041685402	2.69583965290144	3.88227393562167	6.29804074806561	1	5.99742002895414	6.60557519492301	2.20426553332271	4.14921844172295	4.51851498287805	4.42844749155033	1.07213318996357	4.00297592848177	-6.28364878581984	5.89847795008804	8.49924925902929	9.32473999990394	-6.97355743708251	-6.11369811612566	-8.68604768505015	2.42932028250111	-4.12857178080612	-19.7970567475867	0.448419979588363	1.38570878942043	-2.76693385733598	1.71534795881349	1.01152404660869	3.06332129621733	-2.42814413043788	7.48177112917259	0.553607672301479	5.43896865358558	-0.648933366955892	-4.99608076135055	-8.24366159659934	2.26148379404916	-4.55200995696309
29	3.25286352289438	2.51194005520505	6.15488931052412	5.54892820423176	2.76415906188609	3.60982123522502	2.26880454151764	5.42837587618619	6.12175828164357	6.31610732097435	1.73711219977672	5.91642662273891	3.25779500553014	1.07407626057721	4.30393913464869	6.67546331185491	4.67201578171588	6.36855182804025	6.97114691013202	4.75180337674288	4.68171071850913	3.9358042113773	3.98012804053454	5.27805927060303	-8.56680005046169	6.9105700864844	2.93289563607485	2.23219030577214	-12.5733341699393	8.65384791410848	-0.100394155852864	5.78023200505359	7.16031774349441	-11.4495954747481	2.66553119413822	3.79880689011732	-4.40111308462462	-3.8240154630854	6.96925236262184	2.26831065897573	-1.61647309327932	7.22408190781076	1.89476691140599	1.47137043647417	5.74576518351404	-3.56512991635946	-3.1059136974732	3.07809913399298	-1.89656873060458
30	5.65412165917073	5.51846537545124	3.68151296828279	2.82721466787795	1.87396835874167	3.660762572851	1.05804555708237	2.0451050030044	6.54122741124844	6.5078883815326	2.69570476937831	3.10135657950307	6.10644621311545	1.86215603152817	5.15976966484766	1.37228878822515	5.93957249931803	6.76282607269475	6.03716070705883	3.25176446030045	5.93004459922819	5.52876394989366	4.27944002084064	3.73779931399892	1.13215280845755	7.23640189267092	0.869471083735212	7.02539727904482	-14.7176201731085	-1.2698704851443	-15.1303407851174	6.36865799432074	5.00735067941624	-16.3371486958812	-3.50989402393783	2.29046909456498	-1.85149684265335	-12.7809757137421	-0.0227100691511448	5.8765996386476	-4.22722429678214	-0.651027671303613	7.43470989170639	2.16695020017841	-7.72489030868474	-7.74413809762684	-0.341555490412508	2.33127836772869	-5.92908914905649
31	6.03761051420057	1.78380750422424	1	7	2.05966790892008	3.31599685147463	1.11778649236419	5.28256785447251	1.88533306605584	6.0780355900201	6.24173826761322	4.48540513331538	3.9123407687564	1	7	1	3.07154364599415	3.08054584584865	7	2.7626803355478	6.75119447936201	2.14424022709393	4.54279627441462	-0.370541516372085	-1.62354568280172	2.53057832286542	3.60431045336316	5.33826746853658	-18.2643557004497	2.64760141194056	-6.96992478076491	4.23728985665743	6.39312345108172	-15.0480444458081	-1.2518589243698	2.13865771011112	-1.14324538075881	-12.6627826022053	5.284348778313	-0.568430620514245	-9.52579460028873	-4.78443487818669	11.6341337309235	7.07780206876583	-3.15342391387821	-1.8413403177967	-6.59273615849355	3.04061306145636	-0.10046268486699
32	6.10348264961377	5.50591496001814	5.84869802259745	1.26956375414669	2.58117672686128	3.57913347797044	1	5.59492980930611	2.73219073698604	6.72771889867681	4.1782813611116	2.81804295235588	4.07781609893465	5.23546928393587	3.00859453226454	6.59711020394685	2.94275843233872	2.16625901063798	5.31188836779939	2.722291663389	5.43552836724441	4.69592289441082	2.25274957812246	4.97957423547443	-5.5865692728923	1.80366642684081	6.30938764467891	1.68510405998766	-15.0119824497059	9.10187765493586	-3.91093645344442	5.04895006959645	3.78232365325153	-16.7155474573942	0.490777846020688	2.68287702109794	-3.32774510856223	-7.94330946733475	-1.19807986233492	-1.38270670692922	-0.850216544494016	5.24885487140323	1.13740832282641	3.01316385564684	-0.473119244919332	-5.25555092750486	-0.729457182686935	1.74305535429922	1.27479846868054
33	3.60128772704058	4.18633345776468	4.04891851826727	6.39018594755088	6.99984152969209	7	2.6496517682805	3.30983405791465	6.12593067561783	1.20159951504749	5.89602709321483	1	3.07443269585728	1.32867235816604	6.74006060624915	5.58684740435408	3.17342015850666	3.49888204593886	1.01580165871113	1.93707755165352	4.96601570856252	3.22891214434708	3.65633027747163	-1.82023627063588	-7.84829549498743	4.27232538158753	5.96719482717469	0.932176959759398	-11.5537355735505	1.99335562098097	-5.72913683285475	3.68438561535199	1.6584963632012	-12.4648152543431	3.87170807273055	2.66874012869202	-1.33705605803135	-0.730839496763454	7.11092279051505	1.54429350653522	-2.81018430547231	7.35019464638827	4.42147691060174	3.04375903302994	5.46259544690705	5.49226492223497	-3.87457844619814	0.13492688172423	-5.31504771717082
34	5.56496205095398	6.25337994637842	4.686414641732	1.29231762746383	1.87666645968143	3.48759031739249	3.40640175843882	4.07751545919453	3.65420837669518	6.9124999733175	5.52155646229225	5.80426602366859	4.55383691492998	4.93219192450359	4.93045422347126	2.45760157152316	6.15878246655797	4.73266090453772	5.80987076535176	4.4191855825803	6.85440768133484	5.8096983542593	6.11839468956387	5.59859414864348	-6.84127846813215	8.55679008520544	4.18593528475906	3.25985196107521	-13.9458879805565	7.366208220003	-0.710734244562747	3.30308911994146	6.90706262075946	-17.0408923570174	1.16557804604352	1.50148749011513	-1.78443389593174	-0.0137822370565542	2.78664697811073	0.290102705720047	-1.57712593219341	5.95130297618089	1.27412716553554	2.68911784428318	0.76217799776313	-3.76948226006381	-0.131994054964215	3.03494982427483	-0.164296526335749
35	6.66613758024708	1.30372572801466	1.18368878490534	5.78664100114672	4.08176696182595	5.76558435978348	2.24845769274068	2.87622759795838	5.93015817174265	4.37397343014681	6.6154088662742	6.80738657363088	4.13945503017508	1.21078402234188	3.39161254402048	1	4.31788447740193	7	6.43239111744313	3.98431117811999	4.70771856196987	5.0161716213432	3.31742081227735	1.46530090292144	-2.31775285859748	4.58378403806209	3.26232231364287	5.28840758889529	-17.9732032119612	2.13254175421585	-4.82166283209661	2.25235880691325	6.14219757859937	-15.7200694733835	-0.447672177019045	1.41706029489212	-0.857399385730305	-12.3995057208804	7.72000903250856	2.83108302520864	-10.3492732101226	-7.75640875447617	11.5619446572151	6.54853972477443	4.7355667666213	-3.08422308621085	6.27482986487304	1.05612092268716	7.04484717029247
36	7	4.17504631088501	3.63510090891245	6.21838167884166	6.27046036699047	3.38332093714434	1.09327761306185	4.28647041146589	7	5.6749873651248	4.44628463763362	4.25710951663826	4.60653060464793	2.53763424558347	5.68899458604858	2.12452353974318	5.33843797827421	5.94646528500783	4.69892192666874	1.91861072182609	4.01879181104694	1.80791874847313	1.21083610332232	-1.63349045756206	1.32629500415739	7.9134559967583	7.16207984094804	5.95702675718057	-19.0778052048219	3.40337359910059	-5.99320526242305	4.19169480022597	4.36525313675821	-12.6032919505175	-2.84403409601578	1.06735091102788	-2.09499461027732	-12.4675202398463	5.0579028183601	1.99391284770907	-6.29246239861923	-5.85822956343217	7.50870853150197	2.39233324538371	7.41609832668997	-3.14341388388908	-1.5288529283255	0.909391112287797	-6.65814784859462
37	6.26124756505936	4.29548673338976	2.2169141728978	2.85754664858438	2.71936114323203	3.28542428941286	3.26811635437452	7	5.73225456784457	5.94044023564599	1.77771477784759	3.57624369299831	5.44505330532137	1.791205834003	5.46755778886223	6.78227457725109	2.17714649524783	4.86679314092524	4.12921601358926	1.80241982637585	7	5.22292625365964	2.70905654997688	0.902491484548617	0.343815404831518	11.8293890498595	11.1428013029535	5.09031676528254	-10.529276968478	9.27266394684778	-4.805834868322	4.38659621827124	8.81783494147985	-18.6094768986402	5.77795142021701	2.17845669308994	-3.48221619003338	-2.13846775416549	6.08482285809147	2.37790238974923	-15.2443075154616	3.0819343917608	3.53928814182587	1.62262387439886	9.80784053902055	-1.64924342277521	-4.40916832232912	1.40965698309168	-1.40384234264938
38	3.91219440250018	4.91601085828145	6.57163081697881	7	7	3.0862737348038	1	1.6269156280245	6.63579327086508	5.4555102809121	5.66997101048353	5.54032245177046	2.11034499462823	3.02377697769254	1	2.11338695654927	6.33822242236227	7	1.40892740469466	4.42089497127902	6.05063254809141	6.41965129762537	4.59220857099803	4.0846706130839	-5.75028970495813	3.94703481229233	3.48779070664641	1.6921059183215	-12.9218782654882	0.855296992732959	-5.99829488405886	1.63027489564268	3.00586057879948	-16.1580347736015	2.3556403070237	4.87893723543492	0.844278203302134	-4.83392405166398	5.39102590273631	4.19940320953401	-2.78151571926427	5.51078462922527	3.26718344345008	3.31805866325639	-1.3636353521546	5.23171744065329	6.59533402306225	-0.917957954730437	-5.4895362218748
39	4.49376604292763	6.29112613139065	1	6.23061514169116	1.73153253656841	1	2.22330223876212	3.56006919947564	4.56058004076625	5.14224442789282	5.39788005081517	2.79008090910496	1.96520517745607	2.66698722319535	5.57618786100606	4.00438063086913	2.99215601228316	6.72429234329821	4.70402637638381	4.92000619186662	3.76035714025041	3.99003649439544	2.74581510440652	-1.5743059629778	-4.29588711930787	8.84425461040885	9.57801878047699	6.63313360213392	-17.7109936040852	6.63706868119062	-6.10711847496865	3.86703655002819	9.96298033102475	-16.2771760842934	5.93178677975506	2.51228968875426	-4.94519682022638	-0.912992795625397	3.44866421665242	4.46295420952413	-14.8779798454137	1.69315103452763	0.670970891187237	2.95926150938397	5.77597476333416	5.30848548569712	7.89432503536434	0.559195711014308	-1.18864569239043
40	5.87418406389058	1.07662439791357	1.30188599267756	6.18502508612723	3.19368093852388	6.20034492610393	3.94390057709473	6.14443281268509	3.64359683481545	2.66874902067232	5.86241583046019	1.46408142926874	2.61320601607728	3.39944830003081	6.58737335130169	2.01964026463344	5.38809050661872	4.60180884731685	2.51498406101948	1.21753409347828	3.38555583876486	4.772932213962	1.06374078095413	3.58877058450282	-2.60608842796151	3.76860476121018	3.4887579925877	4.92845681206926	-19.6381162419222	2.60885930508623	-7.38806475366688	2.82541876944686	5.01379574586287	-14.9800754354043	3.28267351127605	-0.807076591480775	-3.06442188985896	-12.7180242135439	3.24088143406047	3.74692138323297	-8.12029679032911	-5.78042670326273	10.2461026559338	2.86863086211209	15.4325834731751	-6.85854060501454	-10.4427474711275	2.39860065925667	-2.74614937629888
41	2.98794786962384	1.74971734024184	1.03653202244794	5.93354512379195	6.31997503631976	2.36716968928266	1	3.03258167050363	4.34226996716712	2.44721890753521	5.62089769711123	4.0419965503597	2.29997981866857	3.24462119506071	4.91628858130188	6.14184738604502	2.67313869442094	3.05094299256055	1.70939382047859	1.89726356763526	5.14412085399687	6.74034599514408	3.50541360440365	1.95333084209857	-1.26632137684898	6.23027010707454	2.33029529958784	5.23637840084657	-18.9848822886814	2.95912812667043	-7.82498290667441	1.80330164201988	2.80832541318496	-18.1908564925026	4.97665291969275	0.716111178392085	-2.82572891559364	-11.1003432844362	4.47982833311912	4.1020980504531	-10.4262443643481	-5.42354687782589	8.73381812948616	0.56402718527797	4.7309266634845	3.99163136345667	-0.763860201023802	3.82125399887357	-1.50564649278207
42	4.95112888355467	2.50928081508306	1.62953700809538	6.04732215742326	5.93032480362177	1.93581892465265	3.14407133621365	4.34560925527177	5.37494387422638	5.50179287336915	6.56374520507026	4.33171983709208	3.18487853528752	1	5.69214198505809	2.54100616188692	7	6.14781597828397	5.72829583335199	4.24215576406267	3.10956053219939	6.62010723772972	1.20695157733567	0.910361689133861	2.76320670333077	5.93650268228297	7.12197557260039	4.75392441363523	-17.7873962318624	1.96654541531714	-6.35052557200858	0.457254198205551	9.15738116333958	-12.8386712254384	-2.08287320092805	-0.140923289814991	-2.17694393110716	-15.1636544606202	6.14369852242386	3.57978585090529	-8.03285801609301	-4.62611387124337	7.76848076943421	3.35260867507087	-3.07532591937933	3.10276387194684	-5.76479367883472	1.06048998352008	-5.66946135555245
43	5.62855275411282	5.94919682190832	2.02222460954698	6.93012779483147	2.24920311550634	4.11889376774147	1.3856317545107	5.0717559128184	7	4.59074567730119	5.37593446829094	4.64528904213456	2.03875104014025	3.58624867100165	5.43851924037055	4.95061146486607	6.40164371542379	5.79169574048572	2.324091818613	4.29230291218191	5.39460661603098	6.87185890537795	2.97173727850059	3.13309263453434	-2.62510406737276	4.53646618859374	4.9193192055969	5.03399935814573	-16.202250541826	0.424354852974572	-6.055843200659	6.68878743045498	1.10147669391955	-12.004130739559	-0.87348325646959	4.92993028809517	-6.01963018740222	0.0654684071653513	2.98041054083766	3.94100546832649	-1.46938151859288	10.998275847094	-0.621073870037094	7.30717886900103	-3.37976164375267	-7.60614453974673	-1.08046496286521	-1.34361332098714	1.61933799466983
44	1.80769902383459	5.35726054356899	1	5.64387910886122	4.26333788371734	1	3.01569469573025	2.3175270363396	2.1172636088286	4.10224772507476	1	3.85256663297255	2.03828608255383	3.92771115202321	4.45862020863421	7	4.35875367504778	7	3.46199373843637	1.59830070878994	6.7422167800014	5.26550198354817	3.87408948802796	2.09396527398104	-3.53539386974659	7.06212429444204	11.1015254905189	6.48811968619837	-17.5673931201092	7.04383008335536	-5.21105559917322	4.61682057052358	8.92550498398625	-17.4681814477504	4.49105914039102	4.35488014899681	-1.18432408310077	-0.761446156507509	2.6112653597975	2.27331260580262	-15.0824821751027	1.49077276263373	1.48485961553672	2.74905911942779	5.85358051932238	-1.37670032480664	2.63969435653484	6.62247506735669	2.62666873072929
45	3.82417996764415	6.65038035411357	3.66552513511121	5.96915436091013	3.65239399238432	4.43865054612711	3.88310217071701	3.14108356137188	3.52012593400597	3.71746029641909	4.70835499514937	4.01569961277149	2.06514831358021	1	4.63500482588465	4.33863683653938	3.60750126398969	6.23703734398601	7	1.65973928229857	6.71510587416113	3.81965265336555	3.06737600410356	2.31731066525601	-4.69661414869946	5.65480786321075	9.39499055287053	7.08952483073481	-16.2198051450985	4.37890970601261	-2.74774051828291	1.9420713474938	10.0479125643295	-16.7070750339633	6.62446188349336	3.74458614382843	-3.99808174342523	-4.28533308782657	2.85887048629763	3.8976945977049	-10.9055802297072	0.824066309944921	1.15246963420782	6.24060773694478	1.79321732716904	-6.82852334965365	5.54052068970475	1.10703740725054	-2.53724048152681
46	2.74306130217815	6.01816797830007	1	4.37660670947989	4.75725327538292	2.55602932217703	3.77414267112995	2.93691376323347	4.13165834533875	2.94219876685167	1	4.09043975012765	1	3.29805257926958	4.74038349870822	5.87253399446005	3.22177174583033	6.82628120077843	2.28605266049494	2.21649152306948	6.0547236274376	5.31049639293272	4.61387119116256	3.24087315366359	-3.44001115974699	8.1977383938728	11.5183173546166	6.52075565867843	-16.2227826495255	7.77111585283424	-5.34647633587744	4.11470021237367	9.79198422629564	-18.1611441236728	3.2771067129494	3.26910889358855	-1.20960147142291	-1.95271386208759	3.96658404534038	1.50345566345097	-13.6060246375531	1.13138697563847	1.92761552849642	1.47031161194132	5.70353491957831	-0.652104747534424	2.54771841667647	5.53467980637364	-0.987995077059095
47	5.20367582736806	5.09394879834223	1	5.70281881042406	1.57413768841515	3.72279625150345	1	1.36856756488839	3.64356547597558	7	2.48935767503956	3.66498488332638	1.01318179361799	1.57343213263445	2.50253166049539	5.8219204891338	4.8554665848318	7	5.5698128883458	2.30464940072984	6.99631063700804	2.93616521370503	4.04448561689282	3.08210647023045	0.426284770457435	11.296917865564	10.4398648032048	6.24414614709509	-12.2068491565067	6.73762641924495	-3.94776564539892	8.09084841652459	7.70531066336371	-13.779835249901	3.3680750207699	2.12977923261449	-1.42518324225702	-1.37871223429639	0.48502960674455	4.17424950382082	-13.3242113306592	-0.00405871036308197	-2.99459875221744	2.41108413383537	0.939924202540766	-4.11884653005901	1.82363709375367	2.44959921932265	-0.603127134857467
48	3.44619991850012	2.77618685886639	1	7	3.64624324361927	4.55478915804618	2.38492720796727	4.60665656882004	7	6.41018252138288	5.88064592781738	5.11468711793105	4.69809112401306	1	6.84423981902612	3.53092763716902	4.73291441919768	3.59393917837985	6.10416334620433	2.80403553262229	6.48867920447279	6.40317040764664	3.46441959118614	3.07218310328195	-2.97412903991747	6.27714623958917	5.78296694374145	4.49183353882792	-20.6753142146333	1.04135819509893	-7.31250037885867	0.116077187632631	3.65199897124657	-19.4956537403782	4.57371265664813	1.11266852892095	-3.83301201717034	-11.436080590057	3.52861451809602	3.25350342087896	-9.88293272147744	-4.84331066838084	8.86143817680741	4.78906477364325	9.13675947680534	-1.79763250705824	2.97058423663428	2.48849344756911	-1.28587457022717
49	4.84749927938915	1.2851006857666	1	5.96584531894988	2.44304462388441	4.59316485450864	3.43644203427811	5.43051406526445	2.86874337082655	2.50234234258218	5.61480168096998	3.03911825189607	4.07409745910953	1.00058724521946	3.64624134091837	2.47336266256394	5.10260804835655	7	2.28292731355213	1.42108911891561	4.9064966709904	5.64598215212291	2.85452089259643	3.72132165882886	-3.39744136474104	3.37700668653665	3.00653874673967	3.55887412688702	-20.2450051839843	2.37873326754171	-8.51839590725056	2.27415636529346	4.71268155047521	-15.4209249740845	3.61950872609427	-2.63536199057662	-3.60279304545912	-10.7204535335727	3.55970423445898	3.72357913848397	-10.6849626476884	-5.03900635669759	9.8664969640846	2.5698184558014	3.63347126356516	-9.65346563716307	2.52418125089977	2.15565936750204	2.28283088402752
50	5.58044603994454	1	1.41619482608788	6.17951842504095	3.5273857564112	6.18509371756606	1	3.39307066926926	5.10797116888799	4.91271733998477	2.77605872124525	5.33858285256749	1.9134742326248	3.68872342042257	6.44442441257489	2.45288275843374	4.91075195900334	7	5.86491164584158	2.20561545793073	6.10812771352657	3.99817085177637	4.96016774152681	0.349908984822127	-2.01698945249761	3.24635762704202	3.35795095731629	4.82794678960397	-17.3820646167165	4.66020038519214	-5.86839900245578	1.64191165368819	7.43345052894191	-16.0961833202352	0.823556067644647	2.89039234560057	-1.40963382431457	-11.8196604359761	6.71281001493242	0.776954553199313	-11.404378988658	-5.55563839007344	10.5921700777535	3.51859325018199	-6.84240902209759	-1.28043914951718	-1.39269571340439	4.2455472417359	-0.469247030069422
51	7	6.72342084639109	5.22173982859106	1	2.82617016029248	4.52691056205316	2.05781035416691	2.33085402944692	6.4839301510561	4.43610784735963	5.98592595091023	4.08964849553162	4.38413088364931	3.76852931853197	5.81595427298488	2.4487658590578	5.76794458302277	6.48928069234574	1.46068690900724	5.42759114209817	5.40087675879332	6.87579678423859	4.06255863184163	6.45627881313776	-5.30415075537333	1.85486890402779	8.75391261635843	3.25015992449284	-15.4508904712624	7.54430305913283	-3.66626888776657	0.839956662509034	3.12501301426866	-16.9635901227932	1.90971190076528	3.67534162871695	-3.90777920445918	-6.42667185859027	1.82299934317289	-0.835868001739577	-0.757053004918421	6.98770554365717	3.13477335066332	5.94292651594499	2.46692297899051	-4.78004454958782	0.509023000020088	-0.254192331638302	-2.04960653738747
52	5.02033358372956	4.05075641201151	1.04482659490366	3.50433188617318	5.54734090433369	4.26089111674565	1.27669863891099	3.14758914338174	3.9452315855485	4.98767745278711	6.3843526901851	4.54785970845226	3.6297832399055	4.7799670703574	3.44292956870636	4.30422654701407	1.59875106789214	1	6.7687668782019	3.08140082307087	6.59930708103259	3.42160213541972	4.13003785307581	2.35395481698151	-2.34206306621581	7.16557608375402	4.25993480296544	4.03487382166387	-18.4143657904456	3.43301811881368	-6.77861801731172	1.81786577207432	4.8483103360276	-16.2378892102083	-1.09556527921819	4.06476199999924	-2.45860740840584	-15.3064666454814	5.50040642194688	3.99223648842168	-8.32266614331556	-3.96423077605914	12.095670763709	0.758975779621081	8.04932452390608	5.85326009681158	2.31470021311078	2.74865181464357	-1.721028776868
53	6.63074979714265	2.99835532067808	1.78266951333286	5.81966452524743	6.99548959096832	2.85110165598292	1.97957467218558	5.11970027315776	5.09114737805873	4.96584788852752	4.07233201099669	6.15526833054797	2.75904139190336	3.93116652233661	5.99448282146903	1.95582298810665	4.40024586902166	5.51324212797215	4.17396067245062	6.11210449175787	4.03861415124314	4.62149884312649	1.16714551752025	-1.88486665389503	1.18318578766034	7.55591042834617	6.94822945823689	5.89829175619525	-19.9053445440674	3.70907814246682	-6.55037836691508	4.43236856069023	3.90866977369717	-13.5852038495425	-2.45871378243959	2.15250521186806	-1.93457472684375	-12.1494623774092	5.31232667750986	2.58627772686024	-6.7781928711221	-5.78045798784781	7.71920010314245	3.28176475781915	10.3594789666226	-4.36650428806156	-2.5951416540678	2.77791298557801	-5.14440530527088
54	3.84283338484738	1	1	5.77209329603079	3.48217978582074	2.25822489020476	1.77340015742628	2.68524345296914	4.47658925444457	6.94934864993927	6.42211536644135	5.01959567373718	3.03939798015463	1.25777752356317	6.43417757949809	4.15189869469287	4.67750334998327	7	5.7966282895252	1	3.56105316230931	1.64740261262246	4.85712030828066	1.26533138621522	-2.49141170235976	4.01456623019257	4.50832454716589	5.64616626884148	-16.8833411909203	3.00698341292458	-5.44742995688259	1.48410238716643	6.02564920019747	-15.9729785994536	-0.499598191165419	2.6155160656538	-0.0894878993058366	-11.576329747594	6.92119866046638	1.84694530521881	-10.7424671352649	-6.33902457278948	10.6165994101142	4.7500088806294	2.741315552748	-2.66217456214944	-2.18698688617668	-0.158766977134799	-2.99092892290477
55	5.04852185787042	6.81759269333266	4.26698443643043	1	5.57317208871245	6.40995146071087	2.43976322747821	2.03169688994884	5.19378391503063	4.99067472182115	2.55261483531251	6.93624424741656	3.06840130238563	3.27634773968305	6.95674553669665	2.80758042051564	7	4.04399510555929	7	4.36541784354662	6.07749346858811	3.44024880279569	1.08532255284221	5.47060634489131	-0.286206974372679	6.00195477104112	-1.00816425485501	6.96083221893697	-13.9631556789034	-3.15903081252535	-13.7019384020215	7.56757840011425	6.01875442147153	-18.3054096568799	-6.16595694285326	1.72139833186334	-0.879728251448934	-13.830050127783	1.28964555794025	4.18837642995027	-4.28414527301621	-2.31320290298698	8.80131875682135	4.50751287499604	1.62338590591632	-1.76139556883838	-2.56998959616504	0.67328759661245	-0.931822499954119
56	4.36138395892076	3.92763419929522	6.8595452967726	4.22836373231094	6.58711846802512	4.05070818083546	1.68535812195973	5.71208350818403	5.95833788587915	5.02250942806679	3.96634662638119	6.47714910091629	1.11177417363384	2.20251678399755	2.60064247870454	1.26521347762034	5.41591308984208	5.05578821703325	4.86520581162888	4.73226083524656	6.49013922529787	5.10919337409024	3.89006402371507	3.2624064447638	-4.68048994615595	3.6049484025429	3.77551408215328	3.14349722574722	-11.3709942267129	1.55235017082922	-5.33518796120084	2.88696574776321	3.73977577421128	-15.823060319197	1.10406634531261	2.97835157611845	0.508863463445797	-4.97830236168762	6.84973144362166	5.47834503153532	-4.57814126652101	5.33168045818028	2.87787727537871	2.14018387591737	-0.249180489823131	-2.56481557903028	0.822358331537015	3.8224040365932	7.21282929740855
57	5.59445385186641	1.80347781513443	1	7	2.45247025981632	6.99550626683626	1.93289498347398	5.42115332075905	2.6526387965905	7	7	6.10712403104179	5.26436400333391	2.24155520298178	7	1.02502458871201	4.63742141495109	4.6197483255241	6.00198281955519	3.6497991134713	7	1.75619578926465	3.75522053660187	-0.0636513699867636	-2.37136893750476	2.09239423726415	4.35076594766514	6.09049907497876	-19.1042021337623	3.32215028621779	-6.30660666922094	3.97549811150836	7.29493739894451	-14.3405544703764	-0.787226475674921	2.58906167525449	-1.20868038985025	-13.2489024063736	5.12507643735407	-0.510534060514491	-9.97716873158801	-4.1346026662845	11.0961994771869	6.87620668050326	-3.21172246167914	-0.582001832560668	-7.10852804245874	2.4770928939682	-0.214576796972665
58	2.6255840756465	3.27715745601657	4.8859700582137	1.395331156895	2.93242888487593	4.25128699989323	2.24754725057243	5.00266231589062	4.69820202361507	6.3557645123864	6.69152527907129	4.42712731612295	5.65988238931629	2.15756443769848	3.37185523460857	1.27750336613383	6.09596559851513	3.85123493089126	7	6.82759045276663	5.09150879836	5.59269576743944	1	5.43505478125622	-6.5423224195981	8.89453508379346	10.2108483125637	1.62164592549007	-4.12497498984454	0.396427509064667	-8.32758905710349	3.27165126349228	-0.51883828930894	-14.8258973555743	-0.00799485021010915	6.33052801719838	0.575449263674607	3.78184074882309	3.65584092221708	3.42378300790265	-2.68705155011348	4.29530738926951	0.014340551008282	6.25008370429329	5.09823203232497	2.1525680354487	-4.45070152962739	1.91906000984491	-1.64413155383971
59	4.35666995971332	7	4.56438097863455	1.64295992486985	5.39699946375142	6.93516833478659	1	2.39453137377424	5.19450609238228	5.50266371055866	3.03301661718703	7	3.86616905635718	2.48641819234617	7	2.64541157870215	6.5116221841382	5.2309498015066	5.8516497022467	2.72756407884648	6.03471120718999	4.50061895946405	1.47100581151897	5.24539338720728	-0.540476016397096	6.64738095708013	0.38829199879572	7.238152854836	-13.905938674936	-2.76859448976836	-15.2834367389247	6.70278922085043	6.23948700385057	-16.9773817771575	-5.89665969759244	2.46645858568972	-1.9134733019305	-12.5263519422654	0.860136104600245	5.45830547123334	-3.07574456326898	-1.49088521590305	7.89828426959554	2.53192889711131	1.06675412625837	-1.47356860167849	5.49064602502866	1.43645167287155	0.490384011624388
60	5.22063493550371	4.23411501952203	1.00899268963307	4.08367414671481	5.02354376318064	3.80436013968033	4.14773388581229	3.48446432552506	6.45071171572266	4.79240232287287	4.68885155868974	5.05556184972363	5.27442814497525	4.41541988006216	2.49912106264987	3.75352208289515	1.33132936322491	4.04175712898214	7	2.95211386000053	4.30536152833925	5.19035107358469	3.83006673223813	1.36741688648707	-1.9883951114891	7.20760301463792	5.07676427389896	4.77843684693978	-18.7275498108462	4.3803221178176	-7.13015520007959	1.85561033709114	5.35240739258925	-16.0339338738357	-1.34249425957952	3.59576434918988	-3.18978010375591	-15.7301245412984	5.76368258313238	4.47261309844612	-7.84261413300846	-3.96422363489123	11.6709269721393	2.08466452245984	7.26150226711838	-5.50954724046437	2.77308645338961	3.65438702344835	-1.70915637720366
61	4.69039061404289	1	1	6.09686449228728	3.72050524257776	4.07995316854861	2.09612934248774	1.95708659639888	4.06840033165273	7	6.55655543363592	5.75792223455031	2.11667152266764	2.52998164737997	3.85931736883324	4.09219564584057	4.84301435314791	6.54571990203876	6.06862541842317	2.91960128145213	4.40292309646465	2.86919641673082	5.08589069000906	1.56274749039887	-1.89437853190061	3.31254787801999	4.74674958075779	5.11592844338958	-16.0764050236491	3.03538549419877	-5.50711088701923	1.06611638371387	5.83413384470015	-16.3881101611573	0.0714344632739715	2.34277993554358	-2.16354622741071	-11.1102358020186	7.03097218763999	1.08284521219126	-9.8539610948595	-5.98044167865166	9.88662026590238	4.69984268962621	-5.2246536443983	-4.12549952025207	3.95818328940667	2.16196651024976	-6.68047316345299
62	3.88298663321084	5.39690954351259	2.57238831467022	1.27688470959156	1.2577076240239	2.52335021747694	2.2151755236133	3.7476088452127	7	6.34581204831278	4.50092808300342	3.09905654954276	2.53478331761863	1.40047950663389	3.31168479284052	1.10334897856882	5.37852876565107	2.20328577217716	7	4.50238006848109	6.35100023135551	2.98620776014928	2.79667365020526	3.81441972304869	-0.952562896271936	7.39825013470039	8.66344587978895	3.36831269375035	-15.6531447352363	8.0550227389445	-6.13791440595366	6.21450657259291	12.9634103061144	-15.4398373392649	5.03827434108158	-0.836894444050024	-3.28829058950754	-5.87738862350019	2.51960506923589	4.83057663247121	-13.0302995000205	-0.0672889938594158	-0.618919669073534	2.70791060222257	13.225789088819	-2.00635203780563	-5.79150409254725	3.68238876911847	-0.444996396049727
63	7	6.64124134100726	3.79794354778221	1.4298092685427	4.43977561472201	4.36460322550791	1	1.84770639979691	6.61869460801789	5.9551434755241	7	7	4.27922605314135	3.14523863964305	4.96677113732057	3.40587612615223	6.30023460356203	4.20639787422118	6.4128569265812	4.47441553654868	4.35257141031687	6.88957396730369	4.35952576196228	6.99644538904148	-5.43557177106253	7.10812807257232	4.47489530939752	2.84734809308405	-17.2398190726375	7.96187919111751	-0.838970177339138	5.62645351574707	5.4358924246956	-17.4160682429672	0.702585385322769	1.64984939834456	-2.49512278491502	-2.12733875620223	5.26787122320876	2.37705630217556	-0.151301890563531	7.98949296491249	1.48246383109186	7.56936352724642	0.963554490171947	-10.1593743242044	2.24650259038387	2.613541889499	-0.391882395933198
64	2.47825244240703	3.47089431929151	6.89745115438049	6.89956675383638	6.05345372565123	4.2974067958358	1	3.16662972671962	6.10005116592712	6.961332430125	1	4.14260128922002	4.82765333150561	3.9318060255766	1	2.66939479850666	3.67074905107528	4.60010081783162	6.61759485035341	1.18235775606668	6.38244763021729	3.63310789815774	1.14808531969807	1.00318381747289	-3.86458239956568	4.71361734591637	3.33115387964862	3.58463502232371	-11.3078040061646	1.00170761008457	-8.32533051814594	3.1131015859832	3.96653689529284	-17.212506009849	1.2932746367218	2.73166125985982	-0.0164678572302003	-3.28694037784539	4.55625492323272	2.60536134173323	-3.20228783374878	7.5641903270878	3.83207461207564	1.70830313827262	3.62407797541167	-2.76627901941843	-1.90911090100001	-0.0232293835070459	-1.45690029248769
65	5.13455202618757	3.8613162576553	7	6.86215875117645	6.41276860605012	2.47252224898234	1.98150478077836	6.4924081065832	6.00643358113844	5.17922432136809	2.37912485714253	4.92963255283488	4.41498984123625	2.88607553174593	2.40202833251131	3.6530112456285	6.75729763596217	6.89487584545933	1.71729069113109	4.22931215137667	4.45859705652406	6.96692833794501	3.35215314130635	4.77828847419689	-4.21187831612596	4.88677089647484	2.7667144269163	2.28793525323156	-11.9843915412229	1.80516664819474	-7.03875201620396	3.04581365065443	1.54496800373663	-15.4083304368701	0.633786930392001	3.87476236422835	0.407609988078666	-4.81275317465311	5.97946200343163	4.17949982461983	-4.17148436601635	7.07296474071131	2.45730672440595	1.21759369509439	5.54084056897912	-3.63306380435289	-7.75731123675923	1.82588118857733	-7.93657110198347
66	4.16617836009573	2.10766788341575	1.33300144709557	5.26930074845039	4.86474547884116	2.88388155814312	1.4430640445122	6.89170909424141	7	6.41039072249067	5.30234957440229	4.74883741447841	5.81823065644712	1	5.15186743563011	1.9830415319864	5.53506371308234	5.43426192778985	6.37770702530252	3.39275201310162	4.16100404301008	7	4.3070212739407	-1.10505041965637	-1.25524792126459	3.18383816949278	3.76749379470084	6.08026378596238	-17.7863170345791	2.73074377659707	-5.49917024291646	1.47510569871023	6.26807877490494	-15.6263780444839	1.19877339371602	1.35454097853647	-2.21397363089473	-12.5533359436539	6.74540622117065	1.6281363736247	-10.0973787703726	-6.68632329539927	11.0587962946354	3.01989812588495	-0.773675948522452	-2.89771622044559	0.619914635040669	-0.663363609085643	-5.44222951239548
67	5.65046873177905	6.39714510948319	6.46085511666528	2.35246290428858	4.00079522418702	2.7300796670244	2.47200834534779	2.328946036902	5.74536006018618	6.08102116159474	3.37662534051817	2.57823921818598	3.06275498569846	2.4140911960929	5.32277520680904	2.14367386582996	6.58992013215756	4.55381974876006	3.90903607607393	2.29599682601956	4.07348094721299	4.44544254487114	6.48905452415112	0.47960787471803	-9.72050258414165	8.1841530175416	5.14977010391461	5.13580798566726	-11.7338675872098	6.61465430967533	-2.42846046466807	2.17576813471832	7.59642886534869	-14.8731526239264	1.36295761160409	3.82380758532423	-1.24057486315229	-6.45164267891528	-0.0769304257383615	3.29983433063989	0.451794999306531	4.97044521187386	0.642137565628129	3.81953101496763	3.7913075939398	-5.6258705894785	-1.88703876048206	0.486005245517318	0.890418855932711
68	3.47344558305892	2.8864463942177	1	7	3.99312259054979	3.20903076646846	4.24558754140378	4.85822594917633	6.50661892303698	6.18296216412079	3.63056930524608	3.74894658769686	1.21987483609014	2.12463885047078	5.83636806110216	1.70477982901845	1	4.0531622809614	5.64198830487774	1.92068705648324	7	6.10872758943029	3.87221945339339	2.33878788440794	-4.26948871326272	6.55405553881341	6.87759536842965	5.56340881939199	-21.5570943907282	0.538833706459852	-6.13247002451433	0.615451210484341	4.05664078582804	-18.8804761845177	4.22164747690088	1.11611492978402	-3.0318203359448	-11.8469419373493	4.03025893729833	3.44227163092179	-9.7800552397423	-5.63312437672914	8.64845379510628	5.74789942071728	9.25393130065553	-1.74494526356307	-13.2998467225157	1.82739444646484	1.15506120938428
69	3.7004270988579	6.6749210450353	2.08415106047699	6.21411653470616	1	6.55804416100401	2.21390862266235	2.75095540129724	7	6.47072980777434	6.52329485577779	4.60513010648897	1.22746228210463	2.58536736863762	4.64920523156291	2.32525491212807	2.23250216506484	6.29947762289748	5.46724336822018	4.28527405417339	4.75959705861253	1	1	-0.564579814571982	-5.76577035616352	8.64669588999277	8.1137556650246	6.88771325719782	-17.6833997359944	6.58999660327431	-6.33838671664557	1.83658763139774	10.7577470589244	-17.580621224765	5.37951829911266	4.04236558701158	-3.08861383156358	-0.960019882454479	3.61629259810408	3.97794432811266	-15.7431023910905	1.67022362983251	1.4205219522089	0.963033630263791	0.548405663301857	3.98257211188998	5.52084702088357	3.53406650112862	3.05782719350802
70	5.72845230415329	5.41519604936581	2.04123151425398	6.52519424392247	3.88900743287213	5.33745262254226	2.08473990149258	3.20852156921745	6.86123662536513	3.80210201625423	5.54490277464468	3.85217768665133	2.15498426661683	3.34528486350777	6.73700253823461	2.46194078032707	6.23666763065729	6.47211180788905	3.01468208769389	5.76483954407502	7	6.63371538940112	3.89208215019318	1.94144508934729	-2.19565922890452	4.57859516666506	5.31283944832662	4.68671181080906	-15.6503970124092	0.409740415790232	-4.64726801223968	7.50021203161466	2.04644937453133	-11.683448581055	-1.07730531080325	5.77964545417712	-5.91517427458629	0.13239450191339	4.09823308591945	3.56127860730326	-0.958737635744875	11.2684660389934	-1.08504298064404	6.7583104949987	-3.54661265202103	8.62479662551333	2.78345379882037	-2.57603159441554	2.72053207538909
71	4.19302699527339	4.57762896573833	5.0324776931503	3.03415839889111	3.0776880666497	5.55357542848055	5.60244312070573	3.37320769724426	4.39499282785261	7	2.76764429771715	5.31228162838004	2.37878344888823	1.70594796901913	2.92515323937263	2.27985684941412	4.00376044092397	7	6.07427110654092	4.26337888653784	6.2612405985845	3.10851474614125	3.70765286720109	3.06424176414985	-8.58253156612962	7.33897732834023	4.28268528885878	3.17567434030422	-12.364972929755	6.93592202295793	-0.882163113085359	4.84917046318011	8.17382190512725	-13.6207267872763	2.85542815688729	4.53366352663279	-5.45591142405224	-4.29661439135019	4.87480612982773	2.28768977011846	-1.40015262628226	5.37079280023858	1.10863541102882	1.36219177923074	4.03082382599508	-2.13907862377639	3.65867280604268	-0.447074894258053	2.05656284079754
72	2.35481325588739	4.17457212402388	5.25410321160868	3.5570023888845	3.24765675661292	4.42015776763923	3.22754324807496	4.37385352898857	6.43391201114236	6.94936233511041	5.11277471812494	5.91323108219897	4.04676263646216	1	5.90885583555294	2.62613610040115	7	4.23652044958121	6.50751641620012	7	4.68960642606874	4.08433454086242	2.46947699768753	5.0736782522545	-8.57878799662919	6.55450934285344	3.07377214685169	1.54630741902303	-11.9296662914996	8.36740437109543	0.438296484277948	5.61800540242568	6.57514477761246	-12.2731921805343	3.39720549340044	5.38338534832349	-4.63982517967381	-3.85115422318167	6.07024821629275	1.5307278750253	-0.445114847952951	7.31528168259343	2.29902544695982	2.41703506754719	6.20374078572699	-2.38220720195701	-3.47444040983502	-0.199701447130918	-2.77572441187279
73	5.30548309013889	2.7506477026148	1.84967037186039	6.02510496429145	2.70181487378131	6.8285466771156	5.82113454120176	2.10216665218394	6.4467730240232	4.5996100198119	2.25506791090828	6.76876605324811	4.86742262858145	3.18092682679715	3.26482449608228	5.15992041915112	2.46482239442208	5.63210086232335	7	1	6.60936699483569	7	2.03953208215103	-0.930087171261852	-1.38319642402357	6.07904014398672	1.54139461577948	6.01966429860551	-19.0480997656821	4.56612814425294	-5.16197195237068	1.14210624740323	5.7264951635834	-16.2377000566116	-0.84240490610946	2.92161563737765	-5.67659765199699	-10.7856380633751	4.75378093187797	1.91635041849489	-10.5653558750571	-6.08607506930027	9.40428510312077	7.6811214314274	4.34707981035505	-3.15924548580277	-13.342673005495	0.898563753809687	-3.79258219215123
74	5.55852083656396	1.38568198292864	2.0359220793727	5.66684351120389	3.70456940036125	5.7995663955144	3.76241790831184	6.33257369200798	5.45210035512148	1	5.44083763281435	4.24811091512275	1	2.65439262191196	6.48109870112764	1.30400158978559	5.72079564253803	4.25084321396125	6.79219761914623	1.2956493526806	2.16235918627375	5.04618272030949	1.85986221516016	3.52722187791756	-2.36043585049433	3.69978034299957	3.65759085882018	4.85646585479941	-20.1994282431797	3.96375214887361	-8.02593508981207	3.28903791129878	4.80838281011806	-15.6342749803309	3.37821245443193	-0.903296834695029	-3.79719326504319	-11.0595135793447	2.61432307737328	4.28022832222486	-9.21882822020662	-4.8134541840369	10.9305918405634	5.17641275084119	1.35768264149759	-6.59572676480949	0.509682146096564	1.09011719442425	3.30476585550861
75	5.97594254155313	6.13658813214196	4.60856593891442	1.19796681833604	2.82609867349243	2.49849134802149	2.4413506577251	4.69353305625522	3.62084859234411	6.01004486513218	5.63710590354611	6.44467334492585	4.71003357324818	3.74691999623934	4.22495947512386	3.51391353151272	7	4.58496631770468	5.51875057560608	5.08154136701962	5.91638070747762	3.16227531477175	3.92862625695326	5.03902612093314	-7.03602422616437	7.34720608486413	4.06677809675999	2.17715377555412	-14.0942051374795	6.71490006791431	-0.252004324224911	3.30385285350634	6.25496356717918	-17.0528151625557	1.27545271890437	2.39251298313202	-2.18948717077505	0.743298658776399	4.38024182896287	0.139584255704877	-1.21888691183762	5.99692941249811	1.51871670942441	3.86063213787097	-5.18687072981302	-1.21472395159186	-0.463606576760458	3.71660151576589	3.06060123546011
76	2.55107786918627	3.21766156745601	4.05405132068501	1.49193857872639	2.27770014807082	4.87040894761349	1.79730490941953	4.98187844240167	4.66412406047433	4.6767163601532	6.26505009941103	1.6085906509506	4.65571705486903	2.24985819014622	5.72979517917494	4.56621905711911	2.82051723909058	2.92025762262491	6.27002708958388	2.02674894961837	5.80180648793311	1.44997431878451	1	6.94464626489493	-5.44687009433382	9.5309662265053	11.1689634231647	2.71727307976988	-3.78545244928378	-0.379462580540063	-8.83099413131489	1.79383053842319	-0.965045029011366	-14.80990014931	-0.188967511431266	4.46263125437778	0.524983579289544	3.92077324618256	4.11979893406937	2.18639857006728	-2.96354682240096	3.05550062788163	1.07729090522033	1.67120537909698	-2.40689939820209	11.2799746546967	-2.94982611370387	2.84887608261946	-1.04889516510944
77	5.80867978706071	6.31971700748193	6.29730735906706	1.15815211285236	1.622845802546	4.17481646396314	3.91198661941056	1.18712974111317	5.91851119542754	5.5439477793337	2.62358524451709	4.44668700766526	2.41967829413825	2.90639882416937	4.16340325297856	1.54135683457063	5.68352514647077	5.74917892399096	2.43463158526098	7	4.67844122215151	2.97335200509767	4.31589215090467	5.44277827018777	-5.66442835506535	1.89699100043864	7.32000053953505	2.42715785324919	-16.6580791890775	8.24082228256479	-1.68536783373984	0.0825382821813415	3.64591410520862	-14.6497218296853	1.84766153289543	4.003653012659	-3.38187062010218	-6.56286158743894	-0.893877494312845	-0.185571364111095	0.524319357310952	7.29227752504995	1.28884827629821	5.00673461781605	-1.99227123699235	-2.34240282834084	4.64276090068099	2.88545027347603	0.200178949765649
78	3.79868900370827	7	1.49819589726915	6.52032113054054	1.94099903990849	5.56608682456026	1.35701107750114	3.23481292045023	2.63912551947986	3.79997738775718	4.60429503207267	2.56786973837483	3.48167465840795	2.77733774449517	7	2.7118641117658	3.86939769415171	4.49179869414862	7	3.02129378416667	3.06665846507843	4.59034272526303	2.0276079681798	-0.411146404882797	-4.90884482742561	5.91418825951976	7.44044206599751	6.3114048502636	-17.2866369061507	5.96677144962709	-5.26461805122508	3.24091432796758	10.0915032489807	-17.9160438758083	7.19692556907577	2.8393893918905	-4.57936029883102	-2.93541858665435	3.70316275500821	5.39331894453853	-15.156619852005	2.21105055832457	0.658387936973591	3.07517755434701	1.66559742274833	3.36534725632974	-7.30722893804297	1.24739442688523	4.88057425628462
79	4.84125132247341	4.90572038191915	3.93593416110926	7	5.26357541122456	5.77921196510859	1.28124657498309	2.68570430159001	6.20253126910712	5.57316039844199	3.23005756258974	5.49965579257462	1	4.13538384792153	5.37388339003593	2.87205562227914	5.09515556500902	6.37749276647312	6.38534423234401	4.35949445257396	6.36179900926461	3.75830111897412	2.56657528241964	1.37034201351631	-4.33554167566595	5.21710003230463	7.47674118300313	2.44784428332689	-12.4164843811506	2.17299120902363	-3.90757406174492	2.8519057103857	3.07996663529107	-13.0616035810733	1.3835282122493	2.57000401092122	1.14206318827892	-0.486516499790278	5.89173368296493	4.0941063348264	-3.63156327069881	8.3914247371114	3.69080005194654	3.02504337407568	12.669383408768	3.85260493078468	-12.5661210138872	4.42984118639648	5.08772359743373
80	3.21694070268503	1.54653360924598	1.45502303859942	7	3.19474285842234	5.15372846441333	4.71099077817471	4.03785274889719	5.12528549289499	5.80100374406839	5.5080219391037	4.78352231340029	4.4343931328009	1	3.76208443737215	2.20856503175376	1.33210540480132	6.33097681918017	6.55609480535348	1.64408174376822	5.25627046326685	7	5.91563343659278	2.86701528206727	-2.49593579167414	5.28624479655857	6.60092963761738	5.32113675652678	-20.9420855687834	0.0960222726951495	-5.53629999934335	0.380610980764976	4.40044088092947	-17.772707187457	5.59672191806766	1.07242659428029	-4.23552587713121	-11.8664007338808	4.43010772261577	3.34333122998981	-9.88935642291643	-5.7349955398815	9.04611945305537	4.54270101133161	10.1297863152864	-2.31100520761869	-13.7003823245425	1.25988902388589	2.10804714273425
81	3.10468366799264	6.03820861295006	1	6.18749801596019	1.97141806869735	4.26853368601154	2.00370990507502	2.2825022362106	3.34971460933193	4.60163072182864	5.17755875026207	3.07181438014288	1.0644345613841	3.06656458313787	6.06424856539956	7	3.39116878554928	4.62013475715302	4.41524650843011	2.8470011367754	4.95969153143222	4.52475104132732	3.34289688586246	-1.13210647906961	-5.69379227505908	7.03731573949902	8.50379808918107	6.02410312839901	-17.9684818964446	5.70261322159437	-4.92942279261069	3.18887043838546	8.69905767258655	-16.9453165691997	6.52971563326362	3.14588642924269	-5.04337714938921	-2.32157625665188	2.97052220161778	5.50770326444096	-15.0627479731074	3.65329450229178	-0.311490524119635	3.28623976119184	1.83157659336724	4.73851959413699	5.23841046509035	2.21982539003716	4.55352255401368
82	5.66254379157952	6.77494696958977	2.45705362519228	5.29412155242862	1.31864101316183	3.14602448990778	1	1	7	3.516053281949	6.1469483314041	2.90443834633394	2.43657313302541	4.38760283275471	7	4.5953944564195	4.17193869177111	6.56004427875946	2.29967361756016	1	7	4.84188813375061	3.74321661539374	3.41429713054123	-4.43794169880099	3.93484528565935	3.34955122197495	6.66431732403399	-14.1382003274061	1.20553996170198	-5.58531336832097	4.29869079834142	1.56454128537952	-11.4206419927545	0.609741585172647	3.8290629033976	-4.82033776798608	-1.49721664214798	4.92863617119687	4.15753802005054	-1.42155092144131	10.4419308300274	-2.77975571651475	0.546680769018427	-6.95038979281621	-6.43384876083593	-4.84277720166512	3.12124229453535	2.43837290245635
83	4.02234252046358	3.59790174335177	6.30337311766219	1.77476783822548	2.41264194405426	4.58090828478807	2.53132768726073	1.36373646163766	5.87637122065416	3.27111917015624	5.49868982176438	1.16146234565593	7	2.47055447077838	4.57870978705194	1.52013534502628	2.0961311719437	1.19068549414768	5.97633662782859	3.16640300264673	5.39145359128439	1.28086362892323	1.92293018753871	4.85833280223229	-6.52225507743365	8.38171718719008	10.2088356437189	1.67455921612492	-5.86077277168816	-0.48367652375744	-8.38383960040665	5.19087791563774	0.716129254172414	-14.9602157995586	-0.0730902681852666	4.12361831633146	-0.701257769235114	6.4162761963104	5.10740793387949	4.13919134908202	-3.5377053317198	2.39635880377759	-1.75577396969378	2.31423341913337	-0.157329981274685	1.95109393975142	5.65371342981339	3.81264135235097	2.0429857227668
84	6.19537414830903	4.60285044628048	1	6.576672745485	5.37805944763061	1.44444823346779	1.2930502838966	2.80563298630445	5.3748244376409	5.25564471946321	6.82565214566208	1.43205434387483	1	1.95835360557488	6.45280275470968	3.90459323345259	4.71046424406547	4.85280958443419	6.39159669779295	1.17156568244251	3.81211377679704	4.10871103166865	3.50147655024512	1.65183402168047	1.85050976788816	6.88877086005771	7.84661954076866	3.97721532400642	-16.9903577801656	3.0112498291276	-6.64338611002925	0.931896515665573	8.19535760747379	-14.1337012561065	-2.93524888653683	-0.0941162683379183	-1.79514798872482	-14.4517865026117	4.45800761703906	4.67274018786663	-8.3098890788112	-4.05156542182888	9.00143371718245	3.5047294068308	-6.13442642669778	-4.22030308750043	-2.77187617264483	1.09058138496768	-0.849944111084328
85	2.89776235120394	5.58835622570027	6.383468486155	6.28825352404548	6.79105018323955	1	1.49301353864868	5.75518892436936	5.98705961806471	6.66128674156989	2.38474260666297	4.40139382807848	2.56431579742202	2.15159589410177	1	3.88146591580413	6.39802495256553	7	1.5146451114676	5.13722078246921	5.96050592844428	6.58448610113994	3.62053196685385	4.55216880773951	-5.52422888655967	4.70910885140903	3.19328793564059	2.2112626518863	-12.4688329840359	0.561892520392303	-7.23146452423224	1.85021324224053	1.49366282861929	-15.192337751846	2.36835277353621	4.64387664314153	-0.606119037276436	-4.54382394552535	4.52819456507383	4.27300214790341	-2.8287603520332	6.48147072011776	2.9983136866833	3.56541686179065	5.37781171739166	6.35036422806939	-8.3419388314975	0.646724969031595	-7.11734165960886
86	5.60182814846224	6.89914738681929	7	1	3.69299799992545	4.33647111699575	1.87938890687293	1.75844953693801	5.48416629067978	3.75975628433737	4.85756071726949	7	2.68755795569318	6.18103530791181	3.36705584935837	2.93692307347817	3.30989666919421	2.46882211741265	5.81840784287921	1.08778960787963	4.67470619813619	2.46979207125269	3.371209581858	4.50136975048658	-4.88248631153755	2.37734704728749	7.49145956771166	2.96606033206881	-16.5196150228069	6.17475996620732	-4.5113102706572	2.00869113564533	4.74545428307854	-16.9114695065691	0.75828794826442	3.1213607076832	-5.28967480025258	-7.18773089335315	0.829667268728477	-0.0165543372731541	-1.05493328018768	5.51599120367049	1.00772800466079	2.36940067410178	4.40946076801381	-1.42267546730581	-5.17372920929893	-0.86823247556005	6.26146989802229
87	6.67084876087688	2.07128142473275	5.05717009522314	1	4.09244305365977	2.14629178979097	1.57266162272457	5.42137720652146	6.18590739950329	6.74751302108394	6.57502966385586	2.52310490934717	6.03904667834423	4.33631474083704	4.11307662822615	6.76200462961828	2.56662379158352	4.06347790158059	6.32055958543873	2.99735172935529	7	5.58371954051205	4.03200411278681	4.78075932739398	-7.29921868340169	7.43481189492967	9.55424945709203	8.67256512024159	-6.65533299919681	-2.37066317879946	-9.0100641141813	1.96884489643773	-2.64595136477088	-19.5408107111938	3.29484606136686	0.283923410920464	-0.878533991241026	5.45946378873449	-0.284637005867389	2.02604982107232	0.500609513022234	5.65572953013697	1.50747895534611	1.37611550737558	-0.0763854998081664	-9.30840628945464	0.284603354266676	3.31034975728237	0.483489485111507
88	5.36685985131758	1.78645586635927	1	7	3.72673232707458	6.20542162771575	1.17676456614296	3.32960312530007	5.99805163156773	4.56077684908413	6.73675950079316	5.31045432543595	4.86402456514588	1.16437130228431	5.22788554046132	1.46994144781998	2.19165466645152	5.99452597445987	3.18703106768884	6.95773708679716	6.43654915898202	6.59931934800596	4.73956081523491	0.19609093786299	-0.983930663324912	2.44821802977144	3.79634874299326	4.39859554756116	-17.5285459490219	2.06012504358748	-7.8626643796969	1.93617922748678	6.90128057776751	-17.1629337893722	1.26142015153028	3.32312670582847	-1.0190693499802	-11.5961450765242	7.90883871686122	1.31599890288769	-10.7535011709245	-6.40825987775862	10.3037016371564	5.78962211934445	-6.98231415841186	-1.74404597123513	-1.55589681878774	1.71871278896604	-0.347077930965368
89	4.09611479260715	2.42485955599889	1	6.15751647024155	3.72536633253717	3.4166230565967	2.3972231605959	3.23773716842983	6.50505085863638	3.64726087610992	4.78422614591769	1.53810916909972	1.13708567448856	2.14920581863843	6.61896133041788	2.47750669144299	4.0325625102996	7	4.37128722756087	4.43513148711287	6.83060874452151	6.51888040986898	1.26467490046418	1.46196289026421	-2.34735104064773	4.002680066781	3.7825713106098	6.33889019451622	-21.6403665987125	3.91447593485947	-6.11501352157252	2.4360533363845	3.84966066877402	-18.5422066724844	3.70969061489111	-0.300202129708958	-2.76730251054809	-11.3020691881674	3.59908441439166	0.20640893759765	-8.37849752818458	-5.94133950373174	9.08980301132352	1.70367909029124	2.76969936790495	10.7112014107531	3.72607749578497	3.26374904325775	2.56812092779529
90	4.24494061980357	2.59047497229065	1.50136057376226	4.86501775667096	5.48345318521012	3.33768504057408	1.13608186567202	2.51409136768803	6.77564105528985	3.31274547891197	5.9584592763641	2.42995250342661	4.74122841440822	1	7	3.3985849600967	7	6.58549026887953	5.34428107676827	4.74678003881619	3.30630514522296	6.06020803075084	3.65733903161346	-0.448196060878352	0.232711371137968	3.72477311195457	2.3167360720597	5.3134606032021	-17.815949047844	2.73982238401594	-5.28176607292337	0.748002653720925	7.34279556961737	-15.3085626736223	0.431221139270725	1.71351987406798	-2.06350658967519	-12.4614429824752	7.0072794016808	1.99273900603345	-9.83457691350657	-7.28843811743246	11.4471174595879	2.29850604370018	-1.52480779780722	-1.57958110243647	-5.33942112859639	-0.557549088259712	-5.99972136547392
91	5.17887272432759	2.33325152548913	5.13539569666575	1.47945120516801	4.44130866194764	1	4.63571329985536	5.58607741745396	5.09838894719731	6.51794471657646	5.73561944984798	2.22998782737151	5.47916191513619	5.40830820959787	4.53847449036266	7	4.66175376105312	2.98367297849354	5.31192539876668	1	7	5.90178366872449	3.19341774316947	4.19069204441904	-7.59733786521452	7.50202183175198	10.736347352035	9.66162558850077	-7.47543537499303	-1.87814485749085	-8.99247147060565	0.894413030031876	-1.71218748876033	-19.1462004707947	2.56257051356934	-0.0169389837158823	-1.49850056302318	4.49257227997747	-0.851710936326899	3.2684809460417	-0.0815904997536133	6.28520885730916	1.56195511113358	0.847437665863841	-0.204119946384142	-7.93520404248032	0.333258185549436	1.76501772773609	0.860948620066533
92	5.96824511689115	4.62354419342393	2.44544953329089	5.53411203767789	1.38736168714666	2.29542891061822	2.25994584614759	4.82246828174671	6.09668378020414	5.20255292881628	6.28357429159677	5.1493781142569	2.59304587849519	5.67395708127191	3.87890052638653	4.34406874825733	6.60667037521401	2.37117991903124	1.6043205458214	1	6.52807502891614	4.27769696066095	2.31299447391866	3.78943191146614	-1.87976241694386	3.83430959795569	4.1075628964378	3.77767775507671	-15.4018750904372	2.59116192609055	-3.91017564788122	5.91651551736234	2.0072594752211	-13.0615775040651	-0.562272504705871	5.83448195260465	-6.34331988287718	0.151327686730423	4.45670776511493	4.68417426044702	-0.392598385495072	10.3870632511846	-2.81491426639828	0.711297458217386	-6.31788987015025	6.91706364782482	-1.2695699294947	1.26001516360829	0.257063759369665
93	7	5.82602908308678	6.72521271606165	1.75713359336701	3.22275601004951	4.14286685249766	4.17212676165144	3.14963759806467	4.74106170226175	1.67987532864927	1	5.76397469686504	7	2.92943970725968	3.00522827881151	2.268150166674	5.20574658492789	4.02360480753166	4.48081625602695	4.82876222663205	4.51138434488881	5.90166448242765	7	5.81560555285554	-4.12960758610333	2.11543831890417	9.34604733588354	3.46480774099372	-15.3320154194247	8.27385959445317	-2.34498205830861	1.00207204873363	3.07266111414682	-16.3431078603542	1.99872579485259	2.89887606900204	-3.61095735716241	-5.64942700862958	1.19441585531178	-0.805024628110191	-1.47849221018841	6.64508791107395	1.60032585057036	1.77965932163023	4.93362197002074	1.60055051789223	-2.59282503404786	5.33172859216802	-4.88969806663949
94	6.21371844302667	6.01486396232309	4.57017257181671	1.24011230313586	2.35253902252943	5.26462048983161	1.90102440043934	3.12500463926308	7	3.69199892696738	5.61836359895342	6.03014332999008	1.37466681551923	6.50244541665317	4.06785525577997	1.35782196770232	1.73130893282226	7	5.58243842171539	3.39321968529229	4.66981307972857	1.15994434784523	3.48690984280892	4.32869385049096	-7.18169151243542	6.43933813326597	3.99192236187496	2.45815842561945	-13.4360868638127	7.31108330035188	0.243744378583753	2.86746964947585	6.94336594808839	-16.705840127931	-1.10332961592242	2.24592752490149	-3.54915560601418	-0.439059273740761	4.84198474897116	1.23982261902227	-3.3663490572478	6.92899156695475	1.18743560358436	0.150447499130567	-6.11071610151966	-10.0884704685354	-4.5287372351651	1.48981185738457	4.69609153242923
95	3.15063602862364	6.58820174160185	3.38627114666061	5.22593200468662	1.20116776446277	5.46233852388436	2.2070625429746	3.8223772181468	6.2595352748966	6.43357971503821	2.82950788969688	6.58171478674289	5.41786089163003	1.11358036314056	3.43782603016204	6.84769599003688	2.84283284540673	4.64373752730462	6.21292933674306	2.05165577657462	4.51364397105141	3.75996981620723	2.56404445949991	0.428025937298314	-2.35613558701118	7.97072778300162	10.0084985884806	6.83966813175908	-12.4679616800516	9.40524047813219	-3.86966355483127	3.04521451385542	8.58574412895477	-15.1593260573986	4.57749255789588	2.96703763339336	-1.4825260852572	-3.61412952548001	4.54479865365891	2.81574989869952	-12.7600272570801	3.01223212658943	1.83675381405767	2.59986777571149	8.18655953981752	5.02981578701916	1.59990596720267	0.563741686431111	3.08299132168592
96	2.5467164156163	2.77852453429802	5.47620351085705	1.33002697154283	2.60678783228982	3.96257492158263	4.48875088032929	3.49771687341355	4.05524337173281	2.41695299588147	1.43385857179017	3.96558675891257	4.48990869498453	1.43925285139678	7	6.49265181272938	1.4083065927045	4.8333249046054	5.4488362467075	3.68377800262622	3.10770081646194	4.33047337193459	1.31718446995335	6.04403100138931	-5.78547819982936	9.1206282348079	11.1577213705174	1.68200575466328	-3.63997991373554	-0.0776137356037278	-9.07125691246632	2.21974820840258	0.0430117919217584	-16.0166389627593	0.23222312132897	4.57631214768206	0.737702073353308	5.76225501176396	4.42135768028373	1.96889969375906	-3.36364827806139	2.47647776958898	-0.583093568610682	-0.579877838370463	-0.958996924260707	11.0311448881058	-3.96988821527633	1.60921083798165	-0.943926268672801
97	3.60399470960284	4.6660628982166	6.48044008451203	6.90750715001727	7	1	1.75514594332076	4.44214976564571	6.5369179934921	6.66172291005117	2.14964687931208	4.86846561972223	1.60501335928843	2.71563815417746	3.03235554812132	2.46967522725906	6.04056705379882	4.27478833841386	4.81086164348536	4.3189721023271	3.8773702397394	7	2.90459561619001	5.56094969428994	-5.04524462390199	4.67344660910201	3.13669741896532	1.66853253337278	-12.2109299614367	1.89399439143217	-6.90572077095809	2.39716766255468	2.0757688774218	-16.0209585035132	1.87747538117868	4.86979329619609	-0.239737632316863	-3.90261076470366	6.62433266364775	3.92653639466656	-2.96767984783805	5.91776719598647	2.96691732037004	2.15775023069453	4.65736770345606	-1.44623314173491	5.24362866817266	1.82367122813842	-5.84318077958785
98	5.8474166915185	6.84289350161999	7	1	4.14988877636633	1.61118776206007	2.43163222918475	3.50599973614201	6.82301794199772	4.32731381776723	4.8470493104589	6.90949483636586	2.35645111153558	4.76390412863657	3.9511765862903	4.2886053329953	2.25247319719695	6.95466535823695	7	1	4.15265954045249	3.88415529858464	4.00518540510113	4.78233654418887	-4.65059010902869	2.34105689082775	8.16026823429786	3.58487568697463	-16.9013780032228	5.48841405775481	-3.61279537695836	2.19492493363049	3.7381006109626	-16.3923311192051	1.00233375732204	3.02591406068912	-5.946700845352	-6.34263182190175	0.850372233595143	-0.660321188148782	-0.501379891208247	6.04115089652678	1.35595032793419	2.76450936869507	9.70131095900925	-4.22561373521829	-6.07779724454158	-2.6119437682904	5.06464755785135
99	2.64310473192963	5.62788135500613	3.51687250301323	1	2.59081930843958	1.63454462436951	2.76828496964511	4.48038728315304	5.91333011149645	7	5.96313780316043	4.79409666966299	3.61205673269128	2.81871381226563	4.74356884388772	2.03171121784889	7	6.38863187053677	6.40079155488888	3.66213590705072	6.00736325362376	5.1045371082621	1.28336148462731	3.84870092564675	-4.99580139165673	2.12506946946776	9.41178415306247	2.73855988473188	-3.61436285254611	13.7387977522056	6.82579526798457	4.13910280710991	8.45936317603957	-10.2039909426145	-8.02671823569757	0.755020295429512	0.522702609460415	0.0292053835115763	-6.8431347682237	3.80186882476813	-4.1713813061859	-7.08830413017912	-12.8545872339791	2.15521222904147	4.21806417026991	9.28852249491849	-4.46321489651447	4.68110594337961	-4.88980162698449
100	3.0810565011322	6.06833586748795	4.52900824632633	1.20006013958518	3.05026460459644	5.68761251453943	2.60922718567934	5.54345337939954	6.54630253348304	5.41335366647255	5.3611489653731	3.92154777524262	2.98546959781626	3.08403660465612	5.24975962461512	4.7264896925551	6.7362617520341	4.94861239879392	6.15695580102047	3.60301120174011	5.81146039955796	5.00182908979633	1.57262835878178	3.09075389263713	-5.36700053878421	2.32589238767454	8.75159156296119	2.79312877706907	-3.04079064252917	13.5674075347036	7.2080439085269	3.35917725091908	8.55099813281637	-10.4632445082968	-8.90082207404848	3.2455017541221	-0.65418228323944	0.858643025332317	-7.54508902529976	4.68972857745474	-5.34404769495061	-5.94560671330644	-12.6904696164503	0.845544798166442	2.56082381304326	9.95922521404188	-3.97773113177455	1.20505637454532	-3.98971799422997
101	1	6.70378309902223	1.52353266118451	1.71826434064703	1.51109889852027	1.88105851356342	3.95297469880938	5.68087433669021	5.66427523773048	6.67596898621241	5.71910746647019	2.58763224845298	4.18425188212739	4.58735408931829	4.50053132495111	7	1.53481973397828	3.04830258146653	6.53667836624134	1	7	5.82884334374873	4.25862341720087	6.16810254802852	-0.49009647302038	1.46127006261792	7.16266768580881	6.89081417448461	-2.98064698069387	14.5352011147497	7.6946849000793	2.3762709480053	7.03014666752928	-8.24900618487533	-8.85983444400182	2.30597205447752	-3.57431257904972	3.23478199759325	-5.85110514000138	3.86513301326546	-3.51893855179501	-6.02874698940221	-9.64949830256578	0.924900120532371	-1.53990289389963	6.55769285322682	0.034959920488624	3.90931665015927	0.686388295615573
102	2.91599603314644	4.527780116695	3.18348214667021	1.31990329447875	2.28246481456209	2.00993724404862	1.93184758323339	4.13554465359865	4.99346933048843	1.70863880019379	4.06405596723509	5.49164658191071	1.64494848368733	3.74664844035681	1.66079279319604	1.10344958069563	3.79915501666465	6.93525211208545	5.15292041118859	1	5.94360359812258	2.28168476791897	3.1678354122137	1.35109896970858	4.77232298020509	6.10601223329537	3.25685513590539	3.18907137809046	-6.6354674027316	8.45696166434223	2.25217634741177	4.05747169440675	8.67949988525937	-2.18846859477607	-3.01802557306317	4.75074811802584	-6.05957023953617	-3.66549926137266	-3.21658127965088	2.87989147073773	-5.10098746652222	-5.87248874396835	-3.11082820573359	1.62197241683205	3.89259562675478	5.77229644800852	2.32552459302595	1.78557946841017	6.31929009695895
103	3.31931051007097	7	5.90842774972057	1.44459470114776	1.67344656820714	6.81948799539627	2.20273082771037	3.9394582755906	4.93996017118796	5.82472905379765	6.58860426771493	1	2.80283020786921	1.21906284476353	2.21123607802089	2.48873327451687	7	5.42724671368619	6.34093515120126	5.10206141034209	4.32323680502195	5.46797766146737	1	5.66994162263388	-4.39247413407054	4.00948472278128	8.29767479781329	4.53682724262653	-5.30285307528321	17.0406587736015	5.70615980061716	2.00509733409011	7.40555708607082	-7.33536211475777	-8.09410904630744	2.13178637908253	-1.92276340025709	1.75576458894232	-7.20788007771084	4.43036338182516	-7.16374273721471	-4.89402247299596	-10.2124204542056	5.06046199315261	1.28702709970667	5.97102597256077	-4.76932557081714	1.20354686253864	1.04730710574592
104	3.07613865947553	7	3.33208139440035	3.15613630765849	1.72652956873274	6.93057199724871	1.68654769841806	6.38041845188325	2.27002246600006	7	5.57652404215506	3.75839485518139	7	1	7	1.66709505928416	6.39490797868778	4.61871392477685	5.40850303025873	2.71284326720212	6.79673212533416	1.77508496598178	4.6440703019308	2.83741563283686	-7.48495881832215	4.29051035284265	5.81453884543775	4.0908133207019	-5.56006998847977	18.752795079307	10.8745726897431	-0.514571887689446	11.6060216496826	-10.8584327515063	-4.76177208244632	4.64612027772378	2.67547573089008	0.875529988796914	-7.50920952882099	2.56756310454355	-3.57061792542875	-7.22105928181637	-10.7669440791864	3.87121536777365	0.253833788727139	-1.00268203133514	-7.31763727928312	0.962699527615928	-0.440614318934636
105	1.94171780912384	6.55601203746504	4.55897450382436	3.81249373864836	3.0333874954275	5.78236714349786	1.78394996113211	6.12311085677663	5.60539486548601	6.48810324328147	6.68526648070566	4.27242751330439	5.96335329167175	4.75836875928818	6.16755945419398	1	6.59281694597649	2.11223485561776	2.74612603581503	3.85742101656494	5.84745999020156	3.23938166276068	1.31366322153421	6.81252896332496	-2.13218003117342	2.94569077198476	10.1429156052523	4.01209075759574	-4.28118002491618	14.6388012022508	4.87118240159022	2.92219879353273	8.3369610173384	-9.48172306303651	-6.92327621828837	1.37474896324881	1.93559578651972	2.18781017747622	-3.80694923796923	1.979253945428	-7.50056829829176	-6.96888253360093	-12.0805507731801	5.08466334697127	4.8850593182091	10.6187312613417	-11.7417866868847	2.2475244514472	-5.77847899613471
106	4.09609823520319	6.59283440680417	2.74104236747876	2.77472534682366	1.57915592087499	4.60989839479405	1.98172101475689	5.09877221046362	7	7	6.30863438962382	5.82374354746513	5.12302115896365	2.11855315397269	5.85616978303955	1	3.74557648156148	5.9059581794194	6.18378303720162	3.55305092020359	6.11577375048325	2.7202999448536	4.10298992386392	3.43010880445971	-7.96484525289199	4.99389136244475	5.39863102256915	4.2404994869259	-5.23792282845499	16.9343619220061	9.97618375464169	-0.352148516933369	11.4539810554414	-11.3540686588344	-4.54932302355265	5.54031336265042	3.61537231310885	1.19506585770344	-8.51750798929297	1.77137766436916	-4.44534337017034	-6.67759961109482	-12.9518773513787	5.61342723094175	-3.4316161328309	0.450646554209615	-6.39816857262247	2.00471064590992	-0.114755166789183
107	2.55794367879872	5.7618375128497	3.42922118555293	3.3506958807718	2.30039066736733	5.1224635179611	1	6.99450583435914	2.75640576209098	5.36192361201312	6.98590525327573	5.61934181959098	6.55292384060497	3.70193073945756	5.7511122638246	1.09450084783919	6.76891299439376	3.51423913594362	3.57831155398402	2.75247683809395	4.90464187770508	1.11214220108739	2.67287589065281	7.72263343149585	-2.04021419142855	3.5441705492322	8.97025554815583	3.66895603763929	-4.35380171880411	14.6144941648158	5.97276025191518	1.72538156596435	8.49063534275152	-10.1047951228074	-7.97427115955521	1.44058990028806	2.35498918647331	2.28441347257706	-3.69662921423509	2.01892650516778	-7.77568972352292	-6.35509522578181	-11.3177277707841	3.70668386455986	5.33274311228001	-0.382648005341622	-2.18704605877194	2.17132310322673	-6.48266209625403
108	1.24464071119888	6.11615422449947	3.16050705350755	1.09131649537623	2.33733965839662	6.74428685730332	1	1	6.09665534174805	6.14554592393848	5.11305944165377	2.24493743725279	1	3.88653689625047	6.47829665806077	4.8481345263672	5.74522055895058	6.0291246709056	6.23073577728828	5.57966983166639	5.38687930611977	6.05576045667837	3.50879177822598	5.63880922757365	-7.01175910166154	3.34228228468187	9.24433225165603	5.98587523544046	-4.3992530417523	12.7934551114769	7.84057186993593	5.17490631755501	11.103739527331	-6.86576226610904	-8.21935703889898	3.11814064399856	-2.07575673472015	0.347016941898704	-6.03601907684934	3.94047811647456	-5.82080836560114	-2.29785355037893	-11.1823330872992	6.65084198572911	-2.32476007164945	-6.79518988107867	4.40552573845925	1.41987797533414	5.05442822836388
109	4.04514433402586	5.75011585026437	2.61821807603578	1.61515293605525	2.38721520701895	3.19400154395292	1.6378741476532	4.72257017239139	7	6.65542439254468	7	5.52383369143404	3.92441345424184	1.94201270366921	6.12047440996738	1.21132675700984	6.94760834865466	3.66736079881156	4.93682263585094	3.60556431753059	6.80725212420487	3.0872769477666	3.4474665684766	4.07405272116931	-8.15887038914224	5.94168980750489	3.92101095008831	5.08009348738602	-6.07054086409276	17.7625761245813	9.44863634668418	-0.132446873012698	12.1442871004136	-12.6059752658261	-3.95988543330783	4.82345842758745	3.31864479509312	0.817878568199481	-7.90564530842421	1.18055655079031	-4.42136653585656	-6.47887427512875	-10.965648600785	5.41589474739065	-3.46621643704542	-0.35454683297493	-4.79613407098041	1.0957743556	7.14079052486778
110	2.40780451479199	6.49991443647385	1	1.22215125965469	1.13108924296034	5.08382722141178	4.2160676014288	2.60752746098664	6.97892845842874	5.03970424500345	5.84375550148541	4.25794091256064	3.78054778000607	1	5.86575338127576	6.79731710167203	6.04999691585158	2.71655773379666	2.78214912940873	5.14840978389236	5.6880978408242	1.52335961559121	3.12807290944579	4.1315513555704	-2.33067652398884	2.72880940126334	8.37471996683148	4.20789396945664	-4.15555470172877	18.6617450754688	6.27712905994025	1.82489550861713	4.96086875508589	-9.95277537732414	-9.20296879898037	1.4838131086792	-2.35404332846884	2.49529365934683	-8.42484777861124	3.82673113857279	-5.06321647482582	-4.41515797540264	-10.5869173475282	2.99119569718822	-2.34751367482913	-4.18200792431358	-6.53696237943394	3.9053425671173	-5.06527122167171
111	2.42338089908631	5.42144228259884	1	2.05049166196975	2.90899263375336	3.4523138822239	2.32649890326664	2.73309402793204	6.83087392230767	4.04922421370127	3.21166068039276	3.5465459280639	2.77245064331918	2.24435211100188	7	4.81876971282277	5.87906130520377	5.79763806895697	6.76171816664218	3.2023351369615	5.31507858219239	4.95165876501496	1.9085861736495	2.24389909894295	-6.31409326797066	1.2773788482079	9.60771512337523	2.14029555908172	-6.65435036642938	16.4073458508614	7.5266940531973	5.16054092669906	8.4262050414588	-10.7713344059771	-7.37245824981851	0.886262234510419	-0.766297497957458	1.28981433054639	-3.98009861091792	1.94362082770256	-3.30959453051239	-1.33190573655775	-11.8663560605439	1.07392893411087	1.18847104823661	6.02106532375212	0.458354564343526	3.38552069451827	-0.133574191671273
112	5.397605076277	3.24792950241479	1.56365996444671	4.6366062933314	1.72738808388172	5.11543303534813	3.56905584484261	4.67182470372947	4.4345079725809	5.94467324826765	5.99671700121412	4.66021025301793	7	1	7	3.51730236684329	6.12862611029263	6.17527207714915	7	1.47134167085547	6.45094639152672	3.43017465904453	1.45687838090073	4.71934910926732	-10.0495049573487	0.983222219220418	12.9992087116297	5.21882364715977	2.55914876232826	16.5018977989411	-1.07782319307298	4.40584258509944	10.6073032444869	-13.546851884752	-0.649949794945695	1.31454926704249	-5.84594584162113	6.65114247341331	-4.3803598757857	2.5289318200329	-5.32625766898167	-7.82691531797499	-7.63921928178955	2.38937561154304	-1.10154007568332	-7.77586111875656	-8.04863824684011	5.25979425063056	-5.88297185319819
113	2.61872342312036	7	4.89490982152812	2.72276536272765	1.64454827996248	6.17956550523355	2.90278887354187	4.22975593141339	5.86976248335631	5.80753114760953	4.40839584310659	5.13783265283792	5.76087912938729	3.35342080022593	3.35453645826237	1	6.62549998245853	7	6.81782485642488	4.32732949684111	5.45485955598476	3.82807777089449	1.70628748842137	7.13391711806776	-4.63604864034662	3.92957384260866	7.93051518053044	5.76675000937594	-3.61209403517357	16.1290616108321	6.04693555028084	0.881099657129206	8.85363902347914	-9.34151702780972	-8.74208411812765	0.818439903597618	-1.26072958075293	4.00031997469501	-4.82192058054386	5.44976139958645	-9.43738846667967	-5.56975278097788	-9.34681765331956	1.24066964252646	2.81567558485089	8.77909417910928	1.10605044746021	0.826458257774977	-3.93167126231481
114	1.88342286582513	3.16946235847677	1	3.2037701345617	1.61866622009005	2.81327895748922	2.11049587731017	2.35066089762335	5.10093839304368	6.89539917284432	3.81991068079223	5.41685124908743	2.09595720254445	2.40827465212591	3.3545456598439	2.5046074799587	4.510587029486	7	6.87617826740621	1	5.71478647813213	5.25568873135794	2.99298685735674	3.57619597235334	2.99929807203814	4.86347805688138	2.41616420003984	3.528079176309	-8.97621718128991	9.64679121050642	3.58391910764411	5.35708199278649	7.71251279509071	-2.51449426307918	-3.05384353087772	5.10743473887961	-9.73018959956659	-2.69000562589839	-3.22035273849694	5.72090671451868	-4.5064585755303	-7.35520657761632	-2.94414276662074	3.4840330812933	9.4901811771034	4.2951557256246	-13.0272545847375	2.61442451533486	5.49070819521321
115	1.5852277277749	4.67306028965427	5.14243569323714	2.13677597703418	2.71120255110259	3.86041817754911	2.59752406198495	5.83279634113611	2.76943582492746	2.95440822853568	5.81014480473949	5.55744702573385	2.85573384857545	1	5.70262890911029	2.28748686295103	2.19719511657057	3.23018774260273	3.03448464774668	1.57857315172921	6.86133832442781	5.48548951169988	3.7056487213991	8.07294894566762	-2.13946163100111	4.86278041002838	1.74847434498255	3.30501619392187	-2.23548679150714	3.13578883895878	4.47297404375827	4.70709542529843	7.39255567270123	-10.7844467457702	-4.15084458098912	2.6575908943784	3.38791685746714	-2.05719413380523	-2.95836070245506	1.67878213854014	-3.45638976843122	6.61806228950213	2.47958966698567	3.38751803001937	4.05062450817606	-9.41299339069039	-0.592262998961768	3.6038586676312	3.48589812490528
116	1.70598398265582	4.5552510435285	6.74742425163404	1	2.45381795813041	1.39904864049749	2.51843047520631	3.32068379593187	2.57826962629342	5.08617221816475	1.37414714910262	3.7811763094253	1.1029842905143	2.75209517499243	3.57338894105624	5.38325443909657	3.215330693482	3.03855437723921	2.60872104109231	1.79703772219528	7	5.47265677359571	3.92480334284386	1.35840157625741	1.10241395196612	4.24960881032659	3.51742176375146	2.09374136483512	-7.03321598536444	10.8829602282958	-3.82086108820568	4.50874183853737	6.89000331475409	-4.32196018079931	-7.95705699869141	2.42157102761692	-10.3846782594112	-7.98523271410994	-6.49777633898108	5.56533388037311	-5.08952888846642	-4.29381766663922	-4.214708834507	3.51120932331612	6.24011570425483	-2.19045377878874	1.38533746905596	5.49079278632472	-0.427699761864162
117	2.77454335827804	5.02543861409488	2.91057117653067	1.52005529861188	1.18661219247483	1	4.13661323757879	6.9889023147636	5.25084229379361	7	6.79643656412859	1.46789335184513	6.19277980754803	1.95915624019088	4.82872906625494	2.43964273194448	4.71554808741978	4.33984303957524	3.15628253217758	4.0397315963802	4.07516683363908	7	2.70372336413203	3.74356541749213	-5.30863534575981	2.78821452369267	8.35862482981276	4.48436904610785	-3.75792651627426	14.527728999578	8.27011870619216	3.70933460892546	6.43620462889882	-5.29585440480325	-6.94807052731746	2.17014102884589	-3.89617148533314	1.82450953803114	-7.49357862286593	4.63299915873643	-9.1354472596739	-3.93863799476765	-12.9790975909666	4.43125364847511	-6.68446667556025	-4.51806549684976	-5.90032323124186	2.61929473276595	1.83040666657042
118	5.39305487235294	2.90682697157692	2.09693536845154	4.95166757632665	2.85563873519547	4.13174342837355	3.72129710461855	4.40533001048327	6.03902984082982	5.12634758378772	5.94461944624496	4.88314943555068	6.67740313803392	2.7162412823864	6.73998556228277	1.66172908942879	5.48561187641059	2.81299123189811	5.90738635347333	6.76294269215669	5.79760815299561	3.60254324127962	2.50075575786347	5.37777031470084	-9.0480120947863	1.93681728500153	12.726440097858	5.78334501379389	3.36637731941204	17.802559144096	-1.06764219957514	4.43252754555083	10.1651601343288	-13.8775347128607	-1.62993434604846	1.47218043398175	-5.38680943271434	6.38857038637156	-6.05190674849666	1.80778912365598	-4.56077410644019	-7.87325647553642	-7.50975266372652	2.47843650317112	2.83389571975711	-8.33331791758385	3.32872678821628	4.21498130712467	-3.75170115712639
119	2.07782724829777	3.14870162543471	4.38830294994104	1.16661968948134	3.3517602829313	3.2305033186366	1.65772988727623	4.10235333522347	5.09743974317127	4.68555850138582	4.27020034696942	4.47553947425699	2.39638605837761	2.73331898274033	5.48992064356944	1.84414263281966	5.54529227624385	2.92752724788715	3.85313074516572	5.49118406128655	6.5179412701078	1.85269322266998	2.30979335839389	4.27243206053705	-1.17361959942998	5.37255271376568	1.89022223778042	2.20102524898973	-10.2943150131372	17.0322054670214	-2.08605421612384	3.56151030116042	9.00494835031811	-11.1966471384794	2.05656935411222	5.12611707367898	-9.46547572067118	4.62996049832512	-5.9516195257489	7.50926547936379	-1.84358330096817	-11.4340472061993	-0.656988375883992	2.6927190931118	8.405857848777	-3.16599128307005	-1.71796005212512	2.28091292766322	-6.40708979699862
120	2.19021725492483	5.52618137040064	1.65248290654928	1.40280334458897	2.24004357752091	5.57904984358945	4.5012493602273	6.41339186690887	5.58334560732136	5.81565415363606	6.71718276033271	1.34769994319886	2.30756594805748	1.10485667288488	5.19969137778043	2.96443414595004	4.74575979844518	4.43098627067967	2.76486884058541	4.46965230132021	4.0248268641418	6.97026219870936	3.14179723935178	3.48159921651416	-5.59820445726402	3.55585501391934	8.20318589829482	3.59159434988892	-3.58278462236797	14.49735793159	8.50859538859252	2.98614493492519	6.88117470770131	-5.35673677702981	-8.45044677648758	2.43444029171595	-4.21738608696624	1.95612749017585	-6.74069721769981	5.06881273281317	-8.01320777633629	-4.08086731896692	-12.2148242330129	3.95731684175628	-6.63117998838995	4.58098181955511	-3.28413397910124	1.26011833794565	-0.281536585669597
121	1.41909431307164	4.22545227941959	3.66237406204261	1	1.34043154800232	5.03925104974559	1.20862201447314	1.46608680172368	5.28357100816224	3.36291882807453	5.4524322536029	5.66955683155115	4.37956291056711	2.02444563648842	7	5.5411827547622	5.21412615837443	5.70364070218506	5.72061734566613	5.41898788275051	6.43338847027731	5.31375130644505	4.2524111923392	3.43446738497501	0.224459833782658	4.30989338474109	4.16902534421664	3.46247102063364	-9.12503494696115	8.10436661323417	3.38829197098631	1.49043013006741	7.28979767134578	-3.09481736485661	-1.52487352099541	5.27366573812842	-6.99775693221768	-4.73327145798196	-5.21353903177759	6.39896911271415	-2.22365709654768	-5.01774759699179	-3.38294486504547	5.66618896902065	12.6256098534647	10.1188014256415	-7.69419277219675	3.95667383633598	-7.58442912812335
122	1	3.82823822964231	2.46274804770885	2.50459330879865	1.16806710554975	5.21810495913541	1.40306831126279	3.18040027841689	5.24387742790138	4.30371863287926	5.70185856923644	3.24313754438561	1.7734742093217	1.16162304038606	6.87607301068398	1.27323053796566	3.86217085786938	6.2839383405925	4.99779922771086	1.74041072478401	6.44770489265687	6.19560633700734	3.50255154407545	1.2602897808696	2.04459263843265	5.39916595465737	3.1585282667309	3.21935741849235	-8.16284467717094	10.4636852685805	1.10745778555805	5.50558095398965	8.05929780462725	-3.36494485361676	-3.27739446322676	3.26735456089393	-8.55124486141351	-2.70583806701094	-4.31918922779764	5.38373816500593	-3.97987149133121	-5.85128166191531	-1.97087633364536	1.31080444747471	4.89613539438253	-2.82874205030818	-13.6041512644179	3.41834215109541	-1.45875518874344
123	2.06858042155488	6.40401814545549	1.21426654229398	1.80625874827663	3.57473172251895	4.29786336326895	3.72785554266923	4.36178505781588	7	6.66541627419335	6.40738391333886	5.10561917322285	4.71392244646075	2.49830736856394	3.40479212941476	2.7149311755356	1.37021067318189	7	5.23866889010237	4.15859373016216	4.96947137854007	2.81163783967551	1.40376032476765	1.94929983789474	-6.94862371839025	2.52598713642276	8.55371871990239	2.47991820555263	-7.44257808794121	16.4685039840457	7.02580284567171	4.65473590538012	8.5406573994424	-9.51119683321306	-8.72167781108065	1.26418257160371	-1.358527775021	0.751646022127067	-4.62749745778447	1.86127205295737	-3.77585007779401	-2.91036673860607	-11.6084342526315	1.71307212820353	1.24524504207088	4.75480243256817	4.32084375457836	2.31032523960314	2.96609867010165
124	4.21025974930905	2.19131361451755	5.70389556239472	1.90637955155851	1.10767217532193	1	1.03534052220992	4.81667016679169	5.57651641823062	6.64066755424954	5.50938686232961	4.1415385923401	3.43986463017381	2.26601398381423	3.21978255985835	3.29488052601926	6.42909135096002	5.29485545130756	1.68711494024668	4.25528635415095	4.18808285898302	6.41567670374412	3.19570164003128	2.49349319762314	2.26531787497997	3.18161638250962	5.28265791965693	2.85025948439659	-7.27671441383377	8.74270584343726	1.99620047990306	5.6850104997561	5.71331134477638	-1.13328021360729	-5.00560278116815	4.73472638791067	-7.17158383501772	-0.17734652170021	-7.31899016172882	1.78581775171807	-2.25700562500965	-7.86171874794566	-3.76973227516616	2.39788888068419	5.10192651091901	-2.06544767937522	5.0249469436021	2.07945331131098	-6.22877726626158
125	1	6.57011088252246	2.9845525115926	3.38440013234689	2.83936316942597	5.0840617979458	1.04247816344902	3.76485705602328	5.79792058018112	6.5452569747902	3.50763649103836	4.77890874119166	2.6275055933506	2.17803459157027	3.95774769043581	1.96017671276524	3.28509954063798	4.58744315284274	7	1.37295540894294	6.4528993418384	3.53886690772839	1.07431319251346	4.612718304308	-4.37840063818154	0.980372459166933	9.05391076124511	0.628249274920622	-6.1348745000899	17.2981042214181	7.05116254065481	4.21266029428176	10.6921458743135	-11.5138716956644	-6.70966783680609	0.964969884488602	-0.157151119326326	1.05710728908768	-7.57953197413992	1.93645501831877	-5.78521250146355	-2.67290670472557	-10.4591753284055	1.36575529350719	9.84255064520616	-2.36534446936093	4.46043489085125	-0.511914606370578	2.18965846722863
126	3.11801851670894	3.61117261384336	1.7994061463801	1.5409985410273	1.18382053000627	2.85983156684719	1	1	5.79791850188976	3.07485637046793	1.88142011460285	7	1.63081852520373	1.28918000326871	3.61580508404962	2.61006678924291	6.14015689054833	7	2.19231009480331	3.02087208407217	4.13478763361033	5.99575263543106	1.96302269388005	8.78959035920621	-5.60640091948842	7.27272062454374	-5.04657924339472	3.57892017364715	-8.2026612130037	12.288708038633	-4.05652458478631	5.51737488086856	5.9092106791751	-6.42525067458707	2.5040018774629	2.71782925067445	-7.59149228818234	1.99585606797934	-5.21772328466404	4.67642687693643	-2.56215537180008	-9.94044768086562	-3.28703865894805	3.82551027867559	-1.0812215663308	-4.33330181924348	-6.87997728279987	0.8537997622747	-5.11950108061407
127	5.58333723171364	3.18079188248056	2.36479160422884	3.49252134427193	1.57222575774389	3.96870452722243	4.4091176725438	3.4661786851267	5.4902715267111	5.50341749896339	4.94280918337811	5.84791703758216	1	1.62682255990452	4.19480078729666	7	4.42194568494973	6.94227224531592	6.22829545659894	5.45518804436394	3.76949392983082	5.01345013501867	3.29310864385601	9.27152723015223	-4.49428107138259	5.12698893584803	-1.93473473233521	4.18239620124817	-8.61661175203924	13.147799927314	-4.10034081006503	7.64662160804965	3.38772403693889	-7.90064330189664	3.72449105779268	2.86872433019529	-8.17428721649174	1.3358497928111	-5.21792185398315	5.02688773314723	-1.21598956610827	-9.24060880141133	-0.995593391889069	1.27955161174266	5.0038157963387	-4.28345129612125	-6.09298939611009	2.40733618786641	-5.7607993346473
128	2.39319176155525	4.92509357434011	6.19388739234524	2.1444457873691	3.16211858961086	3.04623328527126	3.26861508662763	6.15506699124091	3.15828105902509	6.87764731150877	5.12532069155767	3.46764064159257	3.04852495434675	1.69474666451487	5.43595023515475	1.9248600107058	5.8185183087301	6.70249782348231	2.93064820662191	3.80996420975199	6.62759953147642	5.39127997564923	4.24759202569898	7.77472141723659	-2.83535777771247	4.89931194233022	3.10066301365419	2.81811316881899	-2.14590344171436	3.46955345889571	5.06587853212117	4.65394147735193	7.25855711732898	-11.0363447653323	-4.87799859870631	3.14189153282526	3.96790023461101	-2.30956114211868	-2.71196992233966	2.64834036252136	-3.1052187917045	6.6377104581004	1.6303403024509	3.74658221886961	3.42500990883797	8.27463592703207	2.02787603774417	4.57796146123816	3.60166847911558
129	4.0688138767016	6.61001706641873	2.9089261590556	2.71580410252356	1.70968084176035	6.59584862218171	1.4104067263633	4.32870775865543	2.70983701299065	7	6.12574062475912	3.98525249277329	7	1	7	1	3.68082087170657	3.55463753893133	5.81829353198637	2.57483885358863	6.45779921569643	3.24416929775847	3.24354186531457	2.42526815053463	-5.9591165065951	3.78012460121431	5.7286648916052	2.58836614055859	-6.10235744998012	18.6016292744414	10.0527370564986	0.49287658253675	11.9782676390164	-11.3460534033949	-3.75749396628912	5.15648700890378	2.96787983358317	1.81458353886304	-7.14076531402784	1.64412161831797	-2.73977930825824	-6.99700601151641	-10.9499422452724	3.74984925289065	-3.5013655304789	-2.16056552913868	-6.54195954888797	1.53419639738986	1.72399798953524
130	1.63199670671405	3.26342147909828	1.64789680068072	1	2.2489093701579	3.089304772877	1	2.1594851066037	4.15647893240289	2.03098294680621	5.63210263926311	4.87637799854372	1.7760281192319	2.83116782433921	1	7	1.0788413722725	6.24585852849246	5.62249319349915	2.83643935351828	3.63973201184288	3.12972887847531	3.91404411798998	2.95259505789674	2.04159398017787	3.86320616005109	4.27741725382099	2.83311090224407	-8.26407363468708	10.2704636814913	1.47231260997321	3.91564733918278	8.52258590542318	-2.30501866710368	-4.51803002774356	2.88492790789939	-6.29896023429862	-1.95866438769599	-4.48956255402696	5.53793224974479	-4.01150557463432	-6.07562482145561	-4.87387765016276	2.83209028028221	4.52988157311941	4.50291543248259	-12.8445950618077	-1.41159266237454	-1.1021932594754
131	3.91370934395949	3.74162475857251	5.1500225892895	2.33702422335339	3.38932722164742	3.3257025386701	2.21656819657479	3.2779494726915	5.75915954748098	5.50673734152171	1.38924972885028	1	6.27258868086969	2.36855370835791	3.79784336926666	2.82310536900064	3.47012734226762	6.27864071183225	6.32196188070033	1.00672455366641	6.71430263204007	4.71937053851095	1.76265781529721	4.76217690995876	-1.4546571742966	6.01202131642347	2.26508377785989	3.89571048319495	-9.233721099231	16.9918493710774	-0.78683316530399	3.53271363432149	9.92025795019474	-10.238842470322	2.66339804120343	5.76184730812212	-10.6672606089009	4.77333218279605	-5.3533965297228	7.32588804773187	-1.73545485654232	-12.4144582528565	-0.735297736708239	7.13012222515152	6.71327039463954	-5.98868638090198	4.14249897816801	3.03107708363788	-6.66845785619672
132	7	3.83074038844026	7	3.54875536019199	4.362780527881	4.50603233029132	2.0848251046357	1	6.80389068523066	5.3066236678543	5.77391915191421	5.49516775426709	4.51926450579779	3.83898646974925	5.7660257861685	3.28592579596368	6.42359006630276	4.53919203002291	5.16565275003197	4.64810413643416	5.02771279087191	6.63159412812704	5.73769368800393	8.70762812198788	-7.10829499186696	2.53093549263627	11.1302387474767	5.43864486483822	-0.237953510401227	16.8065722854508	-0.0824874388019063	4.08828889134542	11.2580904266431	-13.573039549143	-0.987245827316997	1.13126052362214	-5.56914146771109	10.5147627245477	-2.58533499029472	2.8732287212795	-8.77914464389374	-7.53332815955279	-6.89653123965784	1.10847591240557	0.0209445666470571	-9.71275460300775	0.088657363499092	1.5330807403322	-1.71082170468822
133	3.1033483750511	6.77338080930901	1.35659403924992	1.68393515180045	1	4.78444012201962	4.92335153567525	2.22214575344432	7	5.8708184964297	6.36730792347327	5.72979522466917	4.96741950070466	4.42286195305999	6.2091867360606	7	6.87377476757332	3.30643847074998	1.78877319195899	2.74348454451761	2.42773472160493	2.00872795337468	3.05841680727312	3.69596620452995	-2.68091387276223	3.75240733033706	7.75658038807887	3.50547381520156	-5.06422015373916	19.9013161907306	5.51368817355728	2.64601844469986	4.71421945349429	-10.3842856666678	-8.50462544884445	0.521233202848326	-1.84127722889272	3.78282510091825	-9.08961179977114	4.38369318055372	-4.8330956590732	-5.12249790870272	-10.0526030701477	5.46844579899612	4.8392968758617	-6.78160529667732	3.23970673575683	3.05737190454553	-2.3805486434406
134	1.38413325323482	4.00240802389558	1	1.37890207381923	1.9285109554355	2.51983088005303	1.26169303130781	5.34151765889759	5.87084894882407	6.95168598118794	5.2826868795518	3.14528784453958	5.33098868834007	1	6.18958696368523	2.05729578669986	1.38880949028924	6.64804981619688	7	1.53332528280573	6.01992054025531	3.39533307178065	4.24476971977358	2.44394720707941	2.07669668565722	3.85132461487096	3.13608670870157	3.33295029337945	-7.62434438043872	8.62118889598154	1.58585819832738	4.84473261142596	8.31871440774874	-4.32568871441224	-2.73919809919864	3.48535785327776	-9.06681462624316	-2.67069837294518	-4.77466386323929	5.08393590729272	-4.1727404194903	-5.91525833745424	-2.69800108831688	5.25139541341291	8.89078004322838	10.0828296602294	-13.8815596396575	3.74347956883409	1.41412900612107
135	1	6.25425669413907	1.14222148508047	2.29543797689114	2.44902370631511	6.6868720680527	4.21212087378928	5.26007990687843	5.6163058632948	3.73572047575022	1.96040547422782	1.34454953774405	4.84030164242828	2.69704485177213	4.08991196857298	2.68561234812493	3.30288554201289	6.04967955148195	4.3479692942606	1.26656133089904	7	6.88699188535698	2.5095595011981	4.55669839976	-1.63097320166948	2.08630054742031	7.66182202645703	3.68078077974896	-2.88663169314781	15.1607685034334	7.56739789934463	2.46999410431383	8.34544735169477	-8.99549877880479	-7.15662414264929	2.78514440495197	0.863999667404054	3.80201644852652	-5.78655715189018	2.31971544119744	-5.31819655369183	-6.72493055015869	-10.3869935153587	10.2791557403943	2.69178543599439	-6.24472465749944	4.44345475253838	0.599291481125622	2.17736286710862
136	1	2.83062088264258	1.00559842714008	3.93470555769328	1.04778802079949	5.75780985600207	1.02120311213866	3.16583723121103	5.6578498988229	7	2.9640259603818	2.74993068664788	2.60179621613972	3.86537719465967	7	2.85661424398448	4.74253276674097	3.92046317988464	4.61063328992237	4.6635428065834	6.21991924222577	2.45244800848523	4.10072205045204	3.87345217968495	3.22000741555921	3.64706433985232	2.41182021696786	2.78325973326199	-7.57431175675239	9.50663959147574	2.17515122251552	6.00467585757629	7.41531134484119	-4.1246905373266	-2.86308973231466	4.86979868643498	-8.74632282857623	-3.03469013222808	-3.68934493508303	6.61033970109688	-4.59266883749658	-7.16208966539687	-2.80911270888371	2.92118506263677	12.6648049042788	4.07369170450797	-12.9123723327192	2.71573141322679	4.52476124475208
137	1	7	2.427335753466	2.86432543068211	2.44453464618198	5.57490474631444	3.14219546441988	5.87618900855731	6.10207050901071	1	6.40398542263318	1.55958123804738	2.6167837133676	3.50166767379667	7	1	5.84488081215404	4.91293737195127	2.80574931451938	1	1.98164604872996	4.847632096339	2.82626167610312	3.25127258185308	-1.41940577500068	1.88483087589567	9.61529268154442	4.93305347078533	-4.02533914248031	18.7047551841992	4.86952547836208	2.21566650449851	5.74056481213121	-8.25372561715435	-7.4891157719912	1.8863450643426	0.425030112918575	3.92105253136041	-4.07069333997186	4.44755702373341	-5.14771916260497	-7.75820484281526	-12.2155325873604	3.09977309365074	1.84934558172554	4.18784425078756	-9.63441574304292	1.89472481629193	2.43691678105453
138	2.55003838480711	3.29396637642805	5.78875939192273	5.57413140800378	4.93471281895573	2.47270925239946	3.19260086772398	3.8048755379608	5.64589345259295	5.0170045310998	6.96677731057462	4.32399205485637	2.69578621470566	1.18545678285358	4.46496655040578	3.35557638467908	3.21656239139959	4.69673679489523	4.95157502272	1.92832692322101	4.00541311880757	7	1	8.99787207972675	-1.39161803455538	3.47768068461851	3.40471731607191	-0.254836010178001	-4.02846344618721	3.13347357319533	3.80242111950031	3.86043234688649	8.0824458834303	-10.4124130632206	-5.3172602763952	5.12533355116547	1.47246531706497	-2.99359366758583	-3.27105913167848	2.61196558246096	-4.80754806979044	6.77441412012871	1.65850398476389	3.58890469107074	-9.27724465675763	3.28370344864319	1.58668185663685	2.72417485663852	4.36460345888991
139	1.32818572231011	2.42311387649429	2.19116652230508	1.07513058918794	1.96834261744419	2.61600116393232	2.536669623957	5.99753458892233	5.27519947332682	1.17954033289119	6.04362863946598	4.9685875993649	1.61009038332917	2.23971579058179	1.64644061861286	5.84182498329086	2.66705788296801	4.89319441194195	1.68551152543116	1.79010671335868	5.97944250868237	3.8066770477906	3.23282144864373	2.25692207770373	1.91591992540627	2.79644823995069	3.94416964853349	2.61878740187121	-8.85674459943048	9.76708755341148	1.1931359625497	3.91802908759766	8.48990347563282	-2.52478148163376	-4.7720728419139	3.59732536856614	-5.94509845343689	-2.52177261511384	-3.60762193091799	5.26157551698574	-4.48056032347478	-6.6158373873476	-4.89362765469795	0.710691019562414	12.7334144196136	3.96948343593953	-13.554247448486	-0.794486888024966	1.8257262683968
140	1.05981287447072	6.81967747215034	4.45192634855949	2.48212132956247	2.12694903064263	2.76365601928808	1.52033100005528	4.96939999538512	2.44124457448661	7	6.83687678492044	4.20170277451972	1	2.76713596930405	3.77121853334967	2.91731102633614	3.37947707729535	3.25753705210828	6.15376431653278	6.03566632741283	6.77416099734824	6.85839516016003	3.12780298621363	3.34280379086	-0.322726529843277	3.2568693170253	4.39951153712642	2.74729873096687	-9.08814577550108	6.75586532852474	3.74847199522809	4.725973214202	7.69881123675803	-0.611049074183839	-3.4644959673141	4.47174154543682	-9.06728841522265	-2.40570006707987	-7.62455676337186	8.47884584038775	1.09779938241882	-5.82096415152217	-4.36401319507829	2.0084187244152	7.21988152451799	6.05241341106551	3.96967009499727	3.6450388589988	3.72856881965636
141	6.34462604940068	3.93482818843286	7	1.86456532999491	1.76418611602515	3.92566309020492	1.15297839765996	3.09550247378229	7	5.28543752486558	4.62857156602169	4.14655040016722	2.74417513074754	3.63305297472214	6.42721189648426	2.49994131359475	5.99287123930201	7	2.36395596667461	4.75690750033908	7	6.36327586094913	3.62861147471669	8.69136441056695	-1.14061109291168	7.21147991370473	-1.26727365186906	3.01880597565046	-9.37481026880715	12.524988217734	-1.89179547532393	2.69676029422488	3.86845690462051	-8.76740978056679	3.17428755399938	5.12860394933109	-10.2853619371324	-1.46798762298345	-3.92907733369529	5.14222995602236	-1.61440324981232	-10.732267596678	-0.677533512737804	6.08279693276126	-5.48418546329977	-7.24308142301624	2.28234879681657	-1.27410069726315	1.73100897106363
142	1	3.45897519534489	1.70895184600836	3.11792785430697	2.02742866730656	2.4533067188742	1.99583828025936	2.54225271114087	6.38689262540148	7	3.70955235447333	4.81386531373846	1.18900095466108	3.22096746235809	3.06042995867798	5.9988742449752	6.42758461549914	7	5.25075351341106	1.14560657731489	5.15650036503543	6.6633697550667	4.21073642211985	3.27777721615073	3.6509278664196	4.88477104032726	3.73812133738212	2.37671991601929	-8.45179791927491	8.36893979212348	2.45312889461115	5.37812344786956	8.75182003958487	-2.83085308319868	-2.91459814975563	5.14680725376261	-8.60865969750841	-3.85690666611734	-4.05150569286514	5.53409403273823	-4.87002491990067	-7.65067837883509	-3.01403862920617	0.648136483906151	13.8782539438198	3.80891735954028	-13.1291869358094	1.05635306957192	4.7951254423976
143	3.07613390671025	3.68374514604268	4.26888042264205	1.07622492388478	4.02360836260685	4.79676588148467	2.40670831667693	1.87637946665013	5.57805643392385	5.7011080441188	5.91960054255229	4.2239614414408	6.54087257037301	2.75771458512381	5.64791865526719	2.75559234344203	3.51012792810095	1.76914511804758	7	4.16119780139708	5.98690951084126	5.85844955935556	3.04794182507332	6.12704961739618	-1.13082061377841	6.96320566630491	1.26394287864899	3.40480046076043	-10.2734162424297	15.6933489268184	-0.168028899237598	1.66809380884737	10.1344846512777	-8.73271323920985	1.89811279446227	5.85726823114919	-9.10942825143224	4.08887445066564	-5.92724192408896	8.08422623884002	-0.0233607798356548	-10.7472479498492	0.0530307642239392	4.12874267032211	5.57353978647417	5.51294886970878	-1.60790525762114	4.61022272715191	-3.48211156912553
144	1	6.6711770630098	1.37296715210144	1.65455941947688	3.04872333815782	1.4397557109012	3.45535769214884	2.31183443289265	5.31827788866257	7	5.97600293989228	1.49884848466653	2.70696590465425	1.75811598084992	4.62947130312361	3.44970386785697	4.23435135107556	2.76906029659882	3.27118081944772	1.01346592187648	4.83077416991422	5.39072447547756	3.32698533239507	2.23201488958821	-9.64823087612534	3.29407786539899	9.31214986698261	2.22532607607729	-7.32316374724617	17.8365122246505	5.61101135494055	4.6105637753899	8.00245075056971	-10.6118091087188	-6.80964291031869	1.71770839392659	-2.55791880203625	2.3343110067865	-2.05336160257025	-0.548682108675765	-3.23493589168551	-3.18579125662583	-9.83124496323092	3.45245745949389	6.09684188126671	-2.7387222215986	1.9386551452682	3.00263005317311	1.99282760591334
145	4.57896412394042	6.93135417315453	7	4.29015911015779	3.31932681053151	3.68141873310983	2.5650529218955	1.57273241351487	3.17002453999433	5.35542293273182	3.43394410679608	5.541175078191	2.11441759102983	1.09858106301071	2.25428576313082	6.07942726302642	5.72222490309006	6.98523622322455	7	2.65766962615453	3.03233487405218	1.15193671360269	3.24116025069614	7.64299574246372	0.530950336466326	6.88564806588498	1.04938369947769	3.61152894232581	-7.75165348579176	13.8658092562774	-1.00598392869787	3.62233324867311	5.9805224493189	-4.67446346052949	7.3413295354856	7.68975291370978	-8.44594231360809	-2.68341739499713	-5.70225677329613	3.48440583273685	-0.120627340786367	-11.8344162124351	1.21065268649579	2.77134904266536	1.45149232063606	-3.2214658350709	6.24693027767667	1.39209111538227	0.199531116746683
146	1.80895055972299	5.18478909677889	1.34666323680654	6.68546475939569	1	5.61505773015746	4.22775516587417	4.03025084792794	6.82861156967005	5.78824359295202	4.55772380337522	3.12958388242514	3.96690301538482	3.59639254016038	7	4.14663172182424	4.82630030814632	5.83483599496682	4.35255895396558	2.25969347857605	6.81162983511949	7	3.93983599507682	4.5953766315528	-7.14207151920582	5.09204470864165	5.10889909974456	-0.88711371615657	-0.3552721834641	7.28066660140578	2.04443081428957	3.3233959030107	10.4481392272262	-11.8362127998218	-9.20463732658437	7.32798744261051	6.25577415515153	0.242873185537917	-11.357828623823	3.38537396954907	-3.40821307678095	4.14137638743891	-0.260152889631455	5.88583593551538	5.28174934475514	-0.190104214321087	1.78434424162234	4.09193212599747	1.27688693323304
147	1	3.60089791426014	2.34244081278089	1.3384251355401	2.01725034284191	3.16174774555311	1.23774399706179	3.61386381017192	4.91679964032337	1.26097866119359	6.20446726748003	4.6836262013778	1.47232698664069	2.21189492519391	1.0894969645663	6.37268257928396	2.47513346852476	6.25753756950408	2.02305395164347	2.85787374655769	4.69571039391448	6.22645552178985	3.63767136209558	2.29201577309295	2.44027213710883	3.10026298748084	3.8572822833054	2.92598416445489	-8.24091530717964	11.2061551209732	2.15081217313331	3.45818053966089	9.05049397326104	-2.05419578246146	-4.84644188294923	4.28272798782481	-6.31542920393658	-2.19386284375465	-3.98807996127491	4.68379550832921	-4.08832897303902	-5.71474372182979	-5.60586596992031	0.399680655792417	12.7885470626864	4.29129670806843	-1.25136538143	2.97628419088567	-1.65579215070752
148	2.7536147886214	5.75145876883543	2.91876578508241	6.07943978719427	1.20781984716623	2.33657537634093	5.70449226148693	4.54423679227163	6.08277817215806	5.88340089342854	4.75975257982601	2.72956900045429	4.38867045596758	3.48996247592151	6.43100099917067	4.44780794267901	4.25906337413578	6.61082676159194	4.16076725002784	1.19850724200077	5.21960992847241	6.39469769986086	4.3682218729605	3.88526959084174	-6.51195839999311	4.5593363744338	4.53450583179996	0.472149959643921	-0.0626770624064779	7.59070910185891	1.53423456056746	2.80749840769444	11.0283819910427	-12.3634421648442	-11.1431870414579	6.88922963031867	6.00145293547002	-0.275096117407242	-12.0015604885729	3.52502274038072	-4.43416733967673	5.30704896116576	-0.475326867375528	5.65851293628485	-2.44583198985754	1.33768071378903	4.10727231837537	3.77418808606452	0.684847376166323
149	6.83535552906368	1.30645470297771	2.13640793472867	1.96834105197751	4.28978073298379	3.13133763655113	1.57667710094509	4.3330862713825	4.22424165422586	4.81102526043438	6.7091404120646	4.97288871616975	1.75617023420197	2.48150027097055	5.93994505934093	6.76253650500895	5.94499128757728	6.30997497476139	4.66890829996643	3.78360040401644	4.89306623274351	3.43316644647212	3.24245397812898	8.04561105314419	-4.39512375057028	7.57336361272816	-2.09909625796951	2.35729926731435	-10.8130132262763	12.5466686962495	-3.23492191978269	6.14708718861525	3.28304944626415	-6.53653497120164	0.21265119124967	3.07065082639815	-9.67288261059458	1.9776679610078	-5.5980701034095	5.09225709551824	-1.17226685730107	-9.08577415261326	-1.25350996487329	2.33013726760386	5.93631028498402	5.97576334073235	0.585403764462984	2.05499284190941	4.93165819784835
150	2.0483870355603	4.75010265378707	2.34422050335911	4.39245354225924	4.38379961074694	7	2.63859621278555	3.24067847491162	6.07437285500384	1	6.37510121726867	6.2932534274023	4.4068720269629	1.21809780554582	3.98038320615084	3.60212574009349	1.91558575900031	7	6.74377391046601	2.56833023658407	6.72014730182536	3.23772516160189	4.10501649709424	3.47070788258542	-6.63579865720068	1.72969670381196	8.1337973158218	1.54130280413788	-5.7663951786263	17.1896939986718	7.7325132591109	3.0958203436761	9.36629102691869	-11.1006139361835	-8.44979524327785	1.28153812007518	-1.39764595324988	-0.159678196446063	-6.2735268696597	1.93083541733664	-3.79583956741921	-2.34662227634028	-11.8518499246601	2.49605001697737	5.02547691394081	5.57671589350625	-5.15521511941401	1.21795201252984	-5.84607893329062
151	1.81589886542887	5.35830899460636	6.43971359311987	1.64028023048935	1.17203775690773	1.68391019940401	1	7	7	7	6.61529326190824	2.73779609528242	4.24130516870611	1.57035769337849	7	3.34889374590076	5.73966294957095	7	7	3.31280765100035	3.82953734004198	7	3.15297247295684	4.43257736375952	1.24149683756616	2.04397077243507	3.56277579952976	2.56502111536293	-6.45762195072782	9.51654800949948	-2.39845917757867	2.18514603949959	7.49181573382786	-2.14068245641274	-7.26099643671118	2.35021319667523	-7.59389831576681	-7.04430240355157	-4.94692803838984	5.56375555549162	-4.73353171041663	-6.00812843193909	-3.35153386997547	2.73605211416111	7.98500990123124	-5.18035784327947	0.725584913733321	-0.257771136579626	-6.79944997048985
152	1	7	1.39236117111353	3.09348083906021	2.84300320522073	5.62521237255609	1.36476391101952	3.25062113971173	5.02697522862847	4.63555228265737	6.63942470559658	4.71248924368046	3.82388868752565	6.37487281794305	6.25667645746344	2.19876607338415	5.52505561978838	5.58758933318587	6.87660036121014	2.45714849359459	6.43115760040145	2.23757774304957	4.2001514325284	1.23257140913382	-7.21223852379674	3.06563083337105	9.79378027987627	2.18653205894057	-5.51575954241189	18.5284343703386	5.54771805540263	3.52807875830961	10.2535236007016	-9.93811131721959	-7.17839828827616	0.182249649300338	0.46200836239678	1.29338679556413	-5.36241267336985	1.62314995048234	-5.96811159628825	-0.470247589382984	-11.3627393007562	2.72426360966902	-0.0290023312153785	5.12845653736586	1.87297631581052	1.2135136285025	2.36875863270108
153	5.72872871202588	3.00047842884488	6.67607105036508	2.38711103686267	1	4.3003164369583	2.62399832545701	3.46371119137865	6.77057559911086	4.44720196182656	7	5.30970273904255	4.95770563193198	4.49507262714394	6.91672780153417	1.38280784153007	3.93668777405129	7	1.13309790303024	3.74427039749986	6.42306799643475	4.06598144451399	4.77451723831916	7.57154776583769	-2.65966709055243	7.05527111553269	-2.32560077826574	2.92211844853915	-7.31573192862367	11.7337670981177	-1.64908403115255	2.09246581751412	3.40052830573182	-10.7223392240224	2.44355036801788	5.52621068314272	-9.35806784707307	-1.80766931176409	-4.87805281451837	3.84924773797611	-1.34936015537063	-9.7823433698731	-1.43713239181644	7.22260746989446	-6.82351055843729	-2.71541432782744	-1.22281429232912	1.52248098263586	-0.541571929942245
154	3.84395920734042	4.24541387395109	4.74041099003224	2.44257353323226	2.62062831145701	5.8809109594474	3.04377231407745	1.48586218138323	4.69818386110185	7	3.79842841526373	6.06776925112409	1.56819046937006	2.49036155596598	3.17292994393664	1.90161326161317	1	2.05851612992205	2.98374127956821	3.02483833418855	7	7	2.23297128092246	-0.0911372204459636	-4.71761004435364	5.20850335992407	0.239589031772662	6.14145149349364	-1.68456333805638	8.55396172060061	-0.657245971133005	6.66629762096924	8.38000688791689	-10.8555978981557	-2.32221660437597	2.56513947005766	-5.90540793710091	-7.45025247918687	-4.45803601486816	4.97062927943009	-9.06936493102745	-10.7745346059381	-7.95602227331468	4.60097896769589	4.62470405945092	-2.53610290297967	-5.77679146713571	0.748655016495431	5.73785908198023
155	1	3.15364017419037	4.82190729415235	1	3.04370824030772	4.22298161200325	4.55534619718911	4.478306236777	7	6.21949007347996	6.97305208423007	6.12939076595245	6.5899275608034	3.36459190313992	7	1.71073376193245	5.45831684948661	4.51315119961638	5.63234106350481	6.66489915977817	4.91862976524542	1.64212996002249	1.34251442965783	6.88615028438728	-1.86501493087774	4.91520529519406	1.73558958167267	3.53886041364479	-9.34069882756697	16.3801056483081	0.685462083254718	2.02000651930819	11.0313600058167	-8.90579687591069	2.58000375995744	6.171008076308	-10.6178494108387	3.54839164820604	-5.57576085420776	6.94240830794789	-0.596914179203813	-11.5882110448075	-0.453610223530892	3.7328605994531	3.19183900108585	4.86624544075971	-5.37978288581069	4.62225615569989	0.819681678092835
156	3.90763471585371	3.46786232396131	1	5.73158585059468	3.33218524912886	2.491203999999	3.19361175471755	2.93722849839506	3.963579902031	6.68772789922578	5.51268099056899	6.19696735803466	5.57950837687582	2.14068365078625	6.34778235539688	3.23007217176871	6.1006580603346	3.22489659364162	6.37724512613375	7	6.13766360376018	3.0165021451527	1.66191877101636	5.86695712096007	-8.92087486493165	0.503599145258125	13.6842844542256	7.50860250397596	1.94109731031299	16.5252781386883	0.531203928085027	3.79822941975864	9.4597307820315	-15.4055244372728	-1.42535078688599	-0.39839060530516	-6.78432241736193	5.81086014247202	-5.52470164532739	1.25745863370114	-5.79205296260317	-5.56022121760872	-8.93835752886704	-2.41860046164467	5.05707587378157	1.15576977019723	-6.88375403056447	2.40767575653188	-6.76416517957219
157	3.54641426508692	7	2.10164614475532	4.94293276398021	4.63959897227429	2.70950177477032	2.13139914638132	1.34368061972647	1.53747284040257	4.90719524791585	5.97239574631473	5.09881146718791	3.03534586117364	3.88656937458363	5.38255881359834	2.92045041019535	6.40716056538341	6.87323302395482	6.57947566411575	3.17270956575206	5.69561477319065	4.21801544628296	3.81010438763602	1.37446813045462	-3.72528655306639	0.824780055454036	5.41940112241349	1.85400358038648	-1.2419705736131	8.90575421340434	-1.40763705486108	4.8322455098109	7.62025280948542	-13.1501472456948	-9.54632421262308	7.87967580304453	5.31910257543495	-4.77490076736582	-9.75050090210399	4.9583854479432	-4.30096461789327	3.99627729111915	0.49843118658652	3.6336801313445	-5.51440172909372	-2.86442563158265	-2.7198009012944	0.868044738439913	5.90753289615187
158	3.51585179571029	3.57769593053266	4.40893988421467	2.4948495742494	1.88130331451838	4.30292733086379	2.83180999722994	3.69514175839535	5.10108741301693	5.23667341571529	2.08984163708393	1	5.29479862033078	3.05171257915783	4.21017550893079	2.06608825214283	2.58972674207365	4.82756678647578	6.42987660327835	3.78699303885959	6.33461473746543	5.72694795413523	2.34822680727836	4.9593720203516	-1.12289029638434	5.63824137868689	2.44845408116473	3.36769754074861	-9.59061568981191	17.0832118946077	-1.26910269845547	3.61678268829523	9.65887920676989	-9.43898735692696	2.21038787216495	3.92562567818035	-10.2207242748168	4.8540567178325	-5.55561417404204	7.44985383255017	-1.73356315322082	-12.2435421481604	-0.647167328541251	7.46038241234138	7.8858218705086	9.95004541369489	-0.884750943395489	2.40233904067065	-7.2724828603892
159	1.38919756855234	4.97318645708633	1.91109532066848	4.96561623874077	3.55518710033204	3.57654141333126	3.26553634399635	2.99453626214693	5.58627708952559	5.2892790508693	5.95013287266494	6.71574271093146	4.25241481946475	1	3.97524216998795	5.19167313862683	1.49648207557296	6.1408375464621	6.9868486930632	1.74017993632617	7	3.06750555447931	4.46790442552848	3.85652901863538	-6.08608080738965	2.19197869905332	7.31773370322491	1.23048491892267	-6.34921678703394	18.2850555509076	7.0630245275218	3.28866822984273	8.38517796272423	-10.7651423741396	-7.66735130508612	1.36077745874087	-0.637934158970984	-0.188237908126807	-6.57277025613718	2.24750325204536	-5.06546528093379	-2.04686771921652	-11.5138838759961	2.08913100417816	0.771225226625315	5.67369380297753	-5.50618415620247	0.410821377678976	-5.18885900119467
160	1.53348126614693	3.06054189420601	5.44831869848709	1.28811412019104	2.97483236230615	5.68423903002063	4.74051456613218	3.39474057259417	6.53726539326987	7	6.64108580765498	2.83362934063102	2.30985273831835	1.21556171091371	3.45208718493571	4.43589118246148	4.566374975875	2.23776300797512	6.69485812221736	3.42266383356795	6.70375080581021	2.8492813479551	2.6954391188698	1.63139644689357	1.3526045900258	2.79161876843721	4.2128399570206	1.7017678605258	-7.31965687525149	8.87278381511543	-1.17833353792993	3.67365290275149	7.36793427344417	-4.00170053498758	-7.62348560930742	4.46906530977931	-10.8596270803752	-6.55544294152824	-7.59551122020697	5.44222755880987	-3.36431591780158	-4.21241007105876	-6.86483987549929	2.16003059905648	1.32578088190714	-2.84464012059777	-5.4508264733284	5.71010237639786	-0.508958941227487
161	6.78807214704551	3.52304579998213	7	3.20791798747839	3.70415177918063	2.92719073082735	2.32724829010398	1	7	7	6.7141701899429	4.63250607041275	5.24757662365189	3.77385531496002	4.03469811062215	2.87179649283336	6.55762995613493	5.44794712552739	6.05993147666996	5.10947324909784	4.2662654424447	6.52133884876616	4.14273115056535	8.26238822820123	-6.99814697901702	1.76861812810625	11.6469392926957	4.84376626576678	0.926217041636399	15.7444680146836	-0.550242709683215	5.10061818880803	10.6021343113083	-14.2275314194336	-1.59299065588734	1.60813093462543	-5.78401004645338	10.7733997528909	-4.29443617739897	3.36282761146523	-8.08471493272633	-7.23835009472585	-6.61269192252597	1.44820322335867	0.621812178673924	-3.41745070670373	1.37527725289138	2.49146413968232	3.55933074182096
162	2.88753520856299	2.55650337799236	3.19247604984425	3.31476911771869	2.50697066073776	1.57145150788222	5.31925502031607	1.89056853442553	6.02954704405703	5.7453075226811	1.38422691412233	4.17095730017942	5.61538575593961	3.00526873426406	3.42409674586646	6.77429338320191	7	6.92178771467484	4.93516852745934	1.57933694914714	5.63803322747649	3.75544410988911	1	4.00997570550353	2.59050682189673	5.54835571279157	4.8321894972043	4.3028948354841	-8.54911660040158	10.0549224808069	2.49231586915237	6.31416567173197	5.6637702121111	-0.480526251321927	-3.57908075534308	3.85779396731648	-9.22535942837217	-2.57562346719192	-6.33333000999077	3.25830606887797	-5.85748438413994	-8.67858343323288	-4.6793292971292	-0.794473222634814	8.25306438049985	-4.10020998187977	-1.94380736037935	-0.11452064906508	2.92356538134054
163	4.26554381780298	1.02194431988998	1.5787491552463	2.146012016175	3.46360752709996	3.46259695762008	1.92627979546631	6.46875858156265	6.36666838537077	4.07879959635539	5.98157586321773	2.98934212181447	1.28664387882178	3.01924149230104	2.63964622246782	3.40401063919474	6.11951669966527	7	4.54617555207168	3.45048711675736	4.34331542883439	6.819976139652	2.53033171665849	9.2586898636448	-4.79141178922195	8.46339568534285	-0.68002556879394	2.58846545318652	-9.73852904526492	11.8812879149028	-1.74271336905747	7.06752422231603	6.09553150134576	-6.9972392158043	1.75763380541525	3.3181950910718	-7.64177680730343	2.38529010060725	-6.88390489331569	5.44347463464088	-0.0195562937441751	-11.3937792040615	-1.98304771777385	0.805477955779071	5.26168314225063	4.81668524179374	-7.01075817374171	2.27943986741221	6.35737745883468
164	1	6.26625311834743	2.32000066018742	2.49191800889379	1.65763974012867	5.2437288591369	2.93317207210314	3.44858713519046	6.58320845043252	5.9371728282697	7	4.44727801011711	2.21662243358642	1.92224789673516	5.77725551668419	2.8123356872101	3.88117170467109	6.33512319680124	6.5030615219069	1.36367196752889	5.08450925483031	5.50683958025291	5.80645707706535	2.65315931502167	-6.19814738138465	1.98661769957407	10.2743067583094	1.78745784306572	-6.07580401665168	15.4620886822379	6.04426837777858	3.97155916327564	8.96911836993025	-9.20363356630452	-8.38380378772849	0.703631145837274	0.691348231154531	0.823517980419656	-4.76895462292202	3.39047101383332	-5.85128535405801	-0.627525632676171	-10.366619350284	4.21051121719175	2.84800066855427	6.79138669720554	-1.93969329157283	2.40197985141996	2.74765663963438
165	1.21980715783199	6.69193496170454	1.89041912234479	1	2.2083231552272	5.06392641725198	3.6851523680133	3.99498966075536	4.0705784196638	6.85570411266422	6.79779268774303	1.39745376032287	4.7074100095033	4.05611395084612	5.44196079253879	2.83169136915284	5.45879892544053	2.14438756234621	3.52111870404866	1.68380994099633	5.53736274417737	4.23502430758847	2.00341409644229	7.13807026318705	-0.312264250316026	-0.361805693941369	7.35684318366984	5.77624603472008	-2.88808583109343	16.3878077922686	6.92129132136792	3.43467426237066	7.22578194487207	-9.01669007194773	-8.64915332355239	1.75515074306975	-2.31318146372429	4.04951536129029	-4.96527538124536	4.39781082007358	-2.30524987967619	-5.60652653995126	-9.95860695518101	1.9760519039914	0.670867860566246	3.71204972956844	0.718219066409875	4.45654727413996	3.33674883627743
166	1.93713902887889	5.85623123498297	3.16051374883117	6.24436765903892	1.4858042069906	6.62019663847415	4.94864755111925	4.38579551467466	4.59274841547686	5.87812158205773	4.66983379407412	2.51079020711765	3.86736703909755	4.02494530041501	5.05187422440795	4.05254484054094	5.13523927954428	7	7	1.58844295940754	5.45408763155977	6.99707998496955	4.07442379512404	4.05701122425586	-6.58297132575046	3.9440664542562	4.05094655472495	0.407356313820044	-0.0835524675750718	6.85880560309296	1.96050311147949	3.69006466031678	8.91384520076338	-13.0564881213343	-11.0026527906149	7.15379000021723	7.30434529278991	0.215102365434928	-10.8430941993182	3.69462843693546	-3.24671242433231	3.68033038162885	-1.07704935783709	2.62379164492808	-1.14498862142597	0.409697596050131	3.04845121641049	4.94836221334049	1.10147110927568
167	2.03425163103572	5.98525842503771	3.24635048167193	3.41129333561533	2.76752781127714	3.50270134034262	2.01182442531651	6.9548669678834	2.52093352350951	6.69276255972445	7	6.28086504994043	6.29513443154894	4.49478274292603	5.44260530486085	1.75632886157409	6.64995781664819	1.47106966753136	2.76287615429948	5.60216386823982	5.58131167815228	3.01499224649827	1.02302815838794	7.5133527073671	-1.93786389130389	3.07101319067666	10.0162232887218	4.39464376199045	-4.14720464624636	14.8368953669086	5.13149923728861	2.50410906788302	8.17606652427362	-10.067675975386	-7.01476521330647	2.19554258517963	0.876920914741811	2.41277995132015	-4.53032104852679	1.89558344935863	-6.65768956898336	-5.47536362045906	-11.4934063544763	3.72600124279784	5.12454372997958	10.0445075515123	-2.07829208349865	0.446783149585923	-6.13191679667632
168	6.10415918041882	3.26551393256289	6.25769351519127	3.64790386150905	1	4.69289400928093	2.64442001773855	2.54218793695668	6.78790888473232	4.61378564101225	6.22629313858117	5.98053086918578	3.31779596122303	3.43602629804489	5.60422123561957	2.48040039935729	3.13111735537039	6.9460887673031	2.80506526917258	5.75341208779031	7	5.89436426504366	4.8498051321857	7.42279870547406	-2.89504119209808	6.26499361231763	-1.2736842544109	3.54451476912216	-6.92952389637224	11.9052447714997	-1.67657105324944	2.92358656356424	4.77813962650608	-10.0048599333508	2.57429525240541	6.14697098271082	-9.04876994385756	-0.880430985217537	-4.89292542167942	3.54931778433914	-0.963598558125899	-9.70690855336236	-0.817500988785768	7.5344835281438	2.68222060645161	8.29684685259882	-1.97497885169226	0.702521420264248	-0.543999900563992
169	1	6.04329546592546	3.07550559985155	3.28642459049222	2.26251636365469	2.85017478825658	1.94427532640681	4.13491629811512	5.90512055128026	6.55810284422212	2.59542852548329	4.76868254527163	1.49986368827499	2.90849908348371	4.89131389455449	4.97953947460235	2.35115106782529	6.55512420333355	6.88893666026377	1.44594729705443	6.78086599311418	4.648599420528	1	3.66025871315789	-4.74291828259829	0.436414778014017	8.94546242114375	-0.36472566534991	-6.5843019225651	17.655840371014	8.27973277740973	4.38549842796923	10.4576309087351	-12.0925824474195	-7.16108993759433	-0.739336026912678	0.892213807980998	1.27201462826538	-6.69092028616066	1.88621951067834	-4.66968649740014	-3.21143252796346	-9.92581226370624	1.55026229244995	9.89972846022343	-1.84935721089349	-13.6175205114831	-0.655117881547249	6.75402440691295
170	4.84806447315713	4.03707260892594	1.19394420958112	4.03327928956403	1.17876882652205	3.55244761953851	3.39185698466237	5.71439780296417	5.55668401671829	6.49832947927055	4.33167377167335	5.7516028913204	3.12381874681431	3.05548135742079	6.96515395182073	7	3.93532723452658	7	6.40049806180304	7	4.03224173787156	5.26333319295854	3.28640052289121	10.8769181316444	-4.49573351451554	4.83036829765636	-3.51573484036477	3.13209372240191	-9.00830671948416	12.619240635211	-3.95473445719758	7.25243758593386	3.06390204200083	-7.64500810907485	2.74413117676588	3.36959208625085	-8.10025899275579	1.03308580726257	-5.96103137867535	5.330324212127	-2.11329747519591	-8.56439658848749	0.405918024515989	0.876299809858839	13.6719409890976	-3.88290753123586	-4.78822731965433	1.93522387888729	-1.34251291591214
171	1.82925721289525	6.83867302097398	2.51515441745451	1.36423786515943	1.63753349072315	6.74072051880854	2.61666890959721	6.66484090922966	5.76850631966901	4.33269609812372	2.40293567443149	1.80126083268877	4.10803484436704	3.30323281059393	6.55464096387338	4.13669463896975	2.43047642949814	3.76367988173099	2.1966587031855	2.44376148283246	6.37966674796655	5.79361894655563	4.11287392333784	4.04301005092855	-5.20361490420768	2.92813098035627	10.282395028387	6.07147181213982	-5.22692238981496	15.0922530188561	6.84275981677636	2.18038797369264	7.19873380366835	-7.86661239451319	-5.25140753552788	3.11770241040619	-0.931279281207803	0.0538222488165596	-5.7226091514567	0.888869940415169	-5.57882749750997	-4.25850502498779	-9.34273199730189	8.63306022119198	7.17735634015749	-3.90270487921711	-6.24177699910932	6.6300900031844	2.45672363677333
172	2.51325654023735	5.78807960142202	2.14193466927978	6.49548187719037	1	5.31828134897198	3.79273622305678	4.28656697253916	6.62452790732272	4.48692068233442	5.08890218453043	2.23559023062184	3.82459860372156	3.9072642606455	5.26839317731971	3.59675997228216	4.59480886909654	6.54484200810041	6.98923841002136	3.2335983688625	4.67488232433811	7	3.93205247972643	4.55382713743327	-6.1388158703088	4.31342885376096	4.93569898722679	-0.848878801020414	-0.159776550935729	6.76784017902332	1.97127822266424	2.94558390963189	10.3853403469691	-11.5984987134529	-10.0347651887162	7.25864764094488	6.5547435524063	-0.741156570490946	-11.5557323470975	3.51578322387491	-3.7585083628975	3.68311603175975	-0.833912674058952	4.87205075783972	-2.3945725087671	-0.493114403841537	2.9344862793772	4.46890205169063	0.836422968297034
173	5.06361140248482	2.22836931205612	6.92924033207941	1.46422368487592	4.28187757168352	4.17969923432129	4.60728364088404	1	4.9698005183297	3.93696960292113	3.30935695748424	6.09071947480004	5.40907865809413	3.63606057624817	1.9104895151008	3.71038765742225	4.59252822312423	4.51696597325729	6.97521902123416	1.73317139053433	3.7449860766953	3.63503997629601	1.43049549043676	8.26115879301917	-10.2166932883742	3.3153353421999	10.6086511223499	6.50688298794934	1.17334526295943	19.0954068525801	-2.71540981167507	4.03339189521666	10.9799154412438	-14.7071161328361	-1.69492622442375	3.40088406399017	-4.46974816934197	11.4534478596505	-2.25241363289052	2.24566554649811	-8.29826670102273	-8.03869987971749	-6.48491118101263	3.5542388049232	-5.20339386459705	6.42026755570095	-6.30293052254048	0.290302880463352	4.53028976145391
174	1.52292051410446	6.85755155611076	2.15538906363433	1.95830721533641	1.59789999042689	5.39800928478719	1.85004762517518	4.17626778421236	1.28702214249014	6.44972465512145	6.71788091913833	3.4943602775037	6.698304165877	2.22831291471458	6.76514826973976	3.17589867839789	1.93851871374092	5.40898763364103	7	3.77350053196928	6.70937272168086	2.10542120916276	6.26579138456454	2.65076778960529	-5.34470070759897	2.17257580977321	10.2386658801363	2.30198930409456	-5.71533946509642	15.2808071619951	5.74798092162488	2.25122093969981	9.31660821119153	-8.98846953917955	-7.49786329282361	1.00411485205843	0.575025012873134	0.260913731882017	-5.19448358584063	2.03463033835968	-6.06804587462021	-0.79910476845305	-10.7525277250182	5.30552715931435	2.31142773169703	8.18174601045943	-3.27799611374379	2.07102693926745	2.63256746475398
175	5.02315870246398	3.82039864153671	1.82256448567685	6.1121446903132	2.3624805095351	1.58945051432143	4.36172774232819	2.69642251842577	2.73086923904458	6.95581929819387	5.18565749695466	5.70262007679562	5.87518889752737	2.1443099896949	5.38054783527098	2.50968666600198	6.15045254733581	4.95684985485209	7	6.26512146061247	6.07998050569513	3.43416031988075	1	6.40395150341619	-9.17959173879623	-0.558332091640215	13.3508665885713	8.34603967667105	0.699246221959179	18.4328197151632	-1.12644988343157	3.90853308370818	9.33464012964989	-13.9103662121418	-2.03432277446234	0.878260330883516	-5.74931086022948	6.55467580948276	-4.94595209193269	0.832727985742802	-4.59911496814483	-5.96106321048336	-9.31040631045762	-2.41879058653192	5.49572865804281	0.604366338530366	4.28837684504275	3.36908826508698	-3.56786566551788
176	3.26408252958784	6.58533385291251	3.49173437174553	5.5180888771333	5.29336958444677	3.38497210151143	1	1.15442629832945	1.23864202923199	4.25782517451969	1.23610567787118	3.75454721214616	3.08150419576574	4.44255647408821	3.78160899177381	3.51553259560123	5.95578902781503	6.40579206911004	6.08490546875598	2.63778016477566	5.88194920954473	1.44779169222367	4.33308134057919	2.73817660807359	-3.99541128691057	0.908815603164587	4.38476690874846	2.00758792173205	-1.09953211025048	6.92421453763252	-0.374734085904866	4.89489194359945	7.60438165068888	-14.0302812622738	-9.81293393639098	7.77710700208886	5.74179121430508	-3.34197836644934	-8.97777467982911	5.54378477491375	-5.57322657126629	3.41921834904713	0.351108339886602	4.35820617307298	-5.4366645067297	-7.27345212391297	-1.67388691476868	3.91440709511939	-5.21974968729333
177	3.9640279136536	2.95056882174553	3.94141651239613	1.00068875486765	1	4.88007007321383	4.57337287466665	1.28805040013907	2.32513514201969	6.34343347894535	5.41929323225485	4.5815952054021	4.62042506347945	1.20752598574874	3.59746378536442	5.87199657114804	3.59530892390933	5.18697973422431	6.5875079401425	1.60618847521024	4.66876375338068	2.74373848420851	4.09547701797894	3.48465653291464	3.01384047307332	4.31521996717731	5.67341617904025	2.11243262694445	-7.83508274368108	9.29173535849964	2.45229265806975	5.54710790575972	6.24142839183112	-0.917112225279224	-4.32268798994929	5.86953719475557	-6.6510489572312	-2.63343393777673	-6.61592254154946	1.53697242895475	-3.3863652666881	-9.36031503995494	-5.17371829919831	2.11454436162543	-5.75299753292068	-1.92682334127469	-1.190382828052	0.213871916437309	0.174982816764456
178	1.99126424447208	7	3.70716652525191	6.11655662197923	1.28999907158708	6.66252661754305	1.2240201523901	4.56574017521096	6.7875656523665	3.74711820956366	5.20191924672501	5.6042477578574	1	1	6.37949600731637	3.58089036282975	4.07711739381405	7	4.6989973830792	1	6.88461799164437	6.16241411062791	1	3.89456715940765	-5.76822433385217	4.29761292143307	2.62486982027658	0.29495121328715	-0.35883852405535	8.02382364645423	0.376524159104777	2.85948186137539	9.72591962850798	-11.6635519320243	-9.91578347243069	7.32984931563538	6.19807731216973	-0.692250688275311	-9.93629829928433	4.28378521499178	-3.41756764219047	5.42258382944278	-0.450447877953132	8.12513268746514	1.62439896177172	-4.32475924563895	3.22517063752568	2.43505006262265	2.7468709134207
179	2.35855977480814	4.27925704163346	3.68189157547011	1.27260779671673	2.25469944103112	7	1	7	1	4.26507597470331	1.22502403244445	2.51912053011634	1.73390143108555	2.90345349599019	7	5.37500699071661	4.32745282581642	2.72253485134667	3.62510503464089	7	3.92719613719952	3.74313087557766	2.02905608872665	3.40030021208978	0.90135706271823	4.08450086833516	4.83031936884431	3.38187341928554	-9.35769166162081	8.54661238960057	2.39934872538162	2.76882352621276	7.40274197265168	-2.09680542130505	-1.27537205537426	4.19624081127923	-7.58252369774172	-4.62289766762243	-4.43103209632417	5.26912404621616	-2.68057102249835	-6.76715810846283	-3.84755214060767	4.06173582280812	5.7483888223348	3.33519058369167	2.75742179191148	3.58041190581285	3.59996425733886
180	6.33398918812699	4.35564251299305	7	2.61082204475984	4.11709793845239	3.4888844087059	2.13248252746454	2.29976393010611	6.24503423880871	6.56709674551587	4.76802327414838	5.47612543454199	3.85760017166122	5.80036938107333	4.32331599336343	1.82756825041625	2.01184908041544	4.2922202454823	6.3959756315447	5.07076079348663	7	1	2.96492333708248	7.35396307597574	-8.18643652064387	1.52262829967478	10.9573887029885	7.09098420219048	1.95000176611457	16.6993142213991	-0.949373118891226	4.9609185616098	10.7961316434704	-14.2581749256658	-2.44312711568271	3.79794235435211	-5.2411023386084	9.52997889955599	-4.21216785990865	2.53171984519347	-8.52641955091224	-6.77145616972549	-5.90875694344674	2.28016706760927	-6.04524471841899	-2.57956231845267	0.601526266755116	0.254980036275136	4.64503839406033
181	3.78190854855247	1.80818690902193	4.32097960807303	3.34565436952127	1.23334395796508	4.27155349722151	2.07711353714637	3.61789335241737	6.74904120635376	7	1.26780806864537	4.31878187152674	2.93115428456259	3.88204794624275	1	3.50773575044543	1.78426526772286	4.11001575363166	5.48049918403514	1.35177177499385	5.13326456903962	4.03554031377855	2.0046603721852	5.33023694721436	1.93727101868484	5.58318405666353	5.07071606867285	3.00881391521307	-8.52579110488656	9.55994563639233	0.366605988940122	6.9217564591031	5.98554111258168	-1.2234673638269	-3.34853242134929	2.66696680050181	-8.21600061071359	-1.63558251399368	-6.72990755140497	3.86723657592931	-4.78824693257495	-8.0512739026251	-5.24785592591053	1.46858462574697	2.78892007223624	-3.84917685589527	-1.68788763768551	-0.468635775451054	5.01979978682668
182	5.40285417446904	2.10153066789071	1.86928598210234	2.41789610658605	5.76242343790628	2.54201797942235	2.3150209333146	5.37362688460223	6.51544169848351	3.76541738710483	4.05408155917966	6.22100126358432	3.1334383343718	2.29311371161703	2.81171256915992	2.28346399515546	6.46011457708886	5.89491945773426	5.64102559307742	3.33265239438822	4.71502226225221	5.43014566073261	3.37003263555757	10.2005977850424	-3.43996229647852	7.92363801802556	-0.917261864140881	4.16992630339867	-11.5271675882385	12.3745464063707	-3.08938086468546	6.09649636763725	4.55476028196386	-7.55732931256759	0.689837385565987	3.59529622938921	-8.41727851754774	3.63623501535251	-6.43060717872357	5.06010675834188	-1.13212201771919	-8.63545167323723	-2.35818459921658	1.80992123107109	9.12222167105542	-3.83897356302916	0.390213704921502	3.02179409447301	5.21711195537324
183	4.06901277746884	3.15061194931143	4.74406125761193	1	3.12726914412301	4.55704446553349	1	3.55913110360361	6.23542397785878	6.873496928842	5.93382758358215	4.68304431260398	1.99902351241646	2.51756906150829	5.65517192898727	1.81317640874558	4.6422625260302	5.06803158857949	5.28191306731228	2.28755960460363	7	3.99630100545118	5.20071300073476	6.33214117367171	-1.45733456233499	5.0235199124188	3.49321827287541	2.98008779262477	-9.4207087922364	15.1811669509689	-1.42188894607298	3.05415110695395	8.99263441514926	-10.4652559325923	1.61133142241746	5.12238728308769	-10.9591343386088	3.09831578924088	-3.88244091353255	7.70111662151811	-1.16340158244971	-12.2664644692686	-1.43477391356716	4.24012390389204	-5.8730929928429	-6.10097270987164	-3.17244313774074	5.28053735704806	-2.61936693904832
184	5.90183084090704	3.31810718832134	3.62474200580203	2.7995132413586	1	1.89726306894729	2.67668929464127	1.50938020510763	5.24683561218153	3.9534739920094	5.40619374948449	7	2.1552911386889	2.71268076051272	3.31603498322679	3.09931889388581	3.79406432022942	7	6.74936127322242	1	4.27586631788863	2.61629965542573	4.28521996532151	8.40593450503781	-4.38791321941588	7.20322665833833	0.627582480128424	2.4570084663121	-8.1128975606184	14.6297976486045	-5.4857486023824	6.76921273696665	6.64635552168168	-6.57653832383693	0.379169949968802	3.36852784113879	-9.26334316236298	1.2307751692663	-3.7231792188616	6.12779712788528	0.440539371876717	-6.67603082725216	-0.627680698034887	4.25575234281581	5.44462182739609	-2.24968946382093	-3.91135096660008	-2.11886950643095	5.47157234718693
185	1.57540727340397	6.94039561288534	1.7456887120532	2.02022989898045	1.43597061338064	5.97860436067277	2.53632446994584	3.13233842008554	7	6.02838150053169	6.50671219371666	4.93533157655137	5.99824128341509	2.48694964949995	5.3967117861488	2.25305042235939	2.14331884792936	7	6.90193256666664	1.55934949705267	6.38717481245799	4.34950103338209	4.90720776596597	2.77108743583839	-5.77266326093113	2.35174396179463	10.2732038193768	0.990373022841351	-5.56223735746319	15.3999623243239	6.39465700706989	3.91947848166507	9.20281302341632	-9.80211795994366	-8.50362398616877	-0.716370556554605	0.859954318205286	-0.246523581634331	-3.87204041060676	2.10758061634941	-6.14023409802328	-0.793175285354802	-11.1261064771629	5.88750041819055	3.36503685051595	7.18677633715404	-1.01083618965618	2.78879585718017	-2.69834654563494
186	6.14505270689179	4.1508583545141	7	1.3624442185115	2.32272988230591	4.37128061540572	1	3.86637598411733	7	4.79716925787132	4.4816190197999	6.84045936900983	1.75149728307877	3.50058843514591	5.72090011843803	3.26385221627735	5.34569084874554	6.43039630321765	2.32015443708806	4.47743370424572	5.60704783738513	7	3.1809799658091	8.63196008583834	-0.360382574875061	7.90559125489858	-1.64681812848573	3.85070666525776	-8.57509486960831	12.451697380916	-1.43680891842172	3.68341921203325	3.24167140172264	-8.03677668716156	2.82733313094364	6.8833897369742	-10.3740798224813	-2.28649741433888	-3.17655179048423	4.74451207580142	-0.96943285951532	-10.8634785610717	-0.536667426403911	7.0947559604466	-6.1641823749765	-7.56742018186107	-0.81875393077876	0.79680245432994	-0.774864511365598
187	2.4370564674538	4.7633625133234	3.10480211057559	1.72241069809515	7	2.71073807878769	1	4.86369078220677	7	3.85191025870997	6.31391897140934	3.85376572862103	3.3604088634928	4.86083290543589	4.79704457998187	4.81439221669245	2.9344634329905	6.45786298818409	3.03474874022021	3.72594469689319	7	3.85515924630342	1.26161293723429	10.1597333276718	-1.52845086754745	4.42917154118729	6.57926929260962	1.51923397772631	-1.25506897370817	2.01013417977689	5.02437818984203	3.18773042575853	6.31046704714029	-11.5510822548152	-6.26108849459179	3.65756578072183	0.408432934471038	-4.72333738980547	-4.20936979291683	3.90637569868791	-3.14016519463437	7.01465568109769	2.42964454945793	0.804069908995733	-5.8441237108083	1.88852113418924	-3.42782252263428	3.38637132045749	1.16177056260558
188	3.69699789784746	5.24142066839293	4.39715291712117	1.37891770933841	2.29052093683356	6.3931344670443	1.67845596984497	5.98619313674202	2.86846498585064	2.78331704041704	3.57274899504296	6.04890140021505	1.48708941821273	1.9556791634143	2.75942593519953	1.74982786476522	2.30418554016108	1.36595362563649	2.51995194081502	6.12845997409968	7	5.80736913322023	3.92716356946643	0.474750250780799	-3.35831292608269	4.97009812762454	0.762094087823934	6.0640093047098	-1.02354181614514	9.07105458654801	-0.676575021422695	6.34015360693203	8.39059970269849	-10.1961527555486	-3.52885757607197	3.66520161003813	-5.50319868439487	-7.13254913450874	-5.54735232168299	4.4219819859829	-8.11070920401355	-11.8471166781311	-7.57919308947011	5.17347418460372	3.06663243469126	5.7606682653876	-4.16983625305276	1.07383685195013	5.5081179172591
189	5.64805526597602	5.3767950112044	2.56161756399388	1.85329051820775	2.94918013984864	6.50546774071471	4.67900527371368	1.63704887002543	3.66790741497335	5.76929946100662	2.2490922810454	3.60857753323897	4.43216089889911	1.13036736294808	7	6.1519301898221	1.33081125761574	6.18747572460931	4.80961699156753	3.79106599239135	3.26459095883896	4.66862182369352	4.15141960282089	9.18531986253317	-7.50386563108935	-0.775870338898048	12.2131349712932	6.28320227279239	1.6568903178403	15.1981966776789	-1.43361832867452	5.99405127227999	9.03818565604218	-12.7660439876731	-2.40424485118197	-0.510129823032779	-7.69359983030039	4.91618523175934	-4.51779813619735	2.95415708294756	-8.65947458284506	-7.05482779421305	-6.48975144268116	-1.58868547864522	-0.376522421820456	2.39813995826901	-4.68009623745268	6.49336623234778	-6.95111243311981
190	2.08623311984937	4.45792328098352	4.3672148602346	2.60485965020531	6.55687363404333	2.10977176152653	1.37832447271961	4.57866223707906	5.9219603921111	6.36551928448417	7	3.18418988650938	3.66202909047065	4.57538134130817	5.520609439466	5.50919146947975	3.84068534064941	6.50723698769101	2.38053239727011	5.17361658502868	5.88414776272435	3.74624976479015	2.30398465321912	9.49339118132463	-1.43230782587299	4.07784561282624	6.0721636328544	1.24598889378655	-2.78521935017363	2.62199605276531	5.63862688651456	3.07335369483005	6.9712191697183	-11.3908648392109	-4.97787375632106	4.13033322570031	1.65320227093126	-5.49308164242379	-4.18531277642598	3.82431904025943	-3.15198429381998	7.75130753425595	2.87410128981475	0.160936277168605	-6.91850769812984	-6.19550877548065	-5.61198491606786	3.03657002547654	0.255718637167827
191	2.34696080808032	4.59671340288296	4.05325023716275	1.53043688753814	1	2.96427293431607	1.71148544581598	1.77643913845081	6.6754270445365	7	1.57882959257439	3.97533105942955	3.38023528638787	3.33694608569315	6.49802822241326	1.63716354120126	6.07021942852721	4.56817002341765	6.79278004307842	5.35990606660491	4.35290390920712	2.0082148859862	3.8475412740823	13.5486671682513	-0.507584088197676	8.94369358120663	2.70810322885721	5.0653266737016	-6.49982303067142	11.5956419795657	1.5545870475149	4.65641800565489	6.9306333776805	-6.351499484654	6.59688022517671	4.54575901330054	-10.3738387663537	-0.864172190851375	-8.45473829539082	1.96044063592326	2.28572039864281	-8.65335340934984	-1.13512537175403	2.44702011289898	-5.55617991403085	-3.32712103225001	-3.1922280954974	3.36856305770356	0.0547282265458804
192	5.97583492521177	3.25151352505678	7	2.80992786875691	3.1736577499844	3.6437234277362	1.85609928123203	2.30686743732497	7	3.84007604011252	6.53200908992386	5.98135595707929	2.13979211785904	3.62314433350221	4.39691441894283	1	6.06365506915383	3.80965890570772	6.63583904382538	5.06375607751079	5.70201037223881	1.65775905306386	3.97251898289241	7.81196816703691	-9.39912997733872	1.79982172433231	11.1346424904052	8.05769794382348	3.26636949001522	16.0701569089641	0.143163172185187	5.13444424940017	10.6750187872178	-15.0307701871244	-2.14289885982766	4.09146819756544	-4.95637192047323	8.61550450615852	-4.90486827002182	2.79205167093126	-8.61224578381178	-6.53720520354531	-5.16202929989628	1.37572973075959	-2.04860713043486	-8.31240867414872	1.31487277878817	1.94035591806598	-5.61533700262109
193	1.32288099798462	7	1.69538706324802	3.01801259216151	1.98800822605842	6.55266590813263	2.5282996676062	1.66248066731163	6.53027922181143	3.68311611002717	7	6.71576789820611	7	6.15342705411662	4.83794196393783	2.12683806721429	5.56858244807356	5.12504947348396	7	2.89728342490486	5.19550845822684	1.88401157999631	4.58010988090017	2.33150659393223	-7.68984823711587	2.46396761180632	8.8515367077219	2.21878051059027	-4.68097191543581	17.792205798874	6.82317724644247	3.75537429471983	10.6991140403094	-9.42417974374523	-7.91881006240359	0.0536465243943386	-0.767725958354149	-0.0493299005007271	-5.81058561004252	1.51246775741875	-6.40714549743721	0.925535276803565	-10.1998322203872	5.17795783440845	-5.93160398648313	-2.2355712979659	-2.18094303610951	0.559583748160994	-4.26252019436137
194	5.71105824578831	4.35246414444188	1.77798453167587	2.20032460007249	2.76441757574173	7	4.02086279706696	2.98028792409141	5.20378420020555	3.37784416855022	1	5.59242711567384	6.38447986955785	1	5.67423526949477	6.16760608169604	1.48498197793841	6.02102592686174	5.90334049643217	3.92275883300537	5.00255532612979	5.0063718715412	3.95123142688207	7.97904062485129	-8.76962277313246	-0.665694876464384	13.0155358854777	6.78277416210068	2.67739591766782	15.0784524548868	-1.45487604042592	6.26873928472166	8.18801686118963	-13.130722909529	-2.3400712763334	-0.822140319204776	-7.26873271985435	5.03957925797705	-4.61492950307129	3.03465248227072	-8.40394135542601	-6.80183666116744	-6.96728592682744	0.577462765206617	4.13161010093309	10.0766101133577	-3.87104674919588	1.52977553791013	-1.22761416483908
195	5.23746754059832	1.43792336466016	6.78777671244409	4.45680422551712	1.83490143021364	2.72631044057268	2.46571410323013	2.85072468781127	7	6.85805784036936	5.65568561171922	7	3.93155354310477	3.1603151746276	5.77307269028395	5.59757237020077	5.76828859007125	4.6383756268598	1.37319210125005	6.81079461111825	4.15057278383778	4.48540673021774	4.94533690276743	8.92990083671767	-1.2066306583283	7.81111973188639	-1.93548967559938	2.25933793977463	-8.77448322809931	11.6140924569533	-2.38980042731473	2.84802058891728	3.17481030712407	-9.14570476420248	1.45232830575192	5.59446354178624	-9.08879757476961	-1.40737080309089	-4.93880297305968	5.65063389001024	0.124501475416503	-10.4008130019273	-2.36853331691983	1.91818290362276	1.91254675238834	-4.31833295320043	-0.641839370317162	1.84467303011227	-0.381027199209028
196	4.92042957042024	2.28829882510576	2.9749631452457	2.2635219469027	3.23634994926584	5.31623436374822	3.98708431203515	4.01722624500032	7	5.20481868290288	3.89440075215784	7	2.37462263170096	2.56295681574504	2.54517165866836	1.8094852415906	4.61043405048984	7	5.72549045028598	1	3.29666328407883	4.7983736451812	4.17145358736834	11.0015744207103	-4.43702009350619	6.95570306789363	-1.02872860203968	2.51493510385031	-10.4823504704767	10.9814292739327	-1.27750599020503	6.6023783589303	6.33269581246171	-7.20483927113617	1.40694731482287	4.26802808066411	-9.01588309124506	2.29286711434776	-4.92956491886103	5.39176276279192	-2.10518602678192	-12.0088523774742	-1.29338078659555	6.55493443497548	1.82719184621056	-0.175592323535715	6.27254031790755	1.29241302572381	-3.80224752330589
[truncated: 74 more columns]
