# Supplementary material for: How Are Mate Preferences Linked with Actual Mate Selection? Tests of Mate Preference Integration Algorithms Using Computer Simulations and Actual Mating Couples
Source: PLoS One. 2016 Jun 8;11(6):e0156078. doi: 10.1371/journal.pone.0156078 (PMC4898694; doi:10.1371/journal.pone.0156078)
Supplement: S1 Data — Newlywed couple and agent-based model data analyzed in Study 2. (ZIP) [file pone.0156078.s001.zip › S9/Euclidean Model Data/Euclidean Couple Population 11202015 0241.csv]

	trait1	trait2	trait3	trait4	trait5	trait6	trait7	trait8	trait9	trait10	trait11	trait12	trait13	trait14	trait15	trait16	trait17	trait18	trait19	trait20	trait21	trait22	trait23	preference1	preference2	preference3	preference4	preference5	preference6	preference7	preference8	preference9	preference10	preference11	preference12	preference13	preference14	preference15	preference16	preference17	preference18	preference19	preference20	preference21	preference22	preference23	preference24	preference25	preference26
1	1.67779640519743	6.8608181741081	2.41554180811494	7	4.18451143078581	3.20021291509644	1.92751775141165	7	2.53065586430319	1	5.73525723842018	3.12628073925023	5.70981407289575	1	2.99395981742111	4.36994763093074	4.03241385858359	6.88464579894583	2.61039001400359	2.28359595233305	2.47611608771143	2.28001051659714	5.30520399451562	4.12071720976747	1.60474680987063	4.14766689567029	-5.64526613186803	3.68532821700773	3.0352543739835	0.508591160290672	-0.304948279203195	4.41812938746904	7.70978201692638	7.36969856869202	1.91769508620689	1.35279452901779	7.93271280143947	-15.4645031441839	-8.70375505085477	3.49061142190546	-3.95976630110168	13.2975096364889	-4.94505592933843	-0.621944921496249	-1.43376894587666	0.347127039492272	-4.37118725214916	5.57844132510504	-3.22644737545466
2	1	3.93598503406088	1	4.78720911742983	5.10050365415609	1.60673984185678	4.34449375853889	6.02953540939694	1.45669745106863	1	7	1.99534683266409	3.67156785015061	3.31237458246476	7	4.06925251742641	6.35058197720976	4.83329711717564	3.30824987806817	1.56237227798678	1.03917868216078	2.67983645332039	5.53031183586378	6.24310774053163	2.25360698118579	8.47342151508633	-3.6667926140585	4.05581693666854	4.00297004904638	-0.50462940461611	0.810398314725346	3.55899238230129	10.093159387729	7.01764196674925	-1.49067206046255	4.22580150481221	7.49707698842163	-15.3196979644769	-9.25921114802068	5.28992653160941	-2.20016546924939	12.8009516047452	-10.8021456236881	3.41581820563253	-8.76409184882131	0.853082316326259	-4.42771362474728	3.93057158711845	-3.66161846256211
3	2.49853574219329	3.14252830670906	1	6.95323113180853	3.23286268826024	1.37682001084744	1.47887008688386	6.11921201128173	1	1	4.92139912787502	1.17106906908665	2.18353648634965	5.81336432020345	5.19598081689902	2.20900649705183	6.78221383103465	2.15464408194449	1.87245836326301	2.47244291974467	1.79784776024417	3.74325602138335	4.80686051905005	4.19981640557506	-2.62466319282081	6.92719081359139	-10.4287749367969	1.07959339281434	6.56218530531218	-5.63579096449663	3.19171938560681	0.0967573593843235	4.53018621169609	0.735674020341462	-3.83213597372017	2.23918898170361	5.39429559401567	-15.3987531597922	-11.7202659965687	8.76300113889224	-4.06711451639057	11.5895224310192	-5.08879243559338	5.88464857645206	-5.26091611857717	0.304246501720492	0.999913499075494	2.95663523946909	-7.53196880161115
4	3.52957076089403	6.45548951787092	1.10042725147177	6.77400225370191	4.65631967731506	3.0501543553866	2.47194102437066	5.13744943861938	6.14202375120819	3.77532721801033	5.2174346677623	1.98336029766695	1	4.67162595118105	5.39179526071082	3.83156662684022	6.26010222790187	4.70842703760259	3.92503317754087	1.18886071151773	2.39552234664779	2.62651693696813	3.25682686005338	8.45385979088623	-8.87815466920231	-2.13142266047997	-2.39157469386978	3.87447448717822	-12.3248383688095	1.50261113543875	4.00053880188909	2.80249101738517	-8.83544409337405	11.905309534243	-6.06740414794793	6.69968859479001	-0.399709504453505	-4.1814966013379	-2.93586811483705	9.32617072926846	-1.72777494887978	17.8059337519708	6.70583100830818	1.64193738617343	-7.58249730382788	5.09134522870044	3.84148986621671	4.47133383406551	-0.708173638400107
5	2.40396176810181	1.98234672176974	2.25061278623208	2.84111208682841	3.8213966243186	2.92884087920208	4.13144013018549	4.88036988055578	4.44779438255609	1	4.51071688191023	2.0811312157159	1.90402315422144	5.0870020298041	6.47721288478951	3.5747592476955	4.69665212722952	5.2987936732467	4.61373797975321	4.54903453667603	4.35446896314157	2.08497164345733	7	4.56121008643813	0.259265873999358	9.91161873658185	-5.37234072957777	3.96158254881221	4.41857100687263	0.396154221925569	0.0558701495084442	5.85307196296202	10.761876165619	6.40555229506748	-0.578250445109119	4.87091774305926	7.11661018265615	-14.7945778578603	-8.86192020737951	6.17689322005847	-1.08214343569591	12.7277940588505	-11.638373111247	3.09109896537648	-6.34533066955825	1.32525620248403	0.785213243571287	2.88930148386979	-4.28852310742559
6	1	2.71716940300113	1	5.34592405729847	3.27160930688353	6.36047309210545	6.91278980781129	5.80753202873682	1.71705539563945	5.36525752477347	4.89385372270924	3.38306860973389	2.30348980094397	2.02810667566837	6.48701220577774	5.17250044367653	4.43726677605821	6.23272366883801	6.80709012609034	6.84167200703219	3.78327755385509	6.75327299065005	7	3.30355687795995	2.28937965569101	4.57341151820121	-5.56030202666654	3.4508066850722	4.47567366011113	3.02060026581584	1.16231078185335	3.70779072336211	8.38643815796547	7.16582738135843	-1.44631446196957	4.36843461279122	6.93847594956929	-15.1792054055077	-12.3758084851148	5.58997927381013	0.195845466495866	12.6699752937104	-10.2064834588519	6.82838009369582	-8.18120224762308	-1.94163077216344	-7.20468985990293	7.89102022903193	-1.90777987922582
7	5.15520172809122	2.86960497613731	2.95520270453838	3.94312253131472	4.46191071554021	5.77191977302282	4.10451752125652	5.12821686751329	5.39047980767384	1.5747358687654	6.2460887158628	2.39427429209454	6.14182254104786	4.1575511390714	5.75824543515752	2.58528434421974	1.87486791290248	7	7	4.21352284150324	2.98345456175007	3.5814446620438	5.63965962931975	5.80831914226967	2.8671524640213	5.69060136065714	-11.9273990033932	4.21636705909552	0.631009284526797	-3.8274420366651	-0.0361195930133318	3.66259016458718	4.85084658520654	8.61120768338143	-5.11514550855116	6.088263682218	4.55702069874589	-21.3690565444758	-10.7997571296941	6.14392826383226	0.269067706311996	10.7132806124763	-9.0674379784821	4.24585600655775	-0.149765105452277	0.570119109588504	4.27590515039747	4.94324888274377	-0.209635322586686
8	1.06639373022725	7	1	7	6.26346863840666	3.44334779925794	4.76328260662544	3.56985131692374	7	5.14887372831486	5.292443730099	1.55533654300651	2.04623626224772	5.9279877027878	5.85189626936076	2.51229937526473	3.87399792002503	4.46936860341618	2.5346975508049	3.60944337043365	1.13325258806223	2.39676367229212	6.97825229266361	8.50764144814138	-9.95480693270669	-3.55613022317638	-6.24679083973399	2.49149025029514	-11.9371919111826	0.0671557001395122	2.5105690855198	1.35850685603897	-10.1612686272753	12.5325896664116	-3.77796052885734	8.37536888644535	-0.353282458043035	0.55113541751374	-1.67124254731463	6.12131839791474	3.55953228371914	18.5035912235484	9.4708122857996	5.08516533617343	-3.09619868981737	-0.884559154828248	6.07905257226198	2.96639664968843	5.5010088896996
9	4.75273271575047	2.82527711136071	3.57055705942151	3.69388176472177	4.78974377144707	4.36735257764326	3.45438853647735	3.34218150574202	5.85484013588465	1	6.18600081837723	2.18242538441448	1.89658391914008	3.94040526760858	6.44348633581277	2.97469974525147	1.89184524195436	2.10009775721922	6.35952364236771	3.48693543025724	2.80299240858795	2.63631603729469	6.4683859331246	6.00339149622026	2.89827124587739	5.16170367432463	-11.9458089819369	5.13590325478429	1.9303757458929	-4.62671027257107	-0.481862086643968	2.03389199217442	4.22332240229404	8.36278812993504	-4.68795054518144	4.467510969619	4.43274225074103	-22.3479871957186	-10.6645473593658	7.01775486368512	1.64956024908995	10.6157680342907	-8.61196306464126	5.17140442343885	-1.11472015387497	0.29154694316901	-4.84573697171889	4.90380993594594	-1.54751073712684
10	2.91934327363392	7	2.86785027965814	7	4.36852783911195	3.39858537372363	2.44882024936978	4.72116937794704	3.7513749188727	1.9395396882863	3.71605938503472	2.91078584469295	6.52198798518695	5.35502631460078	1.32137437856831	5.51753095708941	3.63655232332932	4.99749869333938	1	3.30496186044872	2.60585816771354	3.26712387257703	6.61530641797999	3.86253381828783	3.02142705780573	4.79065979798073	-5.39469138197545	2.98568603817164	2.69952868206204	0.788059471050176	-0.473829640097471	3.86970936047734	7.90995624982736	6.80747734492625	1.88451124398799	1.66998965094737	7.91417060312982	-14.857746121259	-8.74215219417286	3.80007864608924	-3.01979760211472	13.2728215802755	-5.78955566492366	0.139813485716758	-1.11068951430109	1.44968499994995	-3.87927229508732	3.77936367050493	-4.12329057289625
11	3.88386304162036	4.53532146061292	1.9371282669329	4.67169195691101	5.63396437211402	1.87662969100405	3.39309705676493	5.87444889061189	5.29959005646545	3.58081950127028	6.23697526957379	3.16316415971018	2.24758777579137	4.50228484688917	3.55321881893564	3.85110376425508	4.06151540462146	4.10626256859926	1.64835333267334	1	1	1.00536359038296	6.76011113045256	5.08381252048221	3.33300022059146	5.55274377084238	-11.4603885880882	3.28726618254251	2.28441303453146	-1.9661376379226	-3.61757257489576	0.035403505864718	4.14164228122136	9.23261563636775	-5.36763537571219	5.8806951926724	5.65971756313884	-23.8577686039756	-10.6066701956319	5.8040297915875	0.586527701359921	10.9066530882863	-7.51891244594506	7.05568379790548	-0.307191320403641	3.31588427275411	5.85899431998474	2.54312720442664	4.01476482587014
12	1.61695706016993	3.82604188129491	1.36468155131025	4.71430250666564	5.14645308243391	1	6.43812110569569	7	1	1.81604005605159	5.91634227411531	4.92503324647056	4.20229613291345	3.46305957718611	7	3.10478682389234	3.34544523361805	4.64375298188043	3.70226786022273	1.46959235988671	1.36997437640364	2.9156220562387	4.9979193487333	3.09440454673886	-0.584075074162948	8.37761112017108	-4.39720858177292	3.56084684836334	4.65253530850367	-0.0470578674915157	1.79957288196244	4.95895017203465	10.3570009032011	6.96716602481023	-1.98916676821743	4.4116480957347	5.96979149095659	-15.4346359357577	-8.99429410169027	6.89092696818947	-1.39710695614929	13.8250790265087	-10.4895665041515	2.02038592785613	-4.77987678066404	3.97377378542305	6.53233378297432	5.79640348274432	-5.25098481785996
13	1.67736016340138	2.88861584622662	1.05399400037429	5.94443703313378	1.85676100837593	6.82402463926547	7	6.77098144152109	1.84267151746167	2.82746403126663	5.04380304947248	4.05093572657025	3.55755191066086	6.06719512772926	6.15498283530957	3.505980212201	3.30477176328056	4.67225202454088	1.48371907443829	5.8442809445981	4.64005359317485	5.30029350728346	5.55777826619906	3.01148309441574	1.33264512998458	5.66560531493749	-6.64134576990972	2.62816270440815	5.80109692278297	4.03109421137597	1.25675828869243	3.55626520915647	8.37308469288057	6.4677134994467	-0.974926043783543	3.50724493358198	6.58350650173227	-15.0393246059061	-10.2169892818003	4.60957786752463	-0.108306768258649	12.9645727667714	-11.9594941202466	7.40476163684743	-2.71121771514404	-0.683148518400603	-8.97128047790784	4.58050075284211	-3.54890764234638
14	3.98086726526264	6.6108168226487	1.14283357272161	6.67274607750805	4.53283843650482	2.42355879196552	3.25922921075645	2.7448107674263	7	3.10166426383871	2.27819132534548	1.02208355223082	1.93696339889893	6.01059027002944	3.78480665128639	3.66680642722934	4.11206699910897	4.78220518027125	4.47607497704912	1.99836763052128	3.15357300629423	5.00156971945814	6.29516717571621	8.77913313963722	-9.84707565964277	-2.49902474936677	-3.51515525276427	4.93402233517368	-12.9199038193249	1.02005579168042	2.82362439628372	2.32591274528245	-10.1516928737476	11.2947538187786	-6.2990481284348	6.27651919245069	0.105910359753242	-4.26624211823501	-2.84556341497093	9.22636295503467	-2.00722026306027	16.986245026617	6.69981581409678	2.04169292187218	-7.0516093650227	-3.32044803262475	2.7366621328751	-0.215018672979127	4.50014071186414
15	1.45155731583789	3.83474766716772	1	6.95117668646833	3.35405554355857	7	6.52181865021262	5.39989808864141	1.27971497256619	2.94901653450711	4.74482989018496	3.84050236632798	1	1.46834326318749	7	1.73990491102483	3.99342435198489	6.77000605975053	7	7	3.75316838350367	7	7	3.97162288959988	2.88549170791117	5.6024789552047	-6.01266695229055	3.43704033575713	4.36918244565365	2.67760152957226	1.23519972674426	3.9502268800972	8.65434929543051	6.79688862648952	-0.379079778244139	4.29632095079361	5.75510131455243	-14.9116448462606	-12.6299454100478	4.96408087401098	-0.108121266823767	12.4607290428797	-11.6049135069699	6.66944716586611	-2.8501942240387	-1.79398667023085	-7.83207350952708	8.27443845125684	-2.21689862225992
16	1.7294110311229	6.83533418140646	2.14697819349538	5.02030758663389	7	3.4701955765333	3.45456528499194	2.77244509843234	4.36222942452776	2.16736572579154	7	3.09899203557478	2.7197431825289	3.23301728014343	6.3931456542357	2.3321382522368	1.34785534374627	4.1008106259644	1	1.25387155356859	2.26268593324839	1.20372263293149	1.31991588264912	8.31196858864155	-6.68520711176435	-1.60778514552318	-6.38288042767295	5.652655205248	-14.4817882365448	0.415553973466881	5.56297891169064	2.00034030481254	-10.6943732029037	12.7974780948769	-5.7151511359334	8.75017911571812	1.12078625462914	-1.2193164641673	-1.95787707813733	4.61214990697648	0.657153487928864	16.2795141979194	9.17820065440237	4.99371783825389	-0.194201290480383	4.74625507729716	-7.6935785911917	5.15674183961388	3.16399133724906
17	2.20433797339904	4.03129261753097	3.64992653138486	6.32952871013616	4.99368614684553	1.8377568339779	3.40838826908167	2.22052262206712	2.37754145342501	6.57971133642443	5.74697054847647	2.81472285646111	1.77171044331493	4.85022324790216	5.55438933677898	5.50925033864183	6.84296329883068	7	1.81840935227924	5.86114045263044	2.30945735983827	5.25506247794521	1.43505773474283	8.07828809624382	3.09949457479868	7.6677600165343	-11.1017709641196	5.01497282280649	-1.91587560431269	-0.2173259382498	-3.80657149202857	2.27565254440963	2.74792830482432	8.75671386593108	-2.13133514642234	4.37044199205446	3.35332698895428	-17.5029365813387	-8.17540768799401	6.9990352500372	0.754606229147737	9.9766890554825	-8.57483667679106	3.534653443787	-5.74932314832614	-9.20523776199109	-3.06174623293354	3.9595039874555	7.49204657878413
18	1.16284550005529	7	1	6.82790902161154	6.23438075601071	2.78135943060206	6.42155558888185	2.77693642477198	5.73233435392857	6.85563991041308	5.93902442504328	1.81472528379959	2.30249719624521	7	3.42637325212794	2.4394570033097	4.9885195443352	4.60677733934694	1.89839429480395	3.46508789876608	1.80590679889558	2.3762877264019	3.90501355152139	8.0509523247209	-10.1206756671801	-4.63446181203627	-6.34751747354408	3.31379079223214	-11.4170262434249	-0.930791949279931	2.54940607899808	2.07819405838315	-9.99459928945557	14.0878800397437	-3.60510121707607	8.60350566503082	-1.00419666008177	1.83954935691665	-2.2060204839661	7.28205654028013	3.31760805233134	17.6613353774533	8.57524411490376	5.44568538554939	-11.2712425770975	-5.358195438875	2.01541302431255	5.30777307050212	4.93804806994836
19	1.05612382368934	4.85377493887688	1.1193485268936	4.71730635610942	4.23696266435965	1	1.51778726067639	7	3.76588902646841	4.19272301331786	6.45218851427383	3.02881832217468	5.20470154366749	3.19479520936183	4.39084946264781	2.90444854095775	5.38550709534619	2.27074910991863	1	4.57287858321104	3.48669747486932	2.78631477146497	2.87772339771634	7.16089733966382	1.44838269639628	4.3461408441622	-10.6442062566809	3.5167790659312	1.6778727332055	-5.26914829588048	-3.88604364778183	1.60540467026432	1.84348988427674	6.43572675725459	-5.73295318318738	5.62357571210345	2.74906151019908	-19.2396273833213	-9.18002685199165	2.39133529232523	3.64976776944158	10.5799510260022	-8.99164254869618	2.6175040697402	-1.06744740934794	-1.24972537066971	-4.85308284965049	5.52439484120867	2.26089663229428
20	4.14386956478358	1.88749377511366	4.28493526267476	6.10710455814037	6.16432430145616	2.80546606134397	3.96524399898809	3.26047784111755	1	3.95017435594736	6.08102046547992	4.31374992514683	4.61101951493139	6.231628102706	6.02945867839343	4.21410307087651	5.59009137218826	1.7842553695614	1.68395173765901	3.73980880853893	5.49683576345059	2.84319876312255	6.14177197209029	6.54874230495937	2.24415956637551	7.67433085220957	-14.4305368355288	5.83248445114745	1.81144047753567	-1.77088991259737	-6.32886737586221	3.65576143519703	0.644458848993894	8.09339461797902	-2.34339914120371	5.99233942656098	4.13627029979557	-18.8727654808743	-8.46322157816322	6.83185155876608	0.744530227743796	11.8122999477394	-8.04477960559068	1.99970763292392	-10.6206085325679	-3.07287034306258	-2.42352085216651	3.05952171585704	-1.28783554167502
21	1.36498414050102	4.581265416737	1.27717022883696	5.50555680490105	3.60403250887364	4.87266364615149	5.86606910908612	6.73268559478977	4.76965553391902	4.24370079865446	7	2.45544126327966	4.71754275858619	3.24816659789446	5.46513321722046	1.6692139056042	7	3.92104421915507	6.4255642020999	4.74115146074356	3.23562271102681	4.97516825304599	5.00671413951027	7.38128676147042	0.706745314140115	4.31954493677461	-10.5787016501133	3.24454459164307	1.74495560130177	-4.65465982539728	-4.2230672005244	1.16648653248712	1.70965094391915	6.55957223448189	-4.8631033171337	6.06725338593829	3.67081886070575	-19.5978386763213	-9.73985885514449	2.96104667719265	2.79633868572039	11.1179272891786	-9.02434195416298	2.22653405827418	-6.94691726012033	-4.15027071577681	-3.38350780270318	3.40275354947791	2.53355452439486
22	2.10965702203804	2.04279003388055	1.63190198488797	4.64869606859145	1.96923286921852	7	7	6.88142646591731	1.54123180150109	3.29346994424738	4.25987216820578	3.59559696028881	5.48835863921548	3.15508429921033	6.29255683873094	6.40144330095647	2.94283112419021	5.07729902165969	3.26348158622127	7	1.55107047491163	4.19619989717438	4.47923133806782	4.55452032789466	2.22741997193244	8.92719690628198	-4.65625919725372	2.6484610898878	3.54374157179255	2.98171714736531	1.85502096730871	5.96169796948435	6.99500114101417	5.47290615228704	1.16672531361904	0.348188869690713	7.57840049109154	-14.0589408149527	-10.2112449358859	6.99619712623769	-2.47470493679679	13.0808984403971	-11.3941942559539	5.84051455278942	-8.64216790052084	-2.77880642264653	0.743451052110244	7.31019589580409	-1.67196738475216
23	1	7	1	6.68020767677184	6.44212062009391	4.29330964255642	4.67654794356265	1.9360337916185	6.99305642035519	4.14702666293026	5.24308828293923	3.59638651601695	2.93737010285251	5.98243894930448	4.5089219948985	3.3867905155784	3.44987726862813	5.54304397228911	1.23084971400129	3.57178433556605	1.80334105248209	5.02028186852582	6.79086718966292	9.65583768265881	-9.63573602973676	-5.17702546514286	-4.57685542494496	2.85061093571961	-11.9848629014957	-0.933291001519038	4.13225045442858	2.62553424859737	-9.17233105625492	13.3325482817594	-4.77837411746495	7.38717180318606	0.377105911101951	1.7980061202598	-1.47504080397612	6.5116055824438	1.77774432838936	19.1864788323106	7.90907506262436	5.97344742541631	-11.9202739024957	6.15694713916051	1.6604649406917	3.5730731399677	5.5485303493971
24	1.76218854964502	4.26114603751188	1.51602149451585	5.29549328427348	6.02735276783976	4.72366081624057	6.79834385871862	5.56009460550279	5.27002067244273	4.15847740555387	5.11173048442493	1.24036825587175	2.34863452977809	5.20968095585568	5.66299426522316	2.4448266718894	6.77369098024748	3.05907279405904	5.81259012025721	3.27024264688442	4.15764591973737	2.87409675238679	3.22450396708608	4.62111017904461	1.0815915205797	7.97353538093584	-5.98272910172763	4.45863617063671	4.41002054675026	2.2519872170808	4.9160108713923	2.81177665206995	7.62473109793938	7.56024428616115	0.355339405686739	5.89790520289356	7.91438650269482	-17.1137838840429	-10.7301153285036	10.0098921349976	0.263025446701367	13.7592143982988	-8.37819184080059	0.706371264043167	-3.93062644267798	-3.0001191004572	2.01617265248165	4.94845259113448	-0.189075994106351
25	6.14912818561154	1	1.52097439687986	6.14097118429135	4.48882078667147	1.69584208962605	4.27579929223078	2.25568320155813	3.93960605386488	2.92345272436241	3.77771410416514	2.31623925274021	3.96368626140971	4.78355238195834	5.41522405360737	4.81409128248971	3.54749367293993	1.67538233906002	2.96716346682785	3.73144139896001	2.53683118638771	1.10327614846646	4.26474921587994	3.7730648633241	0.309558979383942	-3.01189136339686	-5.3190521045636	1.45368985626955	-12.7905820697383	-0.575597883142384	3.19212405865943	6.20043262811221	-10.6807516057716	15.5182542792548	-2.19899893642589	8.13961596472025	0.868003939118583	3.28186510196734	-0.584384747186589	6.64567134839081	-3.33058267461336	10.6474472205764	6.5140630911636	2.38665868631812	0.208710317707787	-0.702410901953989	4.27321324989346	2.39315253905714	4.09308845806908
26	2.9985541112246	3.37421629368823	4.33249409618277	5.90695197250954	3.64410686031645	1.6721872644382	2.47566976117567	2.06955839204816	1.65658787626139	7	6.8464901072367	3.23849054458688	2.51152630385037	5.30876855145929	5.83360695009524	6.18178550260257	7	6.84550612709249	1.71654218574259	5.06865047645443	2.21019938570303	4.22667665787638	6.52595826639892	7.60208217781639	2.22517320777788	7.31114392882384	-12.1947721692668	4.18274904485825	-1.73629896511702	-0.292817338414519	-4.03714358243767	2.20664472786122	1.41239177753774	9.14417366667196	-1.8948342650119	4.2455286658218	2.85575818757758	-18.2530579943058	-8.04502775072793	5.97496077642046	-0.08488274703632	10.1380273495196	-7.62062968584836	3.20950864945865	-6.71114531707609	-8.96005059646309	-3.9845791689603	3.87782941276525	7.32511600283294
27	2.19035398733966	5.35369067201274	3.81257815499655	5.38016193501047	3.13182021710146	1.03620761223892	1.44723927469105	4.56598697566833	3.56048173481867	2.49555581777073	5.83802277519697	2.61305749000159	2.34136116319405	4.37899999880808	3.95574917022261	2.73619962791011	3.18903943994087	6.8576627245331	2.54538436253346	1.35150337008103	1	1.38113505009567	5.90203557399059	6.58167620629666	-0.367441716854051	3.84070064349459	-6.10945730318743	1.01241774481107	4.78797699856312	-4.40017022263517	4.21361810137815	4.77457531100941	6.54100456647236	5.88591857734063	1.45821988216247	3.0042941469406	7.5268562952255	-13.7403911436183	-14.312004105827	9.40746440484436	-4.06600499343112	14.8754847930547	-8.28604836340004	3.62026362750668	-6.08248912409634	2.16959644066895	-0.127487178731557	2.16986878344326	2.77749620884141
28	5.80410668171583	1	2.11648947694224	4.80430962117561	4.09869746582448	1.64705076501076	4.31507739436738	1.8872696558842	4.86438339581065	3.47803464433014	5.30128731806225	1.96332420531475	4.84462374507734	1.79017922574137	4.79102441909166	4.96614603203555	3.00233117766169	2.4998559742279	3.85793279208128	3.25702481178434	2.4377365520516	1.79769118403309	5.70658990718111	3.85838579185787	0.18073405920151	-2.44682813612215	-5.39256869193619	1.49664068717707	-13.6822486647536	0.104157650442973	2.161204010293	5.79228309247419	-11.67185583863	16.0861283466663	-2.13691395320456	8.06141987815271	2.07491700930922	3.84315126824791	0.230278923423217	6.06680584875439	-3.15926321097763	11.9055148684197	6.78807792042001	2.86954726267865	-1.97719325993985	0.298374441957946	3.82223285987219	2.35382757290855	-1.57486020236162
29	4.10038593640835	7	1.36355187385383	6.90401295632774	4.92882569353569	1.19008619370741	6.05746101272952	5.8439613104993	3.69382765050963	3.21863126166169	5.32947831481252	1.1009964359594	4.55856168854326	2.83365773421296	4.7726409453992	3.6392581831714	5.00719964247129	1.8278783390463	5.37758906522492	5.76824691627952	2.44939811642393	1	4.65881095210134	7.76046790999123	-8.69026307305531	-2.83005209577983	-2.53335377541055	5.12235313961398	-13.8367809468862	3.58818240533082	4.75390373895354	2.18997745202004	-7.89520540205683	9.95434959446288	-7.0882632701277	7.44156486521045	0.386330086483854	-1.39199876580556	-2.19950487041284	9.5560192518978	-1.35484533721915	18.3139217818479	6.62063521600838	1.50190537395162	-1.4880868390382	2.38260539353411	-2.69404915591326	5.66882719366697	-8.1112926713124
30	1.93068303549787	2.89116086796159	1.58793332937625	5.09841764505266	5.43781182693812	5.37471202358354	6.85322814166016	7	6.156845094224	4.41169363279112	6.04065807097423	3.39817455831205	3.11864195574972	3.22727344794353	2.00956023485087	4.5786431100375	1.30985377823936	4.93115251474856	1.61919891450689	7	3.44373180089688	3.52647699329818	1.82829567662343	5.56900286163334	2.14897804884977	5.78178327499284	-10.9627946102992	5.91385674526798	1.34464475765519	-3.15450184899385	-1.88975754503709	0.627200190569741	2.5757655736195	7.63459569946022	-4.82294905255946	4.91995157133516	2.29098392189271	-22.5824381549923	-8.96226558159361	4.64709936955429	3.59918550869796	11.72728967399	-10.2155441331186	8.47194306316317	-0.708715683109552	-0.992638509476617	-6.56481959944943	4.14574836017354	1.06879904382395
31	3.20876269901794	4.847867482077	1	5.71727954286721	3.9845203513561	3.21934244315073	3.08931259210811	7	1.26399236295737	2.65149470060468	3.16479157594046	3.0342748926022	7	5.00281167069107	2.34099424635617	6.28773614354775	2.79455692709905	5.98369843186671	1.12097976297626	2.74169371856362	1.79558913815509	2.9940029352076	4.40423135412415	4.13930004489808	0.841806846981481	4.59182438011481	-4.53786079635855	2.03636783101343	2.7079780374657	1.6848894389371	-0.857036899767334	2.53361510043323	6.84016664137362	8.5252717283735	1.46528769491073	1.53962193247183	7.41513514253809	-15.1269417381879	-8.35955222972057	4.57712826068478	-1.88045824163442	14.8067348613512	-5.02550796362289	5.81735167713248	-6.06674274013859	-5.52720741754209	2.8738772838252	-0.0660046552028655	3.6840130516857
32	2.68714244675882	6.25375540990586	2.6207017516137	6.79763066971044	5.40171172391644	1	2.34215969047618	6.95051808089579	5.8407701134773	2.84819598284374	6.25015004577676	2.08056167252767	1.22706728544496	3.41618461614346	6.58209388554541	3.24601409732758	6.76867178368172	3.19535560452001	1.34936294266914	2.21834148181745	4.40604407735264	4.70362409958225	1	8.09770853280458	-10.8892656404437	-3.35577063113779	-3.79446960085425	4.06715094864808	-11.7337166433407	1.53913947921685	3.38587547957963	2.27153234126765	-10.3883133755419	8.69099629185674	-8.73973933287439	7.20280742312054	-0.985727761779153	-4.54927737822864	-2.09445379287022	7.91952354177146	-0.934263847393433	18.1401342278228	6.22659950464241	1.54145644738485	-2.14148254281455	4.59536919258855	1.82871372478929	0.994827919338613	-0.895779237188313
33	1.35916823046208	7	1	5.4780942451427	6.77803542056852	1.68733606160322	2.72794787979297	3.00439152816398	5.9479009894045	2.40371159285722	3.64389695530855	1	2.02609509845596	6.1705102106541	2.31932168256467	4.78717755455333	4.51697605150047	6.720136001777	1.23086575645885	6.10176531357429	2.28866420264834	1.63518787512901	5.61201896265886	6.24154155672398	-9.49972195705088	-3.44477870890826	-5.87702210199397	2.83583559316132	-13.0741595177261	0.835206247478518	2.77010300438729	1.7366585137125	-8.37109061260334	11.6465489121336	-1.93203864866745	8.26361567486615	-0.0737387822520634	0.308672790471389	-2.17662252880405	6.4207291211063	2.72406146310171	18.1711934707125	7.86672145595845	3.08371571485113	0.82221726743722	1.0500719607327	0.629359460915744	3.72432678390886	-6.11199787596997
34	1.05763158167277	6.85487585603025	1	6.36787971704343	6.36202825306644	3.14863316621311	4.79321869148496	3.67288287935297	4.84209040820102	4.43889415390056	4.41425503830848	3.8369536116507	1.99795910545186	1.79572719850003	5.94677967556443	3.71784259889536	3.0893360445208	1.83517310234447	3.93784761135874	2.67718590898686	1.27794601147363	1	1.15388869687792	7.84542486970309	-8.52022714608125	-5.5503422206214	-5.13960185761919	3.33456898095113	-12.3964218987695	-1.22320967669763	2.75485410653895	2.38881230721409	-8.9434063693594	11.6177313501197	-4.36613741787697	7.21704605461703	0.348334094411428	1.33777990786698	-2.01547275923139	6.84058115202428	1.51501524762288	18.8236336340824	8.23997513933265	7.1982535534397	-2.1396796404624	2.98880583061986	3.37647091403162	6.93767822229042	-5.82983660222526
35	1.59054869121851	6.29951946438835	1.13446829928016	5.67031943870384	4.61776215187968	1.04632068113723	1.78421614461898	6.41427349910554	5.87941782218806	3.27206741917713	3.9226729248328	4.04281312700452	4.53722423792591	4.07462973841911	1.92725217362463	4.25459551195105	1.45935737594323	7	1.69881428701044	2.86045629198262	4.82447555503445	3.27582803132159	5.66482598993541	3.13189347069193	0.98810045817576	2.87628141241177	-5.91124349162836	3.64907076770145	2.0654889483198	1.88219253219192	0.11990742023765	2.24219419277713	6.45832673766797	7.18953360496457	2.72375690036297	1.78565215426861	6.38776830670466	-15.6853360069375	-9.28830935271144	5.27045660659778	-1.61709371999972	15.1082064014055	-4.3351569794266	0.858966830944261	0.542695643346437	-2.14531422117672	5.21031448656795	-1.12300115433834	-5.37552980812832
36	1.32896033943421	4.84530301054758	1	3.93864325887105	1.90478938455367	1.08613039781478	3.18627163302042	6.34922226850518	1	1	5.77122185914656	1.43459846034453	4.42738364790723	3.49520155432578	5.48377993331169	2.77864928139018	5.59670653253417	1.80753635655597	1.56796386976263	5.64650152650407	3.8677162748992	5.2917354920908	6.73513558327606	2.68101961753244	-1.84967047261911	5.61286559224119	-6.2719232131211	0.368087206269369	5.24509217062305	-1.0391959679976	4.45649548196604	0.51099817892695	8.15712828515865	8.2552208360505	-6.81661513140429	3.69124713128265	5.66788584577262	-18.3545390573369	-13.0446783472951	9.36156099525743	-1.37296702531661	10.3292847639345	-3.88327362573245	1.12632156951299	-4.782692083796	3.17764400063718	-1.99916661884319	6.44217637662794	3.47857622041077
37	1.57883071986437	3.64069168510211	2.19290616967704	4.69168380323111	6.8681961461331	1.33795984454282	4.67187509531522	4.84213882381126	4.64863868834997	2.88282835283661	6.00928590614738	2.47818556476042	7	2.40597797992465	5.32555236422504	2.34850466787394	5.18250466324175	5.15267642122738	5.87386799674969	6.16384351663626	1.83210261561771	5.88714974180555	1.3693598410493	3.36869495288791	0.52517666462804	7.57165432039885	-6.78945455483106	4.90449945348547	3.43792045844555	3.12685760871318	5.6003512511898	4.35967463703441	7.86778311667085	8.28287856423709	2.24560772758701	5.49796366087826	8.12015834598594	-15.9834059802853	-9.14272651448031	9.45022038406785	-1.00155663691752	11.5520432689223	-7.60215887591477	3.65061760716348	-8.91074748713856	-2.41843911528744	-4.24603103121404	3.75910152312203	0.763878783440228
38	5.27609858187444	1.36540323099417	1.20093936567062	5.24605406849921	5.18425415405525	1.56957425667767	3.85307920949776	1.85060697020719	4.68836834167516	2.30071891590277	4.78522767046059	4.70402474238947	4.50988076292914	3.25753457806517	5.18362895829423	3.69052811041174	3.15453331555601	1.45504977577663	6.34892560747878	4.26758218761318	2.98951271412974	1.13016173121916	5.86446405264323	3.50756212435286	0.652432137338342	-2.8624270054563	-4.4016393257698	1.29215284224111	-12.8380984107488	-0.684630595096625	1.56262391241353	5.81974231292546	-11.7960341079447	17.0885393972186	-2.14783619929602	8.1815109252516	1.68175328701634	4.45972371669378	-0.214388990113551	6.61360949326906	-2.95451705837907	11.6803762322287	6.52118400838848	2.78772020664713	-0.282005035057462	-2.2546993685799	-3.52044393281415	5.30561749511702	-1.33144352552175
39	5.96772935328084	5.10355483236777	1.17710245181069	6.3497381606929	5.72274698939403	4.48569140684564	5.83762314390062	2.45556404202751	6.87457895380221	3.55484707488797	5.82370697586228	1	3.95126254502865	5.29837557724955	6.23252373249999	2.63498576553636	3.98877974094124	3.3556306707241	1.11781394554541	2.62322335344871	1	3.7239846845266	6.29193249483155	3.81213854780218	-2.91330897642451	-5.77067757180855	-7.53520764080311	3.29287837495571	-10.6501435450183	-0.0331522197519349	5.61847895718625	4.86049381729853	-8.69344930516021	20.1989201113508	-7.41780800550396	5.57448568613179	-0.290017916316644	-1.18226054262895	-0.568967815146035	2.80539448766929	-1.47299131268673	16.5448647143283	10.2080188356154	3.55192527532624	-10.9829446937273	1.27163432210067	-6.09917307546683	2.09439863338527	4.19996659477922
40	1	4.27307859723652	2.62368319262009	7	2.99866445054895	2.36141625796652	2.50856586815581	3.61582974894862	3.98291626911091	1	3.41488306749084	3.00744773974575	2.46896147327426	5.51287595076647	1	4.72130673565813	4.67856467577177	1.97613282222409	6.21479490068593	3.40234140506129	1.82002554535726	1.45588708609886	6.10797006160626	4.86301480766045	2.64745755107682	6.0100267134883	-5.87235169999732	3.74172696944521	2.98933363387855	1.4818699534994	1.23686287880614	5.59256337532942	8.43579067748305	6.96104959718106	1.45172916356811	2.38470767670372	7.55425752978537	-15.4485420519351	-8.56215322838367	3.91993508394184	-1.219984584941	15.1647779736637	-5.31609855409207	1.27320714778614	2.61228602233081	-1.11182750886936	1.11341468033192	2.1553461321555	-4.38624320101341
41	3.43774599487471	6.64445815074019	2.11490323568779	7	1.5549022945561	2.72965143180711	6.95112396093012	5.61233300034722	2.90961461338048	1.13062904008322	6.8008936811781	2.62979151394379	6.78874060327687	5.44467614802844	3.50265084170562	5.41650188988171	2.25373795981546	6.35220753939873	3.30063473510494	1.56914571522428	4.58261904502526	3.96371130889539	3.57809816331777	3.13749779131967	-2.00071302455291	5.80725720407475	-5.50592773671958	0.870163382121141	3.86900299918169	-3.78005819608761	6.20522556430119	-1.79735426632183	6.2178085323427	5.41209885017027	-7.03572438591719	5.10454596808379	2.39702812372882	-14.3743693052599	-12.756947125303	8.8335603782482	-3.97939564501121	8.76693242961558	-5.57181912790716	0.404388831381085	-2.04673041718277	-1.11806100141172	3.69627555943232	7.16232285085593	5.09372267109858
42	2.14847644464953	3.5637971162434	1.84503694383363	5.00576792272411	4.18005682635079	2.43599340743497	4.69545871380356	2.17534910950562	5.77635685718075	1.46827001708405	4.23991943959755	2.93880777436707	3.0094379460423	2.2264494449651	1.83272651509435	1	2.45977624322699	6.57374276986296	1.67195346682807	2.25364564411319	4.85919468405573	3.70505894720929	7	6.37850828570612	2.20690409450102	5.5694500874631	-11.4534029029942	6.68831669856123	1.22627520925713	-1.60058445604541	-1.13327040106097	1.13107394872148	2.31808911862712	8.75147286126386	-5.06279824018151	3.4363017500915	2.98963628709475	-21.1796296564849	-8.44511376299675	5.11257002499744	3.4345085968164	10.0374511986003	-9.34716823773804	0.679926226474303	-2.38599509443995	-2.38233616074845	-2.91998653595786	1.99905745396443	-3.11232065892996
43	1	5.14237302006931	1.09912207389762	5.08237106568295	5.68544247377152	5.40831471952677	5.2467318368523	5.5891732352546	1.29290417469085	2.39994768946841	5.35862452007097	1.02376266225146	3.09276648428449	2.60786301828532	4.6644684622538	3.43745650818815	6.41491011017918	1.27517657368191	5.5012406063059	3.93342179416144	1.55773055103548	6.04545291622703	3.24176789391059	4.86406374707942	2.3884125398369	7.24073714857863	-6.87468931813633	5.04919357978092	5.03484121945999	2.76239754408145	5.78968800756205	3.64066816652852	7.76480118740956	7.58635619349236	0.886905661154615	5.02421772235908	8.38736534080882	-16.4824372662327	-11.0941521036611	10.8241817736395	-0.157544219959367	14.0733235110823	-8.06235153858272	0.788067762570103	-3.0490542032233	-2.98986973370484	-5.05179264297973	4.69988441585555	4.33127825743586
44	1	7	1.28247532887536	6.24209928031929	6.64791484019397	6.89453199410141	4.27726775952997	2.2230470784512	6.22451899277014	1.60347443682515	4.57617829236438	4.06890313245188	3.90078860985911	5.99219073851106	7	2.97788893591728	4.85615483516077	4.08073303011004	1	2.63068500327969	1.91262911928499	4.90285909106339	6.36302717617707	9.76125505461746	-9.13392189322486	-5.23048323165261	-4.54979827527109	3.49639791419792	-12.0716709361186	0.0565636678760042	4.59846235267544	1.79701221791607	-9.91591453889081	13.1892876792876	-5.07099773660634	7.53021073257947	-0.91400285803763	0.771073477775047	-1.70055513614871	6.1693318489316	3.2278292629308	19.7009089700123	8.83195984047282	2.75318611208889	-1.22749173914505	6.17505540769829	1.62177872800024	1.83586114711788	2.10549719075554
45	2.63390265935329	1.00728410363514	1	5.40450084006515	5.15853113100292	4.05282293666959	6.81666554624538	6.86618485114869	6.87215328934959	4.41143345859072	5.4414076506681	2.26769320462775	4.12035996893143	5.39004830198661	6.95456985611068	2.8169553256536	4.48610684437822	4.53813151270396	1	4.93252070322475	5.30825122220141	3.95955469637627	4.64741550171397	3.76557798046364	3.90171844289218	4.84257673460548	-11.8930571039427	4.30744555104277	1.41153563130885	-2.34318093522494	-3.49329111212712	1.01368550192803	3.79096465512773	8.22304142513235	-4.53302132045453	4.16105813605029	3.27004419247258	-20.8365030397518	-7.00361002835654	5.42720446340168	3.31921608864769	10.1045870420616	-8.45260791450522	4.00127618324703	-5.52685896618593	4.1354393884646	-4.51555400417401	4.46860522071294	5.67265164014928
46	3.06630224368214	4.37692957458452	1	4.4834747819221	6.09749644942123	4.23942291979488	6.56091701091193	4.85645166677557	2.01827932680265	1.82802083072374	5.58932199948942	2.30008579796394	2.19080503557951	2.96497474336808	6.409091393723	4.06326329094672	3.99511721430156	1.03087103198659	2.02569235334104	6.80975671984977	3.87409788339167	4.29592717843162	1.68079133615807	6.15837352589047	3.73438629081989	4.47316587913548	-9.57042420795665	6.78670254071587	1.0098346920562	-0.623452686487763	-2.49614606113521	4.07568882020046	3.08621690719677	7.20399377256929	-4.63995473415	5.83580338293613	6.01547375983367	-18.9637932720444	-9.71158959440168	3.78394074058359	2.99614181999786	13.9906523080018	-8.31176564608386	2.45627890227844	-3.24934130931602	-2.28472939906334	2.34352299051591	4.84356749063089	2.64176878213875
47	1.33272229708376	3.36632966973494	1.07509289545872	6.34400206972571	3.67259378927528	6.83739517106745	7	4.92537312211942	1	3.58373300391591	3.87592183404688	3.95563353801561	3.58314247522531	5.182014719701	6.69114992762392	2.0795538866403	3.45172070246042	4.71804458771876	6.76666507537341	6.27344466582275	1.84927030155059	6.66595524555215	7	2.67928773453336	2.81294546389531	5.12652874829043	-4.4697954627207	4.63736512417347	4.81410662985264	4.73874889879546	2.34597738803384	3.52514474441475	8.46896038399603	6.74419235009484	-0.520786970337068	4.4961285916612	6.18016947143162	-14.9873461589155	-12.6805355690865	5.69103537112736	-0.653585987689337	11.3098943953316	-10.8187779006447	6.36653439614056	-8.00915387431322	-1.58723165955561	-7.70747648803521	6.2965382692417	-2.75420382396461
48	2.62775359061903	1.93413774320934	1	6.2319051587382	4.92751544351769	5.73511895049822	7	6.80474945647323	6.27592626802322	4.52421796821737	7	1.94584849831619	3.77017723551747	7	6.34943744834029	2.27515378027124	2.73084138698959	4.29162129316285	1	5.12741525394075	3.12524289673766	3.22828633828006	5.62748461448891	3.99029372470339	2.72124308729147	4.85938597206884	-11.8424268258816	4.9762794038084	2.56488219063319	-2.36427854260627	-2.10011876510241	2.39022538562851	2.20124581351392	8.12405638419371	-4.67535111259808	3.9786536528571	3.7504223065423	-21.6696570402236	-7.40263489344848	4.2065014506638	4.13513149578448	9.62020912659575	-8.66991011553065	8.09459233004472	-5.74193213062483	-0.75810430559553	-5.30451167748622	4.73559469229991	0.265520091590576
49	4.24300285493121	4.24297956994286	2.3474557995359	4.31388150105589	6.92313954036606	4.21886915706436	2.9388016194973	7	3.03508910349509	5.12165849387444	6.1430695108069	1.53112001783324	4.48512065848901	5.0630882315728	3.13928155030952	6.46394449367478	3.21541686796585	6.44550639099591	3.06770321291935	4.49731713727093	1.37937465651464	3.46798965865983	5.49841458488455	5.09172144271947	6.38792062991581	5.20443586206561	-10.0707667214017	6.46259736723083	-1.44242112045715	0.390955914278109	-1.33812907337559	3.11732862455613	3.41636877949273	8.441441825346	-4.50739832099306	6.41654981571057	5.33801395371625	-18.6512610813762	-9.45101434253225	3.64074978399152	4.32538037037074	14.914467175966	-8.38968494935778	3.22311324772939	1.52589536051929	3.40195041504221	5.19895727852183	4.28747179978629	-4.1771485188971
50	4.92188711119155	5.66147806752862	1.42916676820766	5.68745846034898	4.24557429083036	1.50933708996326	6.78411652633204	7	3.86754643913752	2.03202947867832	6.08699420181356	3.13674682112012	6.81018520301362	5.87173645622925	6.43354053929485	3.57398274749517	6.30602803736887	5.80692400902222	4.1074592760898	2.99251598980055	1.4324377293103	1.53833580823356	6.28832633326436	3.64422527195877	0.790935890374762	5.43399058425616	-4.63539293361484	2.33179640321092	1.67639805625731	1.29210497549557	-0.304695833027	2.25695063452202	6.71545475674236	7.46810347882426	1.58781412971399	1.21563370705401	7.50075048665892	-15.3086358238536	-8.72538933846369	5.27019227167912	-2.62351565231914	14.3940014325773	-5.69926132868993	1.74508937966503	1.04271512705064	-2.01194681622456	1.40404271457483	2.80894269759812	4.5740152345942
51	3.50372239044014	5.28638376935914	2.91689812014579	5.64496944328301	5.17973001270887	4.64637513743329	4.92837308214028	1.78941938238964	3.2499690835007	6.54123772076155	5.56037716671419	4.36140744122896	2.5263146961299	2.80556436413633	5.62129679233973	5.03720424198301	4.05308917800387	6.31496630029521	1.1855182695566	3.41885912007296	5.76428961034464	3.76612360188127	6.16858018341013	8.89766640199059	0.56254450213982	8.74058604903667	-13.9127631959289	6.58195008512094	-0.759167028615314	-3.45934162161948	-3.68552946597817	3.23797442152027	1.40025402512739	10.0349296173914	-1.35428874361847	7.84467848806296	4.37797641096636	-17.2960116098153	-7.38365423320981	5.09174633503425	1.73084439487899	10.1135004100899	-7.67662382843409	5.43758624299144	-10.4388424060173	-7.70780099715356	2.04660969057015	3.85137313774559	-6.06966304608952
52	3.78240611818172	5.9568331368234	1.69458928034427	6.66213906028321	3.26737105920197	6.94012242459693	4.61645980645427	5.7648260942359	3.17411154337573	1.33945039616081	4.56943619789746	3.61819433998956	4.36617273337719	6.20518823110416	4.64077108127881	5.41768362143655	2.70953550974435	5.58660666261693	1.90029361714802	3.11456814078112	1.11289459521076	2.68002166566802	5.52618843950297	3.53207429310465	0.143098877860911	4.51474505521691	-4.27108395741005	1.2422934303684	2.95682265778315	1.27081619135476	-0.282894166447261	2.30135050250918	6.40312439565133	8.61046617142529	1.94372712219102	1.95076989595398	6.85654308190533	-15.839237544434	-8.18453920833182	4.28607456310143	-2.7233608384859	13.6199806348338	-5.33983638007209	5.80487166809344	-6.40532737328636	-11.8278791308932	-5.86214464338543	-0.192267370309807	2.67890721722703
53	2.42448162170427	6.46321965658481	1.45363609538505	7	4.15542049924473	2.16473455268829	3.99310192326805	5.35458583832793	4.18518357855598	3.38432736021945	6.02330416140987	1.09477361990114	3.18558432818597	3.13281764622286	2.76741116696696	1.6418837983988	5.99000537189487	4.72522187717104	5.95190765527028	4.02765291640737	1.89928544540558	2.81103039070315	3.2213453845177	10.3898426759542	-8.89838348569476	-1.54072454770446	-2.58659080247293	3.62838844476954	-13.1224644832253	1.84621262836337	3.80741903206953	3.7560376995795	-10.0292580987631	11.493728426585	-6.84634468849493	7.07528522333536	-0.067003026934591	-4.93640829263377	-2.40639789029011	9.12502477837677	-0.936689455631155	18.7632275458949	7.064142068923	1.26387848128037	-5.00600948172946	4.08927231497005	2.46817322583268	-1.52930911622201	4.45954535018501
54	4.14085977946982	7	1.77707582910664	5.24230679622015	6.6188096920403	6.85365649131483	6.41749460095404	1.58439192754995	4.99487085615856	4.24604868371579	3.87940830931919	1.71694237531722	1	3.54129058429987	5.79114394998351	1.37322720027774	6.2838751043664	3.23003779927544	1.77907165416313	4.53269060266813	1	3.09155892384884	3.67951036024961	6.34594292466641	-3.35053182456707	-5.80489125614488	-8.30063126077096	1.88406482514151	-11.4509198334921	0.190594864827563	5.48135458564553	2.83302214043186	-12.4540094132606	19.0787836324028	-7.14028604778247	4.93712550448148	0.0481859065145472	-1.26226715720914	0.128798732335557	2.4954449724335	-4.59322779314226	14.8309546439625	9.95419835031796	5.60499556022082	-10.4549098313374	-8.1782647295619	5.81816323917177	3.22812187065522	-8.10653865631008
55	5.07479982787487	2.67148697180156	4.18428164052868	7	6.61010282312207	2.56089971235233	4.03102188652067	4.75183811186928	1.53300313033182	4.36494122742859	4.8091091798317	4.2778683581202	3.62421605468557	5.51305852770587	7	4.12872746396704	5.5650800605489	7	2.40560576797262	1	5.23207602696025	2.60930377253634	1	6.59441484655382	2.39844004456072	7.26476695886759	-14.296468684899	4.84059204884568	1.91867403349121	-2.83987150037547	-6.25170510382063	3.20726530646415	1.11896903434931	7.97676612185392	-1.91006090914183	6.68277141272214	4.00398067016567	-18.6560778271131	-8.57136327793666	5.60691955966157	1.71260373474335	11.1061429973325	-8.25444975400093	2.0942058273778	-10.9677718487514	-3.17336594445648	2.35907716445585	-0.16932524895131	3.38774499261813
56	1	4.62660719756574	1.00739411594526	6.08966253381887	3.60118575845181	1	2.44164307002544	7	4.80972633185141	2.02145012044017	4.61213099258712	1.930689457982	5.66797715370235	4.77198210026305	1.19734403279095	5.2202481572293	4.19665711182104	7	4.29268529196902	3.15001885174511	2.67707487617951	2.2632937197586	5.80158468524694	4.316150089792	2.73827157203197	3.93534775908036	-5.9306377135484	3.92785595824489	3.88455917139935	2.81797850603106	2.0987819174028	3.35938053889106	6.74461386648304	6.78286061852829	0.387760182338037	3.58743659867298	8.22253015444178	-13.4138858226157	-9.28525333307425	4.04944848180439	-2.76502915702312	14.6038859490339	-6.21408708822172	-3.39352592497414	-1.47843587877788	2.20302883727741	-3.15520111968316	0.792290460312341	-5.30396993453435
57	1.53759686880222	6.59872716958725	1.13561535372512	5.62805338957574	6.27931965346142	1.09877781594725	5.94720763976739	1.68788009875562	1.2446268783898	6.21508010611194	6.67021760286406	1	1.84483233156606	7	6.82391200579862	5.65408628872289	4.22638605467653	4.55264072521751	2.00624685296366	4.68097022866145	2.24917867691468	6.65771032255917	6.93047897478344	8.34926695731891	-7.2542369485621	-3.23215022852774	-5.40950685601929	2.16772754804628	-12.4267529665261	0.830882150963253	2.82135255937517	2.97431704245856	-8.23844709967145	12.4754106983571	-2.22506416226826	7.95552668737029	0.206226536114333	1.17507039124767	-4.06569083947121	7.74927314784719	1.28757944534498	18.8697479284625	8.35750387391077	6.66014415557266	-7.37994307100629	2.77349810998564	-3.2118283480888	3.65349875311934	6.09005488050256
58	1.25802254158365	1	1.75084949899925	4.19559900793102	2.11099403352484	6.44815850911028	7	7	1.13637778556417	3.82088282679218	4.6445580029944	2.14910133209327	5.40472455896668	4.17974488913266	6.44981171131014	2.20828573192787	3.01185264028672	3.16082511574459	5.48072554436767	7	2.35719988442926	5.01161223600408	6.63362496702367	4.44012989641336	2.70810896622683	8.27107107950114	-3.87676661145526	4.01713389932236	4.2090159698014	3.40905002184992	1.83929075627818	5.8349049809615	6.43992678399145	6.24379270346866	1.75249582764604	1.43842538301344	6.21789534199577	-14.1322998829773	-11.0418553977181	6.70030118736501	-2.6493069457714	12.4840006489519	-11.4218023724453	5.83329689409515	-8.68523143849179	-4.20327697291029	1.38660003132768	1.99018022835087	3.82768604979609
59	1.80627285317741	3.31293124620705	1.85314135602377	6.64301335895393	2.12078661992777	2.138971942323	5.57186970143228	4.55287440782469	1	1	5.51286078211549	1.28009249364877	4.32780438932078	2.8007823149117	6.84967252164346	3.63018547222757	5.18726512346384	3.47959223298516	2.82164148069144	2.12769648212802	1	3.73781001725038	4.51101815742523	3.24882826475455	-2.27955525894955	7.97656967599602	-10.6090413435479	1.48194261684086	6.92906966465068	-5.6547363336752	2.76995941633157	0.593588486269817	4.00944296072942	1.65128074491315	-3.55354397970048	1.39301810016104	5.49403525767105	-15.7735301228816	-11.9270196902096	9.95616159321083	-4.2292352381842	11.5652606982939	-5.44458411819404	3.36146355025443	-4.38136372977147	-0.237229720375204	1.36316293602377	-1.05660413902532	4.768143802305
60	2.35868896482538	5.29238537441255	2.47716202878966	5.13981962026996	5.14191103897372	1	2.64889351343553	1.91259360436864	5.07604897617295	3.99998976114799	4.15019839032908	2.36057564458461	1.88260260807467	5.29142668779178	4.5068466390276	5.01815782726509	1.89714579897885	3.55401411074053	1.94161019285001	5.33216935229849	3.95283371351278	1.35652088974247	3.65827116059576	8.98565471890851	-8.82031138944421	-3.48949800136405	-8.8617784602221	4.41226964766553	-17.0704654392716	-0.873370489585752	3.45120914552996	1.70946268386325	-11.8138541739755	13.2869878446962	-6.54971367210375	8.36707716954343	2.88352779921204	-0.925843180928825	-2.32680576631121	8.15665974209583	1.16451514914139	14.85246829841	5.38397083712055	2.61441941149838	-1.21019501332836	4.1480661743271	1.04635971977845	2.43882533067629	-0.121257747773505
61	3.99830742095262	6.97862855701597	2.27524509345476	5.62678468369815	6.55075647052342	6.59548020480339	4.64596854147821	1.60401018544392	3.58370965204809	6.81572975876941	4.31242996669417	1	1	4.84362744209954	5.65013146813744	1	4.56094880533662	4.22034726925589	1.6877803406647	5.40070751869451	1.72471525381157	4.26107924759918	2.89058058509301	7.43519957105692	-2.52622362377165	-4.63329345066484	-8.81267667017569	0.733927628897345	-11.8916977491039	-0.0704545766250141	4.05230394918628	1.47078711157672	-11.1945826373267	18.8328296413074	-8.88729589473603	5.6232166702334	-1.45869014947918	-1.3526913552348	0.745605142343202	2.43830313578273	-4.35938492197086	13.742090126471	10.6467071350289	6.11899288410683	-10.4210096482312	-6.37165847172857	6.20539658193699	2.25184050030571	-6.96625598629355
62	3.16273098500757	3.45157487233359	1	4.21626597504587	5.8141362205601	2.20575591994468	4.29921796183877	1	2.17102437839748	1	7	1.64532116786244	5.17723388955404	2.04087750843121	5.47667299004667	3.98375150793744	7	6.6575799675846	1	7	3.72053547741741	1	2.91212720216571	7.67818616560744	2.78204963249812	5.81746290757001	-10.9690870397286	4.14251714512064	1.52768420071604	-3.68341888409782	-3.65844365569086	1.36622056953728	3.37798284397293	8.33997213431885	-5.03019175114083	4.31088873293124	4.45212577803083	-20.964380529832	-11.2611795805238	1.71433362296192	0.0972614774627069	11.2118266313715	-7.75549994902275	-1.85210683369357	-0.566533295592718	-1.71197685812578	-4.86358093438618	2.42747253827565	1.90452760393203
63	4.70302687114958	1.95267325595641	3.52639251428027	7	6.6916268879096	2.27216620674587	3.86578486397698	4.52959288218776	2.17996420673415	4.22858059433855	4.65981891232234	1	3.10761616374239	6.14454263138109	6.00054094774185	2.85855129690535	2.97980823637456	1.22891338175144	2.36055545338533	3.90843944913048	5.36771207193871	3.11882403304778	4.77771308721498	6.4346222864496	2.68229012866475	6.88924522102695	-13.7217990970549	5.89063144517803	2.23241913297424	-2.33849958631295	-6.95792357128659	2.85923777139186	0.765607826214178	7.85024205346811	-1.72452649706586	6.26159522748371	3.67397601076543	-19.094371002316	-8.73325002570779	5.867186772686	1.37428515178801	11.2054210016883	-7.49919614286914	2.23083462959216	-2.01966161645661	-1.36056995651692	2.26410472876162	-0.581389090478479	3.39035998988365
64	3.35378294272284	2.99059870956856	3.77416678830036	1.68496299233457	3.22264136229209	1.82077260183423	4.53766767238526	7	1.68718083143239	2.43935849784278	6.95094558462609	3.12215302247807	1.76267838271376	6.49280344911859	4.77759242094303	1.30767814178264	5.14589772842048	6.84693994294201	5.07482066912229	5.93132198998135	2.58904422269801	3.83750780172215	5.47065766390777	4.15919236613175	0.89467560661665	10.7931612333865	-5.5118240045403	3.70663266224423	3.17320679340406	-0.157440980932461	1.11626359657767	6.34598198056695	9.84110620817957	6.1140828858954	-2.26240046169939	4.25327042346143	7.88116586729044	-15.1194729529149	-8.32646214664675	6.51848647918542	-2.37803202987129	11.5981134025297	-9.59529308433989	4.27339908682386	-0.105079469565365	-4.63280114992675	-4.2893123573407	3.90202441268704	-3.35186118869421
65	5.48703849330065	6.68286799868149	1	4.9702000363968	6.21902842668197	3.73500066070903	6.7779505162139	2.8134847191899	5.70812397803725	3.26855068028045	6.10659852039045	1.34557461038926	1.30683836287856	3.67905836066097	6.8736591265315	6.2504414769287	4.6859171263535	6.09795185978875	1.68590283458518	4.34305009906101	2.11814441384425	2.69860436772815	5.42088336493453	5.59908664206727	-1.68369539115745	-4.91041086973243	-7.1724657733671	1.51197484406277	-10.2366862205727	0.429012058284851	5.49018743062572	3.20449057535132	-9.49891145562697	21.0949206407387	-7.14867583797598	1.92062966510655	-0.910673103624471	-0.403752120520128	0.113057704512732	0.239807740299601	-2.31013004888941	16.2371213877054	9.25121959026076	1.2260734654384	-11.0490494790262	-2.43914984330321	1.39671578116842	3.8151279395553	4.23572542789824
66	1.75291919883022	7	2.189932672182	4.56214003434173	5.9560330175494	4.05920615950179	2.73074051885029	2.13122018875099	4.42050682411097	1.74938780874637	5.33122242196481	2.19365555945399	1.75532811127402	2.41635329381516	5.14299221329529	3.97638273713183	2.04875471232196	6.01878870671155	1.20481471314	1	1.56735364458271	1	5.59565920489981	9.73803295829932	-6.72675926852405	-0.724746385307831	-5.9312730081699	6.33104851276203	-14.3057573441377	0.706035241112459	5.69341474329741	2.17352758228524	-10.952954578153	13.3123296582514	-6.50441887741464	8.8198995454232	0.822058475327897	-2.28532337884837	-1.99773705811358	4.81434755601015	0.959334979076993	17.2074901486393	8.57738750737573	6.013640617712	-0.23807429286834	-0.109093236250618	-8.37078008796828	4.93681557589676	6.53316509497334
67	2.963154572664	5.19237359326863	2.26780236310112	2.33407995969756	3.52464860628334	2.40860562572643	7	7	4.49742517564661	2.72421704337075	5.63954785165754	2.77438516032202	3.24888020264358	5.00486507740302	2.71780996686192	3.28666026301709	3.44360716688635	5.10834777437162	4.03204704906107	2.15744320385713	4.37434280772125	1.80763369241737	4.61254831299942	7.80276192868871	-0.869845547395485	-2.24169504112696	-6.4207421619324	-2.77651497657508	-11.7694501245731	0.53637078616697	5.18983122110259	0.83601647209739	-11.2008989375115	21.3249157648281	-7.3984372708473	6.83617719499573	1.97720848168646	4.12293081144818	-0.186911929347865	3.41783723116384	0.676953883236786	13.7768192898448	7.09439911597296	0.668273177079619	-3.35308040564215	-8.49636861163027	-2.16757208440603	4.96259958347508	-4.88341477858859
68	2.23565745622244	2.3180667735025	1.97472932091932	5.80846695197781	3.08089239451615	6.7621691075698	6.1001667489394	5.30131330782329	4.50207958191082	4.29282185099239	1.95590382677237	4.42546173214792	3.8891357888874	3.62965760243056	7	4.49951810413013	3.48621253261854	6.95704672344133	1.02801221602615	3.68133464340917	3.08814409394193	3.13202761435173	4.4615793621953	2.58731230154432	-2.88452688707274	7.07230880614247	-8.01578294739042	3.26699080143453	3.54447105145844	-0.761203180960005	4.07243043930339	-2.59866664220887	5.44158776046168	6.07094494644271	-5.56892442460012	4.13158014869749	4.56864843606366	-16.1595132029838	-12.2913231139997	11.0514190171475	-3.00316850146951	9.27145283161343	-6.37056954959219	7.29744766874246	-1.38929420981402	2.49255739807319	-9.04668877797206	5.86247074762338	-2.59152548454361
69	2.01820506858235	2.18604551012658	1	3.62563805712928	5.52516687569169	1.43171534887654	4.99569210009275	4.44637632897964	6.12945141782358	4.3019657931042	6.26963665598973	5.11283158040003	1.54541014812459	7	4.88537502329823	2.84128942456039	2.30258408979301	4.54119833360765	4.22696051486633	2.73699280101367	5.27521701770214	2.67326199855037	4.48097510323597	4.00926000838644	3.00341841756669	5.92793093397065	-12.0702253531214	4.35394648436634	1.78419886774712	-2.050398324248	-1.3445073536655	1.52644824510656	2.14680967800153	8.68336869634275	-5.32178987666218	4.83649665924298	4.09859441805427	-21.1404804200134	-8.2524622229891	4.75800565165202	3.81052426392276	11.7529115812032	-9.54970631913415	3.64275247280211	-1.78379146232626	-1.4359042242928	-6.91927020264929	4.9940027399513	1.54966511872788
70	2.23467133129662	3.72780873168615	2.07237997534399	4.85744608199254	4.89485189992089	2.67469751435726	4.63410047169472	6.20055855055037	4.65932184896242	1.66061996294372	4.09553870149016	4.06368931826964	1.90408213989252	1.81210109712173	2.2271788457479	5.45957740035113	2.67008245710556	3.6672035903282	1.03579720964055	2.26563186337892	5.00872798326625	1.9678726101975	5.26904793470085	5.93602989940429	2.84039176208024	5.61688066685038	-11.029073572822	5.64180323758194	1.02753767717255	-2.50716263050688	-1.81057582219776	1.02192149201961	2.32981708767529	8.48794434373545	-4.49822022106083	3.53149349899352	3.43649032149144	-20.7385537188147	-9.32714423607053	5.59860355650058	3.94090286745546	11.3996456303517	-9.5198465076421	0.169096044622105	-10.9754914026926	1.95520360488936	-7.95331442528004	4.53085289166908	-4.17374442118965
71	4.17333023092323	6.9262843587888	1.10633757025545	6.3685036456045	5.10781310910937	3.21245530922778	5.3572265816543	2.6661533642363	6.23873846095345	4.38749633689134	4.45259828270356	3.42025083571667	1.31499775871564	3.77022748403869	7	4.27764268239314	5.63424715987512	4.21075110997043	2.49282602565681	7	1.59661485181172	1	2.02761283646448	9.35006675300451	-9.69763424673829	-2.81359133472906	-4.12280410928289	4.76220665017922	-15.2991465792671	1.75708580144435	4.92497604224501	2.29252395309694	-7.22534761969785	10.8421430935168	-8.41252141550896	6.69129643453964	-0.144874543737719	-3.23332556970857	-0.932519999744968	10.0093914394632	-1.53454321846136	17.3055571045156	4.78469417626182	1.22931000156906	-12.329718913964	0.866377058632844	-4.3298511688371	3.36618719594313	-6.221086606333
72	2.14791564580174	2.00344551885025	2.5934682166562	5.38773241303828	3.99917303898198	1.59333899586953	5.55128379842881	6.72063883197506	2.52909711729602	3.83316296299429	5.52268231382704	1.65138671303022	3.97828906014433	4.50476854593157	5.21553152252825	3.82728729451104	1	2.39859625659357	4.64746899958114	4.11487989668325	6.68971669025261	3.17087210617032	5.46517354466776	2.2533030807107	0.573153801251193	7.37046071617683	-4.28506497911183	3.95245452688628	4.45899934074902	1.01396771182256	1.844510563589	5.29179534887923	10.4246524957473	4.64704883124414	-0.532946981970933	4.3689084807555	7.89396814903972	-16.1605497684028	-9.06745982211505	7.17392616711994	-2.05549438106753	11.6219514715951	-11.288001563827	3.69604759103907	-5.59524267494243	-6.84837157518952	-5.4921159913001	6.68668027170955	9.24399016333462
73	4.26190613355679	5.05357316498787	2.21215160070146	4.48703190515014	5.58372610171237	6.38016941840639	7	3.1287242772147	4.6662424296098	1.19672810170669	6.48294431835597	5.39329238731194	2.55297920613817	1.65834525824416	6.18992895560154	3.0112820046705	3.60213162437624	1.99443690970889	3.42371165654173	1.68686375582529	3.61332347643857	3.94283108626037	2.72801285205713	6.86466206457148	-2.29341442549462	-6.96455489791819	-7.50721325729288	0.69866878124312	-10.9895773386794	-1.16346603699268	4.83303065020473	4.87530431112249	-11.9091167932336	20.6987834457752	-8.22022351736139	5.78983742007068	-0.494603418329684	-0.090239094086156	0.270834727620819	1.99321900317191	-2.27737042648797	15.6655345637644	8.90126211718543	-1.50336062838951	-5.42106535727664	-8.21514350498446	-5.46932908705248	2.34662534340403	4.08316607732236
74	2.58546498809448	2.7299003626042	1.14142440408325	5.46080911868546	4.55803762421125	2.62658742009773	6.54645010062858	6.51520983791146	4.46726811013763	6.44466980303459	6.7120196815689	2.18130027089103	3.75607241647286	3.32874997279316	1.74025308661094	1.92214176140836	1.9199585396669	4.81831349402255	2.56691886097919	6.28651770296707	5.29644694446626	4.79126175722396	3.54414589582478	5.35586687619231	1.72853106110604	5.10164573237852	-11.4793610205367	5.57569140644544	1.22674375148608	-2.52640311974583	-2.23900138247509	-0.458077735477551	2.26430711177432	7.90653313434433	-4.95430890202393	5.77031537549058	3.19725131110494	-21.121986855696	-9.70273623524894	3.93627946505409	3.1256077781542	11.388722820326	-10.6236900456962	3.36212432546735	-9.22264267634739	-1.32301967884079	-8.7734731730247	4.36115862671737	-9.12360288123953
75	2.94967492955978	3.71107995097249	2.32586019048509	4.27591717866401	4.64343296211794	1.67304887392789	3.6544802911548	5.88896524258955	6.06138430145708	1.68730930037514	2.9320523290681	3.59047735533322	3.12938672210918	6.04261245582983	1.59892243451614	1	2.52173469971532	3.40385713663148	3.68461567952392	2.3837778752138	1	1.87877860329964	6.45658715946173	5.95559934316258	2.08474274040837	5.71131466837805	-11.1094038744375	6.11446660411355	1.05540607395377	-2.93316153206542	-1.50101638957885	0.372344576117021	2.26552414605016	8.39099695278221	-4.67043187613125	4.05878142377965	4.10604263588993	-20.9282808918967	-8.93075133451661	4.79132571034704	3.70686628131458	11.0622931304551	-8.50721587240085	0.604922222757793	-2.5049514547257	-2.0275228708824	-3.18982905890028	1.00929453807298	-4.69035941033468
76	1	6.95763879417134	1.71570539223841	6.43375480508985	5.99470604385348	1.50328109069338	5.36922492242199	4.32506649112924	6.35757021454438	4.70959265456618	3.63555824116086	1	2.00238964253514	2.10201489208107	5.2847418040726	4.83304245765906	5.3708166297396	7	1	3.44455684120747	3.22868231409081	2.13892136016791	6.54225307717031	7.70666418459475	-9.61095749265101	-3.25465760747116	-4.6202873724146	2.49058825328571	-13.1491990861546	0.793527747724044	3.03838907000784	0.901313279141445	-9.62668394677303	11.5678939696363	-2.18728105286554	8.49114232955534	-0.0847871926886659	0.525730050472128	-2.1779845627365	6.82928868509812	2.67824645605409	18.502144445863	7.48110725561611	2.85729551905859	-11.8226167199583	0.549189412181925	-0.408870816183147	2.66384936431359	1.62333404182333
77	1.19300277187269	2.37551350927619	2.68687868076353	5.7784830780988	3.70969301318981	1.48402947905934	6.05999063295102	6.17659491027007	4.09192649894525	4.31728587886578	3.1232187464738	1.74779385161818	4.80143809524495	3.68266289539121	7	4.82672415161073	2.95597286279869	6.98383341207281	1	2.86147709609106	1.49755421620387	4.04331063567756	6.13189453967828	2.86390199791564	-2.32270435102945	7.57296376718754	-7.20100357399477	2.79961044086402	3.48838123435903	-2.24061393924065	5.19402578573578	-3.78329149757674	4.63972654231863	5.63341868806215	-5.85380777611896	3.90266823064862	6.01619484203398	-15.7951107844715	-13.9339176810401	11.2938309269375	-4.0492627153655	9.33269590236381	-5.27899515477229	4.66028821181739	-7.71955336592597	0.60310747278521	-9.57962420632214	4.71656309937608	-2.63501057602227
78	6.35993639812399	5.96488338737291	2.17434712495883	3.53364892444568	2.84540491339569	3.81709819934693	4.09257294965235	1.27164144227795	3.05793570290701	1.37063294169488	5.59933504572035	1.92307129769202	1.73436935695077	4.9876843254288	2.90694483947233	3.38437688953739	4.83111247997718	2.11672356315815	6.39589254746327	2.7836063494875	2.61493608497179	1.00552347039864	1	6.71005736379034	-1.39029830072301	-3.02833531559672	-9.85916506258259	-2.26161760522618	-12.4516582462343	1.21624129510779	3.80487394455003	0.991509379545981	-13.8749774556169	18.7314909266355	-8.48604086970766	4.26845243966129	1.3066651861654	0.946506107991627	-0.402646457442774	3.0275874775341	0.19822366545305	11.5178214806219	8.61481153936176	4.55969792655875	0.655797471599942	-1.31235277250662	-4.91763965611605	8.37510794808625	-1.96337897589807
79	2.83847115517001	5.88157201485813	2.63951823245464	4.61714000851052	6.76745707431065	1.4868140589347	4.70942380898358	1	4.27335893820273	6.74331731620176	6.93827476431412	2.37012749043455	2.63776730817167	3.41247635161655	6.56660631620131	5.37578545584833	5.96094735808606	3.57969600688528	1	2.6164215073051	1.51203605880511	4.03960176454889	6.63239159536868	8.92099327512017	1.38553198314801	8.24594978852999	-13.7012469464472	7.18456928456054	-0.66990869475895	-3.97558931831337	-2.98762305116987	4.57831616380659	1.7188154990035	10.3178528146296	-1.8963752847744	7.35156358147439	4.80436159495011	-15.8781425993052	-6.6116279754271	5.25492679842802	1.17856472553652	10.0705874698236	-8.67859171432658	5.88278512967742	-11.292506829657	3.28203067155032	-0.624548765901285	3.4967508740254	-6.55501502867377
80	1.35053260929005	6.71775152266305	1	6.24582859380487	7	2.13928205260516	1.93048797642399	6.30210015848759	5.63479393831116	6.53166902030512	5.60741162850752	3.32098743517215	3.36733680293196	2.96481220272123	2.75546321060838	3.71713807303138	4.58825821457103	3.55838169112695	2.06105116330971	3.42702021176701	1.31049517300388	3.19556676465751	1.48897955207465	7.14550155599257	-9.88560168021296	-2.47445236448881	-2.89515190671741	5.58993013072621	-12.933392144492	-0.544234342438265	3.6169246972891	3.32238700913461	-9.66227339955565	8.77111289221965	-5.34030785209519	6.66635467386226	0.127790730407304	-3.08965974912755	-1.39404863919294	9.94805964427447	0.401404313038661	18.2304211264034	6.74051550441227	0.165620752986539	-5.3822908743395	-0.753324173363068	-4.01340807144335	6.85386988249685	-3.79488998495505
81	3.8527980352521	6.25101469304112	3.95848267676941	7	4.92857837042472	1.41670213765401	2.687657991061	6.01492811915431	2.92134966869945	3.26921833205373	7	1	2.55848692004535	4.98151711248147	4.50016029710387	2.75909204070408	3.62815661087456	1.94068913108631	3.79425038299533	2.41533289844043	1.23464343452936	1	1.48295985691095	9.46454044971131	-10.5702489430104	-3.21057447342972	-3.01848050859181	3.88088386444763	-12.3747593856606	1.33874885117219	3.87487439401302	0.216158025768487	-9.20400606850416	10.3764822654858	-7.45161302015608	7.12661158861193	-1.3870907909156	-3.76722684009767	-1.868229350158	7.73705622837954	-0.82422059935853	18.5602654777303	5.85073053994727	-0.0084812737034064	-2.88086418350236	3.70787848183743	-4.04919381632036	3.43073427845332	-0.550690854199357
82	3.72626487687826	3.2862656147159	1.78008449187659	6.23843628331236	1	1	2.48154751021304	6.48715249702951	2.42102235521866	7	6.50057897902663	1.85101714641396	4.82491468172972	6.59396612134362	6.51667133298397	3.71040922366658	4.977048471422	3.5003091869209	6.55857314341465	5.07028990030157	2.00710863972279	2.05067317850507	4.17572383694378	2.53494159481647	-1.48354216637811	5.61186249929959	-6.99922307021635	0.524995312039052	5.73782101785154	-3.72633981197093	3.50632002885725	-0.808736454970488	6.81389576677612	5.38817234400734	-3.79628766396382	4.39008880957769	7.41046106120747	-15.1955142915845	-11.3986716725639	10.2639581179273	-0.457461171034256	8.80426237097572	-4.62191442781296	-1.57250836055259	-3.56692560748264	-14.0975951936082	2.26948214313141	-1.09057607706715	-6.83367270976915
83	3.15842474575693	5.63501468763457	1.24047072823043	7	7	6.03956358204749	5.25210568223667	6.04877108870893	4.23287813961654	3.76811338030534	5.89184436037372	1.56269894435284	3.3791418222408	3.46802226385383	5.06790952955212	4.87175372056145	3.28962564614793	3.25424221833838	2.75497171638498	2.5257583064792	1.96150113388499	1.23920296937663	2.37214378559691	7.73982974336151	-9.00653635523733	-3.00506988336504	-3.21763092143046	5.88375940302094	-14.6840736670487	1.51080445828798	2.54474473145482	3.33876800194896	-9.97379283432	9.53859932089749	-5.82489182336515	7.79137226439407	1.05044261766699	-3.56403751439394	-1.18549455451344	9.75518245087762	-1.93792929011173	19.8803268251959	8.02085861739955	3.35086333179364	-11.8939375996252	-9.40439283271173	2.38213549336446	5.26563016260493	4.89207234733772
84	2.03004669629068	6.34712137263109	1	4.63590547413887	2.57465156514887	6.89397284473176	5.11180388050038	6.92492469818874	1.23339548525077	5.11265349592991	3.33607220891818	1.54149906996364	2.42427624972504	5.713993038817	6.5524211894684	1	4.78513754052042	4.79577463137001	3.21062603237664	1.82783562487609	5.82348419926007	5.86060420008615	4.74967608828388	2.97121793746571	-2.81809615051295	7.51135016430703	-7.17972515876943	-0.269217620874491	3.1096417503531	-3.23493833546483	6.57209095148998	-1.12312374538376	4.97826665926829	4.68928271448528	-4.89308501492866	2.07345441490323	4.36720315481443	-16.0302188031284	-11.2967441294108	12.5035272089827	-2.96968425932309	8.36584045813466	-4.08065199264448	1.56763283168165	-7.62826734878381	1.31131104188055	-7.68701973949826	7.42892585144306	3.35798371892983
85	2.80247702461302	1.44593153288492	1	5.11165093710373	5.09712446396246	7	7	5.82520512563098	6.69588869948657	3.95650264921029	6.55864164220104	3.73841053953796	3.74820945186123	6.47457402290516	5.93930081427987	4.51156704361549	3.18043832689862	6.49700242310718	1.46479465212776	5.87685766172293	4.97786427420635	3.83416230334878	4.79525969314607	4.70909724430945	2.61920101765693	3.86375397357293	-12.2626506784813	4.37928356978533	2.21877953012195	-2.9533846744165	-1.85871930187273	2.20792548884624	2.92882339796398	8.82194260550682	-4.78067692910548	3.12698766441787	4.49575113457012	-22.0100006762822	-8.51561163058883	4.43220320228255	3.39774235344969	10.2321509623412	-9.33813805321781	7.85297889297181	-4.55410327304128	-1.26587363971168	-8.59063346457824	3.72616693712141	7.36676967988991
86	2.04108511572218	1	2.47681406640237	6.01641195023287	3.38177801515873	1	6.85891086857593	4.49747059162174	1.24968559237148	4.62128005043617	1.78394836726039	2.70249619670859	1.76911492397357	2.05243669079219	5.76424139281015	4.14339417012352	7	1.77374656005194	4.62394775204114	4.53389438009662	2.87392733307103	2.11215121441741	4.93624866820088	2.2820727294908	0.321641531947201	6.18148636060195	-3.7484428341912	3.88516456951838	4.87933177644754	1.47555607927083	2.37968527311329	4.74012927019646	11.3700865140377	6.29353083188107	-0.128152452042806	3.00922501454289	9.36043479294983	-15.0172047295983	-9.91274096287016	7.43526431420147	-2.71838495623102	13.6391996206093	-11.6519463635854	4.02739756564148	-14.0654504606369	0.686482836049148	-7.12366450482547	6.45104324744902	2.27965468060442
87	3.53859307859882	5.71447837049893	1.44654293398568	6.01315407525839	6.39542645479929	3.60514678038605	5.50140694112038	3.8372420971262	4.6959397133637	4.90607191089848	7	1.56988323786217	1.92845263085626	1	4.79351014703366	4.53743311631985	5.32195391501534	1.02776004909614	2.29856296053489	4.01179867708576	1.52414195102965	2.58131152721222	1.80116818072196	8.36369729120489	-9.78639455529304	-2.03343330190904	-4.65455799030759	5.16970463714464	-14.6935920822917	1.97167929909751	4.88569847727391	2.20200515048889	-8.86703564700777	10.3824500669254	-8.90505539100681	5.95478977630478	0.119575752948055	-3.29345747598383	-1.02913301590621	10.2388346041317	-2.01875936891724	17.4568069174425	4.57748355357979	0.802616718609686	-0.824620092019531	0.309687916961109	-3.81751086951647	1.31096864850487	3.63157587856451
88	5.20756832485369	1.76148999480052	1.43406828106962	4.67812402040048	3.90443446220586	6.67039225333367	6.26562662083292	6.2023385373963	1.07459589241967	4.30960912190776	4.83518479029402	1.84203982344098	6.29596124485318	5.90694576382168	5.95397810122414	2.12713324638904	3.32804836058805	4.90167838767015	2.77132431131925	2.10173064939811	2.52818415146981	1.72963810814389	5.58520261372818	1.99128569247786	-0.954727211383838	7.57033738078976	-4.28988926646764	8.77334179011391	4.36952533092299	2.94614234152148	1.90424608645089	4.84269062470343	8.02314153397059	7.69310861575801	0.182201266429976	6.75417997847934	6.46173368666283	-11.7804209919103	-11.1784339303008	9.39617344882535	-4.13903541614065	10.9894927191821	-10.7337558966109	3.49746076515506	-8.36957680448908	2.32321498609036	0.918030673150476	1.2395648542913	5.94706611191195
89	3.34142212437789	3.04445888029718	3.41522503401646	3.61821169348657	5.48840516269988	1	4.21242652941312	2.08559959485594	3.73926492909911	2.15579340366667	5.51926878015892	7	3.2093143098295	1	4.03238616935461	2.26937837660245	5.45555412665076	4.45052662713801	2.67030905671004	2.28547302506611	1	5.9652955366039	4.7263133407719	-1.89685943076893	-5.58247378890303	-3.47313641000468	-10.4429600487181	4.05612836541971	-2.96982702413533	0.976082000095854	-12.9515377376362	2.98071756904339	2.69642770589505	7.99637344588371	-3.32886622161327	0.506340065715331	1.82508675552678	-16.6386750728195	-5.26276801678825	7.4390566560931	-4.29200216004635	8.90926587052177	-9.12525951631382	-1.19250422469731	-4.39075266625815	-1.06777321088832	-6.43320615924942	4.42458849426661	3.53941970436302
90	2.51135898401338	4.05440899899381	2.10047138478448	5.43158938503123	3.53955342442254	6.87617521559042	6.47680771005684	2.95384991289211	7	5.14751348166449	6.17142945431249	5.5123756481181	3.45756092404598	4.02379971839594	2.30029740905654	4.90363666650581	2.56913362342243	5.99672902787175	2.24442491578657	5.9739137294828	1.81321520526147	3.72625791016007	5.69199802057157	3.76804474452431	-2.00214701937222	7.73459091507513	-6.76703028646656	3.01418791543402	3.77110648162284	-0.945699632669259	5.15575994030442	-3.64166475874336	5.92835224688576	6.09843532361132	-6.11296727713794	4.51312046640662	4.77776901922902	-14.6650251872719	-14.7463027035909	10.5340156291626	-2.63836930813717	9.89581047751046	-6.29866852666119	4.76737978695961	-7.60578540762276	3.56745415223416	-8.31777682508021	2.3805347971878	-1.50192871119651
91	1.8263762492269	3.54453513363654	1.69271007779039	7	2.98231850748036	1.66030255696314	4.8795695233588	6.04965615261914	1	3.28695663504284	6.37296759790863	2.39865341758579	1.40411417471565	4.8115835242804	6.95794345372269	6.34555233583262	3.16445474878363	6.49364439750078	2.71346588908639	2.7475569806473	1	4.2165156879363	6.15792232407772	3.72273671283703	-4.21046631495927	7.8093057868621	-9.95216310970164	1.46492416725074	6.54921420367764	-5.39808857392281	4.35446496942161	0.466238454009895	4.72305114789435	1.18044300171744	-4.02853304462048	0.67832177092841	6.32374682958696	-14.3695884157143	-11.8567706141527	8.590396525336	-3.37440478755035	12.5040077851048	-4.19433199627465	5.32950924792317	-4.68992671491884	-0.181700913442129	-8.20441937512389	-0.775091980808906	2.45062884708315
92	3.74607976221544	1.21214082550169	1.37704493167008	5.85403779127638	2.78278375858841	3.33959445329375	5.37075564417178	6.45535414005088	6.77476182175185	3.78638403446404	7	1.20440834270111	6.00918389771792	4.93320328606418	6.78112737035006	5.40989955669899	2.96623515510867	3.4498356656042	1.53565997403464	4.71376620002994	1.87360483616385	2.98959327505897	5.00237994473824	1.53588157642331	-0.942080594191251	8.02552178635188	-4.96066719744375	6.69055540573227	4.53427135285234	4.12698583154013	2.017434181821	3.05911972116973	7.52124672546917	6.28638139444076	0.684848737610861	5.8289240706458	7.80684219318479	-10.8822715602457	-10.6253916486258	9.08566229080346	-4.1233446443286	11.1478010819715	-10.9919714568677	4.68292029200043	-7.12544960954663	-0.262023422527488	-5.9929754660016	1.9559312058271	5.67412668083977
93	4.89242183847623	6.60215517864386	1.7341050071219	2.45582517718877	3.17127626369935	2.46950302871505	2.88557813157683	2.3777478792662	4.29193065538573	2.07827323217761	5.23331102194952	2.85963523813972	1.84382712022391	3.8074815398617	3.05753233978699	4.38038257580894	5.66208976772817	2.90358792889446	4.76756367066572	2.49251080769171	1.66191683301189	1.40254210925804	4.81641613839536	6.6770428111663	-1.5522161414097	-2.16141342316932	-9.61109417135345	-3.41276684196625	-12.9566768492681	2.18774557451502	3.97526482793112	1.05687526770089	-13.9455723873835	19.8716998325975	-7.49284818936612	4.63910214477246	2.38624134737887	0.490644443652186	-1.13492100110711	2.91117997633662	1.24924060036241	12.7680820294585	8.88556732255259	3.497343774672	-0.054416263535592	-1.62371227145999	2.7990361341264	5.25531807913646	3.30481354529333
94	2.54677820632808	2.77160767243156	1.1963825314429	6.53256727840328	1.60115620972521	1.47253171075292	7	6.41883659278928	3.17734672422736	1	5.93357971075575	1.18458314253554	6.03437025874206	3.44137065894529	4.37314578591333	3.66322293275482	5.3717700172435	3.12007568720979	2.80477901335221	1.40415696720892	1.10557226144266	5.96577869735932	1	3.71211136560921	-3.93863425616329	5.79625292411976	-7.94047329232376	1.27704423264279	5.69853230661244	-2.73065929361598	4.39107152991412	-1.11006247415847	8.02941282758531	6.28416271977069	-4.80805272977156	3.86419455045439	8.55971793283591	-16.6742093045722	-11.3041351444199	10.7612179213337	-1.58927417285053	8.21186852479659	-5.57803473697634	-3.21350846499222	-2.17796590649044	1.30566663118992	2.74787354675492	1.97508310295613	-4.79227715943031
95	1	6.75370021208897	1	6.26864225431938	5.72985379016725	2.25767193729613	7	6.86790240530404	5.5388130935167	5.30530164282449	6.4317943523609	2.68205280521315	3.37226595987296	6.8287984235545	5.34126568980086	1.6548633809065	1.94082254103261	3.90399714854323	6.74511890357868	3.63919200371369	2.13319546309825	4.14590791019446	6.70088463167103	8.45380098592249	-9.50031523060093	-2.42643618157264	-3.71914489325144	6.44718845121898	-13.3114538582187	-1.16833141951374	2.41792330793442	2.81156895485056	-9.7314089876625	8.57176205118685	-5.77880302650741	6.99100195870009	0.0696322054189426	-3.21664573271215	-1.14433964845814	9.58371983036567	-0.573325671714636	19.5866343367383	5.84473098495452	0.660598698610444	-2.1915448039745	-1.11877069207089	-5.09162650329248	5.95637038561385	1.20386428898501
96	3.41671201202211	4.90451520372962	1.8173098357232	5.12418174460143	5.64956259716113	4.77924018089053	5.41649609803442	1.6108618354377	3.49153089824932	3.73869964968824	5.65083620238651	1.34884324783297	1.88097571522525	6.57893804797864	6.61668987043126	5.34944736656587	3.88896600670954	4.2425877874763	2.46940025462038	2.72049590695969	1.35881595093805	3.2397517987222	3.74868822512268	9.29654094444003	0.0541459266183589	8.34637583790536	-13.9916612298092	6.92637378100717	-0.853436294543204	-2.90088102956807	-4.8741152375142	3.03839022703506	1.53160089718601	10.1130190674682	-1.74890308738182	7.4996378696454	4.37032618845561	-17.940979397247	-7.23706937329455	4.87179181225936	1.31504389247913	10.1372750239527	-8.36468115294091	5.66173565504246	-3.78671200239186	3.16236199272043	-0.474174134803644	7.13574572479995	-6.19301290478444
97	3.10547307548662	5.33590761117062	2.76081061851632	4.75195300488744	5.32682324857776	4.68542882310045	5.07861903640875	1.21858103777454	5.32316315248713	6.78193640358506	6.92896943789464	4.1180434981814	2.96982084105975	3.05253900234338	7	5.45283384751574	6.94650402869453	6.78873052388146	1.75246019304487	3.13069613595228	1.94738063897396	3.20019033510025	3.44127037205112	8.86977671642324	0.863203321237316	7.45966973822003	-13.6266608739884	5.8634300261068	-0.109197087705268	-3.28056672010947	-2.80613375238674	3.09145309885659	1.64898892738394	9.6390625856601	-2.00199299139191	6.90446510050135	4.29329430671971	-16.9057025901007	-7.16451416032995	4.88019896891773	2.07587213765584	10.959578254202	-7.77246677073782	3.60700197857478	-4.59019389895661	3.3080301379169	-0.82277415139611	6.50806897787371	-5.56322688500371
98	2.99695672310364	2.07164125497179	2.87713724498397	3.04093894545802	6.42424689469898	2.16464253049977	4.62349335017669	4.50132479260119	1	6.24744946512288	6.41111528837417	1.91792302697302	6.48837066976321	2.7512662946918	1.88320991682614	7	3.46085958232583	5.40092607059083	5.87932762943255	3.34305809867821	5.59042745791611	4.94760710787143	5.83796346651593	1.52769008621161	-9.61321533695963	-0.707209637895284	-9.08459596999778	4.85859291260607	-2.8982835006285	3.0561275083688	-11.9951245328999	4.40592721098968	2.10167599369917	8.99995083763142	-5.57893388364545	0.326860736834837	0.625191375059013	-15.431158935762	-5.19036320347225	7.92284712298717	-4.59382987751967	7.26141460789174	-11.0173540037098	1.56775922383092	-7.10367085302764	-2.12232420124707	4.02227030618265	7.85966542593043	-1.49536093639986
99	4.41457462264539	3.62358263508926	1	6.4685439195511	1.28853236473495	1.28688798891736	3.0742703964749	2.06720598216731	3.82077967422735	6.04674378478705	6.28356015943012	3.5620912324138	6.4883913200209	6.47164252804877	3.39205837584002	3.65670592519593	3.19119827518615	2.96323915870372	1	6.02641282349361	1	5.44937898798601	3.39936462827488	2.65299460639807	-3.14654532210982	6.05666750181369	-6.50825654705787	0.724771587071538	5.50459598930318	-3.15577020660507	2.99561988381161	-0.677579607341521	6.82908145800231	5.42959636149849	-4.86493945839673	5.18871382824573	7.18600851144534	-15.3881766444065	-11.8183013076643	10.9755289098394	-1.2283476472309	10.4839663091775	-4.53351634144992	3.61832687764747	-4.54073372482905	-13.7056663987748	1.64159156035107	-1.73562732128589	-7.98932080085051
100	3.12316278109078	3.68342965198239	5.23925036640409	3.71032418518644	4.63463656419547	2.33501769869169	3.80998919783141	6.90224942523168	4.08780314591983	3.41571817987222	5.91362599765858	2.54296101799425	4.86219170124917	5.12666120504511	1.37250155162387	5.71517464695727	1.83511397200151	7	1	3.33724894867085	1	1.75490952229775	5.54838946676897	3.72508941337349	-2.78047117468997	3.5284339801982	-8.3703277003797	2.98939676827191	-6.98249988706675	2.36858285876147	8.69581085540255	2.3843583974161	7.86544975326731	8.34035566224504	-0.564029702043364	9.38691151056207	-3.67770329588098	4.67968387382702	2.89628203865213	7.37140556777222	1.92279628697351	1.74953361482118	-6.17328175100387	1.13301785639335	-7.81014963376426	-0.89063919979666	-7.10741888276049	1.7236616243935	-3.39960679144757
101	7	3.38671387616236	3.40067310101934	4.03179587482812	7	1.97408703786552	6.55131764147767	2.14214591531062	1.52060501904918	3.83255342952181	7	2.98475933494919	2.49839292395709	3.19388904394971	6.95975240903281	3.71656928874713	5.30841155453682	4.02544942261922	3.22584619121136	2.95958344579913	1.50243079057459	3.94948059838742	6.58256579005518	2.62194734662453	1.07802402613236	-6.18640341549664	-15.6242348646513	5.95817723940514	5.90843861370469	5.00972533054733	8.35544304922523	4.73795894809962	11.6742454560179	2.06477658331134	-8.24671359193096	4.25307204411938	-9.58071788907662	-1.70532601334106	1.06370639231629	6.83039218362374	5.79401342639441	4.38870191734706	0.779843641364583	0.356146678090937	-6.84602066079888	-3.99334842111224	-6.25398333071037	4.64837383618199	2.50601475876471
102	6.15404502881142	3.42032461389063	1	2.35224667957708	4.29103856470602	3.15099987314252	2.07467234220434	6.18336244976647	1.62545053956807	2.57891940381662	5.53713102703665	2.09945580662966	6.16634972760156	2.89511233952879	6.91186849664134	2.32616762243662	5.36958892341577	2.64838344776956	3.76301587246549	2.88377963685839	4.23158637400151	2.35141375912632	6.39823586991279	3.45404727570694	-5.89997576981188	6.54746930687072	-14.134538435788	2.68253223281137	1.80068882236264	2.68927229848765	9.31954131924277	-1.86036785661041	14.3999699746952	8.07124825062236	-3.94505200092745	5.96939422055795	-6.18664679548808	3.99870707800151	1.53524420057167	4.55204310412782	8.17176987745102	0.408634061178918	-12.5980334203312	3.49175615535049	-6.19749284209004	-1.24492291409974	3.54738042454916	2.54722626467784	-5.57244003031944
103	6.46302515352014	2.76109494009478	1.32053462810264	5.39531529040393	7	1	3.54457287653857	2.72490997631646	3.99970326773934	3.29031494708857	5.63831543574616	1	2.39553832670368	3.7937462987847	4.54408398168062	1.94057705329635	5.8875748088888	4.26541208486873	4.82083340587738	4.68517527575255	1.19616434209012	2.5477025368048	3.31590784900447	2.23246345945624	-4.52316391551773	2.92938056552985	-11.6462777315697	5.76719088445296	-4.29443171387214	2.19311424950684	8.70897233959255	0.519133971706357	7.35815571647446	4.41517768663453	-2.0588680731666	8.12954200369742	-1.39745586705338	4.1157959888982	4.41014471388304	3.88626748344409	1.03512220546371	-2.85781957956089	-10.2222420376257	0.877334661181096	-6.39970778597203	-2.71923299219717	3.01451939911668	0.0778601476728241	4.06820260992698
104	6.15267271780255	1.11892288384343	4.20320888468757	2.4004517108659	6.48628537461591	3.55029704273435	3.88785029939865	4.65801405057678	4.50770428105555	2.16449560640158	3.08312072707091	3.17825765343063	3.26971202656546	6.7392814949155	7	3.46685764061924	4.20942290783204	1.50849071717777	4.77050353867525	4.93211819122671	3.8049086847167	2.32819868810127	6.69090964648224	3.09412408960003	1.28301876163256	-4.64017406502116	-13.3611523268575	0.681259304367866	6.51020571182529	3.81313114417734	13.4016470869117	2.83903150545634	14.6087648172345	3.80773880825542	-8.15961659596721	3.57092943526608	-9.42761520662251	2.88950549801645	2.02858194505619	5.78495883873725	5.76341118113027	3.89651684587506	-0.544934801873114	0.786029988658262	-7.00385931529729	0.46501895739841	0.332910129501918	3.12351470572834	-4.2302933144164
105	6.86385978873406	2.07515819202948	2.17613603066193	5.2461765514908	6.46469548656901	5.97467127093232	5.90767051535769	5.75508668682862	1.47876954344111	5.63311195038834	5.15565988944012	4.34421791698816	4.02344519378423	2.92788398334911	7	4.76482790347387	4.45714975154131	5.47736820253679	1.45439922106913	7	3.83278785612238	5.10030253119498	4.77992254260457	1.36125552265911	-3.62493845743427	-6.38533256218337	-12.4364296394525	3.6674897381043	1.86508341308624	10.8384884146606	5.38487956224607	0.208618591788954	-0.992334355822215	9.73127218694703	-2.94412703514309	5.70561988972457	-1.4220322971398	-1.03649683030609	-1.75771330985289	0.685049299682338	-1.67127839173929	-0.743368666362695	-7.89351211030769	5.61730195337214	-2.95859748287131	-2.43717488775047	-7.01595457018893	3.86020659525976	3.87068720638475
106	7	2.61288880813009	2.71633894398284	4.24572033873828	3.47463472586871	4.78876429553531	4.38376441866182	5.91030686430837	4.7090993116851	2.16387228975791	3.93324766942499	1.30415088607267	1	5.0257494732241	5.80653543636789	2.54851449738978	2.04980215058856	2.07570225303073	4.16740810822557	2.70854209349527	1.96420624898883	2.73882314644194	6.35382526471338	3.39033609074718	1.06899914491598	-2.56329684091352	-12.4531275144426	4.09325101708759	6.08009501810034	4.10198145264699	13.7239196325495	2.89022965355554	13.2640042755604	2.38276139326962	-8.68411967344653	5.35596419652068	-8.62036016652927	2.11007224393983	1.74429876499915	4.09333336798704	4.18938430575338	2.85513046336986	-0.452554439224393	5.04149435046534	-0.932240067083714	-0.781634427679989	-4.30848274196381	3.88548920066726	-4.09096911182111
107	7	1.56157972974009	1.13216570659245	3.96548708180097	4.31324195528311	2.91140556807523	4.3453179218271	3.43046695408164	4.61029648174405	2.26754606156161	5.03688964111893	3.47102910514259	2.39768178709393	2.15987114269444	4.17772817998997	1.97372945920785	5.78500291757625	1	3.37778970946883	2.0994828061052	2.43536865610146	1.32045840910509	5.62902204320262	1.04171136926687	-6.37609020193337	2.97249271912226	-17.6573813956681	6.42012122451741	3.20357292349751	-0.939356673913058	13.5662427644952	2.03563529786529	11.3587976013999	7.48879207069417	-6.11014633724576	5.74016969659398	-5.99612749736074	9.34836850261404	4.67655182135942	7.87205151249072	13.4587757804561	0.189560289798532	-11.3261581392032	7.21780151056733	-0.378254431192196	2.34382867053872	5.85531332962089	6.47408411967481	1.61786131812767
108	6.20530055819483	3.22263824518967	5.54540855136881	3.36129387951788	6.21353550034373	5.9084677116729	6.92555124411822	3.96733631024628	5.02898812273016	1.25571780890493	3.6430772981893	1	2.60514641466549	5.5665001334804	5.38757583553411	2.90555536713707	6.2707270158668	2.852096441098	5.74758281247575	5.16341985279647	4.49904281621792	6.19051886415032	2.7696473314049	3.87112844454008	2.12336257924307	-4.3721369058687	-12.1101749830208	3.07576315398652	6.82755959921395	4.14920060091376	12.9705447264202	3.49261460401965	15.8967744604736	3.58689245251443	-8.92428263151058	7.20802244298699	-8.85556950539194	2.70723708799029	0.220285949902165	6.93962844777587	5.41979699836988	3.87663471175182	0.851306626838622	4.73949028325868	-8.13386866741537	3.01739575859069	2.71910939918239	5.07264856761042	3.26523441947818
109	2.28224117352852	4.40097853699305	1.78687877610836	4.64219879842008	4.32960380832971	4.11583912379748	1.13104836787208	6.61970263781489	4.04185523814422	1.22542729866171	4.70910965755378	3.96032404004529	1	3.98229354353828	1.84466550251224	4.09301221528893	3.59713621199869	6.73370650502293	4.64969683249753	6.16171313581065	2.99544782104871	1.38626234242804	2.22546894281298	3.98320604665294	-3.18121258520969	1.99086238822704	-8.81425489425276	2.63518384006597	-6.72967117270463	3.34258752015888	8.65415395307648	1.05256809960971	8.98265749277019	6.89018672442398	0.699426951310392	7.17597608394538	-4.21854310990082	3.14194573695215	0.91467493595082	6.72502353669183	2.52875195400568	1.09541746503908	-5.31128545742404	3.86952695472119	-1.54110084549728	1.93941945494734	-2.66817134664918	1.45997703554948	-4.73598921465898
110	6.79026866575961	2.86123359141629	1.989148524704	4.20970496087897	6.36900541876091	2.70860272190157	2.07683256382684	3.89200192897159	4.13443607049845	4.26295716163674	4.74720374584734	1.91770205223773	1.20099532838886	3.53262632710344	2.01992553294892	5.2758770434466	3.5386460835966	2.18998353575801	6.5988505648686	1	1	2.23355144251195	6.03436377247673	0.95803469988096	-4.77256429631526	4.64395098757211	-17.6804018176254	4.94241404553796	2.55102745106211	-1.38240500262398	12.933597395931	0.593559009325292	10.6451840402786	7.35068340984595	-6.93266155027492	3.77239925084704	-3.94278632080987	8.19048738949519	5.10495679507802	5.90372361568366	12.4388393008937	0.864409022216902	-11.3458015914672	-0.25441070194834	0.547836752038515	-1.02423876339902	-2.5453375098633	0.994711468305851	-3.70969841378624
111	5.90213968887795	1	2.70403337552905	2.51251733900825	4.77916753475905	2.90359068545261	5.83075539011069	5.51935765888136	5.35007800018598	1.26538143852442	4.99781091282529	2.33157573665612	2.6652441129746	2.14482765262513	6.54439444780316	1.63073596307246	3.47853859880773	6.08722145317538	2.15049676861031	1.29109126642876	2.86577716847168	1.36842510345578	2.58134606524907	-0.207103831085915	-6.4708398879048	2.61832842724529	-16.2247651331408	6.05801567409028	3.28564030225803	-0.869036209234966	14.9006689457102	2.5404099289615	12.0815765236836	7.67998042085213	-5.03181798526075	4.46839008829826	-5.52477525534432	7.85942201641457	3.47619194021845	6.99279425965957	13.0190256006838	-0.543692569131662	-11.849838587112	3.29656129398371	-4.96293893648947	-0.41900468048507	3.19757952700185	4.0931898492781	-5.55385401207201
112	6.54105812020706	1.89847728646518	2.97210799214575	6.23853808355405	6.05941844731141	6.154735684605	6.21250067011181	6.20456434981546	1	4.53341865507326	6.25945586878551	4.19174293713567	3.25409859286981	1.29532405280793	7	2.83653848404354	3.94608695933254	5.70992479829617	1	6.78487589803059	2.82064598940416	5.10225387582347	4.0904481982793	1.51662476883842	-5.40032131950619	-6.93606189278702	-11.8088512629746	2.74148200409621	2.67992084591931	9.96676881263918	5.39213405167612	0.504853242043336	-1.17886118253567	8.97139102820944	-3.38302368203765	5.78340495868811	-1.58240583237725	-0.361459928361761	-0.760353892822313	0.183298784041536	-1.74308979619309	-1.50273945696865	-7.46434580903602	6.40980183742785	-2.79901252422648	-0.10228768629345	1.62239985611205	4.21196332869487	3.86214101136458
113	6.65405755750456	3.12755666662822	1.61820109579881	5.83861524533876	6.17471078796499	1.12649850424353	3.22342331731696	4.87707573699647	6.58730564951846	3.09406162157702	2.71452712344847	2.51186267919083	1	5.03653658701398	5.75254090616802	1.31192737460248	4.63800039793164	4.48593394807808	6.0232891129655	5.26473050649013	2.57098041795068	4.75322412134126	6.90937313415663	1.59636628127665	-3.65261793493115	4.17183960844539	-11.2835123957119	4.75957638328427	-4.42313507693878	2.24349902107872	9.48361901609265	-0.0376452218455288	7.52718978052667	5.16818167713562	-2.38515445791397	9.08831427177285	-1.31642177322729	4.15882944452419	5.06711850014037	4.28557505254446	1.38104853779395	-1.43352964726052	-10.8506864675745	1.17535023028585	-6.99822436548894	3.65372705917033	2.8707075313251	-0.511392000955796	0.0459210230955518
114	6.22208248171086	1.32676408745263	2.52947932958025	5.15841332807924	6.72777999645198	6.26773243657257	6.88778850899441	5.46871769247452	2.8756145182416	3.10422433698223	4.98084944860923	3.49782931862994	4.20834182169856	1.70786828445075	6.9124685948403	4.25344112340968	3.07262730649831	5.01797255367933	1.90436133834215	7	4.93083121084456	5.20906806323414	5.89053781422626	2.28798660200109	-4.34849474937669	-6.82131390224824	-14.6967637158083	2.3904743372123	3.04499171732073	8.50666472206952	4.90556350805908	-0.106204461646599	-1.52529583757862	9.70057882889344	-3.67550806894168	6.09530688340428	-1.12751188427998	-0.686414764632464	0.408676838021526	-0.0281462680247554	-1.47083508228537	-3.08998357513609	-7.33634265973893	6.93981223039184	-6.15192245744905	-1.31990977813898	-8.02971448737716	6.99785298907599	5.34450571012697
115	6.09160840935028	1.36818277589686	1	5.65087162092186	3.08802151139554	5.48621130419098	5.82837217974584	2.96098990527698	3.45331146279749	5.28066375828064	5.25404762804572	3.99977680622212	3.3552367572776	6.21736378400306	4.53369918465205	3.24151178137676	2.11173093427719	3.92864576045224	2.45714827562751	5.55980967206168	1	3.37496141240924	1	1.5913941039607	-3.91475096463285	-0.780401842330262	-8.72170097939812	6.45920109694586	2.22980302012584	4.26343301827889	5.86224538496607	2.13845320576564	17.154551877144	6.94569159179213	-15.3897541583034	1.19297593900783	-2.64562035113408	5.25348468389803	0.923182970125142	8.54884770945391	8.77853041064799	-3.90911059904026	-14.1467255662102	3.94020956907755	-11.1159615595218	-7.47725234751253	2.98483159983611	1.57424950870432	-7.91245098750046
116	6.96900118126659	3.8687892968374	3.01547815820744	4.09456995658969	6.91989824612012	2.22374888126436	4.07059800398959	6.32888610303349	1.57914490974867	4.07228583603945	7	1.43560337697159	3.30988085265102	2.39877138804555	5.47734936478726	4.73665170879419	6.96788436971691	3.67441456226735	1.85716070244404	5.94653032704969	1.79375319379027	4.72597013359167	5.67397716956111	1.09908969179627	2.42971991697122	-5.79763764642788	-15.0933722747401	5.52109432163046	5.99255180969627	5.58743199827199	8.00770272691551	5.24411964306105	11.7550838105299	2.64919828461406	-8.34079629529907	4.85593547379303	-9.04904180102762	-2.19323769379524	0.55653962098602	6.06324330591527	4.59290716362491	5.31017361027661	1.23959318070644	3.15837199325221	-6.86355495854368	-6.85910150211865	-3.62140145127085	4.38068867332622	5.23018670619491
117	4.60758179914292	2.7521106995761	3.47957599916374	3.82731095875924	5.99219956415528	3.05953318724235	5.24892500777605	2.82630302932614	6.475858823741	5.90675553954702	6.30734167752954	1	2.51329553694159	6.02276394288066	3.6486928935466	1.76562054628526	4.64489604969077	4.28607088304544	2.06533393972008	4.94202724686239	2.99652933874836	3.63586491875691	7	3.61005224037762	-5.56781479699429	2.74674347504776	-14.769770094568	3.90530827781044	0.844870089699037	0.502462414442337	8.2075789689756	2.76642935373888	15.2397400168318	8.60061102114029	-4.43456181810121	1.3720978356028	-8.30870387115089	7.94481885412954	0.975632105505763	7.54100531998906	10.1445644041624	-1.28490565753585	-11.8256445194065	5.78768194293604	-10.6474479361462	-5.97581226681113	7.0944301472533	5.34280249642227	2.18428153714897
118	5.78351964086107	2.71279473125677	2.48948614449468	1.09278887685479	5.57575892042202	3.80031460101378	5.69978769298205	5.14511833628109	1.21944630733545	3.57722362945232	6.48825897995831	2.79036841169309	1.9779710398405	1.22821492507	6.36642626422257	2.87901075512691	5.85869461439319	1.96159536755867	2.95210603782444	2.47714380903632	2.10542260113482	2.38053795558369	3.2203188235706	3.20257111465226	-6.11673882312119	5.47753477763097	-15.7797385588757	2.35811521831783	1.15688084306704	2.43474566138696	11.4593740420744	-1.51418347346068	13.2019307693182	8.46328031755795	-5.27815640377567	3.22590404063949	-6.92894900757389	6.12929803261487	3.92659316206458	4.81317443646298	8.67869202054171	3.00719127929213	-11.8284985744914	3.29479605227925	-4.07336552794647	-3.53363164026221	-5.26650903892151	3.69837049095778	1.78322941273557
119	5.19428393634472	4.67038297793423	1	2.02533476546715	6.27741350858122	2.54696426387927	3.83815411282081	7	1	1.54494785751054	6.36252389725722	1	4.08476180943498	6.09466220953652	5.69205304762242	4.37806669964726	6.12094902653291	3.12647259890295	2.66427576711671	4.11032138247266	1.91197583444454	3.49765435093374	7	3.336073811765	-5.656526703891	4.11704509647204	-16.387068477612	2.32973431656149	-1.62733258246221	5.47702119356981	9.08843821736664	-1.68996632033266	15.7504038962682	8.69287063482412	-2.58580788826509	6.88320307043947	-6.66269862480509	4.99958591611657	-1.3621253392261	5.26896984394657	8.7456364071915	5.12289898597866	-10.0638495402035	2.88571655193954	-5.46501307472849	2.39241123954221	-6.24505748708966	2.50519050892333	-6.86529725088483
120	7	1	1.397455862682	4.76700720156492	2.88312787126556	2.79649289257328	7	5.77683908213978	4.89812873978087	1.43577640981496	3.78832919500268	1.32464658916203	1	2.52146700439035	2.60965540884056	3.00026612587073	4.4933332128818	1	1.60444813094045	2.6577861839301	3.0232777351006	1.00519921288959	1.79656315904336	-0.153860940410461	-6.57813964635626	4.25197603874919	-16.802462729571	6.71237132224806	3.50468085522704	-0.360196535819397	14.6540865331863	3.63910355557724	10.9428941899748	7.30951277471857	-5.5587663180661	5.08928879523794	-5.66386168454647	9.08361869740127	5.2418887987504	7.50895695878507	13.1913416621515	-1.48941784490097	-11.925416700449	3.04530533302563	-0.791456586868976	1.8593599840047	4.4194591016304	6.62718295371201	2.32740483756159
121	7	2.49530085340939	5.77041431295094	3.13789774893736	7	2.9997193497039	7	5.69289059683228	5.24404494853781	3.77673467565591	5.19375304965669	1	2.95077844006682	1.95587568918858	5.28656472391632	3.86951236072414	5.47558148195823	1.51999464064087	5.36292379235559	5.11913910910354	1.70963783171498	6.27114370688329	2.76732122090863	2.42231223075176	2.11952656077774	-4.59625533948314	-12.5200074178435	3.77927405852154	6.54887240700139	4.07041018480681	14.0079972444993	3.26965515945858	14.2605801894231	2.93556835163412	-8.92346445770119	6.88846749301863	-8.31050700066166	2.24154361362696	0.35362071626792	5.81335313332577	4.2594062920704	3.32181472795216	1.67201326542263	5.74152368191171	-8.20164867797512	2.53013145919995	-4.6847680599718	6.46692887851059	4.51931644303708
122	5.1666494068619	2.24423432989914	5.05787571334928	6.74336765042419	6.56135547098855	3.82438743365747	5.42420155621346	4.34994854886589	6.29132118685483	1.91465956531359	6.56066999762763	1.59108995863575	2.14627657214757	1.23768493093279	4.88340100363641	6.13682402641666	3.53135040438177	6.58522884045965	1	3.78020787295377	1	1.08021930818109	5.02923844363021	1.50389296661569	0.864967796204262	-3.29413664979239	-14.3156315774722	4.37938724696992	8.67513671002737	4.181299682149	12.4641607749142	3.0961634306923	10.0375938144023	2.06065310579282	-6.93398378821447	4.38752802889481	-6.84975455876438	2.64721877750363	0.68833017065117	6.04797221676713	5.1417447553474	2.78376953268304	0.133906630774496	4.28804813613287	-11.938469563284	2.03162039800564	0.0959300114447252	3.83828259325087	2.50706979130194
123	7	1.47969639763245	2.17784563923662	3.61427659904379	5.32519858811391	3.51749479098676	4.49418543836739	6.62614022005825	5.49531285376289	5.65811232641748	7	2.17515960857574	1	3.63964149103779	3.24703389539135	4.25312454500589	4.37138501447934	1.80619043939284	3.27795078606732	3.07595664293725	1.85541224683876	1.87327932708222	3.38174959934256	1.27923014769148	-5.28542412725852	4.74616075961308	-16.5435340277618	6.16968415488617	2.58002730019845	0.331934686269565	15.2783040598327	2.35018186505062	11.7706400826279	8.41081602244493	-5.06382061953728	3.39290489644346	-6.05470508679238	7.39384970299015	4.00161992699235	6.84255813167804	13.6377016844139	-0.814782405111506	-9.95874265108568	2.02502527078957	-12.4483519966462	0.383315178820925	1.99161670468946	6.39653516354493	1.08143644623218
124	3.69013281239127	3.59067633730426	6.2106545235077	4.40922482204077	5.22631190283838	3.4172239194516	4.50088838352558	4.92242370369245	4.13898717740254	3.35981646425968	6.81357948742137	2.67886352274017	2.38099892860896	4.41736956429184	1.6677398252212	4.56041320995956	2.470414380764	6.37347614471891	1.44945422463468	2.550942335367	1.56821524874971	2.64637714142938	4.64376059608047	3.97148687866071	-3.64058391133508	4.42329057633381	-9.1740514834534	3.03619307838319	-5.76438289850627	2.49486063184399	8.29908630957477	1.57672079628917	7.79500214824704	6.82801355755706	-0.773419382156595	9.16805507257413	-3.88119671902488	5.66625132849577	2.42327378749741	7.95059000364671	2.49940767634239	2.99976890700955	-6.79558903273944	1.5262439723445	-10.6774455750673	-0.0800666050919268	-3.47216261479045	6.02722515037262	5.32272730829423
125	4.61716934750801	2.84285940218454	3.72619348970777	7	6.99302690044491	1	3.97620074007923	3.16208099554999	4.64130606718688	1.86652916369206	4.16540531693938	1.47981579877799	1.39165794701284	6.28582703249938	5.34314397351833	5.87853158510903	4.55977311750678	6.049585030325	1	3.65308354139308	2.66083689833778	2.24080994920243	5.53442360537502	1.54621508206105	1.60990067842051	-3.28703979912437	-13.9815405867543	4.24348448585859	8.46752057401088	5.21266429253602	12.5907841179036	2.80517834529482	9.92046673075241	0.638788742257855	-7.11164201060292	4.96793923276296	-7.0591407427486	1.72944536376771	0.216081518633752	5.76596357812051	5.59733199801644	4.27544684162298	0.148268601709958	3.39881306613485	-13.0231641435454	2.6348499906025	0.846361957888172	1.60507199826182	2.25400618061982
126	5.85019171275014	1	1.96110961293262	2.09713654867764	5.27640363977085	2.7117789197097	5.75563314765153	1.47993441106899	6.99331015170519	5.93615532513515	6.83629635667274	2.51265383886426	3.81932124923025	6.80454304024676	7	1.7077760781805	3.27398437844392	6.11238947703148	1.90643679956995	3.99320909681512	1.70833521464282	3.06311722345361	6.13096802174469	2.29078910911456	-6.16432925061619	4.25404291007374	-14.9605727123271	4.30919223486292	0.0211603417923157	0.622535436003997	9.83037321081659	2.1421759179898	15.371984478964	8.18292924804107	-2.06251027853196	3.03479265541583	-7.61751259782294	8.03842515071803	1.75711986172678	6.71317322864257	10.8790343605118	-2.02998125523158	-11.6084537316136	4.92393420078752	-2.53566389529268	-8.72834779620562	5.8813569345674	2.60999145198413	4.68821615317021
127	7	2.00579963539944	5.22591321981843	5.06656633501778	7	2.23682239807295	1.10527591562424	4.83637734384603	4.62047048113088	1.04560702209123	5.47196996478242	2.28789554234203	2.27578002737936	4.13292062685464	3.18911332179786	1.84856063270123	5.87456804571929	1	3.0028149286494	4.87184143566497	2.13657926889049	6.32165798129697	6.80511847600905	4.09891835375767	0.575677450947312	-3.74875330563682	-11.8327478705092	2.3859242566132	5.66554370193087	2.55310292711384	13.7201176864739	3.5998127001191	14.9707037690316	1.57029614130968	-10.043495569008	4.28733217687694	-9.73614775979189	3.19771283662524	3.3108822663001	5.9246920884426	5.41764705797269	3.06564576564682	-1.10343915001183	3.37540495428869	-2.95893957765368	-4.00271806779608	-0.575376905015425	3.02125551469882	1.55448592515084
128	4.11065975145609	3.5365878195224	5.49929110556302	5.92399197701302	6.23509749608832	1	5.55737413335419	5.25900659463087	2.66224997305581	2.0536150938727	5.5451996642801	2.03982538796931	6.54822963705357	1.66100839603746	5.53738912746132	4.88822275329559	4.65628861768576	1.81245956796295	4.60723495938152	6.38848267677883	2.42988473802023	1	5.51702883038578	3.43100311577664	-0.470664745796004	-6.17728001667989	-13.3332769423448	7.02710881689339	6.3721369699298	3.26884190136248	9.31592498452516	5.16810554749141	10.6979966388878	0.144712780514936	-6.6943225198769	4.99174349912511	-5.51837082696637	2.80832847997324	-0.869256238736286	6.84411831407811	5.13881679566996	5.14413959405695	-0.16232558447239	0.950569309653028	-0.309114477748775	0.662409462692843	-3.97619026244611	6.80836489692293	-6.82397283345649
129	5.64784498704869	1	2.42545187780294	4.04069478252574	6.367728543262	6.01134251759408	5.04176391501951	6.56518431083611	3.69098003510565	6.73341221677094	6.69381749788766	1.44017781249237	3.38504265971963	3.71321093342826	3.46884466520717	5.21806584871287	2.93937524631387	4.02445241380971	3.04608215097475	2.21061326265303	3.2507865627588	2.06805575308739	4.44027535123921	0.114369032951169	-7.75428501620144	3.2243665375128	-15.7114681363732	3.89226464805608	2.24952809453222	0.660968152446476	10.5383969881782	0.667322013630364	15.5962899745938	8.42553461587855	-6.23145741496792	0.790681229678617	-8.5635499148732	3.63195811526527	3.06446334679463	7.69457512535262	10.9167524838556	2.66681017974184	-11.2041669657682	2.96772716646292	-11.7396539517607	-9.1627822679388	2.18978007435654	5.64592643620137	5.55088834413022
130	5.09454263642033	3.79925761079675	1.86906899807315	1.03600696969743	6.07354802825841	5.01755668327095	3.62782793422855	7	5.36290813760909	4.61276039436841	5.504891480407	3.11556299925741	5.20089531441748	3.78964758448115	1.69534303944481	2.44203154739366	1.87574618379452	5.46830966291813	5.80598307300763	3.11471093291851	2.24663749179677	4.10975923914764	6.0661089960012	2.37345824188728	-5.40616536966377	6.04313823701214	-13.9613342408631	2.24090886000806	1.69619560766524	2.63085374099454	10.1946640592147	-0.802437192727412	14.8899141465318	8.88640114993715	-3.79733348373645	4.99709129741641	-6.37866187999138	5.70770377701449	3.15094969244053	4.32010732904092	8.02568591157262	3.71376448973653	-11.8725368017857	3.88840041355173	-0.0558536142698784	-2.63142811022504	-3.36093892060493	2.39172909067824	-4.52517066278165
131	5.75693544498514	1.49605535840334	1	4.55815825490476	5.14266206008959	4.66249166494609	2.5715319328164	7	5.97087739400035	5.51961871143644	7	2.50362323635817	4.67948162565342	3.10411293822425	4.41260608803684	3.36095737420742	5.45934339706773	3.07707226450141	5.25016220911487	4.64564085814532	3.468093700111	4.52960434373342	2.74288154834812	0.160667197847728	-4.53445485645907	4.3222140545505	-17.9679429474672	5.16568109091016	3.47752941707214	-1.03294819405328	12.5336628118659	2.15219892068442	11.4390547370976	8.36429351951594	-5.68295153791221	3.18885396990138	-4.81025810142528	6.78984008151398	4.77814423560239	4.71452899959823	13.1719016748821	1.25785174741622	-11.5932633616548	3.11870341572322	0.249952410549726	-1.09068355140704	-5.56649813152654	2.85348993813785	-1.98271939572259
132	6.06283171718245	3.07720605406343	2.44460085339945	4.09506858836191	5.87119169287615	2.24177508448703	2.77808259194102	3.03529249415442	4.06581453380277	1.45452936357777	4.64399911269293	4.05798010530446	3.81424712150478	1.7497858858959	1.21539377132268	5.67159735432708	1.46177911964228	2.06038263285877	7	3.3047970877062	1.09428679479285	2.23121553207733	5.59620730813916	1.59685039775147	-5.93810439604779	4.27370212817835	-15.8680761286775	4.93023716107347	3.15570121496958	-3.0247354406616	12.7940509359963	0.534516728706063	10.8169619522216	7.86120766090837	-6.29375456197779	3.97564273825963	-3.9112043745073	8.14944057681635	5.66347453153718	6.04343522197338	12.171988914914	1.09076019711097	-11.7149334894531	0.356351660422781	0.988962192934908	-0.0318925743710982	-2.27711394610822	2.10538941735212	-4.01561355046524
133	5.7623541259763	1	3.05004493283374	3.06450385524316	4.68921536233053	2.9537648184672	4.55524323973982	1.74164214827168	5.60297077147694	1.87294533692644	5.58802454152003	1.64493574579004	1	2.07041098382893	2.59098001723886	3.72613702661805	6.0216196904467	1.24225727236212	3.92187189858061	1.80860717317816	1.7729172924209	1.48098618388681	3.38853423481156	1.49524469896296	-4.47334139377785	4.52799598427518	-16.6089992520678	6.72529641335208	2.53403713215845	0.0981698951728419	15.329900442645	2.84012567018709	12.1316713828137	8.75607346898651	-6.14880549159296	5.01863469787527	-5.58485770161658	7.13430203957511	3.98791332860013	6.55086340971894	12.8397203791636	-0.678797434152175	-9.29206212846598	5.83720335976535	-10.8964634623004	4.60554719508431	-7.16987180885025	7.01479703246466	1.9339200998413
134	3.49112569179015	4.38262224244423	1.10079343128252	2.19375847364121	5.24639206563205	5.30976149022734	2.38442260490421	7	4.64937268921218	2.89833167045989	3.5663116931973	1.62182598134923	4.3246322261439	4.35232562387966	2.08859424460894	5.86711230372742	2.58446333153893	2.97602008780789	2.67207972899868	3.93349476001427	1.70211050184268	3.16746900668167	2.80861824287273	2.38226751373042	-2.96421887513057	3.46295015253663	-9.40129992650088	2.63661893493677	-5.64646728151935	4.05364847924488	8.39652326378651	2.46354391924955	7.28913714012068	6.49321865600498	0.75804504429994	8.7097827326978	-2.52487780092514	3.06677933345142	3.22948142451361	8.73431334547315	3.36168446957522	3.36066065491503	-5.73770842792752	0.223035555310501	2.22960056995897	1.01950918825809	6.70317209031703	0.981111596816952	-4.05231771735343
135	4.23215326764748	3.6246402420154	1.82058163242196	1	6.24374110633502	2.74040609061976	5.40263340353318	5.03730121373653	2.198250249188	4.74927645828441	6.40282579873017	2.49964957280528	2.7242434156189	1.81408588781776	5.4130764705105	2.91851927559554	6.07565288223025	1.50237461863111	3.86830663531084	1.53365818886805	2.60276906822705	2.76696284024666	1.54888906381976	3.09587399959982	-6.43643595221325	5.42805618958494	-15.2997507213668	2.97018964210541	2.13275359709215	1.9798341293543	11.3046820741875	-1.10616503092642	16.0408494340018	8.95814728295991	-4.80500961596753	4.14377806653228	-7.62532684347236	5.66858000540466	3.42902889596809	4.32675233845424	8.3457523702665	2.74772984744337	-11.0861819527753	4.25085147308122	-7.30719936643645	-2.82740386181647	4.36282161233049	3.77199241105297	2.95179482150812
136	4.74470574091774	3.60923121659899	3.52561110916703	4.35191438397411	7	5.47888924815801	3.62078416738427	5.42879205518881	2.87154710133062	1	4.34756950471863	2.41361411340342	4.15740418929005	1.10914936224254	3.70051173592987	2.29234893795089	6.58300264552688	2.88703524175588	5.24740547227894	5.92808179974935	1.99853122711625	3.88555956515022	2.87697963147446	4.28298082011373	1.90315501219832	-3.78774200285213	-10.109370067934	6.13572271910823	5.94592155068084	3.1264124863711	10.0010628068018	5.86822043453143	11.0745520038344	2.32484715582598	-6.48809717059132	4.63171869203187	-7.19733680935079	3.48637789490055	-1.68105990095587	7.5838079507426	6.19767118148197	4.5028114799306	-1.3414710500785	4.21855873776692	-1.81830890848617	-2.29854612155965	-4.93403114257982	4.4514352842117	0.298176731036644
137	6.61115556276315	2.40746899365804	4.29911362916926	6.62914512728503	7	3.63655185131289	4.45560058975289	3.8215620743947	4.0964892866758	5.43678741321345	5.12365201276143	1.22544705047852	1.56170761386803	3.22275996997504	5.53965183680568	4.81077491253318	5.49569559171096	1	4.30111203208102	7	2.39988070276809	3.3025186154196	1.64269710672149	6.94267137837622	-3.5701213330437	-5.53677478346224	-14.1189642569017	2.75357129235934	7.92714829496374	2.90845899703256	10.0679794858646	1.3978648652012	9.04260440878987	6.03900471511439	-7.2055483195532	6.98215538664323	-7.55852515079497	2.1753498604938	2.757088366377	8.79118689193194	8.59675505353982	3.52848230682328	-1.06006668339968	0.94557145289425	-0.673766505073438	0.658185255140304	2.53121814894614	0.519599836859152	4.64950650244937
138	4.62840594739196	1.25967292939388	3.77365694950351	1.85327932960373	5.07267844298015	5.90521416630505	3.62837447608471	2.05671639148679	6.72691756574206	4.48988468007838	4.96916978635155	2.89417123067091	3.31867015990911	6.85201988603754	7	3.59313179995679	4.93298018982459	5.32880661968256	1	2.0670066189503	3.03798698216953	4.25536775768088	6.97128638319692	3.78771292034701	-6.1001511364999	3.8450625871942	-15.4574512298656	4.16042641206541	1.24292303762447	1.39856642814734	8.1635110999975	2.79455115784681	15.9947558396879	8.51220579533835	-3.21317022276079	4.64487348703917	-6.5481847569025	9.00586398324686	1.584998351901	5.67564043898808	11.0568687062957	-1.24522268233918	-12.8872061919507	6.31231927140824	-2.27137290729675	2.39006804904903	3.97774010807422	1.75724073220993	4.93404415066694
139	7	1.81748604454142	1.50607301646891	4.5566626310414	4.68828475600188	2.53853721756672	1.51975735488947	6.8297145169721	6.14012467580756	5.43385103030394	7	3.2525786567915	3.82143435222876	6.21169587394392	5.40217524095632	2.94345000790534	4.04899196247274	3.16126054161602	2.08625664731197	4.0489557505459	1.55022837101995	3.74426594721292	1.59949963968295	0.45700587797423	-5.56177258693532	3.02724237348524	-17.796677600529	4.15515308121181	2.88392843694777	-2.28979592922157	13.5545056569043	1.11044739335033	11.6926791372566	8.95595888049045	-7.29218605164246	4.95298002514594	-4.47082445540154	7.03896646054453	2.58015123779086	5.29176631012012	13.5729864480296	0.510997237722639	-12.8206152123822	1.74133253257069	-5.05225463065525	3.93388667324587	-3.81753036166015	6.52732226453795	-4.05830903506506
140	7	1.1181242330779	2.55270368663416	2.70197214372048	6.93252419325942	3.76883862967051	5.08225299627146	5.19610428802224	6.46628791310824	1.93163892977021	7	2.04192528357231	7	6.37255300110264	5.12861469821072	1.4107826171894	2.84129325857584	1.69761562432041	2.86271201006455	1.50019671862882	4.65627616052634	4.29409148333914	4.53880829127974	1.09395428607563	-6.23632588556406	3.7963818625597	-16.3649901733831	5.00475338533298	0.300489462619553	-0.663634576679761	11.7413090853628	0.883782867147589	15.7214488666903	6.55233485902682	-6.19918870961166	1.31715249698669	-7.79502569847616	5.65761604847208	3.00172945124638	5.00739049474015	13.173564673752	-0.666787451971812	-12.3595309471089	3.51069827692296	-2.99560909529886	-1.78123939445246	-7.00046664062302	7.71471492568179	6.09446546683978
141	3.54177370188733	5.33658625240742	1.38356474089444	3.80374243531304	4.63752354609456	1	3.94879920277813	2.67148198518895	4.23003159216135	1.97368263126652	5.88619663961022	1	2.33300084914326	3.21727441598565	4.06861656614701	2.35375180587137	3.60380023083059	6.15438952043686	1	3.21876870586022	1.3916805089908	1.99000318389011	1.54349422549645	3.1404059112601	-5.28433594442104	5.49193626385515	-16.1104852339169	5.01345623825402	-0.270297883428339	3.06016669348381	8.11752279965251	0.224451119679746	10.704158762325	10.2230970759332	-6.26498993155185	4.04555738875146	-6.8290485580603	4.77340221787589	2.18672072004262	6.46997710450109	9.4894495185755	2.10273528089596	-9.65773121736757	-0.691033710752052	-1.37301572738971	0.502681659957014	1.26421507478137	3.62005122663086	5.29266341592396
142	6.53598004041489	2.25040317990721	2.36620857094982	3.33914766280997	6.07662926781401	2.8218507877906	3.2494723835002	4.53177624205946	4.17490493395772	1	7	3.54662393300022	3.99892351764684	3.81026516332684	5.56401828638964	3.50556930872702	3.81031738788153	3.01941897751165	7	3.7360249929355	2.12890732140844	3.7194387219329	1.59647943858613	-0.340349232527846	-4.87540041515252	3.10631321284927	-17.503777168407	6.56135987455675	2.18773068832925	-2.15593000762786	12.748096781973	2.97653335059024	9.55999227313912	7.68848934379931	-8.1885135391299	3.13470394360065	-5.95812247815773	6.92801433173951	4.68617752317247	5.5962815862672	12.4151367034223	0.13752147073866	-11.1851503489526	5.66305885447962	-2.825583925153	1.04185933187346	3.14289569115098	5.6096812067783	3.50354142253337
143	5.23940474312562	1	3.07719402547571	2.31850962723896	5.66643538037029	4.15623578874292	5.00807633027809	1.31443107538626	7	5.35348789493925	5.46281971051868	3.83347617464983	3.60312577059559	6.70927124287992	4.46306144123876	1	3.80728247578337	4.96930468446259	1	4.33119798937499	1.54573253638571	2.46467502946217	7	3.73304101459482	-5.85513255229621	4.31387215660027	-15.276430317556	4.61305712376276	1.62761989803921	1.38728626185305	8.19598166982474	3.06062102641784	14.6617100584537	8.16289233599464	-3.68183115353082	2.95165853286593	-7.79149614619653	7.85806104858714	1.34680138662851	5.80951507378424	10.3656208747105	0.116174887917687	-13.4367060275197	5.75695671209802	-1.00801379394749	6.67263129412257	2.2039777870511	1.33694034867474	4.44508433559862
144	5.8286625100815	4.36364038045379	1.38026799832302	2.51309435880068	4.0360041566407	2.06304266983431	4.41166436946295	4.93474764692737	1.76261649213687	5.13396321959559	1.73976346522766	3.65172585066925	3.41994145156468	2.35464346737733	6.46193757244404	4.24407689459016	1	2.02166637775017	4.86540855654417	4.61832732045649	5.52860938209661	1.58621437796587	4.87193139563323	1.48229023607885	-5.45796131659117	3.29190377628628	-15.8448725333465	3.66446109810494	0.933201060399166	5.36693864099419	8.79331658609682	-2.18327872873423	16.1537248901378	8.03835221879748	-2.93600607413901	6.26194567629158	-5.94739715786772	3.87549062778871	-1.69488971138915	4.95079619561583	9.07806922651642	4.78656588093425	-11.1570063766486	3.62110226835557	-13.2993863258388	-6.69724747430983	-5.73949453407975	6.33114202240757	7.31905817402771
145	5.84634060746297	4.60930758419733	1.48401658199709	1	3.68945152592387	1.71811466526082	1.71638664832245	6.38837202394085	2.51745826392752	1.25375760229699	4.58003970003658	1.86711612288963	2.4104537510216	3.72045084169731	5.63513305394573	2.5787875355364	7	4.43581141562659	3.14670939149685	2.12092989953997	1.26382688627289	1.20955151558186	4.82802353096106	2.82005845380271	-5.56350997038931	5.35578964349367	-13.4601945326384	2.4026133100677	1.90504008310631	2.67184246648101	8.09660108231283	-1.07835736443683	13.6093323121588	9.81168261965852	-4.59055080923287	5.47812681007374	-6.61884713858185	4.84548111363233	0.227588905828171	5.0311127763183	7.23465365974985	1.43588705854525	-10.6101386147094	7.03395355102564	-5.00968062825094	0.0820999168212101	1.95781630037358	4.93223967876306	-8.27994479028926
146	5.60250902916632	1.94109842702906	3.97946792258375	4.70979279269392	6.54219458847437	6.82485619280527	6.97956410386736	5.88816774807656	1.30081590915352	3.16921351603663	5.92956689968181	3.90981496120431	3.90956612433219	1.08361207368579	6.68528016925652	4.03726388341044	3.31711405804781	4.60594711237346	1	7	5.37234507672658	5.03908302545055	5.49496243100184	3.02577133978613	-4.57046980777807	-6.48720805685488	-14.6343650963031	2.23853093593742	3.90953811879919	10.415729276046	4.8241280853007	0.0316285438070212	-0.568102919650745	9.75065532767546	-2.42322890653761	6.81444479024774	-1.24251112035397	-0.649311451267996	1.34501560024728	-0.807989945777705	-0.615666933220357	-2.21507606460862	-7.10075621865191	6.51940205928671	-2.6344188973464	-1.37057111082848	-7.90519776793862	6.93483499866783	-2.63849793823849
147	6.31509709948432	2.82487015721537	1	2.36643906917582	7	6.65587151908354	5.25305949345516	6.80356564708556	1.95649320636998	3.46306967971216	2.54448430940679	2.31908834252625	1.27222037770699	5.30682107501604	5.74116102870904	1	2.661717293164	5.89558902602436	4.48753048314496	2.98412886036753	4.62377151680411	6.42730161502021	5.56937121493874	2.34437117398468	-3.18545163677785	2.47222023515638	-17.7775755381351	4.16058233309996	1.01366360351131	0.443108146334998	7.22684175526663	-0.216647108838946	13.2838123202054	4.31283415855088	-5.16119529495631	3.65399909065473	-6.37169626576616	4.80053329214787	1.23586570536019	3.20797652691367	9.49351339724892	-1.23383470559331	-11.4604213894994	1.89311148190057	-8.10209366935852	1.5996638952989	-7.38071446311335	7.4758944677657	1.63464488373457
148	5.97044277815917	1	2.19992998532919	5.78177698416613	4.32338331925282	4.0269175962577	2.49128638428621	5.69909754969823	3.80990306328413	3.44415907278317	5.19555627657143	2.48745020193148	4.23312052600238	5.81609240316122	1	6.06451511283783	4.57773890111642	4.74030561474468	2.84271687495108	3.81490075824836	5.83902466791981	3.82228355897244	1.83711846661127	4.10440275165516	-5.39324697846663	1.01610238831555	-11.2994233052193	6.3072542826907	6.1722933013665	7.23303609650666	5.20235602747666	0.138716891866366	15.4930062616301	6.66024831502948	-13.6194807000376	0.390551231249562	-4.12891980186018	2.59330579187626	2.07522962420523	8.2156880846577	7.49620729080767	-3.06298643385862	-12.6878975613828	2.45731770666852	0.173983351648101	0.751164922076961	-4.0562867989253	2.06302781663492	-6.3026862686795
149	7	1	1.1935407764816	4.22012530674222	6.00517287809606	3.63166199737223	5.31220859657534	6.59052271548665	1.07521826646495	1.02429471709803	6.08984527074813	3.21618878312573	2.90074774226817	3.25248316475873	7	3.90384668070527	6.28777632742306	4.3638743669959	2.12423702138229	1.65061363101183	1.65293414127007	1.92213707254677	4.36152947308629	-0.235937887483917	-6.93877493000768	3.10312065492135	-15.3527584836238	6.52142590308616	3.30881422429255	-0.356698545514548	15.3432928289916	2.22068549794417	12.621251212529	7.32659007651341	-4.43205319256492	4.92388495333188	-5.90944824977093	9.12637650708657	4.48791180767361	6.71609235051668	12.6153199162736	-0.407041696059921	-10.2919852506083	3.74392427834293	-5.15129890570075	-2.21367933372278	3.42803324002746	6.16582446577564	0.894950551309218
150	6.59332856502062	2.96397274867479	3.67619926818864	4.15585414206543	7	1.51674392996518	3.49914241445742	2.03131436008029	2.20635355935174	6.82195810696371	6.97331446131986	2.84856420813358	3.19947343573897	5.21728888750891	6.90956491009813	5.74647516487815	5.24469671278758	7	3.01836734660916	6.37774624877087	1	5.47705402606683	2.43399071050221	2.10115237655011	2.69441574597796	-6.65285300818808	-16.6299876214905	5.48854311919469	5.65791261265463	4.73493254933067	8.78891009809441	5.04272959978405	10.2575109121202	1.95537284104888	-6.88256729838335	3.77317445736839	-9.16219201466766	-2.80767158015445	0.048578291922392	6.55453530164092	4.66156500571798	5.92784160473766	0.730098566698933	3.53004807985422	-8.02091595564267	-8.10432631033715	-2.72210434954568	3.33705824152405	5.97220914656191
151	2.38731586235672	5.09360718132101	2.70659296037153	2.64862870705698	4.21918243968473	3.56277320611545	1.17382228156674	7	3.64895955298548	1	5.12017195137426	3.77372915439121	5.22477915864156	4.51036129372173	1.23487256600575	4.348419800513	3.65899417493876	7	5.31307596935902	2.32637872183541	3.35563391061802	2.24661322054996	1.79261920408035	3.07296678824968	-3.44519192321586	2.84771835638375	-9.44712450560246	2.91317611258083	-5.90424086468392	3.4848188189623	9.15384671556832	1.19728937446779	8.39299696927884	7.86401832385219	0.318495547737404	8.29918712869403	-3.60530499021715	3.6322143082458	1.22967074842009	7.65711269926947	1.33133548950836	0.966565191031416	-5.81333024769182	5.01834237691218	-0.884652126292901	-7.8914570357199	-3.3001998943656	-0.0896108914640029	-4.24558897847631
152	6.6634783485534	1.72126494733383	1	3.55373446707989	4.13752260279052	2.19146520634491	1.62599860346281	6.63260434892525	5.16116986737604	5.13545762106371	6.7103589192486	3.07386459588788	4.15443320234986	5.90140686021268	2.81654345731005	1.32200870196644	2.48408518005629	1.4288584903885	5.93980303070836	4.09005848656215	1.15597221236173	2.8357830818005	6.15721644442746	0.258458057600029	-6.15806219667198	2.65477512785785	-17.8003625614539	5.76064998502289	2.21875775762809	-1.23466476336531	13.7052995625821	0.707341690273163	13.1497972513636	7.50815625739391	-6.21523963407401	5.80739661429028	-4.51094827061677	6.79446510721104	3.13548936188525	5.10376368480254	13.965857603844	0.0645214225484116	-12.8721335854694	1.68326712446983	-6.36938147243635	4.75733907713786	-4.13568870526373	6.81299148966039	-0.23391486780456
153	5.18627854771563	1.46214318581413	3.56334795113882	3.60383336394981	6.15886435047413	2.63016941069245	5.07449969268299	1.33270371273585	7	6.3390715468813	5.85894690463854	1.05032126242306	1.26869726896466	6.81571390370329	4.14268087098915	2.21598859670864	4.93264960060742	4.48713561913127	1.79446891410003	3.51988842071964	2.48988938033204	4.84603997510353	4.47893026939275	4.53422985597282	-4.67564546664491	3.17264666429078	-15.8520057196243	4.06124645918296	-0.0828705568535863	0.674396026746438	8.18265880115019	2.34101839606952	15.0543083009041	8.71304337823132	-3.49185248064807	1.30240451672767	-8.75902295699999	7.59210921004541	0.177276337303732	6.85251273005598	9.13385811889696	-0.764450461635854	-11.4383062198182	5.35398736121496	-10.6185109430104	-0.17092828369732	0.95691267212854	4.78586564447596	1.6670281436046
154	6.93975085482505	1.71504348378336	1	3.27936836584921	4.20637989177627	2.80448982598596	1.9612285401084	5.58502546734077	4.27404351545488	1.1791307164175	3.99039863784617	3.44122350398755	6.85236112228201	2.95247272400038	4.98755073642189	2.59227074449994	6.78163562036738	4.8202302200153	2.99028039855513	2.66681251357773	1.28524783497289	1	6.16182624959	3.99022565717186	-3.38824099701257	-1.53466936595365	-11.9291349882778	3.83121334555062	8.04854058119933	4.96478209324549	13.33324634782	2.02015951735039	9.41069968416227	1.25740069225796	-6.90219422177098	3.4142545311983	-9.41222583769818	4.08257679372728	0.996241047785879	8.24817770890143	5.71883129790629	3.47680427025611	-0.857627333952623	6.59662500291712	-5.50068490185152	-5.32372645040259	2.89169861163306	3.56463771365176	4.81176174778195
155	2.70309359619272	4.48368107899201	3.26914666241893	3.02813709854758	5.30828834691331	1.75737782651639	1	6.05376414643882	4.04137819854902	1.56164998711564	5.47339313405968	3.06010375404556	3.02038376401795	5.27968625468589	1.56938179854919	4.75410171184385	2.64842903720266	7	7	3.39685501981803	3.41562541972289	1.61274424777844	6.05953193215533	4.49258893583423	-4.26314152499857	2.30159089965064	-7.47291725658224	3.6325631939615	-7.35307404326974	2.82002891532492	9.83936789975695	1.68364625702258	7.707284734778	7.92732210404015	-1.42611692526392	9.2274030237182	-4.60931583450983	3.86793802447723	1.58252012418442	7.45431840201318	2.91442993202486	1.26645683028338	-4.94657177005837	0.951162450320628	0.124538459994518	1.92100161504281	4.62171834851318	-0.839484600734982	-4.44726305695513
156	4.61721895857283	3.49291533719803	4.60142552500445	6.10224850924804	6.88538134360772	3.29976213530302	4.40672957727175	1.79337325960796	5.04521461101676	5.58850774303707	5.24410262255115	2.22485058978763	1.88509661167188	1	6.80800235617918	2.39540413790566	2.98146813991867	5.59342489845584	1	1.99690635882276	2.85748014446137	1.04782516764068	2.46382801616974	2.68412698245651	1.48606327926013	-2.93539758033995	-12.7394547032906	6.62410700895831	6.88390081873662	4.00062736727977	12.3265828260943	4.41939269619095	8.65535596746064	0.849555914232599	-8.20440739876962	6.06910507531047	-7.03240363365834	2.25257228596523	-0.97852229244836	7.64282332832971	4.28121838220606	4.44065076853092	-1.00348278275019	4.14308218335287	0.0806034896697029	0.810724929271751	0.495371132316177	2.49059230377853	-0.725460969616168
157	7	1.89726568983301	4.82182594107329	4.25635299240361	6.04561015745702	1.61034684537761	1.17430733369497	4.40064837620561	3.29677641173818	2.67165013595069	5.86967651472427	1.68739651343192	2.2357295191671	4.25106481052663	3.56415684885361	2.75100787325892	6.44648670825457	1.63710834067206	6.63375621297568	1.79778420172349	1.87546285657678	6.53899885537643	7	2.93430783893688	1.68341687162294	-3.21555768133661	-12.6527291547722	0.560459027792172	6.95740427678997	2.28047625630423	15.3101359879128	3.20066228817398	14.8311420316591	2.52993027738283	-9.75835958496743	5.22017773041941	-9.15054070814692	3.82733347227018	2.78768752964388	5.93796411236645	5.76513682926795	3.8202609615526	-0.629149635284155	1.51516263344284	-2.09644732853954	-4.2667865568016	0.704361509691171	2.95837688409854	3.07398883953524
158	6.78676203869532	3.14000473587273	1.70498618259849	4.19604434538945	7	1	2.17818361160918	5.56990221789717	3.22150124743172	3.41574137271542	2.12886585579107	1	5.65247713965747	4.52882621299235	4.13744651264336	4.43000845426983	4.93833401380284	1.90991924024359	2.52950852858451	5.57899007598703	1	1	3.28127844047082	1.44444086029544	-4.22877967085521	3.47356001181322	-13.2958643952832	3.49117651954987	-4.79917389878992	1.90178659586023	10.6150947274096	0.673063081843156	6.90261298738015	5.4446564635362	-1.62775580757048	8.39465097915083	-0.734696937464047	3.39887525943218	2.67618671419714	4.16789033920246	2.59644644052187	-3.31602667830538	-9.11262143109203	-1.40330909086213	-2.51245464310237	3.11880131565262	2.75491202801903	0.932213006096313	2.87184294131993
159	6.88929736922034	3.30790601102054	1	5.11246505891365	7	1.2911954895516	6.56425253822146	4.8034691591729	3.65588266505261	4.18904098135167	5.06313559910128	1.38055303400879	3.49824948469736	2.49669439385437	4.74590115946779	2.3084111249284	3.58756486704225	5.05173302615389	3.98761391493915	4.61583455408413	1.55008872801529	2.88100658917054	1.74087850779072	0.461108857596524	-5.071926655846	5.20873207882674	-13.1486799085941	3.68699702403367	-5.06118235066725	2.30752884457963	9.59091652823981	2.04492596580051	9.14193927736966	6.04883456613074	-1.10459476337934	7.82034976591194	-0.290708765868475	1.65041505806961	3.38270783552986	3.04901698207832	2.5678809489402	-1.57722289564179	-8.07410760514082	3.249645917952	-3.23673028533783	4.29103912038862	-4.03190489325806	-0.059742052899454	4.37909140727033
160	7	1.38616263515291	3.06364604567666	5.31387087683213	6.48528904321738	1.47134285638562	5.51528435764606	2.35853086371265	3.12512644321274	3.72459712409941	6.37859466501237	1	2.49300479627194	6.53332078363205	6.65886460903377	1	3.65217808395195	4.38826307152755	1.79581363159069	3.41188452278351	1.59337321413322	6.5936267809777	4.81519983451275	1.70923016758296	1.87576835782574	-6.21890503477482	-14.2257120506101	5.57737388032069	5.36061179961551	4.34979627551344	10.1137052946846	5.7103162886815	12.5952862173364	0.330326307151133	-7.22212348228398	4.98002779818409	-10.3160940204135	-1.49239307969431	0.65302119438103	6.72013096230818	5.63046238816908	5.49634337200846	0.145613784766292	5.36688742388183	-7.62762104917104	2.42325462551645	2.08009806615767	2.34310886214176	5.93040315392394
161	6.72458641757687	3.82272950272807	1.13018556689266	2.66444316083389	6.47971480118626	1.06592132706798	5.98163811914911	5.77238341624829	1.37376887636908	5.7708524295608	6.49406330016106	3.20914914019063	3.01403811257257	1.39018402685502	6.67136769093027	2.84084473327397	6.1585074049689	6.19634433888846	3.59968665709482	1.76464268969784	2.46238580410877	3.67279193277704	4.9340188755975	2.63617005397507	3.45972189802137	-3.81488409801977	-13.8723868353977	5.40813318681798	6.17442670231837	3.67041609074016	10.2233558373262	3.57573967748805	12.9464562679837	0.107766556373471	-5.85935685902313	3.01007541828637	-8.90721019685616	-3.94532322141624	0.439682843716805	5.86405568719805	6.63205783417078	6.46320227652072	2.49992424689684	4.43579685133334	-8.7276808462571	1.24434760280258	-4.36220255236598	7.13360750904757	-4.64723496791173
162	2.88570692033684	4.61913275032058	1.67397054625622	3.46622713178135	4.9844512966825	5.62844702739857	2.10375723740472	6.80249124057875	4.78076269272162	3.23233835107623	6.0103688520044	1.75547197261072	5.01822590094301	4.86311453750832	2.95996549383489	3.5781586286692	2.17527065793272	5.51941172742155	3.12040724152208	2.48590126163084	1.55273665877728	1.2281494022256	1.53250883771922	2.81930011885884	-3.2949773794175	3.63404594112629	-8.64199824303311	2.81488049366901	-5.45221422927062	4.05476457429035	9.0283367381366	0.896568053442015	7.71039968194307	6.34610807223699	1.39488528804505	9.24626252544937	-2.74996747972611	3.3247965378676	2.01965902636207	8.86330944918084	2.97370810284291	2.89644710795522	-6.03199194226948	0.848063188282702	0.731205896553951	2.50786187078902	5.49558960012141	5.28626151306104	3.0536051975348
163	7	1.34753990440467	6.75644093248438	6.11627021462188	3.17365290917515	5.09151415123596	6.84746963095907	2.69545164655802	2.94024134557257	6.19832714486114	4.92203713025331	1.44653432758096	1.79919986890178	5.87098436483724	6.70667951585102	5.16817520265941	3.70942576298195	4.09937780650198	2.22067455389075	3.22308577735616	1.98886395916521	3.13896589248835	6.8745026077281	2.94633910527542	-3.3568403419551	-7.09107637608225	-16.1330935671189	4.16033897008462	1.2038985848763	7.72088113383623	3.34649855207772	5.72266636191545	6.55725816888916	12.5769470888986	-2.19409065399139	8.15852670894326	-1.40255061802601	1.12890780355573	-2.53497172947828	4.12080763351067	0.391798229990431	-1.08799716268751	-6.04409765413526	1.72281299293634	-10.6270536175403	-9.11058262730114	1.31583966602406	6.74541633393484	0.178493070242208
164	5.60702888977031	3.28633002098032	3.36698455507415	5.03026681169687	6.75623245577995	1	4.39242782690601	1	6.1066262339931	1.29647037329315	1	2.27152738543173	4.58036422392626	1.65618242500654	3.83382732731006	5.60402727534168	1.73065769300546	3.83891749424003	1	5.14688808263013	1.57616519115859	3.42318659284838	3.57843122597488	4.16908608198556	1.45414413163823	-3.76277854116584	-11.19060200211	7.43341150061839	6.43551389719843	2.54789255612561	10.2792868210537	5.86919540212236	10.2665510828645	1.47030847005564	-6.29472075357908	3.96710593779952	-7.31629841335488	2.50393373712869	-1.92317514826773	6.75754863560476	6.21010395192835	5.57636330054014	-0.863623505010244	2.56367038023809	-2.50288055213256	-1.76622274231311	-4.59825226015821	7.10267342336539	0.00081993251600887
165	5.4586765552463	4.41427613362833	1	3.72843803963408	6.60816410503709	1.51306423258651	4.02527098434451	3.92969159269152	1	5.66427298881988	6.36093296769057	2.32140146154578	3.23086864497353	1	6.19236191364873	4.28426073706271	5.95896408865048	4.67262187104289	4.35792397159033	1	1	3.29241152177843	4.57576570186871	2.49574512463157	3.5651613545884	-4.90793320601679	-14.3198514068143	5.08158734936348	5.38567155872471	3.9518932712972	9.25233529917718	4.28850247831914	13.7379217759293	0.573888864472583	-4.68105130445051	2.10147213312358	-9.03050901343764	-2.64079104847602	0.486430378662918	4.79317662473289	6.06922718920096	5.30446602764086	2.12905764041563	5.19973223234539	-8.06576681447483	1.47716362559916	-3.65377713631133	3.81320328461144	-4.35961045239245
166	6.0605907413701	2.00045902377435	3.00706100771954	5.65054962024376	6.91424033866873	2.86164478810242	3.07719448666017	7	4.12707438762749	5.11358455491866	4.95533107188645	4.12615767859944	5.74531939814015	3.92884150246313	2.41801958448448	5.69544040910615	4.44602559038426	5.19915559946054	5.29526442681636	3.56398374080245	2.67776363451444	1.33900673014485	5.98541945811785	3.71311733660169	-7.25512565529869	-0.55515124515162	-12.6257306837647	9.43536037307063	6.9252679510895	6.90496937737786	4.15144190613601	0.860913957798613	14.3403832988104	7.53558322389993	-13.6296699592899	0.521056371858269	-1.12407621678839	2.59777192655225	1.03262393449351	6.17418461811955	7.80865620145225	-2.255736696302	-12.1141033724551	-2.69197153232274	-1.83885093563532	-7.84529850750393	-3.64728350356726	5.11056641459863	-6.00010572437342
167	4.94651878356913	2.79481871239631	1.24468274754846	4.26750571533839	6.32974276305503	1	7	6.17995970070257	1.53443982614412	1.21196972967689	7	2.23922525483184	3.31147615959116	3.40792500032835	7	4.4430718919626	5.98596217177994	5.37790669386894	1	1	1	3.53548876867079	5.56999467436508	0.927531727845633	3.41584150548356	-4.88441676286329	-14.3963310142357	4.43886159055834	5.85858739894692	2.90286975572489	9.89930556514735	4.28735674975376	12.8351733745039	-0.0202591848129238	-5.09829458182123	3.51610651829644	-9.13158631250631	-2.11029032172439	0.917799634892524	5.6356466861283	7.12606224521966	6.31132087941219	1.1788029802388	3.75220243050115	-7.28465612410257	2.18151880240599	-1.75746058918338	7.10271321201375	-4.84352039436917
168	4.70695176931461	5.29467736499264	4.43740317530684	5.11367493732688	2.99558232206129	4.64950364188658	3.61156159090179	3.14301651586793	4.2603813525091	4.28721060568739	5.47146829609983	2.14389510294341	4.30999690225715	2.29181416747878	4.78039367583886	5.64530374449043	6.28714216117296	5.40155529398904	6.53095231478902	1.2069852044285	5.79511805350806	2.61683425864534	5.21422708697319	-0.359874119833211	-1.81920389296034	-3.04302137886132	-11.7666097844605	2.96732976816758	2.02538532712509	10.7744289321679	4.88250907599198	-1.4401108663047	-1.23295130280498	11.1315743003028	-4.86313150064502	0.82496843320437	-1.94484951125059	3.77243935222926	-0.888934510112107	4.38635180322276	2.77062868646098	2.47561502833345	-9.71623054997721	0.0167841942974145	-2.41340461458081	5.52411920780132	3.01178300203845	2.89419391873174	0.615219803400609
169	6.33119129169829	1.91638859143497	3.73668258380666	3.32606454074679	6.79223817358502	1	4.60536920087076	5.66301045091943	4.45846768338223	5.40151869888917	5.39433358775895	4.35891347291802	2.32257889669877	7	1.76088311168862	2.42830542537111	2.37861005947205	4.55695329191924	3.7470255225707	2.9076776622731	2.85374023106012	4.87193744270098	7	0.90843370252993	-7.79515770240087	3.49898485634577	-15.1436288283511	3.82851970180441	0.737494326523043	-1.18072070459422	9.25522585372207	0.703659753251674	17.2835559474483	4.83263629591539	-2.92286711971152	2.80904574710366	-7.99769397530066	9.22901328651094	3.23038723127101	3.54297341478434	10.0526084165035	0.5612858623307	-12.6351969216695	4.60376264138833	-5.47722874875341	-0.654762674012485	1.92617007496587	5.78121605127419	1.60581101287766
170	7	1.31263633284988	1.59101466404447	3.04797359414327	6.40891614097156	3.21083095055218	5.96050390661476	5.63445638223572	6.73281033241593	2.72985250959691	6.7982023677795	1.63779736775362	6.33205456789381	6.25877931359827	6.26747711852327	3.44192894078128	4.14834414699713	1.68011090005792	3.87926206658465	1	3.06289368946911	4.16982452085267	3.92203331129869	-0.43334067030045	-7.08717140497012	3.06684234281527	-14.8855795337164	5.12700508433302	1.20824927404641	-1.057103961083	12.1453905553937	0.955967766020945	14.9304206209058	7.28495121978805	-6.65324020071407	1.71549307194045	-6.99355449036457	6.65097779877775	4.20824760022492	5.17625933235907	12.9751483272287	-0.933213940316229	-11.4762435852434	2.64856070365873	-2.45140469804853	-2.68743647783575	-7.85881335159839	5.28614084971888	5.94985116583231
171	4.50702173646066	2.57769374873412	4.20835362048302	4.89244121711573	6.70443227626795	3.81263775958683	3.81939998811403	1.26821177056491	4.37177038181176	2.63522905577933	4.65121766723565	5.11257335198933	4.90447288616914	3.83047655680791	5.38971143758933	4.03635035543011	4.35530289589619	2.22637495742967	3.19718380456325	4.68832354826291	1.69153299465276	1.03875417190197	6.03546370373351	7.41837473680953	-3.36222349459204	-4.77925473915858	-12.9432986804661	2.08986818271133	9.1144737854664	3.78244143264345	10.8098147177612	-0.521229319812583	9.7653239206932	6.07663778657357	-9.04576149465615	8.56458138218312	-7.66242870362089	0.744439572677936	2.173560081804	7.99394467429466	8.02129421773103	3.2030784143435	-0.261462883150678	2.57044333044862	-0.481284446668181	-2.19624436595169	2.71765322492822	4.59751962305466	4.25919796450878
172	4.82033860871043	3.93662599326752	5.76288935166306	5.61285254211445	6.67755778737021	2.62676444385838	3.97664097144341	3.8403419834442	4.4084112782323	4.68663190295202	1	3.65389571739146	1.87060521548109	1	6.03458731286357	3.59469082393321	2.72321532385335	4.41627759760296	1.34179314035687	2.14800448487884	1.19222932500357	1.4359992994006	3.50407047964176	3.86314410567083	-0.18737555675891	-3.34215304755342	-12.2718320472332	5.29765921642525	6.73805352368829	3.19586406954574	12.8289100253334	2.60767224204517	9.2459870547961	1.49947613112505	-7.82024165986407	5.29720414587143	-6.33479837875505	3.10246348131143	-0.670277109287222	6.9739199656706	5.2980898786854	4.64415636838498	0.113709095662342	4.84195213119368	-0.477017908770711	0.899605019716112	0.0283041134360937	4.65333276631669	-0.710457670512437
173	6.42519473900709	2.74126235782138	1.51644318612876	1.9924502915058	4.26924265226059	2.68629743692254	4.1948183185042	6.29596421728411	1.35789509406189	2.58897721178713	4.99693684246892	1.41384711269597	3.4513395522375	4.55181954188483	5.76175717582124	2.81686116759406	5.80094283997316	3.41309684740337	2.80724372822198	4.97378778651531	4.28825410299434	3.41290399440262	5.14910636584002	3.59617016898924	-4.7383231481404	6.73816099884469	-13.4163471769359	2.35434159877435	1.31063915681388	3.7512598720301	7.84515410170126	-2.52638880390395	16.335600978349	8.71372625681232	-6.1540767587351	6.07953383734677	-7.36507916081105	3.86048704489801	0.802403222757086	4.69519336641521	7.75910239141926	0.997499999530186	-12.676992925081	1.7155389512345	-5.31903491458945	2.68180248459539	2.24567907957194	1.20403508366359	-6.63503980081696
174	5.91692487668177	1.48491327412919	4.68083020570266	6.28947362971972	3.72404514237389	2.37119656088839	4.24348302593336	4.51877146110547	2.99018427940612	2.19864650460004	6.12793930157935	3.1152927617862	1.28708055055346	6.89708002537681	6.3423179772018	1	1.81551771183137	1	1.72591735492371	4.72197153800119	1.5237505330819	2.37970257863565	5.76700436206569	2.27305915286534	-5.58836053284117	-5.97893254275744	-16.1907961064014	1.87658650490218	4.04468473313523	11.0370417610941	5.41243354720647	1.89405137037332	1.35115823399407	10.3262140510057	-4.63796608470155	3.55466895113326	-1.17133885466952	2.5311904862611	0.735694603302935	-0.103268553515472	0.910109114223793	0.179124060405423	-6.84905929072242	5.5153413969989	0.172516416637218	-3.90234815306463	-4.28974054536247	4.1754354347798	2.58129418648732
175	6.2186106058203	1.55968122427483	3.0731494637818	5.84814814569594	6.59649064268581	3.82553049263817	1.92690641282052	5.66766354231694	4.32190137563106	1.49104918186105	5.89617125515736	1.35900187711234	3.21778484778418	3.67841026650834	1.91762606143461	3.47494176174366	1.74010876209348	7	4.56695394485274	2.28927099296566	1.42699684341239	1.73445974122682	5.69073919458116	3.559836641444	-6.68522319001716	-0.365417186376504	-12.3568060136048	9.81476526090361	6.61987767752216	7.09301540398657	5.08183145951587	-0.456818089382366	14.4757857211113	8.60076066832515	-13.8938536807604	0.328144165270922	-0.917108531369217	2.55767857158355	-0.0277619436854865	5.94029113056523	7.17715908887922	-2.51943941209428	-11.55898258107	-3.68654441399323	-1.0760640489483	2.47450647534724	3.04801007507763	5.31627107134217	-5.0204293858002
176	6.93489554919192	4.28277510256556	1	6.82738703166167	5.88449402575541	2.16497982853423	3.98000682849417	5.959559502234	4.90808737197776	1.38462848271322	7	4.39453104950249	3.7805586732228	2.18418729781446	6.83036073594044	2.5084020489867	5.71118226442752	6.25366324943405	5.63068511742942	6.45036617288699	1	3.50020619544329	2.3557143128785	0.814474384508426	-4.49552807935341	4.6048275063298	-13.0676445377469	4.18712163572915	-4.8973269718162	2.12494047014761	9.57019113603816	1.56146675681595	8.50359823944998	5.55206594686893	-0.363872525546525	8.55640350248941	-1.61554381399309	2.59161258301308	2.50339581388729	5.0034797451523	2.4328956202973	-1.23648762423824	-9.40726569292125	4.41973629444411	-7.30141039873848	-3.34010925729742	0.726113516085086	4.85147460674372	3.06188734984904
177	6.96749641423318	1.32146621143203	2.14727769720202	3.06233867387371	6.7878212312816	2.54869201003225	6.21683782588994	4.77381088128735	3.60581299100421	1.33721666957029	7	2.64191997805229	7	3.71227584642489	7	1.86614721022204	4.17610270846968	3.41369369810486	3.39270106683638	1.15761905371618	5.51520868158392	3.93957972325345	3.57327256508933	0.936513909670572	-7.0540342248066	1.57952703938065	-15.0507187292012	5.63652089245262	0.961371088962606	-2.64677496919497	13.529820646038	1.00986261496052	14.2142114896301	7.01497144278406	-6.70992016963252	2.190726454691	-7.18605309952628	6.38676482787115	2.9636159950742	3.31535073073184	12.2442290490002	1.60311956492194	-12.0484058152218	0.924225526251361	-2.16769950199443	-0.997856460183115	-7.71561413995579	7.80262520520889	3.17892977595329
178	6.84181812096578	4.58479536126513	1	1.75942273190534	5.12220222600946	1	4.62189834722217	2.33784890762059	3.04750036408842	3.78029960503563	6.11560947327858	3.70315384146893	5.40803639337161	1.22746868663872	5.27843107844193	4.59611950483639	4.8956397746772	2.89591128498702	7	3.6002147026889	1.78138008841277	6.8176127963628	5.20908021365652	1.85487652248003	-2.53369753745888	4.74430352883826	-15.5330131028194	4.71645021574051	1.30124852724467	2.65692662762825	11.5073154271094	-1.57718556805027	13.5086820541378	7.26471004257839	-2.08714703271506	6.27071954280205	-6.49915942438053	7.94092732444556	0.453807534543033	4.65948954973572	6.80589890109157	1.61023699080274	-10.0545246165496	-1.0579950964922	-1.47554123845332	2.09041050290344	6.0377479803797	3.38605894831824	-6.09897788363159
179	7	1.21087505533849	2.01929822787179	5.60038145176785	4.95074643076196	1.92116289424486	6.4304662993961	7	4.31075372450164	1.28113933552037	5.56523172813844	3.02267578327508	2.99871300033743	4.23312206902125	3.33819495212439	4.25505848386062	4.01731013015906	5.5491872275945	4.00416659038529	3.14098559776731	1.21216511690614	2.21653198550591	5.431445924353	4.4452703263772	-7.04060003921441	0.471460529038054	-11.8026014530645	8.57787231948729	5.54363926077214	7.43848925229549	4.76387305682775	0.279046593253628	13.1692620190052	8.32635161894986	-13.6407765376178	0.425528402249278	-1.06075574596607	1.92867465888327	-0.183176666977745	7.15053997829201	8.13793285822786	-2.98884567761433	-12.4768456637472	1.6192435230055	-2.20221149592319	1.48782696194836	-2.32874331703602	5.63482836558835	-5.69960241060361
180	7	1.33329829254661	1	2.56274053188604	6.79125758331849	2.81416438316977	6.60904972222725	6.35266824533396	6.43154364254504	1	7	3.10418045501366	5.70530453136012	5.77228886696461	6.55145221288025	5.83611839552986	4.71333345993667	6.44002317574115	3.42378723521137	1.10818320111092	6.00548196429382	3.74334997361768	3.7021325740336	0.274210472247797	-6.08751739523931	2.53672911854216	-14.4749283007236	6.2693639021956	0.987053007235917	-2.06348200801874	12.0530930600939	0.704735724904065	15.1739490511448	7.12503924559533	-7.76028813183614	2.87319788306651	-7.84583090078956	6.71218931954515	3.55468413095853	4.30942872769929	12.5139574096353	2.07928570902462	-12.8387328562963	0.754491862793605	-2.74048267065512	-0.0360444909341398	-8.18442973403574	4.89641494140776	4.61773925861165
181	4.57237890526539	2.61311648633665	1.23153764231849	2.23765971669287	7	1.34542576024507	1.29476622545586	5.76758941486933	5.98453574943266	5.24067291854391	5.9229118729856	1.54471670336549	1.20302705539536	2.99779549267915	4.25611262864045	2.54922114247397	7	1.46811914715423	1.73461394488146	3.09508342856055	4.45597685707204	4.13551425947026	6.60285556363651	1.53284083872127	-4.24436809306736	-0.458397237547183	-17.5238294223045	5.22047376962186	3.297861587626	2.2157012075231	6.55632494760586	-2.05839514084014	16.4595805724534	7.40132540462368	-5.85537229013489	2.28692590159538	-9.32638353232206	1.73066338085245	-0.720062714962491	2.88495981492209	10.0453124796093	-2.73278398807494	-11.0158195813125	0.842005733179841	-7.22096582473269	4.31196368699981	1.95008643361025	0.0537051745908155	0.381403821390438
182	2.1981982403002	4.83486833116373	1.53950224811549	3.73884689567841	4.65938543342202	4.08600218640266	1.68647581462696	6.35460150018526	3.95175575591708	1.95798557313883	4.92384538797591	3.3449137706298	1	3.56101741719989	1.52949506848877	4.1359630650278	2.59098219252123	6.27762565626283	3.77891305372137	1.47805875504771	3.73663347050724	1.74949663709344	7	4.20046232387918	-3.61295598322761	2.25627518312242	-9.96617488434157	2.88586725453955	-6.37493893665466	3.60121670106741	8.35187853739297	0.795635366617501	8.94064692684069	6.73965134371491	0.601542138731951	7.83346433686597	-2.89265626737467	3.21741259410036	0.541081735684375	7.30957847014934	2.77360769799427	1.38183276095857	-5.93647779901608	4.16757144570689	-0.296036417374409	-8.90177919179327	-3.03775509067808	0.0726697078174113	-4.33989761285361
183	6.3552395971485	3.63731059237687	2.70464970556587	3.30895532908028	5.59469364979603	1.58338611904513	6.88097966894852	6.50008122764756	5.66874750209154	4.44102690415429	6.4158984217615	3.66517837571216	3.41495201655995	2.06664405084836	5.62789382751464	4.17167789176878	6.89085530075228	3.5707368217106	2.75381916653088	5.7243538242409	4.10871323978924	5.74677287037135	2.59498257509609	2.47058138673788	2.96146273658756	-7.74274005547429	-14.9305952237168	6.5210438357218	7.81321491150319	4.24197762840776	10.5344651335759	4.38484595041813	13.3398980203315	2.01551946821985	-7.3957884491084	4.10075803759411	-7.73841692344479	-2.58635375200668	1.13791939633372	5.858734410419	6.87845759476109	4.38776037726046	0.899147549424263	2.30653317974822	-7.10119103489698	-3.75996779102169	-5.70254947627159	4.7476695188021	3.13708112281051
184	5.92637627589952	1	3.12533155078349	1	6.40189912428799	1.94850575352642	6.02372317784494	3.16069995265306	6.12342495566039	4.96979926799821	1.30188299145767	4.05483205956383	3.90391686076692	3.68091524285285	2.44301691812905	5.04170712555054	4.01032305011881	6.70196972929629	1	2.0582357231132	1.6718906251444	2.81903061957377	6.50555274011491	-3.14692631232195	-9.15902705164449	3.51407929208451	-14.2335851558521	2.12024985656295	1.19116925637437	-0.135852966392925	10.0405516204084	1.19798593615802	13.9821855846266	5.06638541104838	-7.88688165032537	3.31712786812916	-7.34562239594623	7.34441915122967	1.83110881189806	5.66332931779285	13.1568572452394	1.46031472725184	-13.5737337050528	6.95675544224076	-7.91037590925704	2.67785183301747	-9.00074526602225	4.77744203980386	0.13417609250584
185	6.4710616922156	5.09124563197187	1.29025130401971	2.5644469618035	4.3394537691294	1.12351371714146	6.5138288016039	7	1	1.41296589382075	2.39744183476269	4.19152512177491	2.10854284220826	3.57878018929804	6.5357280822397	4.01242034850732	1.35757062822803	1.83718269721126	3.90066442651822	2.75456937561208	3.15652389498639	1	4.95000368750966	2.13309107925672	-5.83663409545051	2.20936213334558	-15.0947026135077	2.95448961157829	1.2165620240987	6.13879326479797	7.58573874401449	-1.7958570377666	16.056439886486	8.12734419288588	-2.49459170621516	6.47156546100899	-6.29184818949799	4.65520172904044	-1.20360866966926	4.9782913817248	8.87627056130444	4.22346846385133	-11.3260641568674	2.47789038390923	-4.91706773542993	-6.29288017517133	-5.12708013596208	7.08589163512581	7.57385030109232
186	4.97693359003973	3.56837485510575	1.04258898481576	1.54263336697716	4.8832805089106	1	5.50377131881659	4.92040749458386	1	1.46256044752987	3.43248329605081	4.95921194309672	4.80836967158645	5.73386469597496	6.77744002754816	4.34343268067714	6.51024998282977	2.03338453154248	2.26915778687786	5.55984431053415	1	2.82204611261294	4.98004035869201	3.97791046820711	-5.7954950989633	4.88591205362375	-15.8137375369577	3.55829372412306	-0.0918734088022748	5.3748778825663	9.34512240806009	-2.32532207692098	15.6633713796269	8.5443178414693	-2.46431072475771	7.2423093589281	-6.16613853930786	4.09056404736147	-0.213585401650643	4.9258952911457	8.6764569680481	4.65783921118859	-9.70094417055618	4.2426616449701	-7.48386477682216	2.41067076387018	-6.13108236952724	2.69172463479615	7.5840042175061
187	6.10943012038154	1	1.58322513962973	3.33137557418343	3.97118427905963	1	3.18142091260658	6.77887467653798	3.43627733530942	1.41957528358186	3.58562029612514	2.91431415773337	3.52122803572754	3.15173587773478	7	3.71796466724024	6.3107211249898	5.29217459774721	2.09904982066435	2.64836049457343	2.16443549181415	1	5.15572158710691	4.1146849217956	-3.92181736874443	-1.87776896337265	-12.7754809502587	3.32761330122869	6.91998625566145	5.34965358559503	12.3652811713855	3.00141661033267	9.63487569210367	0.872695302314634	-6.06122058010877	4.1964882517819	-9.00233358623688	3.86090904427637	1.84767864832593	7.66114675538858	6.15548256642328	3.77291061824594	-1.18962401844973	6.58218694278924	-1.13787846638876	-5.80061991051958	2.12192269508837	1.97937778257839	6.17452908554966
188	3.21924081501848	5.19197104328195	1.01612293456589	2.93696971479618	5.56242618122455	1.43463562427316	3.92562212125962	3.05422503734804	4.62541495044942	1.42271780641475	5.98073087921837	1.17540931997447	2.67759847070268	2.61310188494767	5.94183382872486	3.58565807365242	2.0874525809948	4.54251799838602	1	1.31421552541236	1.57557617698906	1.79268175767551	4.96116576197668	3.92118003392908	-4.57336606182575	4.89274026141215	-16.3672484760797	4.67886693427766	-0.179317865717527	2.14670415714044	7.33421965145573	-0.645465232489091	10.7812177186955	9.03148060080662	-6.69697515250649	3.8534817632815	-8.10742923480284	4.54671290353813	1.53965108227937	7.19869510328149	10.0165792484239	1.57442494283262	-9.31714003648845	-1.34227106584847	-0.650335767120409	0.331879815835456	-7.74727376769533	2.34583826821986	3.86065105351442
189	6.35030176653972	3.66217111407385	1	1.91132342541366	3.15608807788174	2.25083295747299	4.61891300652205	2.56656978157054	5.48029438072393	6.70252764352683	5.5001345977917	2.59670335686364	6.32523234105542	1.98400242278849	5.96131470482718	1.23235764995126	3.39379687107581	6.200746187726	2.70185321169094	1.54204057611056	2.72644661424653	2.28735353254403	6.72025283374565	2.79920912260936	-3.02860996708848	4.94517533311096	-17.2095116863746	4.78978793506832	1.74205756920874	3.87909649891266	9.9643503822171	-1.39015873109355	13.6249607943495	5.93358488865968	-3.7158360478829	4.28956998057797	-7.00178560888499	7.87414831766117	0.0254791020401317	4.00834631155588	7.43971624685504	1.70185761418267	-11.9316165874145	4.69057040917747	-10.7895399451223	-3.68170641769929	4.92926628027373	5.87008849030869	2.12258105863081
190	5.55283065654525	4.13896409378907	1	2.15762188840961	6.78372040855515	7	6.70142138610288	6.71131404035793	1.093556535645	4.44599063963717	6.82183637500686	3.2969750977422	6.31406338654286	2.98840575277021	7	1.58138516826731	5.00494054517309	1.58642462038213	2.18517213731007	1.22408641419259	1.45958694964715	1.81201917298754	6.08927753536826	2.50636062409498	-2.89980102578688	2.15668432058305	-18.114018152712	4.30397334248277	2.59291430735848	-0.53248360948135	6.35833544533045	-0.99057791708615	14.9390630198693	4.20883269394966	-6.2817648255946	3.72937733784352	-6.35861786405891	5.69670538911102	0.943504951288768	4.1400334735404	10.4895436690672	-0.475584609052289	-11.0803093776612	3.25753621942548	-3.02444691869627	0.739668031443841	0.795529607378422	1.29590853970655	1.14563536161938
191	6.64144181951373	4.41306747960404	1.48905330816549	3.22455741242414	5.69428290814971	1	6.47653547410552	6.1889421515305	3.82533761759438	6.92996862630797	6.474056464578	2.17727974373001	7	7	6.71632406696009	4.66698878265682	5.06329465692837	2.27922221075415	1.75918451751363	4.940976993302	2.54842838706573	1.55956334159633	2.77024642077197	2.51326865359934	2.22772597907674	-5.89890013156252	-16.4901714878575	5.06717301434983	7.40315987211648	4.56938689020733	9.65696512692854	6.53874019353148	13.9185543537259	2.00063411907641	-7.83041454365103	4.95401893051185	-11.54550796796	-1.38271906193395	-0.118024853573649	8.04378209539141	8.54806331036265	4.18224062842418	-0.240669709945853	-2.75593318583997	-4.52603728097129	-13.4308973461882	2.32101886594446	1.88162663513715	-6.91320609449068
192	4.19720827104796	2.23582408502002	2.33684625603923	2.51321416634076	5.3808667253295	2.89659742739612	1.08416107060555	6.38756730756919	5.70837078360202	2.92461922173386	7	1.35142278638319	1.24833759337234	4.28188484535256	3.92811017655931	3.20893314390164	6.75222064828951	2.26485202380081	2.25140861239648	1.46354841165808	4.78331231998192	5.12915392040884	6.21746354030498	1.77507860194609	-2.2442168403107	0.334785713832458	-16.6518523197703	4.69815774667589	2.89497314888543	1.68474628968026	6.03922713924337	-2.66030843740489	15.9844075719036	7.91941458783694	-4.52903992559107	1.2366763215664	-9.50629758091224	2.54117004810289	-0.578512264888292	1.96671277031809	9.8452544191919	-3.83560915573444	-11.5099681709935	2.32692823828659	-7.15175340583721	0.401095876357461	2.03774148424132	1.22586827222587	-0.261989372590599
193	5.27782593396295	3.90724986194266	2.52786938013387	3.57527285457218	5.97188191585519	1.15312121211069	6.58181715993444	6.88975994498445	1.13599234423485	4.99646937635603	5.74311508021169	1.955821574303	5.91775490013981	3.15205790819	5.74591093807033	2.29966584292328	7	2.87197941818594	3.92121611150202	3.54522692372127	3.46077429607022	5.38430800948317	1.25752116683192	2.76603892978571	3.55759455231952	-5.87382293532025	-14.1786944618772	5.46465983352586	7.07692343712831	6.1255666139497	10.2494406203713	4.37057306878552	13.3069296637632	2.0958865942279	-8.23327341131029	4.41784376978764	-7.38463893904018	-2.16091282318477	1.65311607571463	6.7689680383316	7.30213732141991	5.51768500272005	-0.0686724020984339	2.21064085128065	-6.94916061477074	-2.90154713170237	-6.0279121768233	3.3249444703084	2.07366150538759
194	5.15450859572618	2.36230015024595	1.87234108898987	2.59826100452593	7	1.5679384783477	1.16477162918403	6.44243722679179	5.65126635138176	5.55566580646117	5.76019425131613	1.48067241175901	2.36239327393595	3.2042611574842	3.62302044306522	3.23429992154945	7	1.74462428041669	1.31899272394464	2.55242846752399	4.86305113194587	5.0509632860228	1	1.3830968420455	-3.13188342632706	-1.05154966712897	-17.4341558337717	5.7459294977318	2.6851417535361	0.97013059362771	6.74312125442287	-1.76453817277009	16.773913154218	8.22049742162714	-4.21499526945386	2.49988835034167	-9.17830185478291	2.4470624898033	-1.3664848089926	2.89897056468281	9.72471940457366	-2.69576703232277	-11.0000365894481	1.22361836136318	-2.38669613438731	3.38770959880538	1.851152633397	-0.145036684979012	0.209031023601876
195	7	2.03121258491358	2.6228553179534	7	5.81847454801355	5.45580984831101	5.53111990162362	4.89968406087166	1	1.98457905935551	6.34644305371408	3.8120909235879	3.19603916956764	5.94077015264198	4.23996050206519	5.87240803079751	3.25010619600967	6.10759013548485	2.42118367626182	2.12929605736483	2.5917128874637	7	5.97087701825747	2.06112014514162	-4.49275966311449	-5.77531284536958	-13.3233918719238	1.30018395984893	2.96637135839178	10.8574136635732	5.20107815536165	-0.848138170031847	-0.234006996031096	9.96449312559609	-5.21914776456972	4.3221255462715	-0.750110587192748	0.0121628658596185	-0.905183511335702	0.61477918012266	-1.23273561430699	0.197303386951985	-6.72927516102	4.97776860212683	-8.34129505467469	-1.77597980732896	3.58669109469944	-1.55058415862247	6.40670423246157
196	4.81338178901979	5.83539594584925	5.1750932391863	5.03519738989341	3.23087553154885	4.07812483558477	3.66399897438066	1.38234649335774	5.16062515430142	1	5.40679232047411	4.37639276609419	6.65345237480882	1	5.48753682605589	6.20134279954724	6.47736326871908	6.57159001375452	5.53453496615862	3.57124853877923	6.08726670996505	5.23332697915251	5.07451612448191	0.726820154718938	-1.44455724824401	-3.09454476251319	-11.7597541733926	2.90359648177516	2.9836014220481	9.71241202650832	5.2905687589776	-2.37541738925263	-0.00761849014452809	11.0906880624572	-5.15205652645495	3.11750927591649	-1.98419368393631	3.71156350358821	-0.495715686855145	5.15728074996325	2.77192517949688	3.23049685594997	-9.84547281092153	2.07427688711686	-3.12817434090608	4.16147925976333	1.35648561379947	4.1323937177089	0.449788568524635
197	4.3734289153353	4.75040323472512	5.07062657229033	4.87533276497484	2.3780725748137	3.78991182482592	6.75269641668071	3.34748567765758	3.45027750258399	1	5.19376695198176	2.69692460237349	7	2.34784193479014	4.77526691382007	6.72674517823658	6.18410373696664	6.40644180620787	5.3577953067587	1.2832607426928	5.18892484208053	4.79085314754481	5.88768417983012	0.0620358349065769	-1.6302623072838	-3.09096597137911	-11.2257407104747	3.29538393570698	1.94051702556455	9.61155197325583	4.1659807421829	-2.16684590921259	-1.18266007269144	11.6206712264122	-3.51336743751073	2.71217412491677	-2.38343844739638	2.88942652171404	-0.360978964355671	4.54627091288672	3.24147264958302	2.13353341175061	-10.3124703823269	0.429592469386606	-2.33858131618003	5.12778398932841	1.991681606379	3.10077885451998	0.327853019227214
198	3.98041260933132	3.73746692505932	1.0504041779324	1	2.96691618682576	2.17613166268472	1.20645306280713	5.69490178390446	1.27480929440036	1	5.52014744913783	1	4.63965381517078	6.22283213594883	6.4830429840304	3.73577168915607	6.61487338756575	3.32689602199006	3.56239519672076	2.78309563208928	1.86416644026569	3.07725004962943	4.45498686921719	3.33317829410726	-5.71105329896975	6.5526790859767	-13.9712564546791	1.94702513383129	1.65813505849388	3.29625378879518	8.39438612027003	-2.05554452966451	14.9373816217497	9.67869860339622	-4.60474701416431	5.31048514413542	-6.68628577274698	4.84873370755612	1.19421752207104	3.91669871449315	7.61724682803884	1.26810668772335	-11.2124924295881	3.29465648470916	-3.99664824326323	0.134901277875107	3.39213500316017	-1.92356843153295	6.11121583993917
[truncated: 74 more columns]
