# Supplementary material for: How Are Mate Preferences Linked with Actual Mate Selection? Tests of Mate Preference Integration Algorithms Using Computer Simulations and Actual Mating Couples
Source: PLoS One. 2016 Jun 8;11(6):e0156078. doi: 10.1371/journal.pone.0156078 (PMC4898694; doi:10.1371/journal.pone.0156078)
Supplement: S1 Data — Newlywed couple and agent-based model data analyzed in Study 2. (ZIP) [file pone.0156078.s001.zip › S9/Euclidean Model Data/Euclidean Couple Population 11202015 0249.csv]

	trait1	trait2	trait3	trait4	trait5	trait6	trait7	trait8	trait9	trait10	trait11	trait12	trait13	trait14	trait15	trait16	trait17	trait18	trait19	trait20	trait21	trait22	trait23	preference1	preference2	preference3	preference4	preference5	preference6	preference7	preference8	preference9	preference10	preference11	preference12	preference13	preference14	preference15	preference16	preference17	preference18	preference19	preference20	preference21	preference22	preference23	preference24	preference25	preference26
1	1.23770934402884	1.03662912697244	3.6869946910578	3.58884962069435	2.85672276001469	4.98382090053403	1.98356043689865	5.54565006167209	6.95085392229254	1.38311810368151	5.09827460345567	2.28999345102435	2.02774754294169	2.71796743137258	2.16051527723679	3.48847880056688	6.77910291238308	5.45232405270025	5.1742068160911	6.94756570578277	2.53237008901349	4.08018026104497	1.93725329497852	5.19187741315814	10.654051918246	4.88138987487175	11.4660371797321	5.83153807769112	-4.97623459415461	0.286902664791014	14.4913670699521	8.18631438604883	3.21994395815139	-4.29947661939411	6.28627378391591	3.75138979383523	1.70031896723403	-14.8982407416518	-0.208718051301503	4.85959935682133	4.50433096513058	-2.81112084781918	5.17447342741754	7.74615481389974	-4.55445476664153	1.96900464568425	2.41983739493194	6.04080012762644	-5.36509566119634
2	1.89069088727216	1.44089475938463	3.02091496071316	3.92687737986048	2.28339599555419	7	1.95592542627871	5.4014048621826	6.10871864601006	2.9147235934731	4.68560434801788	2.14438059696765	2.22236177934001	2.70881865212836	1	2.64704859406527	7	6.84464066207655	5.19327911556115	5.9164297909506	2.94695157138887	4.24623410756694	3.41700391801974	4.92740756972688	11.544887183071	4.0148182202422	11.3564021809622	5.97269790010254	-4.63945497873333	0.370837922482736	13.0546384133015	7.73549264469224	3.14944914596452	-5.39548385089561	5.20504481965875	3.74485318197688	2.0735033397209	-13.8453238319599	0.558332460322336	4.68085040027959	4.12205449041444	-2.1536722899955	3.90245109136134	8.08863793361102	-0.222197867254826	1.70702167490465	6.96416354293265	3.1087466782949	-7.7070551121243
3	7	6.60062428538513	1.05708973943356	2.80455520308619	3.30007901968552	5.24700992910392	2.72914225582239	2.55640310932632	4.62590873008017	2.95080752939706	3.57843302769718	2.67800604673343	1	4.22403385604622	1	2.21191806214732	4.98620929240897	2.84970392412471	6.06982939240012	6.21043678147707	7	4.10687901662037	6.48630216030834	4.71364771404483	0.859490047965325	0.910247943147551	13.2116170745156	-2.07812501296032	15.1181896241588	7.48752597130621	2.22997287527897	8.66279070137047	9.93418036784685	-0.448690040564561	-2.39622889796501	2.85397906317228	6.05373949601492	-22.3032839495296	-9.45205593575817	5.19033140973681	-6.24627826096105	8.63114844819672	-11.9184784049864	3.72887920877911	-6.51633496772569	2.68255990504588	7.46817824429843	3.3570140811582	-6.0686307726395
4	1.49196354830268	3.55103006780628	2.70073734147581	6.60076757300092	1	4.29112936290826	6.23327008203857	4.34110141118309	3.67104729678468	6.51790353324078	1	5.27237572514205	6.23342452629377	2.13976596347834	1	1	6.92777299232685	4.0080971906805	6.64235492225619	7	5.37141428311716	2.5184898786436	4.11414177379397	6.9063619558156	5.69969281331751	1.74068180172402	5.29765240916656	2.55256337783085	-1.69401219529463	-1.95650757931805	11.5083304051364	4.93873161204872	0.306416083072195	-3.05952538107045	6.98619211181182	2.50015422701592	2.54314381564486	-11.5128737076354	-0.793927754886198	4.45848824091243	5.11220560389362	-3.96452667909239	2.44615693540037	7.52021131675921	-1.87488689979915	2.83110009800679	4.3110619057095	8.09804081600154	-5.08935170240781
5	1	3.85159995923016	3.54275172104183	6.42323082593541	1.96791926692673	6.43537936675991	6.02516692488631	4.55674602326603	6.19785602895723	1	1.05114647167823	4.91083873262862	2.19370339960583	1	4.38198265980369	2.70936799733347	5.36463234151697	4.62248242319352	5.47637333996528	5.19337456795773	7	4.65730372436147	5.8009077025691	5.08624466472749	4.01048420999425	1.64152433907632	6.26824133505159	4.82871431454535	-1.54607055277764	-1.85491578670445	10.9803077358747	6.49742077584298	1.62822360366527	-1.14372881729064	8.75822281025829	4.52131513357107	2.57047792615389	-10.293353489694	-3.09010871660934	3.35598030608845	5.1989266625146	-5.29817799935414	1.22970330640331	6.30169665979969	-2.15100317264513	1.72791278988014	3.23969144643267	8.30384928242975	-20.8143053204237
6	2.25101325088534	4.05599937542662	3.74446080381285	6.89632261579757	1.59883636579956	6.23987015046237	3.76877621876761	4.42635729604113	5.57667508942392	6.6901214503975	1.05727829970165	4.34456861397878	3.81259402468402	5.11316029289612	1.80822288241231	1.70641270554699	6.49358205409726	5.51991220813124	5.6365483073712	5.9725015552349	6.58050258084522	3.8208947058657	5.93107266539079	5.08698837843067	6.84297718799979	3.27783284271138	10.1583373118767	5.50547152433489	-4.0992446970736	0.648937964787095	15.8047024950143	5.0129411349933	1.36556112418327	-4.71908935300309	3.60218711403446	4.34725634105116	-1.48621460679483	-13.5232406150904	-2.83018338473564	5.59722322245528	3.6219013682658	0.203024256154562	2.28534609437464	9.4139784298849	-2.39727127540989	2.65691934561972	5.61327191081129	5.14852435445281	-8.39031615855203
7	1.55307426272606	2.15628644894906	4.86905204831363	4.44859535409807	3.3002809602388	5.90171486256084	3.75306900711369	3.14209132582185	7	2.01268178783678	3.67010510579034	2.08155302284122	4.21892939801393	4.22487105996491	1	1.49826024513126	5.08245647341724	7	4.32720690397024	3.9288505504276	1.51099374385124	2.97731325819857	2.16701522162912	5.43641991782742	12.0734848556347	5.48242128384751	10.9967626518761	5.38671080838661	-6.65114926949547	0.718830509520952	12.9421179031313	8.55380934113214	0.944886572553878	-4.39874412849897	7.65188538599635	3.38801313249862	1.30611185130345	-13.6696942258759	0.273747381828896	5.63633825457351	3.83946960705845	-2.4106459224234	5.40081486829816	7.37655531791182	-4.26723731510255	2.00915430380949	0.223564742702203	6.26333843155002	-5.42072280380298
8	4.14992306530647	3.95359169042144	5.99809448142447	5.7572694789287	4.02619669035094	6.95118360472366	5.94881316373604	2.76780293139113	2.84504145097359	1.4540098557961	2.35432271822415	2.25667749090014	1.03150934402132	6.88595907031789	1.49005791799226	4.83952963911897	6.3246643181139	3.49256103434368	5.75809079870382	4.70095967320943	4.42675238478919	3.87921370289989	3.24822817505168	7.68218155877745	7.00030902073774	4.06228284876965	12.8157618050636	6.50438433252161	-5.04161813181147	7.01074534656089	10.3103737527856	7.95998191715879	2.45363765203273	-5.4659555940794	1.86928007780325	-0.0741168135531156	-0.193018097571187	-16.0013357336635	-4.57371361137792	7.18140724712704	9.72658873202137	-2.55970327577394	0.508718787744473	9.01200590433024	1.01907358577496	-1.68657619125791	4.90128021965311	4.71733698768383	-5.48846399896636
9	2.12185629912257	3.74615666630008	4.54025912744258	5.23546299169158	2.18019148805431	7	6.75070216925985	4.60119938014677	3.16370992509908	3.98717111825042	5.66075654740988	3.30036347335286	1	1.96017634550292	2.3443313165882	3.45645622966279	3.73483407651328	5.39263333183874	6.2705031342998	1	1	3.52397941246454	1.56121106894819	6.91648783548784	7.38953717606727	0.851537646076215	11.9172801274363	6.51533900503931	-2.57455479144398	6.08040307580058	11.3448954699478	9.08527879184103	2.37569345221292	-3.98581902829826	4.74787662396253	3.92507868432816	1.58250271695618	-16.8557856293741	-4.46156003545256	2.23670290653563	5.29395783392624	-1.92593030708256	1.67605759478305	6.4228103393072	-3.76507838987851	2.57541718451655	2.17521510256701	3.57305551403162	2.86318222605852
10	7	3.39501898374817	7	5.01099194806315	2.46173188619833	4.73972709950533	5.04622213287805	5.53326540148304	6.07819336380782	1	5.44737117011806	2.74334879009716	2.66128366469217	1.60605137422243	7	1.94455572916149	6.99520265278465	1.90337003924382	6.48952036364582	5.22174666627363	5.68169200744375	1.37668384675632	6.00347097080798	0.902377553856264	-3.93347708314619	3.17635535037361	11.9593165186592	7.4830993787533	0.329790940404465	7.28421534031336	8.47526985437012	-0.525028773178165	16.0802331398846	0.129604489710473	-4.9765720710472	0.574714674851694	-0.15387421433156	-14.7077627438671	-4.21958050619789	6.09902694883127	-7.28621555501115	4.45338388660639	-7.33647870703541	6.73600322870336	-8.07390477282885	0.381317473374279	-3.8373218674349	5.73517268259822	-5.71719234765816
11	3.53174745283196	3.92901594919378	4.52778045587254	5.58902062754783	3.97090521139891	7	1.85296248345956	7	4.78600247812139	2.44716686839572	4.56407789144716	1	1.21455142762347	1.54615374242504	1.82999112900768	3.28718736818397	5.32778614927529	4.88395256750339	7	6.55991243224146	4.42752050225783	4.92305434452253	4.32082610248362	6.96792749450258	6.84284905329799	2.71057108311953	13.5455101396666	6.07468639072311	-5.47218645791301	8.39913474734057	9.40405591472232	6.99176994364012	4.27917990425753	-5.38677790005165	0.758923495833338	0.176325991604306	-0.598147917349984	-16.707478361692	-4.6441152541896	7.56541051825242	11.8438267388291	-2.55719017809406	0.821798330009869	7.30295983292625	-4.06983289825811	-1.37734816793797	-0.621862302060043	4.6710396663464	-4.09568393337005
12	1.66545864385213	3.25243878916075	2.6485577619282	6.58838572235939	1.74202629547681	6.12100212605858	5.21225154268356	1.33018621687588	4.86164066909115	5.47425727688084	1.45884147899358	3.91910087343339	6.64726612047619	1.96911279967476	4.67350495403995	1	7	4.32526981124076	5.91173528289766	5.9656536234411	5.20674330885543	3.61620229412978	5.17499286642322	7.13385176645266	5.08213341144423	1.82997294249642	5.7457216499776	2.35730993433291	-1.61506730835043	-0.870947147327217	11.5192621480334	4.41788775687666	0.346285738494815	-2.93069515128918	7.34555368598994	2.12042566679542	3.22019427059048	-11.4216482382585	-2.03598852121663	3.36536568099234	5.33226071750352	-3.53322515597737	1.72077717312155	7.93798512391849	-2.12669561805695	1.754975823994	1.8371149103647	7.74081044894528	-4.81359947628849
13	2.79613393880012	4.3125433151623	3.55792445756328	5.42894038859566	1	6.94338448991626	2.50337514952939	6.11199352226257	3.99149679508663	3.26603448716827	4.30677420319644	5.47908998010462	1.45450174479456	4.06689045777445	2.12063106986374	1.49505213207421	5.93756274854645	1.38172449711441	7	1.20756094058285	1.47823513589627	5.78448549116984	2.95233198948024	5.45638812019958	7.64771636407905	1.77434891576945	13.6880445455921	10.3766436411913	-1.21746296773669	5.14409912017953	12.6203635782144	5.3736331970329	2.37029644118648	-5.23112159364354	4.22627104079265	3.48201130787818	2.45896862112245	-22.2356134865721	-5.66849966764818	2.22921567097102	5.51571815970758	-0.176924495922197	0.806896738870153	6.17118652789057	-3.97942387798203	1.47034182838212	4.74906117747173	2.92829514388079	-8.13859038596954
14	3.97034585554552	3.85688453894897	2.89391333592896	5.13275167054057	4.6790905383719	3.21482429770778	7	5.48631145369044	6.19994605420706	1	3.54336458184643	1.76263592758235	3.47354691155961	1.13950405902811	1.94167685445343	2.00799176006009	6.22413238277828	1.89465079294627	4.79858392278095	7	3.79199905931537	2.26960902432291	2.92367610941035	9.86061021873374	7.61659637184364	4.66198208954851	14.074476669756	5.21507563062318	-2.47142465765749	3.55124551815426	13.7769534235454	5.0568997014215	2.74132419037501	-3.47340745641643	2.65247517125126	4.9668134573091	2.44450107400859	-15.6734800452575	-4.72069601886381	7.84386871357058	8.09077952051252	-0.896922120046246	0.711442582460373	4.94444486370163	3.25119436623238	-1.18093033074046	-0.0324440979943099	3.67670730576284	-22.0080767335151
15	4.92341609829644	1.75516657308712	6.5070747655984	1	1.20225039331243	4.49383417318472	5.86213484477048	3.77217393421972	5.78729198525885	2.3229306852456	2.00403073927069	4.53392761835174	1.2987717866994	5.95320630746854	1.76531063902927	3.99909030908964	5.22696219178792	5.16544559980203	5.21036388018775	5.76147382521392	1.81852524253817	3.68673581591054	7	2.10906798274249	-8.51123618116186	1.16714153273616	6.57528487756362	0.858585804791115	8.82550178123243	7.1421487631934	9.23664401596636	6.43865576158946	14.8428162146271	-0.825594569633536	-5.25610546954017	3.42343834695219	-0.878147103106038	-19.1084276108271	-8.78292119447609	5.12444346010575	-9.91879812438585	5.46871058990103	-4.59194336339339	2.64801840364727	-9.67624826439082	-1.22138234721538	-4.21891694092322	9.60919595541735	-7.11823575140302
16	1	5.55697319684609	3.42246393148967	5.44265765807763	2.09365215014042	5.79572135295024	6.03895031834264	1.36652065780572	5.80444508548945	3.8890202514281	1.42313156876332	3.60277097888756	5.39876313087938	1.09095645942084	1	3.14493154152194	4.00789154725874	1	5.76564828680374	4.08656227847099	1	5.8956000166608	2.01525260674136	6.46747820177851	10.1307836930115	-0.0357640065853988	10.2943500553956	7.83174184454052	-1.41423887693901	7.66215200601416	11.5784788325044	7.47315584228801	2.42105072398589	-4.13048734045891	4.14273954636041	2.86850172729866	2.36209229184132	-17.1270394237927	-3.06073061280172	1.4868891617482	3.64516367269373	-2.03444849761903	-0.050222657045636	4.46411831546784	-4.11522950627983	0.786738630075685	4.03594173652719	6.99867849487957	-5.16300627650221
17	1.84559453789589	1	3.03835561119509	2.86921352687474	2.18181175397416	6.2361636496265	2.43828164060648	2.59825249149808	6.77860694288298	1.17833006932567	4.16691088175318	1.65105935038473	2.99282609414479	3.5772130985274	1.57186298231583	2.68632160644322	7	6.09456667647163	6.32250189457418	6.58287198128995	4.17351668660193	7	1.83565786562035	5.03800115179902	10.9654953201724	5.25406998792198	12.1342283389283	5.19378265712925	-4.39547203248684	0.209392014174524	12.8384628859829	7.10503552432483	2.11415365340202	-3.66687219323004	5.26768691495266	4.4309933952287	2.37633905292424	-14.1324230962954	-0.016522173720155	4.35723837227741	4.120541634674	-1.28051850259542	3.89790934940702	9.30841206474988	-5.40853644187698	2.13757544661041	0.998651949370111	2.75046648756046	-24.1646842243816
18	1.72858747583561	1.71069623483306	2.86868030650498	6.74642627021855	1.67051976373094	7	2.59443355280645	5.5144707084839	3.86378060886452	6.34563878054012	4.78509389317289	2.59115261114693	3.67801805447203	5.44481294294677	2.24584037860638	2.04464614985549	6.59885503155799	7	6.00915416842067	5.70557117884548	3.04528294346933	4.77591491090762	4.79371486203689	8.00276509431935	8.57982732102034	2.64040578196053	13.1550088890813	6.5174107594297	-4.53741549739648	7.87945430748097	9.5441084218803	6.31860466667733	2.59415500344822	-4.78609946139155	2.19332238422277	-0.727330099114191	0.187536347922798	-15.1851100819645	-3.00437666738474	7.94391626765288	10.0053805635446	-4.08890980794183	0.594489082248248	8.42927235510482	-3.98399904788047	3.73325767960337	-1.64477470749592	7.01822241499954	-20.3436979982944
19	3.04733239635803	5.87200148884683	7	3.46696400702556	1.07683896576007	4.89248689382495	3.19853065698014	4.34609553958599	6.97144559775975	2.21238626581848	3.97770861106324	6.53308279143152	2.95422981401999	2.83737975323354	1	1.54482204195931	4.73102979912474	4.92764248827751	7	4.69347411946421	5.3841308261736	5.51643990890539	7	6.70298796008538	8.6953070716645	-2.65414720428661	6.61193955270858	4.48037448735338	2.82686369589023	1.80722981246143	11.211695471492	8.04303153584156	-1.68388523903541	-5.94364503123933	4.40364957832716	4.59683072936728	1.04376989599224	-12.750468151423	-1.15311381941806	9.05212735791142	6.40140372921531	-4.17725242023024	3.96882454454511	3.56836287626731	1.65903840229747	3.92973528106569	2.34148893555332	5.96114142892209	3.32402277345155
20	2.6897234469205	3.62369811690165	2.5992155789565	4.60266555075298	2.86748576830352	2.14840701731576	4.85799232773699	3.19739143072179	5.7828184396391	3.92800612626145	3.39697163953219	1.84826828101948	5.7524854377623	2.76528033459707	2.4026361785558	2.12800540357406	3.98127109071201	3.6399364647029	7	6.4958689035601	3.43399505859426	5.21438368887892	4.0255451268146	8.94453158698084	7.75089903999205	4.7967788531191	13.1919445948353	5.66797775339579	-2.07861788027373	3.20585978986233	12.826413031276	5.75499190424828	2.23766026246594	-2.72710937808175	2.72775446049261	2.41218157313951	2.90138649687399	-17.1487881453667	-4.95767812268102	7.86076337504955	7.32338492673174	-0.699266360516538	-0.343712431069393	4.50267131017439	4.51496357080108	-3.15154513714535	3.07680569315283	2.84414315153929	-8.80420026693516
21	1.79026830761568	3.76225290864377	3.35948584520868	7	1.61233641689382	5.91433807501791	6.47536955365453	3.72164785772392	5.32420816728395	5.08004293537795	2.37123887785254	4.48240713934979	5.92845542279812	2.89338768054981	4.59078225585048	1	1.90697777805552	4.83320394817401	7	6.66156827208773	6.56926179302843	4.08765039760555	5.4126832739212	6.43987413926766	6.31670447805061	2.41938313554806	4.82658176748548	2.03628830824341	-1.13548994918947	-1.7038580663612	11.9684642201458	5.11056144611356	0.794434433196052	-3.49324419814031	7.94156344280789	3.54946793816827	2.88458393238039	-10.7689731774151	-2.96878162542267	5.12162025865809	4.7422425524822	-3.92251456342211	1.5980774588639	6.69234992216754	-1.99252326716415	3.18868774043598	2.12101035840061	7.7134820531122	-20.1148931935045
22	6.4966569628905	5.87098634812629	1	2.68548638653728	3.03059325966438	4.38772195068646	2.29673058233129	1.13964957587155	3.71895496365532	1.8247251642149	3.52982868480369	2.48725733225269	1.55432665562755	4.17315472630929	1.45347065056738	2.88231444445177	4.5284300581563	1.84015647801537	6.9086611874992	6.37672701004928	7	2.77404201670987	6.89113423765048	5.18089167840439	-0.346076760196491	0.679114122196552	12.0506368675399	-1.40156538342382	15.6391917853075	7.68489478103365	2.29581678567631	7.75414658304839	8.83377011497529	0.120553012994219	-1.94677507733914	1.86437672141645	6.98890761370801	-22.7763562270402	-10.6051157019141	5.72351152860078	-6.15097318710106	7.27057341260544	-10.7799149686138	4.23624241009291	-3.86875164932366	1.19188950041188	7.77614731563262	4.09891873505841	-5.94065813891538
23	2.86811910557074	1.80852881336634	4.91547649272218	5.30556635415486	1	4.21023653415819	5.87954420617975	5.82508878896808	5.542994794629	2.01421431903662	3.5242822532404	1.2862757970082	1.8573530414373	5.79889921120484	3.16813463982276	4.00449448428494	7	5.60539239394202	6.11031499392788	6.18076780923171	5.14154836756085	4.7329279372664	1.27315209125028	4.15758039899366	9.11148224527625	6.02209270677545	12.6389673904631	6.28974582178168	-4.87404452316685	1.65507238811127	13.6560091489609	8.8099097988187	0.579174129021075	-4.88066588130211	5.5143046933328	2.09461319645317	0.689607127936794	-13.8304273595458	1.44720135292178	5.10307889984068	4.9944387622244	-2.00686162216841	2.09300817909933	3.84254547750036	-3.38118095435173	3.96782872198216	5.04791832578591	3.56195585095984	-3.26484899243194
24	2.55126102290206	4.74345670075056	4.04922285707481	6.17857372463023	1.72759677965182	4.53720149396199	2.23142049015914	4.48822128029786	6.13514098183781	4.81564682414397	2.03223371446514	4.16567988276928	1.81709842201729	4.30665569862554	1	1	6.28077902441537	2.0205106063052	6.63891778972424	2.7679651661357	3.47936675829902	3.74280435456044	1.71959029744595	5.26875663472949	8.18228919463552	3.54189668789159	11.738326049198	9.60651382911182	-1.91804333682967	4.56219001697825	11.3705350961134	5.18156418641058	2.40495176972383	-3.37849145011033	4.15641309503548	3.07806134867296	1.23065367791767	-20.5309920206001	-4.46915843852183	1.80223651939882	7.19010805244694	-0.810184543502784	0.715555226277387	8.3668200319204	-5.63348323102271	1.74441610953922	5.60720347451372	4.90627973692498	-2.5815324791701
25	4.04020544578901	4.23433192215867	2.66972721778159	5.53636222394985	4.16405492051098	4.35871715074651	7	5.69561522732731	5.67358997673976	1.51182032244018	5.02946931389452	1.8873832113888	3.56468721461718	1.72630849732176	2.13582719921799	1.54059031012411	6.65593659669384	5.02208796459465	4.66811881747221	5.36145088668819	4.95006306402416	2.95120493048117	3.35394278332936	10.190412077782	7.78660820588494	5.40695302411965	14.0997329774496	5.04257477630983	-2.26184980984428	3.56277984084659	13.2489758183278	5.59822581275209	3.58204193270129	-2.56150830628786	2.43222947436589	3.63520021560801	2.50531109892625	-15.3598181678465	-5.54623870118591	7.64686615693672	8.168028230081	-1.92008456002428	-0.0152337475861054	2.98590225435229	3.23036863571649	0.782055867001596	3.35240967684052	3.71400432220806	-22.3215931694595
26	3.68302179226226	4.96845868853038	3.30218386735298	5.950743512687	2.60259107880472	4.63224634421717	3.05349705409016	5.37730859824064	4.3754185632779	4.94992998630558	6.19551484907969	1.81172518056795	3.67177599486276	3.47213187092998	2.01504928683962	1	7	4.13928682191293	7	4.52122725490893	2.55136127839766	4.19410362766737	3.02307317868759	10.1597973145243	6.76896329976135	5.24170018427153	12.551544673295	6.38133588279964	-3.30034682705297	3.64476836283481	13.4419731792538	6.76179645227735	4.55291067156968	-1.17073610332539	3.03427811024049	1.72433929182299	6.18186218383036	-16.6723002882666	-5.78634847170581	8.09293748059233	5.77739334536852	1.60221047462523	-0.683247731216463	0.556299122232417	-5.47105824185878	4.14782722098242	-2.16431675146262	3.64221852050983	-22.1608482823165
27	3.31157066311745	5.31779547119345	3.03570496576063	7	2.78919243115119	5.36237824156433	2.33044255910206	1	4.11504174510273	4.90415872184517	7	1.86865098672966	3.56671964853763	3.65992040025884	1.17249824925816	3.78057296007693	7	3.40882368254994	6.6740873439777	4.09154856247991	4.54595105978995	3.92435071829079	3.271881959902	9.57192987929333	7.24302747225224	5.20440581555854	12.1397817598543	5.89683409595478	-4.91206781095943	3.29147463571995	13.7105698018158	6.50655342374301	4.35900179680497	-0.742391446311387	3.53070531179775	2.38569669682478	5.93979778243526	-16.043595976147	-4.6677730245439	7.94579231478103	4.27210332345954	1.09859165889144	0.312229533267057	3.35585907317856	-2.47857363477321	2.56964110709955	4.96338891492845	3.67530158891716	-8.34127840213929
28	4.78613024641276	4.10028337008798	7	3.20428915063714	1	1.22968941740873	4.17646097220354	3.26910930390254	5.08619079156246	2.24842926519362	4.25020510161588	1	5.25564816976825	1.28015595357126	2.19951753218535	1.41214051544567	6.215287599436	6.27533915418074	6.31517666280579	6.00164297193774	2.42354056409627	4.90851985095969	5.6257997550502	6.45884207972064	6.79167759645589	-1.46917183418115	8.99611723115069	4.62120819236635	1.83831030017225	-0.494274259570926	12.0657986067281	5.09758929680396	0.428976817589496	-6.90982111048018	4.94967990367164	2.29867387550168	2.21720907225051	-11.8157197913066	-2.15649039929017	6.40282691699179	4.74339023137931	-2.71637622128654	5.92220806967486	4.56094273825551	-11.6526261542542	-3.06865540920885	3.74583700848451	2.06771717931942	-4.7656189159329
29	1	2.97535228683464	4.88283182880469	3.51835123588818	1.96439024582333	5.43299350980614	4.66994550171396	3.67935889316434	5.95541189165019	2.25942712277105	4.27507670626728	1.1976976492103	4.39247663185018	3.98858761677653	1.30192757605877	2.74799432245053	3.61127723144858	5.35581326844883	6.60634533398878	3.98292373062763	2.89685785830259	3.82241271190884	1.03232064075259	6.01099815409235	12.1863687094361	4.77205016208323	11.0979373158227	4.93530601107856	-6.38482892981634	0.93272350349981	14.0140061226661	7.35350389818012	1.45829010664832	-5.33887002805489	6.68905801855982	3.97745658651275	1.6711454608671	-14.0932587391296	0.580504499808938	6.12062341207416	3.16297069883155	-1.72031432980105	5.6605764967214	7.08279589914955	-4.1243449552858	2.9314929070637	0.00419455330829432	5.80061270233578	-4.91276734113586
30	1.54976901645291	3.66961981231033	5.08845858589463	3.71528327798931	1.36234635138373	7	6.01698842651638	1.31330097797241	6.21742026923957	2.3954390137273	4.53395857417023	2.63329365026612	1.17119174359339	2.99124139130463	2.57129673623153	3.24666586342947	5.0838678350245	4.03765441022224	5.8251999112826	2.59082785743213	6.89376858157887	3.24673228681983	4.91679761816153	8.82799904262351	6.3014450257042	3.05426388411827	12.9692338505306	5.39369609605087	-5.37993765447931	9.22398155860447	10.4655202064359	8.18243178339177	3.27869248446927	-5.28762441254987	2.56386891438378	1.12223760849246	2.83792234377584	-16.5761119378577	-2.53298613628379	6.67320369549257	9.97640324011203	-3.41283118034439	0.701129845611933	7.53958662407075	-3.15927697625993	-1.45679015029687	-3.41981480714729	6.49825266130268	-8.13615048545014
31	4.62414675534254	6.3457673714998	2.11599194808248	1.15870199353333	2.48205245655462	7	5.49637729338672	4.47682075081915	5.39166766813027	1	7	2.93132560182579	2.80836857311485	1.8900425041275	1.92822549712535	1.9431859287552	5.45623615948914	4.03946151077282	6.26860635329085	5.51313867689476	1	5.17629337949337	4.46377758273429	5.55460846680547	0.870437865587854	0.894739189560817	10.8808970142729	0.479598757477588	13.4671012286326	8.96889495714081	5.65492872665304	8.59481873313401	10.4574744990016	0.234807162521444	-2.32168016893479	2.8343519652509	7.77558620019541	-21.3672445092952	-11.8918959312914	1.73709796937061	-3.63409722282402	7.9959146486805	-12.7656067817402	4.30174618998247	1.43301960446187	2.07292326233846	3.09798926281589	3.99693894887759	-6.69927011842914
32	1.48808355048637	1.91630286028581	2.78120182595163	5.9023218503716	2.32372130036113	7	7	5.36133166120665	4.69605262689448	5.39441740236393	3.75686140871015	3.93840986643286	6.29815401249174	4.72733682342482	1.89084605958775	1.97151260598485	1.16629850200025	6.70956892857824	6.01683688421023	3.85043595686765	4.61133011414196	5.53948364135181	5.37631405719364	8.66275526299781	7.8829821188965	3.28080162993074	13.1763616317479	6.08320160644908	-4.95169415136309	6.76221726072574	9.41645578739643	7.18900216347351	2.41419360686767	-4.03257493209958	3.20598520760141	0.220443564607124	-0.801597384011713	-14.9812894225814	-2.36080921641683	8.59414120612786	8.84290996513754	-3.71691138679975	0.879060185679715	8.55379695931247	-4.04656895276833	2.36374451046211	4.70967805877599	4.87653606109668	-19.7441535371375
33	1	3.26275962293023	4.28258790245937	6.85778826223761	1.10412927687332	4.36174080038328	4.77585984326156	4.66547182130668	3.49470465841747	4.39373889163473	1.96938061833549	5.04141767056184	1.91381063901675	4.61340092128463	4.61022050156094	1	3.8458605095778	3.43439062717134	4.73440284638983	6.00298441275857	7	5.87722968626148	6.80039734914673	7.05296427423804	5.36864530533008	2.35812890106583	5.64858750811095	3.1485705931311	-0.630631849220612	-1.43686997500193	12.2459321493774	6.57598746278859	-0.698709212064186	-1.77168216623408	8.05732920290786	3.76407708741054	2.6458892851962	-10.3066169447145	-2.48535724558227	4.18281870141054	6.38665280417965	-5.13716336208767	1.22738640775134	7.00532385339682	-1.10638327517252	3.17362079063962	2.99324609697384	7.60629019336465	-21.2518616931963
34	1.26954682061816	1.18943832341119	3.05301777724762	3.75769562578702	2.86134888242697	5.23963074897134	1.57432440638593	5.77167852764538	6.97070893590997	2.39001761144876	4.20761185187039	1.40312033606287	3.47958330616468	3.25875431360042	2.25981367553658	1	7	5.86811084560798	6.35212789807465	6.18055622321621	3.00753738938275	4.24426937377696	2.62261255210904	5.0950902870096	11.8208614447012	4.19827264396342	12.0161928787626	5.68491582801995	-5.49306573943202	0.638304300860236	12.8653174737286	7.90984141379303	2.74894177326223	-4.73257996735685	5.35441616646902	3.93857695023821	2.69404594363008	-13.7120130822169	-0.310884630208453	5.42525432561944	4.02290647046256	-1.4000296368115	3.53514407273225	6.96895541000183	-4.97216893182008	0.629558909806827	1.72454298124487	5.85512028070895	-7.72473723184645
35	3.74672004100204	4.25201623354252	3.19896111610421	4.65285138679253	3.61257002011739	1	5.03277778434983	3.40035256170335	6.69363424382089	3.65195336585297	3.69321098690629	1.38231399808348	5.18204279707901	3.06274808180137	2.30319680788319	2.91703053685431	6.64829342668007	2.66551298993084	6.83775483021016	2.63559632747068	2.97723649504228	3.21574979771176	4.26490908617217	9.3347434434775	8.46259206037499	4.34372360579574	12.2752690746209	4.9489497748696	-2.41610515131256	2.87265067443829	13.5506714951406	5.17980315948974	3.00666447997886	-2.18719620332303	1.89243904195265	2.54560622972078	2.84436152228886	-16.5717998627784	-5.67741866396148	8.56304059769732	5.91468688689837	-0.982323958881121	-0.705503609686023	6.55703201781968	3.52676154936512	-3.18215663250684	3.23051718578274	4.51702317880188	2.13292460371138
36	1	6.00865856693732	6.02130936223212	6.90861863708774	1.37814886163021	5.41649776704419	5.33493598630194	2.92815859831979	1.64062086496472	1.48089397791727	2.45967831866162	3.37800965200624	2.00366763902038	1	1	2.6789285556735	2.96839316889332	3.88777717135346	5.4330175296898	3.53090701440974	6.21674460563418	3.98792733089191	3.14390957352073	9.40834168867662	10.7751764546565	3.14365471433999	10.5487365731319	3.90196823512851	-1.99303078853054	2.54583365990004	10.6342827421002	6.69887141492994	2.04106556235369	-4.75902644616924	3.39980315735902	5.08759949479154	2.19051429146308	-15.8290091447831	-4.71914772595154	5.33501483922115	8.13539738534504	-2.34024531586032	1.4731371249683	4.70303538204104	-0.260565444930721	2.23929309534769	4.99441860367948	4.69896229119761	-12.0816337003328
37	2.06212298305726	1.53494266705371	3.10450890056699	3.33849248504433	1.10984843278791	6.44392497172708	4.73386330052449	2.37124766620214	7	2.31296607900812	4.46698946002098	1.76306796480413	2.59560712557652	5.44173570810682	1.44852820011174	3.74061568381747	7	5.40043935943572	5.78290271668527	4.85464794341916	4.18796354028442	3.24016542867485	1	6.36467200024154	9.35199579576826	6.38556634021169	10.5149995396253	4.69815904052562	-4.10785294773322	2.79028629928119	12.4471823623846	10.8740993714155	-0.437039713132329	-5.03163748245992	5.36181191925641	1.48349144544347	1.61904127832542	-14.4322012968659	0.0444339473471748	6.11075294733428	4.95017675751267	-4.57474709114847	2.24292300094776	4.14417299996903	-5.74276741428343	-1.07684364807896	3.48630355577605	3.45629575584841	-4.88241374145977
38	3.2352403005972	1.67609107946473	3.89105157655406	6.05265538100766	1.50528942051364	4.59162936311062	7	5.03441870263887	6.58546646940099	1.52587059224847	2.07660085598723	1.42211487748415	5.4726479258469	2.30928074202836	1	2.6272258971245	5.51757258764456	6.12086300549792	5.47953310249827	7	6.59132533833111	2.08388572992968	4.40488062504027	8.13493383055908	8.47934031710198	3.5112913444675	14.4423190308356	6.13941467850284	-5.62152377011384	6.80826901137894	11.4235372687309	6.5658885769123	3.35403526660961	-5.01920636783026	2.4277571110024	-0.232940268313248	0.418305893519532	-14.6657246806632	-1.76180629494058	8.89350468695319	9.28514705797969	-2.69910274258683	0.839742794234722	7.79803592024856	1.57378775174436	2.60898602825695	-0.253472290325713	4.22621289779696	-14.321247620539
39	7	3.50488108228594	7	4.40082847445041	2.9968442073056	4.69885065763447	5.19083467222922	7	5.38340572729406	1	4.14061182399765	3.27295987580021	3.70184691850628	1.45341984704054	6.0725950673454	3.65292950290494	6.14759721233763	1.13461711219391	7	5.58677182358906	5.37163902062869	3.46315796966088	4.11201794264207	1.72512467486627	-2.49382347908259	2.97999962204301	12.7471722978236	6.72996359671449	0.205024535164124	6.86334200354637	9.30188262512229	-0.278085901805011	16.3257384646521	-0.998227485365647	-3.91061089710203	1.41651812501128	0.895761983407258	-14.8256447536889	-4.02317026003409	6.23215037130737	-5.96031478808327	4.76932108586368	-7.15068708428874	6.33234859806961	-8.59313369700707	-0.054169650256539	-3.3931820876659	1.89351836915889	-5.6760544084623
40	4.00120450556127	3.39569889954899	6.12763216668755	2.7755809345292	3.39051982071833	6.13602358514026	1.2842670877807	5.40238497864022	5.28643452567453	2.3787909071638	5.8445672466689	5.9027688670848	2.02898692324945	2.7620946352697	4.57659552797094	2.91031195504922	5.46906866441225	1.20206455484294	5.82008543370754	5.30761438281841	5.60603334281323	1.5218191974466	5.27707845215236	5.57790394130069	4.06910976454627	3.0051036356139	9.32624614834479	3.28885672169896	2.2476246831019	0.704512084714394	14.5836503196084	2.95596712808698	-4.96299832950088	-0.932133949404298	5.39306166584291	1.88810732659623	4.31875157830041	-11.1023671933527	-4.44685884240588	5.65120983346923	2.27372487696317	-4.65602285339907	6.71286437091658	6.04120617834721	-7.90823428651012	-0.14651687725062	-7.79067257882583	5.99369441413313	-9.52361752025091
41	1.53469586904842	4.09201802530407	3.14817748765032	7	1.71924705229069	7	7	5.27801605957605	4.72309344154904	5.00681941191971	1.99736319149972	4.09290392153898	2.44298540831832	5.11048469827962	2.80233804320592	2.08999839071034	3.10232127456811	4.33376736795919	7	4.00260042317166	5.94873158751169	4.94839533785024	3.00607203320982	5.76789534779571	7.36411803737964	5.47778178244706	9.22833048470854	6.71185004964548	-4.50883042801482	1.11317224588111	14.2447312797921	6.53605704119379	2.22111192895906	-3.32113908972042	4.71187772638924	5.06199609578719	0.145138270884735	-13.6853400945544	-2.44726590884431	6.47729523093582	2.46349467274085	0.736164583743791	1.52501128413452	4.01511383111885	-11.5502014784592	-1.42629381441866	0.385478851645374	5.83646756581671	-2.82718219243992
42	5.23090772318876	3.93850632755972	7	2.10398170671851	1.72540053557006	2.17315230684445	4.10497530367197	2.99270522441221	5.05325189805996	4.22793091004358	4.39579381956326	3.2353358877744	6.25146214602899	3.28366203894953	3.80145834924631	2.6903981164925	5.92739144425378	5.30162458706966	5.63231794250131	6.02865430239541	2.27080596514995	5.47006011622262	3.78762370147433	6.4746640777228	6.58011351368763	-2.29389536134635	9.39572111006401	4.36222748571752	0.899764950134952	-0.544413584488987	13.0560195531373	5.36040829933718	-0.0951424262103556	-6.495915402585	4.50204555584823	3.16375244744281	2.24546921391128	-11.2363467128773	-1.83729018003016	5.92574906015981	4.21694307607973	-1.40932676867131	5.77239744641645	1.88618275287681	-11.2897502129488	-4.25087275849907	2.36161170323563	3.16185240222679	-4.82556563008303
43	6.48156286816276	4.84678482199865	2.53919948066009	4.83043225885349	4.74895225053132	6.45490389601396	5.18360223963085	2.37129971584969	6.36683524831427	4.72464008072032	3.173940583129	2.61642161812342	1.36783900652952	5.37892584989904	1	3.61840264037779	7	4.04059895524571	3.3894967482876	3.95547295283078	4.2084973941803	3.72689887827817	7	0.710257555204724	5.26081186224162	0.290272992443737	9.25994408701875	7.99917140562725	0.386052704584997	-0.690930456118475	12.9546373001896	7.53074379452936	-2.12682914146592	-3.70053773062144	3.74320129527653	-1.57571755040878	0.76784275866291	-8.15456380201175	-0.702156983014918	8.01824948381524	4.62569385756849	-5.2121108004137	4.85701919743873	7.03157938840301	3.88268080517866	1.06862194780732	7.6738366518985	3.65754071146009	-6.35166775006256
44	1.18369970993618	2.45314993497791	3.23573359602248	4.05935259066944	1	6.36678891900098	3.4768086859072	5.63108368583292	3.08542446040106	3.18033161757343	1	2.71474148395945	2.39506164614244	2.54752753733369	1	1.0490160791994	5.16421201727498	2.32697691300987	4.85610434158829	5.78793866133238	3.45683250580062	6.26263742746889	6.85282059794691	2.8720570714982	5.92422116036953	1.13079355725255	13.5634910842419	9.20121961209004	-3.17524572995953	4.27640587056256	13.8417759945123	9.41945643144313	1.24713927160805	-4.55070418745507	5.01668707283153	2.85016291381552	0.0362215691839203	-15.6983648011512	-5.82108043063706	4.08429183256201	1.67554535836202	2.43826205589257	2.45237348425711	7.11969589869278	-10.5300580514397	3.94350431904518	4.94613427014856	3.59936558888206	-7.68868182325533
45	1.8738625129345	3.17251676838633	2.74091040771365	5.8240404262193	2.5075608661581	4.69414532710398	2.73388949763727	4.13525879447054	5.45332953567352	2.63499993075524	3.15925807838684	4.23794951809772	1.23583089802715	1.83168888223031	2.32303302765678	2.12771108549659	2.76353546265637	3.99435786302109	6.23961320436669	6.88460652840489	3.90759194558622	3.2579374026021	6.2383062793263	6.09355334209597	1.83243294336585	0.243117219951765	4.781204895368	3.0050593115494	-0.548137390486982	-1.97762392816656	13.6143480937718	5.27090250374715	1.25142778123831	-4.02985240249151	7.59120599272124	4.0151216459983	3.80520146174745	-10.9668719495014	-1.63835430971693	2.96323115472186	6.04716497833372	-5.22019211257846	1.60330909069686	6.18645823561677	-7.45210210960392	0.999419589132876	7.87421919565521	7.77344942197826	-12.2868191240384
46	1	3.10581370245397	1.94163343656167	5.42555290476808	1.03142482113066	3.07604697320828	4.51479109433058	4.00625760433689	7	5.51127500495455	5.2830432410895	3.26314517457399	6.69190806104105	3.42446582337617	1.60283197093796	3.17019080249398	4.57265372710867	3.44093611729756	7	5.70886503423749	5.40201592210393	2.88209485201477	3.58807556828709	9.77483262945687	5.07180146630088	7.23130597364228	12.0534052659111	6.54768170729847	-0.68842545335663	4.94504556755091	12.3550620437128	7.15970080186492	4.62469806190882	-3.21529549617889	2.78224285339762	3.64934620223913	5.82035836421636	-16.7110321986671	-4.29657235117476	9.58732424476676	5.88666768839409	-1.37720676607357	-1.08089230999305	1.79124842029011	-7.44058688434536	-2.47797433063449	9.24095348513498	5.99653151594068	-7.54513349272413
47	2.59724606035567	3.22153789218158	1.7883978296233	6.10240825075252	2.04794029301945	4.31623093682462	3.18393870311146	5.36214100979236	5.06343144508165	2.95040091607851	3.36262511640639	4.38882020819065	1.5448549466598	1.65484183115165	2.12337730740008	3.09372207040423	5.30761555709718	1.08220999499823	5.7635354212846	6.20032717364981	1.09560473331769	4.02799102751442	7	5.96867457300257	2.65959355850321	0.895772395210553	4.66254831841238	3.30805324140165	-0.276765654644512	-1.66728965472902	13.1122081335006	4.2963389323501	0.60732794243105	-4.29795329494757	7.10264709656245	4.43900664101578	3.16562869896265	-11.6847346062541	-0.246093507856505	2.656147493368	5.7418014411528	-6.0176814404858	1.33887277095341	6.65522114051382	-7.49960386032873	1.09208104289236	6.49309065097553	1.61547956435142	-24.1963520085405
48	2.68660513791909	4.42676697062303	3.66715839795567	4.70960444899009	1.77875489134064	6.63984736995229	5.22209980962232	2.88400085818729	6.25477136794147	4.9880091077288	3.51520196101206	1.72647521066027	1.50714620506642	5.32688495707741	1.23464901716842	1	5.8407048763984	1.51138151425644	4.39197232866089	1	6.12234883010122	5.57673912634811	1.43308748431767	5.66263175870597	6.83086252271588	1.84896001860219	12.474347490708	8.94883472360233	-2.62758481112687	4.67007683715332	11.8978621982897	6.73806912857827	2.09556601386214	-3.09453699980002	4.51678348977282	3.66103589417588	1.35638674706528	-21.9823300174362	-4.33264099464463	1.02138819081152	6.60536260812705	-0.774166348180707	1.0326969624011	6.70124558629601	-5.63832901253357	0.747318518926371	4.13637368911426	5.11622729311243	-7.34096874683146
49	1	4.11891599213179	5.4526169137462	5.56223208231216	1	4.55480749419652	4.40561737131409	5.71944404268809	4.59022138690108	3.69482364802047	1.79137367579531	1.86294965778533	4.44695754074673	2.78953826748717	1.97110761519935	1.29683644129215	7	1.74244755317652	1.70294070781794	3.47682186927361	6.22519975986273	1.76566461703006	1.93238567136273	4.3542417822641	9.12375625118274	0.562045119848242	13.7522218235008	8.64088916228836	-1.51618518761184	4.45052142454055	12.9859013056061	10.3775630689974	1.45592291060984	-4.07738554721481	4.55853339835457	3.468325237185	0.943201901677923	-17.5396957180941	-3.92852676265969	3.77428395460352	-1.71531621611937	-1.46094491519086	5.05192074259149	9.01679688616267	5.84615682318147	-0.662257298229569	0.0168437784539388	5.06140909713891	-6.74819021006211
50	4.05208457990658	2.46891440412702	6.06877000170298	3.6279266508127	3.96398827186751	7	2.82823967207462	6.48265470527912	4.69693669186419	2.09709885934439	6.46624627529941	6.39573342557	2.03254260706315	1.19229698713365	5.53873769246132	3.63949220093862	6.5319492645934	2.30560345134319	5.69773561057554	4.94278451300877	5.3056025241847	1.85503508787081	6.84855701338371	6.40692049013658	2.69966183992079	3.07236714870848	9.754045156046	3.83902965157473	2.20097944005281	1.57247036734485	14.4967334132176	2.42256075950235	-5.86844177230575	-1.45241605488139	5.19722137231363	2.16710275759335	3.81340703723047	-10.4833715921663	-4.55394410376551	5.74923804911833	1.83310093403344	-5.02580461372678	6.58530608244406	5.99659542893505	-8.39333742271402	0.923991165797943	-3.99187873655571	5.02749962251077	-8.14230948351625
51	5.63889174406679	4.97163552357319	1.90427985554432	4.14215555065373	5.60401181852974	1.57939828221547	3.80170444030272	1	6.06305812338074	1.86441720896865	1	5.50915863628754	1.41482001611754	1.75803579842441	4.45828570589157	2.85738131890443	5.21346745611714	1	6.31948602306433	6.53173606017749	4.1270220495497	5.49815312213602	5.18208966180286	1.17334929796863	6.22003898137013	1.34170648070777	8.95183489813133	7.19617327562545	-0.260433024020667	-0.464836016679589	12.5018337453061	7.73325280724756	-0.508603201136633	-5.2324285822928	2.12000506428163	-0.232483190518069	0.393258308989201	-8.76429633972385	-1.56669769890377	6.34713151646209	4.8535452609987	-6.49519810313512	4.94938233705045	3.36826458896452	2.24400108688767	1.41782064296221	6.65754052614057	4.72268764933444	-8.16733436005251
52	1	4.19322659431866	4.44667687610417	6.05018120876333	1.84141235444248	5.43615991203006	5.28787924939387	1.81677094220988	4.0672432852538	5.95906133188577	6.63652380628772	5.57655640810442	6.8267419113373	2.50383138426674	1.68163687956263	1.59404959518778	2.67141608425205	5.51125597231827	3.54126391191022	6.02812177864565	4.90261891481202	1.63796318097575	6.48161229612793	5.8200792354573	8.21761052023456	2.61387121658067	13.355875492585	5.94953057560699	-1.03104376200252	4.46179793087267	14.1213486384967	5.27504432580635	4.26849526185765	-1.32468560444712	3.22199632189831	3.44097377348397	2.37834186651457	-18.4599092321261	-4.71371298143942	8.34675027336282	8.96067058509226	-1.42317220817775	-0.577982549378552	6.17338489400224	-2.34226142501074	1.82531092294929	3.77346533110034	5.19952216688526	-5.76018588385095
53	3.82859325493017	4.27149958347736	5.14869593612397	4.99921272090716	4.08308367946608	4.003408254409	2.02580131095	7	6.66919761397298	3.96984726357361	3.91573778689245	1.18903590630973	1	4.47405794248529	2.08602104693156	1.18043207279034	5.84966190240848	5.1429416318776	7	6.6929834184502	5.94109175019502	5.48038730169691	3.84911936847049	6.76178329357179	5.80846166722455	3.76080569306368	13.0729560121667	6.90167950561149	-4.55980816858876	7.24744673941694	9.58818309629667	6.90190157016788	3.77056179945432	-5.02135284233935	3.05826044486256	-0.193660900185068	0.282866353274856	-16.179768529946	-3.82451599537327	6.95743059362898	12.2301138690924	-2.0186519246641	0.955730224140742	7.97909493805062	-3.78826684904038	0.329829472541749	-0.673706809203671	2.30977672722172	-6.30664903155391
54	2.27490885583481	4.48927998452917	1.75816641644522	6.19918669768241	2.55807300304472	5.53785976463551	2.64228097254041	1.3925544683422	4.15154018095205	1.59880070395539	4.1467770736527	3.0017460284166	1.8488378268885	1.32990136911266	4.09001563895356	2.16730665423221	5.21623419898883	1.16153312233871	5.50960820719802	6.44138765802745	2.01184001832119	5.31875250067333	7	6.04344186600337	1.39359675603416	1.2068017430167	5.50011461574796	2.40726072712411	-0.699646492830831	-2.26597435944654	13.5924489946375	6.62574489549032	1.34447627017141	-3.32701879144735	6.59281339720742	2.99477173468099	3.29501219115566	-12.3445170765776	-0.803484212922613	3.89014354733513	6.08110414223735	-5.73276695804467	1.88883525400254	7.35047673286028	7.53635758720559	1.57426530560225	-6.16811750979855	2.32835756022347	-12.7581109880796
55	5.62127481141003	3.04683889492913	3.81590416519927	1.18972417126313	1.10526881029304	2.34886258453278	7	4.04177769399861	6.81865051276582	1.15028234772675	3.54637558216799	5.23049867727669	1.30212747699214	1.40213259868283	3.52219327133646	2.06416509723609	5.30987436749093	4.85995233769569	6.23345834409924	6.51600939341292	5.44079476010845	5.12996682241715	6.39300902618855	-0.465192936339073	-6.65193951253834	0.572107808127546	5.53151400447549	0.727720821157014	10.9458657602983	7.32642175601322	9.6190880718766	6.53375243998249	12.8203216086412	-1.64584805346538	-4.85693490391597	5.23112020830518	2.27418396999669	-17.6986351549732	-13.3816609502772	4.45338222799283	-7.51239807412548	4.56993534650375	-3.43090279937932	7.41696262162387	-11.8865656318754	4.79005921612207	2.77490172610574	8.28200183371622	-8.48467372527644
56	2.24626282898924	3.62438518002086	5.00590245352825	5.54670565535641	2.09698487495348	6.29376831750195	3.33130448766588	2.84360762537674	6.71062082367723	3.29771292983231	1.8422512783536	3.8421446181922	3.57743080943994	3.36353928775509	2.4363539164227	1.79843387779754	4.69739924314555	4.50951899983371	7	5.70207755305807	3.77595662977823	2.57964188102744	6.8424215618137	3.86052825991497	7.9920292955003	0.484170278077904	11.3386186565277	6.45439382351185	-4.94524271998489	2.88796923483511	11.8301897772956	9.46338386134209	2.91207658848959	-7.16618280376444	5.66633021571714	1.52026254872132	3.36136016934355	-16.6894091746536	-6.21668196506309	2.4725251940901	1.18350960793058	0.820012651667881	1.52121550881851	7.4812132354996	-2.66277537084376	1.10585379544672	7.9209076523413	5.69575158526639	-7.84807233876273
57	4.40857798408047	5.72226117536419	3.91313684840068	2.86101503442124	3.13261926183288	6.13321599740694	1	4.67564710443829	6.19487307424008	2.51915922009542	5.40773033742172	5.54203271265875	1	1.3900741175768	1	1	5.39856232774794	3.52032721435396	5.74019038460119	6.3685347909563	2.98335572369535	4.24064659325175	5.11481150047289	1.33137832225098	-9.54193644210926	-0.436613071189589	9.07432950619617	2.21745923784168	9.63870935737901	7.75464447546351	14.1637988090553	5.84124962283109	11.6858622049806	-3.77444917793694	-4.51919335443627	5.06225126987786	-0.0892892634104824	-19.5578369401782	-9.38827812737897	-0.877691885994097	-9.46411942615305	6.36445934814058	-5.17542262371818	3.28470657787517	-2.20856163802827	-4.87794864941482	3.38936187224368	4.86005815154956	-7.31914472146121
58	1.62141864320563	3.11397331864674	4.08007725218648	6.37636094854727	1.71474204395454	3.84948329932964	6.19076273356419	5.40612606318364	6.91392129308556	5.2565741695568	1.84211856096234	5.17281076049178	1.35380283117919	4.57773033086881	3.68072780093973	1.73960022660219	3.82680955496114	4.69609868779415	5.96642487834883	6.08425426103721	4.09177991479975	6.45119756106667	7	6.47730593224526	5.04508210929383	1.33392737443881	5.11433187930879	4.13149648883895	0.174850503423164	-1.50766992662305	11.2513495637995	6.00147817831279	0.586790815945653	-1.30203916863423	8.5269724079831	4.20735141980061	3.30078248736312	-10.3784802707793	-3.35918826721214	3.88365154657473	6.12372515742768	-5.58639218249451	1.11631046148269	6.13103348214105	-1.56687364675991	2.80689126323596	2.75109786534897	7.82585532622464	-21.5491628212119
59	1.78926698718957	4.9950504228177	3.42190887463232	5.00184406943731	1	5.53180558647537	5.35270423882644	3.3409607386459	6.25492395563258	2.96934583852347	2.86033528162536	3.16038039116235	5.93535127247006	1	1	3.04431106579674	6.19272477291888	4.93253062091278	6.51169483904515	4.76696325257941	1	5.69501855906604	1.46371980967177	7.76399340054196	8.34480057834821	0.223798930239478	10.5554983390032	6.94928281010448	-1.74996730163818	7.71013324902069	12.5762700863472	8.03056864421888	2.17684633287435	-4.43926944627448	3.8678340972093	2.1019088165793	1.69236062311077	-19.2325259508209	-4.45370403675645	1.98680659736563	4.25281228273782	-1.75274755133816	0.115638807785683	4.27873283980723	-0.693709540087963	1.74494121187189	-7.37328994313956	7.46582585016499	-5.40412630777276
60	3.40420694444739	6.89098848182207	6.92457154118149	2.82072363749866	2.04674392136221	6.28660886859697	2.92431370745916	1.34873948750499	5.14107077861779	1.64664298363617	7	3.46416545869366	1	2.47440372273596	4.85325030296071	6.10150233454097	6.43607453213285	2.9040963956239	5.75173671235563	4.46245809647432	2.9022184843249	4.71314475763848	7	5.99186211885163	8.78397084066774	-0.445698109247415	9.25105060502997	4.95370780806675	3.14686815390305	2.10511243217432	12.179138285095	8.68158194937228	0.208290660886477	-7.58204727001057	3.61136304283106	6.26396908646058	1.09532699820543	-12.9672379668242	-1.46136115961551	7.14603441169387	6.98759021501316	-5.79924059738199	4.99801371105654	3.17643786652339	0.800909101412555	3.6643565739289	3.76217251903453	5.2353972214132	-21.9225152659965
61	1	1.40582804552965	5.14183884743943	4.32661714596686	2.14128110156747	5.56765682863996	3.40135179257321	2.44942022229686	7	1.09682801528816	3.11046066873582	1.20570728553799	2.36212732312992	4.97642843127653	2.21094032777315	2.23861531837213	6.8688826912539	2.69218364985575	6.0582701219274	7	2.08232965450312	4.80316265810052	3.24516521958305	5.57601273345681	11.5071746781102	3.9456435601052	11.290803946686	5.17800868286801	-6.35834442676327	0.966848965692657	12.9740554499765	8.00210204565683	1.95185388544895	-5.27539841952342	4.68599070209913	3.97491174590507	2.50294358769811	-15.2975329387307	-0.10548386169715	6.89971731634727	3.77833407345466	-3.73880455186528	5.27078021739081	4.82939008430002	-4.30000682157433	6.04765474680098	0.398312622192393	1.90786844570361	-6.59686590477695
62	6.58234419960937	5.39346666479207	2.21922981185647	5.02584616422822	4.58915810118792	6.83896847241659	4.69878323842566	1.08927180364717	3.94723518212188	2.42111552447985	3.94384923303586	5.29227864979443	2.7538595861874	1.43541684839949	1.76701367565028	2.43055528115981	5.29376218491041	1	6.44158609798498	3.94551093099758	5.05091423583183	4.47805329420625	5.39076749396006	2.0304984873475	6.34929820654352	0.482366662504163	10.391218693613	7.71863913727785	1.03065472902235	-0.704195447954252	12.9512507364714	9.81894651315472	-1.04475529458638	-6.01655289027689	3.53135085120169	0.465610477408096	0.808328686558582	-8.39938472791669	-2.01033910532698	8.88253628818121	4.93493276006274	-4.71147815340869	4.38125770265103	9.14914838939429	2.96434465245721	1.1156027822039	6.53691287855824	4.88531823069253	-8.17981362385513
63	1.05489407885919	4.39351686895272	6.76949769598507	1.58699766547647	1.152549311154	7	3.00776395395796	4.36437775711253	5.14051317476657	5.29734567244837	1	1.82595231850709	2.80327790774014	1.79008016827032	1	4.78867294650931	6.95100790923447	1.29001955346152	6.42940946437322	6.35300192856707	7	6.63815757657439	5.98123807424988	3.83179484706176	6.71720089169901	-2.36482478408557	9.579381289871	8.22431025676052	-0.0597909436773705	-0.739407877534693	15.8077675588336	6.37402187274085	-0.517682719044857	-5.11801785869689	5.58787015729359	5.38899698099906	3.66487340533329	-11.9552527579044	0.831304746084975	6.91999551717946	1.32487901026371	-1.53542222949572	2.296617838195	2.38484264894495	5.01735413487658	2.13346051587415	2.03131745769291	4.18531382806914	-6.34560204131299
64	3.59545554741948	5.52307095171617	6.16469928085629	2.40699819670674	1.47651939106484	5.61885918981836	3.04659937214452	3.99390474589024	3.29866542696737	1.29935579033789	6.82824636851023	2.57595346733727	6.32870709461087	1.89464090988426	1	2.06316763270118	4.86756515287827	2.78187045821792	6.49063456743372	6.13230040107952	6.68324245169089	3.48748407462214	6.00993551560514	5.4252491238111	6.96772977601586	-0.191242988688535	8.38408402484176	3.15105162226673	2.6586347183678	2.44702487703416	14.1152952873966	7.73377695066118	0.64837577960045	-6.76398704081238	3.12413508121248	4.64239977125376	0.937069412668401	-11.4186061445855	-1.26537961781679	8.90404943032536	4.63745364103808	-5.26384820872428	5.0577950454838	6.62629525195449	1.01179641458946	-0.690341543370348	-2.43583995095999	2.04453821774357	-14.926274658299
65	6.95735665289416	2.84026923672931	5.8632990370467	4.16481474189829	1	4.68528135113447	1.57041621606473	6.16677087662498	6.47650886391796	2.52224800679937	1.37054700539393	1	3.57334842985959	3.17833329958706	1.48916725615134	1.68680389189546	5.01661744013827	3.77932141811144	7	5.61062138811462	6.68098264119905	3.5785418420809	6.06947416722312	2.27840885660777	-3.89478567405304	2.40841499098413	14.0071106643468	5.97290994854288	-0.0485613853740871	9.49640236633653	7.40343484445149	-0.618248959271942	16.1375539108309	-2.87438665790762	-2.08780353916154	1.53764362718747	1.0698987029028	-15.0575095677363	-5.13245191327374	6.35793846697437	-6.20300360776641	3.40381078781473	-7.82910314415712	9.19803183688112	5.53636095816964	0.961450580223527	-6.61178941857989	2.25660817845546	-3.73339092020561
66	1	4.73695603106107	3.45044403889438	7	2.22623554417403	3.46601647687428	5.32756831507993	4.58973754193026	5.89687888660758	2.32702913751189	4.89236536336694	1.16040846674809	1.74620472662707	1.69990844976373	1.12410861970029	1.45439009809754	4.95369531101901	4.80018106893905	6.61510979960903	6.25643973852127	4.62928816284476	1.90388985624099	4.48197734693318	9.61759780054762	7.5403863048798	3.80929238559347	10.8530730166519	8.15628647487674	-3.09709321153014	3.87883240298061	12.8827916790103	6.96787083953372	1.78570432451603	-1.99642668110357	2.44278006453189	2.90865507491742	6.03560010350948	-12.7908823952561	-3.97878978585821	8.71817558074932	5.26368924172883	0.75778713873279	1.05208756048863	1.79542248724904	-3.58007007798481	-0.55012016958389	7.43494493395156	7.40030634566529	-22.7716845783562
67	5.21696005869015	1.15843230446083	6.24082654410696	1	1	3.16233920793804	4.97846505750523	5.44241618470656	5.39160027236372	2.98244221290226	1.56510597166454	6.03265298229525	1.95686350212383	7	3.4267931224995	4.39123998030389	4.75574989813949	6.61249090177079	5.92304253660077	7	2.01926693936281	4.89206582997246	6.62621035949462	2.2871745613975	-7.71514043488494	1.21934050473601	7.16828518278851	0.251209425806926	9.10248831056769	7.06294627384149	8.7383473045222	8.15557811477738	13.8956171147554	-1.42966921426817	-4.92700807124742	3.30644456228973	0.00529712157139978	-19.1434496366847	-8.5927474980113	5.82464067434288	-9.62532051414114	5.12304479716275	-4.72042954243637	7.23276935685336	-9.55798225017402	-1.15655197041787	-3.90990333723315	9.57984239583112	-7.78582444709739
68	2.56558281368017	5.40040605088415	3.93659236955785	5.76710721874547	4.36425975301872	3.98354478098215	2.98332205118159	5.88908901524027	3.8525505412504	3.2358419994604	3.87698023997844	1	1.17515917536974	2.02338810696286	4.4108700800634	2.22759424287374	6.94134683474303	4.23648198067262	4.65402834405925	6.73386058296421	3.7601259228642	3.85275349129575	4.69819517463561	11.9994178096702	9.24486432792353	6.3726999929982	13.5426515091962	5.88030173639084	-2.85754781422613	1.29279853296239	14.0842972211231	2.85398310620307	2.2418207531126	-2.16031263018859	3.1216509812414	4.09322145455156	4.2507107949956	-15.8188416171604	-2.765041262243	7.56273896283589	9.60329139490432	-1.57223072560598	-1.14534688027349	5.64118117006482	2.69498258813467	-1.43947739259959	7.63452250467325	3.96572001366013	-21.6356485173963
69	3.34043035735802	5.26153250834634	3.29227261627325	5.34111784151908	3.98125203255818	7	5.80276571658506	3.27797398174537	6.34642782305268	2.69412749478923	4.72394116075843	1.70627160798726	3.10708174071936	5.86346547623183	1.62512734922839	3.0259034589051	7	1	6.4471514579326	2.22297566055517	3.88908347064374	3.46650778080877	3.0817795234998	9.87436134636446	8.44436856671223	4.75022910412279	12.6206823050501	5.6976890955119	-1.60602876918188	1.97462453761717	13.3796400931871	5.0954873099913	2.70681565309862	-3.52466661992219	2.21493997232605	2.38524244533723	2.64680200400101	-17.1343218343494	-6.06343211222627	8.79881901482677	6.62157956748786	-1.02964426642818	0.470645709466829	6.22185223831482	4.07960728765201	1.42008936644381	1.90308406190513	4.08888883194012	-8.18197177217425
70	1.16794135527849	4.80861063616035	4.72546582984122	6.73556793301692	2.28860132283422	1.63428390827007	4.9746333546043	3.87230886370702	6.82558457107291	4.5537659113947	4.45119403190906	1	4.35368459856015	4.06489734566567	1.75376366691907	3.10622838808634	3.62133418697453	2.49444575432142	5.94694719261595	5.32098759863481	4.58145282707286	1	2.51313058586813	10.1385462078443	8.31068930506938	4.31272195354226	10.8899034359746	5.86910581065609	-3.66092113145412	3.86747912835313	12.8706535026799	6.5247470329392	4.93682607167011	-1.75861336708843	3.18962262603249	4.33378073908732	6.05983760811202	-16.1777626388117	-4.06127728798082	7.67486186333212	4.27889326282458	-0.162059030032058	0.113544129496338	6.55396747332524	-8.27624909368064	-2.6652392467873	5.27758992775188	5.37943482434986	-6.72086069506184
71	2.54694466052024	4.83969395169215	3.28467118068769	6.05412048717763	3.21841932302663	2.36283282046447	5.07478026810218	4.53430661027901	6.75092984004178	1.10031268312609	7	1	2.18078937827295	4.30374935639848	1	1	6.34531561149153	5.3587935017619	7	7	5.49221647745725	1.56325877363311	5.60088027332935	10.6109869680651	7.3915761166753	3.98738201127681	11.4834433657228	6.61418194717256	-2.69623075378564	3.83676236338005	12.4753083240462	6.74343369731477	2.13361566916971	-0.94891009540058	2.86151051188301	3.25711591618885	5.68808890142643	-12.6087165724483	-4.29534971122604	8.44528947249523	5.07771659590931	0.112871646973036	1.04643204483805	1.14553435438924	-5.047194737286	4.59583338391141	8.24260126902354	6.77032023803308	-21.6734270917697
72	1.8349835501395	1	5.90028627908115	3.37950118997326	2.00037999987553	6.76579533654387	3.17853456266548	2.37273817340786	6.01073308476486	2.25818144132949	4.45803205093972	1	1.79178686248774	3.41170903810484	1.06002138425028	4.08494989630436	6.1161398203336	7	6.21817748026978	5.45974664962986	5.42245617622671	5.94243060379211	3.41390333667482	1.53739039070978	11.9905121859356	4.59994800476323	10.782294967611	5.78389739170512	-3.46818184520115	4.89729362971707	13.1296882196965	10.0892603641217	4.42636991293255	-4.35106439646176	6.64592714699576	3.08949303126427	0.897707701847857	-14.4039077346228	-1.4038409151816	6.88960326448316	2.20134282535504	-2.96037274972988	3.74660525825634	10.6430924575997	-1.97429567909312	2.5705687517066	-2.1374670286687	1.49142651327651	-5.75228214988944
73	1.32117643524387	1.86727627789994	3.01777668630627	5.84583315320345	2.06929153002218	6.68810554725641	1.80289985314101	2.04634420548085	6.13735761586813	1.80594702231448	5.2479604657319	4.43514204020936	5.32345983969984	4.42890503080954	1.64703743114663	2.2627271727885	1.09204067356054	6.53561256446674	6.97762788608148	4.11675620928879	4.60911533062523	5.78624540878817	5.28174916793506	8.22337241002399	8.84845313186126	3.36386938479321	14.4656142726131	7.06804195076939	-4.35799444964747	7.50141065502236	10.1656275588019	7.7103731866014	3.36619045452027	-4.94484748069909	1.29346117803655	0.187070152850525	-0.489577406176167	-14.2634170006073	-2.60051665706062	8.77917386125814	10.2545597080964	-3.72472629028452	1.86821869110782	8.84816520222241	-3.38906621971846	-1.37288869864154	-2.64343775365661	7.64307899762752	-16.3070403802586
74	1.16374820650574	3.6131346080207	4.25756499502756	3.84247687302436	2.16175981333744	5.91536469361568	3.76271455124848	2.35732691468783	6.90777315843203	1.75982418774699	5.29865653693709	2.82682296669323	1	2.76905185736953	1.49529325817846	1.71026331195853	4.33847422228417	3.19796293298697	5.91189498071047	2.63065523565767	6.87433444989975	5.97258703701947	4.63593574052077	8.08392592172338	6.42488890465336	1.67705251140343	11.9173951328932	5.21923831414143	-5.66674741505376	7.6014036196421	10.4197926652346	8.66559907266806	3.29795110788865	-6.03938928960215	3.13059701865957	0.887327453527934	1.39784053201227	-16.5895405204191	-2.47884621838679	7.52869828802391	8.85698709800952	-4.05271991026238	0.212374601947767	9.6922861691254	-3.69456993026632	-1.88051618452318	-3.10906962555703	3.70634343866636	-7.46774893184694
75	3.0982239042993	3.87994342131923	4.22894114790621	4.53966225648999	1	3.50626583573427	3.50756782296016	2.66936414757755	5.86187639081334	1	2.55683930138364	4.42553558656252	1.61963458645771	4.2401681020419	1.03968654812918	2.13923224929281	5.50655546704724	2.34920480120991	5.28166805384223	5.43721314699874	3.64927064631399	6.7416941084291	1.52556340941761	5.58757262963039	8.70231808600746	3.06557541380977	12.6445972501874	9.45985214290564	-2.51028351822885	4.09021913834337	12.2904998811949	5.16081528890111	2.11996171113577	-3.40220822833084	4.30801548508863	3.93901445885489	1.72863551972047	-20.8611168508017	-5.11698539333725	-0.228115521878819	6.37352729901019	-1.22776129543283	1.60529089367254	7.37817022709375	-9.18317473738539	2.37070933267031	3.30481529369997	5.08276157936111	-6.30801353730529
76	1	5.48310006112434	3.40499278301514	4.85203035884587	1.54130173037203	5.53983347798248	2.89911629785041	6.81641293675679	2.1927634853483	2.06695417781189	4.11144395757073	2.51029475639006	5.53820241090999	2.73332303986854	2.64594141219707	3.80000117069696	1	2.82032826712888	6.04423233269397	5.15897608753893	1	5.41995385986731	6.34112096215027	3.61064551091102	7.6884130728888	0.290162629888772	10.0883705402544	6.32505081029213	-3.34017763350905	4.79244234567227	10.8121346064031	10.3917986093871	0.53761122202329	-6.66365780949575	5.07260924597165	0.107276904087991	1.8426763486336	-17.2852771846357	-6.11946476295025	3.34393445451536	4.04037376351441	-0.662136187244262	3.81728805175229	7.49429970791224	-0.136807777826698	1.2775150339808	-0.659273281760246	3.27058038760717	-24.4533745126029
77	3.25725150584513	5.19166315838513	2.63799892944445	6.35756551040662	3.53721241538951	5.12405225773633	5.42658365329666	5.42207562929375	6.44141371108631	4.40257126805376	6.71787616277691	1.09215858121098	2.96475921862626	1	1.17329968823237	1	6.59062203216699	5.41475115692669	6.00383248323477	2.70137101605587	2.05956455449706	2.96233096874775	1.32000957077656	10.2951946302952	7.99880342320423	5.01918218855349	11.8320847314373	5.72037561660675	-3.61422775637524	2.95795977002514	13.3657348715884	7.37494256099997	4.84242406014175	-1.98974117779472	2.66852952188336	1.58802363144279	7.1048429318657	-16.2583304060348	-5.04322690750162	7.63144177629253	5.47571437994594	0.646083940460565	-1.36910600818789	0.945833625433541	-4.65729764526805	0.697299473819339	4.89217322212369	4.64012572370006	-8.22632916741438
78	6.20693744215093	2.69898492782267	6.46426561405728	4.89584863404003	2.34684390427888	4.62834001090974	5.80742876746669	6.72209031244606	6.15830029823351	1.46550119928192	5.2609174685704	3.19515836820906	3.07921503893582	2.38607646583963	5.83469089780924	1	6.6836226460734	3.57343294188714	6.12285346099578	4.76327151957696	6.2602418521956	3.9134053219004	4.40846852920832	1.27217851362143	-3.38342694911984	3.17459569548618	13.8871871308558	8.23611373457325	0.592365027181785	8.12855314423726	8.88249285029489	-0.472992393811677	15.5028758761325	-0.932373599952654	-4.13389150991788	0.717651874074042	-0.787725218504639	-14.7162481548492	-4.04216801822149	6.12326825331023	-6.68596656076642	4.13806956523464	-6.92593870783253	6.41162685889485	-4.96812785631501	0.761893116853351	4.09135815850377	5.01007331095652	-6.26753946976052
79	1	4.22933240237741	3.97154242003953	6.87891487019828	1	5.32937831447104	6.54834454166535	2.15848240867555	5.58705136526276	6.39079446276258	1.16431355278739	3.86595797353924	1.63624917604596	2.30593075073827	4.95769640743996	1.32953159328471	6.7792651736602	5.70155963571513	5.79559582325643	7	5.35459755472695	3.35791715155097	5.19150558422061	7.36704279705379	5.72437997519413	1.10385313478765	5.48797109655744	2.99599745206032	-1.19436423637724	-1.37273334834434	11.458334336482	4.9742167369484	0.120074752892036	-3.01370977829418	7.10570199815639	3.17228870072959	3.5192040503556	-10.5262410063738	-1.4586231284736	4.18997136992786	4.98408006008925	-3.25782234525752	2.5499570145222	8.03537720846688	-1.77997258075634	1.74559569899259	2.02488339007569	7.80049077916888	-20.9331461491286
80	1.39345887877183	1.79631133877235	2.7432065618454	4.10965749767515	1.32490206577431	5.20290434512435	3.80000143142901	4.59629238293953	3.05167175326845	3.3364147383747	2.12827013159242	2.9449261293679	1	1.70104598132983	3.98584602731779	2.15996670129492	7	2.95046396610069	7	5.4815246183605	2.7913849491465	2.21776526647742	6.93362899722507	1.62468883638778	7.20779302110478	0.225954535547193	13.9071525221506	10.0873574212604	-3.03806519799874	4.12079505018599	13.0850797705442	9.32119034290499	1.24473060089881	-3.19886274152588	4.74082036434961	2.35822316942545	0.899049507783139	-15.8330734500821	-4.78342612630939	4.09758040370114	2.11808499535051	2.14668651421321	3.12247058404061	7.36595907792388	-11.3367807117783	3.57359964544781	4.77602729566775	4.1714443647684	-7.72211526132303
81	1.7677923324802	2.53970499932766	4.40839927119191	6.64720633599032	1	6.42848648894413	6.08374002988575	4.71906556693558	7	4.92657810947693	2.31117411566885	4.07273566391776	1.19368789051622	4.10657292939611	4.56067980913472	1	4.0033199820837	5.31573725734915	5.20243815451305	5.63792195303775	3.569359136513	1.63620004052688	6.95288365860265	6.54851920294443	5.06421778235705	2.37536877459811	5.50397015848203	3.51347549468161	-0.330254232846253	-2.40927969417861	10.8585835099943	6.57895630771091	0.457958058978634	-2.18047687171856	7.92724028744938	3.98795963544532	2.93470810503954	-10.4178843487588	-3.15856707755045	3.25706703156432	5.98433545406634	-5.05558416761766	1.50923313315331	5.84454331047588	-0.657462924104728	2.18478066705789	10.2162275266196	8.68910131788728	-21.7194387633571
82	1	5.92005920511019	3.47889367894675	5.11705537301598	3.6416871563041	4.95225920683591	4.82083381151321	4.70425760044161	5.91510361182962	3.29402306307076	3.14331330340921	1.39997482229863	2.14114372474692	4.55758199889304	2.33590231801977	4.5791660987939	7	1.37455608470895	4.71486797726017	6.17124119820069	3.73150840508626	2.86301663171537	3.79415731348458	11.2957649882767	10.1502159778687	5.69898003238181	15.3687859019909	7.07027334041655	-3.63011645485383	4.03135670537293	13.9501018864038	6.33002989812468	4.32819698766197	-1.47756209475224	3.84434373192169	4.99869510426685	4.3690143869844	-13.9609663638863	-5.92984552821329	8.38279993267301	7.12959764670108	-1.80076812501962	-0.4538191461205	6.77397040158324	-6.4910661427554	1.5844771573333	5.25648497023422	4.10838663378321	-15.4438138592871
83	2.40523107692925	5.03427244388633	2.58427803426355	4.39114877311285	2.79392774067394	6.6720132243859	6.20464964536643	3.70749403734543	6.74966517023669	5.12896024664158	3.5933816990352	1	4.84267864664942	4.07124643800608	1.7801054858012	2.92195498905393	6.27739284488322	2.40501363618464	6.61985287974592	6.76064541097265	6.31074139778807	1.24773886396796	3.94917401162867	9.54609496276208	8.20318224026042	5.19201637116159	12.298319265814	5.37948382496944	-2.10189493885743	1.8022182465752	13.3724594884698	4.55923525587925	2.66606980460668	-2.8890051807041	2.54788867698564	3.43361287243979	1.8384765632845	-16.7225153216222	-4.73522514511244	8.47231939149351	6.4851388684601	-1.60790730490608	-0.768181163004449	6.92217304679431	2.28484942906435	-2.99133555121352	1.59997026645081	4.55607236734978	-7.43634185615617
84	1.10419475200592	6.83959481784896	2.98667824011849	5.0346239514578	4.46968062334004	6.06718516436293	4.75474854732444	3.32529693143454	4.84047038812471	2.10395434122178	5.7786463300307	1.22116442753689	1.745358609109	4.88174592662868	2.44778851359623	3.84070672558323	5.8312292264114	2.80352199128488	1	6.8805564918367	2.74638400841186	4.75049861061091	3.26556300295328	10.198304162814	9.20085762649835	5.32453455915419	14.7018278721577	5.77556976235971	-2.72792575281097	2.90806864746987	13.4739890475353	7.26723570290275	4.12996351767052	-1.89754091841733	5.20534854550933	5.02422698899373	5.37730375789178	-14.0066072655209	-4.80632082217818	8.46267589318972	7.13804244727957	-2.22452536222519	-1.01008530103647	5.93963407208047	-7.03703765917532	1.07490152105605	1.21199351850241	3.579690515114	-8.90751548771828
85	5.0820244221088	6.20654112042224	3.36310802043961	4.14875074053387	3.91821312555074	6.45944525579437	1	1.16200817504473	6.93834151519186	3.03147236607592	4.33486599429224	4.95675246103932	1.3230082841904	1.59121014233407	1	1.93334322899192	4.63434750675364	4.53575133744575	4.91684144160659	7	2.447471606993	5.73550775544284	3.94546449916389	1.44340799593835	-10.8416971632845	-0.185542042864797	9.32586208011256	1.93551290898711	10.7068863838302	8.09111434524544	14.1642188211039	5.16198090800044	12.5506251625413	-3.22568299907338	-3.37820563658261	5.39779508294441	0.0161957354310454	-19.2848249679174	-10.3805644362563	-0.789396242397059	-9.97414862744365	6.606293306268	-4.77956679339991	3.33884834817427	-5.53366138826454	-1.00352479755401	6.36481505166423	7.76080638976917	3.82487444274741
86	2.82481912538198	7	3.98784509300449	5.25705461035951	3.12150031143119	3.29700187472183	6.30793415503557	6.61086773831203	4.00914732488122	1	2.91387041908948	3.58499884288538	1.43863544205393	5.9338851599098	3.40473300801298	4.98853907012649	6.1026235452728	1.95336430901337	3.95653207192177	5.04081830768791	2.16489523622992	5.94805453516366	4.44404122304703	5.06796464378703	8.06555466945471	-1.20174145899013	11.6880226732663	8.43907001274006	-2.77939437755849	8.59110018293616	11.4945892310279	9.32687989017999	2.00848455708683	-5.88194113065734	8.61275926619342	0.508870919102147	2.00551460761752	-17.6744695916338	-5.41588664018187	4.97486557336896	3.98485632292216	-0.715784147823123	3.19040471917846	4.62681692216299	-0.785466266152625	0.0338657028295759	3.33657696655496	7.52901770573643	-4.66119700139851
87	1	3.68176555676469	4.79983472830891	7	1.65502101317981	6.35883984747905	5.17022099756678	1	3.42476405876709	5.99671729540526	5.53421601371483	4.64376337707669	7	2.57591649939885	1	2.88848074208627	1.47314549567775	4.82249165694222	4.55262542791439	6.43778765259345	5.65863113716611	1.45011089459582	6.2582374457464	6.17735316276152	7.84184703619193	2.38892320524264	14.8237928544603	5.88409081253742	-0.658001472247736	3.99171088513015	15.3653750360306	5.00787871398814	3.13178538983305	-1.28551046597656	3.84184734980611	3.28162563128597	3.43867245849585	-17.5303767644031	-4.28364740004205	8.24597805173087	9.11539552981258	-0.758604944541696	-0.0227551261331873	7.99633008216475	-2.26615432815403	1.12895106418401	3.61215873006726	6.08619130884526	-6.46964975508202
88	6.3488546268902	7	6.20953442253739	4.93919354334453	4.47834579419042	5.26079653291829	4.50175543164364	5.20181300814134	6.24708031612053	1	3.79829940976499	1.92661163212584	1.83353476134012	2.85053988455086	1.86589315990679	2.75128494190191	6.80853142339017	5.46757758976252	4.25661977131465	5.41148607631728	1.38407190810344	3.9700307759796	1.8253627751873	5.99989624989088	-2.21955455982343	-2.96581771834281	13.8280329012987	1.29051965234605	16.2562346872176	1.24940491245455	0.967291823971554	4.38088018327079	-4.3097718855536	-0.847795855904668	2.37370784944822	5.31296016886145	-1.10817692706722	6.48472758422909	-1.23387381576832	-0.696261993487089	-14.662044613591	-3.86532166880618	-0.856540688066264	7.65659028784061	-4.81133091672403	1.9892974134426	2.80028812388369	6.75899836261353	-23.3061205263633
89	6.50950905235743	6.45506719444549	5.5283685632258	3.82606586678793	3.65454039419199	4.91302629685948	4.13680144298771	5.06730525854433	6.55806379201274	1.90505934934357	2.58853084478333	3.7242194342404	3.16391464515732	3.05156973830064	1	3.83737925477067	7	6.02561475185968	5.07198805485968	5.97486851226684	2.50879082436742	6.467858790826	1.42412388515217	4.82650633314136	-2.10226261589243	-3.10385099160834	12.8749649028984	1.75177048334072	16.0673606470664	0.409653386746616	-0.0136875877438682	5.03213477094848	-3.78801016503199	-1.87345594420421	2.74079173479569	5.28192255566047	-2.41091897625872	5.72892724111208	-1.42157145763853	-0.913918991355895	-14.5886958421585	-3.00226962659248	-1.82932525706542	7.78795279006435	1.50100434986835	2.22330061322509	2.2981941494934	5.54667057709927	-22.5746458999134
90	5.62910497612303	3.11069043033219	7	3.6963110198689	4.86643478621828	4.92393415232531	2.69192308630488	2.41231684178188	4.68719526592767	2.48330950432163	2.1910485262751	3.12364334524262	1	4.62419164391392	1.77750972908197	1.4526174810797	4.73625703040214	2.9087895282585	6.27958222136513	5.4240757153772	7	3.04027198537948	6.63599471969363	7.9397365489479	1.30415755722393	-5.90728038168008	15.0407429683437	3.32521812360695	13.2184939921781	-4.96984395624115	2.76710258058891	1.88400249167413	-6.1612997597257	0.862762766223228	-2.45063438124014	4.60717928945554	0.790346772089704	7.45843282643604	0.730476463275733	2.32149850049433	-17.1519805603069	1.47887859872961	2.22917961426648	3.16409701749966	-5.33031466972371	1.59488636503634	8.84681728851058	4.5792086732402	-7.53002789832648
91	4.1072529444531	2.2899254254328	7	4.37387892600198	7	5.14014821617249	5.6446564212059	1	5.71579085796028	1.24881893078291	1.6662350807662	3.41077473506932	3.55325203771979	2.52654190774767	2.65440749043101	3.24470952448424	6.17545511082022	4.76977932384697	1.97392945521248	6.80610223133369	3.8129350115626	4.01969670611717	6.20425270291629	2.69517149720299	-8.35970837226704	-1.89285888587975	19.0693570014339	1.8905378969102	16.2753083612505	-7.9691232368217	3.77505659308708	3.22046707652463	-8.45364675676695	-2.38518710939958	-0.201462656548125	6.23931263917791	-6.03192094392407	6.51566129857248	0.218734245126493	0.577755213804231	-12.8905197499705	2.75412201668945	5.16998417339944	5.61005193134395	-12.5615838521943	2.64344212847136	1.44345146714583	4.31926019247791	-5.05668393657497
92	3.59508672748573	1.90721035543604	6.9094656973591	4.40741717493853	6.67688434213998	4.46247515794978	5.28177862934058	2.98673184652577	6.8343474429645	2.66905450766216	1	2.42046902228101	2.09980341645391	2.87034579377503	2.99918957640281	2.30759921091767	6.83296138684104	5.4294256288172	1.74531083577414	6.0943282372753	7	1.83142224934472	6.99641577866091	2.58052493246871	-8.14777735993393	-2.04802892422436	19.2789171224142	1.75625590131645	16.6843121084693	-8.74819148652526	4.13879019731862	3.45662668902041	-9.03348250258409	-2.39416263646819	-0.62454301428193	6.92147813951982	-7.12742164855051	6.59089483736931	-0.406327471488739	1.47018596011142	-12.85234860204	2.63328675761995	4.69773996310727	6.06949391389008	-5.28146214264615	0.300291711270768	4.71811861670301	6.39351678639314	-4.8580239274195
93	5.0449626705814	2.09122054688606	5.83242564553206	2.42246377170452	5.79253308260342	6.64823124147819	4.41464112733112	3.4744342935189	2.62713399365055	4.93700364151417	2.41551461931614	3.17674708167632	5.89086164428933	5.0473447968725	1.80902994515579	3.94825344939514	6.49490932371942	3.42335147679614	5.56201666733399	6.20226248889998	5.4535330079135	3.8451051883208	7	3.22759592848982	-6.04905489382938	-0.391327541543689	18.7068922421364	3.72617526395471	13.0052468202812	-9.06834195821851	3.3149340086904	3.74477586114195	-7.14425782715356	-4.1956098029361	0.499626735909815	4.62932959065915	-7.32275893552231	3.55145813002916	0.359684544988315	-0.370256558928518	-13.2195286571105	1.93222233889979	7.57271937023895	6.23018492020908	-2.80188235191404	-1.00270466096284	5.02219668626112	4.49004447353748	-7.94204688589466
94	6.73179903244435	7	6.59695606026647	1.59772360941042	6.96265427744548	5.00818644580929	5.88016227476802	3.24716908010973	4.12506201735247	2.6526808803912	3.30590734825151	1.16268081974551	1.46262865772895	1	2.54378535313988	3.93754282227782	7	3.36442678935138	5.86794080236181	6.42414679307348	4.15270846899745	3.98652304758146	1.17312188947659	5.97890796825796	-6.72659756164522	-1.17818414578261	14.8137438355735	2.32615427559542	19.3485232441252	-9.0773073858126	3.34169727902057	7.31941407825922	-5.56932806329204	-3.46565783182622	-4.47850793874888	4.72390834668313	-6.17893156533343	3.83834001578639	1.73406593415311	1.31149717535044	-11.66174766693	5.89035753501901	4.44780532181741	5.50063788480075	-3.32880199167437	2.20112680555855	5.06003001756766	3.38181801506443	-4.21404392448189
95	6.93625916431877	3.10886898960331	6.16163856657312	2.55429529194232	4.94131993476027	5.97717546164309	3.81056504332265	4.81943941164354	1.70458129029152	1.91044775833141	4.69170129228096	3.82134800984728	1.21036863177531	5.5951068382192	5.24406049981737	1.23120636361192	4.22895076908144	3.92797113956061	6.63634506887883	4.72537239631425	3.30383412887928	3.15682839468508	6.89361188217047	6.0501432291962	3.128818635555	-3.49318854693848	13.1138909513072	5.50408973905673	14.7750074092965	-2.83777356462404	-1.43451160522522	2.23711433702181	-4.58546584902299	-2.92367970897355	0.767367665291532	0.823482040418391	-4.09223628007039	8.30631884702445	-6.11859690703213	-0.0580344068488401	-16.9141260360226	0.336083322302795	-1.83464650834408	9.00338038979622	-4.12978094696586	1.50533039546992	-7.78985770455094	5.06141712487431	-2.21844056509817
96	6.2476112663622	5.72082312015281	5.39531090723529	2.60560848065571	4.0648854202638	7	2.38823539342122	5.75417233684018	5.73116705333405	1.35581863125889	1.34241945420582	1	2.34440658146759	5.27005798810165	2.23655143512095	1.29498117442532	6.41376241760613	4.19369012218334	5.46670480950155	2.24148401677223	7	1	4.91940206974729	5.93232654233035	4.80974766831665	-3.38789696622463	12.9026904870454	5.83943998351094	12.9305095462187	-5.08161494547925	2.11938297149793	5.291449399556	-2.4656450924159	-0.824120189717014	-1.10462590551234	2.68974708959547	-0.333250937088154	7.4208126054826	-3.76068017461537	0.193892426913471	-17.3707842749253	0.171405216741709	1.25082623380964	7.58440626463414	-2.37738009754617	-0.763347925550189	-1.58170016038907	3.87285984367072	-16.0630943185208
97	3.87764559789759	5.51549038221108	3.13596522368542	4.62302209938777	4.48512630140999	6.08781011826743	5.15562292408394	7	4.19044196340975	1	2.52448578655761	3.53874709960577	2.10061338968859	4.96865979369325	4.40094704087788	1.77857467137383	5.28573430497645	3.35995099990024	4.24228042761819	6.05342716551382	3.74969299912691	2.26283648491741	7	5.63799373003467	-1.94592919129976	-3.9484231698187	13.8657481437828	5.86711969623624	10.7155962452182	-6.07238812942132	0.686922451673688	4.08455528684777	0.0228977577562126	5.89013920493877	-2.83308440531366	2.41688471891567	-0.987200862528122	6.89371421403805	-3.87389714518741	1.99715974366395	-18.9346618616291	3.5430352910428	5.22226873380979	7.76526519890628	-12.1998685849609	-0.989720424419037	3.02894631203877	0.622064179045515	-2.1038181026881
98	6.70706786052558	6.49328200251013	6.89071695234145	2.34417332385928	5.36989907821493	7	7	3.54217210914928	6.49256932945883	3.89638806086146	3.19898866248329	1	5.50310071074944	2.68327365388984	1	1.19378965419411	6.36958608933292	6.86924669733902	5.32377014432805	6.78782329916696	6.71269517739025	1.41736704768116	4.05699022728457	5.4619257634466	-6.52793143437368	-3.28451136258401	17.0459033968021	1.54619302043646	19.9313431511943	-10.4267609311839	4.55947401468989	7.91586161014795	-6.87669748823067	-3.13616107623226	-5.83223841553279	4.92032242904287	-7.57198614948011	3.2240818296879	2.73484003503167	1.6325369706102	-9.88187827739825	3.17313803396388	5.40762984493014	7.41506138162514	-2.94041862147572	4.03257418330699	6.27975297841196	3.72175395114846	-14.9214580720465
99	6.7760799339543	2.43524892295645	6.10327558385786	1	3.63159103684558	6.67706365174831	6.77847558184106	2.6605051528886	6.11551140217946	1.13326739473559	1.79478325661955	6.29493781367777	1.71028957996206	1	2.60087032804283	1	5.94044553016333	3.50316609210362	5.05931358796265	5.37767667822773	6.70480615630623	4.38310037206752	6.3638272339798	3.11712614644141	-5.98303775983545	-3.57054595921548	18.9370623330005	1.8761485437418	15.8048918544042	-7.27851794962157	3.73167260848147	3.87459151175134	-9.20181545851005	-0.42232939686734	-1.72329474508934	7.81335386906638	-8.68671411068416	7.13788616749131	2.35269183285743	-3.12650758768915	-9.4335256771589	-0.854725371683212	8.19589143207093	5.93876002454693	-1.0264057485884	2.56548857777335	2.72871504697629	7.41710337706751	-11.4166965102459
100	6.58832464088853	6.48410967075473	2.86962053603715	2.86297224368701	4.14186613586438	4.8341599167444	5.88913046803382	3.27697434430042	6.64926905651742	5.09391507051456	4.76144706395991	4.07022980311374	1.20650166425494	3.94260494762768	1	1.61371966541034	5.04143977082878	1.70098456620258	7	1.06569470387782	3.05514827866488	3.23489822749609	1.7957766850884	5.00659708413474	2.63764033214281	-3.74494815947233	12.2806540946703	6.01561035805396	12.3746556470931	-3.6877400357749	1.02181474767064	2.74673967042173	-3.00580179803193	-0.957134119050343	-3.2872930217146	3.65851461421294	-1.00948983479028	6.37381581198393	-3.82569475851515	1.65459910781947	-16.4573381699226	-0.476539828820236	0.667021114405318	9.30151674346402	-6.10253174944631	1.81499595263806	-4.78852168346676	1.07117754111836	-6.91472885656352
101	6.02585480253659	6.90447073296464	5.65352634681341	6.08022182482665	4.77416834835085	4.32538025712408	5.57709405464989	4.92322463032608	6.82838281170296	1	3.24261298563469	1.97787228297997	2.27012570925052	4.16784957155045	1	1	5.63147062397491	1.74290858244621	4.94947556440241	6.05247245203424	7	1.16303394675769	4.05113340112002	4.52040262192166	3.31186042872169	-3.21309663569269	13.5500387267588	0.983242758843881	16.1579594684275	-1.0494463306798	3.67005410148826	4.88370973647345	-7.78015146036558	-1.76581807311379	1.58238588532057	5.60441326120294	-4.29210293763861	4.6298670607151	0.653216705342684	-0.668425473686964	-17.042379046921	-3.61764910280271	0.542680393059794	4.85505144048227	2.65754310736802	-1.01338062497893	1.12223440606831	4.58495517477733	4.12510993723838
102	3.95999940783514	1.21277739469993	6.81185938421227	3.99634978833859	6.40703099888225	3.48763210142891	5.13555501514844	4.81103973752652	6.1897684225371	3.9752893790313	1.36148132599997	5.29044924688128	1	6.36929578528883	2.59994006816952	3.12420320061734	5.85555131353272	4.52622883548586	5.59721424730995	5.14364494727289	3.76954412892485	3.28491460211325	7	2.23653184617735	-1.52090903285848	2.71978922912328	17.8049001566235	0.634424505723313	11.5554952866193	-12.2231768316609	6.6248657086654	4.69062047395136	-4.05875350420603	-0.461892066561604	-0.585949563770437	3.71240192238866	-10.6583911095453	-1.13144055079568	4.59578169066448	0.661913545074936	-12.6208039892016	6.19872441348742	-4.9756722007021	2.80908301230349	-10.574358364815	4.17913072978092	-2.68615769983731	9.52806395691789	-6.46050810204352
103	5.2918700190341	6.06637348167032	5.42071551444231	2.72254719943853	4.960376788788	5.87976406122449	4.35583701115264	1.96077686503298	7	1.22683236058623	1.98292557197816	1.63559951659818	4.48961835739541	3.25216367881186	1	2.81763544672049	3.79528498664683	3.21922528135613	4.97962163716216	3.91219122930241	2.46050446178326	2.21637829506807	2.11351671478435	4.44696889380248	-1.66509825284891	-2.34568534015452	14.4726274710775	2.65722166139265	16.8397594935609	0.342604757167276	-0.825584788453396	3.60388791283594	-5.69220086687464	-0.822543800097419	0.62099048910197	6.44366831919979	-1.45131130135691	5.28214507695038	-0.458443063357311	-1.94679849692315	-16.4334482581071	-3.43882353885802	0.72164916988118	6.99598698258857	-4.353555732465	2.18411616823095	0.873527903430966	5.81136408005376	-5.20927699575352
104	4.41510573776385	6.44173974555036	5.55617795572996	4.32910036954567	3.50809136878556	5.57252338902187	1.34500328292735	1.43519195481491	6.41814059113213	2.32440409897652	5.84106165411466	1.37063682447164	3.1121094283657	2.76418376582321	1.30086267766008	4.46289586829275	5.63844478908249	7	6.92618210831554	6.74696135805429	4.87803716203446	6.06480719728328	1.48615873336875	5.91142730879932	-1.7168400391595	-0.9609129873861	13.3651938481225	1.27396954057578	17.6002741796799	-0.299731521989469	-0.866892060569428	3.98360455767933	-4.02026340161558	-2.80930579059044	2.50794330568367	6.24315248593756	-2.76981555451736	5.88960654716426	-1.05567798693905	1.46472934235634	-14.1141919900479	-4.76081702882906	-0.803171905474015	10.5822295568188	-0.108758473821465	6.47454193496615	-1.6868406289435	1.10146207573426	-6.72159366673982
105	4.99975270874168	1.87994184711995	5.67401716939879	2.3983572090815	6.05251303625703	6.87717104182593	3.24926200082914	1.98655637208436	6.84136333331073	5.18123031969751	1.67795324531604	2.68501607143298	6.0667300028433	7	1.65225482085572	1	6.19543684304254	5.69287410209429	6.47312015142875	3.52726431693804	6.50531325002628	5.50331689066115	4.77473051366335	3.47103409245259	-5.77862201670521	-1.86304661311903	18.7769106395899	2.99736623804692	11.698804630339	-8.6910607859806	3.72679589957542	4.07651169472216	-8.54182354614887	-1.85445710302863	3.53612464309726	4.82482764238905	-6.59809216741681	3.39187723649016	0.1803189446433	-0.401399629711981	-14.2412234399399	1.52418352294612	6.35900024028353	8.99110081540381	-4.55323527653179	-1.67388618551203	4.35020404197726	4.3431874534674	-16.3074377288301
106	7	3.39145229365433	3.34220543233572	2.32010425825789	7	4.69563959479884	3.51708590717824	4.88683830356119	6.03581989522102	2.67896543492358	4.90001220888049	2.33290909974169	1.14823942081746	1.85677616480391	1.76399310908748	1	4.53775115925236	5.20710848803016	4.73409406139048	4.10469986611776	3.58685439048171	4.31440077215512	4.76888339498061	3.41000645529442	0.357611089425399	-3.35601004876322	13.360002583462	4.15922634298085	12.7740356303248	-1.86070305832321	0.237149118270873	6.59271954399102	-3.81351135689183	1.30563302823884	-4.18846818907889	4.11860885548782	3.17573941927667	5.93632686652533	-4.12859765402306	-2.31168147988583	-18.0669815828311	0.380526492597314	-0.850066824739805	5.7787672990478	2.05273750739407	-1.08398114543055	7.62471176439966	2.99911037063262	-4.8233096041217
107	7	7	5.79473360122535	1.33145618720346	6.67468889223838	4.28991147601816	3.4476838766248	2.65949712886682	5.73404191029726	2.91856354679943	7	1.78364668753692	1.5644402601679	5.02684085124161	2.70699686356313	3.0049205610439	6.1223615822018	3.25663965674584	6.94899011347348	7	5.72861411630687	3.61008194003457	1.71684904808056	6.89752385297181	-5.87414370226469	-1.76965665146597	14.4284524481963	2.64254928978989	20.8006878522294	-7.79684111543052	3.30284360012682	7.46624466107607	-7.46519449594659	-3.08234966291225	-3.59934289248312	4.60560796978797	-5.11818900702735	2.81432472406631	2.01150281349287	-0.539461424419962	-11.3790052704433	4.43036968701163	3.39227561963868	4.9690529829942	-3.0315609232552	5.30045626901738	4.55220942860285	3.1516830565165	-3.28992253963744
108	6.32684209484086	3.07634358374432	5.54399789206721	1	4.74298508878342	7	5.81139639621394	3.08880935965306	7	6.22953675137603	1.614866118133	4.7093250730611	2.31330608224642	1.54186709145789	4.23385236300819	1	5.51061853754984	4.10391139352532	4.51524643993076	4.95437895326114	6.72295739170612	4.58015928156261	5.46167172027719	1.82818600291956	-5.22225770657173	-3.71445504350972	19.8869114200404	2.06181656258799	16.1702470462646	-8.4119497657645	3.63072907203163	4.3982968589562	-8.6095421147168	-0.366730059088111	-1.14929597186336	7.91730770497774	-7.431739455926	7.24613299936077	1.92514140235826	-2.27220276964593	-10.2672994267711	-0.814995440632182	8.4419896243212	7.35853362243159	-1.47089126445502	3.35478166414778	3.32888957403002	8.80805505326304	-20.5193820279918
109	3.11035336088032	1.55256237942104	6.75214556200815	1.75217564771997	5.79480402555336	5.20091155937968	3.11751928768114	2.99918488737346	5.0560182148155	3.11309056852278	3.75273176366135	3.94102293710496	2.10999101269544	1.8809082584194	3.44176303690878	2.74720735915976	4.32720770478093	6.469360454737	6.82343507600999	4.96115887859174	4.96359526967916	7	7	7.27470752273598	1.53668133928084	-4.50892610928389	11.1825119116143	7.33515105279751	12.1565383752866	-2.36654025664061	1.03997608594751	4.97748643401216	-3.73097412727406	-1.41110992574672	-0.126017474266629	2.39930155810654	-4.02152331151232	7.92932287998029	-3.17281458129604	1.0992531872129	-13.812637260453	-0.458591880490028	0.9784927442931	2.80292307806349	0.587306481854547	2.15989513891201	4.35219676749083	2.3247169891749	1.42140794399396
110	4.02817958969311	3.08732478548326	4.71685023998335	5.71829927164766	4.63362005427284	2.86790797898421	6.03642262049103	4.45201253151137	5.34436934686907	1	2.30967191900678	4.91734625904623	1	2.307674177936	2.30532538200307	2.38951122959194	3.92198863675333	4.42241519373077	4.82914119720703	6.20234336138317	6.14811216459437	4.00181854889564	5.20946275498093	0.342574806692558	-0.977413759560854	0.910040640463449	19.6950129782189	2.53573187999101	11.9815667894636	-11.63565220195	7.20055162067561	5.12437889265444	-5.63075867059161	-0.870258202192432	0.854884281661656	2.39055553040711	-10.4320340712611	0.291576585677017	5.2894637675649	0.944266929849174	-14.7231417522642	4.29225898351917	-3.24740493071172	1.57981109549459	-3.74246837812314	-0.125243986865293	3.34725403190367	6.4194312868444	-8.38650353163722
111	7	5.85950152550136	4.82276473040661	3.21523877972159	4.0727927716729	6.51657441054901	3.14211486575644	2.28183437544409	5.17153752679181	1.26437012094571	1.48666556576534	1.98421364939896	1.8975469806593	2.9485349114648	2.73843740873832	4.66605315612267	5.82130840043298	4.94672088472473	7	4.27802985012058	7	1	4.57502093796621	6.66615597447618	4.94113655855785	-3.65124918223932	12.7942304320188	6.37837464518071	11.8293103986732	-5.12034884553117	2.2444226625229	5.00521747318897	-2.30269131032565	-1.93379484125992	-0.765856367900311	1.77144175203767	-0.998405714991182	7.54750028487124	-4.34948340721412	-0.0180870551900753	-16.9189430234157	-0.061661795913679	0.498699021203497	7.8895635671598	-3.71090593072751	-1.42907365936506	-1.84804811337843	4.71894539551083	-4.44171690789104
112	5.99472542035434	7	6.90679274656828	5.9657383071375	5.40717239431234	3.68122088935476	4.34872996325495	5.97413918119407	6.07267440111258	1	3.58899331688488	1	2.7024314762903	1.5555992482896	1.36030461466002	1.33187758351949	6.70332880147544	2.42567386477591	6.315794659098	5.93427826539859	3.89383308036752	1.95383480402873	3.33814578151709	5.31352733840042	1.5793331800671	-4.03366555649702	15.0777515721391	3.01933367093887	18.2208245157463	-0.802945083187277	-0.668390193578247	2.26142714632721	-7.80812357801994	-3.30701014444972	0.222971088887868	5.55764381647068	-5.31078991221396	6.61780795023748	-1.43871385516444	-2.23715720838607	-13.8732958248124	-3.24813608520909	-2.06043179518159	5.0364642594961	2.82446193474407	0.507994569927933	0.470106062525964	2.80573298879241	-22.708674133922
113	7	6.45449515789586	3.15355901632899	2.27342851748305	6.85505477720786	1.41770590601453	3.50199093218775	5.0466727664729	4.36537513786926	3.35238475082746	6.67608630769884	1	2.99824880543237	2.08050760045015	2.3980631682553	1.13597905827889	6.40386823441686	2.81323111827394	6.45656165630147	4.46091498503415	4.98752473375643	3.67759992941548	4.22527139883377	4.27884217831596	-1.21712712930115	-4.38143608797677	14.2772310019528	5.14252680242635	12.9625129885175	-2.75873798683942	-2.15499231929934	5.53253086039471	-3.0745282529855	1.24720953379682	-4.82659336709376	3.05114737331375	1.4120344564729	5.43679187746213	-4.01828229756803	-2.92432045619016	-17.952324111216	0.173278323764071	0.90533050796414	1.79262797866641	-2.47516456807923	3.53771432341354	-1.4425406706743	3.61445088435385	-7.35395689427181
114	7	5.78563714541528	1.4300463912619	2.03047715664582	5.029198093183	5.88188151101141	3.39097091205066	5.92293490392997	4.95486894023252	1.21963432546352	2.25374516757216	2.76720465802433	2.18448203294237	6.18680533528073	1.94796954761021	1.49047085134342	7	5.19379189417693	6.61748945354774	1.25349975077017	4.20344582359703	5.23216668242503	3.11993751492606	5.40516467717354	3.3089153113916	-3.8315636693332	10.8504203088669	5.57401113368203	12.3548937613114	-4.55606880936349	2.11017805826175	0.723064486059235	-2.68959693576486	0.478793435350466	-3.55313066209402	3.59237686299379	-1.18922040816279	7.13216855270953	-2.84409307398799	1.61959560443238	-18.1151166948223	0.267243245452795	2.31336533463949	4.93409728549637	-3.15918371064284	0.368307021048212	-4.4597367771693	3.47737240231076	-4.73766883160523
115	5.79598726754372	3.92529182768623	6.74713095033129	1	5.57050445330872	4.75605907088368	3.75248474688045	2.29348417368005	4.55426096629301	2.56709708906914	4.19615421631168	2.96199941733658	5.34448999802962	4.04710370371575	1.38156294231765	2.97797464531666	5.70946417510111	2.76683529180244	5.87623755759145	6.7150539396084	1.58797928938698	4.46147490466938	5.86952061247244	6.43892254668381	-0.605833130478348	-4.28393742759451	17.5829751916232	7.16093286790621	13.7265774894595	-2.16878959248757	0.909570415839978	4.73606593723551	-5.48203377651603	-0.369118102916858	-1.67462168776615	2.12472477865568	0.51627071347348	3.99478780339381	-2.47029460394163	-0.493388028857971	-17.4349986249358	-0.862898836726801	-1.15788855822044	2.1728804135058	0.176403917339279	2.09610997441543	0.200830654187923	2.39269549944051	-5.95331656583183
116	6.36541494683878	5.89187555580814	6.09755552062435	1.0563242209692	5.84248224374721	5.18205397122728	5.62650941608457	3.03357255099978	3.67102057641357	1.61661879590118	3.37723418181632	1.22166954956484	1.58787856636035	5.09343723670597	2.43589990104176	3.72562975340523	6.10466236081313	5.33978569003203	6.43871297807035	5.91201410636191	4.43386316492873	5.06182252369916	1.88686436285392	5.58682312868471	-5.91467085427335	-2.17533439703116	14.6167819216623	1.7315205523598	19.3641573449487	-7.99951208241257	3.24009403290883	8.07390461102993	-4.96112644965817	-3.84411062234555	-4.17580001241926	4.72928882144347	-5.20271899277194	3.76366783770671	1.36802089725952	0.944722245761696	-11.3613345319775	5.00929631119786	4.80491002388979	3.39161143788599	-3.31997721155542	2.38776030830849	3.3387074586969	3.2569811143875	-5.1474763789516
117	6.99814685793362	3.46848113422419	6.24039210134746	1	2.06760875122564	3.34289032944471	6.06600068066642	2.43636533844074	6.03464216391572	2.19024013363497	4.97492904943227	1	1	3.15122087395257	2.03744375805148	1.55730088929113	4.57086795174526	2.74019552310178	6.04066332665681	2.76390198046517	6.27248301334685	5.31949813614721	4.37482326254339	2.13188507783612	-0.899919962656205	-1.34914711167185	13.2868521945429	4.31985050109611	14.6338167004158	-6.41382822115704	-0.920454979257419	5.21589460458484	-3.57750579871793	1.47321342535615	-0.517168972701885	2.51728504038978	-0.265126206768279	8.40589778304247	-5.59031966343459	2.93834398394932	-13.3802554764897	-1.70055543133661	2.68151604046061	8.75570992608641	-3.06001550598533	-0.019953727236258	-3.99222822813539	6.7370138713525	-7.91591924500667
118	6.29883732509437	3.64874132776701	6.39311604713578	1	6.16468776108946	6.46513066762558	6.59894336404242	4.4147647225466	6.48664549681272	1	6.19705767418055	3.22226448176481	3.00304761612095	1.90935218068985	1	1.74994947580772	5.54568643974121	4.99903750577399	6.61099501074891	7	2.1237682833198	6.19789247262705	5.50301328612673	6.44017886819892	3.42434465067398	-4.68195128490908	10.868586551873	5.49421145579421	16.3166247312457	-4.76215876588635	-2.78658243815417	1.45927098987161	-4.18193705236407	-2.12807763424904	0.440046706147673	2.31920466385831	-2.97739747231408	7.49726792315567	-5.21297323322039	0.0471654364264425	-18.239610584686	-0.697378608122845	-0.175162833404888	3.90608968273212	-4.0475609870271	1.52709205181377	2.37162755318554	4.5543489561136	-4.8992898391064
119	6.43609815384409	2.61715976573439	7	2.03560533496272	5.71623283635526	7	4.77926754953462	4.08902850065187	5.97273836264913	2.09675298993533	3.78106085857231	2.71825768523361	1.83647195180985	3.91052753924202	1	1.82309128309316	4.843938774751	7	6.10748088804363	6.19235705484984	6.52134899511289	4.20746354294683	7	4.26935692330349	-6.96086439696323	0.0151255831455973	18.8027591545445	1.04295130707087	15.3565470881953	-9.57505006246925	1.78202020967342	3.55098294320248	-8.06349617089804	-2.00688136629894	0.922569447546847	5.00770545359183	-8.76183279031539	6.5873736400857	-0.0966217100911907	-2.97398810889114	-13.084839309703	0.333891398633621	5.99818648842157	7.34157280525054	-8.7591369641454	2.52525532027912	3.90840263843386	10.727759097487	-22.112400280562
120	5.10437180630916	3.4234417575071	6.81082099726235	1	3.92946763684822	5.42254079582678	6.7495390282943	3.55785085601661	4.9753862390707	2.43370290325549	1.25507701161285	1.03772951559763	1.78397683758032	4.95718187060683	1	2.13578286351091	2.81824159775919	5.8299585233103	4.70517292976313	6.86557715617568	6.23603300375394	5.07146869631542	7	5.80017035769029	1.20389351446364	-2.65232031800178	16.1144091284106	6.40726934899614	16.1170658282301	-2.62696940676199	3.52812495333848	6.17131565799211	-4.70319910426234	-1.0596841489208	-0.751543879485133	1.69616477117107	0.378807265069244	5.94853035990233	-3.05614267075215	-0.677468041687966	-18.9408417149587	-3.1758982939029	-3.3641178186284	3.45062803961421	-3.78607265069568	2.41585889761532	2.65024948463699	3.37746754136197	-7.25549853867329
121	1.58565478578464	6.44574870819778	3.67095171342194	1.36731399203581	6.82673576661769	6.32391754553888	3.17642381391101	2.98863387155099	6.68316481434303	1	4.16698356679196	1	1	5.38177039287692	1.8323301165033	2.33212548635095	5.97735973824676	2.27887098815621	5.72140140013232	3.81689791840719	2.86437737149464	4.51632153131461	2.57204459776894	0.222685995475585	-2.62126226573955	-6.13046531902834	9.34102901193689	3.55600302118893	12.7012843078444	-5.87033273275649	2.03349833775532	4.09602905297162	0.725686912712944	-0.681928001614306	1.10092340639525	5.80514836250498	1.39619636486006	6.71069476130917	-5.69864051338825	1.4191560109334	-13.7753081756308	2.5193734577258	-2.7890980413615	4.58642290918059	-8.66578226739515	1.57822160141248	0.00938968955881747	5.54565594847617	-5.94610168469116
122	7	3.97064574668562	4.25662390285483	2.17687541676431	6.28503222235646	5.94379914533738	2.49082949344568	1	6.162267840846	2.44133561742795	3.83294204236466	1.40052177883222	1.14066705350627	2.80435501968612	1	1.35528742129464	6.98810083311432	2.25873039789395	3.51850096546714	6.5262924953964	2.76205333764947	3.86468273192394	4.38623273385514	3.40486550892012	0.442543306840605	-3.09318622438016	12.8354461650258	5.7192269852345	12.8577856188359	-1.48720760267936	-0.151730266984071	6.79572728990827	-3.03744846032576	0.79367323257558	-2.78396931641013	4.59954269692384	1.69410305108023	5.23122944766737	-4.74693903298273	-1.0005938394867	-18.1829552267936	0.123462415423544	0.176161606264335	2.44800094705182	-2.18123237381012	2.17979561974751	-1.19673244947237	4.60429154961299	-21.4559334202664
123	6.29369785481788	7	5.49741397894076	6.97814332936899	4.63021648434831	4.44239825855414	5.32802142513144	1.22349730375247	6.03871761001834	1.66283487247162	2.91004023751131	2.33766445831819	2.39154810739212	1.76652976628468	2.9543995273903	1.00239015944669	4.74302152477785	1.67114098124657	4.61359252931365	5.84582438702246	7	1.42113759769861	4.25009498924267	3.49778063275144	3.99170417475414	-3.9485378738603	13.5606035261136	0.362911035650009	16.6921948137817	-1.1100015300053	2.38475223028926	5.36904271029963	-6.5293045499825	-1.48206725150469	2.00876779103932	5.211545280751	-5.35034790686405	5.52739139603412	0.415442386580649	-0.0632978792411568	-16.4758415652788	-2.6296034325804	-0.284606855571425	5.25327089270055	-12.2353493467034	-0.744063917327731	3.05132984319884	4.9651278151287	-22.1621739748145
124	6.75886348130663	5.88920550116621	6.10063067458249	3.81902834498652	4.05025931662657	6.0816406016226	5.68519263051441	1.21893339576816	7	2.52867283821306	4.36050152353723	1	1.84375118855479	1.18835872333349	1.69862483273131	3.02617628738662	5.95964575363666	5.70368536793894	6.03525898987816	4.38611090623537	3.30496055854821	6.30127769707084	1	6.1081293355658	-6.20772410445131	-0.821419854638897	15.7285562521933	1.22559544940294	21.6652002919215	-8.056561001948	4.29246407301803	6.43810314294056	-8.74526741114792	-3.04609750347212	-3.72497816293263	3.66362034287462	-8.0099926896519	3.11824309191055	0.412844993130469	2.41670861584632	-10.4478513355127	3.37261864602579	5.01760556508894	3.6331708541686	-3.5843826223924	-0.867737631489003	4.36993541931107	3.0064640483911	-4.7977042051351
125	6.49786048549346	6.49825406713702	7	1.93514673241731	5.37071181604798	7	2.23007657023873	5.38717675933067	6.90437056063082	1.53296242489482	3.56364674497252	1	5.03467421081013	2.50555485985181	1	1.10617973672961	5.4446033144125	7	4.60589298194977	6.64260616689634	4.50087097453477	1.89349801951706	4.77557774262822	5.32616805332947	-5.95401253998089	-2.70367532970502	16.424059188891	2.77981467613357	19.9337322838199	-9.96308312800664	4.184251437628	8.7712339030133	-7.4034390594628	-2.98189467401989	-7.17131724527016	5.80496072967075	-7.896950360129	3.34822408945567	2.45436808869119	1.70833191766224	-9.83922820509298	3.16429423378322	5.2202268243002	8.0493185406223	-3.26819287024089	3.91777940898048	5.7492694728662	5.29306965864236	-5.93460059842226
126	3.94454094242437	4.53683948942957	1.77452390140836	5.53380509933262	3.7055660533714	5.54201035503905	5.39558257626348	5.62383680969859	7	5.54596135928738	5.02791051375317	3.03609412713726	3.6775980209305	4.15207805477186	6.18979790403195	1.85707748307881	7	4.09643892545649	5.59868931816934	6.14571970757587	4.878806650366	1	4.5217107482052	6.0876549425223	-10.1014778924261	-2.5398916049729	12.0576494363865	-0.660603880125074	4.81982102693827	-6.0870330146952	1.98296260600508	8.26108867995404	-7.46473929013588	0.0530445585493167	3.10991216787972	1.35757960323089	-0.550306851341295	0.800134111499057	-14.2780520939229	2.11120736609201	-13.2655495640846	-8.75853593893835	4.93052084603198	2.80745491860269	-4.84039825746221	2.20837273562157	-3.39686764667938	5.50695880246158	-5.73744963975234
127	3.5990841187683	4.79790859632065	2.00735544495672	5.08817285485182	3.12026726480472	5.14750849587056	5.49684530755368	5.40700607117683	6.66321511372754	5.61637223011521	4.85138987122692	3.44523746123157	2.33672320399883	1.81300592821973	6.23212056168046	1.40922599946635	6.9122565074217	1.91711816788744	6.87899430552513	5.35831628503783	4.80096281712801	1.15103793239791	4.2757120316445	6.30046990728803	-11.1089867255604	-2.60894792085578	10.805786038638	-0.852897367279308	5.10735575618032	-6.10446802490854	0.992770041401699	8.24431493634714	-8.88755730747236	0.757559903115901	2.18919268694277	1.63051196779836	-0.708806628250026	1.5080149994183	-13.5370527151431	2.1078013050198	-13.355804881609	-9.70715247272809	5.06154183837191	3.39566636466739	-5.3915524083912	0.494619198829123	4.98432127136654	1.73744847973401	-5.29460206293165
128	4.02920971477136	1.04562651875252	7	3.44738991712276	6.17533281042201	1.13636793040269	4.73721213165308	3.10184469912264	6.40954359077688	2.45523648830034	1.51830423955403	5.34848169401621	1.19762247823609	7	3.0619969225274	4.27025959181705	5.319520288825	6.03981907085922	5.53032848140904	5.74251251559532	3.22815673937365	5.78622098556046	7	1.92453175575156	-1.59163290689784	1.23613578584612	18.5312875674883	1.35249039461614	11.7068786121324	-11.2299267893917	6.18916016550731	3.88079442430945	-4.15554522987327	-0.45808282725929	-1.45406897012835	2.46176201916905	-11.3801991954017	-2.25245137152206	4.26577531715411	1.92866012453803	-12.7662719509326	6.45020346890544	-4.72115701219348	7.17812452874292	-9.4343123445028	3.77967654793373	-1.36176530167229	9.14103007073017	-7.65003979502114
129	3.4718390926383	1.80295897185889	7	2.32415854215555	6.55175487808777	1.30792829287871	3.23716388445974	3.40437741475067	5.50548267781796	3.13504114816765	3.02748039234102	1	2.1430041708896	1	2.75161607821375	2.78087958596406	5.34251650673581	7	6.0751750873344	4.37272068743558	4.99226698083795	6.08813394310006	4.00404246777925	8.36140973460464	1.38431692225772	-5.02536537364452	11.3109215773727	8.19923493705835	12.8180776157559	-2.53258980787786	0.629328550830873	4.22878826655862	-3.40074891110384	-1.77155747863749	0.438049397939857	2.27956730130979	-2.51319227110439	7.44302736298717	-2.79901333839798	-0.0690591642032287	-14.1911543069917	-0.373332744751911	1.02117816915346	4.03296004777999	-13.5915040606552	1.58843673269898	3.11561747500205	3.38378168534523	1.40854831419053
130	3.13435790473513	6.56711574851261	7	1.00087030990535	4.53967123473399	6.31993075344921	7	2.58156014715994	4.20334087239913	1.86410659728145	2.365841032829	1.71227109636918	1.54513413698118	5.02331127543756	2.84838381687285	3.87396329875648	7	3.2566911942433	4.71237147805931	5.14026348281588	4.07236226422401	6.83213450866629	4.45108956926394	4.03998565581521	0.719779978499463	-4.69560418372075	11.2705025250826	7.82946488158961	10.3391712422695	-5.73820358845965	-2.42613486402896	3.26204394781821	-4.14064306718451	-1.9056862816985	0.241579313014316	3.33609123501117	-3.34987901368825	7.85811804451952	-2.92636592756459	5.73487110054556	-14.4361616927838	-1.83415088479795	-0.460838007607419	3.46897314484129	-10.2026654102266	1.25354932238825	-5.84685559104672	5.89098068308039	-7.60638311846793
131	2.9756641707133	7	2.57693845027311	6.72767973440231	5.02036943936358	4.68921930519466	4.74907810413504	4.50727831222257	5.19111836993662	3.11304339943684	5.75778303686131	1.89741785729963	2.45803999529589	1	1.69838819930209	2.48649153953843	6.17582194575308	6.58264337016227	7	5.73180091179377	2.66363099471225	2.22938165228889	4.53322740298578	0.210998735708813	0.994637741275091	-0.352567912854841	16.2778632672005	2.1749353671581	8.95212781644166	-9.8578512990795	8.57616659717786	2.08562243389658	-7.46132233920785	-2.98012143141959	1.52912834218379	5.95461151853224	-8.14945137552084	1.74277858260566	4.69745580785561	1.45482143210377	-12.0193373357783	2.34358088516519	-0.643195539119466	6.09073458397037	1.14897586323127	1.70870211383752	6.8858095649156	6.41205848749549	-22.5374578461435
132	6.67527792268969	7	5.38267153742054	6.34518753586656	5.16029962664834	5.59919363789584	6.74925440874759	1.76047726062418	6.31939321295234	1	3.60668202260049	2.18226855542163	3.01129786810941	1	1	1.24187478455875	5.21341623810676	1	4.43817952651958	6.18067101425873	5.40970248114832	1	2.61207856879038	4.60479497404293	3.74242398037604	-4.60477774306336	13.1478174888517	0.237367538459762	15.8387089654579	0.337258433408185	2.55363678718972	6.4365048158258	-7.19305432683259	-1.87592711410337	1.35796311505312	6.01204509267885	-4.42673488729697	4.76074555557234	1.25635148518599	-1.20697765157491	-17.2247956685218	-3.48488809197488	1.51098778308779	5.87736192769734	-12.9778247253004	0.481692000841566	2.761368369723	4.57696166528637	-22.7652619711784
133	6.74262002758821	6.72992099260628	6.49089331246851	2.56287564241444	7	2.46622123001586	6.13124462096629	1.58909733447993	5.90468558166938	5.14684869058747	4.44342368912738	1.60598828346729	5.45969627482337	3.49952418956403	1.17678354778334	1.72525409592752	6.26880650474773	2.55338817751095	5.88947418703819	5.02525421548869	2.58805716473659	1.79316349915991	1	6.45809190298851	5.78150611237799	-4.77922257617265	14.9855310822108	-0.34972386575604	10.1862569142046	-0.748995587166162	2.5354782459622	2.23122188868696	-3.21709104020928	2.48152746205865	0.252750958501663	6.29592464751209	-0.371876357608053	10.089805197724	-2.72710172553929	-0.628114246768425	-16.8332958823826	0.455576132300654	0.52558829559681	1.38055157293014	-6.37481174565388	-2.34484016801546	8.82181057798009	7.56462778359321	-8.90258911084636
134	4.94010211230161	4.00986739446852	5.51135909532904	1.32088072099846	5.09421161006668	7	3.82161632642599	4.9700944133884	5.27215343808356	1.2160314066435	5.77077808167819	2.49825501400322	1	2.21277903173535	4.6230906412674	2.85496126333078	6.06504130189253	4.92060176273401	6.03243501643527	5.20924365920903	1.79520432650279	6.48305248178459	6.90568517768939	5.39001496551267	2.11243949841582	-4.73849745071158	12.9684992444607	4.82269849315062	14.8361038361737	-2.63031898026328	-1.65066870351827	2.11199483211081	-4.40078459141782	-3.46449709791008	0.590572973415165	1.85186355610614	-3.46150536481688	7.69113141289288	-5.70039334787212	0.610412948014388	-16.7378831680518	-0.521074051020851	-1.60584050857742	7.30578852196747	-4.5582672147758	1.712652764276	0.610994901411693	1.49132999626399	-2.46577942041012
135	7	7	1.19073120830066	2.4068809635227	2.81436036716067	4.58649301376177	5.51575179477949	6.78608841160704	6.74194602525493	5.31698333108895	1.43916319690236	3.44194278385637	1	4.23143221126807	1.36458620517389	1.87682737170993	6.35466599250335	1.09725023046141	6.15773641562409	1.95523000091463	6.05544730375659	3.57554680114408	3.87199155175388	5.55820278937357	4.07516135819444	-3.30150529295326	13.330948275224	4.63616150100209	12.7190653663297	-3.66821720158284	1.7162659997247	0.913764350122323	-2.5155889997692	-0.309959550537404	-2.53229696921102	3.08785782151297	-1.19691353918499	6.87774900071288	-2.87996950116314	1.3088954961199	-16.446570853093	-0.351290788302715	0.87906956742513	8.08790757514896	-2.95860933543533	1.60202252123468	5.81064761956167	1.67386283412808	-2.61121736297071
136	6.90176795916913	7	5.98845027082856	6.25351216270425	4.20971244186953	4.10386878243144	7	1.70671869199961	6.33483915050551	1	2.6983746369005	1.42624471999816	4.46914731052212	4.86726370755171	1.87624856968439	1	7	2.08508515411853	4.36627824282333	6.42763844465399	5.59241053341127	1	3.05347027463249	4.47939529772586	3.24107082203624	-3.70544381917108	13.0719930305181	0.722055137763067	15.2366883397918	-0.430136530560049	2.61250956292252	5.89155400254628	-7.70976593363753	-0.231172833685233	2.53677513289184	6.52118536032542	-4.41906038316529	4.77361869332572	0.502218203602192	-0.52249815308617	-16.6798116129102	-3.55692698044552	0.364985878179793	4.64372567640899	3.23408335685706	-0.921869478754277	1.46519940450638	5.28666003576909	3.26676896419431
137	1.98866406325264	4.42228714557216	2.94613943245153	5.94954241318359	2.46311840011754	5.95193722410749	1.52791033147245	4.76360526744264	6.88886895018383	2.57400434318083	6.15563183895669	5.02148631547795	1.58432647127423	1.13963079523469	6.539148796383	3.31110912245181	6.0536481768308	1.82045168539256	5.21297577491978	5.16543404700637	5.25395101202296	1.21244323908791	5.2832770111762	5.42133797807889	-11.382441670427	-2.45321037392615	11.0585006271203	-0.122134808468906	5.64173662487272	-6.50525263212713	-0.437345263478316	7.93449118009115	-6.45918680585835	0.556539079678221	0.881872687261633	0.454920911222448	-0.199155226842153	1.26284326363476	-13.8974229721801	1.91402258182488	-16.8644344069299	-9.27598551081869	2.84267295521807	5.97981695550378	-10.7027794057504	1.7790032099132	-4.77960291686719	5.15900489726019	-8.56855665709544
138	2.90370811155731	6.12662304704739	5.80598998755309	1	6.33934216437589	5.58686152547052	4.02803054113499	3.29381356896278	4.70984926005871	3.0626591929902	4.94607571108355	4.94569593988912	1	4.0374010747347	6.40951150819508	2.13152329333068	5.02294685474735	4.93801292332426	6.60992221505429	5.77638595495394	6.55903670717361	1.35974680791356	6.44672627719855	1.91370620394671	-1.55937108408189	-4.24540542970648	11.1395300148762	6.56288923925662	12.2658440661101	-3.47768361797	-1.79566222228623	1.25423279011384	-6.1035532476539	-1.00241413262324	-1.99964097424686	4.09213034025477	-4.49226823008298	6.42493868229913	-2.63367850458164	3.53762581570718	-14.5027466696843	-1.19589805545257	-0.806405956316694	2.20629797552522	0.452891925681268	0.31291112149156	-2.04887208390067	5.78800922933166	-5.59571318423985
139	5.1619617248947	7	3.43004188054489	4.46981263006029	5.82522434973306	6.31607093360034	5.50369062495539	1.82688872802618	4.17884103667477	2.23388269828594	4.2562529089086	5.85726105568546	3.62975495226263	1	1.03374042999558	2.2241372306319	4.83475559863526	7	5.66693630363779	4.47985256810404	4.16884827289399	3.73550031619648	5.33406275720672	6.23398522633209	-0.710895560346729	-0.00896563794717475	13.8305442188462	6.24098678493742	10.7419241643134	-5.73382800087543	1.20695023749824	4.29393138558939	-2.17308241238186	6.41268899161071	0.154259333146309	2.7485485610241	0.481880445504066	6.16377321862599	-4.51853078012525	3.39402896828685	-16.097403978759	1.93880880227753	1.94332649057405	9.09455723020899	5.49807249965406	0.379428668625524	6.46036415209867	5.5877249191607	-9.16859574463247
140	5.57923210844745	6.76453988555436	4.95047660680105	2.35351863016123	6.37993095957208	6.83444211892504	1.17669397758343	2.08306932669244	6.53447435667511	3.34269929512643	4.26882191365746	2.28878146520727	4.54547729236654	2.1385789435807	1.91984059063261	1.42597413944842	6.8526592549713	6.92439658634539	5.96350223482051	6.26299223304992	3.52563022200389	6.50983532749208	1.46081673691528	4.18124196090692	-0.616247733088348	-3.36402017285245	13.4780675126732	1.67328971432325	16.3130654969338	-1.67348901371572	0.118186747784602	5.33915938461101	-4.44948381486548	-1.63859902859109	1.34001496557923	7.33194013224021	-2.77517785905075	5.27579789907142	-2.14000864175776	-0.910414962439663	-14.7207275941911	-4.65110887011409	0.191479318803976	4.66986777680849	-8.72829800110933	8.45638980022952	2.32794689124061	1.69819088894425	-5.70223879192037
141	5.77572438484477	3.70443622407123	6.48060982527773	1	6.64458046137598	7	7	5.3024834795194	5.90294149482861	1	6.05528211605446	3.13033446331919	2.13028919175417	1.38246089537551	2.53219057327331	1.26349029230282	5.61827113540808	5.21975083723194	6.83100628453098	5.07533166277447	3.89622451964408	6.53775649425938	4.91920803070092	5.36853729336351	3.48328868489067	-3.72561428654106	12.3817630893825	4.93827068165931	16.637852987933	-3.42318688871777	-2.7364595498595	1.40391849124037	-6.33665885206117	-3.0913691915287	0.548764436094722	1.22275561365621	-2.93263064575943	8.72263913334751	-5.62059722227544	-0.0958723837309255	-17.0361845271649	0.808712317469442	0.475638380479358	3.5506125557097	-4.7542606988265	1.23443785623721	2.75414223272219	7.88823634746835	-5.36029855054134
142	3.72109316977907	1	4.05125400262144	3.56814215671707	7	2.60837867917697	5.53201057034784	4.9004881574162	7	3.98992239460504	2.18282321163187	4.62348463346979	1.13206154808758	3.81483909047805	2.51312341561388	1	4.98989143812708	6.65738030164747	6.83903869751314	7	1.50120051164584	4.69698001160396	6.77244151287001	2.86358628284482	-0.734725910639123	1.82324612766862	17.5257692918003	-0.314308662371361	12.9190476777134	-13.9145984461415	7.14535264585931	4.26176193015436	-3.79733441893671	-2.17279858811615	-1.02528468779088	3.52163699282814	-10.2275370081105	-0.997770596644825	4.91192891655502	0.985794815076818	-12.9841237226502	6.56393314627489	-4.07719979369801	2.49623743523727	-10.6966666032705	4.60794630759651	-2.20748535176034	10.3452047068802	-7.61852209222871
143	6.98716205764178	1.63912970999435	6.8960727870673	1.3696172037847	6.99314827242423	7	3.54662255144513	4.72932648824342	4.51305580631221	4.76235037050084	2.1256393045218	3.09932044207477	3.07273402394121	3.39933683122432	2.68805663249921	2.96201382646486	2.75503620554874	5.27942481355984	7	3.91344549643302	6.14254153809067	3.16227001481982	3.14964345501293	3.74271764965607	-5.06179633111326	-1.51376719768078	18.5359315282164	0.0874715661151815	14.1029170417255	-10.4563167902985	2.6978115937385	5.76731056197722	-8.00761661676901	-2.52169594461082	0.230815596874657	5.44739493338129	-8.27955988670096	7.26083556620852	0.114510133319415	-0.205401595968354	-14.0358431116536	0.964202710956992	6.51107721112226	3.97126257579272	-2.988389472899	-1.63680344989431	-1.64770620186225	2.63330539963716	-8.83486020929702
144	2.5178143363113	2.37207655378837	7	6.5955070273233	1	6.21409367323923	4.40053968479612	4.65018115606318	3.1908047642022	1	1.59608858908544	1.66751302455313	2.05326174897959	3.70118097867801	4.69155045096176	1.98773073754873	3.72456277411913	4.52146696251655	3.44668674001642	6.94424758127039	6.49198106981038	2.97516969255387	4.60946238103688	-0.433360531831246	0.126599131723481	-2.00350857975634	18.1073726535161	7.96600583445356	11.7246916926158	-6.94955959985744	4.31506919960647	4.03356124920233	-6.56177324940269	-4.98122567441999	-1.70268194104944	2.08867003780301	-6.37938193320879	0.676031213669426	3.99943790551987	1.54078715767677	-9.96183102037761	4.4833038833495	-1.78801094082764	3.76398127116983	-12.0010800058906	-1.39958026203536	8.22302070139627	-2.89946706704982	5.64230432737273
145	4.23115629803098	1	4.37837067817452	3.24812123877583	7	2.71846145088614	5.99308368508638	3.87827717335182	6.95413108935366	2.56087469675167	1.80059161695492	5.58983629047707	1.09938030851716	6.89491577716013	3.7181761453676	3.73726793901641	5.36412966620725	6.08126879583324	6.44585803891339	7	1.380280824188	5.26483864059047	6.92226508872987	2.18906563215609	-0.709694747225811	2.16679445767163	18.8201343207771	1.04746163545936	11.6953784014559	-12.4686300673689	7.95324058207433	5.97053331704458	-4.38793370703933	-1.76492173993502	-1.3368097673724	4.15183604012539	-11.4815936925381	-0.377403219721172	5.15503783982571	0.851650957609946	-13.6084645040049	6.10000306172464	-3.94098102018151	2.13522831188879	-11.455102625371	4.59776781954437	-3.15805350995875	9.24944449445112	-7.69090471788717
146	6.96326704636967	6.38589433677812	5.68845423339025	1.70729130477145	5.74889750854842	5.66461904017161	6.93910194817958	1.65559835705256	3.19030260248163	4.01463280464022	1.34100412957419	3.26424967769215	6.19399924942625	1.09808688424897	1	2.91825283629509	5.31796078571684	4.8852426975908	5.34748464828694	5.45609155484346	2.74327578586117	5.66513218317834	1.44641105760813	4.39073742452319	0.645834904667915	-3.5868633258689	15.5503723632282	9.07156554480643	18.0857310667573	-6.30790771962857	0.871665959879152	1.10018651868701	-2.6748133942417	-2.04395698659663	1.11432409755256	3.6028372300787	-4.35123112767851	5.64319912854863	-3.22021203203821	1.99713507512407	-16.0811956896891	1.59179292499569	1.67592228054253	4.87491134077486	-0.139009118120228	0.8349686581305	-8.06050423447682	5.30355211098453	-5.77559893912073
147	5.93581760208117	3.71881481382104	6.57414095140629	1	5.84757047700419	6.77015079088527	7	4.26317873699283	6.01566411360925	1.04278418385661	7	2.77483119388293	2.62959811003328	2.65525243670087	2.26043169347371	1.05647017784181	5.9559904575033	6.16935881779808	5.87218186966536	6.64987435343208	1.99290705667178	5.60319496642199	4.38870565311295	5.00216028227072	2.97847213121172	-5.10027812329475	12.4788090179982	4.99563615460332	16.7931391722155	-3.37936227625178	-2.48439517422754	0.750381215755904	-4.62853523583171	-2.39537111662459	0.662346307818877	2.52185162804059	-1.48479800202626	8.72842573701461	-6.72988016919149	-0.179198131686877	-18.1472345783532	0.559741779122017	-0.554917479222566	4.44354319455407	0.946734744671784	2.88924483000657	2.61426424948226	7.81970092555337	-4.86481813835973
148	6.47328476932951	6.5994921673055	5.35755039029276	3.78950345843152	5.29744421831172	7	5.37579924244111	2.80425495661682	7	1.4577525972261	2.11215620246012	1.44085263045388	1.60656313005126	1.56526996844588	1.83790602389419	2.38074811374017	4.57613807603624	1.23724338503107	5.81996989703421	4.18339167942931	1	1.5162435327152	1	4.9727460021208	-1.96217414461205	-2.93786040213888	15.0387114878139	1.24105289898218	17.0794214093574	1.4675426234441	-0.476903717312777	4.38943371998901	-6.13798027060053	-0.746903616481908	0.642176652981206	7.13608327363793	-1.23680516548646	4.26729889752958	-0.64559176519626	-1.43987865208821	-14.6857344825884	-3.27845222044223	-0.520713445757181	6.57888384441685	3.2921728735038	3.33316613072205	-0.875234992743721	3.06084554928963	-5.27225519838711
149	5.81555952457658	5.49751309310474	3.38782047725332	5.97726298362687	6.87737328095943	6.00427818221272	2.6594792466396	2.58046414871227	4.9289711293166	1.10817971408899	3.05595108743621	1.85879860976543	4.87083887008128	1.50207186682017	1.18612054797487	2.98551558633017	6.12587952397682	5.54901304890288	6.4327572376776	7	4.49632469542801	3.7962352176672	7	7.53196031373895	-1.11875207815689	-2.57944562283418	15.5352884698605	7.3530429135676	9.86999173951548	-5.80062803715856	0.954058847445177	4.09940135789936	-0.0462683728209052	5.27609875664278	-0.769090979509594	3.28752328295623	0.145459488345573	5.40359550116481	-6.78554266844449	4.34870027960799	-15.0403870378709	0.644403581976515	2.47904150888845	8.19924933580321	4.08535909211713	0.382625455972657	4.14678155400782	5.52710472649873	-3.38042420701512
150	2.04726726366931	1.72233364126998	6.76863234177275	5.46130648592774	3.44650547074926	4.59818035318022	1.98956550223413	6.78367044647813	7	4.44034297833594	2.3992711258975	1	3.48138434986281	2.74566339545655	1.10664048368754	1.08235373573017	7	1	6.02336887399485	6.93118888284771	3.38166648585761	6.4231606748485	6.79650343588967	-0.0837862213541146	-0.563330844954221	-2.75549499229367	15.7318274695186	7.85219844792915	9.93436544102328	-8.44526770183223	2.0919582901533	4.50161329743531	-7.49755377447849	-2.61443932480406	1.79863146142699	3.1899007434852	-6.52894588609158	0.61983845832108	4.39970423417209	2.66526579664005	-11.8352243576298	4.6158364968996	-1.17650107981397	9.09310566498011	-7.76677257911244	-2.09892275643042	1.58098125805855	4.94554255281984	-8.88253117005479
151	5.19635778270865	3.18662172403407	6.70423952935628	1	5.24421652533194	6.31612276484803	4.48221702433393	4.79749900423486	5.70203330993038	6.54452899709598	1.18508045416522	1.13320930004489	6.51376070115952	4.68269129646736	1.19212360278754	3.25027632666354	6.41139846553415	2.02762322759288	6.70949922092535	5.86196109099032	3.26397781993684	6.25807338922258	6.81502292748328	6.25587695658755	3.35889756453499	-2.09932353591638	15.9643298814441	5.96624228589003	14.4505683494944	-3.49931549162316	2.63870110106252	6.47115618710148	-3.62657199589844	0.656519000773483	0.393795523790067	1.21130452857074	0.569867742548656	6.16466577713085	-2.53554415567847	-2.6560300482516	-19.8775309072933	-2.0874716117288	-2.96707543609107	7.25932999876122	-3.91136404867679	-1.77711094138031	2.31581982020689	3.71910812953264	-2.46569227303596
152	2.75631984985137	6.01049070371473	2.24518985847591	2.23478246926415	4.19054737896059	5.75744153459413	1	6.38877073817842	6.21771716777101	3.48863094984464	1.68912827532848	1	3.83350477112167	3.99469524906201	4.58588443834759	2.68588463158398	6.05688562539947	4.43610385263506	6.96727547709148	4.92379670599652	6.9929965840823	5.37319756244444	5.95491067087956	5.03688343985719	-6.9422240717947	-3.66360713348601	12.8687391136359	1.94150829821555	1.84414326206151	-8.29882946385724	-4.13185356923526	7.68213812395547	-9.46979983874439	5.48668922806558	0.333439563061134	5.00402416749981	-3.98302818521221	-0.483296591967809	-15.4560993217881	4.60521807614183	-13.529546814651	-5.6536241797523	1.95985964320697	10.1674328449997	5.53119579011832	2.21598839337947	-5.04159910402005	4.83747695825657	-3.54032393445382
153	5.48097545820653	7	4.84377943423082	3.65014330795511	5.07224205437086	4.78647399907221	7	6.50818650925907	7	1.1491876994988	3.13246048656885	2.17493067572503	1.18957271374874	2.92406666431266	2.20127601751193	1.51514825453163	6.69929649337386	1.77717156059861	6.53438218304325	4.60851247523188	3.60730653047641	1	5.11366362049612	5.71218226451242	-0.572637179501384	-2.7321049508255	15.2294239748358	1.80478622769151	16.5200557161884	0.922814174749823	-0.220436015343228	5.11691693673117	-5.18051062463686	-1.95721196131231	0.245168071243517	6.36984590419066	-0.501576743418251	5.10075985554398	-0.52721352101235	-0.258739739355281	-16.0671279933792	-2.94085926028935	-1.17496965279317	6.72708686983665	3.46668683117933	1.83200123518523	-0.481165146963965	5.71148841355706	-4.40717060399011
154	3.14826021468223	2.91122453981892	5.34927639589122	3.34685091947736	5.60589299517483	1.63968644781799	5.24106942379624	5.57657755626501	7	4.52698817285815	3.0918009133428	6.93024598987879	1.51545371462746	4.90878369709879	6.12504413799245	3.07087105241863	7	6.25504697665245	6.48037310845043	4.8185278906239	4.04713966154814	3.47748541580179	6.80229388639454	0.710501758144353	0.379048706419603	-0.67804857204351	17.5972526775339	3.03437774875331	12.04178466171	-11.0279242901015	7.86370190414776	5.36203292253468	-5.08690165174669	-0.394612038196867	-1.56257818924075	2.81546418916741	-10.1000794656985	0.746634168261082	4.5130634163711	-0.978190329222156	-14.4635046409413	3.6716999888245	-3.12679743142953	2.10378432438356	-9.42413795872479	4.24963921768795	-4.21642119393498	6.45953510589988	-7.93057585798905
155	6.40393514515785	7	4.9896895656732	4.60096681922055	3.09347873992314	3.31835031343539	1	4.54351002962888	5.44785842736638	4.64681415744831	3.93888690459444	2.67484217839961	2.62875978857239	1.99116806772815	1	1.67834890550254	4.75169261151188	2.67089157006808	6.05505081392207	5.84607469675292	4.83227077147385	1.71060407715707	1.98200146456849	8.23127957617763	5.74631518199202	-1.5292471349463	14.6902169237607	4.45454709992698	18.8000232775965	-6.04794203435655	-3.93465383342014	5.00818784095275	-2.01778667144589	-0.410977115192749	-4.66461223046345	4.62246297844769	-0.806325875970783	10.3212057917789	-6.31295659461367	2.18786882342709	-13.9546755321882	-2.10011981269442	-1.56242600616851	7.06495314317996	7.89903325788174	3.51365813539353	-2.47651022339251	1.91149041469955	0.96655911127616
156	3.27091083332679	5.18800652998953	3.74471470089772	3.41544157774707	4.37492327462024	5.55932192750794	5.08401659457235	2.92453793110068	5.68838030280825	1.15327720190291	4.10262427581862	4.21855192846264	2.25133780373532	4.73386501096598	1.07145834548545	2.50325950192434	6.72105787642382	1.84689440026708	6.93349883791479	1.86193167970777	6.45657744801477	7	1.72726462046154	4.26558052594904	-1.04126107538518	-5.80251118814766	8.27116169696272	5.70210572787419	14.9116340016702	-3.05839260966823	1.57812282106556	1.17391883458072	2.47015360192081	0.326708921306909	1.29016777824178	2.62693071110209	3.16427305254451	6.9478876615932	-6.59874989967211	2.93773698594098	-15.7199386380233	1.69958274871521	-3.72513165104236	6.39588029155053	-9.49413714137149	1.25235813116976	3.57320249198758	6.07664719646063	-8.61218519485929
157	6.07049568123952	1.01753124667243	5.76687693158242	1.50007851353815	6.69177738629968	1.46967383507114	4.5849632511531	5.82227861784268	5.95459443372046	4.37349385780546	3.27919798744089	3.46540990252495	3.50768244892481	5.35931355687582	1.24430629548566	2.3490295856935	1.75246121812482	1	6.44123182179676	4.43196126620772	4.87153041466273	1.19748732511495	3.84317412499215	3.07857387494197	-7.73385662316482	-3.42549525934361	17.0145055682939	2.05928157139789	12.2098301074767	-9.23553582632351	3.14103506855107	5.82987435178258	-8.03289273282904	-0.993589242525183	-0.420449112959935	5.57798811904789	-7.68077305140777	6.78134045389467	1.06556569966248	-2.10812016366033	-12.8513433939619	1.06115898358867	6.76580765631258	1.12460726394145	-7.84653170976679	1.50916088539581	7.32536642608674	1.34662143779916	-7.41003545202847
158	3.76471074736419	1	5.519723540427	2.21701054027184	7	1.10221745472907	5.01232475964159	5.05888429682562	6.11467618597752	3.99331128809195	4.60737237151245	5.22968495248387	2.50857633734767	1.16248252447199	1	2.51561261433186	4.55851015812888	6.44627312832676	7	6.29010581516217	3.3658485179466	3.85672511135309	4.86679005834459	2.15918731757789	-0.850472649660081	2.44781869495862	18.3144240818748	0.764403825932905	12.6155145108843	-11.6423077621372	7.64883326131901	3.85399430195987	-3.68877950071605	-0.967296987259895	-0.537808224582929	3.43116933881173	-11.6978895846147	0.275736942203818	4.38356462147416	1.27022740779997	-12.059560159513	5.69649977040052	-4.12436462660695	3.27795195603389	2.3790107494355	3.20731056815431	6.75251732177835	8.76174459171628	-10.6688491987269
159	4.05646515002041	5.52309922102851	6.17135230393398	4.27687907762206	5.43022041254093	5.96299231271894	1	1.22968536362863	6.5126057613663	1.91103797334688	4.98519788732671	1.02820607309807	2.82310084838564	2.71756248097553	2.64837144840284	5.09347244864095	5.58747264241986	7	7	4.88476129050197	5.36085121514968	7	2.85023169503957	5.1310397273113	-1.35489731772781	-2.49909739971176	14.0076851296885	0.214740508129185	17.1464317263304	-0.634014649672052	-0.267230362505023	4.86043373508716	-4.6717193994659	-2.13178588999139	1.62010099861274	7.43264807305801	-2.11546020624979	6.00866339955589	-1.59957340482102	0.314387939977855	-13.2539056690921	-4.36651107002928	-0.501934672497644	9.77621476498342	-0.0870858491990407	6.92948223318274	5.42335518299871	1.28850111175358	-6.15591487486927
160	6.38865995410265	1.77808267031968	6.51874293827244	2.2350430957867	6.38592582122932	3.37891995590142	5.88334899622291	5.07701844408565	3.55068269375191	5.40700608821975	5.08908598172087	2.89757586053058	4.25469153688685	1	1.06873471881252	2.53368723049116	5.56876233767753	1.23178645485353	6.91454184309971	1	4.89441367537386	2.15500824520785	3.48993540190003	2.37990135452376	-7.16895778810425	-2.49645464529591	17.0085515975078	2.01229712127802	12.013018034491	-9.29301402463063	2.9262203923139	5.03547982400317	-8.91007409455158	-1.33185757739413	0.953371181463057	5.87884025770957	-7.65100119655207	7.15651875551535	1.50337717546066	-1.46914142282349	-13.2129698508023	0.0324179114208371	6.40682280497342	1.81802207952749	-7.55294368678089	3.75911727906232	6.21830659933076	1.39922284475912	-7.5498937628755
161	6.71367605845054	1.9184164549634	6.1169671027266	1.727357768387	6.17317342317945	2.95229230874803	4.48597440138871	4.21621267013467	6.02146458361657	4.51900649591269	2.61971978360705	2.75133951267541	1.75466967490963	1.98776369535367	1.83964230870126	2.90665377098473	6.49518594891478	1	5.96690158850385	1.1745835294975	6.09048063437579	1.32962316130784	2.29203524374979	3.7744340643434	-6.88090659948209	-3.59337636695875	16.8021848328757	2.05379609437667	12.3917742081817	-9.34200660745208	2.47047001565672	4.95798953182292	-8.98036766181316	-2.72891284962512	0.524801591696065	6.41814863703757	-8.12307712148238	6.52777205434102	1.48118021342428	-1.6941976699729	-13.0693584489095	0.223248684635217	6.38075197903786	1.27216750319041	-7.56134618625931	0.749107299182294	5.24361745086945	3.52010039076566	-7.51328639886896
162	6.1492624607894	7	3.64643838837078	3.03463719801282	4.56330158126203	4.90450319736901	6.58444399575695	6.80242795885362	7	2.77975449104588	2.56800711927896	1.24093160935834	1.29623204219891	1.34191804043692	3.39405288959512	2.02452259105718	7	2.52567494673438	6.74923043240602	3.18650186277824	1.24544355168725	1	1.48927991583205	5.74789423239226	-1.00192400838833	-3.12707597452953	14.0764531752592	1.23234483054536	16.5505286062976	1.1237422080928	-0.0681956345036361	4.27911599519101	-5.88410847712338	-0.593522596773072	-0.155729296823934	6.54023361388245	-2.44409606263413	5.00526733525301	-1.48464775995983	-0.261261253256085	-16.4865609231484	-2.55365874709793	-0.671288985348847	6.38591234088416	4.3360895278773	2.04080224224371	2.65410125166625	3.16576955165282	-5.59870591730601
163	4.10802126471002	3.37294216756593	7	1.28404565727877	5.05991508575867	4.35968134950927	2.9387965455065	4.64664213798278	4.35689235458771	1.69469902776566	1	5.34928909823754	3.64977220662348	2.52142089067237	1	2.54940790207724	6.48463267634759	1.27603728903906	7	4.95151314366555	5.19052582557858	4.15532058754362	7	5.76686359425626	-1.40708224785794	-3.20090988704013	15.7091576815989	6.69130664714544	13.827669664959	-2.77831121698192	0.455001801389232	5.19803165203677	-4.27743050425695	-0.598931199591575	-1.90514185320422	1.93766810382123	-0.291448103037272	3.93673555266207	-2.25338962259965	-0.331937764227407	-18.7958301068436	-0.652724755365468	-0.822854502605005	8.62342907488634	-5.99712339384019	4.19736855793699	3.32470166073926	3.17967226834799	-3.01299133506256
164	6.12744256194245	4.27584107625397	3.58963609073328	1.65240166087305	6.52650870506856	3.60992613135514	2.02165175620643	1	2.98663396103956	5.82221048123393	6.16229679163193	4.46861926545874	1	1	2.21183022063253	1	6.60477218933295	6.13065398783273	5.97263035802877	6.52676739622573	4.49884651108625	4.09024018143574	4.53757615194542	5.53899131097821	0.845026428906177	-3.32439121620083	12.151216030533	6.06024640729868	13.4250580098859	-2.79077150418413	-1.6253952585265	5.21467820108742	-2.28876634887299	1.13431787886335	-3.92668106477061	3.88834001457783	3.45277969402051	3.84412921772904	-2.58911625210178	-2.14498439186137	-17.6687236085442	2.240427291769	-0.0525099839520726	3.78275889566574	-7.4733117801093	-2.94122738228549	7.49957845124461	4.53497957687612	-20.4701841090628
165	3.63484053199057	4.90128256864057	5.84979248820077	1	4.83546287240377	4.88566618281933	3.12569592297292	5.89819637946734	6.0812810748821	2.81665623084774	5.42197079960248	4.60117481697944	1.64758686519589	2.12272701441228	6.84875895609382	1.83628109708222	6.66164571498082	4.41819082260186	5.42723176125216	4.37227037546165	7	1.80792270406218	4.84703430469584	1.68072949476307	-0.0633927647941155	-5.51688640553226	10.9379086369773	5.75097482327733	11.7188595230484	-3.21622141665862	-0.993075527571557	2.74522620521288	-5.69265097817069	-1.42000573408791	-1.02994256855335	3.09989135514125	-4.80782575975078	7.80041087783631	-3.03082970593615	3.91246321229696	-14.7550231050196	-2.32419671328068	-1.53476165195913	1.69000522011854	0.043656820678367	0.00518375724594616	-2.29373511382464	6.21496039651081	-5.17644038836657
166	6.14292275303512	2.41702174787139	5.80947667313336	1.58938011850699	7	4.41939084229729	1.08556699557262	5.10794722896408	5.99287382696929	1.86074018618768	7	5.60986678170887	5.37903770798786	1.30322049395266	1	1.72509259374447	6.78868076981107	1.91924788177569	6.99141164854342	6.38666105432166	4.27274989512804	4.02548908994841	5.2840472708545	4.5190932139459	-7.70225054679798	-1.04279745728585	17.9551517322395	1.32404421836722	13.3744143371901	-8.87832953825078	2.9924852488677	5.17136473997853	-7.74480421428917	-1.77718294453843	-1.33259410175555	6.20807654452936	-8.07918380672365	6.1380040896014	-0.643959130203979	-0.411407551093216	-12.1679523346184	0.136450126332262	6.24647864109629	6.8269290055452	4.15157030667004	3.95964949217546	-3.65556658583711	3.76569405789665	-3.75040098173594
167	1.44763850512899	7	4.55837571117398	6.96787750666415	6.20762175613622	5.22313936125791	1	3.89021872211691	7	1	4.22459554170379	2.46084788360071	1.95084568234468	2.41510731670928	4.61201935615851	1	7	2.09267321473006	1.58639018123392	7	5.48934857131508	4.30481097248499	7	2.285511959184	-0.273339833790926	0.465619808582072	17.5098081029153	6.38284042207697	10.6980507733476	-9.7448760462733	7.47783635269842	4.30916288969521	-4.82886899822495	-2.31530477569792	2.08234255274774	7.61803667066934	-3.21320732861807	0.74693380917113	4.20691063608951	1.30482440686137	-8.68050567919449	2.18419624541361	-6.41357551075508	7.4791106860339	6.09044220863112	-0.0223503726020232	-3.25208220691345	4.01245546316621	-1.37727315468536
168	2.38013817995697	2.38901707860508	7	3.71944082608422	5.95786479633222	3.43917577242451	6.28314743576388	6.69661199355352	4.87247826995649	5.71686277510852	4.31260003153947	2.59405806917649	5.05897116918584	2.92082128235359	6.98309001119455	1.05678313603571	7	4.08471605359259	4.87179949212732	6.05856325970971	5.22836841757285	1.72958708946613	4.90337345657314	0.854587517664778	1.39490476115391	-1.61838588819762	18.2054497307269	1.62798088007378	8.9431044007469	-11.3885606862572	5.99632148806026	5.96213311446859	-4.65132767573249	0.777969074248334	-0.511447798114464	5.51162410444346	-12.4940157592833	0.356159143684562	4.57812689089113	-1.83610392594205	-12.3352861734831	2.3282644411831	-1.34583946196965	6.28728935327838	-8.05230980682473	0.0979047816488033	-3.17868343511892	6.64981801253083	-4.88597906924604
169	6.11864284058064	3.3621941992488	6.39317229922419	1	5.18346122352066	6.67589794865391	1	3.74675832533181	1.18740736134655	2.47301184169225	4.06912498910912	1.65166947857308	1.48423111251293	1.61568230963288	1.2277156703859	1	5.64495842834089	4.2687627082315	6.65135709795216	4.96398251620617	4.41532320509901	2.2231933016425	6.81360393317067	4.89275239231617	1.72549452523932	-4.66073813963371	13.2073978357485	6.48323676302273	15.278535287293	-3.08825665864131	-1.55064055353537	1.88168271041054	-3.96190871632318	-3.33576627899447	-0.695224434078821	1.35938963207938	-3.60930610960087	7.50988055009652	-5.45149683541946	0.820695451851572	-17.1398851246803	-0.298827465895	-1.36317486348496	7.72380641078272	-1.57634602398039	1.20889019944679	-8.56002237609293	3.17735949315444	-2.34813496269067
170	4.81546687078864	3.69920693973418	7	1	6.42827903751455	3.52082566179891	2.14802166593373	4.70673220535946	4.02040041433707	1.88069220280884	1.8265162231443	5.19332378845532	1.29665581385558	1.62767197153553	1.6220713728194	3.26479285282705	5.04677096384379	1.89830319157385	6.4333618519769	6.04096547003058	5.94190593795176	6.02145677300622	6.03435115044419	5.86265833884252	-1.80379943248418	-3.40052982823181	16.0108602430131	6.31191100757604	14.0488854249823	-3.19813315208318	0.908053098784183	5.78552469174299	-3.88633122463566	-1.76338047106141	-1.30096944109806	1.76488706787199	-0.139590654870226	4.24247280879336	-1.92446831149295	-0.744562290823781	-19.2179404710664	-0.594007753508681	-2.10971281017363	9.82076758752719	-6.5421309675245	5.27599462897046	-2.07921169370181	2.57937076023873	-16.6187763786081
171	1	2.62375366018796	5.81831441690124	6.62620367505809	2.21390336351455	7	1.81024567998037	4.4247413122326	6.98264388495573	1.4383703768995	2.1954544108214	1.74827024025066	2.21309614611884	3.93426044814704	1	1.58228959690628	5.81102908578885	3.50143385042459	5.83713411698612	3.84787544688563	5.01160703131997	5.33652460186437	4.00716401553552	0.0186225172558783	-0.0157728766422441	-1.89955572331186	18.3287695585864	9.47305625896867	11.6414424926127	-7.63897136636031	3.78124572557736	2.95219464587825	-6.44127232260134	-4.91083398968719	-1.69851941642223	1.16435440289647	-5.40754425288937	0.931803339967679	5.36632208844963	2.54495984513105	-8.17457230660463	5.36555869365721	-0.796638922350343	6.80933521123585	-13.9499195243558	-1.0958874786127	8.25799515024133	8.33601028979226	5.54380859974854
172	2.6173328622335	3.53235869264799	5.72313036620678	2.03680052500591	4.26688674855611	7	3.84968000596137	4.08105220318682	5.72305863718656	2.35555241500472	4.95621745128906	3.46499041790437	1	1.54485764654621	1.18193354425659	1.10564166418933	2.08703540168796	6.72380589027204	5.7753443374483	6.54824854962094	2.8264900123097	6.13009352548728	4.53951924581856	7.42305523908824	2.56917741760925	-2.87252311762012	18.5626337226525	7.16001729173071	13.4858234726173	-3.89910318375084	2.02962296184459	3.85398469710655	-4.04874570875046	-2.03595560116755	-0.171277141304775	0.908899188780941	0.231265069532146	7.43836821136573	-1.4456111492484	-0.406751856917135	-18.1549471281731	-0.780663062802889	-3.60595912285001	6.6709404827203	3.01281441843504	3.6464675028243	6.37570495532107	6.56122981017556	-22.6245945055153
173	3.63319952132188	2.96742782123727	7	2.09042525838381	5.70679299392128	3.23681522372229	5.57045765404111	4.49642762413406	5.7585733828817	4.80387842260462	3.45425938544106	3.32266234998605	1.2263804881546	1.60912456550476	4.35595416231177	5.01870393827956	5.27105808163938	3.30794442132352	6.6751586092695	4.43820405211651	2.22454994585936	5.75837379827405	4.09506540036673	7.62427649243269	1.02861853826562	-3.84385768637392	11.176397749995	7.58307306581083	9.96361811752064	-1.60062478643347	2.02637617713344	3.70869412992314	-4.49854963402155	-0.611008482559939	0.979820603558702	2.69211454177462	-1.42608827102696	7.02357831043866	-3.48078957246805	-0.038567005175377	-14.6395445805459	-0.118342085387575	0.275801223034564	3.45190834142118	-0.55357421023996	0.921888672364812	2.79307200608659	8.48287281764356	-4.01929346619657
174	1	1.558096012856	4.22513752493346	6.48369053601505	6.11501628114925	6.02023389701011	4.73546109941323	1.48971444213864	5.48987773827226	2.19961900600519	3.15970772422379	2.80324430603242	2.86236544102672	2.44966485753027	1	1	7	5.85884958268623	3.9174740122259	1.03258477671282	6.09705987380998	1	4.859405673198	1.96564374844318	4.44284163845828	-1.78567659159051	17.0763549852778	6.65092073221373	13.2599829659768	-9.50794893910466	7.79966531272962	4.91217972729666	-7.03013794290578	-3.03468372865018	0.616657135494949	0.602157946214527	-6.87335003755163	-1.28358488060927	4.49618898355462	2.85968483786732	-11.5402714665387	7.35776987466696	0.0849891144383729	7.04068735960708	2.94794280044729	0.975104611512669	1.67302944633375	5.91839158453534	-22.5201082468141
[truncated: 74 more columns]
