# Supplementary material for: How Are Mate Preferences Linked with Actual Mate Selection? Tests of Mate Preference Integration Algorithms Using Computer Simulations and Actual Mating Couples
Source: PLoS One. 2016 Jun 8;11(6):e0156078. doi: 10.1371/journal.pone.0156078 (PMC4898694; doi:10.1371/journal.pone.0156078)
Supplement: S1 Data — Newlywed couple and agent-based model data analyzed in Study 2. (ZIP) [file pone.0156078.s001.zip › S9/Euclidean Model Data/Euclidean Couple Population 11202015 0256.csv]

	trait1	trait2	trait3	trait4	trait5	trait6	trait7	trait8	trait9	trait10	trait11	trait12	trait13	trait14	trait15	trait16	trait17	trait18	trait19	trait20	trait21	trait22	trait23	preference1	preference2	preference3	preference4	preference5	preference6	preference7	preference8	preference9	preference10	preference11	preference12	preference13	preference14	preference15	preference16	preference17	preference18	preference19	preference20	preference21	preference22	preference23	preference24	preference25	preference26
1	6.44137187995682	6.37124688590247	2.50177611568418	6.47025209858859	1	6.82543967770247	2.46293093607977	4.39102724477618	1	3.42203973378115	7	2.10218087688164	5.56222824512237	1.91698078159739	7	4.90398257985958	1.38623712774858	1.61765626490089	5.93747124696965	3.2199485081899	4.03974086923317	1.69680771914394	2.1511324931578	7.89510071261057	7.00049407374499	-1.9332433973189	-5.44977306523401	2.18451839074946	-3.73918074257399	3.85549601267661	9.28895765803596	3.22218246290434	-2.04883073787874	-12.8522057705401	-0.773208781824416	1.73410649247119	0.924502280906446	-9.41986948093562	3.84319967808464	5.61585360602554	-0.540252094282794	-0.815200030392406	13.5563833311599	7.04507469988894	-15.5139635967188	-2.55712510917081	6.12279381352452	0.24428481244321	8.59629693279111
2	5.71240040447876	4.20063724411427	4.5067439857219	3.18342885855218	4.1183873541036	2.05764576849461	2.03772222048028	3.18182318120739	1.1015605181453	3.06139763177263	5.18619199681335	3.05651860455928	1.91179552382679	4.12361903523573	7	4.1414062765376	1.35457558008703	5.35486477370773	4.42145018799958	2.3281009895232	1.89584635082597	2.60024001487043	3.45244860890132	8.4066103284214	3.50100043782474	-2.71982921117174	-5.68326196848385	-1.18046238231205	-2.69500979939697	0.938417135724899	7.03052320967763	0.685188010003839	-3.13214941447224	-12.7650710817388	0.267656545916638	3.75138163261764	0.343459664708501	-14.6593298793082	4.30519206954471	4.56031654343495	-1.96868023831326	-3.79569481866842	12.8579296938734	8.10541125660043	7.91963208780429	-2.9032821851721	1.46873773193752	3.88937749235584	-6.63671828511268
3	2.08668984588443	5.10473884712356	4.60878633714427	1.84358032837737	1	2.48957974657489	1.28017586246631	5.76417827591692	3.78726543052097	1.87457413104719	6.65784058747901	1	6.04903633958401	4.66199691057091	4.03755444549557	4.51212207760496	4.45157281045601	3.74014918438493	1.83577778784419	3.58774842006774	1	5.5058745327804	7	6.13120426081974	10.4873024683956	-0.795364216532725	4.95951248223279	0.787754558376694	-7.93680916930005	5.34339809030475	10.8791685317132	1.2674579265131	4.55271828869189	-1.44909548101003	-4.17534053373954	6.69547788312107	2.80333910116045	-14.1084681887107	1.26740781032944	7.21514341363213	0.294380363690774	-3.82244096629386	4.80303840683847	4.22929324497745	5.13120122575441	-1.5229941755927	-4.00375928854221	2.18703907005143	9.63277222088369
4	5.42131981733309	4.5504105568673	4.16721371384149	7	2.34464881715033	3.67508066707418	1.06081176609901	5.96707769748377	6.12335504232194	3.83049311431957	4.30688640962419	5.02445224480106	1.25153688230824	4.91650575162446	6.33184100618267	3.76664430627372	3.9505635610613	5.52343596208123	3.47221698990313	4.03622181440861	2.70237928391	3.0007641365851	6.3310156247206	6.47139960665623	8.43939441433618	0.44707834044729	0.5476422983812	1.90216517795166	-8.5709258842104	5.03860781404346	9.99807715138252	3.04646173949899	0.175752565853963	-3.61749448075919	-3.55065968798872	6.00720304738928	3.80594555209323	-15.4570154523097	-0.758948076686398	6.59396271371246	0.537926931191927	-2.9258163387462	3.866523679587	8.40390740367785	8.05077975101735	-3.53312585379567	1.39332498986496	4.19164130974542	-5.21486846457002
5	5.97394966582882	6.80200963000085	7	4.63971842986415	3.69917531039739	4.11806685469348	3.53535251085816	3.83864091364126	2.83059799559164	2.49191948682007	3.55673521443449	1.11646527170841	2.49149958604894	6.36675260558047	3.97289505497411	3.64985599517622	4.38576300929109	7	5.50645314193331	1.82284015827924	1.8416589170789	1	4.02802194893667	6.16562504986276	3.94594598821204	-3.81229081120419	-3.75722111157066	-1.22844426220865	-2.36333840625079	1.33137858967814	7.97718976018632	3.09897311318219	-2.92078833820472	-13.7971117597667	2.87448601264454	1.04490436850879	-1.4585806693705	-12.6922911032007	3.43436260263579	3.21535172190756	-0.838966740783729	-1.14756549558365	14.8737729785456	6.07245083208243	-7.46048578159458	-0.596083049133666	-9.08692794925061	1.29646475918364	7.02112692884632
6	2.74853886876271	6.05871035348775	2.50210457180988	4.80839284538475	1	6.66608707268443	1	3.84029775286299	2.58750339269918	2.21176490722496	5.6235470879607	1.450835040155	3.03618540953362	5.95747227632323	4.82219816356586	5.93391538737985	3.57296518872976	5.23309269735415	1.92253754072975	1.97615568207006	2.41273945262112	4.01635567911719	3.57610525681236	6.80100370468569	9.64036887645742	0.397926045730808	5.490014854233	5.29965943115122	-4.56843145197833	5.39165263636467	7.94633012360279	3.51731919965291	3.33660959989313	0.913564374886102	-5.28638570598396	7.23854681315187	4.06079670230635	-13.4025015236574	-0.756238187640037	7.24696798547951	3.20148685634413	-3.15820258918902	2.73916537020463	7.46300349401831	-7.08079082953822	-6.2154652783795	7.32137803324001	2.30308797433675	7.96389381774464
7	1.91063047460199	6.77562721826741	2.19178093199451	3.96562934348413	1	4.55855546346799	1.91527356896877	6.0925876716602	1.78260888389582	4.3270172455721	5.72503614444404	2.27193909611824	4.61124738872675	5.64997539018264	6.99376392922922	7	2.91891475802672	1.15815074811955	7	6.55970097231126	3.8768804404379	1.4791265394829	4.74507376608402	7.07191453850152	8.76391369004538	-0.859754103809732	6.85887611136809	2.91523382946324	-5.00504051598704	4.14589482601742	9.12075661429179	3.52615295339632	1.29057164475709	2.25912684183576	-3.25288751947346	4.00066497373605	3.03995885560937	-14.8972060296527	-1.60641494379457	6.2106086772809	3.07886889827919	-2.31300951691335	1.90733672379784	4.54493589519917	10.5473382499534	-3.31184511116565	-2.27326051788973	1.9888023092012	-2.92245467203805
8	5.3848679796501	4.85773105327982	5.32492299316972	5.17454867834308	5.00765943595912	4.5226568182023	3.57685477138605	2.81291620361085	3.37374862643006	5.96681310915263	6.88526443072791	2.11920616566232	1	6.87195817281557	5.12969633214663	1.51224051650369	1.00738834621948	5.68739381167967	4.18325943977925	3.99989682472777	1	5.18986671542237	5.35953641740274	7.52398182451756	3.66344079345936	-3.03015523551163	-4.44840667143279	-1.65801044070026	-2.13256254231532	0.120018229510449	6.82569134804557	2.0421361345108	-2.62660414573192	-12.9144790666062	1.83234344131123	2.27429945015767	0.0679078912942733	-15.7820480897204	5.11203040086599	4.20360484945203	-2.05249043989971	-1.88012657889361	14.2210710009764	3.73033491413878	-12.75244205265	2.4451179961913	2.44313752709689	1.54704514281845	5.9453060828177
9	4.50617701554419	6.23913402046039	1.06009779474485	4.19080065291878	1	4.60952876129198	1	1.19793923643219	5.74375558263545	7	2.48785442244397	2.34253084108065	2.62618281601588	6.38322861333	7	5.88147405140029	2.69545350231253	2.09249234237125	3.79081004228689	4.98176241640343	1.01290127851834	1	5.86393418012631	7.60633228725513	10.5133666705512	-2.37110867153943	7.98162076074629	4.19363340107685	-7.29620422383601	4.3350196606812	10.6631446963712	4.71120035939628	1.21600830295602	-0.656500014647971	-3.94904443543069	5.51455735855919	2.97260022351914	-16.4283994754043	-2.06706745625242	8.35125715667954	2.19188551638462	-2.7075133072683	1.39013121744685	6.61735370305365	5.60445065805769	-2.11686267335198	-15.7608274405109	4.49190514028158	8.85942474757114
10	6.00403073682269	7	7	4.10220662718954	2.72723269452158	4.46404238234814	4.52520268020155	3.40138179262167	3.4433016101877	1	5.77241512941564	1.51845591816955	1.62518040901788	4.96912278399776	3.33618803994996	4.88471859934195	4.08707715413888	3.51317194685081	6.42834771978356	3.19416109552176	4.95652982999177	3.1147668627501	4.63089436601858	6.95357205530329	3.00428942818941	-2.76054495754544	-4.53701104251244	-1.90270220653798	-4.32706705281823	-0.175488126133988	8.51782828360069	2.12848495522456	-2.2857017092987	-15.1763968694747	2.33618350625783	2.62229042186037	-1.35081442233157	-13.446448720014	3.73545561535535	3.07514029848424	0.334984227013841	-2.14009324250631	12.8939993132136	8.08621333770258	-14.7635817301029	1.8061537587501	4.60700340159108	1.11494878767211	3.76104662716758
11	3.71386662336756	4.75455682340536	2.53332702524715	5.21251106434951	2.29813834347963	5.58623445280333	3.60040941098576	3.08690423379452	1.6411424977711	7	6.95925706380657	1.85735462641789	2.26588379553949	6.52764320576269	5.21359989384959	1.2536958761951	2.99295127983156	1	3.56303459399756	1	1.93600179270881	2.15972372674776	1.36384921763915	4.42986585781757	7.79693432686449	-1.65817037836007	4.65173628240568	2.28693237768366	-7.51097068142221	7.00227132598617	13.5025767094602	3.54855675978104	4.28502469274148	-5.96953721201291	-2.6097672139471	6.17134658495029	2.74995658766606	-14.000034811263	-1.90066266045563	5.59837090337675	-0.367371500592026	-3.2774012380597	0.597610341987357	4.01152728034122	7.57048412905965	-2.14602647407298	-8.81099003128816	3.22180380020705	-4.17447701418867
12	4.80014688047283	6.004699024581	2.72355720101792	5.91138338140116	1	4.17751924916557	3.38549668602498	2.76121356634809	1.99825253521111	3.13656615592246	3.29261201944468	1.37782685261237	1	2.82404458606509	2.41647615702244	3.10976031452319	6.69930233747254	4.47759538806359	2.79473125706079	2.4221116066322	1.8060478097285	2.93630643379795	7	6.2577324269979	3.40200815600775	-4.30475352821317	-4.13305573107735	3.92471279631799	-0.901161395084054	2.89580912404022	5.58644351149278	2.52474421742129	-2.49536084611872	-12.2589534823198	0.100038097401854	0.577311151390757	-3.05305804116788	-9.90021733789107	3.83246097566754	6.23780249462039	-5.54598611246299	0.313347453179551	9.66110768694019	7.10482487223925	-3.04044566709579	0.190887939435237	1.45140977517715	1.22369951298956	-4.21409710090112
13	1.60360345231292	7	2.40164563079455	3.22997362415394	1	5.63162630070697	2.28830747990003	2.85421625145488	4.48254600303512	1.56192815775316	3.62829142366606	1.80625654432787	3.88698913360412	5.37645721707175	4.65250592053876	6.79095470006548	2.8091925520289	4.50197569755347	2.35072595165392	2.04293806624225	3.80773028626516	2.48475950709571	1.50157013872334	7.37083952772327	10.9897619525592	-1.61037233266517	5.10765644049598	2.61449206269965	-4.48997211718361	5.52963279943258	8.23545885350935	3.37653032892549	1.25418687890589	0.428286811410709	-6.50211252869705	7.40142293876232	2.41448980803254	-14.2441181916778	-0.721662322933441	5.52781454657216	4.39849698946395	-3.46514540419404	2.86738089801923	6.64510283319465	-8.97666838767544	3.04908149245476	5.68234779496272	1.7403195803098	3.98504037519068
14	4.91129673718463	5.75934196322604	3.6065045335899	3.95335650603386	4.26724338154891	2.45554159620144	1.49163875869784	5.31752350118219	1.95909619102717	4.40047881315193	4.76297383333302	3.03345400544279	1.08449272379324	5.21368285859384	7	5.29493358266572	1	4.92088581590891	4.33035613961354	1.87087170558732	3.21830116559114	2.67453498707632	4.91743910513464	8.08004731166646	3.45859847574817	-2.17303553423779	-4.98333336932753	-1.24624073509252	-3.81352364598957	0.435881364448368	7.40619241826902	0.0348619206337766	-2.13972839596147	-13.0631162162177	1.95149962476969	3.53809398868315	0.747510071538636	-14.7107247429089	3.78615517820076	4.724077328326	-2.28074721040814	-3.02916323609989	13.338198338613	1.05996854226441	7.5435747216803	-3.96118994453876	0.429138482923858	4.01005718483142	11.3591867048373
15	6.2863432889191	4.32249753608635	3.69531722777341	3.45665923423862	2.21483787932622	7	2.3319279461145	2.13788596111929	2.91662942434107	1	6.16001542804239	5.04606730106626	1.68466044740787	5.52387230365311	1	1.11236075123511	2.0301387865815	3.75432217050096	3.27686194151489	2.77050588932386	3.36538149735322	1.98929370447067	6.5573371193788	6.10904151923289	7.16700039764513	2.07219722520607	1.61971690891281	1.33740614185019	-7.08076468758629	4.44114057062526	7.94486483264664	0.837017160782129	3.83821954865176	0.257767752515095	-5.74210737523802	3.02028397597335	4.85618134503805	-17.9322948594812	3.01316067678986	10.2456692679786	-1.55827816225682	-5.08513112992498	5.2514002708529	4.21312442649075	9.79141936749943	0.368086157190425	-6.8791740730531	2.39472821260565	-6.72386632685738
16	4.01477862343477	7	4.58573246043473	6.42252680735665	1	6.87266808625931	1.69170003298604	3.5786626977372	1	2.31978381417886	7	1.36671190464385	6.36753731192601	6.20944088590334	2.84039794263007	3.34394663230956	2.25849831639188	3.90831021731672	5.08867082314981	1	3.75793177164357	1.65927250103134	5.10979179979243	5.2910212382372	3.06377794779924	-3.99504819158091	-3.87965392247202	2.47985341000794	-0.68130428662057	4.52865033190916	5.9728899381622	1.93224530492417	-3.72000132134381	-13.749166326546	-1.30407482754019	1.23144751042761	-3.33187808754396	-9.29378237741629	2.23822205072253	5.80001207645665	-6.20593099719122	2.60283672966914	10.3668292453055	8.21818526710104	-2.16939823266492	-0.794180315679677	0.796082510119211	3.78227846355815	-7.57132425813825
17	4.90500394806223	6.22498455903743	7	3.58822990572319	2.83100087887798	2.71937731730055	3.12289558354939	5.48520352261602	3.55923386407527	4.67873873309623	4.73052722169377	1.3666034574347	2.01132624475782	5.79660281333573	6.00430330875525	5.76147720023788	4.08610486319274	2.65339382765288	3.19515182158297	3.07584024093034	1.20172391924193	1	4.84531740193921	6.95520349514855	3.20937700751034	-3.15931615547636	-2.5653472708783	-1.2309272755387	-2.73531175173625	0.830822669060332	7.1633355589242	2.83362185342043	-1.80765985085836	-12.9199075489351	2.90465384090316	1.41007816656989	-0.887270993808911	-13.255592943658	3.229728795501	2.71407721262016	-1.64261978909005	-1.35092458154672	14.6535505583458	5.73770138104666	-7.37949450491605	-2.41009674984329	-8.96353072653687	1.65797712240397	9.06061933862076
18	1.98944962962125	5.75053203363155	1	5.1812838018806	2.635861874848	4.85321164680896	2.21182707483281	4.26628298899175	5.99039881357227	1.03921679775603	2.38017207594713	1	2.06666845586541	4.98911313049019	1.63094713780691	1	1.14784254565438	6.19942291331023	2.75715652672293	2.17929704270242	1.90469488185724	6.85784902967748	4.37035212809877	8.00937239054714	4.10852828000425	-1.54111815104442	-4.07437181080555	2.99949741820477	3.6962663252286	-3.32414833871075	4.05017314214009	9.14030352913773	-1.22991392117086	-10.1673101692358	-0.982890855632979	-0.359146384885217	-1.10598739799818	-10.5733275672203	2.45971037932558	5.42584629118992	-1.86144100233459	2.75337323458943	4.0785241841284	3.54572605836371	-0.255995964237281	0.908843716261481	-10.8093368143801	1.98519980283522	4.78968789974639
19	4.67822712304857	6.60166280439449	6.02637185288188	5.09123624779949	3.52803282185896	2.90934241808944	2.6821998025887	5.27149429999924	3.36924955689475	4.47676472235752	4.26985784854892	1.24273848288197	1.9906897574153	5.16214363628472	5.08244333548428	5.29160772897414	2.53623654542961	6.05287487554457	5.0842375672022	2.73758571095702	4.25544743636933	1.54152085985875	5.16064650873103	6.3755874776856	3.6154794083265	-4.49284879085359	-2.82000479942599	-0.579118265342655	-3.71024769731424	0.933444973344737	6.82046453580381	3.01548644092651	-1.82583997319425	-13.7400833664419	2.92360880867318	2.01418726760127	-1.12597404122377	-14.0590665980808	2.48605747625811	3.2346993538345	0.0437145662348279	-1.79896360837157	14.1174604890479	4.93056263490055	-7.49448486228291	-1.39337909737961	-9.33749868910478	1.4063527169155	7.44206841661209
20	2.42472360792688	3.81684554395087	3.03064281490572	6.25936584265347	2.57491483022766	4.06414077976951	2.96336670637945	3.44349893755659	3.37713611388749	7	3.87735175636158	1.93346239506678	1.09440294115759	4.49536877538446	6.33122911740902	5.18527398912285	2.81567144511801	5.56856577626858	2.87355540601839	2.74438007577652	1	2.85321561135363	4.23370956843014	5.17468027717693	8.97949398027685	-0.349023401454229	4.26445347534875	2.39453485709681	-8.04367832957081	7.61971536263003	13.0275186662199	3.40876987401928	3.97617188380761	-5.40173534214569	-2.79440276108862	6.19249736264654	1.37574062733651	-13.7477427898376	-0.687130107046915	5.61181006726539	0.455870285187254	-3.29349715524268	0.181573657933885	3.48259281159426	-14.1301156064052	3.73521913466205	-9.76814252866014	4.73607772930263	-3.08385471105894
21	6.56080782604469	7	1	3.01295234701144	1.85934711746874	4.76314584912357	1.91066398514081	2.80204662590056	1.8992103399264	1.30028512839961	5.65066786900295	1.62350361545753	1.15391484735176	2.80604687627834	5.17046885670822	3.8113794480701	3.64935099854771	6.99341522719947	4.95435333814584	2.86029857078921	3.71710066814052	2.62153024315702	3.5435256250616	5.19508592357902	4.85480643453188	1.57144980039605	5.39342501432374	2.00185799162674	-7.52907301514312	4.42183353312087	8.66529024117546	1.97123220514107	2.92867853317259	-2.23686038051425	-5.09460725338703	4.64144775062624	1.93839936268526	-18.5000739245233	-0.108435980184469	7.02523848477688	0.596764955011341	-0.901955883222206	6.32632425391003	6.88303837516925	1.68940330709763	2.76285630795991	-12.9569507120368	0.343448535262124	3.89533682178741
22	4.58932153131352	7	2.11243808611855	4.29246345503853	1	1.01567471115472	1.62058609566611	1.88918125557255	4.52538510969883	2.18137011340366	6.57442219712636	3.08786671880624	2.28296111324013	6.09447109815666	2.78718645730402	7	1.09793535375763	4.096482115669	6.03039219353441	3.29465012174229	1.78586851329272	5.5395868888256	2.37235077146692	2.94066727793697	10.1257308542967	-9.08901491698336	1.21376049560363	4.01452475039183	2.45565660251453	-1.66924775654682	3.68998847996145	8.27730009171614	-2.29253983490263	-9.35103668526497	-3.97163684098563	8.35081695341889	-2.30645537205689	-7.26721190981157	1.60170167294094	4.64624202209921	-6.18646279206852	1.54681825260317	9.75845830638185	2.90116729884895	1.71452179996946	-0.142411562225661	2.78372559669917	4.68025015679948	9.80898848754807
23	5.00096644650456	6.72560547467773	7	4.6548838558467	2.95740520893229	3.05247647418392	3.65503884044628	5.03050415870907	2.47080960331258	2.25644469216213	4.50122946690905	3.41914600567288	2.12103363397944	2.30368155327523	6.85864889101223	5.26088269927895	4.10369529624885	7	3.60142652063583	3.24888803394911	5.8043560261633	1	5.264587913235	5.59445832333767	3.5164330726208	-4.07280298126994	-1.88331063066841	-0.440841386695827	-2.99631948334379	1.60189856925828	7.33800051661162	2.65751796145025	-1.22274318063173	-13.1508686414064	3.44002823137193	1.91365531996257	-0.85146131997778	-13.0414000870842	3.93210277790866	2.96651960740737	-0.830982461132116	-0.774831565363795	14.7180036258916	5.66464753159453	-7.82414682824506	-1.53941613951141	3.97660173929632	1.10041248434618	7.33936292859378
24	4.45366094842814	6.4269354485816	2.34648546935414	4.81523026372111	1.03947298313308	1.95480392983772	1.9366499319243	2.37407299540998	4.37071536374378	2.36623982953503	4.96409052808569	1	1	6.83440648657778	2.81731303309739	7	3.69621626940131	3.74900007932752	4.99098470856729	3.41330187409671	1.63623490646076	4.3439934560528	1.97886020422521	2.99997032464678	9.52910850253978	-9.15617393023649	1.51200856339725	3.78141018826721	2.02527546559155	-2.35184554828148	3.9289731121848	8.6074472242307	-1.92653785466507	-7.99059553190224	-3.56735449937566	8.17422732567606	-3.87548153819619	-7.46074979246812	1.43123312239919	5.37839098609713	-6.60050167853079	2.08068827681138	10.3525910751197	5.9594691708508	-8.74306688372436	0.608457164597796	3.53006006588401	4.97283462590857	9.48129767538082
25	4.55627310524822	7	3.75176196234717	3.69390762302346	2.43700944556316	4.05910819340778	2.51766366965851	6.83738561456778	4.78373946771288	1	2.00461055073375	1	2.01157018849487	6.06208950468451	1.87309413432572	1.1025122069858	2.15248828059961	6.61922309529883	2.15454396646153	4.18437846196758	3.82291252429317	4.83327892225852	4.64387154528614	8.33657405501093	11.9802550974584	-9.59788593001583	-1.31047949158184	3.23462602178847	4.52474192747231	4.52844611703663	-0.264730864921651	5.36589017014981	0.33147920301275	1.6875413393957	3.24275353846049	4.45259077871255	2.91577237932812	-15.6444607243208	-5.79640923508555	2.24569314290955	0.427083957666663	-2.04918192024271	6.00973748687667	2.10141943700668	-0.744007545672881	1.26077364575113	3.05081488807366	2.51105396964907	-2.27304663708905
26	4.45146484015675	6.08237712776475	3.9319228420813	5.60014818500728	1.02921076763315	6.06677067335581	1	3.60349069723563	2.03499348554373	4.9109170057677	7	1.22077629473549	7	6.03290889173096	3.68842957721344	6.12394142969257	1	3.60868387964994	1.92776883488239	1.86474958621421	2.73536358321102	2.27365783496317	1	5.20333661493646	2.78020389795369	-3.92164328982952	-5.03548738468787	4.2425812571008	-0.852715192233839	3.95268485709621	5.54657553076832	2.12803013727673	-3.65404202523863	-12.6561122119153	-0.637832244835941	1.02739436225198	-2.78509886827914	-9.49813541247324	2.67663082411668	5.70826793583947	-6.28958201862538	2.40146634001193	10.2612885678502	8.42002850574197	-3.54706963289977	-5.4533236326696	12.3153353826963	3.66061129916348	7.59632085759408
27	4.58928550190806	6.83505362095437	3.88239891397323	5.41531069363082	1.96812600951778	6.8198332682031	1.20390966024443	1.83723842086515	1.19372708593533	5.69324654632574	7	1.43384272062437	1.45494832371656	5.3705685222029	1.93469034037665	2.89354327573865	1.59364027989891	4.35340699228267	1.97396000366108	3.9548538530147	1.42446977101736	1.56588243250138	1.70328538610055	5.30109705656654	2.78254959892202	-3.61279264946565	-3.07332755049771	2.79224340842572	-0.346395978841424	4.14006401298756	5.58644798451055	3.29168523501126	-3.10230314802133	-14.1404238399417	-0.823264417454802	1.32258976149662	-3.94525910520494	-9.24221829532405	2.11681680701112	5.3802919475116	-7.26093622326146	2.98962902373593	9.51026045925156	9.01176425650669	2.81872630954235	-1.44148603674111	1.20542415422599	1.34354146581247	-7.68844469750529
28	4.46771120103852	6.42643160833732	3.44354849723025	3.54591844024923	1	3.15911605811294	5.12766022568624	4.38067955799528	3.60305308517225	5.60781111465587	2.19141388480923	1.69479680988246	1.83831631582817	4.49898038879537	4.96903120578084	4.20676985826269	1.46743552602221	6.56960065413919	5.56257525595594	4.11512690429225	3.30715353765455	7	3.17557232062954	8.90294883859751	10.930120894721	-8.46519330156359	-0.599327111522775	2.48436398466953	5.43207516392991	4.66170004885823	0.758748167984588	4.62795187730533	0.80340873488556	0.926326937573765	2.54122414867363	5.69666873797651	5.6634111056999	-16.8591196544227	-4.13992220077016	1.15830913008727	-1.46670265342995	-3.18614997554707	6.83752251635178	4.38595474957573	7.88172546248109	2.40121948062977	-4.18618914698737	0.403683001961936	4.48209291774006
29	5.71074253040041	6.70219005599436	5.21222967008023	3.41937766032057	5.28175265598844	3.23378832918507	2.6384175404595	2.97334932318992	4.44130071374128	1.53550334625964	2.99473566020459	6.21530626051184	2.39261376736311	5.06785705429911	5.86634257753453	1.90194169834126	6.23788472388194	3.77876378494043	7	2.93598273982206	1.41957261445909	3.14240429754481	4.53894317515028	4.89138869570537	5.21535692912255	-0.431793950421013	-4.74671480085162	-2.71942616827944	-3.72921198866546	1.46999545854588	7.22008957940485	2.71746761996752	-4.42410863224829	-14.4051566841716	-0.212722040827123	1.72669155567646	-1.54725848756014	-14.6974543025246	7.37125829282599	3.77659454315229	-3.29059620694029	-0.0328269534616059	15.2947065349019	6.35099922808895	4.00601773487236	-0.691940034659981	2.42938467652222	1.43487577125801	-3.10606301111153
30	4.39055924717551	5.84204416792	1	6.0404551988812	2.36493676358858	5.12587911577154	1.41182150926737	1.91690996707573	1.64220696554771	2.12633267235089	3.88653042987188	2.24127953551122	6.5960208792142	4.94491929475123	2.82902079267354	1	1.43294052904714	1.3730837628141	1	6.21793169591446	1	2.09810863108886	1	8.72737145764117	2.17731490078519	1.04416035368661	-3.64324347177854	1.65665683818159	2.17789988194918	-2.87669551152794	3.8906826030561	8.67812834757752	-0.486889397214463	-9.30306639645424	-1.66046492610382	1.10639472823698	-2.26975464763101	-10.3888317693962	4.714501836872	6.06597379102049	-1.95593548629097	3.56774342034987	3.98172467130552	1.93553658762973	2.22372281957331	3.6460941868073	-2.18881968244642	2.84105034210498	5.48701022772681
31	2.84904876277725	5.54308313763257	2.00983704640885	3.3534776514704	1.10430509710411	7	2.16345333435559	1.47233775185359	5.17823166478866	5.4555284547898	3.31348203433678	1.51147342739242	6.25595852634022	1.99686248153951	5.89799562148276	3.96110063380557	4.10559929137261	7	1.18970544480164	2.51254883840954	1.09948692399802	2.027946434993	3.07260763578689	7.42260688738556	11.102344307841	0.230244644736747	6.0110072865298	3.64312512273119	-5.03055649657791	5.72837168802774	8.63562716745118	4.08399305674785	2.17465190346696	0.956783054592138	-5.17441767128505	7.56853326960429	4.61458908608216	-13.9954930722363	0.390279618569289	7.48509789723681	3.13814297889279	-5.11619351368402	2.89127493467655	7.70134293710233	3.4764745276043	3.11186570311119	4.56134198166329	2.13347161360139	-1.23473075339071
32	5.2533233942156	7	3.77034547833432	6.95698742977406	1.39886308852296	6.90851546271737	1.37966852082889	3.02234737904342	3.71800341745437	7	4.46411699367326	1.95983558355867	1.50626540952026	5.44463374399422	5.04515157899648	5.55600486985657	1.74706058769455	5.45288242899187	4.41964852941711	1.8841999981631	4.64764185370799	3.73472873279775	2.57937862366346	6.04909436378267	5.54034464469316	-1.68739209623848	-8.27046824831738	1.48844436564971	1.27031755571944	3.72586482162874	4.22396274325162	6.68965614527218	-5.46568352532215	-14.8603755959456	-1.44504173081059	-0.776819691805968	-3.23440210311237	-5.09574890868017	-0.500032945141058	8.46574133816553	-5.24510767430163	0.0728058312909559	12.0071457460235	6.66947516890284	9.19089361824806	-1.84710225023842	-11.870082261957	-2.53462208719766	8.30954561198537
33	6.75468669002365	6.19813638992234	2.3971394375834	6.49582267053827	1	6.36245825849792	1.72289749999083	3.28466850399108	1.7384769421791	3.98480507920881	6.17814625857364	1.8343818550063	6.06743443092807	2.51945498835979	6.00187967750688	5.04976425340407	7	2.35568320383066	5.12030352995669	1.85680816358026	2.47851239123738	1	2.58141569094696	7.56097302871693	6.89994814094089	-1.25766524333533	-5.92584596591562	1.32014920317852	-3.21671771640884	4.25421932653987	8.80829896371356	4.566492810728	-3.45257435700972	-12.9837499596224	-0.13603774767998	1.95539728360806	0.433974621379327	-8.74379256975318	3.01734042711403	5.50526750978472	0.0432287006103212	-1.10859794374293	12.2346809144048	7.79429314577271	-15.2701224934721	-1.50658276831762	7.38519122172655	0.732237549668239	8.38736963304315
34	5.60498941545526	5.29745345030948	1.82265040974238	5.59538095841445	1.38951243466162	6.40955209149609	2.09228653300659	6.84368157029968	2.82767845315787	4.26087431070193	6.13294462649299	1.4364324615112	1.25510629309561	5.68981665852923	5.0752685565658	5.86138076961621	1.86324955612192	5.15478027213785	5.2940734731369	3.92259524826349	3.69041282131344	2.56076949461946	6.23666224871025	5.71093861376331	7.42231554933362	-7.09701545061749	-1.22414838140801	5.36292901859635	0.229040278748646	0.658329394799313	6.18982759963978	8.95851476065187	2.01002047538665	-5.21566537189424	-3.95423105922999	4.08280828117982	-1.4489011372463	-6.42324909196305	3.9078664176869	8.06799493791283	0.0029668394740755	-0.506823302837861	12.2348010703017	4.48699856907071	7.94118903546444	-2.88774666645835	4.83201251363921	0.58155361351069	6.74466941853849
35	1.91560570985616	6.64922134328565	1.94372288152713	4.36099479021788	1	4.94067300943654	1.30276224952059	6.82718070671143	1	7	5.20675293308911	1.92645362621287	4.54036744774436	6.03285119234732	6.92878229273961	6.45667396124764	3.36366436526824	1.76670473345931	5.84067782529729	7	3.09762387652019	4.43961217695336	7	7.95343854752327	9.0721668198145	-2.86420092412275	6.51283585863668	2.37823094559913	-4.95620571548008	3.50566266887991	9.34485075481397	3.03039712944796	1.38472693338486	1.22606205150803	-2.44467604654127	3.23827944728619	3.53278322129832	-13.6674899613278	-1.40732809878026	6.41808134828615	1.97834699565182	-2.51879408316777	2.80702794973494	3.30414262167031	11.1668988927402	-2.6130507709562	1.93948744474242	-0.306517077114943	-4.23283152824008
36	2.65202123082478	4.32866288888081	1.79588125082261	4.70113139267161	1	5.47361833289769	2.24417971177151	3.19237944729362	3.60678692836903	2.51748644085192	7	1.84422259155352	1.97106891901163	4.66966895852019	5.8943147147239	5.22677923413427	3.54379930327629	5.80623072385996	2.40825651042398	2.78637353832414	1.77062811929517	1.95485568542063	4.32546660815305	3.98392082964452	8.94569052278293	-0.124864956720998	5.01980837308994	2.25150694138879	-6.92059422973521	6.93096861091466	13.8173656590295	4.35059185251076	3.9940972048828	-5.25201017573521	-2.8188440234094	7.48456291226591	1.70843404773683	-14.0248192291387	-0.380895019847119	5.73058069969661	0.303351523778301	-2.72887231415623	0.807306839729232	7.09200138322738	-13.640333294132	-2.39718245708448	-10.8801361005228	3.55561908193474	-1.81241129658608
37	1.9681364360148	5.65208586776939	1.6087474100153	5.85881117440461	1	2.31830191481584	2.72521252376352	6.71183932827479	2.18267428087939	3.87920870787836	6.0284533422382	1.40664687972199	3.62303949783454	7	5.75558983445864	6.13996215005554	1	6.52752139167839	2.42975078487108	2.11670426254131	3.53912356356375	1.51411723655079	3.40401286587728	7.17112970356226	9.44100805333304	-0.0178362015169078	8.24555172281927	2.50765275622716	-4.9582280679773	5.58399401224248	9.71465265249147	2.91638706155666	2.61533857669771	-1.09311485427703	-2.51594499162427	5.0952134018364	3.07546871028675	-14.4956584131966	-1.50181406299748	7.57476376627144	1.97318887757577	-3.36346166153797	3.77667143629863	2.70126266532541	11.3435300925794	-4.40092938532485	-3.14764849143225	1.61685397501375	-3.2696090837049
38	5.80559496312184	5.92120726019671	2.88565982136396	5.19165183377674	1.58795413682874	6.44114064277347	2.43502903731652	6.20341982219896	4.20332514678508	2.81958639038623	7	1.42190580353866	1.23146880979152	4.45669429097105	4.67959133423525	7	1.30603978505353	5.16469439607074	4.32826070033241	4.54054688970612	4.09695534170633	3.1208952880206	6.24026192994219	4.67057848944462	7.25681556178006	-7.24880124812626	-0.647575161718911	6.89026466162561	0.082294532953383	0.813176780682578	6.50286078343001	8.47664446579636	1.77150130387208	-5.21341710772204	-3.26356908918331	4.80589969009044	-1.10841231348762	-5.85192006764633	4.4557957904477	8.68587323638005	-0.662677177774172	-1.31185290889771	12.8492333322994	4.89750331535844	7.63297687126605	-1.25850656274539	5.41967824550199	0.775642918106053	7.5228636430038
39	6.72081551447797	6.97289724446139	7	5.41890735757232	3.836890106638	5.82381372992583	4.98076955589185	3.71029481947349	1.39057398590429	3.73398931849817	5.68206027595212	1.92193983214112	2.53224671241913	4.20782394543936	3.18580592212519	4.2304100682326	6.16092271958965	5.65982417370588	5.76240425690193	2.44611470697354	1.2192331406615	3.30034585683876	4.63016193446426	6.67209561010732	2.40971650757952	-3.82123622071945	-4.32068721100282	-2.41885160016064	-4.70084323383438	0.0501597160496783	7.50262055684795	2.26117314221363	-2.37737502748922	-14.9217775494976	2.62084311072368	2.65748446680854	-1.41691433199637	-12.9430977984996	4.19764812910634	2.07699935240926	0.0114074855737667	-2.9086917332402	12.7207344069349	7.32203383812415	-7.00511420043302	0.808425347565269	12.266673533907	0.883269355923087	4.24200634941386
40	4.74976100824587	4.03897343099734	1.35042534422529	4.56536233436267	4.28012672908388	3.82615235898472	4.05309192167707	6.41581847402093	6.42760712796404	1.49629785200932	7	2.6257389161838	6.97355568438859	6.6537418533809	5.13625657621063	6.28624414277163	6.51784004610843	3.91274334511048	2.17828191267837	1.68425142908112	3.05787793105994	2.20079613317142	2.73424450534293	3.46231772474376	6.84642465486551	-12.5254717880191	-3.38861656783908	5.35014172227694	0.657920965856983	3.0928684880266	5.07285206309721	5.16527698673276	2.1983246037954	-4.46565657604168	-2.34089324821526	5.32615064987158	-2.57406169650655	-8.76806887877396	5.75886069385016	6.19299709568626	-1.87649639836726	-5.54970664023737	12.3186186860341	3.26576621428541	-1.01978364045832	1.89885088328624	8.34808864925796	5.06679394470736	9.27013374284436
41	5.54001588552745	6.76210842553658	2.57825266826518	6.25060934716646	1.64533072986815	4.97825279950519	1.97589362798824	5.95109171912468	3.53524381576122	6.25081847449173	4.00028359147286	2.82800150025179	1.13289452734974	6.62823488726246	5.74849517542131	5.97803303173699	2.2745065617585	1.82234955466814	4.81772618726015	4.37413152980449	1	5.27360308525427	6.82342680267525	8.70862440929349	9.09750971876239	-0.812519288795017	7.29137544339943	4.45150486034357	-5.42067416697141	4.43313924946243	9.39171326431801	5.24828011036927	-0.803165100741743	-1.40158357869515	-4.2704471149474	5.70373020897578	4.16685691878747	-16.361095739437	-1.05757636273722	6.56140085927929	3.28916662608765	-1.18077832857709	4.28132555122169	7.11984648934582	-8.23176685030299	-2.28080384971187	-14.9053527756636	3.40112718663508	-8.49837836415502
42	4.79010838579472	4.25558077670885	2.34153046926391	6.98259323999564	4.13894319266214	3.47096121590612	4.21200576465739	2.10980674116254	6.96536442585171	2.95420547168587	2.83427299130391	1.56149262122176	1.25983312822038	5.30325905560499	4.44580216234449	6.48872615038974	1	5.53773573135405	3.37506187627012	2.29340860311854	3.78398883791258	3.19960851849002	2.01297900873653	8.71112166919742	2.54822284445354	-1.90752302305795	-5.88304813998387	3.21670502321194	5.61960067351511	-1.08171172446351	5.48396761847413	8.49916360036526	-1.12316188772891	-10.3398795019294	-4.57182112524177	0.29710146197308	-1.494193067066	-10.0180822852751	1.215893212408	4.32525970913227	-2.97975639837372	2.99833157256401	6.15889274031198	2.00251986559557	-11.6149607556603	0.883505124271358	-1.60841344249012	1.46865526826036	6.09240280510896
43	1.51937268148303	7	6.62777591962405	3.96250436589609	4.64448085835767	3.11662371909289	3.70429545742038	1.81103782903165	4.95710952902019	3.66358550564656	3.5834864735634	3.16095683911589	3.30440776339823	7	5.41635893159386	1	1	5.78890343379085	1.84141649532447	1.21437902280244	1.95433069742327	7	5.21953823061526	7.7220003828	2.69980390459163	-0.426890193701975	-4.34587511736943	-0.718052752281848	-1.70216731112443	-0.191172187817883	6.76096316141859	1.38670517376218	-0.496111544835822	-13.4829806447448	1.53082331552738	2.60295477779654	-0.177665396068578	-15.9831552477231	4.37669703076575	3.00264391715421	-2.85202040165924	-2.03228862626187	14.7185407004645	0.716408683375485	-1.78930398443965	2.20634532322427	3.10164368685363	3.26403604389777	-2.02186698026807
44	5.13955948637827	5.40217071275866	4.42076837315039	4.43260042172521	1.87670376171954	4.38493097353222	2.06656700950515	6.42523794935337	4.3241744685039	1.03745036385505	2.84604067279938	1.33144545819534	1	7	2.11667098080066	1.51904340417104	1	6.07185663336428	2.21547370625963	4.77045773814141	4.57827624327282	6.12433122739289	4.23932437233694	8.30914758186204	12.911195101551	-8.29127092103424	-1.20843922316967	2.90406289732874	4.25564321048094	4.63169666609997	-1.24203452254224	5.02353436496741	0.357426060768042	2.66174803164214	4.63860007042093	5.19783602344129	3.0393159125606	-16.4019744730218	-4.91187563343845	1.59568419712133	0.408120407446988	-3.19784324037893	6.23619535611692	1.64680624517549	0.496103175590564	0.981480811811801	1.58440474729705	1.57899355843387	-2.4900962832668
45	1.88255111235069	4.54070740728367	4.2602533263767	5.45682549839966	1.86698172925833	5.46677238464284	4.41106231278017	4.52461783960432	2.39061623124177	1.24532510636158	6.17859201186065	4.39827117003968	3.05080472090994	7	7	6.55123045014418	5.81019349919794	4.45736342627862	1.1157331965246	3.65754614606698	1.81261780535479	2.12681608690538	3.82327108942837	2.03856356150496	9.76979740091403	-7.5552528939837	-3.7161998126667	6.01305808579164	2.58170337315646	3.27689979424713	6.75680144761303	6.0389686907431	-4.64006579543585	-4.48547246812786	-3.76931234128224	7.89687651744164	-4.30357062443087	-7.96014875459116	2.38915768262991	5.98732916132931	-4.08991601620741	2.82087826471997	11.3920659754648	1.68417968122707	0.333545931542925	6.0284922186581	4.65347653935486	4.5931960791518	-2.27574030295592
46	4.09405826602401	4.16293821384732	3.55490447627468	6.04261720572387	1.20156684162593	7	3.85483503827967	4.30966213042388	3.08385105726615	6.05628411532777	6.0874160558762	3.37380594988886	6.20196749388961	4.31253095208569	3.23190102469326	3.92313017432151	5.53566453682378	5.8175961973299	2.1262075523884	2.34372256250548	1.31876622575911	1.24414273520251	1	6.92262436458422	2.76293061583454	-2.43148756274623	-3.95587414727479	4.47466248987206	0.0696141033912068	3.40240309431043	6.12170842808956	2.86765928859086	-2.21818867381544	-11.9743683452792	-0.760025988379266	0.183908845201659	-2.8791938574271	-10.1634419397554	4.50094537984027	4.03434839046743	-5.82935915689636	0.748400795596521	8.22130921848669	9.44722301652762	-4.29625687328978	1.23213992619608	5.87694611879008	3.12174209117508	-8.2532697340632
47	2.96365192173983	7	1.55389855940125	4.82480235849776	1.68737208723708	3.87515055760528	3.32500068037969	6.49087269484439	1	3.07902822799604	3.65318723113477	4.01493466069308	6.34842071900595	7	7	5.89005207666747	1	5.82961532381458	6.26845834370146	2.93750515891092	2.17759394537984	2.79308396587325	4.17594083556484	6.79039585306234	9.48720845295258	0.0180752016671484	7.3142033040736	2.53225481109928	-4.99216698074732	7.22507301176712	9.23635528003956	3.73488904071362	3.08242717252608	-0.35318377509553	-1.78307575099488	5.68995309680815	3.93722151125848	-15.7476897332356	-1.60592603380237	6.88531151472136	1.39635981518337	-3.12393950644413	4.12249389621631	2.64254180656595	10.5728514904493	-3.13522099698781	-9.70766387260515	-0.371050510305572	-3.0575647706602
48	3.30902883325406	4.26979659628216	6.57780242345796	7	3.10576074030149	5.67164552749001	1.13118310916477	2.93335760375151	7	6.91894906289975	3.67600922143008	4.86734360990005	1.47394745192005	6.60338668289614	6.34596061094266	3.16057265787539	1.15492915138524	5.60798904492591	4.07621496505436	1	4.3489024565514	2.77273931890209	3.15772130945912	7.35276369706174	4.14730110294014	-2.60877881914049	-7.07488947486055	-1.50688374901231	-2.81091534214001	-0.640045469558012	6.42295858749171	1.42099651385811	-0.943108611588745	-11.8117908581244	2.53067794902217	2.31563851280232	-0.190190519607166	-12.1690514712231	3.95300937652853	1.27758770302746	-0.863965281455316	-2.08419714875154	13.7087929940673	7.17146655039515	4.46744075723863	-0.811007968161464	9.06757356284211	3.52539466014342	9.05630125275528
49	2.77820864692148	4.83271788353664	6.84491799923779	7	3.06014101357256	4.74400125041211	1.51999176838564	4.1904645990262	5.85263950698939	1.66791105626946	3.32541418127319	4.1069934627628	2.20446228675122	3.42743140452584	5.66172358670834	5.31781873844681	1.4250720521388	6.65590296610503	5.45451053059149	1	3.49297070147402	2.38911570690923	3.30060851691797	7.98862668566881	3.31836096395483	-2.59261794956935	-6.75485116537969	-2.05337331026314	-2.34689821851066	0.0149954351285465	6.93021604144704	2.37754732571213	-1.20170829796618	-11.2585989716747	2.81249410210852	2.27724072686789	-0.43701382135535	-12.5294694054644	3.391708727868	1.4454395522569	-0.0770526486304044	-2.11468994105693	14.4318212270939	4.92735073720421	3.19108503522532	-0.698409914244447	-7.2491079710083	3.51637304827089	-3.27856536373097
50	5.58763417738984	5.64934585042652	2.10983662494912	4.96866725253764	1	7	2.93409013078065	5.66065292507789	3.60435489152423	3.34832773013622	7	1.37589064704482	2.1776438017972	3.73580740255662	6.3784832976437	5.95146882163479	1.61680431486341	4.21644398195008	4.56429011629553	4.8617259300172	3.50893110841761	2.78673783650159	6.64445727260514	4.81064242140183	7.46989967912757	-8.89680448407602	-1.90134378093378	6.02052003671325	0.447404082916782	1.14283343117104	6.37599685378936	8.21577565870429	1.96688620298241	-5.44651760940012	-2.82846187649286	4.11474636465604	-1.30473127390156	-7.40978499082738	5.08950796482413	8.31732111885238	-0.509938157980887	-1.23188344426902	12.3149985004477	6.05267435808547	7.95143022866096	-1.14144917140883	7.64576260841821	1.43849741925547	6.60202936181191
51	5.19011204165217	4.15727553611303	1.35920466009587	4.07665417081715	3.65902621276911	3.71534336913574	2.50220477490975	7	5.74694573404778	1.17333588003697	7	1.80281664487023	7	6.82553290380658	3.24032201141328	5.90386248439296	7	4.36413358960602	2.75195269197762	4.87470257858126	3.34820689199795	2.18497570451603	4.54377495456857	3.87848751114352	5.71787201600179	-12.8727250923219	-2.66945780637402	5.34555294225188	0.358703414292889	2.69389610476641	4.59164392004824	5.72919832566074	2.41112000428613	-4.45517406961986	-3.22015561008286	4.6096322987644	-2.7834959530007	-9.02868224168098	6.11013424044732	5.64529651294917	-0.748980690136635	-6.0663177298659	12.8359880108297	3.64244089215128	-11.3339073259829	1.51055556153871	-11.256149659455	5.51465460481827	8.1146383498894
52	3.13646115481814	3.78398548428803	2.28942886845623	3.12422079203257	2.15485963188604	4.84539690913503	2.65482124880086	6.33623770256063	3.49450826292484	1.31107964943765	6.89639399323944	3.37432052968185	6.1094616219218	7	5.02519428978184	1	1	3.66841334198182	1.00927192757322	2.74498118837579	4.74404604091232	3.02266409558315	4.61617049196659	3.1438080553015	5.71081749761786	-11.7579216463951	-3.04558432810471	5.00275566249507	0.486578688235659	1.28643760809474	5.03685107373788	5.43102688153036	3.69031424299544	-4.0100656392815	-1.51625023353662	6.89176320677958	-2.04859208643467	-7.55987122969458	6.55803242536426	6.28048578502261	-1.20997362158428	-5.44635678987304	12.3674921128582	5.57281301751015	-8.8990785309624	0.290747857649888	-11.9573584283862	2.41145768123226	-6.70249852081252
53	6.31016752752726	6.51629650967036	4.4136621947749	1.18616153153339	3.81242547734392	5.89609176946093	1.5417750278512	1	1.99311307410228	4.78081553917542	1.51761394573278	6.64098087270292	5.79966862454702	6.91926850569097	3.93094680004794	4.66037018603329	1.70482249007212	3.26316821749127	4.04993653812589	3.82127511777874	3.00967624794174	2.85699712860066	3.35420429158713	4.9056888228791	7.35461880583507	3.21854641398138	0.650274777179817	2.42971215357607	-7.44322500560313	4.56391018057074	8.62494988844424	2.10716054676487	2.74524573496582	-0.330133732920243	-5.28023538518571	3.519403076139	5.72856947527072	-15.1505033205256	2.43744948504542	9.81680251811338	-2.39372296408514	-3.12190164467086	5.54421875075711	5.75736717644945	-10.4914049371515	2.19552947291444	0.300638417469966	1.95990006420496	-6.55930287353662
54	4.33110395915307	7	1.65922906305673	1.15631720639023	1.37556863354893	5.76639523937827	2.92982024964237	1.95474007492385	5.96936421525075	2.55224536185869	2.47332158461788	6.32702982215992	1.87850249601366	6.65183540559515	7	3.03145195010779	5.29497344604504	2.4470574016549	1	4.86239417237592	1.9352064402382	4.51690065180615	4.88773110547041	2.98553225597438	7.59736730756206	-11.1396761352552	1.15091249820396	2.75098313110415	1.08837269155212	-0.226326900188688	6.42344130827672	5.57165970309803	-3.19815857555766	-7.80624273619719	-4.67126816678042	9.15795596369627	-3.06715467190111	-7.88421448901069	1.02136225784192	6.72711154572406	-5.50201029560088	1.08255613333177	8.32643300513292	5.83408563937698	4.42035868012102	1.9334715677841	-8.34852526620176	2.02317054827762	4.73457263095005
55	5.58992951783518	7	1	2.77262991180966	3.19358943527028	3.80893350668979	3.08912769654877	4.87037327852103	3.92866593503115	4.18728407371521	3.76571705501903	3.88129335858366	1.7046652472247	6.80773980241468	5.60194427405457	5.95346539187603	2.35465012327456	7	1.26462943395026	3.7542288015026	6.79286526083082	1	7	7.09144811771523	6.46523714108164	1.59779633453224	3.57276254912536	0.472851922830108	-6.5510668092495	3.14897696226176	8.12294300602744	1.30489678687691	4.26654718364871	-3.33079468642782	-5.29470642084603	4.56473547260424	4.90309640959941	-17.9313213125334	0.683414223788697	8.72446387894714	-0.103375052979676	-4.15797183219749	5.10795705751655	6.31453751093332	3.59980257869035	-1.66458027804773	3.99110336676959	0.439678447925183	-7.80660907157211
56	5.14900465578618	5.4655255877894	3.11209960428107	6.17469916567107	1	5.00617468808585	2.32358567541265	3.51269466784438	4.17905209081171	2.88411234595483	3.84434291050313	1.12155386050849	1.13659227814694	4.38002728282098	1.67573890926764	6.09682949864867	5.38471733620859	3.98494572986162	2.23816432767104	3.76491228689131	1.4419285932249	3.17504367827024	7	5.76929437792776	3.62386123897599	-4.75953921613719	-4.50386412783904	2.89816141305592	-0.279652310738911	4.45664772876868	5.86581002658497	2.68330719151609	-3.11641074300985	-11.3294685025935	-0.518183188705728	0.675772826768057	-2.71635401854691	-9.19982265525211	3.72530491018204	5.92110262081115	-5.11891744009554	1.12448466653741	9.03206112432373	6.51608988065674	-2.60453308180831	0.284025568546246	2.60604621406546	0.26703224851654	-7.91384854165913
57	4.95019222460007	6.19912712443416	1.71115541127544	3.5414006837263	1.11406964677156	3.79204587463882	1.9238510352588	5.47041632534549	1.25967214749242	1.77787227511944	4.27467645144959	1.16709259980846	3.01179922650519	2.45445788537844	6.94358881565477	1	2.09103814177776	4.39698929678071	5.36948782399408	1.19578977256405	2.50013935257197	3.6279322297953	6.2982955241289	6.22056975807603	5.5891534443991	-0.107183627218205	4.44472317672067	0.240246702565582	-7.91547441577818	5.34823637792675	8.35146835875885	0.929498489340318	3.58485746280069	-2.6213286724092	-5.05063772554599	2.72946884082672	2.45014382851358	-16.9379454479698	-2.40083884974858	7.93272493125363	-0.583870442310679	-1.39985140338228	6.09876852639791	6.3751533375388	1.52028747531729	-2.09727112363983	-14.6173752457935	5.56293612981472	8.58122890900727
58	3.85244892863966	6.57704262911336	1	6.01407355717815	2.71878887734108	2.72091892943608	2.38842877204433	1	5.23708799872509	3.00991131236824	2.55481023275042	1.8174254248306	6.20823362362844	4.30217695950815	6.41106981444518	6.12883630256491	1.48194286365377	1.52148547544349	1	2.32543379162658	1	2.62659149415622	4.23840061077882	8.12513063200467	3.23108523998234	1.23652410795017	-4.16496127808181	0.335142748999445	2.46277730914906	-1.86825378528432	4.02814824885668	8.50650511479457	-1.31635726271016	-10.0880823639351	-1.94264132631246	0.789886854995093	-2.04405860176542	-11.6317555009226	3.65114623401519	5.23030755944393	-1.27489445853589	3.64224687611417	4.93901905264445	2.22617099358311	0.870514123555567	3.125237828777	-2.3953691285656	4.08041434959967	5.2150370680125
59	1.61653979434998	5.75671930767242	3.28283197403717	1	1.60189299034342	3.6328496018609	2.45033720005485	5.94306031835581	4.73969505199161	1.98899818488599	5.02705627968104	1	1.69213500343548	5.27644326602104	6.33557702260895	3.81329211117701	4.06551764432658	3.4401421352276	2.17287824844895	4.78409535235663	1	5.18343802217931	5.7054345286528	4.87913019700341	10.5067453825083	-1.19429097376882	5.03466096629784	1.7953593961581	-7.09253058519497	5.39770958955481	10.8105749599971	2.86010063432075	4.17964158285919	-1.25598150964894	-5.18653328808767	7.37790197921149	2.83422600675345	-14.5531947879614	-0.627341187229534	7.11806418642849	-0.495652146122731	-3.90372225428258	2.70976408071151	4.4667058394866	3.36367571452901	0.199602740986635	-8.51641290393691	0.869692600944847	9.77163126699901
60	1	7	1.66282845557171	4.00091194687082	1.66776334574572	3.39757299979629	1.76115191093584	1.6114240073596	3.53208384778953	5.24200762084733	3.41316154044512	2.36128071695826	2.13518622941634	6.62072798715003	2.52407509463777	5.92723057270579	2.09750031042696	1.21593163090202	1.82223977053318	6.47331985668479	1	5.12341085847827	5.64448809345884	7.84363488677322	8.27212922562543	0.821383140516362	8.83938862772473	3.15370568393071	-5.3345041478041	6.78386866598885	9.72313140783756	2.63454630900312	3.43331417064534	-0.726201720228996	-3.81544657694752	3.40532165739101	3.83865337868262	-13.9195635184544	-2.55997010578812	6.54705129689893	2.30653931767518	-4.09281842408985	2.94484084847063	4.23958708021675	-16.099906067985	-0.211791405247773	0.808928502848839	0.281799949844857	-2.71174492401074
61	4.35844751537578	5.67271042030781	3.44817722206643	3.42457214571436	1	6.40513239286084	1.51059427147079	2.17982809160383	4.6717640251857	2.72084045573455	1.1008081073761	4.61778551307016	4.08896224923566	1	6.28194887064567	1.6184051140159	3.91883093763531	6.32071213630158	5.1335798562687	4.12320192796438	1.64912172708048	6.69202503613142	2.69170726106906	2.74782272592512	8.47032740713832	-9.08810886136282	2.24188258332047	6.2734630467783	1.2949868408135	-0.528791934171722	5.40312490451671	5.56881391029872	-2.60952912437825	-7.53330417328775	-3.30363594269359	9.66738232280261	-1.81977611949769	-8.05583969586922	0.994904302900288	7.72532425258452	-4.715454528574	2.91720114786659	8.56917540634386	3.53860660524526	0.18222766894639	2.83285413849993	-12.4716076480933	2.45226235703802	8.09100933889335
62	3.26462252814516	5.55799407408361	1.39171438990794	5.199184704012	1.6104435446507	2.46739991390705	1	1.15499414356415	6.69178058044583	1.99650825933098	6.49171914154535	1.59856467777834	5.59173353571765	5.79201034188992	3.08328453485579	2.34795802723589	2.46400585739148	5.11229989371405	4.76292881815794	1.32544514527243	1.95092052650414	5.39172118205849	3.50242370726781	8.77728393813324	12.473840991649	-9.67260836035179	-0.932391391881908	4.91232559529104	4.41080467186448	5.98802900063262	1.2920636637906	6.56217025263639	3.37092946614697	0.541470403480688	4.93730506777942	6.03757708815015	1.90361192222171	-13.2548844123369	-3.62776248186857	2.54663056331292	1.65270182589317	-2.37229355726116	5.5969910640707	3.97384551594232	-10.4243218780618	6.57036154372628	-0.126801685442911	2.69018538998447	3.46662078995903
63	3.83495854948937	7	1	2.82514638976037	2.18181796176452	3.37733371657928	4.29654682178018	5.49081913367973	1.36585986507549	1.53091143175594	2.86030068395011	3.96941066050924	1.36525777085024	6.33620389792737	5.10721666846303	1	2.58429856650699	5.50131491103902	1.54697465357809	3.22196261921438	6.45206169846134	1.72255265372918	6.79160806768911	7.46324091288663	6.2505662350075	0.350523568938362	3.63448378265008	1.50157348738408	-6.85851653248247	2.9193965499269	7.82729779525966	1.24853083206477	3.16202591461886	-3.33198336879868	-5.02996862665122	4.90508998806922	4.42854703082424	-17.1441429430864	-0.110279537361548	8.5308377984305	-0.440624641666929	-4.1442181070807	5.534919586588	4.29120137223285	3.94320378011335	-1.41025698299989	-13.7492269301932	-0.394577109923359	7.48319976831952
64	7	6.11730599864665	3.28642056471209	6.68946745067035	1	4.33800182255777	1.2679931386062	1	1.93974288146118	3.58557404594779	7	2.10571728583313	6.48410362371938	2.13862957619234	4.20210856278913	5.44855907371049	7	5.63658746037658	5.38108630760313	1.73141987735358	3.74633647854713	2.25370302194462	2.25056030623996	8.82830261808433	5.82725525324821	-1.22104744947679	-4.56529231740985	1.71158070521403	-2.0975259894833	5.68150872234805	9.75732959887157	2.65022945471873	-2.83002837012014	-11.7771765963631	-2.00597495706469	2.0962234807105	-0.0585334498624366	-7.93445456395162	3.62005228097938	5.26671690908906	0.216968768201004	0.369955194666463	13.6314548271283	4.80591900297217	-14.0873179736025	-2.38648396554776	5.5989500250052	-1.10621870324397	-8.00815404770481
65	5.79249426896301	4.9484385457835	2.65649807285552	4.40613709406938	1	7	1	7	3.3491535258687	3.78340463274231	6.71809743573197	1	1.2873027214732	4.22527990830708	6.15585537269379	5.93873756085704	2.54254152326541	3.94410980002399	4.41886285024501	4.12234343004315	3.50818814852852	3.55956582480781	6.37654502114366	6.11155646669674	8.31536519398818	-8.05694005275831	-1.22137734469197	6.87307236213204	0.439149350279637	1.66440337628223	6.78852139061334	9.51254490192986	1.41351480048968	-5.91009375173868	-2.79172835857066	4.64581479112534	-1.56032067226012	-6.29133876964078	4.74379917274811	8.950649850536	-0.815842044697725	-1.94842090702052	12.0679034228422	4.53907317353705	7.0439001235549	-1.95739033022269	7.85176074618851	-0.754885592095908	7.11517158445981
66	3.35249889918801	6.49479641693871	5.87678236309294	3.93411273327123	5.38570641446926	4.50176452470397	2.9455994736044	5.64036053566543	5.17291974186277	5.10434584695366	3.62380379931905	3.13613688017134	4.96571839135096	5.61345675363985	1	1.17600988625287	3.72555793527751	6.35935776771521	2.04728477222727	1.13266832200125	3.62100776603391	7	4.91357871727757	8.10757131859623	2.83515846057849	0.401390670971233	-3.83258536252187	-0.306337666931119	-2.06741047584082	0.972439933743388	6.20460110325358	0.80929401283091	-0.696436170088331	-13.3466692403554	1.36209111060692	2.28832423815578	-0.222589688498491	-15.087714640942	3.1993296573987	2.32191104745671	-4.00266117739793	-2.08761033193158	13.8140063635731	0.997727022081333	-1.17791958169506	2.10349909112434	-7.00053999155749	0.965671644776767	-3.18567179371496
67	3.42201554165861	5.37156050778029	2.62302760451592	6.48897380657475	3.90869550891169	3.50233842514626	2.06299355028313	3.00387549107213	6.77885602620108	1.59619467404369	3.8634159381508	3.8806089676684	1.22729907167219	6.66363549375757	3.32808460440886	3.24913612540068	2.10062785467931	4.27866534116875	3.03885318458155	4.92486896123072	3.38149686837147	2.43382385420054	3.35870544402119	7.79887364706728	2.49452538795143	-1.25656864934354	-7.69363752635404	2.31800086382783	3.92755627289648	-2.40983712277748	4.56918738296116	9.42707568183856	0.143576195956003	-9.70820144968107	-2.85259337713664	-0.529849343091757	-2.94659820701976	-9.67790826408869	1.97662054899432	5.57648499611782	-2.01611123303597	2.43133920627922	6.21817185898343	0.99757242762533	-1.12567649044891	1.83318667461556	-1.93145069982598	1.8923336608169	8.08405686285343
68	2.718227057915	5.59698969163123	2.50798375502813	1.73824738013893	1.41368813278106	4.139140391345	2.69996260870883	6.17196854805643	4.87703007766662	1.71542356793552	5.59792176387	2.12396344658674	6.19388663478759	5.22836646201269	3.6875711068763	3.49693767482251	2.26229743796335	1.72501300402844	1	4.83675932924097	1.44058817466898	5.9712802210862	4.98594833602255	6.89795120458762	10.1157124221122	-0.207758937808895	5.33694515980075	1.86223400651264	-6.53766090187989	6.64245436863896	9.68361396617254	2.07935138007294	4.26171208786163	-2.59270397320401	-4.80180823350352	7.6637335150112	3.14114089976103	-14.5605736242564	0.115007809137301	8.20684109877739	-1.6323392579097	-3.71915356251466	2.55065966809947	4.92753587596717	4.33068481541254	0.663633090575428	-9.25542419929903	2.03504039673697	7.2396668902514
69	1.28103067754269	6.27132139641135	1.56364718599561	4.13288381843616	2.02962460858345	4.2057654732368	3.83521661964872	1.93768828869426	5.55054280031625	5.51032159545433	7	1.6308684873921	2.64070750823194	3.49374607778486	6.80137915780225	1.42149436114978	1.49790716379088	3.29106322252775	1.80683777459004	3.65025868830408	3.95577248350193	6.88834749108311	6.43709240442579	4.03620389464934	6.11381343655798	-5.60610570693082	-2.57749893290941	4.04783630460132	1.6474525786636	-0.695001491571617	6.12013079906216	7.23716538343219	-5.39330228771293	-4.26598292027357	1.27023843653596	6.87721807628825	-1.06046950391782	-9.01004739208337	3.92098498526727	5.45484248253441	-4.97963691521138	3.14479068368859	9.77797662492112	7.55678262223941	-1.97750915457101	3.37083253066474	-7.40133561662789	2.74422589020431	7.194203618841
70	6.99041049087959	6.91077567191902	4.78973592106946	4.03751955536624	4.67132167382727	6.02685408877476	2.9442631850677	3.44726112755916	4.11788497452379	5.09754199862201	3.94134741072752	5.64027112316146	3.32478211126541	6.59363269261197	7	2.11273982899027	6.9124889860607	4.62428054229154	5.58990826019375	2.18040097147081	4.73869012814196	2.44723756252965	4.82084560460621	3.90395161289732	4.10204849155888	-0.652024975686279	-4.76780966727682	-2.55815009682237	-3.87694910387427	0.795051729888684	6.95972325259846	2.450404933874	-4.42664827585585	-14.5773507592521	0.93839328547161	2.05245576123703	-0.856581273936581	-14.0237844896107	7.71658507799811	3.77934673476283	-2.28988628365254	-0.735527643133235	15.1825826715982	6.94716213078751	4.57602589727744	0.250068888090759	1.65464847762673	1.02427507764434	8.68469567836199
71	6.13866397631088	3.03858064658456	2.95888728403798	4.33201439070691	1.9782260932366	2.26308759579098	3.65248307960981	2.2777257362942	4.31600479388971	1.31824529403276	5.38263700278026	1	1	6.7928160123073	6.21452350570427	6.44989745439673	2.93212632605903	7	6.55412465831565	2.22393996101167	1.58398784184571	2.88890144275858	2.19374459552783	4.33440484472669	6.23633861065883	-9.92353990933237	-1.70734942987326	5.61774952853887	0.224038229557616	-0.686293727153207	3.97206098110268	7.47818838802501	1.9634906429894	-7.22739023954898	-4.13186643416923	5.22610852539867	-2.24004296242889	-11.4038315252361	4.89912123684868	8.61918673828185	-1.34743309846379	-3.93001638347248	13.4177868266679	1.72393109281519	3.08068407263481	-0.106945569436911	-14.357489921876	4.96348076131293	0.714761311081863
72	2.21121827657973	7	1	4.45697344824726	2.71926035807122	1.86985251574816	1.3568732771447	2.49687659505101	2.73752051058411	6.50573500450228	7	1.06880724659006	6.79752320515829	3.84555921840924	5.38701693730359	6.07436480096316	2.2436880266372	6.00641814282419	5.60411143026107	5.96705560415316	2.80156085703592	5.08278095193591	5.94815004198186	7.51866038354659	9.02879494217943	-1.50166600275384	8.85384335589654	3.92303067355915	-4.67099106350557	6.82983726215647	9.51614062290147	3.81091097476639	3.52457798767563	-1.45977180610544	-4.0573795964085	3.886749178961	4.15478460701441	-13.9626470807197	-3.61554084553899	6.89840037542822	2.88892887004619	-4.91974495285226	2.72801977624277	3.37400544259649	-16.1652387082143	-0.560197254490695	0.812853584397723	-1.59701031858207	-1.94805154940535
73	3.38033345303013	6.53307941076529	1	5.6403244919218	2.55275207702355	5.36516650222406	2.74626713939702	2.67647183463948	5.28648909614147	3.1936870981424	2.9918947673334	2.26045397955323	7	4.53354470941548	3.32641341292999	1.48255481904988	5.45164002615721	1.61120840915813	5.02179835180523	5.61136353248967	1	1	1	8.97169759407164	2.5835532123733	1.39918139923618	-4.13032583699805	0.0241552973834879	3.16966388380722	-3.02945279629187	2.49093971055083	8.75820050446894	0.531482111174973	-10.364363658762	-1.77775957829166	0.562240587149012	-3.02983249591672	-11.1201002559119	3.08116315807373	5.47645218343589	-1.80088364589922	2.85313066661969	4.8129267687911	2.66270266831354	1.87416770489852	5.02091597272613	2.03467925544858	4.57222056914202	6.015540966227
74	7	7	5.16991373470681	4.16187236258521	4.87276640206505	3.07629826606428	2.95083595902535	4.23198383517743	3.57247245890417	4.54034688149751	4.46337718893941	6.14939625326251	2.80451877384089	5.72477817901318	4.57838243116925	1.13303263004653	3.84621785651481	2.99673959775651	6.89300059178568	1	1	2.78198203158876	5.04827760067773	3.88869021959727	4.50080508409937	-0.790958203074177	-3.23604698225651	-2.5063387844944	-3.61091759830726	1.00410443383678	7.67706533488347	2.21860997374655	-4.51101725792116	-15.2338493141711	0.0596991126460167	2.65263535706258	-1.59105548800385	-14.3624690593486	7.69394949965869	3.72219765447759	-2.9970179459609	0.654548340033196	15.347895180483	6.74522562498072	-1.03455437003767	-0.638063444943102	-6.49393157946767	1.52784177615254	-2.0136537141984
75	6.7481447496115	2.62785158474332	2.50959378389737	5.3798445867916	3.11684772945139	1	2.75401703122494	1.99801304877048	5.14212894025482	1	6.01367456960627	1.48027511502011	1	6.32665657743487	3.66242029131431	6.67699644630923	3.08993099958099	7	5.62293680801396	2.98622502374903	1.51760559466815	2.21877537761323	1.37096909488756	4.09862818736372	6.16910458951511	-9.9173844410143	-2.41822578333782	5.61822784977552	0.31676667625193	-0.997746007149599	3.99218325894299	5.77218381763438	1.76797756096242	-7.52507707623501	-3.48924198092713	5.36156467303085	-0.637902605087719	-10.5741852352915	4.9633510717771	7.33488805664682	-1.59233996026487	-3.22083413621374	11.920650149076	3.89147378932528	3.19589557125092	0.981547775441218	-14.6291971267126	6.08897497545652	-0.257805172884312
76	4.61632609857901	1.60824586883691	5.17838814790464	3.65203527768216	2.45124637501625	3.63336819523067	2.60380965138469	1.41773805754187	5.77787947835229	2.44747785241019	5.34348719814775	3.79892310664052	1	5.63939790976186	3.20170521966706	6.291774721917	6.3593968039126	6.25840280213378	3.53289784990435	3.77691179818161	1.89115122044671	1.383415433603	2.14989645601139	10.8857664209838	-6.23403894874623	-5.02895334432221	-7.61774629548246	1.17119514145286	-1.83017922223409	5.71817558635366	1.04774843792205	5.24609759639198	6.60398647311972	-6.17649108618373	2.38569330943946	5.28915157685184	-5.06444180323348	-13.556420753156	4.62031858169407	5.78315084155217	-0.269223089813852	0.19333201219742	8.75797757428659	3.29941278665767	1.10075852677965	0.425755203543253	2.53869241331776	-1.01672737664087	9.61803209245699
77	7	2.97316651437309	3.18234618737326	4.95875605181442	2.12916880303771	1.61050822971685	2.89025088995117	1.62399832482884	3.94934095696363	2.55924525438669	5.4217788117769	1.50286123698567	1.9887478448978	6.89179025628323	3.1570951598759	6.0188008955924	2.52866960420305	6.65176318959761	5.86190554089928	1.62726768276162	2.13369405869233	5.00012885304097	3.56136845223709	5.21710220310119	6.44937622221285	-11.1375560863461	-1.70169367376011	5.9731818191765	0.0338390024684903	0.0136366355442483	3.58009930057224	7.39043426808239	0.413354540084257	-7.83432994323709	-4.24562275355187	6.0491320027652	-0.737089732360044	-11.3038552616367	5.05880543570074	8.06397641242734	-1.74010214258754	-3.40391445367657	12.9252378576688	2.65899711017673	2.87683005391704	0.0827600469001585	-14.7813922202923	5.00864141993475	-0.623777722171119
78	5.71137968667227	5.83508471438708	2.12709616046467	1.14095321796346	2.42995136826063	7	2.22827536645134	3.20381464180256	6.41607508278973	5.92033639654532	1	1	7	4.08927924921872	3.35552657427162	6.49515829996141	3.09708491620825	5.2144605567873	3.67475927767887	2.76287738168883	2.52954357516776	1	4.00520550599691	5.90980913401476	6.71444171398576	3.1133913670806	1.56255453589156	2.02368740247268	-8.45957073119205	6.15117117916361	10.1785497579336	2.22361142806416	5.27177384544659	-0.307158856917253	-5.19566290357346	6.22898756876182	5.23442576687945	-16.213462248607	0.627786931601527	8.34196000041605	-0.991525555728892	-2.5498993869859	3.80221643802459	9.16139229006845	-9.63696296208785	2.47086793787064	5.11004685192699	0.694362508600075	6.20508328325239
79	4.83565777441388	7	4.66117789004126	5.81483388383359	1.41424786302397	3.42225759641902	1.43022575993098	2.09129160534735	5.25416819136704	6.64287808224382	1.92179525032847	1.07765330798702	3.09792722422319	1.56341506874582	6.47516317447342	6.06628988007265	3.33907668092035	3.26510620712034	3.23351996831713	3.86861112046274	3.76780922853315	3.86867354944132	1.97966689618772	5.11437608973529	4.9237832590603	-0.318628168256425	-6.80735426983237	1.95453917881009	-0.29269864585806	5.27183723496869	4.05819555497164	6.14149082076815	-4.41531052742064	-15.4899957216604	-2.15603649892486	-1.59401877198265	-4.23238514489871	-5.20604327625628	-2.91411359858365	8.23411721845621	-3.99766429514393	-0.790686425744183	10.602232184004	4.7596171923796	-9.60453644735139	-2.19771996499504	-12.5712144831926	-0.560343175000012	8.24596303583395
80	3.62944207042918	5.54581068113161	2.32998308173798	4.53263114352996	1	2.75861443566923	1.77860875759425	1.80547526094656	5.25086229573737	2.27114353203495	6.74266976638228	1	5.97627174623834	6.51068817945177	5.61799334406098	2.03131485562134	2.09986441678576	6.41845786103754	6.62410972601156	1.41898527699363	2.39497127433964	4.84311534981346	4.09880903188303	8.89331972817413	11.8415514730573	-8.88344385471861	0.434768713014293	5.19964098302145	4.30703637686135	6.04339999898571	0.105163410743866	6.99603587861764	2.12884410033841	2.12880885454311	5.46590592553116	7.22033173319822	1.59043807972528	-13.1202698033156	-2.92251315573181	2.45292267567053	1.91995711394525	-3.08280759813524	6.24514667352483	4.84673461556738	-11.548647098646	0.687259366164251	-0.250622181064132	6.41743651965897	9.28104353287921
81	1	6.24640893229983	5.79972108717804	2.05183517735833	1.67264654296278	5.76319489643931	1.06444373289414	5.52329454980364	4.26079234248316	1	5.58686666534677	1	5.22416972732236	5.67394111157803	7	2.77694182515836	1.25401272235366	4.20773351587115	1.5474708857006	2.56287280948263	1.39842632893842	6.58775657918679	6.61168038807236	8.98474553329107	12.3406361133501	-7.56718710755787	0.726852401922194	2.99934121346638	2.32986208687299	4.93115574940083	-2.47154610998597	4.67221169526692	-0.989976761005868	-2.00943972750594	5.07747594944763	5.8069502172603	3.67404596288506	-15.0780005180931	-1.13412106657173	2.6029958981975	-4.07013552251009	-0.13688025999777	5.32875163153449	3.78771617128102	3.59948440810688	0.231753664259275	-7.12132768731546	0.879801289315913	7.22757687211223
82	3.96047001907114	7	1.77479278203631	3.90543322300208	1.03537886735258	3.47501365443622	4.01794724714856	3.35690458580357	5.99234541726883	5.5226058480701	1.01425051149424	2.32938645309325	4.72377147630157	5.83696748447977	7	1.88106485302755	2.23843339681448	5.26393853712228	6.32551304504309	1.05624489436036	1.7046892667749	4.25648473188607	5.02935041554869	2.52798269514824	7.99117133098326	-8.04088626680386	2.39745570615874	4.82171996647032	0.897220232950687	-1.45697031730016	4.66232659271764	8.39193366143126	-3.26635740913829	-7.7351054475636	-4.6405791776594	7.25613772050758	-2.94874468432478	-9.17354097261304	0.890775944502162	5.73747595355257	-5.28656676826	-0.11121275709614	10.2674900867754	4.05790444527669	-7.10326793740698	2.07055030399583	2.03970498716122	0.776087606971513	5.61283026004706
83	2.23421972720088	4.77374039058675	2.26812004605167	5.52456740225581	1	5.59925959944661	5.05115362882107	3.6657096820589	4.82073841654011	4.36700742557756	5.03651562939108	1	3.70199111911054	2.20481611634403	5.72512670216297	1.48404946183482	5.1671083388179	3.71157283983838	1.88475516366003	4.36416258081502	2.77706692725695	6.27731952873129	5.78821171055132	5.97015946464198	7.35590884728553	-1.47108312281823	2.30639711081262	2.36118708878155	2.536222386345	7.40354139791337	8.03477693285613	11.5724966162322	-1.24054407973216	0.764114465617515	-0.233455109893601	4.46674500825328	-6.4693399118959	-13.8535116986293	7.07436727601555	6.76215330389795	-2.29960829106811	1.81647858807419	8.85638632130511	8.37386913686441	2.95250491115504	-4.50957155577607	-3.38352851787199	5.44398978996386	0.853939539363776
84	4.54783772686311	4.89112713957884	5.05625969021505	5.56296053389648	3.7290471611377	5.84570575911099	4.82256084202108	1.4446946238235	2.41981484473308	1.18911042494272	6.69913430241381	1	3.64891561578686	6.00393522315301	6.67246223705587	4.21573012156072	1.13151437037476	2.73412669339214	1.0041539097648	1.63193546694733	1.95959090977332	1.3264347133775	7	6.74252794513959	5.95633831309253	-1.88769918264045	-4.77733051669643	-3.14004496865684	-2.63903386813953	1.34224578450131	6.79224239393694	6.99436713365946	0.0679500718510158	-9.83113491975736	1.55390199247027	3.06525812105632	-3.1216530304292	-8.68313261021759	2.19108771305083	2.19147397896503	-0.14263558406136	-9.16174655614719	11.5825343646862	2.80333108875776	1.42964076215973	0.52608762983422	12.0109669983196	5.39250473826255	-5.40392714020848
85	5.68356889843669	4.49332373068947	6.27951525242841	5.8997571919809	2.33721044806403	5.34529526444827	4.09991554149862	2.287841755228	2.04434197514588	1.55354935510229	6.66475164773939	1	3.51438339701627	5.99518758478953	6.52625694408076	1.68459603238846	1	1.61338015300843	1	3.23982977702201	2.09234332528905	1.49016552553695	6.30923369179437	5.66311478301405	6.18711822142873	-1.63754795778546	-4.93309043973817	-3.24001064380872	-2.92834483309311	1.56413289836823	6.71519305486557	7.08274493050224	-0.139644216904035	-10.0354934912925	2.30135337269523	3.76780660087903	-2.58123785424505	-8.82671474152933	2.2700281084607	2.27471847940841	-1.07293539374729	-9.9550946678711	11.3883109881837	4.28922762143288	-9.37971360160422	-5.6608856320478	11.9011398106534	5.39900769406223	-5.08687450374482
86	3.5021635755548	4.25644927718232	2.57308274139369	4.34945603547906	3.25725382554605	3.31803908041895	4.29262459923206	1.42250867777407	7	3.77784398574094	2.28305637295761	1	1	6.18271845489885	5.98656524992498	1	5.97096168965861	4.48170090680032	6.50324748500735	1.90398083223181	1.22746410297905	2.02891560091336	4.18925770948861	4.85909768397264	5.21730700474744	-7.81318266249933	-0.989784169616446	6.47383871205687	-2.07572073394391	1.8380328348421	5.594009311688	12.1196189023978	1.94228758233892	-4.23496237257234	-1.68588385207797	4.33776482313419	-1.48507151570514	-7.24894666074338	4.00609741859635	8.79237356806858	-1.37966607051281	-4.69023062360372	9.14713595393396	3.39185958025367	-5.23175385164105	-6.31154278993452	-8.38189259233238	5.46059258520264	8.48894442433735
87	6.24399253144321	2.68743625841815	2.825692378386	4.29617335861912	3.06376175545336	1.23809658601712	3.18935986931994	2.81839034918619	5.57530112254546	1	7	1.19723334712202	1.31722261850672	7	6.11570425235332	7	2.87853739544338	7	5.88161964008872	1.87938426320447	1.00660502773557	4.83220853022756	1.82425812096663	4.70572632105728	5.61729034796552	-10.7400143747264	-2.0749664647788	6.3328357839186	0.758752843645439	-0.931601958701828	4.50854430482453	6.8135142413819	0.889703915154117	-6.6883965253527	-3.96964833332047	5.78094459279576	-0.797800359166295	-10.7978396379421	3.77794318791702	8.5774672393749	-1.43655069235304	-3.66249228431015	12.3243222282899	0.361690370375991	1.97333502532879	-0.495752864642726	-14.0837388345925	3.97927499307127	-9.54681333977493
88	2.84514536840191	1.92964978843257	5.79869391351063	4.57679980891231	3.00367190693612	2.40361127694723	2.06875687709944	1.68620281697089	7	3.94995834945268	4.98127675366674	2.31337180497081	1.5444740394389	3.22126735703238	6.4514721487809	2.42449881721208	3.33503517475401	5.04122051870513	1.44237382961098	2.44574025531625	1.83596130302056	3.46059624093391	4.88419688171872	5.65881289723775	6.67895246968308	-0.609342057383823	-5.90494088399639	-5.06751842471564	-2.83483116649708	2.34975262864822	5.55959629754526	7.46363027591427	-1.59767791937117	-11.8131874856876	0.318284961331029	3.80785069355171	-1.50866805687303	-8.24983302399753	2.8540668390284	2.55881515097926	-0.391660904993946	-8.37897967431585	11.5282115447376	8.80724492597914	-11.1160472651646	1.05937751040191	-7.12492259795642	5.28210640010104	-4.85184911307814
89	5.24383630691432	3.17672858407115	4.74811828985895	2.02290960162338	6.19784702338106	6.1999230268175	1.12662106359734	2.88920842301889	1.85274912817795	3.63731439791339	6.60573818769951	1.69395136829964	6.2162666715979	2.7357052127325	7	5.39164983810491	1	1.64749177945791	5.69042064845095	3.37329491107219	3.03496342554123	1	1.9198725190098	5.81408706315253	-7.00840238256656	8.63805361895188	0.0205848963433851	6.37191448448787	-4.60583992170821	-5.23997978797522	-15.5487622622596	4.79046571485482	4.7390197725491	-1.87016551293314	3.28883298165342	7.09068537181247	6.92193215810017	-1.05460819528314	-4.87204940096559	-0.241666923081431	-6.53748636473175	-4.26624108687854	2.38909956257638	4.47112701484753	-14.8555105273669	-2.64949049102237	6.06836590555231	0.764091958002244	7.93209236373673
90	6.15545359200954	1.7714176169325	1.26058845767656	3.71022139743325	6.80235642868439	5.82953810643183	3.34546177388914	1.69056965105104	1.4679029660908	3.72603329475222	5.31871793683033	2.5966233468264	2.30217612723377	5.54203816196651	5.92252783873223	2.36488164020355	3.14471121500165	5.95985048452151	3.50668157385715	1	1.82213051370138	6.23578006740763	3.59000893868571	3.98731805320804	-2.76249052922441	20.5176167173063	3.82417292323873	2.89356606637214	-2.82943208204734	2.01389176517436	-18.9937945345211	5.4299218909223	0.292236107932781	1.17188756329948	5.64714377370915	5.4433694596063	9.94840644914217	-0.876951095586071	-6.13634444890799	1.9588305333686	-3.66589824106013	-5.95517302389408	-7.09319149902854	5.48386039195419	-7.29728522964855	2.12344168020477	-8.42016244211721	1.12898395472776	9.90754623839807
91	7	2.66237437517022	1.15515371672132	1	6.58702574016803	3.21170937479691	2.51837526283388	5.79469824751733	3.0227541907239	1.36335871712746	5.15552385400258	1.03712664551227	7	4.28961880899711	3.98994572401441	4.05982619754584	1	4.43696634785659	2.42446216890777	3.26953526461881	2.95690208975685	5.27352088544167	6.71764503895837	2.59606169921427	-6.36921236501377	19.4602643751314	2.35085247636805	5.31165848625267	-5.12658412781302	1.29725860354405	-22.3460267970641	4.09674076665831	4.15578851083075	-1.27715882786499	1.44221807150508	0.872057477085043	14.9909466911404	3.60031771954843	-11.4906652481232	-0.435481803685454	-7.93782746790177	-0.0598182393612057	-3.50938061571537	4.43778968539254	5.15904678469961	0.12966106125104	-4.23088010728034	0.867533835576074	10.3394989326184
92	5.27176612181355	3.07868036466298	1.53253602033389	4.60494790732773	4.74167715631944	4.54145598704315	2.24984733827459	2.79125109649305	6.88638778653916	3.94276204434596	7	5.21748772901117	1.33540502206912	4.24132178035807	6.30936341205594	2.53663510623886	3.62048125695169	5.96428702096147	3.22527953568919	2.54132092807636	3.81977120280141	5.39306070484411	5.65578995739158	3.33449500282311	-2.81533457778819	15.7659720793814	2.63217646599919	4.28488617562705	-6.93830188204447	1.44686294227799	-22.4486108398175	4.95840500419307	4.08454029448457	-3.37022468973811	2.81008270996293	5.46387286111018	10.2098484543871	0.974195148188278	-7.69358716611495	2.35690393187338	-4.66111690903422	-7.85705238342827	-4.05037605357488	7.4118209594868	-0.382283985544313	-3.31201369577549	0.731204635599737	0.815837546741941	-6.64066029770465
93	7	1.38538685688302	4.67520646487843	1.05230734660835	7	4.77214695218614	3.52583738649291	2.4083402478392	3.16163134053639	4.10208138958504	3.91138439773959	1	3.1736142664178	3.84845930289007	4.91479370420428	6.14195858888329	2.93285527876337	7	4.58529543980539	2.94525539256219	1	1.15029021878536	5.36000883868456	3.46060785048381	-3.67807057210055	15.8488026855934	3.47637549713029	5.9850155566662	-5.89174974503261	4.58871903652014	-18.7258440526667	5.22232427163213	3.38291235208151	0.0262279953609543	5.63055473579186	5.32698264281223	9.77039116378562	2.05618844427786	-7.03147422455718	-0.527046576871083	-8.12982317100297	-4.17615979725272	-3.93742415465343	5.49981422274466	-8.47379189449781	-2.52196936206735	-9.42620987140207	0.794692771493892	8.34250139890495
94	4.74078014817107	5.64094906977714	6.33448307755028	5.69703240907092	6.18653069440149	7	1.63856373093888	3.19933790788102	5.52666994287809	5.05280366007297	2.27469183160065	3.62798449916634	6.15014766942205	5.45095521948679	5.53833812632941	3.14817255709382	2.02493519208108	6.22949164051691	1.97427025067301	2.89803072416334	1.13498121515421	2.08621023665904	2.44485073338073	5.17053651907795	-10.6092040335344	4.59541703269195	0.436080715131106	5.60527453235719	-8.57361580720645	-0.112516600447814	-12.7170760215483	3.89779760047956	-2.53420614463244	-1.53845635172156	-1.94898316681274	5.1242936894926	12.2456627378133	-5.53376707230616	-7.64553330093301	-0.0326740421277905	-14.0618740835506	-0.499008683025907	-6.26370577990948	8.15301993686001	2.36365715718598	-0.941502013856882	8.31372927314453	2.54083681156993	-1.48255816265604
95	3.62837342898861	3.31380723886486	3.47850039459657	7	5.76697579531294	4.63729878004153	1.50895526214185	6.63718116794196	2.28002569314475	5.2746076398485	4.52469770745222	3.12400035988611	4.74923362332632	5.93962383184027	6.28464845488918	6.42745108370233	3.20870741210794	2.37662323607726	6.62689175623257	7	4.09726752382673	3.46755856313123	4.52530891648257	1.24498659857145	1.35695992969082	15.0077331750331	4.71061467422175	6.29153256031865	-3.3034261509005	5.22700244901706	-14.8878955230265	4.97307723916196	1.13993205416779	-3.2066037876309	3.03388001109785	5.42757483652223	11.3399640919236	2.04419678679329	-10.5472174795729	-1.51376399086008	-7.1630846282242	-5.12795633283839	-5.45906217252996	4.76632391123782	10.0596050493648	-3.88280448563809	-2.19448052794644	0.728421773052192	-4.52586745821261
96	5.58793857616565	1.06738693629494	1	2.68858724409991	6.15426610587414	3.32069911086577	1.94024548448196	2.7334459477175	2.46844072247225	4.97290247028293	6.96746074728009	4.9550522003863	6.10086893233762	5.14217263750271	5.75490388767791	1	1	2.81852108203757	3.49319043297257	1.85348342344387	3.74226493117423	2.48804239134034	4.15720183610657	4.75004624212392	-0.58321376548212	18.8309565450364	1.16129247454311	2.97032837714629	-6.72597027180464	3.56908491966592	-18.8235532345922	5.3339583155641	-1.44643672781996	-0.254307189403542	5.50034390651318	4.94975443132868	12.1098355935942	-0.310694886872645	-5.33738736917096	2.3808500004097	-5.12191377233977	-4.17401851648379	-8.13788906276424	4.3495334394869	8.84933632339073	0.304557791265207	-6.813672107237	1.43421369833522	-7.69103010114173
97	7	2.76729182325289	4.51212202706748	2.10237939163022	6.54605092479801	4.94209828601723	4.50587073759078	4.40895996238384	6.13706262455826	5.16944013402417	6.384089938449	3.34973438004382	1.94268489041592	4.38820454156478	5.18146229524835	5.50001400122476	3.65085870916353	5.97361631090816	5.74751982551667	2.03714925411405	3.12185600097982	1.45143684868637	3.20313192161101	2.50342454662883	-2.55732759745509	16.0255958016298	3.52533993665009	7.22748237507365	-6.86468798600097	5.17599965007899	-17.267148439699	5.63692619573236	2.79016014140854	2.8709404454644	3.6234477921364	3.64963040714019	11.9949402390526	1.58314231439661	-7.51534870593195	-0.536620506512276	-8.56903496671586	-5.57710642956663	-5.85359388219387	4.7833185808977	-9.00481837306066	3.70099934561765	-3.96705615449661	1.00030338369861	5.14087324097653
98	6.06838502546283	1.0636814240611	1.94460554708141	3.0072860076356	4.207566613256	4.78475523860241	2.57907683794819	5.84582426152892	1.71891395367876	1.54874431065826	4.70855490693905	1.15098781311998	1	2.55390598747261	6.77388143910099	1.70272922788639	3.04521668089631	4.27152660264153	4.11752693805554	2.24193720554426	2.10410097251422	3.67818719505686	3.99545570641555	5.19018855323819	-4.53306327917147	14.2405709409584	3.70837782719242	7.21826536629986	-2.6162602437053	4.53126868560976	-22.9559443325145	3.5322997563127	3.2238286293768	-1.33938741599195	1.25504481447322	3.31406149468204	11.7794449642056	-0.513085684566944	-6.16203087821181	2.25016209238653	-8.35664019705477	-3.73955044147194	-5.14715842717627	4.6822384402683	0.410671740206575	-4.7374610728315	-12.8368539569545	4.69021748914581	7.29158561916532
99	6.72229630468007	3.28548188781581	1.92060831366263	5.20442701057173	5.9465839516641	4.84950198141308	1.88976800451746	4.36527821610997	4.60571314691659	5.66350670131293	1.14863853539302	1.92425858619397	1	4.69590947083176	7	2.25270863043675	1.07210855642799	3.3519967508225	4.31809832766431	1.26616712252389	1	4.4011483268836	6.00874167746946	5.38003512389059	-1.2720383207896	16.7096762947716	-0.108302901850592	7.20057465459912	-2.96355267198711	1.31142595727095	-15.1326397851804	5.94915781976788	3.46056906641544	-4.3234988300745	7.98835505559079	4.71146641525694	9.66733310341688	-1.74427268273378	-6.38564849166586	2.96853274494736	-4.82417769379776	1.33372274966823	-4.9043417112482	7.66693163890708	6.84208528324247	-2.05412114144975	7.54701071177238	2.84946768611039	-3.78850880405142
100	7	2.11991911714314	2.86619167901537	1	7	4.42507279255875	3.47045285397943	2.82508395241732	1.48064799397453	2.10828600964449	5.14522247516138	3.2897268211565	1.53399447334101	3.5793796229705	2.730176123459	2.83248648431572	6.81483693465335	3.99430169112753	6.05194057321137	4.14823403621302	1.63713624670573	3.33581698161178	6.93174137413288	3.97118468728342	-3.63663606180377	17.934444169102	1.49987202652573	6.52747852828265	-5.8376426860687	6.12433565841878	-22.7882194270728	3.78426825611785	5.80994750708025	-2.47597497803111	2.04502140745207	4.9643220761048	11.5033403757477	-1.42508790030189	-5.10512201029619	2.18938730854044	-5.92019916047407	-6.95245495112742	-5.3728014430642	6.2193830977102	-2.17589713142599	-0.633667245210981	1.92527988745561	4.79525199878763	-3.60325342002518
101	6.35048424022154	5.3334464596088	3.20633505018568	2.71930539182333	4.97283752351091	4.5746895545066	2.25784134218583	1.50343885996024	1.2128772269945	6.00882664762031	5.61546325107101	1.83267351950681	6.33086804352566	6.37835734469306	7	3.60578065673047	1.42262622626622	5.92935356794738	3.71892134735429	1.4348386133908	1	2.47850714655027	2.0436940324765	3.14207700439287	-5.80701758601997	15.6798262415468	2.59912545689302	6.88445399377617	-3.82262754050447	4.44753658212917	-19.6445439919429	3.75765678062329	3.21743058919699	-1.12838651679228	4.42779651250685	2.6336685564777	11.4728594103181	-0.165802849069853	-7.76989132301817	0.0643478457672481	-6.39721198437516	-6.60497194977077	-5.24374362176063	5.68463035821994	8.59725989418659	-0.79790310479431	4.26658206174416	3.47462001752661	-7.64825042210094
102	7	2.13791259650909	1.64844650691503	2.15664869474367	6.218553567182	4.37832395438301	2.63241208094152	3.27718593555497	1.92028397144825	2.49652049810797	5.33759507225291	1.50790138295129	1.18408618682078	4.50369888607866	4.73472675704971	2.45687151191241	5.67259324335367	4.06828636669768	2.88484333006226	3.60897000752075	3.49197682651342	1.17158858653454	6.00889431021465	4.08798645266175	-3.84984723661445	18.2763496936084	1.9783408744689	6.51121002415438	-6.39338027852727	5.05530234600285	-22.2964639369364	4.20331451873857	5.34388112225188	-2.88299981546066	2.45341743296937	4.64380406473338	11.5202230674354	-2.23358322525225	-5.02920351544734	1.34857874982356	-6.56812585046097	-8.46066863902675	-5.3441257376319	5.91614606030403	-2.47921590197572	0.474765507627272	2.3540952188715	-0.0708646629978915	-8.34470194769594
103	6.49227277257013	1.63176700574315	1.37267838406392	2.99281519851452	6.38888659466737	4.92977825464222	5.17118864913361	2.94266466747742	3.02452693413061	6.28639610200323	6.72559341221231	2.22526765205373	2.00412442728258	6.95059594068077	1.91288252519315	1.20536104685022	1.33041931810224	6.02613331229949	4.03263916989541	3.87022832886283	1.03200617422273	5.66385273761292	5.17670356594962	5.74662628034278	-0.570983276692565	18.7395798948168	1.39452846751681	2.90816975542168	-5.91006976927336	3.2543516520454	-18.1448119038514	5.86317241303155	-1.71771165984785	0.0890265550670049	7.19567036791147	4.17400598337541	12.5505723514043	-2.21335448554321	-4.12870580776246	-0.598344181505965	-3.70992513345281	-5.57613796113924	-5.56051657500352	5.37044223141905	-12.606052494242	2.53584616998466	-5.45837305122717	1.20006475521622	11.103840647149
104	6.40675572142887	1	1	4.18247767180745	7	4.2690965206549	1.83413601356949	2.89871015159258	2.27516542300564	4.57502777600954	6.8955847741224	3.43472470931335	1.51890691225457	5.46403768784321	1	6.14566567669486	2.32019866629565	6.2187284995289	2.53882727601072	1.46274849558742	2.7354603373749	1.31560555708016	5.74524767052231	3.64660020432474	-1.62575796164628	20.1429746879229	1.23592056632676	3.1867546528522	-6.38825495384502	2.95164189698415	-18.5781231674491	5.00544989527767	-1.25579463424524	0.707748464654264	5.0376289172105	4.86167207720973	12.2799009084532	-0.346531730482232	-3.8630284195534	2.87916876588493	-5.46076009182441	-3.70881948026611	-8.06215580976009	6.38784113791224	10.0800815958584	0.0347535330908558	2.93915487031125	1.83377933007708	10.2053957015213
105	7	1.53463626067839	1.92516182968334	2.07720549417449	3.33779313037214	6.6465893756562	3.76025115909758	3.2320936206821	1.43421080634154	3.22629350452484	2.08523397288946	1	4.8095181463055	6.70775889439327	5.79295059184959	6.801249521355	6.4110228255783	6.50681966625851	4.27270029242789	1.79542478562556	4.35017361590835	1.48157686120363	6.74213410886966	2.62036309427514	-3.1372000152211	17.2955386020001	4.85846208162768	6.55967133890814	-6.76497090730091	0.618522806389099	-20.1135153931129	8.09466335376012	2.51412160674996	-4.62048432714522	3.23270266740131	3.48416436877368	12.3262300705381	2.00798290703256	-9.75371611207665	0.441285098900761	-4.92805880121141	-3.50094577663406	-5.47509475274667	6.2585276498672	-8.64345245011606	0.0744760674258667	-13.7705625406177	3.0373785251736	-8.43761634625759
106	6.85554240919701	1.98018998342646	4.60172305683758	2.39039885684516	2.31939590547824	4.77888696432162	4.31173469512345	4.75997746698728	4.77192117729818	1.16265400392389	7	1.27709140994636	1.51816647066279	5.03374766503277	1.30811410658443	4.93517738267826	1.88756386500041	4.82859716849681	5.15322391308532	5.16903103051743	3.41095016521664	7	3.10208642811596	0.668942266068588	-11.8194269371098	8.12697515341283	5.35685741369613	9.00020871159038	-4.748095309125	1.09034547397171	-15.816495275235	0.94946088386273	3.96405949665233	-2.12560645506688	7.3969538176686	3.11726629253384	12.2355744575526	2.65527461323552	-8.33968779294128	2.1054475607816	-11.4353891564063	-2.15381666917776	-0.366015314690896	3.243449625285	2.74234238494781	1.66191407879955	-0.372067612192853	3.90545760077691	-0.708496907145507
107	5.55208753328288	1.86701576040681	5.11535872019449	1.91161424930727	6.75584757021379	5.14640567830482	1.69631210723156	2.48781720382352	2.92704663554152	5.29504748798542	1.91769835482503	2.13641150648629	2.94940428189697	3.85142485425575	5.05796556812067	4.94909310235561	1.68539951806142	7	3.52504007830411	5.58417600923036	2.167959504423	6.77549582198681	1.55627311685407	3.24618274934755	-2.88375673876674	15.1453181272177	3.30350257734426	6.22342107950058	-6.19836811765195	5.23225025277988	-17.9428808080263	4.91869743966115	2.13638495594243	0.839914307763925	4.70579730540671	3.18474506156159	12.9684968037379	2.13052876538375	-6.64805294900892	-0.474017257681653	-8.42683680390779	-5.43740423429662	-5.32532144543502	6.57755290501393	8.26015804132094	2.16853536504258	-4.61264811882708	1.37432289406435	5.99405871726675
108	5.90574993183201	2.02439349803	1.49667615260901	3.17296474371323	5.46507047471903	2.29632902504143	1.00349015435216	6.28057869269181	1	3.60222160668586	5.3016312408791	4.20209209689323	2.16917621646627	4.28635529545429	6.90550547668952	2.67415201110648	3.1192576814134	5.30785607306713	3.567646202995	3.2820368991526	1.89986624869216	1.70191803010358	6.17271066093185	2.43402785682687	-3.62140786845635	15.0247753944512	3.34815543475124	3.60559670681067	-5.03621735725629	2.61378151443287	-20.1001901148171	5.72088247497428	4.2573658637682	-2.73149058224242	2.3647913773194	5.80659902968071	8.45363058687584	0.628881004805801	-7.72926639908364	1.64822311804833	-5.07561257311737	-6.64565863808424	-4.45855025838875	8.10271546576687	8.55436600375551	-4.10755784854197	0.994906465915956	3.48987963824493	-5.16419477420138
109	7	1.99378059814749	4.39994454493573	1.05265870570376	6.65447777209809	3.83976213172283	2.49531656912796	4.04836713522399	2.9750519576712	3.92500055832439	3.92160017200793	1.46485046423436	1	4.56272953612337	4.87814958097119	2.77265087499315	3.86521500624564	7	3.5560735295727	1.55183389954257	3.75255775587053	1.58833661137969	2.49560971721336	4.77496889099842	-1.76563680350506	16.8771650151891	3.52224682374778	6.76614986446821	-6.09189504155581	4.51134448065331	-17.8642747291135	4.30919507109884	2.81147821511802	1.66499896593525	5.29049558125775	5.29405175557666	9.86615218777817	3.64306663403281	-8.00538378959078	-0.877180306245553	-8.69317592393052	-3.49110018022457	-5.02935304323103	4.65953843939129	1.13711169634616	2.52820738095429	-4.04747895722898	1.66641370817071	8.26040050024739
110	3.35372594202492	5.92117650804489	6.72021023579919	4.97430526822957	5.52992830431514	3.94391750810118	4.98859451137115	2.18990675307495	1.42894772541964	3.92264376779714	6.66989585693114	1.19851708495543	3.04879485591429	7	1.38995309452876	2.65029499974003	3.13106761228217	4.36054709203876	1.33790450315178	2.30352081499773	2.19361836970411	1.16484957404115	3.85896586482308	2.11811688485778	-6.93667885443268	16.4207780710331	3.30883484442607	7.02016154387682	-3.53030024768568	4.89547443724142	-17.0470881223011	2.15856466171706	6.32662990099432	8.39467686108076	8.43438875435534	7.67021120926765	5.51076050807179	-1.51673846537115	-8.23887549581582	0.676214272479847	-8.61119020985673	0.814421616703684	0.806115179294452	-0.101734687260311	1.4342446960074	-4.62846661080931	-11.8555398381517	4.90974799456136	-1.96222820986606
111	5.06473991913567	1.83209461381132	2.30068916614017	5.32175780337664	3.8903740930603	4.58773963480752	1	6.71143186771266	6.17337764326031	4.30026405409757	4.33076630134596	1.59250635982986	1.08209977548633	6.18559165293785	5.20613437288583	6.04141740592977	4.70083822759415	7	4.47933213482428	2.98311795574114	1	3.7818967347792	4.54774932734676	6.08681388850523	-2.9019534900472	15.1566753511604	1.79644268968627	4.52970385415834	-3.95740094825016	3.38288573934175	-16.8781003541034	2.84777992820007	2.66506403713426	3.53805573202557	8.70228825135915	4.31003683086277	18.687173412367	2.89622115269066	-6.80317675155928	5.28971308588821	-12.0391130669433	-3.50793268650657	3.35517425500731	4.13878874015344	0.0927067210561939	1.00621206819304	-0.101932757308688	0.613159658464144	8.95799675608762
112	6.52780524997618	6.43844786721514	5.88853665436379	5.49728665814518	6.4790364512502	3.41297022550959	4.10772323846549	7	4.61069678984083	4.58574564183066	6.92189872014121	2.25700156803116	2.52436139272575	5.88459600129362	6.46895488225894	5.43388143212409	3.19692667515213	5.80058558399209	4.80773145495237	6.34653209541089	2.03974735410826	1	6.30113484599288	4.25636683703633	-4.56252569414703	12.42640841009	0.427991778104759	5.67471944933749	-6.77064778376915	4.38660331395498	-7.32530137839818	3.55957625644586	0.522275872687739	0.971228301414853	-4.27005712306248	5.40081263925735	13.1399161005031	-4.23578022885471	-6.63291526667153	4.55152085052604	-16.3744915770828	2.08008279502559	-3.85818445334955	3.27221924676194	7.05226312936734	0.136078229464699	-15.2105254741768	0.0400084086794889	9.85832054953625
113	6.78399086649964	2.63824648910653	4.32428739764147	2.44829431855461	1.46545562118087	3.98827998222586	1.34805811837475	5.68923660363862	4.78061408262028	1.41646049828244	6.08330937408855	1.70710752013857	1	4.20302369436309	1	1.8607861982306	1	4.3769294356504	4.66529170768888	4.19951488673216	3.40383704499573	6.82653274908331	3.86909918168631	0.0648040383652787	-12.0060333219218	7.31655458962501	5.26465023498834	8.42968190593644	-4.23936404638873	0.859801321976025	-15.9171200058975	0.578431738553949	5.1069014309094	-1.75224185514917	7.68791646014714	2.92908749436551	11.6935004208861	2.70687713603893	-8.91070189191566	2.9366746423884	-11.3532085156939	-1.46415724691808	-0.276991961420893	2.47781264208371	-2.3840438381751	1.66604477776531	0.0175416668522822	3.75819409882609	-1.09871350876431
114	5.98808917023358	4.99005416006874	6.49222266278872	4.09784558997947	7	3.91270939097492	1.05841917721696	6.38851806295412	7	5.87498026127077	3.15229092214231	2.08845268097094	1	4.88725729207407	5.78624997913534	6.14444170744945	1.70521495356478	6.27234830487324	1.41281230190917	3.1619228278443	1.56678679475447	1.4103821566958	5.32077044490021	4.6165730010251	-3.50548103865192	12.5213956665898	-0.117962755069068	5.4865783251584	-5.90377294825819	4.05948520553798	-8.34467092286308	3.73555714066402	1.65278491397393	0.917072193912132	-5.02167816999561	5.17650094203991	12.8255743922453	-4.92307246007194	-6.85481065115126	4.18013216696212	-15.3830492321514	1.49661768172509	-5.1360264553251	5.76921482440163	6.14859676588474	-1.39926249998429	-13.9820198899609	3.84631466026815	8.57329687830914
115	6.93021317669762	1	2.01607666640578	1.30919905526365	3.50892040840488	4.46102696226997	3.08223938700662	3.27291397945533	3.57298734709576	5.69273719758512	4.74554023900994	2.13917627188232	2.02480970837983	6.27887227901268	4.5873141745209	6.82841524556051	6.00520184489841	5.56251856681609	2.59867359760234	2.61807258430069	2.41633578170582	1.14869999532509	5.47463022422772	2.01807815511554	-3.1226248322507	16.7871330917424	5.35741183816961	6.89112284566135	-6.30621370328118	0.492103869941592	-19.2195414261801	7.84596661790598	3.49500470876676	-4.26625553153966	2.78198394992193	3.57177311198262	11.4783985460437	1.17082440325914	-9.91176604150053	0.907323644329406	-4.55428911804933	-3.7828033767532	-4.72827437367653	7.1206012130181	-7.99009024987055	1.4783743799941	2.21132141193738	2.81161688928641	-9.51690526594044
116	6.57156173433962	2.70398510793292	3.26726373810895	1	4.57004453259928	3.80885056090074	2.27010503762525	2.01350022074371	4.93040588269265	2.36429435820986	2.61724054564394	3.35379957015096	2.56864776452579	5.56047803591309	1	1.79202925464753	4.08511755599767	4.80969660650681	2.06233803759726	1	3.51730837622299	7	4.49665769537877	1.46078665468445	-14.7656106233897	7.65133699310846	7.01898236367469	11.1018020504888	-7.42933805881384	1.47423896504221	-13.3543822501178	2.47025718204933	2.84173394157479	-1.00660375410554	8.88547648903007	4.88000595259133	12.1327543646985	1.35305694641014	-9.75405195030663	2.00056634768253	-9.35681205420657	-3.59965667287037	0.932218411968139	7.09829206015069	-0.299258265734199	-2.47448455644827	3.66430803695738	3.20204659872246	-4.51180725025873
117	7	1	3.17223449456308	4.13697950403709	6.6599317304465	4.07297693361686	2.7342989379161	4.01115729313857	4.55238363974958	2.36270604837203	3.96423458828329	6.35856993556077	1.22946008969821	5.99462670174287	6.75602959813096	1.15948021331799	5.79541814331877	2.84569268893488	6.44693216238613	3.09285102612838	1.08117961761118	2.89470096613906	4.22967637796437	4.39269840583789	-2.6108549901916	17.2717254937345	4.07750925087492	2.49594218517527	-5.00333003762396	1.82946237252489	-18.2955063124208	7.29590948307017	-1.09535750664521	1.01747296073887	5.7813672081585	5.57300877609248	11.7444411665611	-1.61480615267994	-2.78884962965168	2.71985564252063	-5.08169907754684	-4.31919578190149	-6.9710672620827	7.51531302509756	-0.965977004672331	0.179349919250727	2.29312295504895	1.18976848074123	-3.27686897577427
118	6.01420690713474	1.99818969456983	4.50543468949063	1.88940552747138	7	2.50779490059867	4.33748806595282	2.47677814468047	2.89684472789663	2.87570723933605	2.84837841032592	1.1708344289045	2.61760552995715	5.09022255630317	5.71005248747078	4.01348225887028	1.32358316532222	5.82729152200225	2.80546415746024	4.73076460358034	3.43826515090641	1	4.4203781400907	3.55424789497917	-3.3371419020283	15.9679008108118	3.43406518185549	6.28216511419729	-6.65939430093971	4.31488355195863	-18.69394184379	5.37498073051032	3.5710278983446	1.842979995268	4.39599612560994	3.11650628686943	11.1580330102466	1.43666942099676	-6.98402307022862	-0.93191969949621	-8.27026878044965	-7.16165968249201	-6.31085482444898	4.71775283218686	8.73600949572672	4.03561460688235	1.12894231912339	0.961922785869449	5.66958958144819
119	6.73277555297025	5.95947992549353	5.74922381522916	5.1620802895307	6.82738660344074	3.00183855383872	1.97501250938052	3.97412905502982	2.23586916010626	6.19777986466616	6.66311339855288	1	2.19849663000129	3.94114827094956	5.65038342165236	6.91556898743881	3.36114302322013	3.97868816319198	2.52661947501622	3.25992686368857	2.29280218269411	2.44813514517967	1.21265642347455	4.50687906917932	-3.94142713088417	10.8355280028889	0.282771811679468	6.46568855429493	-7.12356861827724	3.00584969766059	-6.00617496375237	3.93904906032875	2.04412842789923	-0.00884716124735574	-3.8849795098898	4.90318071645103	14.7895302555392	-4.69849923843948	-7.89169528149567	4.95304312757518	-16.2916623245775	0.59558237784113	-6.08433764978023	7.41400388876456	-9.14091085198975	0.392793565510162	6.8491641852552	4.07244002830349	8.42501076591765
120	6.67537446669243	1.38017296441517	6.36322943534385	1	7	5.99598103844057	1	3.54048890526995	1.40858466332528	5.03448615839239	6.22739331485842	2.2442362504085	1.53321979687973	3.50776744921273	5.81299040274739	5.80984613816461	2.33824597132864	7	4.73626337075616	2.79762125500425	2.41504639742422	4.00038288067255	5.1169346769541	5.39410227755429	-4.05995667402734	14.1159414029567	1.33633539228787	8.97247823446991	-4.72532397728853	-4.97881501883839	-16.4252523117778	6.74867655293169	4.50653706427389	0.155612998697836	5.25062259077568	11.1558057266461	7.79753145071719	-2.38936257434283	-4.49982759844919	1.33271588057539	-5.95605156684886	-2.56776318167828	3.26425683285021	6.22606184880615	-11.3984334029904	-1.82389904738901	6.95677833244018	-0.903422323307584	6.73462759579616
121	7	2.60773602669683	4.91950956977785	2.08710767824594	5.18454574671922	4.91891020996646	1.22778178313468	3.16712561170361	1.14549114927232	5.14420180861625	7	1.41083999345599	4.01486622517592	2.35761838918478	5.97489570993178	5.35175752696639	2.52580703779435	4.35709154771735	4.37825336901531	2.21230922403232	2.11724480132573	1	1.41060694223478	4.98911542725848	-3.55095356460767	13.2980791324939	0.350023336611661	8.06636390017213	-2.39848312390898	-3.94609091735124	-14.3496707070259	2.70755591844203	5.88113715489475	1.54808736730018	0.0259228212833753	9.15801562779081	9.70464645507475	-4.13674996611798	-3.61902126945512	0.670464317435262	-4.45055730952955	-2.84522963359768	3.93502766024698	4.20411284092742	-13.7829416111494	3.40101948405387	6.60620611653884	0.960193240769302	5.44373495937682
122	5.005053359976	4.32998039770358	2.82213357879336	1.59152906527927	6.94660227791896	2.23592653783236	1.45046018180985	5.93107872587034	3.70035338545232	5.83329243756747	6.67634289217569	3.14945741472795	1.60987084079281	4.38157926705636	2.97063146124941	5.38935823644312	1.65238692938375	4.31252462472347	3.31068634568087	3.68512937307171	4.28729777665298	1.82069596870514	1.75554932307791	3.6820876930119	0.137601200711384	14.4441209783254	0.732035289031833	5.20265385398289	-2.66422965298781	3.33672969652182	-17.0367407902128	-0.0486502721748916	1.03326659427375	-0.0812131940443172	8.21015384285917	3.21634872974171	15.1085353593344	-1.43559162553111	-3.14708352971355	4.68158965783626	-11.1575388559764	-1.15533240984227	2.62160277248732	7.87257881962103	9.39157445726715	-2.69626296366732	-1.62930789958334	4.0599186400337	-4.94097852576669
123	4.00527481339714	2.28966491167443	3.81040953895934	7	7	2.83722955720626	2.62938519866984	5.84015159898345	2.20866991955056	3.20870716090613	6.11308631371497	1	3.49440677311993	7	5.68316535892712	2.97072878126121	2.72132107618525	2.78991189969453	3.73734621782777	6.92383526257292	1.90613134621616	3.6863749011294	4.25198094376099	0.511640498969552	-0.535029801093129	14.2526740853029	4.7351611527593	8.27701619473702	-1.73329089366618	5.6902201649933	-12.6442500756412	5.24668028404316	1.24816341451113	-0.38737934792029	1.63524014193788	4.95513605466067	11.08573494151	1.91824026579276	-12.4623745011351	-1.8273559008446	-7.66784533919631	-6.15038529284234	-3.79081918082195	5.1849168870893	10.4964677335393	-1.64845703105335	-2.99701662555992	-0.755897122349407	-3.13941552810514
124	4.3101877143764	1.04327979175166	3.59623988114627	5.00719373011525	4.22065518442564	6.78797243013572	2.93730646796141	6.07360042395143	1.38546003697217	1.0252607014451	2.84184839083193	2.39024493634473	3.39708574677526	6.88268542050121	6.66524783739807	4.26953018215884	6.23018999177767	5.57206590527564	4.54395204759452	2.12090042179378	2.74337351603619	4.67516883854991	2.80496262426822	3.95752045092145	-2.94847652558426	14.2732111028258	0.33086136995538	5.4758422289755	-2.61721251467388	0.743608470861272	-18.7666829920598	-0.463536492410278	1.34979063043106	3.25105099619611	9.88594266315441	6.40479669434994	14.2861697952716	3.41013902043754	-5.54059819804395	4.41240272498239	-12.3522229235888	-5.16935590416684	1.05880765082549	6.30737395629984	3.28183418671138	2.57472096615666	5.98660402823435	1.83373268632454	-7.48385913582929
125	2.94754028609949	2.58582089515798	4.21193669094901	7	7	3.94230434540829	2.51720466155729	6.26986125503341	1.69666114903496	6.01503083728654	4.07179353938132	1	3.39102418902481	7	7	5.86226532100972	2.61898253154942	2.58664733681676	3.14660447154915	1.79720149260528	2.62248126388873	1.64003413681565	3.68981218449215	1.3792949450591	1.20257164796692	14.7704348726866	4.04529056945854	7.42744860198641	-0.99455605977766	6.49937103538313	-11.9458145027597	3.66636369294946	1.1228905190198	-0.0631879234768919	3.17097563784538	5.40493089145655	11.3836493738371	1.6315900022209	-12.2949484348616	-1.98316801237334	-7.14827242446442	-5.16107007771195	-3.91922659846222	3.89256927407508	9.18825223414057	-3.57961157575754	-8.52028599357959	-0.490905999320487	-4.18587330055677
126	2.9714194768241	4.97490355939906	5.55490565776816	1.01543668361467	6.38033337237082	3.08699690175095	1.90802886942923	1	6.90173703376157	2.26032050391115	4.50207542593995	2.07274902184299	1.54655282329621	3.1860227724676	2.77597523214094	6.14429909952967	1.22206191952482	6.86319522437285	1.7541100456536	1	4.04007197997362	1.27195347070758	2.1246629971029	7.34660782916297	-5.98942096981935	8.8158016076877	-0.695447938463248	3.93086151903805	-4.08029854335018	-4.25860219927242	-14.0464116110658	4.44334305251981	0.981443865432753	-0.873383196374522	2.58285948957747	7.84643556416342	8.54126512535584	-0.918064227449608	-4.20278919238802	0.170011108026181	-7.4562588359474	-3.70412887662398	3.54225667408725	5.98317281498505	-12.4158627457409	0.833457149902822	-1.16708168360239	1.13512427987415	-8.08774599430166
127	5.88046152252099	2.11967942741191	2.14348066090648	5.29108280084695	4.00905468484906	5.4890278036627	2.45116235788649	5.99048723340682	1.25828551930231	2.6125601797725	5.4620848772836	1.43149108652441	2.14580336104202	5.83433231269068	4.66256831143753	1.73921133843189	4.00862231245474	4.0131503718878	3.94552156583339	2.81100597693685	1	2.26986666466616	4.65926901631023	5.89824719072458	-3.53811646252439	13.3471694928099	1.35323415117256	4.76439556947577	-3.70280698755452	4.76992262286841	-15.8932099504518	2.56716338031855	3.07745166352122	2.57786161668396	8.3831938328006	5.54588616595946	18.5895812977215	2.63541521924124	-6.12333854454754	4.84169301779209	-13.2561923915086	-3.98588417750405	2.90912569884956	4.8847090098645	-13.2715531710638	1.12560485728183	0.136842463918573	3.97313949198617	-3.65454836388803
128	6.55466703874878	3.7318865050603	5.94179665814724	1.30737047308866	6.08781919507255	6.21251608585341	3.65615836341386	6.12738211640237	6.54396759563676	1.3322011992427	6.96076860686611	3.84043887611249	4.55034577444825	5.40633190894065	5.34286003605229	4.9104073909981	3.81820033858848	5.59406327809731	2.5606959575912	1.93469654765875	1.57059872228406	5.87788764703189	1.6167775169183	4.72572437439586	-3.79041002787768	9.73895993773324	0.55327829010684	3.89573975605305	-0.974661016700407	-4.3394582437912	-16.0399888125732	2.35255751552319	6.76679629318429	-1.54481827971171	3.23689460719725	8.09083654742766	6.45803587178694	-3.08670749746802	-6.97867608189237	-0.0897440848347579	-7.75099783360275	-2.72113985656642	2.70624246877404	4.32392343842583	-2.16267275478405	4.95432558984841	9.36314109120834	3.68195271277114	-6.04240884622019
129	6.93573440405095	2.44972653355273	2.08139583479289	3.56634820619283	5.81363566467864	5.43628656021176	1	4.74106155009882	4.48547011401004	7	1.72067573128938	2.22909345590581	2.65314380786734	7	6.53885202817456	3.16251515791356	1.13722620160348	1.26289841860932	4.75466714491886	1.30600194583509	1	4.81011269600188	6.02409074792946	5.76509818483435	-1.49060339430637	16.11005076423	1.00827903336077	6.97455603592901	-3.36101756714554	0.394990781719038	-15.213382486626	6.25636061259071	3.48725138091967	-4.75807589849239	7.64058998151273	4.68720322412769	10.824423560704	-1.7307863979292	-6.52150544317405	3.03564469399082	-4.61943459831134	2.05634597399588	-4.45009526222312	7.72413997184246	7.75952550972625	-3.19208077673808	7.85624304133312	3.22412619407233	-8.64171361966775
130	6.7204918406683	3.82656058182201	5.2061570418836	2.10263090129857	4.38459540955878	3.06182250408178	2.99463766551349	2.80122128993872	6.75122628476203	1.36170475389479	1.99088391309512	3.60796355293678	1.77832818468175	6.39566358449049	2.87698460623489	5.2027908340645	1.81546173147999	4.28489815523092	1.69018960262491	3.60111733121953	2.98048563379546	1	1.98046198186455	5.71179536795966	-4.55162001095583	9.39940855588286	0.780500899091641	4.22446219756115	-2.5959816664626	-5.32369707542902	-16.7225068299965	4.09279255565618	7.27200410663001	-0.701884220247797	1.11397846882732	7.21194154404786	5.4922649239818	-3.0009916487877	-6.55153327698209	0.794819660290345	-7.57288760995317	-1.84365661457735	1.86301920074547	2.28785654818684	-0.218985729630106	0.978712957439967	-2.04091498571355	1.33075147730795	-0.440601502983141
131	5.76351159098672	3.54146729177548	2.44279601284611	5.05972319629747	6.40023722103809	2.4878030034862	1.45520757543383	4.30858135139191	5.25404973648416	4.3041519614959	6.45366071508467	4.60080605965772	2.27287749104294	4.81825445411285	7	1	4.33912752736255	5.78668542161411	2.7748665611934	2.5221951786092	4.13995961716068	5.66532351328142	1.99001735627594	3.19532935774485	-2.57259890224161	14.8468240179627	2.65330697025596	4.65057381840934	-7.7345039201646	2.60025105447792	-21.4315027748553	3.93761972544511	4.62582696403646	-3.64573377811096	2.23679036316754	5.76951409324221	9.46412777854419	1.08627153343899	-7.44616667543264	1.66869172812512	-5.97771303890183	-8.04202526832741	-4.54197044765894	8.56995057894661	-0.776274948795378	-1.69417117591466	0.765704564937506	3.18255282015267	-6.67379918843977
132	7	2.87446460260717	2.83869800405501	1.16785603915387	4.72480153635881	3.32144014910811	2.5775139220882	2.42027337888432	5.30086704720941	2.94037349833767	7	3.59096574021846	2.08358581434758	6.17449714597762	1.06050791512873	1.66028793940366	4.17663619392382	6.23583640896017	2.35084335003007	2.0302916703574	1.49258592484335	6.09433787842379	5.05498392278629	1.96687054171513	-13.0411650929125	7.78980926482762	7.04278101603296	11.5246896926391	-7.58580783534111	1.67175018239283	-15.2793892543323	2.08522134582394	4.39493975071058	-0.455535110196223	9.41901737446026	6.55438270643359	12.2108114353611	1.58388347900639	-9.80859839453882	1.81981893382544	-9.9214634511191	-2.97910001118077	-0.181921962274783	7.22506417012861	-1.94142325605563	1.98646743121638	-6.76440916759643	1.79354923015479	-2.00506871976759
133	5.00761111313676	1.67379670345898	3.35473282401766	5.12924702511585	5.07540109979308	5.1251114329711	3.30242753244932	6.70873888078591	2.1708496391666	1	6.97999662303205	6.07320410922829	4.32439666161274	7	5.45310087600145	3.54702059666199	5.86407585082383	5.70906418360399	4.37037919253401	2.65718883997508	4.25047422709765	3.69665835044994	3.19421735439885	3.79117864224214	-3.27121057886372	14.8383470420295	0.745052134872751	5.04235843968908	-3.95596364435706	1.19422045881252	-19.1573973275534	0.670500765426992	2.15784890885307	1.85720727635636	11.0277142728356	5.34012142688936	14.3876770172228	4.319738143307	-5.18143998431741	4.81632295646518	-12.2998850374974	-3.90789595487299	2.16572260685178	6.58999517606141	3.10060779764505	-1.0292568856477	3.123101398668	2.74373762015721	6.15973360229918
134	6.89416109834936	3.89279502178199	4.64608050270343	3.58237623768437	6.37261189904858	6.88749347687413	6.3132177013203	3.88308555403693	4.36122005220768	5.86690921066831	5.78013883020129	2.51943792014558	6.8563736338459	7	2.8553637256897	1.25003060416744	4.45673083132863	5.63993906568309	1.20009874740892	2.59582955761646	1.72218544071253	2.22511424274739	6.36413661529341	4.66737005440299	-5.9867923552608	16.6848321781482	2.78697000558434	7.56045828961996	-5.80564671093372	5.24534835115431	-18.5714899900719	3.68751215440444	2.47452183683302	-1.80106937144384	5.33676721491125	3.75129839370306	11.4950206547948	-0.900910495438171	-7.79335122680571	0.723874001415404	-7.28288223720858	-5.68443766108794	-6.08466803435162	4.52654087537188	-3.61944484403963	0.963176563220887	0.395696629124289	2.10710227807397	7.17124746238686
135	6.71714759339509	4.11679500629339	1.27188549980423	2.13324437943125	7	4.93591084589041	1.96372075089008	6.53492542430438	5.22508876139018	1	5.37310837803762	2.13522652554806	5.42771905016477	5.12923606763598	7	2.90298656198025	4.90319149594885	1.50295363782138	4.718562343903	3.60478104094448	3.35766839105213	4.36611936088543	4.84072734615871	2.1579763295131	-7.3542182718144	19.0783527048956	2.29835635023149	7.01148309220135	-4.55822794471489	2.43651985659886	-21.2540539727506	5.99458738085066	4.10715763824005	-0.0425621941680706	1.1461399415696	1.0182119585973	12.5863215251951	4.39204198547183	-11.5490151828695	-0.217553854571825	-7.49234834876793	0.800391650839946	-2.65921975192514	5.50121662697891	2.93889269704381	1.30559361368188	-9.62904287315259	2.03247073394428	7.81885052963403
136	5.05916397141708	1	2.38850409713031	6.08283533211334	6.76531544736356	6.16288398036129	1	2.4644257872494	7	2.43915958858808	4.25771232451208	3.18026103264715	1	6.19174387986077	6.46119804850999	2.45819323531153	3.42238992432565	6.05192744721131	5.83486189312869	1.19876022852705	3.35923143624405	2.527653221521	3.23073190726706	4.51177960479807	-3.11306299850728	17.1957675481466	4.95782326818832	4.19550751990384	-5.19129633509875	2.04579794550414	-19.1524429142255	7.32499977648366	-2.96726355953479	0.872435351766414	4.96792695873127	3.29962603169506	11.3562477703446	-2.9598361470312	-2.67498050561565	0.937154676420355	-4.80898280472389	-4.56461612363564	-5.84243422985004	7.74977331276609	-0.851616161924062	4.28332423843758	8.38788579423949	1.6761335311122	-3.5866371948543
137	7	2.06100722707662	6.49153156418271	2.48263719988342	7	3.70074559786927	3.23762616930627	5.62400461972594	2.20127285055556	2.70294546844066	3.21990180076993	1.40388994960833	1.25840674747108	5.50569834928623	7	5.31096460439945	2.06568234648212	4.64300738663119	2.78152326260061	1	1.69978836171264	6.46656343466951	1.99214756447043	4.46178932648242	-5.85144397119864	12.3210637504625	-0.26177811932328	6.98145713907843	-6.14412509804312	-2.35775163799582	-14.3723838704608	6.42506370514094	3.74346621714505	-0.240476423777958	4.18240109865143	8.68383924566267	7.8824156503156	-1.33308366178908	-6.30542213320207	1.47723716801821	-8.29650924699387	-3.46657139782726	4.79771085863572	4.10653845385575	1.38844881270982	2.84399221245786	-0.818904623337325	3.10973698202659	-1.04934806847385
138	6.06792704326323	4.87136108948581	6.4641635381603	1.69816765213217	6.36008555226436	7	3.39114367142846	3.5237970726814	2.02280019278944	7	6.24154009530396	1.43301987153148	1.09729278089548	7	4.50934596469183	2.42173821437426	4.41788269249886	6.42106121778452	4.00460111948595	1.06238320544211	1	1.97089824914352	2.14617209834523	5.46322624908627	-2.2752219121464	10.9671605354717	0.615832493868677	2.53140394416615	-3.11624082253812	-6.06091730950386	-16.5641419404255	3.67181433787005	5.96815320258797	0.0699815322905088	1.95686933927178	6.18877126129882	4.50746862994816	-1.00408852796005	-6.84598447193058	-0.644678954713273	-8.45193752109778	-2.53433060744254	2.71557165588853	6.98525384748557	-14.5909043432548	7.18539100063714	-0.0713685562254943	5.34470085724145	-4.93624877927952
139	3.87443869662087	1.39935243492028	4.15182087144665	4.70258226723057	3.83591367849723	4.20412000970266	3.41014315373076	3.83770516928633	2.03896009558926	4.09188063190402	7	6.71348686928655	4.11269513231949	5.77154316427541	6.84399291348087	4.70031700247954	2.51760038558173	5.26614290608151	4.54006604533383	2.966652255996	4.71878902370307	4.02826362377076	3.57268930374969	3.72429404468362	-4.13810247092676	15.6052714341094	-0.361582158837318	5.37939205035357	-3.28968830546556	0.855203960592186	-20.0780221812739	0.177783664218523	1.17011075935959	2.9189547748388	10.3042916373273	5.96720898875092	13.3767312289753	2.58294384298936	-5.51112471582975	5.18520866656871	-12.0783704913942	-4.63154074873972	1.40871521512856	5.59730322915074	3.45494114658351	2.04646050163294	6.59241178807964	1.49278727541923	-8.55521466389317
140	2.71245692323722	5.83564943209887	7	5.10214562970532	5.45202873194486	5.80053921534745	3.63297755581851	1	2.51183216574955	1.05953400887775	7	2.37420435572914	3.95922348715582	5.80634222601316	4.97934150750542	4.21353744421381	2.9501355344208	3.26283573481347	6.05906716628303	3.3709505453801	1	1.70516263337066	4.84206086323867	0.259999235810235	-3.24795993267786	15.3195710568506	4.34279294411283	5.71388303328924	-5.10085960157417	4.2836683177274	-16.4545299388396	4.32065308413463	6.16045611652487	6.29121075969862	10.9464003058804	7.80482634993923	4.87918034507457	-0.591072830676226	-8.9177007733758	-0.00279418608234533	-10.88793863837	-1.21651202533994	0.754922762005816	5.42780491299678	-11.9063299362684	6.0445881767396	-11.1031179480087	3.3563425409862	-6.03299404719277
141	3.51683565347324	2.90137061217285	4.17180656233937	1.50971520494985	4.98012170873619	6.99919593782488	3.3872084018301	1.65732650417911	1.25971353120545	4.10698881823414	1.72542777570798	6.3451135226159	5.42870514012275	6.89511286915083	5.86278445006259	5.18887306348862	2.81188640610074	4.60563543610054	4.37932094388652	1.68582921699613	3.32704667829606	3.90396715517355	3.21443600227539	3.25395436819865	-2.9010936453652	19.220881454573	2.37003709532065	6.50749890182435	-4.62810359421486	1.95085058102206	-19.6177934674897	5.02115708578778	2.75381572905155	-1.26527832620061	1.53520692956623	2.7187715596826	9.50933599738492	4.65358248913438	-7.88618552681524	4.23851266425279	-4.44544699595476	-3.563768833472	-4.26094949511602	5.54301324269051	-10.1786846138156	0.296241402281197	2.52091664329634	1.79016241039645	-7.01978107489552
142	6.63251751261652	3.23154531654538	1.12672843437171	4.37477607643297	5.87417462862652	1.44797545542892	1.32033102847132	5.94214558469989	5.81992956223208	4.6786880848215	6.0851118022088	5.84964036465246	1.78407823641455	7	6.57547417349101	1.14699727191305	4.1548869310799	5.5074203168786	2.88662984117377	1.97036279326823	4.16827751938566	5.24195995708534	1.23876589812574	3.85743591144248	-2.55198317901395	16.915911637396	2.90122104141004	4.21344910336071	-7.11755182833937	2.64485290606164	-21.6638508707179	3.81764485161149	3.87329645504757	-2.89295695006177	1.77489068481693	5.40640821686777	9.50410461661679	0.4990896492231	-7.20862948191554	3.25857070073764	-6.48733250118729	-6.8964552112777	-5.37268702004551	9.4894762553544	6.6001549605455	-0.327611146073629	-7.80956491697542	2.5639836487221	-6.13827447778862
143	3.21935664984195	4.67441896171648	3.38013049542196	3.3909377414262	5.15340565666849	1.7059550457876	1.99613003402961	4.06647323925382	4.65872668135405	7	3.07252433222469	1.87883175939326	1.06486962781723	5.85666531695597	6.28901165533474	3.87646785929494	1.19434740306186	1.86769342663439	2.7342784297404	1	1.20868727455253	1	7	3.63653005246611	1.22540565787043	13.3946611083147	0.325004121488757	5.29312782008216	-3.13348187611671	3.16417869029543	-17.2853165031817	-0.693744905850418	-0.0189429627507332	1.0392153399599	7.88031045193959	1.7808366841552	13.191952606024	-0.346813201154314	-4.5409851136931	5.535449804128	-11.4632817339424	-1.786094671264	2.03416709539179	4.04722889532212	9.56853082058824	-2.96020799472867	1.66923053854061	2.31336884785199	8.5928015244348
144	5.52001919941029	1.00256494124964	3.39305396259481	5.62732065001085	4.44897032732159	4.04435619191894	3.79303760111301	3.34933448998919	1.49871154596224	4.58364848507628	3.39505388238794	4.5625159080357	2.39822436722662	2.99235903475012	6.39548205567121	1.5274052282913	6.5528319276557	3.85632266622815	4.39810180864987	3.72529952797313	2.92164603609494	3.07825336137048	2.38388003484894	3.99364419511569	-2.05246163303432	14.5967464181475	-0.140011858952125	5.54826401565346	-3.16064811704065	0.307499316647958	-18.4530433599577	0.625692246177437	3.17240367086317	1.06725566484265	9.4838511449438	5.75949085216464	14.8116851604775	2.48030645649784	-6.22536428556898	4.69040949864738	-10.5616041920275	-3.58634905022987	3.58028016208435	6.40467538811905	4.27652571518959	2.68236573464233	4.19811755494092	3.50329298743228	4.23320776960546
145	6.0515466352389	1.26586614609157	1.12110738977764	4.3043212285851	7	6.65973840683563	2.54221905499204	2.01839042963798	2.12967843241419	1.37124938109235	7	5.0595694345442	5.91716325098953	5.21311089613606	1	1	2.22618632370095	3.20711540034956	3.24774463842761	2.80518474649972	4.11001328806701	3.8709528120034	6.11404652997134	3.31753493867867	-1.09699295586982	20.3757194753511	2.13924307350305	2.32987364883518	-5.57954323079997	2.80765673011433	-19.4234628572776	5.50278856432553	-1.1544835295407	-0.135654421517334	5.89955929965753	4.33973120080744	11.4190274306961	-1.54642330618709	-4.98198706330778	2.37985861998045	-4.05341135899031	-4.54110638306509	-8.42604884688148	6.79401614786184	0.716509851162483	1.65339863659047	4.2815836606849	2.36140475537645	-7.47565070585442
146	7	4.36506489505391	6.95046744832185	1.76788758845157	6.26281585922645	5.92122791022127	5.4041974176601	2.00366368066571	7	1.80029268968973	1.0314063508602	2.75111538787568	1.16773636953386	5.52718077132977	3.53596409132421	4.75753872140094	3.3911456795233	3.82163886973967	2.67723161800517	2.64941661800841	1	1.90161212654613	2.48798088996062	4.83632701557191	-3.25180550826443	10.5630981209036	0.801901687914427	4.16040975382591	-2.36975044923115	-4.36423186742682	-16.7228584497697	3.46871353418994	7.56158849929286	-0.74871530728351	1.6007579854037	8.008632929864	4.50246256797441	-2.68469154677914	-7.87890591154927	0.767321748314203	-6.23200132676155	-2.63429741575499	0.80346255224379	1.97591944352909	-1.08614958697594	1.61208226572655	0.0227630716539545	3.57913950360824	8.5171959599894
147	6.32926308295429	4.20394147739316	1.56007397424984	1.04628838651001	7	5.54494216895227	1.72662256824344	4.78396890302364	4.89607382981042	1.24776302731549	5.00802992590102	1.27968308510015	5.50270319194521	6.31809214739228	6.90563614841133	3.18522073359964	2.83496757339117	3.48675410855269	2.28052496867582	3.30501006316639	2.99896777118218	5.58482939159106	7	1.8157544370386	-8.30099694056537	18.0961640250657	1.4642805404969	4.49842908595505	-2.99729942627815	1.93521263116303	-21.8089558185324	6.12917023712216	3.09997275870221	-0.504934638701674	2.38095240581297	0.609573101483182	15.0185860563017	4.40470054905493	-9.68057225873243	-0.830862095878648	-8.99048062675227	0.338013051002596	-3.21716611919229	4.34019212049017	3.47448974926912	-1.03624195856876	-4.85534423569963	1.80686635195616	8.39869881322443
148	6.59258586328363	2.33365435560228	6.37075484858313	3.21795839806736	7	4.67892750102953	3.0404232620746	4.43748006683585	4.21400712424756	4.19632725930253	5.15878755301228	3.33050039782915	4.53838621600064	4.48707541929206	4.0522743156858	5.86127840732938	3.70239695853487	1.58307771680409	2.63810340557169	6.25935002647414	1.53114413121888	1	3.20145020507236	1.70233004324842	-4.94643141592151	14.1526291267621	-0.281888194512096	9.49272011765083	-3.27353760141604	-5.95322521238522	-15.9414411219991	6.32386440663362	2.71463142396559	0.147340139532207	3.38668648368289	10.3519753432846	7.48090351046529	0.677692864521804	-6.31653061828891	2.81800629780135	-8.22626912917742	-6.46553901013857	0.664888626831153	5.45581272902583	1.8392544399627	-2.65460369402345	9.04637007576531	-1.55572740854563	8.06780577354849
149	3.14408273580726	5.41654120735465	6.00390663805083	4.18776832683308	5.641489173584	3.33189468294244	2.64180510001871	3.9949954390617	2.97811554297716	1.87157515171778	3.33194747794008	1	3.84509118802092	5.80787666280267	4.50511208922583	1.88469174143192	6.25771594045359	4.7822620762418	1.30675116148414	3.69673247044556	1	3.20220496924877	5.95752711975303	0.107425440770449	-4.25885136940685	15.0582831114872	3.65139701838084	7.14746606553252	-5.30074173546319	4.31833364356395	-16.6802013918821	4.16387841911774	6.28550053144408	6.85669931673773	9.61895717670764	6.48472880341814	3.95710391174248	-1.48562770069598	-8.38597563647483	-1.14977760373158	-10.0135186193942	-2.44713892385393	0.793258898461227	7.23196667078033	5.6082718489487	6.56924472632953	-2.09511224830064	4.91831297216833	-4.07971258293142
150	6.26406163743717	1.67896878012484	3.45611980424239	1	3.38125557153619	4.53597782109634	2.51353202088786	6.31666586870985	5.03003398846673	1.51697674100056	6.32865236233257	1.462021145523	2.64888935154142	5.20000638910554	1	1	1	5.76968910345957	2.37664730324929	3.06100284801829	1.22037751746524	6.44847741116461	3.25574427450644	2.68106534872565	-12.1115647117401	7.32883874107815	4.82050172964859	11.3309435778333	-4.41625812308358	0.54785356764596	-15.5496061453611	1.19473172695815	4.89165923457814	-2.43998250692983	6.68946849022935	3.2277006868717	11.7531526172355	2.37166998606562	-8.19327004181265	3.07338272786696	-9.68972262638302	-1.57342170715195	-0.894915723484918	3.73048095430718	0.296897075225879	0.469838552483902	-11.380721022792	3.20063531399106	-1.17512088917671
151	5.82750851900627	4.17096413520995	2.21733905439966	1.17483073708001	7	5.52453588382416	3.97019091349808	4.49120601976426	5.53612568146588	2.05722505843211	5.33178896462696	2.62306063524285	1.46034772234444	5.38776685489963	2.38526094263343	3.89871315324978	1.1129755628781	1.52765365499303	3.23002732410115	2.15578768038043	2.63552881328667	5.6115368094278	6.72640215199659	1.17053833591476	-8.52649942158843	19.3298257571531	1.22176262906897	3.88206603644218	-4.10864285280909	0.47466609109682	-21.5829849563958	6.22504683818488	4.1715549032784	-1.11241757232822	1.7016551778626	-0.617181416467211	13.1469027440172	3.28270652383835	-10.3783476661627	-0.0650634807491105	-7.96423941313495	0.322962927120026	-3.00179379047572	3.13972001437382	3.38601585427658	-2.0408158891625	-6.50343482032896	0.846714035140646	8.89933635283107
152	6.20838994322253	4.23320413878493	4.50470841978127	1.49967073411898	5.90439167716303	3.46388074057948	1.98365868181692	2.43660854379737	1.8719486035209	6.77562057114264	1.57251243920509	2.43717839451293	1.54222021187784	4.19690236155056	3.94234952167677	6.86324396160424	4.58410274878944	3.66443922185717	4.03470941346809	2.50119864616602	4.36832094609097	3.37224381645321	3.52118284862438	4.03625653650737	-3.70356117743754	13.7880328137245	-0.647131647615892	6.87736916260794	-2.06221547102527	-3.99704104974167	-15.4936865360282	5.2952082356207	5.72538412095794	-0.539472596979121	1.34487843545274	8.83660665119121	9.93207066807449	-3.85550981786269	-5.17761411434993	0.103212992794729	-2.79096484019728	-4.30782692243966	3.66828087458345	4.3244304967453	9.81348714041467	3.31837736813259	-12.4824052629025	-1.0864398578328	7.92815178617487
153	5.39362988204172	2.58963484482352	3.57386630143481	1.86350021850628	6.96937807840378	3.57276551361732	3.07464212651498	1.13382500871994	1.7481290610156	2.92106261806002	5.49834504229116	2.93682676428859	1.69612108562425	5.03849907049408	5.59121639410299	6.70796944352108	2.38481655925464	5.14878292771826	2.53471179648669	1.38112111065764	1.90291017790809	1.74035939297987	1.35252375196525	6.91900933565244	-2.0284244804953	13.7138132692552	1.89269118552923	2.97232375421838	-5.28823794774993	1.1533129438299	-14.5695772292617	2.32956806608157	-0.178485643140559	1.97689148070584	9.07145848517343	4.69208779661212	16.4033398030958	3.63456668182649	-4.79571583441526	0.294962320239155	-14.4359861571568	-5.52566919150877	4.55523189822423	3.3773525688341	1.7468792577874	0.698900614528548	-12.6327004812743	0.122056157179635	8.85864258422017
154	6.64029600712675	1.06608337885881	1.04097769178481	3.81372673982391	7	3.44799802061175	3.00187060200295	3.39596383667394	6.62513200321917	5.80374090166868	1	1	2.72848495504993	4.77241718730984	6.72854744065699	1	2.8310324404663	6.00912720543223	2.15132105377439	1.34171878958537	2.13384638611825	5.60151026855952	2.9816867547666	4.69443065199091	0.884724400686204	17.9722468478888	2.46299655080758	2.93420616427004	-4.8756803337496	2.50195996214134	-20.204269532739	6.31226794124983	-1.4742015492801	0.726639672396639	6.02388247061425	5.13521181532077	12.6323156262161	-3.25043668238362	-4.31149515177363	-0.649314677630975	-3.0520289310223	-5.57143049627676	-5.98334631017237	4.38902767824777	-11.9347295222902	6.55148872076107	2.50902022273404	3.45445339591544	4.0387010862965
155	7	5.30925163384413	5.96070688636617	4.64728767977215	7	4.68537435109564	1.19415327503919	1	7	6.81270903426604	4.30029713151937	2.52637417213426	1	4.89692138649807	5.78739405514315	6.26408083687401	1.32349812210505	1	1	3.12105085094154	2.03892992653106	2.55404200889236	5.6434933133066	4.82823781861372	-4.12402317620167	12.9435549734097	-0.649907636166194	5.55019428199184	-7.65523749581657	3.60530274860055	-7.86812657707486	4.06649242377445	1.80835277690863	0.380426235375861	-4.45648332236516	5.94344099819337	13.2018754428644	-5.09363201277348	-7.52209444120039	4.26805707048781	-15.3797984070703	0.424837655061577	-4.85474545600353	6.09948542018256	5.2673722882883	3.07617450622105	1.66376828953255	2.25805966917209	8.3231567108952
156	6.45657673988481	2.33497293263693	3.22015793448371	2.38368008816391	6.96090024078283	6.12776163978145	3.11171538861197	5.0312176105108	4.31365416199332	1.79169013794178	5.82830102479958	3.79531674709129	6.26179159671454	4.75161720698226	7	5.3551817659306	2.23616835786479	4.77293453656181	6.24148562398543	3.42803648889391	1.26429341784585	4.45856806970199	7	1.6512773743984	-5.97245189838589	13.9405711648865	-0.0869198366599998	9.90948542614344	-3.06638958845783	-4.79286469812501	-14.2623326046397	5.14241731137378	3.42671525819015	-0.79834572450439	2.84416542737142	8.64021315658741	8.26530994288012	-0.537553793178119	-7.72196136966827	2.26060195933847	-10.0411943184262	-6.02742651353414	0.959710556724689	6.32008509490471	7.8453459120251	-2.48331307937906	4.84073162733389	1.0360080760494	5.74192560500956
157	5.35862144470692	2.4887758733755	6.09571091575142	5.03434372197456	2.60130543498772	4.99080910932856	4.82670092269027	4.05050598011017	4.56768485202718	4.28718211166556	3.60549786943966	2.0787610620776	4.18600632714043	2.86230809240118	6.78940100292019	1.64728083777047	5.51495845605084	5.08306687151769	1.6862913703802	1.22796258819197	2.98029569175928	7	5.12733531925245	1.67107472694468	-3.11572689304403	15.7988722860795	4.53786819450671	6.86105787287342	-2.14215931394859	2.40293322861626	-18.3515089893839	4.80512708308035	6.43925839399829	7.94131763517925	8.58932649959361	7.07283718272819	1.85544082301229	-4.76591323546645	-7.40889620259529	-1.84166022139464	-12.342695125922	3.12818327158533	5.40839143333035	5.18446330932425	1.88983612871096	0.318683386240534	-2.48705756392049	1.52748854475366	0.367704178572686
158	7	1.40999367851362	1.17456486940105	4.19263976090133	7	5.82572576108806	2.75777875652153	5.13051867001755	1.28697404851374	6.59840805705901	5.86446991690077	2.98529359067409	2.35224866330378	4.91008630983586	6.57366987748366	1.49475419901311	2.3982029341748	5.66423128434314	6.21839541030245	2.21929388784988	1.71755405201025	1	4.52949082050468	3.77402349544578	-2.55894599724564	21.0205711788099	2.56062270807268	3.92794638926367	-3.38029266439	0.726786365808953	-18.898822721274	5.13355037874943	1.03534900160159	1.93361127304198	5.68658400168365	5.70290078778562	10.1342440156005	-1.42323732537207	-6.08591386484382	1.42192187089541	-3.79442124025019	-4.69248134262922	-7.51442725658777	8.94795594883067	2.68501350460871	-0.989317280192313	-8.22043118891579	0.0503102547489752	9.24641229744892
159	6.83527367323025	1.40003713326805	7	2.1865520971061	5.15389570435825	1.64737924512948	3.98638996380904	4.30445333777286	2.07743066233783	1.21358749181282	7	1.58625063926845	2.02805375330376	4.45164986836598	5.96021716501573	6.97995631796364	1.74693608641032	6.00922656933506	2.4727160159056	1.26831307264669	1.62217090915095	6.63534616491695	2.06045188637273	4.35718130030558	-5.61367400618188	11.7183750194934	0.494948486501573	5.97308879668491	-6.61699061283162	-2.13842235714067	-13.5793840706549	7.45146146912382	2.63641266099472	-0.492517118397979	3.99931202829415	8.41245151703964	7.23402477709953	-0.896042144138032	-5.81215759168792	1.40568934018328	-7.1996516299203	-3.24778523168087	4.95454381581344	1.33766148033534	0.347059683344409	4.24525987226809	-11.6041615501773	3.59964854304014	-1.49888658415806
160	6.50805891186971	2.52274503216759	4.16608683192618	2.12847881039414	2.74198027467364	3.82655861488848	1	5.7009746080385	5.03359498037702	1.05065946634772	7	2.00496311972907	1.10819088840922	4.53652872365068	1.84562640749645	1.44926934470194	1.55585841025915	5.28638489523141	4.02226608539974	3.93164379493995	3.27804723477006	6.80753387828754	4.17059874414056	-0.27125921974202	-13.8566682235633	7.8503398981568	5.96634267696999	9.2681344421041	-5.41468423511649	2.06519698961083	-16.7282083723863	1.49112969858873	4.17233116077807	-1.70947747375607	6.6828522123295	3.20649368228093	12.621150803232	2.30266342217523	-8.37567195937507	2.71500088908067	-10.3541634475451	-3.5079138250565	-0.338459853832451	2.89161488936747	3.99826520095848	2.47882583366306	-1.09281595506129	3.30404302297649	-0.668877017538471
161	6.35730979692685	7	4.23813058233091	4.69007341657239	6.13677835374902	3.82646850663796	2.70664149814922	2.39380195693659	4.048695337301	2.16784845914083	2.88275462720102	2.12350200538008	3.44207286147358	6.85728011037277	6.76710529850456	1.26704780410648	4.07151710408656	6.93024532510688	2.7874161150872	2.14779711166012	3.49109143659306	5.73559612679592	2.2964395315532	4.59256824791168	-5.40112294206692	12.2891271668275	1.53926679953655	4.00982033765645	-6.63331077958912	2.20491507570052	-8.75026246253149	3.44346197664293	0.677308312375244	-0.157192653957688	-2.46781571915978	7.03241046370065	11.6756699745051	-6.14821319699674	-6.82159821120137	3.56533787241343	-12.932809489917	2.28979960822467	-3.65737214393615	7.95898111687719	-0.87754759719916	1.90784568842888	-12.0969864432872	1.97190222569168	4.06290405076873
162	2.54502769008756	1.34707549580958	4.71914881778752	3.91264145943688	4.58407785365221	5.79960078358674	1.90881394110563	6.97462680949546	6.24781074848375	2.55719930125816	7	1.171414730624	1.63955450056293	5.25161330856829	6.61045209916075	2.7733861495838	5.90584351190502	4.4718364878218	2.55404144846019	3.60295485393633	1.7384777225482	5.45226936561784	4.30728814925114	5.75269582463157	-2.87951564144184	16.745984268837	1.13104123119225	6.30452936400814	-4.31257241150681	1.99281837118373	-16.1828108842777	1.31770031285075	3.04482012416485	3.11785555915085	10.5845233017626	4.58141903846113	14.707624089013	2.64035770971342	-6.17754057170798	3.72694876010944	-11.1624711732303	-3.06864420306927	1.90446309280074	6.07059399764441	-6.94406000532826	3.36847681248975	-11.5851739937792	6.43980260792513	-1.91842067515957
163	3.53194201766454	7	6.6638860878816	4.64931659545143	4.46871666603005	4.50343123017879	1.49397226037099	2.19341155446287	2.24812186199999	4.57840544373395	2.73437214345719	2.45680480821324	4.78216191427468	5.04812206293099	5.77023624535108	6.04813366744853	6.83364239814735	3.837254442147	3.89345983668514	1.95529522221684	1	1.61171735299922	3.02040480513741	5.10858407010758	-7.89062751736424	5.77247425857938	-0.0413282609008618	3.27428388900329	-8.97550291197652	-0.750128589402991	-7.61338347717235	5.12909879858217	-2.97488735631814	-2.38002969111721	-3.83481811777756	5.27641998525815	12.4565146691131	-6.53569546489438	-6.59480552358468	0.703557949331085	-15.2980864858974	-0.799717407952726	-7.25544621052244	2.06608165924318	0.364129426514628	2.14675194675077	3.07790931583891	6.37246870207613	5.72989571741581
164	5.87602116162844	1	1.64557415343668	4.7982179724078	4.16235265716517	3.45912443385024	1.58790286421004	6.83283082483958	2.54227646255963	5.32598710430787	5.68530871172013	1	1.55031530212226	5.75535323932282	5.67406991941323	1	5.31129259632042	5.717765981311	5.29020113124003	1.72058089977717	1.06080892401264	4.47509212477953	5.23737661419572	6.37175605519845	-2.22564863318316	14.7908818601791	0.964941860488536	3.67771300975927	-3.36511552660593	3.37608127828809	-16.5689625492914	3.43392964112382	2.20201830350123	3.31944170427662	9.1053115206596	5.15872301702163	17.7375383178745	3.51727409915686	-5.91909429700174	6.04923957740113	-12.3534364971161	-3.38259608868813	3.4537164448852	2.99447923923153	0.593202177438522	0.28003024228576	-13.1726769858987	4.32249704742696	8.91750920337868
165	2.72064723202433	5.65840922730541	6.3785285507747	3.11735187603419	4.4346826914162	1.61197068313549	1	1.77537294361461	3.69063605878227	2.57522224159018	1	3.41977190886589	2.37435532888878	6.44257238826815	1.90838756114848	7	4.18754501792227	4.40045792380611	6.19661945210734	1.3902100177121	1	6.67916472888226	2.46132872067893	4.91914751930048	-10.2813851512071	7.00789087962971	1.15956473990603	5.4948164681355	-7.66978088856661	-1.47382855077634	-9.84026426920187	5.45752919403359	-0.957575131656695	-3.04927736179049	-3.00443657997846	6.8096449295963	10.1957710403358	-5.67195555832249	-6.37050178170673	0.0470561265890157	-14.3441796021071	-0.975612692715532	-5.93280800901267	2.28719366034683	3.18368973379143	-0.850629069447768	3.68121703147746	2.97359661783008	-9.26189925356679
166	5.61736146821049	4.38727183337533	3.38568292690884	5.0752726093773	6.45180336619147	7	1.10863412805557	2.92962072584168	4.44328136422975	1	2.91696104889595	1	3.64459865187933	5.01785993910483	5.84864324274129	3.06470433058477	2.68196860379365	4.66037848555997	1.81234917725601	2.92216217987826	1.35333943591529	1.72695603708614	1.59026816611441	3.17698003045182	-0.28039575122777	12.376905080837	0.301367401960924	5.36410546085339	-0.0737999672448999	1.62207399756499	-15.3244624490897	0.15190934300736	2.09921779401162	2.62269528152876	10.0091758972182	2.42705378804557	14.1383033870917	-0.992030506458649	-3.95056129545708	2.13123876272234	-13.6934959356519	0.493432904615743	-0.971753101226586	7.29417368613583	-9.10952504986413	2.69927399500588	7.12203913525324	1.37921893864615	8.20318296860076
167	7	2.42149852533279	6.05623866026767	1.18211965584178	6.96002096023686	2.59925905347755	1.03435828926465	2.87633651249538	4.75623126986434	3.44482565191794	6.38578264014441	2.56427350706389	1.79601236922881	1.57257980022027	5.12795077448221	6.66171935689721	2.90576705491207	5.02947595789336	5.658816773694	1	1.47552665010655	3.47430822176701	5.51712164409896	5.87570660937563	-4.59865921768698	13.6503680729486	0.0305115711890976	9.1656046260447	-4.57038252402048	-4.61129825048701	-15.1961923833428	5.34777133692785	3.57885912853057	-0.126178844932659	5.34106503524405	11.5171016115657	8.06490718183186	-2.12972802114432	-4.64859909938634	1.75137095973889	-6.03360667859617	-2.92459290855218	2.68556971955629	6.09172971592007	-11.0678229228936	-1.41149761480488	6.87177436149365	4.13808647319807	5.51461483301204
168	4.63584070892792	4.28598400815778	3.12341762322731	1.85600017224468	3.10279952855256	4.0699391239552	4.1099545485354	1.93729617605945	5.63666624584121	4.38683717011743	1.74519190695842	2.57010035635715	5.93511387489443	7	4.66714185368704	1.54643261532203	3.0352127024835	3.92431389827465	6.59410876954266	3.25788982235532	5.14574826074395	6.45013610704957	1.20514337159473	3.48180499636852	-17.0186495023598	8.95763598071396	8.47415299920262	9.36493249866606	-7.0996365878679	-0.754824946255688	-14.0143329396677	-1.51149298816781	4.13329291936062	-0.476433432066961	8.57519109888429	6.07373804535581	12.2983202760463	2.33262481176012	-8.88063934278096	4.5211210344622	-10.7741979405568	-4.50360952839218	0.227248809918921	2.98550558181075	-2.19465676097145	3.92965832403915	-0.245320254022441	3.42693991900305	0.206886582946266
169	7	2.60071171323949	5.16157141524651	3.29030982783506	6.78757924040167	6.17278803593251	4.72197058343493	4.58332375220946	5.10829358385906	2.41787423065732	6.47785928098042	1.65808018490866	5.84578480503734	5.58899572016519	5.58278560133429	5.53206346711783	1.49189895832276	5.18790691032275	7	2.85257782885463	4.18740588293346	3.75229865271985	7	2.61128317103379	-5.15735749328423	15.0227235121755	0.103095411703208	10.4035851231374	-3.02792876335887	-4.97226206477376	-14.5419108434223	5.42306328714485	3.43041008839954	-0.616143634008144	2.57777453894514	9.78539869029572	8.97678598458507	0.597823792088366	-6.86815741324522	2.69808499656522	-10.0707699560008	-6.39638374282808	-0.552139018395276	5.47581135454667	8.26279229810877	1.04405146179458	4.31361311387052	0.888454200857626	5.18691458748414
170	3.49256267744293	5.45457752194899	6.34624102951174	4.33624556986365	4.88490869936652	2.4002782242646	1.99812885320022	3.85718793240653	3.97752324560967	1.17661309744815	3.52657263283604	1.89620622956631	3.3944991439553	3.51977092641799	5.13229669326907	1	4.76689653826394	3.50554219853087	1.12392514065325	4.96141357833248	1.25950265708503	7	6.55348122855662	0.221798150652869	-3.74430321022648	15.5144134863585	3.28741765645938	6.26245658579082	-4.81301957213282	4.16900926864512	-17.0030242993083	2.83591278135795	5.57336000805735	6.89130599176201	9.91138076765466	5.48912012427117	4.58679793104196	-1.68630275135483	-8.53247451151099	0.0316190298729588	-8.44722863367833	-1.40973470421362	-0.111988447350555	7.91739740386337	5.16690143296536	0.859148636960857	-12.5358518282701	7.10289935108653	-3.61515715741296
171	5.50563293408754	1	2.97971499204121	4.58408110119706	6.99150758123058	7	2.07312793608568	1.69837860518561	5.48090092045513	1.64648971723899	6.7074858265488	4.6443917266248	5.50082735406516	4.52615257474373	6.55152110315892	3.86766926366061	1.45449243357039	4.74187338186258	3.87748040176162	4.40608225512183	2.12416191494957	4.63387245963456	4.99736253257068	4.38927376052349	-3.77365562947422	18.631241112732	2.36197835601691	2.66018477374449	-4.18772419994541	2.59983995669994	-18.3081605568525	7.74940074374725	0.348030265728502	2.69813903937463	7.30877791660985	5.36920437072257	8.3170218838826	-0.471376181838973	-7.06076294929752	0.990502130261791	-3.14319761916503	-6.70239656482146	-6.16152784515564	6.90016433641859	-9.57678869993672	0.839521583818967	-6.83802572820121	2.72549663172775	8.24983511291047
172	6.82359043344737	2.16793335659772	7	4.11101848560153	4.77743891111838	5.31859153748121	4.03006411946758	2.77129620642357	2.15434254781669	1	7	2.0300588431645	3.14947915308612	5.91850737149188	6.34055749921281	4.65999612436642	1.58218161584152	7	1	3.22762061630364	2.69942306935383	1	6.69083275587301	3.36368244940015	-2.59005361482172	11.0385164768532	6.80708179259803	7.9340703066373	-2.2753180401564	2.67796552726761	-16.9378868440636	6.13926698888629	6.71537352033956	6.33622666949424	5.83218011836818	6.38658519452437	7.24359341276132	-3.13813615517131	-10.860289475472	-2.0193306994955	-10.2221842992404	3.66196398656392	0.00377024856473501	5.34391808103214	-9.01351411493378	-4.61376530102768	10.9192449401046	4.71513391735052	-4.64855502669927
173	4.02651462403904	5.46566088280922	7	5.08025497138369	4.6949553339254	4.06999836655224	2.261355966937	1	2.729791343731	2.26326949452987	6.69942930865414	2.86862373840957	6.267210759984	7	5.75163460768127	1.63018679906212	1.52710194236127	3.47065550357425	5.6122693232246	2.98119152688266	3.78122550752007	1.92235400875611	5.58027351945604	0.281735281822274	-4.30970350844022	15.2826212831379	4.75066683150619	6.80239466567413	-4.44356606750455	4.1163174968575	-16.3753180948161	4.38367414286488	6.72992853186532	5.34454484179896	10.2026560548265	7.60228749281322	4.07643772160582	-0.890123985172911	-9.87151674000921	-0.162903517711958	-10.785996205651	-0.550837882335144	0.218250543170594	5.33216718975928	-8.69543491026261	0.982486597040274	7.43960997631532	4.38824258752324	-7.8119449360011
174	5.26810973354651	6.27289147191446	6.78515373844901	6.44962786727757	5.44126064098925	4.84236361424583	1.90577921966663	6.98200799004684	6.90987374776706	1	6.66628390799476	1.65757217462881	1.43307009420254	6.23744148156872	6.29635740769418	1	6.6130559435822	4.08978796212168	1.774967177009	2.1261074231186	4.52814289821635	5.52221775152548	3.78064075053171	5.59086055920742	-5.03297222524991	9.11054893135401	-1.59866031921222	4.12686956015717	-9.41356283954263	-0.42347787706893	-10.6451756422928	0.944365637977106	1.94188495285846	-3.86046944372714	-4.75077734352145	5.61652565950082	8.79332720701246	-6.55860810915169	-8.68906584330069	1.2718130653222	-13.202390601811	2.47492931622194	-3.66600028225108	1.69195531052619	-10.0704922526582	0.900313949913256	-11.3830273816717	5.42512363116663	9.2184280507129
175	4.18618876991886	4.22343070670603	3.62646222668251	2.3358936633118	6.14288053878364	2.36691345061228	1	4.57599340576201	5.4279807181279	1.52356178021592	2.33807622408117	2.13185098203988	1	6.06628075183769	6.03109019855725	7	1	3.09017630429832	3.98206990877348	1.57200203855416	2.01391377490742	1.66077325273938	7	3.67087039329452	0.440588120890733	13.32843297325	0.99358274993523	5.29557169485432	-1.84708533863737	3.40496269447929	-16.3586265507732	-0.937789010052973	0.107341125383087	-0.0191936100704666	8.37377991796888	1.82274853507747	12.9471655792112	0.506370446402117	-4.21095157132128	5.20393042536294	-11.3394747749434	-1.50574667573403	2.3384503096256	3.89892385534024	7.16720223562878	-3.10657556440264	2.02955090163566	4.54122353987954	9.20999074940939
176	4.85502611394935	2.92892281713117	4.74717428330366	4.84210211510574	2.28775949810929	3.15435440996768	5.18959097469901	3.68086140425553	2.40170016056418	5.05953628139572	5.09740791142743	2.30753873403213	2.92969185805402	3.82171585059536	5.76194830796477	1.88037110518151	4.92085011858969	3.96634674089181	2.58509677717691	1.80128743129722	2.93065991026207	7	6.44048959391892	1.62780807407502	-3.25474324979383	14.9848924312608	3.98680627391583	6.92590926303363	-2.52383206601661	2.6340552453369	-17.6349270203386	5.21145429746607	7.20135764531941	8.43562552963539	7.13603282924351	7.17770378662447	3.19705183318322	-6.00789589323723	-7.95861247746878	-1.77411829989543	-11.2686767192204	3.57477779978971	5.55193000074111	4.32285320423694	1.75778745961305	-5.94788303015512	-2.00899378941803	1.88349070734508	0.250534647121065
[truncated: 74 more columns]
