# Supplementary material for: How Are Mate Preferences Linked with Actual Mate Selection? Tests of Mate Preference Integration Algorithms Using Computer Simulations and Actual Mating Couples
Source: PLoS One. 2016 Jun 8;11(6):e0156078. doi: 10.1371/journal.pone.0156078 (PMC4898694; doi:10.1371/journal.pone.0156078)
Supplement: S1 Data — Newlywed couple and agent-based model data analyzed in Study 2. (ZIP) [file pone.0156078.s001.zip › S9/Euclidean Model Data/Euclidean Couple Population 11202015 0304.csv]

	trait1	trait2	trait3	trait4	trait5	trait6	trait7	trait8	trait9	trait10	trait11	trait12	trait13	trait14	trait15	trait16	trait17	trait18	trait19	trait20	trait21	trait22	trait23	preference1	preference2	preference3	preference4	preference5	preference6	preference7	preference8	preference9	preference10	preference11	preference12	preference13	preference14	preference15	preference16	preference17	preference18	preference19	preference20	preference21	preference22	preference23	preference24	preference25	preference26
1	1.4179761162736	3.44488730288203	4.72481460254702	6.55375937652482	4.13201168670901	4.36668265256422	4.53489862499428	7	4.76303249189144	1	6.32799711328415	2.47276432753368	3.22792549976617	3.98816550229845	6.61967672237587	1.14525765946172	4.21621737866585	7	3.23933864412554	1.65371351656067	6.16052600986076	6.85095452229305	3.62866784313409	4.78001859500618	-13.8449546255597	18.3208285989524	1.69157012567641	2.53114756402576	4.24520833633707	-10.0750074526219	5.29305176056099	2.94979696147192	-2.86518506119058	-7.8076260910415	-1.60675098846709	6.48881380588204	-1.79445925794587	5.70166396119132	-10.671952745793	1.38244734044178	-5.42126592216852	-7.29869006896838	2.6166879669072	6.86826209005892	-1.5619022736	-4.34830817892675	-4.6508013860794	3.00630431256562	3.56743907217125
2	4.16619047261546	5.84063100127285	1.24082770984654	7	4.60424143415081	1	5.48323978355441	6.26318898045751	5.53974289704668	1.53573393236475	3.71558680137309	6.87762312337634	2.56497147902647	1.73003678512263	5.88481019043877	2.67066158577504	2.12420175946558	4.42038430221096	3.84820739045834	4.16652363676019	2.47080283498954	4.47096124211958	3.21077351628761	0.401420785255244	-19.209935650737	11.2249540020519	1.93953164359429	5.86387475554784	2.40710157946449	-5.02344035838768	5.45817039365478	2.4610528191638	-2.83641132870382	-11.7711434341126	1.76565160689747	0.702624376864808	10.1974196228536	6.88922654043655	-13.2236987471423	5.85781997360972	-11.8460918666037	-11.5600574567683	2.65340415729401	4.29840947825011	-0.207188455988624	-5.76455845726189	-10.1850065192424	5.45952937558567	14.3641192373846
3	2.60766227653017	1	1.70023729243243	3.25092892147947	3.69735648947441	5.86850459751427	3.76114473222512	3.72115298220535	6.64776174696036	1.954178433139	3.33782576879563	5.62145060804795	1.6236108647554	2.74391675699824	6.14066003456064	4.12487057533674	2.41318713546357	1	4.70552544716292	4.01557452109227	3.00017352672397	5.91956246895861	1.35466476484762	1.59403146207193	-19.4143571588553	18.4028366797744	7.18567177578837	0.961241187706658	-3.09961564880855	-3.1763275752705	6.89823350912305	7.01229663402165	-8.32935548537855	-6.72182635086591	1.38867543588971	5.173848903729	7.48931269013333	3.85631690374284	-9.11795405805723	6.76187821374556	-8.35961295847928	-10.4711811281232	3.70809278694961	3.62625269526335	9.31297824144129	12.2216430593217	-6.88443989575506	3.13523217284219	2.61250437809951
4	1.15990527946304	6.49214254174889	6.50426410575909	6.11417123920284	4.55108598594328	5.23769223544602	4.2313389523598	4.26860452153726	3.55684183309125	2.13660391015825	5.21363494572875	2.84318651856658	4.24932259069143	1.9993881163813	5.84529168029775	1.8003015479988	3.79721049331855	5.70376852323664	2.02637860932431	3.27153215660861	4.63472052947011	7	4.65404353721142	5.44517654364886	-15.5381455538537	16.8005873757993	0.101493871822997	3.06262591417804	5.86777536021267	-7.53352675889321	4.06275812439868	3.22286300553003	-1.77083292630231	-6.68807388560316	-0.0101186488958778	5.30867633492241	0.0284642661977461	3.76131594353599	-9.44105529090613	1.29255786995678	-5.42287528830159	-7.42493197510098	1.77062278213193	6.39288656704897	-0.698919427792225	-3.42719923989965	-4.35129015063941	5.54630172775588	14.8225785456669
5	2.96850547306602	2.868862318596	2.33086005614216	6.64797969905959	1.61898165846618	2.05978343805308	4.31425713883079	5.73109311226049	5.04942382108766	3.92715767532039	2.23141598753487	6.17132792086385	3.2843574778476	1.67965593015982	1.45577786436834	6.57853342981027	3.85059397672047	5.95901979214025	5.77399806895242	4.52947966383888	4.56869147974285	5.51718942681949	3.7793599021165	2.24927636149188	-0.789785718747797	6.46296277598728	7.13774713232559	6.40142389113794	11.2008088312614	7.77458816938194	-7.49459890626616	9.71519783700771	-1.53048473419233	0.438989650881861	4.28129386989843	6.75853105051959	-7.73950415813585	8.56450581914209	-5.36648304438046	3.96828227872134	-9.43613711651057	2.82582490254106	11.9494082365191	3.9399069715435	-0.794876969129604	-0.67437162199278	-7.54492460994343	4.26219001021207	4.24594802097447
6	1.100144568742	3.03219826617977	1	5.81970046348021	4.21084696047574	4.73809121352225	5.0529532955494	1.88555875996963	5.85708294723264	2.05460993425291	1.51920747293416	3.1307352836167	2.77919381314134	1	5.8330572658245	2.30379586854172	5.46040439336771	1.00251024605584	4.50079597640487	3.02346431009966	2.33539362292381	3.94359023367594	2.27694270700814	2.31174796768506	1.01051304241075	8.52121543285941	5.53575697968876	5.1147661385581	11.2981383424331	8.68963383211443	-7.87952109505491	8.91246328056283	-0.91669259647333	2.52778452017746	4.11416189318379	5.8535752121287	-7.84151091596042	8.63572394260832	-5.11103088333193	4.48565850150671	-9.08695590419929	3.24249569255244	11.6824339712439	4.00907433319515	1.51714858248933	-2.54999839041523	-10.0310744697969	3.73724504173745	1.38602316615735
7	1.19645205882656	7	3.76788249657797	4.62006632111831	3.49114368976443	3.23552941391557	4.22175088317433	4.11135605360156	4.48493643283501	3.09034920460816	6.09263590910875	3.4237771351771	5.17746678995335	2.67974988552085	5.56761431613333	5.12057928374828	3.09453721873392	1	1.69890515698572	2.17179097889208	1.47445447681637	6.9548048679472	5.04523842029055	0.404719360812745	-13.8143824184734	16.2627849269007	1.33109466199031	4.31123227402881	-0.982283608121346	-5.48369419690597	4.16772310475927	7.64202309956495	-0.409149215787541	-10.2606693200473	6.52775966764933	4.34671398951215	2.48723368553922	7.64267636462417	-5.81704159221117	-0.355216122988106	-9.28347162502192	-12.0499767995318	4.74360049118046	1.43252307032663	-2.35300652868203	-5.18210649344124	-4.33769724107018	4.6961687991918	12.6986899632821
8	2.28112432712643	1.89788426037465	1.25880536145194	6.87618809884598	1.29756545094808	1.61707744785579	2.59856401276414	3.54062674784057	3.67409456155021	2.63784011597247	2.08231293769971	2.54166201884039	6.41992023368444	1	4.4853950512158	1.44967621648818	1.03695450030463	5.59135775563855	3.71262026283621	1.05853644893204	6.65804729333164	1.90485892423219	2.60077862803451	1.85014856125448	-2.80371144420877	13.0176435294492	3.47787093686912	4.48445615617473	10.4469397088485	10.7572077737093	-7.23460353909152	3.51245658232683	-4.07869063687345	1.73786726185254	1.40675520139185	5.46656107907866	-7.96106797563588	15.1887187999771	-10.4721542864743	5.18020422949998	3.17478644312054	-0.743675817722411	10.2612122094364	2.72572276850306	6.15321902402193	-2.71433603273858	-8.38811998231786	4.53832502775012	-3.5624680181029
9	1	1.18712479594629	1.55440792908687	3.62406427398858	3.59576850030923	3.20971083355379	4.72499472777496	1.43705521707218	6.42611974280564	2.26879453104571	2.99612218725787	4.33896237472631	2.16227619851756	4.25192029304504	5.71798009793507	7	3.45894017427485	3.74768346081281	6.43065478725586	3.6909483365909	3.05599324398967	7	2.18643691992848	1.83986607083967	-21.3608787388856	17.4615475489947	7.03395531197929	1.10274015570829	-3.26310747197403	-4.10502309055835	5.09707892281664	6.26167730495863	-8.83066969645902	-6.00337691011369	1.38083748399621	5.42349336562035	6.86774651926922	4.75943424993418	-7.26021173813904	5.79998109677544	-9.33796741363781	-10.1396276316942	3.33689638377654	4.49292940438366	5.46139708377037	-2.3237286593718	0.411506628448829	3.87636723700827	1.22151282358144
10	3.9205886201499	5.42594247909541	2.15596468637377	4.22666974293614	4.27581473228377	5.31298685407803	7	6.1590219153298	3.43548810559649	3.77613024367349	2.23623982529997	6.37150626768117	4.31769253419915	1.3357866524746	4.80298184539341	3.39170250221063	2.59502337738534	5.34492648965485	5.36298714761243	3.1149612391427	2.69787666692211	5.61252360930132	3.00417771988747	2.3378555992558	-21.9916903583746	11.2845174243111	-0.0295415323752673	2.89509429669738	3.08757412609647	-7.315657591723	4.10331393748897	3.49307164912885	-5.34509948665602	-13.0936872945891	0.00541396841516345	2.26311695206456	6.81408235441776	7.99874959604643	-11.6293919455345	5.22020042720891	-12.0903274844027	-12.1633877848783	6.29812983221196	4.61528431099684	3.35939362548802	-5.47719870823831	-5.78278957651802	5.20303252674142	12.8032942626661
11	2.46461809404668	1	2.94815595018235	4.90153400604878	4.96772073302246	2.08648719975919	2.86801720908719	1.29798050432152	6.27537492231392	2.13396285800412	6.20195083111288	2.42931614631713	5.58585618598726	5.0502786165078	7	4.95957652373949	3.23784452493581	2.57987858781047	6.59531902553608	3.68476663883398	2.91807584463891	6.62369945984091	2.60988769072171	2.23865803537104	-20.3622298993054	17.8343518696668	6.79224256213064	0.959127122555571	-4.20103608361963	-3.18836871064578	5.65554252500885	6.95020688877287	-7.62565749192068	-7.55298254175037	0.658971953416829	5.85372397962268	6.48965639505309	4.78096237310881	-6.95140902664922	6.24796312661106	-10.3418200516143	-8.96525988008773	3.19225889370163	4.4610888861823	4.92033047798872	-2.67238830857323	-0.353316028564777	3.67021441147792	11.0667617431318
12	1.30066680401872	3.67414388303047	4.09085585208401	6.19061199059829	7	1.09325677452463	4.00447891012715	6.40788078729147	6.76776832327552	1	4.90610771339719	6.39110677448491	4.05419095607175	4.01361676834376	4.46880764003611	5.60730988522658	1.45331858435145	4.98572998356936	2.11318728126084	3.43066962903429	5.31699794799596	6.11570905297679	1.3112343153137	1.32416929340579	-15.7655024958891	18.7081266445408	2.06180097646745	4.01049649075383	-3.09348604263276	-7.73685100428156	2.11447427648213	7.89442928129647	-1.40968381594099	-9.91737630993597	3.05647365022098	3.69586483531025	4.08571030641353	8.11842286738701	-12.0567082152553	1.8478138753268	-8.29227702723508	-10.8485692150479	2.25153999968786	0.538502236444018	4.51270346868072	8.28607970759767	-5.0195233294959	1.84827324456616	10.1250236448449
13	1.35888193816411	5.22620748821956	2.62830842677499	5.19974893537602	4.64591072161451	2.40992589052911	7	6.2904861825647	6.06986781254906	1.46998368884132	6.53683496134525	3.98657208658425	1	1.40408850648242	5.33082557591572	1	4.12631304940637	5.88320218456116	2.29468476679977	1.53036790943944	1.57109657046672	7	2.57277118898879	1.31211498104762	-21.3262938793991	10.4735033689958	0.709954469182595	4.70855655413245	2.10897326190268	-5.12072112898702	4.714926417188	4.19296337158675	-2.1639778645247	-10.4436310089311	0.690563260266506	2.29904586772521	7.53058794396358	7.92532540569762	-12.6128921047278	4.30269510128572	-11.3168284297378	-10.6188521770038	5.7924686928738	6.75516767379694	-2.76864071746564	-1.18637051127274	-5.50734138470562	7.30309133801711	14.2885605162113
14	4.64081053871474	5.63090903371217	1.64967517746444	6.09575070104896	5.90722215377603	7	6.24050062887983	4.92278303067275	5.46428993473584	2.27930841682309	7	7	2.00257429943987	4.10786110182923	6.28908636119027	3.38571682544122	7	4.53711803192729	4.86029091238749	3.18263139354506	1.9121415072328	5.47438761368397	3.35094897296022	1.30486191073678	-17.7042094059811	12.3039922578328	1.56757837427133	5.67288244046026	2.8701359048214	-5.63233311815205	5.13434408395675	3.38830432172817	-3.48225996216903	-12.0466873115787	0.442113622482246	1.72984340493532	9.87670350726663	7.23648475092983	-13.355723740542	5.24291240373781	-11.5131820729209	-11.4753647005768	2.77968809717617	5.29963113907106	11.6362448663212	2.79641107909227	0.132375952035116	7.96307209295872	5.80426918537505
15	3.13967057592897	4.10658203286688	1.40911497314987	6.18545406001522	5.39466310331894	6.67337845800045	4.89064630196887	3.17051290606263	5.55698662204877	1.31770379959453	4.54446857233339	6.78119681472931	4.93199745582073	1	3.97281985021409	6.66929048839249	1.64390055019722	1.84484986166784	2.89467897461011	2.65199566835364	2.46117446663823	5.48364213654993	1.72553494320855	0.0362664830769549	-14.1070491798919	17.2319320512776	-0.145570131431677	3.67379693849645	-0.890869184820668	-5.22681200449443	3.4223794605541	4.57763090481186	-0.423495406720779	-10.0462120002573	3.51562347110515	2.39589276051938	3.97330094923041	6.81957700119336	-7.31635167088466	2.11751829095501	-10.8718022261459	-11.2721481476384	0.448929062955597	5.06847814231773	2.77119103504611	1.99201844627866	1.8349697790378	5.35363188551668	1.68444677477898
16	1.63186761029939	3.60756433006231	2.54400942157013	3.93283525389835	3.27896553309128	4.84222666643924	4.17518543268084	3.6228996974608	4.20645779591617	2.49950215105794	3.02608788054727	3.43736175832274	3.06717381064111	1	6.04512648132637	2.25064554048454	4.74443884899118	3.45110248934264	1	1.30239331213836	4.25073365575023	5.20046978033482	1.29239804016817	0.858408759710156	-13.6972061774801	16.4218657228921	1.70783782809811	5.69707106798555	-2.42018122394618	-5.69943281345224	2.11145321137575	8.02726003389271	-1.62705986172573	-7.11792317651313	5.82647076167643	0.859361036541458	2.83732411527567	10.8502282872164	-10.024006381597	0.296932340232319	-10.9428502058558	-12.8885890736398	0.38435180946414	5.17574971314622	5.48463824682804	0.956282031893434	-3.92956635436121	6.86043673306907	-2.8509837013075
17	1.10658917957535	4.04317839329172	3.6356077922832	4.80528748198593	5.23200958508463	3.8340946330913	4.04839590368216	6.91768179401485	3.99690049768264	4.01733136099185	3.26261548057835	3.6534072942549	7	1.92462581168048	5.4433823450834	4.61827040366627	4.33986849295085	2.43236469725261	5.09175605026114	2.29265352556388	2.72241965940376	6.36457517015929	3.32062523676584	-0.172988976676284	-13.5740556988398	15.5284083612515	0.981566649002328	4.3895579831594	-3.23966712898041	-7.87788644265483	2.75988907820911	8.34830163483413	-0.47311668228657	-8.33679117052135	4.56852755832622	4.82490167614095	3.00914864750082	9.16916486590892	-8.75907370058586	0.737628769145041	-11.2825833556311	-12.4879285509452	1.14662032887376	1.09136786267638	3.65340722217381	9.36729844447944	-8.10902860575463	4.6932184634884	12.5381794004637
18	1.55414353188681	5.35841919121979	3.03903177820341	4.23228044782974	4.75713928282819	1.43291926905066	7	6.25287289308922	7	2.01235937504521	7	2.15205632155298	1.62578472864312	2.21506310613178	5.77167796367165	5.49168566823548	2.16652664544498	1.06827374791018	5.57171212524174	1	3.37407568992423	5.99885319923293	2.20421284708669	0.465787447769641	-13.1603575723366	17.9224762194542	0.9625166994819	4.79912042813265	0.21767501271946	-5.8446792265999	3.54902021025207	9.75435651227193	-1.6865702066755	-8.91594606339061	5.78413119004471	3.59148298754822	2.76457164617763	7.92314336220356	-5.24733522607529	-1.37092112673077	-10.7498073754923	-12.5880458405964	3.37153822930982	2.53617010952912	-0.609624098312849	-3.50083703319342	-7.31955292715057	5.90346089143156	-2.54543954428638
19	1.56205900725099	1	2.38482858076521	4.41818236273274	4.20434113681719	1.04177543713076	3.77547198125608	1.47554537688619	6.13036513749009	2.92845926925679	2.70824820252068	2.25530799041581	1.82257111909946	4.12336627707399	6.10535006722315	6.79687823258811	3.17533033034731	1	5.82537932308214	3.23970812754469	2.42154304041525	7	2.31470710431396	1.72279439164584	-20.6978658136571	18.6402748866007	6.30238185814456	0.966207661361695	-3.59550459342779	-4.09384859312804	6.73051498747343	7.87074396309953	-7.77866298245123	-6.73138948698394	0.2585616861263	6.3455765926314	6.96714964452824	5.36593565731826	-7.76106993909577	6.50570541983475	-9.32783585326504	-10.1563855167874	3.1336486661552	3.4389386779248	-2.91328607784964	10.1996220835834	-7.42418549439809	4.69546560393428	2.31553909028261
20	1.21763005245388	5.76173267293622	2.04654926238777	5.94615490668322	4.09981530590088	1	3.23830356441771	2.36961324549722	2.3641811382275	1.26806091596289	1.32499187477971	4.16569088726747	2.11952797629298	2.70159296094342	1.92602023919607	5.5266822524719	1	2.20516066442332	5.1964874302605	4.46809965596598	5.0585748591317	3.64233564561124	2.60387157978667	-0.487855107681509	-16.6514870827741	16.7554581146795	-0.469195748795255	2.79389891117036	-0.711336132235721	-5.28808109013044	3.22271827936894	6.66493609137274	-3.27022656495455	-10.0411459816369	3.47091116387457	0.912595661744558	4.66235575820778	9.64640024123898	-6.97870746552643	0.189739626657576	-7.58675477952391	-11.6672725740302	2.74094585319473	2.1411574243178	6.2569080760154	-4.26577797365207	-11.5549218241983	1.09690313222356	4.37782015011424
21	2.79652494627588	4.00486605075514	1	5.39393400618711	5.13763159104738	6.467955362607	6.56573354493633	4.96962396370927	6.52520172481503	1	1	7	4.36706732490748	1	4.061597590591	2.71063291117871	2.15130292469986	1.28115466669357	2.28848329457341	3.2292795080964	1.88379687230519	6.2538616562683	2.98793935553324	0.615547568871814	-13.8124637220967	17.9527690883714	1.66146663010684	3.36455094017496	-0.306131286456673	-5.10759344601041	4.30925439145973	5.75714392663546	-0.064928868012225	-11.7777819311718	4.19167180562917	2.39420122161846	3.32508099685	8.60400045754175	-7.84468884961938	1.91232854192108	-11.0530884197788	-10.6355373176976	1.33430149786648	5.28824402375468	5.25637800086173	1.69040362655363	2.26416214423939	4.34546480560581	1.12133703368723
22	3.44081547579206	1.28656827184371	4.00167764312123	7	3.57032728481944	1.26783492235832	3.71723868660443	6.20041705975825	6.58003218261209	3.76322866915673	2.33431802647632	6.60846082550488	6.99955556005229	3.25683883204436	3.35887832867877	5.66984853634055	1.55625667119253	4.26670756910153	7	1.26506688687109	3.32394851221575	4.21427161113344	2.93654912839042	2.39544380846492	-13.497303625416	15.2880793363543	1.31213673102111	4.9911599015201	-1.33401439039653	-10.9549477383857	-3.45588985525117	6.21972273875816	-6.58036444787413	-10.3288612963997	8.21657608120749	9.2072483662727	3.97220881589878	8.46253885367378	-8.99746313816389	0.0506030794580761	-11.2528455168755	-11.0395999363664	2.65485497655661	0.531886379014605	-0.33658584585899	-5.29516895739477	-8.79762460263072	1.16658031098673	10.8293259386992
23	2.60032380794009	2.37872174009314	2.03990805717647	3.84426572040023	1.44889269883056	5.08780170822922	1.25333605849658	5.37978642182211	6.04869481050081	2.98198418098681	1.43154397818522	2.26655690946163	5.58630406542794	4.61382665262424	1.32878826688653	5.64349195842628	1.12843420643303	7	3.09454973994157	2.69578068502213	2.92149124818937	3.17127394011954	3.61217983576021	0.111497492320642	-0.48448930237931	10.6877983093887	5.39655739243621	9.10154460771172	14.5923493972937	6.14581588673216	-3.0011590779349	6.55469166828847	1.00936258447985	2.86630971228419	6.70048416353197	3.81591059507649	-6.26890955534826	7.49705206764609	-7.26435767828002	3.72976147550451	-7.24239753160858	0.3292176268856	9.64761944147918	2.82916458197178	0.801304971307943	-2.76818987228592	0.0433841103034976	3.11467333491885	9.67682998246005
24	2.42784234590241	4.76342154972837	6.86374297338886	5.93891869119727	4.226978949178	4.40102213885221	4.18449015728142	5.46560015042223	3.88097665108806	1	5.77611585547992	2.5803197234204	3.03821110278861	1.64937600451534	7	1	3.80384985914068	6.83950927401955	3.51662005835292	1.54168486311521	5.51892717353189	5.92048659057422	2.9580179811019	7.29301251045076	-13.4270502055007	18.2540152461801	0.911825149184383	2.83343067831603	4.12690689328418	-10.1713396082155	4.75860792740931	3.63064057031073	-2.83319434254599	-7.60459995012335	-0.89181262022597	6.50137158508289	-2.07707978444973	4.39584780280447	-9.95387431687897	0.857561752853786	-4.32557870819369	-7.8390511013996	2.51228676621056	3.95975977602644	0.388185491900938	-2.52686024441001	-4.81039172860461	4.69817272838972	14.3804693863556
25	4.27150887088833	4.12577162506531	2.72094950096518	3.72212815930129	4.85339465093901	1.23572677073168	3.73272015943972	3.81824181972748	6.76042295859231	1.65847083564575	6.00540902905515	4.80924358855528	6.59043549889085	1	5.03506769293475	7	2.9837684154779	2.39978323564304	6.28318370026122	4.73337504457842	2.04783071700979	7	2.96635699085226	3.96484611268646	-19.9793514006186	10.6374983440838	-1.18649674183288	1.38088630319274	6.36093238376167	-6.03121436921788	0.798570464738668	5.87966698152072	-5.94276862386926	-9.7139607452374	2.12572077605116	-2.46729570301516	6.28226941384179	11.3468760320237	-8.8115707571553	3.19093367427716	-11.4294359815358	-9.97574189410387	0.0379490808316131	4.13753417637054	3.31042855096893	-6.95380286704286	-7.25500466837966	2.31452101910649	11.4838743778125
26	2.16715791139689	1	1.71308413357508	3.98812232218035	3.15555693078676	4.47184035639295	3.97189357390415	4.12793757099391	6.74673093373862	1	2.68824838922361	2.88450479928979	5.13782010431965	5.24651301846249	6.7154687106746	4.27803999286744	2.499348555655	3.08851908904333	4.30849638625757	4.51430844549605	2.71558916495595	6.39914595839314	1.71883921496698	0.9520142964229	-18.3481184848563	18.5362358033613	5.67086109128044	1.06721487140157	-2.79264369786667	-3.24840317950563	6.10193629776439	8.13114791149219	-8.21491740565936	-6.78758492160781	1.18820846067361	5.51009194788926	6.94227564852133	3.91047851900041	-9.09484650903085	7.56141184932269	-9.44715287094173	-10.3737580613071	3.54835120525096	4.2685624519627	8.7902835132655	12.2934975663893	-5.90018167304506	6.3717520888344	2.28804466371617
27	2.33370634450496	1.15488643164624	1	4.46607297216911	3.82455088162317	4.57688082111178	7	3.34255594293302	7	3.23530032193948	3.95048309808206	4.10226363496827	2.52351820315455	1.76475786682059	4.87746311546114	1.61427277570706	4.43616743448967	7	4.65210159337262	2.14167481107112	5.60328752027602	6.07091434700527	2.34211207612327	-0.147336104287038	-19.3097059846899	17.8315956154987	6.3673372978337	2.39113984013443	-4.26196564946585	-4.64391692176229	5.08152259890764	7.20136000863194	-8.61958820263634	-6.81790894495926	1.91781769552992	4.60360941669233	6.92817092151117	4.00699384430108	-7.69444979817773	3.61776907714218	-8.55763392616077	-10.1019541023644	4.54173163556738	2.32390615778704	6.12152293872677	-3.76979319793483	0.827403898146799	5.5284276160347	1.17735719493099
28	5.98136031289856	7	2.88707044097647	7	7	2.18851072559989	4.51692174190432	3.65781731264351	7	3.33674918249532	3.22430731918783	5.39426577860126	3.44490296424861	2.58638450522689	5.12994021432424	6.78864520253694	1.66306508266632	1.61858519185027	4.91439706690343	5.38559624227959	6.40712557914835	3.18867430354249	7	1.96352839354296	-20.2424011264808	11.6656823553421	-1.50448380729558	3.18852764760876	4.74959862249728	-5.45910828503474	4.76619130204494	2.47792466492501	-2.06530716111703	-7.64034837394674	3.47399573662542	0.311028988313394	5.14421157922422	12.5378794744524	-11.6491730759198	5.89930549561778	-9.58365651526176	-6.98811491288771	1.64462682689425	2.78134430475932	11.8778049782942	-0.735435296806459	1.18880629090808	1.30983842053991	0.75265871334063
29	1.07724289424005	5.78491532550985	2.9675956607609	4.6821902487903	4.14629493214257	1.52806827174464	5.97905526698876	4.93004355044681	6.29521210167682	1.53172932928516	6.8173685110591	1.85965027043179	1.95479513797831	2.67766564139988	5.54630820069822	6.10992138099559	1.54971181609278	6.11543995544916	6.90226807351487	1	3.09738400137413	4.32743787444239	2.86688006505253	0.487074658864954	-12.4099565705278	17.548323976312	0.528006271565579	3.39674323148125	-0.197285585283834	-6.19997155152303	3.3198285203615	7.82749885743806	-2.7639241755444	-8.35789913159404	6.15925075884783	3.41090836371626	3.48588892513607	8.80891195994299	-5.41981616312096	-1.33910017437269	-10.2221764953579	-12.3060802767252	3.58140970997167	4.18085053474398	-0.681547790164695	-3.55339814628913	-7.32302096984339	5.62576069976718	-1.77835071230437
30	1.03632491766101	5.75479473937973	5.57036782772265	6.25551285619797	5.74466882226999	6.01917239243117	4.0965383377427	3.75710829378927	4.0847481394889	2.66552026484443	5.71566010202911	2.35759835330512	3.25902059030628	1.92207196706711	6.42995717612605	1	3.54177177312769	5.78423247477896	2.65624704310889	2.99279307281405	4.21129073720966	7	3.72894968029	5.37469322864678	-14.2901831328206	16.5784508176584	1.65015808913812	1.94582027026016	5.13262712740715	-8.43733942855394	4.11284707424313	3.58024503528517	-3.14970212008331	-7.34887287703524	-0.0525040412980363	5.85057139733577	-1.10249360345835	3.94583514016463	-9.94370821035161	0.651876433189559	-5.07197313654465	-6.98362599774296	1.50316936390918	9.00338583210675	-1.40414174391426	-3.1984078273761	-4.30388477204202	6.39330024380729	2.21112782459478
31	3.20212001344638	5.85243516411853	3.37870524379482	5.67625862672076	6.09389864458834	4.45246961768917	2.13474695797583	3.8087740869922	7	3.58629344527261	5.57693450968507	1	5.79268827349306	2.06476444287388	3.90419876222242	3.33869509014449	4.9190443324846	5.13556419475453	3.29638383802355	3.78935492548052	2.81807235312714	5.82613029284215	5.42136139732234	2.56785066516003	-21.8628036203593	14.0702381964427	-0.0577835877125873	6.29292293930704	2.38876524222273	-2.7331072027528	5.8322326556024	2.92272199403991	-3.77272139315133	-13.0560594915339	0.854155223503298	0.801619409890229	8.25893793090649	7.98053598407054	-12.8659960262089	3.39395704861744	-12.1937660402244	-11.9278012837444	2.51179777378358	6.49840688177234	5.934044387413	-0.295549960686421	-9.93293005005343	1.0636398678815	0.250054497067287
32	1	5.74200636234282	2.97845548848949	5.17278835445722	5.23278225490291	1.15170199375087	3.37121161345829	6.93207976223181	4.10417163045589	1.72511217932753	4.53645358446084	1.99073423859236	2.08767507072904	4.32147417399932	2.38973264887161	6.84323902650469	3.82296811623675	1.45757876150442	2.45162150936956	1.0630543746734	2.74443450065702	6.86608992690228	2.15639630871559	-0.643672076971683	-13.4134026257156	17.1439243851503	1.61889009570373	3.49174866509178	-0.808035395262577	-6.43081776031087	1.77422729966816	8.18559138902954	-0.015210534619999	-10.4752367538946	5.18900911962624	3.2977317830574	2.04345250582188	7.79133171776282	-7.25703570879104	0.214107851420798	-10.0247629515305	-12.0482302271978	2.34153454780012	2.29053372961284	3.40777501782232	12.5236399413667	-3.84957364006176	3.8738873576325	10.7167497179199
33	2.225731511353	1	5.89403160531283	6.11082913694689	3.72666441196686	1.28455368025142	4.28869476156802	6.33991379151599	6.40646421778152	3.90704850208511	2.80672123169728	1.81208200823598	5.6316574453149	4.34795544302289	3.5363960049292	3.24334418816743	1.06342789945582	3.62875804272015	7	1.2407976722848	2.45629319060677	5.72227095709995	3.45427742267647	1.96225015338981	-13.0970047453868	15.3571504539709	1.19989770303177	5.28774276063721	-2.57712272298986	-9.77029268366026	-3.06005695152865	4.97842066513259	-7.18971105787845	-9.48548101766123	8.43244334436577	9.05252264274711	4.40878897447601	8.56999282412414	-8.79760026778247	0.432971709830995	-10.9854046720092	-10.4675987807414	3.07075166978193	1.69065610155872	0.841460390467776	-2.84684385008867	-5.66760941187569	3.05567175533925	10.96958659958
34	5.16183013557791	6.98672818403103	2.43112148033302	5.89859978015437	2.54030212149922	1.66513244221844	5.13611455352507	4.61037821638416	4.86246223979404	3.47575446741329	3.4684503637401	2.03381450043431	6.75914621387222	5.63445982899651	6.04751216201653	6.80475927909008	1.82135205140156	2.90212642545472	3.56808392623981	2.59771909540771	4.96175288380379	5.2041410054623	6.68820480764604	4.89829686659234	-13.3663183297421	18.6847642915805	-0.218708125013644	5.04124605066499	3.02333294141403	-7.21517697105429	2.84681567908297	5.20324793129077	-2.93314771466382	-12.1784672359032	-1.01229045772693	7.2081552691333	-0.904755430648333	2.41596099925038	-7.80776555963323	-0.515278776963253	-4.40015730535116	-9.01922314171857	-0.770949204511199	0.706585388632939	3.56167495497777	3.24325804684169	-4.28126990547685	4.81762757154989	-1.97666416368751
35	1.98262455781277	7	4.56184216946974	5.6254674710443	4.07655403708082	6.75384761430616	6.55283129465689	6.06777216356089	5.3420526275482	1.78230385759364	5.01166468211608	4.54691885914638	3.32849672355965	4.35539085724871	6.48015778417085	1	3.14057931111781	4.90375943946648	3.13482831983606	7	5.380522304215	5.89293788496978	1.47143057480632	4.37853779701192	-13.352275258183	20.6982443298542	-0.260050505160005	-0.300998475649892	2.36195313459509	-10.2867345943632	2.0036595280895	3.18260506934659	-0.724202475514313	-10.5586302313753	-0.568600542991918	6.22448972499596	-0.680531558734143	2.26332656231877	-11.6064094226666	-1.07194295105456	-2.50049217916688	-7.28853772269136	2.63369956844032	7.4860558915544	1.22177525715943	-3.36470041301699	-3.75351526866453	4.64425107908005	2.89818222175826
36	1	4.0555915863631	2.98812396765169	5.46958065123808	3.57849728127469	3.36328316284229	5.73409139971459	6.16613399922075	3.10398727864444	1.47984434015712	7	2.33422319314794	7	2.48511350762057	6.26437532288152	6.59294877828239	1.0732530523488	4.66093367076119	2.9809418551951	1	1	2.74722842535309	7	-1.1857051723331	-13.6149982349916	16.1595974641194	4.44862415560589	3.85746213719739	-1.30777139403143	-2.39970842174264	1.09560174639936	4.27717191374908	-0.403502960833746	-12.5706815451041	4.78517815069397	-0.151924829986701	5.44792294255175	4.05322066763152	-10.9840770827101	-0.907864968403664	-9.81013645287474	-13.1730827551542	1.51755869699366	-0.319728782011583	3.11786800494324	9.02439875780323	0.53133653882763	3.33354280694128	3.7586786017794
37	6.90846220717988	1	1.88620542332329	3.71234539402744	5.37585260831184	3.72489689197627	4.68920690429686	6.74351584524864	5.13337584841094	3.7279034840465	2.64375803963354	1.38454573382512	1.57857355472287	5.04547821719147	5.97754911721876	2.4924981238922	3.23772295691091	6.30684824660189	6.10450272182082	4.39233018581235	2.20477772606795	6.46868763559556	4.6035810301288	1.66406715740612	-16.2045531664787	15.8217313933331	6.20682343804094	3.56918081079529	-1.64982664367701	-5.15031157916371	7.75880430456724	3.77565051319244	-3.5499626607638	-5.8996693770753	-0.375898655017755	5.49032046563263	4.68097425189069	5.04503514005054	-5.19430443554564	4.80609931945424	-11.4705906349867	-8.10282484931994	4.17994935066575	3.08257688051207	5.22879408693445	5.18545715417289	-3.83323799664974	5.93006538694521	-0.0256193978210994
38	1.83726003145318	1.51363875893179	5.06188643102859	5.50894515424306	6.38339843857804	4.41163715559045	7	1.87491697524332	7	4.32669265150053	3.06013192461019	3.28194657048383	5.602003737347	1.97113453077438	5.48213164584963	4.31560378574068	2.02289891523265	4.10555355442952	4.49512789298124	3.13082304599632	6.61826718164702	5.95196341990836	5.63672558957246	6.7700626490107	-15.5469359194663	18.8826617019361	-2.67885329261071	5.8157210360279	0.40064755440722	-6.65801315103869	4.69874202338233	4.22532009481216	2.99117395873184	-8.02356093365558	0.992631430090867	6.2319041390552	-1.57162583244392	6.25995129370324	-7.85157250074157	8.84109175955748	-6.46550738005763	-6.68514997804665	-2.59553394194515	6.82129004739132	4.91410514761692	-2.73416115349323	0.0316259695615301	6.85774088196149	12.0966315350359
39	4.86905917613594	5.41793845838417	3.96156971139644	6.6574526481686	5.31886886679052	1.90692476772894	6.34039635824744	6.81322355101892	4.97794482915621	1.98702543055485	5.1633049784358	1.94376807719693	5.30919018474522	3.45858894863456	5.55784895648555	4.747364151956	1.97452192505725	1	6.05109472515969	5.21902631800553	1	3.89223928001205	4.35394322961167	3.21899792262449	-17.526223329151	12.8995326262882	0.544129025197804	5.22392678409255	4.94356533180889	-4.68729954167754	3.13462762407202	1.89058239339139	-0.226619565057847	-7.83816744254052	3.95132280246279	0.0855652505149949	4.74238160349772	12.1213244137341	-12.474820784942	6.69006209674843	-11.1597905266468	-8.06632093832117	2.44496334351136	4.38857367931029	3.87988765271601	3.13801167148185	-4.3008942706796	1.89597974386119	1.82560102026831
40	1.70584625794698	5.77894514720457	5.75282156016329	5.73485386106603	6.07710783253022	6.05484387255486	4.86636861720388	4.810700725563	4.04761080210412	1.57019841460064	5.60133630024584	3.19507791275104	5.18587222338367	2.62407738434463	6.66249195205698	1.84563718631883	2.97240433533876	5.66114611438935	2.71143678915764	4.67793789397017	3.99145188610623	6.18218328396057	4.01888935600373	5.33304047016871	-15.1811217521404	17.229233667654	0.638777044689331	2.33224354082416	5.51166076892431	-7.81543348704903	2.95925134768973	1.97551128589574	-3.80934974385538	-6.70048912248954	-0.838543177382079	5.66814498054792	-0.877828732268841	3.57125246733649	-10.6690100975646	0.863030980492745	-4.99146025114803	-6.77133006580274	1.40770415921442	6.73744014598177	-0.554452782620168	-3.51912883236114	-3.50633342598114	5.04837959274046	14.0541714121672
41	1.83708561818109	4.55468170645301	1.6484737028095	5.38101291266944	4.37842495733924	3.62201034461773	3.18079402697471	5.95183894114897	6.23334900912791	3.14587680908977	4.60570074353635	2.76124721281124	1	1.92935938543653	2.28381448297635	4.68177750981251	3.59010639195787	1	3.97983446368872	1.19177717444344	2.3077354780288	5.3372159993338	1.65168031453547	1.45711748069323	-16.7087567682112	14.6436515208772	1.11847308643223	3.45422948054918	-0.882484959809869	-5.45178424903002	3.9550298355104	7.88838164031739	-2.55722722994286	-12.2406559899713	2.98534888443939	2.94629695732859	4.76734187874968	8.96782266276091	-6.84353808135109	0.966334452596441	-9.93780541209902	-9.49861036633574	2.31584988992987	4.5571220604923	11.1866942513217	-5.05674659427561	-6.48060554623095	7.22533386261785	3.70624800310094
42	4.23562140948599	1.84767265144091	3.26172526580186	2.92715561978373	1	4.97884089959436	5.46161325463244	5.26167370144006	6.77027820174545	2.56643497537877	1.71172588509912	2.26805646440058	2.60623904217745	1.33639170581356	1	2.51585527314947	4.63549914754246	2.2302082976475	4.4670898292933	2.99716692915643	3.07978833185419	3.28774596148084	2.51160609508686	0.0111749433218024	-0.0623343799007993	10.1039078744355	5.51403529024167	7.56389428049504	15.1471923827771	6.93503008369666	-2.99976128979173	6.70619331341241	2.07118072621882	3.92268910202518	7.66298938441191	4.9328647754196	-6.7330782099626	6.88405317474767	-6.53944491312897	3.99665570695313	-6.62122890338484	1.25809941251323	10.1189447833589	2.14093639209212	0.255276362631699	1.01283088670886	0.648933422272092	3.30676842243002	11.3256586855034
43	2.14814275395895	3.55970575997133	5.06324527029258	1.54660695927429	6.27368619320973	2.36334748884845	1.09964169162007	2.78222548002162	5.52306845051471	1.87163858302074	3.8039758396691	3.74305197760054	5.42730303089389	1	6.46037703937054	1.56695781737109	1	6.60756954752593	6.76871688407303	6.12708724671041	5.68132134897005	6.33040940982556	2.86005553461782	5.54294085003329	-15.4813771989504	16.3453920107976	1.66727331116465	4.55387537529514	2.300745721983	-6.16547111077643	2.38275217280108	4.17616306051513	-3.98389850071946	-10.4408152075321	0.19878605047179	0.526765418843953	6.50250079528868	5.18328891772282	-9.55892133465509	4.10737121228076	-11.2594824787675	-11.0055514707983	-0.620311736637975	-0.125836263555383	0.381816299078488	-3.51048262677214	-8.46044989262484	3.99486032211571	11.9187161507659
44	3.63757600995583	1.52873101613297	4.17740267485175	4.21912936131845	1.78455350576174	5.31846607829015	2.47404240889155	6.45661767558111	6.55432654110543	1.61479086431777	5.96189585343071	2.3854589616014	6.3625116837337	3.88251714888686	1	5.2051297421018	6.98717062084046	6.49126278035685	3.08155655754266	1.38129766499083	1.36163338605078	4.51014536748547	2.07469535737861	-0.589556918625196	-0.537034352727942	10.3154520579763	5.93819065371807	7.12989611716054	15.1361648507581	6.67122376474375	-3.48646862907724	7.42157034015939	1.69841083186049	2.86352051300103	6.40030166283272	5.70884306879798	-5.25406154056125	6.74265102577366	-6.50493367594142	4.0706645398384	-8.04171009980612	1.65056414101646	10.352823904177	4.50489898759008	7.2028168608914	-2.71668795186678	0.644162778158312	3.24376088404605	6.4500167498299
45	4.42294745164592	4.09183964940972	1.02682708396921	2.07135644031295	4.48062998192339	7	4.33108572425634	2.6752773246681	5.31715245634171	2.30172433499987	6.13481697433596	1.94955876143772	4.55579893127297	2.10652407334668	5.77203069544664	1.6966444040558	1.49067439785829	2.7656036678233	7	3.10319563897757	1.87402412587631	7	5.45385117737165	3.80131234629026	-19.5579598334137	10.2596598691363	-0.0743662216885307	2.79644523270387	4.86678197830958	-5.13493108463739	1.91758170468562	5.93495709736953	-3.41387318398841	-8.94404615906848	2.301704238898	-1.74603517295091	3.6615748398792	10.6225066999846	-6.61205917422266	4.87625802231108	-11.0867481408667	-9.06294685649039	1.52735317933103	6.21515258806243	0.0869973916690764	-4.86288444462941	-6.35101601713158	5.66341543476723	3.49476314541565
46	2.36442844079241	5.30834121629076	1	4.84740494957584	2.48240703637413	6.2662800738124	3.93095381402214	6.11637507991255	2.89676476843375	2.25723909419798	4.2303619451554	3.11976114179242	2.50593652924151	1.70319883707026	7	2.66934592764534	1.54294234371195	6.18315609977727	3.03488418979143	3.87295613523349	3.11782276594988	6.99228950533997	1.13391158407879	4.46259218954682	-11.6012532705187	20.6058190124603	-1.57993380228943	1.70653279256764	2.77936916368729	-10.5695565687462	2.53496002762601	4.14449155859388	-1.20388484571252	-11.2040275591502	0.784907596471679	6.65904975381423	-0.543085789140333	3.04822033278098	-10.9320240460735	-0.925615384423522	-4.27475695150871	-7.4890032101709	1.3953806027395	7.61696706802786	1.28033877244697	-2.85687099372725	-2.08722168637562	3.16884322245927	2.18926723524026
47	6.05182815290028	2.6503867450658	2.22267142651204	2.92452932105499	5.30323169813469	6.62835321655518	3.56166382712324	4.88491842897309	4.8799091415176	2.38951177724077	6.43006124342907	3.81287413015451	3.35571115227432	6.05898453839287	4.80392420225298	3.18840149970639	1	1.31720947707296	5.43125949033156	1.88510800463233	3.43260615012939	5.75610396746232	4.36896899073294	3.71900048961874	-11.4341917235849	20.923743916268	2.05451482664883	11.4311079003591	1.99055753465157	-3.07579265034446	2.44320407147446	2.78688895933834	4.83050016968591	-10.8947157398047	3.2298097981409	3.41734292092274	-0.795617368532842	14.5766599002762	-6.29878223130558	5.28134552183953	-13.2803417908638	-11.6924667688756	1.58434523679887	1.11266643854217	0.859332691290568	12.2227721728662	-1.74948018782276	-0.781157759849847	-2.81484835388081
48	1.60491481751998	2.04863292215239	4.0355512593641	5.41898018786048	1	4.67699565625301	6.33287513940482	6.76455596917252	5.45106616269358	1.25495323225772	5.41806886101493	1.50180047088814	6.83062582820055	1	2.75212922652414	3.47097018302483	6.21041606419368	4.49473228114141	3.05683973728483	1	1	6.42405356685411	4.13409523054643	2.88266783411416	2.01105538123243	11.5485495296362	4.7570141321617	6.02579093330646	12.090869758694	8.81920160110278	-6.44040471719555	6.99839551633638	-1.23223983142611	-0.799899197273294	8.03443934939904	4.17113690966926	-5.21691130981306	8.00834784951004	-5.52836813862616	4.95045418667393	-11.2894573203295	2.34149817501853	11.4706829485635	2.46834479067028	6.12533122663051	-8.14521538200271	-1.60717876417661	-0.617102113320545	-1.76798920964079
49	1.55393402183413	3.41128188412352	3.18649884771697	5.68265663966751	7	1.76502230487626	3.32338773730931	6.79973752653435	7	1.90041618774598	6.22856364215117	7	5.63489343241829	1.66086436497815	4.50245569134794	6.81624776594147	1.8855806035646	1.02288325874798	2.12247701957175	2.46319283521866	5.22637451501351	5.66822504547498	1.95267959950608	0.183351629209403	-14.4022119590704	17.7544160115494	2.67664181046957	2.793723437975	-2.143640459876	-6.93573057468005	1.98587869538446	6.84028658610981	-0.974665798319801	-9.85876203289934	3.90735090721353	3.79795353987389	4.37044141572527	6.68067661615501	-13.0696507313176	2.0653227113979	-9.46201132401828	-10.9863616981012	1.93841318701273	1.81552493414272	4.49554315618471	-4.85100671761655	-6.94932788846785	1.17649785046253	11.6039310492876
50	2.26576686992196	6.97834400981443	1.15986998843826	5.13657858881921	2.98857888251527	6.02928391453737	3.96115216780898	5.02269421994369	2.76937739400089	3.26713412342687	4.78606560482805	3.36711886687046	3.7674047367402	1.66447694370376	6.76375993051048	2.76136532731106	2.4593601268351	5.59271066951905	3.22515390628397	4.30057104189599	3.60159274860156	2.58972149121519	1.63848330332844	3.89731063757299	-11.8201133360288	19.1075786636288	-0.653985669779929	1.0054853659507	2.02672237654503	-8.89091761227141	2.29317350861745	4.01144203134976	-1.27152544521259	-10.4365265032979	0.430072951973431	6.11878782450044	0.00978001311071519	3.94845810001221	-10.2941786257888	-0.835236033405589	-3.62113014741628	-8.45628855339203	1.81865379230053	7.71542628972194	1.51852527716213	-2.28540928898701	-3.58040161048391	3.93301945413882	3.32593223709135
51	3.00286173676962	4.34442493489311	4.12573228075422	1	6.5073862882061	1.9129296922554	1.96180484146052	3.76928642816253	6.10924497464604	3.44037510770957	6.50302405293231	3.11726118840181	6.25905592455915	3.06839368307018	7	4.78003626142701	1.69619727567593	5.99431374863747	6.5664978019103	5.52594785742967	1.6659133312284	6.67769637191351	3.27202234154371	6.49635883327722	-16.3609679240521	16.7127144162759	2.09608514112372	4.78042309586796	2.06978599627594	-6.91698188983334	2.5447522551797	1.464716587265	-4.46826745651226	-11.8635907662033	1.17100976073485	1.2457656337475	6.10344243328766	5.54042053145493	-7.98404510213365	4.26732082236017	-11.9342293542003	-10.4682144923162	0.566789383864085	1.74834501705941	1.14091140389591	1.32141534404211	-6.50570975793995	4.66088606050849	9.28047083581052
52	2.35922357529935	1.70934648135329	4.64579729688674	2.20799417959976	6.6908742571616	1.73953323566664	4.30002956597483	4.80516699335981	6.02028986283608	1	1.79820422084685	5.5006211906986	6.54947353402322	1.76627898543696	3.63404920827009	2.56579896483197	1	1.41596009133296	5.08463074777212	2.11457664957438	5.54608513641613	4.95128567468102	4.65416054606427	4.2186301446085	-21.0421625717883	14.0176299403208	-0.952740634861295	4.69858040070599	3.57531336693133	-6.17938113224071	0.913917504867173	0.164284297945035	-4.10998562695237	-12.9805688045314	3.23764258919249	0.800066919619676	6.37996036931389	7.80866405271187	-10.4095198263792	4.67483903336192	-11.3176433206601	-10.6694695073439	0.249071242512622	3.89094009647634	7.51240715533928	8.61902345068795	-5.5842927025491	7.02701967811211	1.68858069114275
53	5.00991140932918	5.29749231991989	1	6.325541130804	4.92654633527754	1	6.39461253049373	6.97132010543303	5.45264158260772	1.74987752202773	6.91969040108932	7	3.55678321234426	4.30540959109672	5.9182615382353	3.53034205876852	6.85171875423736	4.7709165435713	5.28765614508916	4.29375973302248	2.11856341609676	6.17301080009653	4.05903782901916	0.744705653244054	-17.9454729527856	11.2517421768571	2.43299493643606	5.51323698096474	1.57548618202295	-5.10575256501024	6.0128485641892	3.01081586062771	-4.32095630825201	-10.9613409363834	1.78148426415421	1.68613911970514	10.4768057424607	6.85002188549161	-13.372583090657	5.41123456541874	-11.7455498497378	-10.7539226196467	2.68798137815136	5.19757167765549	10.9149405670181	3.94765211390255	-11.1333236549236	5.47426826654404	14.9758711126257
54	1.20553023516892	3.20325586400663	4.79235977418044	1.71834791032685	2.88183305911542	3.91864250280793	2.90455661664454	3.19989093683984	5.20587127396487	3.38847530888195	3.93684295305366	6.17939283205788	3.49756413199247	6.72413674398296	7	5.33111780513077	2.57212736990297	3.84425518402576	7	2.86584978725802	5.44421248047531	5.41674857910017	2.58344945348771	1.67650219053692	-17.7138670374702	14.7862924382206	1.6005180569711	2.08830886274637	3.11063235375617	-5.98471812788661	2.61931608033026	3.48823066842376	-3.32409277211279	-12.0443222583578	0.626963268764874	1.01485195462712	4.13005291682383	6.59948125222633	-7.4895280988016	3.00765905359999	-12.3617551769229	-9.82764045346415	0.679654678254369	5.17236443430582	-0.544310041770147	-0.615312549154097	-4.2566330874102	5.13313002472452	-1.14805021090453
55	3.68185404427855	5.58067918436666	2.40789077339213	4.33674036477927	5.50198345178412	5.52874840383368	6.89672876631854	7	6.47021060582109	2.77068970654129	3.39026220375822	7	2.19967176302989	1	3.10519156281555	2.46473217190663	1	4.81794031371539	5.6748141333881	3.52055865181785	3.86480699912185	2.28576440722729	1.5874848474284	2.54103375817531	-20.5471923676404	10.556941332707	0.547034995544587	5.72913794203961	1.3425216092725	-7.62771210173617	4.57114757005006	2.69257139397753	-4.50822216609174	-12.3769909613224	1.34272768360752	3.87171696713676	6.6011073639873	7.69435251629661	-11.4420405468985	4.68406256534043	-11.6301133720889	-13.6546893910419	5.76481591858689	5.98468895756763	0.223000309357827	-4.97206913492975	1.04024472398265	5.33839098153891	11.7906375816643
56	2.86035314087974	4.02093976683393	2.48270366401072	3.92930793538432	5.33973874575614	1.96767632922123	2.25514648899647	5.57175438290463	2.84134320450373	2.86211775220397	6.3165679558297	4.68439204242938	3.48491863001365	4.75383569518727	6.96819514062202	2.21210398938593	1.35528523568269	1.81764270885974	4.39471262792166	4.02855799543089	2.00474337958575	4.95275826277827	1.28472242623411	3.93528111160446	-20.0829423166783	10.2730184988506	1.38015287839569	1.59753294534949	6.22401766583149	-4.74712351884438	2.94533379466001	5.23610440783049	-5.4705094645504	-9.05940970708385	2.83939035349306	-3.04535293108798	4.88264760923157	11.2733671661004	-8.2642625411173	4.06367821240097	-11.3490749953154	-10.1008818265037	0.905336739670317	0.752986102714316	11.9390141486301	-2.30608382949015	-2.12515574304494	4.85197943376828	11.7445295751791
57	6.2164083244824	5.45539691911884	1.90754636062447	5.50594072874414	2.83531105957639	2.45829963044747	6.94801341951117	6.68669600717313	4.52488541540666	4.47154663651529	3.27471113116922	4.81387202707148	7	7	5.82328776322274	6.61054438262776	1.14097707531284	4.2473437605611	7	2.70239947289598	4.51520580392386	4.14104479683426	7	5.15042099446843	-14.4083434071821	18.3439734758228	-0.419083400758092	4.0627617325877	2.45810700431072	-6.66925129226113	3.42994565955033	4.13847444713234	-2.65361374848914	-12.3294935653383	-2.05644170961429	8.04803883726514	-2.11924637414341	3.51675611832986	-8.58964124865767	-0.537366242774226	-3.95523330049846	-9.67126718497771	-0.903731666947871	-0.106509324267351	3.44953274268504	0.349675875997602	-4.26328884746632	5.04791018533223	-1.25037277990516
58	1.02621861791538	1.53086721575941	3.61191102230551	7	4.46420455416094	4.10493064977548	3.17110227381353	4.63861950266245	3.51210773171415	3.78755688947593	1.74741451460863	4.55329235464163	4.97364889246672	1.97125231991466	4.40115701370554	2.78160126526251	4.20643345402371	2.36585337021925	5.00587721943497	2.56173297700575	2.37546700977184	6.84364992952936	1	4.20541411573289	-13.6431093131458	13.6982073104263	0.417914093496855	6.27135283781448	-4.19588114835032	-10.1214838274278	-1.18866456693714	6.41708469570096	-6.51351011513662	-9.13800922829487	8.13114836988884	6.8186311322736	5.66365045600736	7.72104100488067	-7.42268330415479	0.071419946212739	-10.229505568734	-11.2729452486995	1.56835952824572	9.24979010056724	0.560982139855135	-0.332308962534781	-6.0906903378823	4.58328558567981	3.69966429151164
59	3.07161468270495	2.13315979649493	3.7014671912123	6.72822263154546	5.37207370228941	1.94759527612637	3.90535642063205	2.36974233737671	3.40688253516577	3.38602920909693	5.15734023712287	1.7716609318017	5.1024208569415	4.81632408352164	7	5.49558299839831	5.69088714468775	6.45548773147084	4.31389016638193	1.91344097401575	3.94167227954761	6.0164419034942	3.84914040684092	7.63699709856929	-14.9501916007976	18.2685520467144	-3.39135006514564	4.76148758906399	-0.525058248131826	-5.60841053039204	6.00922155413873	4.22872487828375	1.7957279594867	-8.41230233450272	0.509345798087367	6.55403838130062	0.269366894097398	6.71144618807416	-9.22733142189892	9.56816961440722	-5.33919106378344	-5.50938485092911	-1.63893527847885	1.18815794320379	3.13797919579752	-3.34495754199212	0.997270925082423	4.59466756865866	12.4886154749448
60	1.72799025229422	2.61518708191945	5.25614567094665	1	6.04763190018792	2.32389014517114	1.67324771594261	2.72769815405269	3.49033433713498	2.59309421178572	4.0084533846229	5.68936648819877	4.57556554637582	2.35248676983139	6.57554054596327	1.28510455096864	1	4.54557145024922	7	1.67986345830725	5.65935491361085	7	4.09907911982839	4.97888930687448	-16.0970015555678	15.69550103305	2.10692474644865	5.01214640441523	2.48958968888293	-5.55398573316039	2.28568714905755	4.18535448303999	-3.0647762915553	-9.88795175681487	0.0107822694616183	0.28526820797031	7.44440232261329	5.88619126838132	-7.85325840017407	3.1226410594268	-10.5888845799319	-10.3414245068961	0.534809436804475	0.20940528400579	0.362305299965784	0.854757798648654	-6.38400042551894	3.63610703747733	11.2487959141442
61	2.42823535768521	3.74830028378879	4.70912717618864	1.15981225382539	6.0296717273916	2.38765287752462	5.66788768690527	1.98349546262357	2.76063622617191	4.03178761655345	5.12675364847614	1.55542994228884	6.53056637901376	4.37447577408038	6.80162426746457	3.92746436303839	1.07790013525026	6.33388312050197	6.94002766147121	4.93952009739072	3.4594482863733	6.04880553852105	2.34003067373931	7.03655895695358	-15.2016624758062	16.1548307334138	1.93504544427066	3.15082378875795	3.09437207317967	-5.8410690551385	3.00496528682172	1.43767258661378	-4.93970600521385	-9.96794106633448	1.02450070388215	1.28913514050627	6.33013888099489	6.52947113728449	-6.63096850666855	4.64720426546598	-11.8458241323519	-10.9715037347308	0.950122024292107	1.39287653325924	0.941504522994046	2.70361002844082	-0.426001140453703	4.62473230030522	11.7668620628326
62	2.82867277563144	1	3.89218800951062	5.75562542154241	4.79328977553383	4.47512745180105	2.35389647999755	1.6519683673729	6.59263809357032	2.10677464272788	3.6277268692443	5.21574071040112	1.60684555746058	4.07821467564007	6.19482646988943	2.79067326032587	2.11328729612047	1	2.53654396018708	1.39730290947568	3.2243561917746	4.59760447377195	6.44623019062685	-0.488245011061352	-15.5715384396153	15.9177521352392	2.15701302821301	8.07495198739021	-4.36515188848485	-9.50074697417053	-1.21294402282067	5.46015840087151	-5.08132553406258	-11.0213250775792	7.03389911115419	7.87475617494374	4.73273365358773	4.59817989053178	-4.67346815589775	-1.11538440126795	-11.5876251471994	-13.2614053769018	2.47959878700072	0.578271574206189	0.864467768244979	-1.6338530465481	-4.14413785426836	2.36698118802358	3.31060287425636
63	3.07962312588725	1.58847255684054	1	3.95122578459753	2.54641734717644	2.70036593679735	5.90843359602207	3.75209490746502	2.88198056222753	3.02053744024062	4.34367975691923	1.96117776990278	4.27893755523374	2.12402899444253	5.44239810033276	5.98895931710436	3.07686687689898	1.21575963905401	7	1.75403072683893	4.21970132934442	3.33667370615714	1	1.23904643061075	-19.9136776926467	15.5863544051306	6.68622083421982	1.31107083012295	-4.52300523466338	-4.28404909127042	6.899568380887	6.04249833522447	-8.53884510066704	-10.0077388769306	1.59982911439731	7.03264653432204	6.80504079353997	3.87334507038884	-9.08973685911733	5.54350641821058	-8.89408358119423	-10.8172292298791	4.47901212872475	2.80279228808886	-1.08039910344521	0.52227446480744	-8.27882668078681	2.23896795635717	-0.428948587939505
64	4.10948197200808	6.63712136473407	2.14954936820118	4.13145795782836	5.38963754335967	5.37279729483385	7	5.16988840510662	6.82276537357615	3.03903966469946	4.12922937133818	7	1.98618276336104	1.71169652024969	2.45848252273465	1.85935375718699	4.30291516215025	5.82539575437798	5.49991064474232	1.21908374024001	3.52081632067961	2.29312469461988	1.82591416941098	1.5837870238763	-20.7945598834492	10.9055393179377	0.798386721215385	5.78623244615087	0.535917103663549	-7.86057080922034	4.49674378843215	2.75309221162435	-4.27186949813049	-12.4931107193962	0.643809997993635	3.72346879355049	7.35974594429513	7.80747876644382	-11.7750735955181	4.59533971735058	-11.4114789249726	-14.0676958894819	5.9359707929145	6.54174658853717	-0.231709528720207	-3.44598934027837	-9.79383447966417	5.56128226736512	13.5784944358276
65	2.47374764001745	2.75324527748626	4.46192911109195	6.5414967560123	6.59234062609326	5.71315161387707	4.53341092867393	3.18448327429513	4.05521901753933	4.28866695215253	4.6500901498978	3.808294755132	4.68430214846774	5.83944714107048	5.33406300871793	3.99053529635457	1.95162248376288	1.52722257382387	3.08088509895712	3.34487638004273	2.26102561087123	6.45959337971761	2.46048381445643	8.69610572140106	-16.0534921628566	18.8427511790614	-3.6295197220016	4.07254433423106	-0.922814381595808	-6.92095616454713	4.39950128383437	4.4510985463359	2.29483988493281	-7.46447043744581	2.09106796589295	5.71224764727019	-1.75103766533279	7.87880509026214	-11.3354674946958	6.59699811949634	-4.16674358250759	-9.05503731569366	-3.13800439642592	6.14447486891494	2.74470639184095	-2.05973395917401	-7.85338501312204	4.19949848662396	2.18089391246314
66	3.90298125533105	4.98797512236676	1.42077529354363	2.55087953990731	6.33373357369354	4.74054673984375	6.16138920065406	5.26893883566834	6.41328185377597	1.43908414028647	6.78046029999315	2.87418278888345	5.89566283758001	2.05497826441587	6.78896265165653	3.47239382094887	1	1	3.24226386936956	3.59544436362749	6.76718716240622	6.48850663173435	5.76507651245194	4.96510533730896	-19.7086025106761	10.4666051649961	-0.71931894366972	1.22494836994475	6.57454247318778	-4.00617465040343	2.66401812955206	5.35554033160712	-7.44771618833155	-10.6927817369538	1.22833468551391	-2.7885045015614	5.13236434498596	12.2704260953872	-8.17749502632523	5.15619681747285	-11.878241107564	-9.41318667132285	1.12402818508431	2.47903073379887	2.2187975106549	-4.88384527842301	-6.75036982010816	3.86797902784632	2.91518463287451
67	1.98339726570181	6.32451220619537	3.75268422221375	7	1.9006068792314	1.84036221298079	6.37874160656713	6.93049707024616	4.93872242029072	1.10801019335889	6.96861405980501	2.91021101782485	4.41033621842666	1.61473943649951	6.32193723117775	5.91408553454056	2.58866588709999	6.16879514963039	4.86344583903428	1	5.39162525268006	4.90004208933123	1	1.44179673978222	-13.8836519206172	19.3861495476669	-1.86198638442365	1.90968576439176	3.9212683569902	-9.39673194909627	0.668748356725887	5.83315770969068	-2.82101762929718	-10.1308884248813	1.45229344530393	5.74221234747742	2.36028030024088	4.57856984807759	-10.5631750593623	-0.790453126853705	-5.17978036399938	-5.49105177913968	0.845485135362625	2.65788624279361	-2.84573125004503	-4.40245186149011	-6.37817362724985	3.87036864191766	10.192313914542
68	4.25701357729866	6.17830629812074	1.64587060551552	5.23276111523823	1	5.09728444626908	6.50052715164433	3.83039379392243	4.85069783969081	4.65025015078836	3.21890041464799	5.07052516233986	2.66474803321815	1.09867040093579	2.80402271491792	5.68159428013652	1	4.89695584963024	2.00353570153192	5.15160893608286	3.40276229783426	6.58573779475719	2.88784829765605	5.28126691875353	-13.0804391308342	18.8507442567771	0.925975574583014	5.61797032961452	3.54414293306106	-6.83985948166019	3.54961138858817	2.2808217920472	-5.11197888249442	-12.5842268700094	-2.91500537421958	7.09092566866341	-2.07474370143524	7.08134970024359	-9.27545424980409	0.856840614130327	-4.36507384203782	-5.9062087788519	-1.02410300378946	1.74135984173519	7.23376937689521	-5.02471688526505	-7.24646170936232	4.62245784232076	2.14830364572186
69	4.49650096865756	6.21987527268891	5.14247847698482	4.1777689062725	6.46349011144822	3.95953532136198	5.23548054392538	2.26598175412398	3.92308157236668	1	6.39116777054197	4.86099797085736	5.59111945861983	1	5.61439886434294	6.43828811303685	3.24338189314896	5.5742609035395	2.90124616920129	5.15926320545192	3.29756832384957	7	4.89415125542391	8.25313518973935	-16.1791087008256	20.0525786644251	-2.96726615752197	3.00270387260642	-0.294429753702505	-6.01378796084126	3.60700855271878	3.15792664095171	1.27318850123991	-9.33590411639893	2.0278887550145	3.6618711255633	-0.90872938044323	8.17143063516945	-8.47419094896743	7.51293007412297	-7.76818873793115	-6.6452630272495	-2.96042686618565	6.8003843381483	1.44308042451141	-5.72907043160009	-8.47380528382005	4.29246803049079	2.39583808746668
70	3.47075252498254	5.71747783513212	5.5408342513077	4.67529940802979	7	4.95965880127294	5.13012153950165	1.51157897800107	2.39656720964583	1	6.17263717355596	6.63417575791451	6.32000786122906	2.11064297634774	4.94676178463144	5.63276902562034	4.12173542818652	1.51314377609085	3.06930745174892	5.31440997109696	2.89742368253726	5.94637328929421	2.61679700637938	8.36971801352704	-16.2187830599544	21.0688600682014	-4.59839932678222	2.45659920026016	1.09515247287491	-5.89925960399649	3.48791708564841	3.86310411975913	0.736645912735391	-9.3905547042599	2.0135042990091	4.14444110775317	-1.13290557233933	8.24139420692949	-9.05511315209884	8.02905933991708	-7.66952145445433	-7.43405942892962	-2.26000151920948	7.09502907380404	2.16627974969054	1.93242014311324	-7.39245241312751	3.7950643278124	1.42211817603956
71	1.58935014943291	3.18094533915112	4.06024940608856	6.14394576304362	3.81445179120767	1.49483981420806	1	7	4.26969973423961	6.74282521634306	4.458253105075	4.48971317142589	2.89776504295049	2.70585164015188	7	4.51079726694781	5.05940474742551	3.70784493996261	2.94499369687141	3.05090130902885	6.66311128212289	3.38621502958217	5.69613019842468	-1.04141427905141	-13.1995754068064	15.0041215315502	2.28702219680018	3.95003514906744	-0.972062656390456	-2.2129665647936	2.12299337420234	3.81075841870715	-0.29559100870598	-12.5045068164531	2.65408140661852	0.121764638981719	2.93810106700968	5.49426999829516	-11.7822036634221	0.14972476945457	-10.9260683647717	-13.0236278666031	3.06924467887948	-0.303967876114241	8.7322349668245	3.17602127487777	0.650645968184993	-2.10040721336521	2.55512818930813
72	4.27420929921153	6.34121215996193	3.49297756671262	5.84054238029232	2.09210771715308	4.67858871333315	6.17366901211488	5.47073164273498	6.39479410419496	2.10678977951125	6.35052088896947	5.26735042482072	1.77704299135094	3.69367242631307	4.58901791552446	4.20971589412129	1.1665845324793	4.27734104864624	2.88896769617645	4.05345934624591	3.54523763369188	4.96392183572052	1.73923613344887	4.05993638772568	-13.1277485598793	21.3288040460026	-2.9131957079703	4.64547199995435	3.62866693824307	-8.33378989772945	0.508978492270185	4.87598598931673	0.443125233418841	-11.0509848943503	-0.197881481366355	6.21173158750865	-1.81647265647947	2.66685949314399	-11.6045355915405	-1.11987605751889	-2.41150324262465	-10.5685314203242	2.08975613149403	4.77200865465709	-1.23894202522037	-1.16135280216654	-4.17983240824032	3.06599657713924	2.48243113145175
73	2.01148494354664	6.98514788524742	2.5627845484182	6.13439011441818	1.08100903406825	6.97625233960936	1.26388400034974	6.0885973011274	4.31519577986424	3.76613362949071	3.74330018715898	4.33855739397099	1.42429163221377	1.0067411849248	6.82583460853508	6.22485524436918	2.73785032879064	5.53853812481931	4.28816920485709	2.90808514365589	1.48818694595937	6.42347765589359	1.35882825502296	2.71936770488662	-13.6054835167512	19.1299633603792	-0.320646498568208	1.5763338533873	3.68811549100525	-11.1836644130279	2.07954470587053	5.40391861975064	-1.8674016708999	-10.3989528489763	0.300824028590176	5.90075755375745	-0.0523289624289164	2.99252834041764	-10.3074467956143	-1.66373803636866	-4.45145375221809	-4.42508612881039	-0.40125686032873	1.26897137627633	3.54039331233391	-0.0490828942650956	-3.18640172704369	3.52265904703898	1.95778652780099
74	2.60675793872258	2.55080775282838	2.93377594135679	2.68124906123193	7	1.49484945102617	4.76016131382074	7	5.12478411929664	1.58351635437342	4.79559485858848	5.74700227951108	7	2.48825224417014	5.10904314614864	1.34987095594238	3.8108402187299	1	1.65693118718738	1.67710942297026	1.7987199291096	4.43549954316093	5.95063139757823	2.71144846739212	-19.4977351113682	13.5148108087007	-0.646312473163802	4.01201733248678	2.97984531700098	-6.15441298310341	-0.087736883576375	-0.186032850915179	-3.79924286406572	-12.6271344969057	1.47015516518848	1.58876360916268	6.95890398708879	7.18077751232789	-10.5756333963367	6.63105288921673	-12.19543884397	-11.4166364559648	1.18002596551854	2.13841915371867	4.43993089206019	-4.17986460477397	-6.67319489229786	4.19048725627364	14.3035236016337
75	2.80108299206623	1.13548641877731	1	3.07502924842439	2.66708145433649	3.18089193898842	4.46640316223005	3.86292435087239	6.13223419300783	2.64842939126	4.34826592057458	1.53660921903333	3.91327215411697	1.35686007199852	4.10238047496341	7	4.33571427765232	2.70941823202455	7	2.90159005889877	1.4935654387122	2.18249988045378	1.35655513287905	1.9767643196346	-19.7101845765505	15.705628170835	8.4904180597574	-0.471373320267806	-4.60291532381985	-3.59099102945878	6.57347885212895	5.59300645924433	-8.97560218076919	-9.5485684472994	0.90736186522494	6.12749663893831	5.63661441520899	3.60452618534215	-8.96888217234511	5.80491803161495	-8.29715506498219	-10.4762133246433	4.04868417473539	3.88798230033222	-0.81317706673256	1.50798287112416	-8.88273879960974	2.65560030939514	0.614354895265636
76	5.48187173285557	7	3.24399466666642	4.42745208264882	1.86594041454688	5.01490933800422	7	4.12853225967736	5.49004524328826	3.08257609065168	1.63050574522701	1.70068222121762	3.52502541946779	6.72483332893097	4.26941342184839	6.74939049257334	2.33761528909632	3.26112040054199	6.45314644062901	4.15574675877175	4.62701998217072	4.45078325896831	1.06892214057698	4.5415816247059	-13.6511946426992	16.9409176699015	-1.20430254648339	2.58862184414769	2.34295984614138	-6.02490414499986	2.54606920698461	1.55537601030477	-4.40458419950062	-12.087907418282	-2.35680799071619	8.93713760760245	-1.25129742712792	3.70283969169073	-7.399376366495	1.91063985158354	-5.46437979064384	-11.3888629513143	-1.5081824918861	4.6600533354476	12.400040953938	2.57560298337912	-11.9674204933174	6.10389667734343	8.04498100174162
77	1.46764601636642	1.82370305157804	3.30081815272673	1.72438669128883	6.46752173290405	3.81386371283313	3.32962994185866	6.17913164532857	5.20847457003384	1.2593372200803	1	1.11433069518426	5.47078967378844	2.34318837607379	6.45808338096766	1.14161891283943	1.78968693047485	1.80130723831876	5.39213068059482	2.38065178549251	1	3.49127380002142	5.66960871033083	4.00137670428085	-19.2806457968377	14.563632938502	0.696628561989999	3.98061387378792	3.64967076662449	-5.37858161704994	1.99863881175771	-1.8022309302425	-4.34081905829598	-13.6109539957728	2.77949986939035	1.26171985662887	5.83990310657955	7.01820658648333	-10.4436176848289	5.89266269522586	-11.4578624768578	-8.44977033163684	1.24066516391586	0.719689049497145	3.18500892320575	-4.33736017675462	-6.94636490865226	1.51282597950159	3.66319918138738
78	1	1.93369125186569	3.91071079446253	6.26915898893378	3.85995317721612	2.08142848461932	1	6.61952624357276	4.82315823144179	5.8042414264458	5.66791894826944	4.55994070608505	4.14756545055986	3.63699945460488	6.28314772657862	5.16628330317426	4.92208280421388	2.59942777024166	1.27083721760561	3.39782202849076	7	2.45034502140344	4.97793827099104	-1.32636214640083	-14.3568702472345	15.0137129912329	3.02013025810277	4.46624885932358	-0.81455804004922	-2.6172696638228	2.86303588365414	3.76335966630327	-1.78610022400925	-12.9894011041856	1.95947998135029	-0.525426482073391	3.57023191719825	7.20306684599417	-12.3362299900631	-0.646171725473291	-10.3830659762086	-13.4370360099806	3.30354959572676	-0.213879752405039	9.38014088131362	3.26419969495104	0.927099203976726	-0.408410862212484	3.22359801881088
79	1.81588261850056	6.30101966319637	2.49345362065512	6.00468631225185	1.62331903600947	7	2.81503049780667	6.71608511754533	2.88727783814016	1.889835737509	4.94415632848771	3.96274675077453	4.1080642059818	2.52732423040666	6.38454967609362	2.65329577879216	1.19498401818033	4.85135167284668	1.41734472575129	4.44988993067606	6.20000078261881	6.38798153543522	1	4.05356354866526	-13.1204629062322	20.3712560573963	-0.00300195633670175	0.40034584797397	2.25996593099526	-8.54641205322071	1.71940762389863	3.86185137723068	-1.69725665804676	-9.33926404940683	-0.0105564688283182	7.74424452627071	-0.339912518963122	3.59479875405773	-10.1911794446941	-1.94928883089594	-3.46625107113254	-6.58481736714247	2.82020402989568	8.11901717993887	4.99830717811535	-3.53727163762226	-3.83561924880698	3.83028245702379	4.34285135125231
80	7	6.94493191624041	2.42739155059792	6.74461959569273	1.25872290680343	1	2.06087374426073	6.95652635687408	4.77229293055895	2.82666167363303	1	5.47543914522293	2.65556526169749	6.15443188764446	5.80698215011743	6.47372610818915	4.29256053170697	3.87221662670119	4.09193211736132	2.99871726352018	3.89082692913185	6.07626280057185	6.22044818138312	5.24211210138358	-15.2917748794888	19.4393017866556	0.452130887987118	4.4270922027553	3.29585733065974	-7.41152772713973	1.3949178519332	4.17221848993176	-3.52420879326524	-11.986449997715	-1.58792143639815	8.30401406466142	-1.0213515691915	5.01453981030654	-7.8814147416119	-1.041740820003	-3.15248257614435	-9.61481652423982	-1.02014427929878	-1.12733829634315	0.207079514730365	0.443753607650843	0.810382932794969	5.50776959927948	-1.77686002638355
81	1.87055836360598	5.29642962179653	5.44003175883713	6.12869435419387	5.86162127555147	2.02543577701258	1.59677383488902	4.96239446040593	6.79496714262728	2.07890606644703	2.30581611357449	1.74478126249931	3.82364699362478	1	5.19251755688954	5.56655846111793	1.3216009715255	5.53011995966954	3.54785346822685	2.63191184831026	3.51493113689345	1.88989719687649	5.78226689229103	6.47274154940277	-14.9635653335709	18.0715449924649	-3.52816852404658	2.51213626290811	1.07212430072007	-5.82956494091683	4.0267554166983	0.963211552280469	0.419644411341417	-10.5255726143184	2.88915356277196	3.74135250162388	0.106242395236453	7.51693758847852	-8.81976107308883	7.17860162620336	-6.98016602866819	-9.01826158684264	-1.38323435998767	1.69516961911438	2.31837721451772	6.06172596676564	0.71267524313556	0.179932137156914	-2.42287897280133
82	2.45745467727472	2.55491109801783	1.92300139313357	1.33056855274603	6.85269862733532	5.2338219746246	3.4368506912926	7	5.47967683778933	1.01247283756217	6.96986521987613	1	6.89927538275299	2.79609907116143	3.87305426913546	2.79925339484795	3.54526404879916	1.96079827660538	3.42713160476736	3.57755611285174	1.42444773003637	3.4613114759874	5.34590122492001	4.04382840648604	-19.9650629114388	14.0660422330504	-0.16675915498065	3.240457587112	3.49341664084395	-5.31452234524327	1.96660469061596	-0.395619888269247	-3.70244183569588	-12.9268798495365	1.9185647733114	1.20004707662252	6.00927386222116	7.17946179578104	-10.4154142904838	5.75550252530945	-11.0379988099054	-9.96916090087986	0.277650978615237	-0.571600270724053	0.770075863467904	7.45967893412861	-5.7582332155282	6.28849994897835	3.32569154932949
83	2.57988960359773	1.38468759619643	5.88748878320162	5.83061518159406	6.93671344125274	1.27776814792883	4.40413415194541	2.51026278839363	3.24947348732522	2.27173455009994	2.375229017209	1.96814760454366	6.55961949991186	2.32140530965934	6.42450577239901	5.6277598786347	5.11569159578935	6.33764718961878	5.17793248344978	2.70035520301032	1.40831432194244	5.41045496720295	1.30369338039983	7.10578390004054	-15.6577001040801	17.1156171955391	-2.55131001295266	5.93309955347123	-1.27648418332558	-5.59188754951305	5.27107974847609	5.01423649494632	1.79268959131085	-9.03110006003652	1.33893957320312	6.19461240745478	-0.110987422803527	6.36252606261564	-9.58211127542315	8.80313222507118	-4.57600463212232	-6.49744206679408	-1.62066009847615	0.240563536490986	5.68202662482033	-1.94242460085508	1.88617863529848	6.5252127403832	11.33315350707
84	3.56374142724809	3.02438930094873	4.59198331578067	7	6.44147542303516	6.85817008518363	6.16631461035919	2.86472368686604	7	1.89703374766435	2.02082819748918	7	1	4.20994034234839	5.17474807199545	7	3.12189773043424	4.67680140801811	3.35340500176655	2.116890735163	6.15524805727649	6.54457343122994	1.52606053247198	8.9835635036965	-17.3786942668626	19.367294191398	-3.83906257276747	1.72982607143297	0.725418026400923	-4.72310982762994	3.77232394220455	3.15568655341339	0.0119576205376893	-7.81404087799368	2.64254528819644	7.33529404973175	-1.59600812642989	7.7285370852525	-10.0488702099928	10.0511608968782	-2.94418129076652	-5.97245328620577	-1.65332474353469	3.02176315359574	1.80459083870133	13.0973563284067	0.481107114410305	5.30348907394026	2.78240444298073
85	6.83270301590294	1.74148765410697	2.80489806944192	3.89863518695752	6.62443965098416	3.25941631264277	4.72790606397255	6.32926833341548	5.95843534322681	3.22158413426129	2.61805452525868	1.31621155935839	2.40818162824792	6.01845541931139	6.72230356063162	2.37259561931766	2.90470834384481	6.75833317350898	7	5.78517966537708	5.15803308421617	5.3348931445736	1.38463453485326	2.09915336755744	-16.0356424917785	16.5538655588514	6.24267333305828	3.33161966642194	-1.85846025737728	-4.62292469993384	7.75103099993397	3.6219828205416	-4.61118608492863	-6.42851547641592	-0.166202655055474	6.14126398863588	5.23382860432693	5.31408027168764	-6.08104251241103	5.77279345024301	-12.5153736763984	-8.3253850428252	4.9097264305636	4.37278087056472	8.25293658218866	6.79411890300264	-4.11278416278584	5.95368222520747	3.54629339280596
86	1	7	4.82577514027466	6.81617841863824	6.45968797545815	6.4253975895696	3.60737096660067	5.65966400674696	4.68831172429437	3.26179152335745	1	3.77791575026439	6.50845584120121	1.35609824583083	7	6.41729414160178	4.61874928265578	4.64693834422953	5.37161142051352	2.91252495971989	4.63603440650871	5.74818390327323	1	7.93743550268286	-16.3814918114921	19.4413653198564	-3.80717936930597	3.60459176286355	1.38193415602657	-6.26426855859932	4.4032384934428	0.743171373382165	0.190270837271911	-9.76578039997532	3.45967967696864	3.94304983324557	0.649206286034787	7.10832747462147	-6.51748941313692	8.47714211074173	-5.63038772451786	-5.82545271208764	-2.81692819839985	4.16053042680002	0.0782591391503086	10.1270826598779	-5.66313188738113	3.69408080646805	3.19436651311646
87	1.90026428873395	3.74144722730287	5.93490385068785	1.78490480156165	2.83028953673472	2.64889944134002	5.95359410240849	5.74550077263966	3.70614254488256	1.593277462594	6.2956000683836	1.00739329949487	5.15776445387336	1.00783934969971	7	5.3608484340407	1	5.05425215234095	7	4.2785699502712	1.51060213865516	5.95733954809033	4.31429249991647	3.95166714521994	-17.6070888979775	15.3264494785253	0.229027539240999	1.86464457027169	4.36200771134164	-5.82786661653034	1.85013600482227	1.10832131263654	-2.28572092366142	-11.2643826290179	-0.0580684388673385	-1.13737506271664	5.25711071742481	3.08797058119517	-4.66526410181221	4.87980868561777	-12.393634316851	-10.3888916292138	2.23834071553505	-1.8628866559555	-0.0944968427246965	1.00206852088032	-0.607879347556346	4.35182494935152	11.1622823169973
88	2.0962475973069	5.82696299990807	6.41606101927107	6.73173788409333	4.77219644948037	2.48852247487162	4.2635676669834	2.81134597387959	5.43870759655494	3.4628817394125	4.4958638696999	2.3258582254953	4.121720701118	2.05734442834981	5.19847126514135	5.9595150196503	1.67832441787077	5.46455177951874	5.60939582975429	5.76020008634941	5.02270612424391	1.05445891659204	5.51704996966033	7.84100759310854	-16.4293941496748	19.0956551115358	-3.7472084081265	4.0007134067998	0.101002252799081	-6.48210535150039	3.58554244075928	2.08771440007313	1.68392714376794	-10.7370135484218	2.45996671629625	5.64202485664521	0.35885805282655	7.86923175993913	-8.8247227372233	8.98150965490809	-7.39225509281251	-8.14340351600287	-1.4824507287225	2.47287948787408	11.3168692545763	2.54398169637029	-0.988769620094418	0.903073663833103	0.0490561996667089
89	2.68328216611157	1.94370607370906	4.10319132141517	5.93771070190531	5.7495527118608	2.56603838777076	5.62131456111667	2.48494057605714	5.12313649943036	2.83610093443369	2.20182204762911	1.27024442850635	5.25515334891476	2.66023084308737	6.52281280997187	6.55434926602977	5.02142743235467	6.75761838941785	5.67538948828502	1.60516230865898	3.33338250761269	6.4993703598445	2.06351414611917	5.98712536355128	-15.7430841987786	17.7000274978644	-2.44462364261312	4.10051585500446	-0.998291138269916	-5.07777034867004	5.25638865463649	3.73769482762989	0.936091844405185	-9.0945362113689	0.713353709429955	5.66972276510413	-0.502683376634658	7.41516201430129	-8.89198409322944	8.91737110390136	-4.38332345269765	-6.04047741433068	-2.02118349657385	-1.39780715396972	4.95820030933733	-1.01641880840408	2.25463737683717	6.64853380826215	12.1746233221094
90	1.75121814367297	1	4.32379848617336	4.01348794015755	2.43948647154266	5.04385941580191	5.09647875964849	7	5.34490044609504	2.81386020713303	7	1.97247529840016	6.24861424628354	2.99728518217103	5.64899622623164	1.43828991779767	6.17488897768884	5.28833981572281	5.60409493450018	5.06926716192814	2.03492609075568	5.68925661648841	1.84291236461051	4.43560967127863	-10.6197794231288	21.6466687865986	-1.7956097672598	3.30583024687528	6.79225687264124	-5.74798579199521	2.13200448834952	0.651589330370311	-1.82959768880094	-7.45506934537962	-1.63901206221653	8.40753055804431	-1.18618143860807	4.55182440140374	-7.01065954440122	-0.2723965031979	-5.40341620913303	-9.60072803596814	-0.496024930049334	8.83126749549035	0.433795467080689	8.22694608338608	-5.7217180823741	0.875704445530185	4.86579975475517
91	3.68339033694093	6.89746929087901	4.06926467320507	4.76284765013829	7	5.10861625166295	4.15630181629721	1.92057025351405	3.21454709346059	1	5.62463370274431	5.28468706838051	5.07576929953968	1	7	5.54121089140723	4.14172159016883	5.01327297337572	2.19310518932189	5.01482258402665	3.33064703082755	6.95586881645606	5.10843806359105	7.7583808040409	-16.6268073464366	19.339416922105	-4.41497078948476	3.20525523254257	0.33619108500638	-7.18958817758438	3.78633524592631	2.12586008208012	0.875618378464462	-9.41721574706579	2.27527030044844	4.02244316276333	-0.0652746881633551	8.24754555330906	-7.20266016525281	7.15352447774016	-8.21242187114393	-7.12985669322587	-1.933676108844	5.7966396450958	2.64001267004247	-6.31074172982892	-8.1443069242409	4.69739050520381	1.35716761663819
92	5.0886808889914	6.9300534773971	5.70035855247108	4.71993733376678	6.64363622453401	2.32974925317495	7	4.43766831501788	5.88164737673413	2.48337375477057	4.45616309934169	6.81488794383545	5.04276977527991	3.28381801695152	4.54490932222983	4.63171005883209	3.48258788115526	6.27084973934946	3.2843354616548	4.45480925465733	5.41043710279284	4.92669652281425	3.73284696421431	6.791478647133	-16.3490557965796	20.0474850019878	-4.97589827066388	2.01029769034236	0.501565507524049	-4.18437856316789	6.19043359803007	2.0758413924598	-0.705315430753435	-9.21191216609427	2.77362424029955	4.85823410491541	1.92234694959968	6.30439180596541	-8.7287528649992	6.53603725251184	-8.67572989769635	-7.18094482727825	-2.49306610418365	1.64973589008508	2.3217410057027	9.42458373740819	-6.93279021952903	3.52943139278352	2.65582630034664
93	6.9189543794343	2.14086941011439	1.71929428248086	2.28205386597513	2.93944810747591	5.39712880417464	1.45718916995168	4.34336378947046	4.28632644333275	2.09891313307273	3.37850983402923	4.22978023378974	3.83299636201432	6.76526556232655	5.83080658514067	5.83360345053476	2.18230060081273	4.02696192696345	5.12675549138526	1.21203123134942	5.57447825203109	7	1.30026410109225	2.37750659392627	-15.6385303533509	19.256436087439	6.77220859235425	3.56903791341714	-2.12280787672401	-4.93351614527584	5.90392549097045	4.67574700186424	-3.40495642750402	-7.42678140212152	-0.24269822280115	7.04292539356131	5.31418373353139	6.53963391656991	-3.65916626988554	4.8832231176692	-10.9338245461927	-11.1727712092819	3.65390056863941	2.74465866779426	9.29667148072624	-1.84011642965234	-6.22935670346965	2.43135863285313	-2.58375437235165
94	1.78701368692868	1.66373604010149	6.9794047164398	6.40338544982392	5.94577859984098	4.35587959425348	3.06669566625492	1.70186558211356	6.42703877184856	5.01445995799912	1.85367251587426	3.93170018964839	4.96279704175021	2.56041411823861	5.22617990879543	3.56266908541933	4.2700842176052	1	4.42233505408499	2.7383612767911	7	3.70889921762344	2.87033526988128	7.4021350804367	-15.6365477997875	19.1146316778205	-2.76794521944078	5.32190571964927	-0.515405762396511	-6.39103786802005	4.90871279073998	3.90011664617036	3.5757345838588	-7.69971623881122	0.614978786993118	8.60132674658363	-1.24310864730175	6.94303713243477	-7.24159746543368	9.44382597206241	-6.13752437171473	-6.07926663269978	-2.53516507582188	2.78117092011488	3.2159254149981	-1.31035395960174	-8.36884224881743	6.24987542299728	11.8582292898064
95	2.22263158253115	5.84216577308174	2.30614058596034	3.34472912896763	3.28174237395374	1.37139730613135	5.78116024743217	6.42345905140392	6.52444426928125	4.62094273742689	2.60803448437547	2.87279548519652	7	3.5180761200409	7	1	1.57320571408058	6.94906954630306	5.87952354576366	4.39211136154722	6.04451806481179	4.82940435531884	5.35966669187833	2.90576194998431	-13.07241876761	16.141608129615	1.10759462550573	5.95850202218695	-1.1801039174198	-5.43948011672296	2.02774875799378	8.57874360116063	-1.94380058432274	-7.56888245064372	6.80466941384773	1.21555725637322	3.07127169266195	10.5555213501559	-9.76221064433165	1.64529376385087	-10.1851415532046	-12.2988189632365	0.790786372884537	2.45575269516148	1.05653133057025	-6.0785795972016	-0.968877482164245	5.95217636146413	5.63403247713066
96	5.54675981626995	6.44316681445457	4.61850415392013	6.6829006193696	6.49102822585465	1.34257544632079	4.94944065739404	1	5.73521525691071	3.41912374255938	6.09903589497844	4.78341622167594	2.10998002107442	1.97384777340151	5.21821307129939	5.69314299155664	1.35405202733999	3.61557156951131	2.99404563800255	4.81916930825222	6.37780796036404	2.0906964927294	7	2.79209277569648	-18.2681141781716	11.8561132154445	0.984364146631082	6.22377695918405	3.86522844311714	-5.82043068968205	3.37611332619462	1.03255821807989	-0.296827269823621	-8.83867626329336	2.92838262998697	-1.34446803934386	4.30868375333169	12.0778582991255	-13.6205504685126	5.49855435377876	-11.0217103333413	-8.53141000414174	2.96229775556078	1.8157012203172	12.4660973354628	-3.62774879560401	-2.41078248274538	2.26129233252212	0.173101465998798
97	7	2.39131706557306	2.59304468142091	2.97064463096848	3.33909000063163	5.07495983012787	6.24081447044673	7	4.33765200843395	5.33377293607902	3.50831517298039	2.20260953958156	1.77563839133084	4.97680392994088	6.49332472421597	1.57352334878926	1	3.29301600496888	1	3.0513328255156	2.09114212500597	3.99555451057316	1.87906698719657	2.6262927116335	-15.7363441880877	19.1113268211634	7.36063033067374	3.548562411303	-2.22291153939262	-4.41102958254368	5.25669157080264	4.53030058770424	-4.23440170407246	-6.97836332353879	0.712538697490263	7.79768921718233	5.75647668773561	6.71580442134838	-3.9068303847651	4.40260989768066	-11.6445429740549	-11.6161768228195	3.15934867695791	0.609160307139398	10.3355140479263	-2.52446934751945	-6.32312749949891	2.20751260981536	-4.41682600569415
98	5.45521930253391	6.16054354652433	4.80382560236859	5.67836782963492	6.96096962542479	4.18452150421384	5.65975266846871	5.08935072594868	7	2.21508130841103	5.19824859614638	4.79002245215922	5.16300295102813	2.30308344123678	5.33220209483098	6.66770907726518	2.69865419660417	5.56065840159529	3.52760545928944	3.90912097877129	2.07251292178306	7	2.08991645118787	7.6241968577861	-14.6920386659264	20.89703491098	-2.89017747115082	2.65350194890934	-1.03881465377726	-6.31801363891578	3.60974089479937	3.74394164855571	1.44733467498643	-9.35934640220147	2.89065218361644	5.75844953982263	0.219447149880812	7.97280593070918	-6.50082675307193	6.59003393476647	-8.25478279816962	-6.9980079128507	-2.09513561198839	6.21938202798822	1.89221273947221	0.20369460366228	-8.16685123359874	4.77751132664751	1.2122133330089
99	5.12522402647668	1.18676772295465	4.34640373050349	3.03019780211056	3.16200899670215	4.79341562557292	3.60137739610084	5.21370814980266	4.31084721215481	1.16510089250174	6.54485580262843	2.63188432557483	4.87989206642939	2.96266949552126	7	2.03961007092058	1.97675140112124	6.27550496522189	3.36447661090445	2.96861843906491	3.77453307998444	5.19210488715955	2.97195169209657	1.44087003576693	-1.74020548606626	-16.1302472149716	-10.0650586287996	5.43912785817534	-1.91059858447128	-1.10046085995556	-8.36119172759568	3.01583348733491	9.08529696741914	9.16067646257402	-2.51289369115861	7.22059072751428	2.94054869685883	-0.407198244663484	2.31002937266727	3.39656573542661	6.62385729096555	6.24755915352533	-9.49418212546881	3.58392183534725	-0.782763151516688	-2.36606943716851	-4.11169603498141	4.15348899244194	13.2446977610016
100	1.7715989752822	3.3027957184412	3.09779059440126	1	3.71509688397748	4.67391924188187	4.74134726284929	6.35561222133534	6.51447851286222	2.82441295725954	6.33235388679675	6.45188046665322	2.27152572140624	1.76882468893459	4.03039417515955	1.29657082648522	1.87663990907082	5.32825305829548	6.09617535816998	1	1.76774170281576	3.80704035892447	3.16250661683079	2.42041156741032	2.30500984268986	-14.3348242892182	-5.378090636398	6.91777957033025	-6.82833680496145	-1.4293938224824	-9.61020486969546	1.71308926995401	12.6019888187468	7.67503812612781	-2.92156565252579	6.66995403726187	3.22938059185038	2.30319941185854	3.15605781961878	4.42245517833364	8.55146832277507	6.12392143473658	-7.57742979377742	6.24750766134425	-0.0797183914762391	-6.07807340911876	0.390268392788964	5.50990494671721	13.1180077394208
101	1.67793500249988	2.3902031967606	6.76088778502473	5.20822343800698	5.93398411590248	2.83038001644337	3.16930218174958	5.05357744303406	6.39894961567341	3.41873508486275	3.07654523883151	7	5.06200281872413	3.7493604302097	5.80079684210372	7	3.14313001411142	2.00098774355329	5.51797573267761	3.62938953174257	1.84885401447967	6.92629092512611	2.67585224951371	2.51024886791817	-3.13588432136925	-18.4385881402716	-12.798686263985	6.58485592150165	-1.99619791001197	-1.55513676761688	-10.6472653491134	-0.827461632529009	10.7631426716943	10.330961304929	-3.44515768132243	4.93420646045431	2.12955662951238	1.97822566754102	3.18132040642625	3.32348686818512	8.17114552242338	11.0973619097888	-7.46606552732369	4.17773654218588	-2.44689223886801	9.63581380596884	-0.986284621009935	4.18383452663899	1.81187594342049
102	4.17190910447764	1	5.20294972515804	4.90010366672238	1.88381025868642	4.51107154081792	4.48541769612922	5.30814723280575	4.27219874191266	1.10008188325007	4.85603145669353	2.40025475408828	3.158168939702	3.29383138474962	7	1.57196045677138	2.56079764837113	7	2.76374726002575	3.02273834187614	5.68451942922284	5.6228602644156	4.43825429079995	0.741207808623575	-2.85622506934638	-16.2805662508815	-10.6454031702695	5.87427665616178	-2.68216942175429	-1.18981196177957	-8.08427558622566	2.096283553581	9.82231692953834	9.70272090514568	-2.1560424525102	7.57988514665506	2.76753551264179	0.0490451307435342	3.20715477379196	3.24766565866583	6.13321029456474	6.37964912387688	-8.93542076995299	6.2921601279448	0.417932633948553	-2.40605610905396	-4.4148852809678	2.91437486323995	13.6373722216742
103	2.46725666979668	7	5.15349303091737	3.3300768130406	2.24729408892494	3.86334305060122	5.9942220374699	5.47508025533631	5.93849479076343	2.62909107243398	1.25430309013689	2.66731674546642	2.73041779220037	3.21259419298816	4.35556263962546	7	1	4.33238672117046	4.054227803655	5.48978189741221	1	3.71494197924614	2.98078289310624	1.74788486932024	2.6200491925934	-18.791845039284	-8.12966962813715	3.64651338949366	-1.99491921679627	0.766134216934005	-14.5323002143611	2.07193769935964	9.60447902736591	7.6125875195452	-3.57549400307827	8.81689747936784	5.30046899355719	-3.78514464105391	4.37775056357272	1.33710221939869	12.2060303268369	-0.261384824300003	-12.9660517686384	1.84639373168087	-1.19507849136486	1.1099160820593	-7.63743846246275	4.94636839153754	4.83755938446796
104	1.25585986504153	6.05220211583228	6.83048181305155	5.84763805385206	3.4000996878683	4.13061334290323	2.66004198173837	5.36838090011697	6.18243773501972	3.30877545497338	4.75173198384962	3.25544287309269	3.33672167584343	2.38875830316189	2.74683128022865	4.26556187019449	4.62452359911554	1.38653728719775	5.05917075661775	1.83903136326723	2.22209618830306	3.28872966529348	1	1.11679299446647	9.94997189539087	-7.03024530595902	-2.81050814018712	0.14114907253534	-12.6070098165243	5.80107879890638	-12.8489417199512	0.467198201611118	9.57927895679942	7.87335782969419	-8.37754621477903	8.32755175032425	5.41251928190226	3.48984582543887	6.16983958800529	8.16955462274742	10.3438074730445	6.4282220540326	-6.39036441882715	4.10967746014172	10.8671693669726	-6.43176069822983	-0.198157548823272	6.90699762826437	1.27975429338382
105	4.0638802608284	2.13402366016003	7	4.72085151714348	1.06778207865095	1.89576934881585	3.76571127074613	5.65793646606823	4.32038895309998	3.59557821404256	1	1.9578813964273	5.25980521513693	1.98888390888878	5.32095213048125	5.81949893540743	3.92371282766922	1	1	1.21544884565454	1.18797965475892	6.66017333830814	3.46328544261176	0.538040489179223	4.50588470058731	-13.0072821050982	-10.8203260534069	7.75984497269719	-0.226090980749362	-0.888656151998655	-6.61753607878212	5.78559459096316	11.6139522001172	12.253172763951	1.28649174113347	1.68460411703059	1.62102614653802	0.281425758032156	8.00574339963679	7.68915273716901	-2.66809617568447	2.53100053428358	-15.1394572358169	2.68430689805653	-3.23210083629547	-4.91117479577211	-3.69928439819354	4.85200541298228	12.7321226539508
106	1.04754432465963	4.63692646856068	3.34125350588467	3.84949928887905	2.07983765542911	2.45770295815344	4.02232865819523	2.40894492337135	3.13481914980322	2.62496412637397	2.93952197825813	4.57829797180513	6.49976011353117	2.30226071155064	6.69060151314746	2.95965303784855	2.0564415288607	5.73906410735353	2.37453125531836	1.37943884670317	5.45594768270337	2.68417156943954	4.8974144276484	2.42689569759297	0.260776924126853	-18.4144399574458	-10.1828530934117	1.42258111338776	-4.77624033495877	0.188407500294056	-14.3613107130392	1.15312812233974	7.31704994695791	10.210988508367	-3.67268908465242	8.66150875381095	6.02759311692416	-5.40235592552334	1.48284990794377	1.83238199917867	12.9167242246611	1.25428040472243	-12.9867531850906	-0.70010544051731	6.46075884337761	-2.63491531009905	1.66843114501803	5.17941686773861	-4.68759301939101
107	1.59002544156219	4.20236993058451	6.18176905800461	6.83429266723206	3.52604600799821	6.47462324264244	4.40724034652635	3.31083495871892	6.88114718215311	1	2.91422154138911	5.38679801648217	5.12538319245142	2.84743051009669	5.10764097293101	4.41781007548628	3.94604688357432	4.68715278303674	4.08263282770285	2.14567885406121	2.69691830763276	6.40776820540112	1.0863866645525	1.28558084838163	10.0849354201093	-7.08520031216329	-5.09763649592944	-0.0706197933775707	-11.8629754445972	5.97053692076673	-11.9246608719138	-0.942426783805406	9.78469637592388	7.57095954807179	-6.74991233045337	9.22717770069547	6.1209254502974	3.60650182697004	5.68687918629206	7.01765411158017	9.38510922234379	6.54487600093104	-5.46622511875772	5.37487367715816	8.90637274497773	12.1700038749603	-5.50377311713476	6.63561984694877	2.43513758129365
108	2.31323823381415	3.35557540964667	4.07741626335443	1.45720803089318	3.60264957470645	5.47977956136174	6.61898137529315	6.38363741072808	7	3.56867066916201	6.37720709913697	6.64082570017352	1.99108937607303	1.02747009203815	3.46788888696249	1.75526490827093	5.18191251001472	6.08693836129456	6.25096281248656	3.24621475998394	4.37958815184423	3.90065382021652	1.83682032995843	1.86849368922384	1.9866977960456	-13.7545320895082	-5.89832861158983	6.05779459622981	-5.59701525776152	-1.84078794191858	-9.07560572267694	0.776714007132361	11.2349349355848	7.3796078812917	-2.8756367425894	6.44595550077249	3.88293693180772	3.41611155429778	1.51876400819577	3.99734647618263	8.99216090513247	7.04933862557519	-8.28509395140872	6.1036219097035	-0.390400311727798	-5.60458995961693	0.754282748390219	8.02293548087774	13.7171225572032
109	2.9553148277069	2.81828890225475	6.96377038666839	4.91510295594105	7	1.72061211314988	4.87202416462228	1.68906566576805	6.64869433588107	2.04502568698409	7	7	1.67164469894339	4.63167060122913	6.74984393884659	4.2390907010894	3.02573952341273	1.30313772751648	6.82442347450725	3.87016561675473	3.6681511364829	6.66106691965171	3.33798765992996	2.27338880823969	-2.91184112339037	-17.8907479084567	-12.9887946755587	5.42945081837903	-0.593471651397134	-0.455666743458068	-11.8821004605422	-0.347068160996347	10.2593643498579	9.53454785135601	-2.73857334733091	4.90838819095528	1.46951021894191	3.17551824119312	3.71790005775807	3.87480432894214	8.14616927243358	11.2891005832902	-7.00053063316802	5.10121622698612	4.54283747688796	-2.8377819101015	-0.847588905402342	4.88738956312613	11.6506045716994
110	1.30798773026307	2.21933319817072	5.54230747772247	3.07788271277601	1	1	3.30711605177943	6.12084761474182	4.34723005666077	1.94205111989255	5.73667488346065	2.64865874602103	3.36184548607974	3.73768504696419	6.08694723204686	4.32336318851475	3.03700109385661	1.1254007799686	4.46414371002954	1.41161433947092	2.37626882005981	6.72245436448218	1.39326045260957	2.62262857695713	4.54582035518521	-17.2512983120911	-3.07469543237697	7.1802915894972	-4.9221256752744	-0.017114745725586	-11.6876823515911	1.59327618510167	6.75041390140597	7.85293280251853	-3.61926852227713	7.71557234071995	1.78355887274244	1.35452478262853	0.522727544975209	5.5896653764707	10.2137523755078	7.04511956878166	-7.92251630370828	2.82850800382714	3.09775292880113	-4.0875918799771	-4.02099443506108	2.97844587465723	11.0168951864594
111	1.28602322887916	2.81283885267654	4.53421282964867	4.38213188538809	4.61879624886909	6.78298542589351	5.81664452921782	4.44431474552121	3.07978706257823	1	5.11123606893421	4.51774232664463	3.09947298555792	2.15334695306669	5.45679294522059	4.59904082526321	3.02459365913838	3.36622067947941	3.00275799209166	3.42663939341432	1.10905094069977	7	5.3014949033456	0.822393744761588	-0.533195068067621	-16.4902426227552	-11.467840730418	5.66711694941469	-1.62715421184053	-2.63505445327752	-8.99688961702601	3.25289628350723	11.06522672148	10.3906381634586	-1.29665916495636	6.43686979530827	3.47726112211266	-0.0267536164000103	4.25755762698421	4.84572916191958	6.65695663017913	6.95600854715974	-10.9484870743396	2.13138922667932	0.205648501859531	-5.08819392192619	-2.66747053920006	4.27738150602108	1.84157362713262
112	3.33230137396396	4.08405133689356	2.97981589022204	1.88041281565163	1	6.39997189253245	4.86265112223489	6.52415131918065	5.11257721053749	1.63941235314681	3.46475748378731	3.15604288673739	3.47068337937519	1.62553012048125	4.66396555015884	2.71023365865333	2.66404720312255	5.33776484137838	4.05166244145711	3.11037160243105	1.85463800034358	6.74838856127603	1	-0.0807494145996867	3.3759578389617	-14.3993403403159	-7.48233573362195	4.07610594109121	-2.40193150819799	0.820374522909936	-13.0560107938624	2.59892737063361	5.27611812340896	7.59780133686888	-4.52791375618078	6.15101300260246	2.88139111235931	0.261536202303312	2.0121436691816	2.81275633827866	9.90611187852058	4.59865689464885	-6.99322879032814	5.21701210834471	10.4571987098709	2.88998501406751	0.836028670969037	7.53758300738718	4.96580716049409
113	3.09964570336456	6.26414531036425	3.34380479121141	3.06025851302552	2.80381913544918	5.90254885243274	3.85166686125909	4.72693236094486	6.00034676825966	1	1.51698196320375	6.26033958722131	3.47637470519963	1.64050169374616	6.33532585933409	6.32674424815803	1.57979033322861	4.41731763190953	2.14622697866813	3.43684510598925	3.43307139604986	6.19816234882469	1.88867537279311	2.32291117108209	3.12027210969802	-14.046167484051	-8.42714613814405	1.90524524240765	-4.61717417169196	-0.798724221633307	-16.2402170308968	0.916324127226468	5.20825052353151	12.0638316288911	-4.81876580270597	7.79514191367558	3.81622609845384	-1.72236329139423	3.91229713558171	4.68887969346039	12.4441003620368	-0.107226585759388	-11.8542527265185	4.61271472797776	3.17312322434062	-1.96543913530484	1.67340018263943	3.46246077809745	1.25472075115905
114	1.43099737815897	5.98209859017644	2.97101821492359	1.97495337096959	2.06938189083165	4.07752252550935	5.09120563617636	4.62457056906185	4.25810985634065	1	1.4678288138044	6.74335080854244	2.39145469007112	1	7	6.65030560135361	2.61999397616953	3.61282923914673	3.25021206990584	4.44667055480407	3.14358024822066	5.38620699556599	2.39835807724967	-0.393930799751178	0.672525541628287	-14.4659064048917	-5.5820955392358	7.2986010067422	-1.46632697214437	1.50304698794136	-11.2767900198277	1.33893779017031	10.2643399784869	7.92390356198963	-3.26335498581198	7.88730777203165	2.58521329365971	0.928698804015616	-0.502953815988604	3.59891622492394	9.82846629542381	6.96553850326069	-7.04527948240185	4.79313787998551	8.24555794714122	2.28682313874748	-4.57265030587082	3.29337108131508	-1.42413654495702
115	4.30646695801761	2.55197953076275	6.56060848701248	5.51857256124352	1.32988098343512	5.06828119692639	3.42795780813768	5.47160934379648	4.59989682701846	2.49436008280764	2.91158875532908	1	6.37281791487354	1.36653803870023	4.64144729634956	3.34510110299046	4.52776276301157	1.91413108468252	2.10069355812575	2.10385988540695	3.17504137283276	7	2.71972568512253	-1.02978561281728	3.26920844496578	-13.292834186261	-9.23243103170798	5.8577073619816	-1.03410426630094	-0.39735447336594	-6.90458391908732	3.41246152189633	12.2828431205268	11.4556383405601	0.723425724381495	2.59493601023039	2.17462480822468	-0.907201639338066	8.16903289381659	8.69954501707833	-3.02949039410762	5.11039910172673	-14.8533609977214	1.69051349712082	3.55988173015007	10.193517601343	-6.87334679874614	4.75415747675896	13.7007310463867
116	3.76885971723953	4.24009401603452	4.48016605210568	3.53126655980953	2.04287449437663	1	5.85993450851292	5.19839408133803	7	1.68542582555043	5.00474042467962	3.11904553685609	2.24146505320852	1.89367093386456	6.59694327017484	6.52991517891672	1	5.11585899031716	6.30769487515199	1.60433063372969	2.63024742393638	4.23405157784219	2.04271295750416	1.39835830192717	8.54279135702694	-5.13234015904445	-6.36514686267205	1.57018237843941	-9.65358763238202	4.57406825649112	-14.1813609295034	4.59176285442072	6.95911180641044	4.90471261345852	-5.74164080015001	6.54556718284207	1.95744235037314	2.64547508627412	6.16796649348677	3.3382875923956	6.85117375853171	9.16896298172333	-10.6335478400646	2.83103174103258	-1.95448776019708	12.2785323081637	-6.88065041404846	4.64393944265148	2.09289769433871
117	3.34282041747308	2.75181253140177	5.00001733406176	5.31864342870731	2.34491367225908	1.85218310673534	2.69455904555348	1.43485454269209	4.91005056808027	3.93771160881901	3.31047316553746	6.20275235481864	3.92678350744435	5.67001243944542	7	6.41914774641067	1.96463433277422	2.03391002141483	6.31711868497405	1.76259666244928	5.00484684993688	5.57452823645927	2.75185447708954	1.41502287048716	8.20527053935092	-5.57263469481542	-5.42357170202193	-0.0909694832194637	-9.06992162691425	6.1224190997563	-15.0313210038002	2.51149052164674	6.29434046170002	5.01924216892433	-5.11037036324342	4.44887210555369	0.598597793117598	0.815055510548527	6.09675872588435	3.63717097755727	7.70376823819438	7.349274813224	-12.6482472044939	0.326455109759257	-1.2111251298732	-1.15832051253942	-8.96038891750599	4.29870594781696	-1.5825679600261
118	1.58650649386999	2.22804990860342	6.33321411815958	3.3020577051889	1.47723389024258	1	3.06134861812973	6.49128284084979	3.59442111892146	2.03362902212015	4.33004274372818	4.36149823332832	3.97205000518673	3.0597538557265	3.53824834496599	5.7517025265715	2.10947910395354	2.28233336889383	3.9193208587903	1.5522680890556	6.8483582688623	5.6707786061624	1.23714339848839	3.28218006179386	3.95940913829371	-18.2308205995531	-2.56083809179442	6.64217981087176	-2.98759529764871	1.1277224384819	-10.6752693441848	1.53410031706005	6.13372228446908	8.61642141890659	-4.66797028375216	8.78963014941605	1.8382601791245	1.79566533488142	1.98389483470522	4.69303749139766	10.5464589370091	7.00173620055459	-7.0173633942389	2.11816054644709	3.27801626446643	-4.19370485285536	-6.52062051434784	3.52018645704044	0.266373804405492
119	1	1	7	3.83393216741585	4.4703879203143	7	5.30727913373394	7	3.21401277882131	1.6761790626021	4.26980948148239	4.78174146533659	3.19637548611285	2.80989157008504	7	1.69536411482716	1.68806158769198	4.54737683059269	1.48837938755534	4.15544367467742	3.40672963101501	7	1.54738929662127	0.263232096687772	-1.72810800481942	-19.3157276024959	-9.87638334906579	6.88099415699212	-0.854605905273953	-3.00829748091991	-9.72749118105133	2.0449261695548	8.48913234324562	9.96664093147874	0.0145910573143734	6.60987515593972	0.966484093386679	3.40876742515988	4.13141314116134	4.41120086944339	6.37297444564819	7.50365540143391	-8.9207651123269	7.018016953237	3.15613606689398	-2.64213804971451	-3.10960090011742	5.50781881681544	3.5369705497057
120	4.20617813459046	4.50916504618582	6.04316811542869	5.81472938490329	1.37857414392107	5.55094996357515	3.49538313996395	5.36983129353524	7	4.18812280068831	2.59356547285772	1.6516039009093	6.85914143682056	4.50067033046126	3.95500314590707	3.55604643751911	1.11109257844417	3.71088927743525	6.60590469614753	1	2.58790491698306	5.62226663166125	3.36508057379168	1.44368313117649	10.5258112122551	-4.26262795458069	-5.6962732895156	0.0677798091829079	-7.92619476315669	1.78362641096971	-14.0927300893142	4.43597217228372	3.99275705606227	4.62829366730314	-5.46914803407689	7.37541285583943	-0.481920498844465	0.534480267957858	4.18487816949695	3.58070185461746	7.41112292476013	7.7266326386023	-12.2034804259975	1.7471956951154	-0.324394857744476	-5.45853457440436	-8.77156358451562	1.10036497832203	3.24787964308855
121	2.16545735933	7	5.36614548337036	4.28349758119334	1.9224865509744	4.92445185994607	3.38435589823895	3.89566449289547	4.03910256355642	1	1.52736180409211	7	4.13929277608791	1.86826659693222	3.01175273746271	3.73606529983996	3.68018075094336	6.32754079494722	6.33401093969693	3.38447405958355	2.28391361520219	6.2871981785369	1.25552361079971	2.01939453888415	1.71154769599983	-17.4348375671926	-8.17657369028144	4.30167376817982	-0.956782664815194	1.20752103666752	-14.7448671901541	0.827146219596658	9.39461467313187	8.10001268933773	-4.41254258155842	7.62053233554709	4.23787239130557	-3.75498944841998	4.94923506000449	2.17010689940006	11.9129710740775	1.00569751818366	-12.3490829330569	2.43275696135376	-0.989373617493209	0.173273604402055	0.0306984309170426	3.8946995078923	10.2720744230557
122	6.98223864729053	1.75831346347906	4.7766673690495	5.05492281214129	2.51862480227884	3.41712645778415	6.47526263469034	2.44423947930804	6.64969613342624	2.46169128910517	5.95407059325169	5.63983145264579	1.88635545233784	1	7	4.20577055957783	2.93243621931528	6.98291812302947	3.55793372698148	3.15458595474837	6.65370159370437	5.89126489424635	1.41099138283174	1.28618476276365	10.0612220193175	-5.4072024524349	-4.5273153965308	2.85869661139316	-10.1422347979908	4.13756151456206	-13.3393028500542	2.30381650226082	3.18293118655997	5.59406269867142	-3.43530849634012	6.6017765113699	1.5165558349062	2.1203447092715	7.15711176308004	5.2672901777268	10.8789300185431	9.61157826957438	-9.77285662047726	2.9884886622535	11.1037180094626	2.49515908984425	-0.458357130096154	5.09367562122489	1.98051520277684
123	1.24211054619368	2.58211116880162	2.16448501051154	1	2.16807572783405	6.09404573118112	5.66381936281531	2.46556014718451	7	2.44265920020087	4.35396999559702	2.50885848447252	5.3064123323589	2.20854270846838	5.78171710283214	1.89916357355914	2.90749454818866	2.61240427400596	6.76097024245569	4.71509463473978	3.68532995661169	3.56239016857227	1.17692201593849	2.70671518605986	0.463211981449335	-13.905227728539	-5.38256899604221	6.07322843168098	-3.4312012296445	-1.22346473913348	-11.6283683692512	1.24400651779459	10.3319168558046	9.48051902098585	-3.20475776608719	6.41005970845249	1.13982328358795	2.68677994610698	-1.03318414089706	5.74705433448951	10.3785188057005	7.21910356838626	-9.26819735980333	3.73084802028868	3.90588818919302	-6.24665514646363	-2.15700269462676	5.63567393833081	11.8317851299367
124	3.20383505118378	1.17322393050452	7	6.29793091696645	6.06249350424123	4.53403968981758	6.04366494274479	2.42392468425255	6.2782634130586	2.67615587235219	4.40199267127595	4.38895688637488	6.04558508673295	3.26472669442714	7	6.9224766589331	1.23853620254125	4.84157896571786	2.4471204809278	6.19893268302934	5.7566818756474	6.37707472945731	3.3717038599708	2.28967622373439	-2.88237759761058	-16.9859568497132	-13.2744501158353	5.77070806973986	-2.30272541702105	-2.2328743145835	-13.0731686106467	-0.639324374011978	10.2167536271651	9.01104558939569	-3.94060753545019	4.83599485608587	1.70051457822116	2.35142441478675	4.00823346777001	5.42347302199926	8.70112863805748	9.94116237354208	-9.78123625745602	4.03006586064992	8.62548707207785	0.328563528033366	-7.85134131207657	2.62177296380427	11.0916757961887
125	4.74443203108995	3.93538350095645	5.6334829162706	6.06468939413562	2.04245753245875	5.91676805000754	6.53500705557661	3.01754943342057	6.15475127479363	1.55894132407649	4.58382437997727	1.11336365169978	2.44875083308133	6.04155863941124	5.66077198493636	5.082358336415	3.61193152589622	5.40131093607694	5.55554785661212	3.67894301833365	3.79427117643255	5.89252976683722	1.86583179821822	2.00538584579617	8.41101244399549	-5.59510719125567	-5.76088210349275	-1.02269241416846	-8.36104367848227	3.59247564613874	-10.8039404216938	3.93849894708192	4.16587851412938	4.71074745194702	-5.86513786471492	7.0785048621479	2.00233606546906	0.707775891497152	7.2290799590649	5.6571713695627	6.57144328601798	9.15242005860974	-11.514532034036	3.04641054551352	7.54494172998501	-5.24233558204336	-7.11033273087436	3.39969536354878	-0.918882445927644
126	4.9621674898164	3.15596736963697	2.62934995801457	3.054477637594	2.7904336813307	1.41139103174223	1	1.46470694239518	4.337064832786	4.75224114902424	3.09882539241419	2.1655783795549	3.85219743318811	2.15808145063228	3.2635877867893	6.1499371674375	1.23517266315306	3.48810043687234	4.85054444995948	6.23699492003056	6.70534036337842	2.59752963452863	6.76180657566878	3.5123950866068	2.67600021017122	-13.3466300568745	-6.62081669271662	5.56779130384893	-4.49299915459097	-0.230742798481508	-11.9804426633182	2.79215099866682	6.55987858126695	9.46064300903763	-5.78467020414039	7.01969458122554	-1.00304651839955	4.36787710893421	0.633417639231239	3.31528641708529	9.22426454118782	6.04891782823368	-5.42543090335172	1.50921289053506	12.3775667713663	1.91286866329101	-2.00025269194509	0.255672663730842	11.2688042917328
127	4.06053492887337	4.20818466526221	6.52557310947083	4.08714109546175	1.33075603480464	1.89283525522158	6.09626113930102	3.8795061545665	2.7283040016233	2.53514674183752	6.69571469822238	1.03693964437418	4.39782530117199	3.33989833712005	5.98523529968026	2.0215928610615	1.42047459127434	6.86432676754386	6.802566717568	4.15010926862502	6.29824496745673	6.24300113153353	2.35854997052896	-1.37475203420143	0.861885414641203	-10.2477195642262	-10.0616982055462	7.46941794326237	-3.12565763427513	-0.473183608475387	-6.38566160454355	6.43010777810231	13.2059690002802	12.7207096071568	0.0732609909600237	1.39763899490429	4.79339291631504	-0.842628838497812	8.2149557242369	6.80022644179782	-2.91577512140827	3.84813735914962	-13.2689274502697	-0.24471286466911	0.740450595697486	-5.75026131700173	-0.180132643728606	5.20441784305844	13.1587801123727
128	1.11705735696538	1.92584248452992	7	4.40031848008056	3.68119640523009	6.28830383334193	6.2644609677888	5.44984607892321	3.92903476892024	2.75200424196245	4.74595820896737	5.35500372152019	4.73172989899806	2.08964913622073	7	2.31294981618779	3.00276651380832	5.56458488611368	1.30049948490071	5.0378387266795	5.97531601085061	3.21056298614707	1.71772355236236	0.498215891792057	-1.47094224350678	-16.7328133466882	-10.1603044506779	6.58733516067246	-1.29063655189153	-2.43687186214835	-8.24880151038959	2.48293062250249	9.21173086508111	10.7616553466676	-1.0635099685918	6.91198864226012	0.540802553687746	3.36631036084335	3.7576536471338	4.21960028988673	5.41301640685744	8.20029815142704	-8.87606551209009	5.93068358274476	2.55731110244294	-2.76952248710919	-4.1856235356004	5.28990409741221	1.80955965276661
129	1	3.04758922293261	2.02778957649331	1	3.10331314024921	5.32152564273924	5.02224857643792	4.13447232809651	7	2.10910358839793	5.66827708127642	4.0606609315472	6.38804817129388	1.88713713646969	4.84673770688023	4.89945596535007	1.20810397103383	4.5868649123068	6.60621636876033	1.95624631812849	1.2548468296288	7	1.98224864320742	2.12934561225642	-0.476510795134704	-15.6199565554102	-4.96502781524186	6.24968742042953	-1.46931839746432	-2.18833006145107	-10.7092389041136	2.03426660420563	11.0838519618264	8.22244116411227	-2.14579976292238	7.06724028109744	1.278880011473	1.47365027255363	-0.383191359795093	6.96665387918489	10.4729188206768	7.70906873243444	-9.90166694572688	6.65602092975496	11.102320222886	1.94625779280819	-10.7240190117242	4.35040491721473	11.5714257123579
130	5.00329552308727	1.99905958238669	7	5.53949574545438	1.60964343996206	3.62365909813708	4.75294681888397	6.4631157708483	3.99078566373593	3.17197463272815	1.38496285953441	2.98122594095666	6.35655037500222	1.97306462009273	6.17833284204995	5.04784273795296	5.85985205354896	1.43014975491438	5.26542155472248	2.00896812179221	3.33507739840545	6.74989134694367	2.60456844522251	-0.919466028015995	2.19678649101637	-12.8307277797657	-9.55750258237367	6.91615075695959	-1.26693148871612	-1.03069810765594	-6.4903603054255	4.85140036908619	12.4426131475559	11.6652598352677	0.804174549740568	2.5321169001457	1.77287423208895	-1.00310055772453	8.09443115412016	8.4307054573916	-2.90723957319641	4.76455327652271	-14.3303557127622	0.764148041037052	-2.53089529356059	10.2138665255356	-7.89639616813919	3.57309739046062	12.0420835038424
131	4.89572842829759	4.53150253892458	5.4807812647537	4.98750632155885	1.96459034111683	2.12392630972651	3.00837277275273	3.00337289803308	7	4.4983827653142	1.55499843643071	7	4.3682278311164	3.36272267903086	5.19339830119492	3.60087465516475	4.06100395775797	2.93423249530585	6.40147311813005	1.29074901627928	3.00169718818394	5.81798194005959	3.44550562896962	2.32405187385554	10.351785263237	-4.4155758928801	-4.67467870535869	-0.191478077597615	-7.18942322374825	1.36922389920567	-13.7907819700447	2.93470440028227	1.98367238263827	4.40051367866595	-5.79392064183256	7.6735139326033	0.315818868163133	1.50216763650362	4.07968910184645	4.9255526865334	5.92308557424432	8.1489362368825	-12.7396805741229	-0.0903629764849019	-0.806993648069907	-1.89893006964558	-8.53604800630905	0.510551896095171	8.98246413666205
132	3.99997741224988	3.8146138336219	6.08901810681319	5.78662491602198	1.60247216170756	1.98065295103038	5.57425883025658	6.75955994901809	6.14524352427241	4.01312194322054	3.80675715094161	5.40450880008603	2.80312379467437	5.62666017518073	5.97561818961818	5.97693130499706	1.07899621568514	4.24800946958411	7	3.51228051445589	5.16495350289369	4.80840713409673	5.92863080886056	4.25551167853871	2.79416856986714	-13.1303783188773	-7.15265547613648	5.37379972188052	-3.19054145148843	-2.61147240170109	-15.4626704555304	-1.37476621709958	6.98079565795662	7.86697739153895	-2.59612094364254	3.08140883736358	6.11382888209603	-7.71229947971496	3.47956784284999	3.73773331055735	11.7168699111894	-2.19108014552214	-8.25212983336314	0.349025030916379	4.84794495673794	2.44587446804811	-8.04390357906679	6.06334143219737	-1.88747650772225
133	1.59740906321287	1.50070869518124	7	4.76611316797684	2.46089467644763	7	5.29429683934191	7	1.9468042201372	2.42141346368927	4.38588352104266	2.20620634671071	4.03343081747772	3.20022284995265	4.90332697617689	3.09709917662167	2.58663501869766	5.70485257586376	2.58066707428617	3.57398693622566	4.53272591332773	7	1	1.52320795696668	-0.518980677358585	-16.8233590711091	-10.2633016626485	7.50366820230032	-3.35381686519061	-2.45773539322728	-8.00835116965108	3.38829257532627	7.52039472125169	7.57275254431993	-2.35240612375592	6.80375891620097	0.844975925823229	-0.275065488686279	4.95040166841873	2.07198881733901	7.54831181636849	6.89716654015856	-7.95391797545864	6.9158374339524	0.904020295789087	-3.19999546159867	-5.60199042976258	3.85349620196597	3.42598404348739
134	1.62086878294459	4.9633003724796	3.76548889949315	2.90340972498868	2.54221968116276	3.72447256447184	1.17837705426277	3.8787258354859	2.14169143853822	2.34698791596341	2.42234585761718	3.26538820827513	3.5388942464691	4.31230043950597	6.36396679753517	4.97183253638259	4.79676288810111	1.06849328347739	1.4442660947965	1	5.494593600024	6.19270640104881	1.17384973968574	-0.23511329784225	2.70976390065704	-14.7898295600769	-3.49128177969838	5.5092200935594	0.526667596119869	1.13742677056252	-10.5845536555779	1.57651556096487	11.6135346791366	7.7429776145376	-1.92914811025444	7.36622128522238	4.2484249758757	1.95457538939173	-0.546412158157109	3.78987657094261	10.3500998924189	6.00857576995259	-6.78250699257594	5.36582396751232	6.36291742485712	0.353400712474687	-3.54753502036691	6.35930624388465	12.8848520904663
135	2.11678048228637	3.53680112929206	4.47859925861948	2.44181051833776	4.73953146344501	4.58528066381844	6.12371353003083	4.20616921629294	5.31519724121347	2.52922841605621	4.03677719445331	1.5808663554255	3.5458159651225	4.35583851635979	5.86736749426519	2.40154807925449	2.17787707255297	5.87276138710132	7	5.46934631059975	6.80549456080334	6.04580077150886	5.05667204392711	1.41649568017787	0.431766673620552	-13.0672965652768	-4.78735116552357	7.33981140686981	-5.17868573776576	-3.63263265605687	-9.47288104143123	2.44043319148218	11.6497611029955	6.67622949183704	-3.21893419091127	5.29310848948232	2.86681730179889	4.40902782948292	1.85330134613692	3.79457130753702	9.01152013711781	7.58670403061682	-10.3528870974112	3.20618410595419	1.13389005303695	-0.456214336622484	-4.51144529711283	4.67608299917395	11.2987756275632
136	5.99858780382134	3.5538584187158	4.93295022354445	7	3.1378415825782	7	6.76658309346924	2.34695342837184	6.38413915567281	4.1672001452538	3.00001844491608	1.23571511637766	3.98736668883042	5.81077079290255	6.06280330529049	4.31827946733202	1	1.6431576425679	2.76530675399916	1.67618681102872	2.40985526451499	5.84371271433713	3.32986457120451	-0.175913984905733	9.15420369535809	-6.66970814756417	-5.89780609903736	3.03702041320422	-9.76818367579398	4.75523952631205	-11.6983661611566	3.92770622055744	3.57608072167014	4.4765949831434	-6.43525079593882	4.8923463096258	0.0340084300269031	1.44428091521509	4.30884085748756	2.93430047302345	9.53876278988676	9.14507144735533	-11.3674548083591	5.67518205553939	3.93727220576022	-1.10773861902573	-7.72181234617075	5.40494770051298	2.44418043382115
137	1.52240914238382	3.70577301573292	2.49397787736575	1.42644839246843	3.71467933750996	4.68773362648771	2.7938122486423	5.26522093472136	5.80915541430117	3.54153560009097	4.73817652965441	1.58567949166501	2.48144315427476	1.70491749876511	7	4.90650245285035	4.04017024300688	1.68756522413611	5.45423403466654	3.16699910282738	3.85628972642546	5.59169639705806	5.12653802681382	3.26430050388579	0.38548160003437	-15.081907775668	-5.15882914744043	7.6765261784215	-2.83077878140841	-2.16210720789138	-10.8975673960021	2.06016808420251	10.426879560769	8.21493225432768	-2.49009115498317	7.96848312326161	0.475106561289392	2.19955557674949	0.524406712004601	7.20470211101824	9.69088348141018	8.31073121979111	-9.29235663770942	6.05399338432949	12.1395737618589	-0.305531686294095	-7.87534342416305	6.76051491952139	11.6389864133717
138	2.43509593004148	1.03420017052038	3.46719355046907	1	3.70140709005372	1.36721905917728	6.40257467218876	7	5.14594327985344	2.73148254824693	5.01592335716178	5.47411044863045	4.02535004928184	2.2961642891624	3.58352206417661	3.34517993922101	3.05528961498855	1.4482421371048	3.02808431386652	1.42229520518923	1	7	6.32310912799705	-0.78853771744106	0.827341608435677	-13.1616415223679	-3.3378657593744	5.49314704352174	-1.28067737266065	-0.774524425286692	-8.41998528408624	0.351723133159416	11.2037971869462	6.31192752535114	-5.97469858336101	8.48408554860665	2.6519909538488	1.02313003985907	1.55952428319011	5.6955615495428	10.9888014335423	6.41748955600323	-8.78427442615571	3.75809465405855	2.72425734765964	-3.89075257152072	-6.72049477247873	4.08526746265892	13.8948468321429
139	1.1521710256849	5.71838965722201	5.27454850164637	6.18797606530111	3.52279724174485	5.28796400617769	7	5.39158453478085	6.86162592277975	1.4677390242469	1.96330438378165	3.99849960405511	2.26134162338492	1.83086025685526	6.21846896568848	2.50738954260455	4.1559808912683	1	4.8673255965736	1.78719410138935	1	5.62328272963193	6.37597951083585	0.282863496515594	9.73366519538974	-7.94218733037865	-3.48621151462779	1.41651935337699	-12.9365790172934	5.73731094615173	-13.6265647268171	0.316807866921045	9.39188776671788	7.81025811490223	-8.96955567176312	9.30034622039017	5.35748982913808	3.74613616459251	6.67897870526651	7.22310327728973	9.75791412219452	7.20572014830211	-6.40279075336323	4.49051906851599	8.15643701850636	11.9707200780205	-6.24830083439196	1.07540731824201	1.12226538455859
140	1.50930885269539	7	3.37925628342531	2.2089407065876	1.11377461935726	2.62605317625531	3.44286702709155	1	4.96943603128144	1.27102427174824	5.00019206549334	2.32407759791252	6.05035314110087	1.54885726082474	3.57936989070242	1.52333431882316	4.69122465289978	3.6320673018836	2.79628377566761	1.7212964068942	1.56632616597506	7	3.42725907315603	2.93537296018026	-0.0915635550828068	-12.8453808912541	-0.981043565705473	1.27591848571222	-1.36574335509266	0.734223913925906	-10.3612089521446	1.62127919872792	6.6077799062368	9.58966714447337	-1.67206874714353	7.44708989354916	6.62730951784166	-5.47741896149599	4.32789489650686	2.59092044834298	-2.40712774908533	3.67304965216385	-5.54245000030396	0.046057763888141	7.76762877809922	-7.19404186842177	-0.905276346284608	0.237426874997214	-1.87884300352675
141	3.9749724741285	2.45821339527567	3.435710731311	3.60081042091611	4.29980301971722	1.89529443271989	1.09021759859026	5.50814463523849	5.14387632718156	2.91817934507307	5.36238745987245	1	5.83310093074596	4.33307773545684	7	1.96057767258219	1.00554887832147	4.52078934853787	7	1.28985421868825	5.0853351638186	6.68680643478149	4.52594442425431	1.00937409071031	-2.09749002017513	-18.7785469479718	-2.79610567320528	3.97165451392635	-1.69446026845054	-4.01579959410916	-15.8394157781402	2.0009385220581	13.570761898529	11.6588776924651	-6.63644485343685	3.53708598039367	2.79881207430038	4.29855272144671	4.73379707615081	1.07983233276201	9.54083637550032	5.7132889815159	-9.72564541103847	1.35899073277964	1.26703186305364	0.173508550842697	-7.79118991201977	3.02629407429062	10.8150630557806
142	1.93523524579182	7	5.2386575301464	3.05789193851067	2.47735212161866	4.82043443321676	3.11584296064771	4.6457685775202	3.61305033013399	1.06152110424783	1.66197522041282	3.66196841025347	5.89356561544063	1.73663957345284	2.84648727988125	3.5162848721382	4.72313058310784	3.62633025454008	6.85998063347251	3.84420593721311	4.85670335554944	3.87778123746419	4.6562700334287	1.70639167495357	1.1845092517196	-19.0223657552208	-8.84887289377816	4.4828165940788	-0.488290804924349	0.199218332560778	-14.272415171381	0.408723386889243	10.2904153902996	8.32780888296247	-4.98774325020984	8.40535078455642	4.07053503798982	-3.3017374060934	4.51289279972617	0.768228456387654	11.5498115282815	1.47399539796382	-12.1694431992629	8.99474623044801	9.25661294997391	0.761877303524747	0.491116368129703	3.7347131623449	9.83581210723232
143	2.60809616472711	4.26080185290722	6.65872693368911	1.24954746481793	5.49124643088197	7	3.72710271504451	5.03116628150443	5.84322867972305	2.72524272926218	5.85971816656681	2.97502054627445	4.01196438474981	1.44081138457613	5.79763826459649	1.13587948061036	1.11925064196952	1.17281886797222	7	3.72497092330943	2.11336903760325	7	4.92477634362186	4.19783918188703	4.75705575472056	-15.8883643187654	-10.0582833058708	6.429245201585	-4.24047284842254	2.07757780259861	-11.8530068246126	1.98452338948644	15.5931407839327	13.3777835443752	-2.91437566136616	3.91399303220599	-1.28014020241345	-2.0237807571395	1.80909761952272	4.78889516728623	10.947115657903	1.94150731181061	-6.72339082986266	6.84892998396492	2.51914149235585	-4.92363896217553	-7.65581765999902	3.24931127217174	2.36738421058994
144	5.70795721757675	1.74371472557181	5.24618587986456	5.00408709306638	2.22542427125102	7	1.35947567017386	2.94639297332054	4.35117411401536	2.7778689035441	4.01979831613322	4.49154842283821	1	1	7	1.58664150153012	1.71317211097139	5.86752274431547	5.21247371592649	4.16448713639254	1	6.59709485669729	1.83199374995232	3.52472305364827	6.21572939632967	-19.3345551806784	-8.79012958874144	5.05648992626871	-10.4559670685631	-1.90271877860111	-9.51402601357485	1.44263420092351	4.44093796173011	9.5957009623013	-5.83283346863219	8.70132200463113	0.365000435066179	-8.30380672729668	5.32946250812865	2.38118935689166	9.62379303324826	5.42798818861443	-3.74133756994081	0.707331945490519	5.22187143829876	-1.4545226787077	-3.36825717705832	3.97184893094937	13.9027600646808
145	3.89125928195562	6.26479549721052	5.77464526699181	4.18142734136824	3.24029186933951	2.39273604919446	1	6.85750199614537	4.65891179224422	2.73926638705601	1.79227069262364	3.11057361317717	3.36885777257582	5.38543647807967	5.02169879959025	6.24766922885315	4.38294933985447	3.20173775320847	3.92013579498812	3.97124906763729	3.35091203774982	7	5.39035736095045	3.12263878329544	4.3564955882424	-15.0594445665156	-7.33336458223325	2.63054828665094	-4.62727522788787	1.44777238483521	-13.1192671194469	0.318276013883913	7.76103128064707	8.96613750612644	-5.25637653036056	10.0374372921403	4.92768370283362	-5.12795000119742	4.55275289402442	6.66097040089289	13.5693913601479	1.18830181139376	-11.1003957440636	5.94421259247695	4.99669933655279	2.15700935919087	-2.5717280923878	5.10455399983004	-1.40211995526671
146	2.7954335847736	6.61670400631998	4.22291826212721	2.817963529761	4.00245898611032	3.55740691211357	3.12498887495805	3.96868672954798	3.09106899688203	1.33899588373583	2.38644493546413	2.95632161897525	3.67593115721279	1.92333737464248	4.44145102700981	7	3.40054012800128	3.6943735622547	5.67818607530994	5.05816389723257	3.87279385204946	7	3.39692449722611	2.4909873604495	1.44807170826528	-18.4570907849712	-8.10167913200844	4.25443167501941	-1.1655679671972	-0.0618903340443933	-15.8419203823661	2.12193036037823	9.0576473590511	6.96336581262075	-4.64344801245516	8.47198813542341	4.51274187205276	-3.22014537258205	3.52518372896803	-0.70660336505711	12.5406380396699	1.02108696939833	-11.3256918437697	2.11500403024677	-1.4184153643171	-0.0109599454274416	-7.87882874186799	5.35956995939819	5.12292297603452
147	6.00264604078077	3.38966049687326	4.6448341575716	5.40830274530884	1.67291712346255	1.39150906516878	2.00466933788999	2.96751778134236	6.79976859513035	5.10484667559766	3.10581400855888	3.76937199715263	5.34308084581371	4.74102170521122	4.9064995244325	6.54135823502093	3.56552805664017	6.81162165508421	2.55646166381167	2.93034283381131	2.97922989212175	7	2.43990587700726	2.29346245857272	10.1407266492229	-4.89380638774179	-3.02905946255994	1.29138903648977	-7.61298859987125	3.10722530298109	-12.4086805596014	2.9524671043245	2.46964897738635	5.13176709170537	-5.14393557491826	7.53420935581357	0.433332908971166	2.39247585643	4.30595341736657	4.44017169990391	7.22250471905902	9.45591248143125	-10.6622115127693	-0.147440804273362	2.02608747313316	-5.94548169820242	-8.32933608051081	0.992110231358937	3.40934448733132
148	1.08774925883338	2.08554281613307	6.52401930994786	4.34213984009145	4.05013334871119	6.14739762694368	5.78095320703633	6.91107836358424	3.0985748443774	1.46137139829551	4.53710519546666	1.94982474090259	4.2981686375238	1.93780263615689	6.45537399695315	2.66435829059906	4.27392815396052	5.07921256189421	1.48743783014973	5.81036806970998	6.18015106596858	3.53371315144931	1	0.901330187743517	-2.11113797077089	-18.3111608237896	-10.705466551123	6.90517383135353	-2.04131337655655	-2.3223911875338	-8.91713700021649	2.11019432542235	8.79904846831377	10.3717812752161	-0.748507147678111	6.84074764840032	-0.0163786599099515	3.11934934815586	2.76536175881302	3.61805158160412	6.28769193448687	6.59441933907998	-8.81295810483939	6.02552597691266	2.00409903891311	-3.29395867980881	-5.62995553500012	4.13239949071941	3.79019777605536
149	3.19893210935744	3.47705568961338	6.25740958071625	5.28868163151079	1.05353967180625	2.8404073986618	6.16468967690978	6.20074375042437	4.43545528175327	4.51486585854121	2.6949935338555	1.34650343040831	7	5.92208662668929	5.72951914244523	6.43078584635901	1	3.4148964864605	7	3.61137645875365	4.6432293083641	4.91140186341874	6.24969244401767	3.04272978319272	2.8426542009961	-12.9689019176974	-6.51120803391538	5.0461422903594	-1.72495910868999	-1.31078819483572	-16.1516751629291	-0.861481446678107	7.40513450778978	8.28608902222663	-1.91259643015647	2.97744937361695	5.04555230664498	-7.96718407645228	3.54279789333732	3.91858204287954	10.645540558953	-1.81430957591217	-8.46581635979838	1.47264018723799	5.2833484177163	2.75060129492741	-4.29511315709065	2.80162480102968	-1.9167156691521
150	2.92136805106004	5.35988498286548	3.8865241106796	3.24669456275788	3.47058339156068	4.6831822593857	5.09556481527715	4.17170478677835	5.80697689645766	1.10446688061673	1.1771580565288	6.22405207068267	2.91554701502662	2.26490731623359	3.09455382643451	3.56721217284929	1.76125421889114	3.7952757242385	2.47729938454936	2.9456917978403	1.80572971296757	6.03951094074314	2.60540713726895	2.30423330400539	2.67832911447703	-13.8073762491647	-9.40880682217395	2.82120953363788	-5.29747746481284	-0.436465042238672	-16.8104939527165	0.34526677379923	5.24251306823221	11.2494330803869	-5.17864779918217	7.41152393248263	3.82619446730528	-2.43397493917205	2.49927876576341	4.80887944982224	11.8512223864969	0.0865459863431548	-12.3611777753745	5.37927576434006	1.83071135094242	-2.30951825118859	-8.51677630293021	3.93185176207878	1.51428206898646
151	1	2.83965223047997	3.42959876612623	1.00605988923431	3.74351030675191	4.00434956154482	6.62374458505995	5.72881847148581	6.0520415364118	2.55045157901408	5.27066422107815	1.53716371449361	7	1.01209497985489	6.50271870608679	4.93905238646332	4.61406949026384	1	7	2.96156545690496	1	5.12601081161191	3.26202390466142	3.11091741249241	0.655909876367202	-15.6025949532608	-5.03561408234634	7.19342101496463	-2.24988278319529	-1.90661760880269	-11.5390238010515	1.75730003848323	10.7705700636285	6.86613683394379	-2.40907832881406	7.56468857170956	1.13902203932404	2.05046133754034	0.0716373515047396	7.432391181711	9.70862294391611	7.96914039790139	-8.98678244505081	4.21320325286635	12.765460025093	-3.89761890160729	-0.638250975305026	7.84569182885694	9.70462384116261
152	6.04605731699782	2.56873866959622	4.8952729038029	5.18802425482961	3.70791805750522	2.12152003103671	6.8191661305167	1.6804289260474	1.8850998644582	1.46668238355178	2.4375649070794	2.9684911617661	2.99702478963858	1.09768799054654	6.49935134339733	4.58982400924671	3.40329142924095	1.05528297241282	4.21349086899121	4.61938655337923	4.47310514684914	6.35721442420098	1	0.486504719026043	9.88362846215485	-5.32968147575338	-3.75585748513635	2.69073757313579	-8.37858992964726	4.66327808071795	-13.5917583689637	1.59968202358482	2.83497644327925	6.22722409137821	-2.94042765231775	5.92581279134384	1.50553404667761	1.99792994775257	7.87112166384103	5.35193277425997	10.1381594738619	8.70690409364225	-10.2995522733226	3.33865850230666	10.8399641054226	2.38436758246955	0.18615068663813	5.03126907185992	2.44738634643795
153	5.24711157371329	4.36069670668848	3.82173979953942	5.15141235286589	1.63668939640895	3.83783487316668	5.35464639542267	1.75605435865754	3.18248534421557	3.38585629818454	3.03550769157216	5.81925162028698	5.70730265189329	2.41754200053311	5.12800940857666	3.1686233757153	2.91101106462014	5.49962870660143	7	3.56367739210392	2.55663601605198	4.92891030495464	1.99312246972101	1.01601180985427	7.96976983157562	-5.59397220388545	-3.75040630239597	1.2130904116483	-10.0525159383839	3.98373064673124	-11.5036010536176	3.23623278523112	4.68987731815145	4.24717885335939	-7.49566154827032	5.53356566794137	0.603947494776956	1.94942337901949	4.45157786829901	3.33658002541065	8.97435018079307	10.0303022311148	-10.8391156102023	4.17587463894038	3.09331025201556	-5.00265434404761	-9.46622945757714	6.57146281443374	14.7156434308216
154	5.43576342550719	3.50965565630909	5.6546599244304	4.34588427068939	3.9073060057039	1	7	7	4.94084652102755	1.83220355926671	7	3.90512407493861	4.462717231323	1.62985671410371	6.09114793333406	5.72856409966014	3.31773151034962	5.38501856856825	4.78955360288303	1.40785680927489	4.72723124442346	4.32294586363878	2.32744193667015	1.57951847105147	9.49850732344629	-5.16622283583717	-5.68487134750217	-0.258921093677565	-9.80775790117902	4.18559911721363	-12.6479448631167	4.71902412701122	4.4436184251082	6.23112204129185	-4.62063251582314	6.00236437635369	1.43810090175121	4.06268321115235	4.64323617614621	3.78881022071514	7.34520327472219	8.47832669007147	-10.3540492961847	1.47313348098112	4.51705993587505	-4.80511757962398	-6.89649178557797	3.59391119937004	-3.16799674483164
155	4.5876834020851	6.40885077264244	5.78137732868823	6.94736490924985	1.3817946192061	6.7422991371853	1.38467927004486	7	1	4.17447769423747	3.62371881663724	5.22527604903383	2.91928896046388	5.48951388044972	5.85757091629129	6.21485955430455	1.74914987118042	1	6.04434347206391	2.29475444451281	3.0584941222755	5.99887500592301	1.01476960484279	5.36427353476184	3.97629111487099	-18.0580345280228	-5.9942614901779	5.02879018451118	-2.65377639602864	-1.86486337355151	-15.8361004502924	0.305077463623681	8.78799680628323	9.45385018503494	-2.31354583367214	4.44793825403208	5.12948092858877	-3.50006986760629	5.1085665254159	4.87709529412427	9.25825528229681	-0.633517407734657	-9.05637517446477	0.0612628695005845	11.5307382505468	-2.44354075780718	-3.1505186741348	5.21235364165939	3.62316619001723
156	2.97704365320062	6.87710970169379	3.93438187909082	2.83304290629555	2.23680224674005	2.3205821555429	3.74259087922147	1.63008566631761	2.85339970943088	1.23255905521243	1	3.06265702680195	5.75614779195218	1.5252890584139	6.4154372161139	5.49597342744167	1	1	3.48531996798837	4.31796604216679	6.2202877589472	4.11348223791793	1.98201036382942	1.92901409724159	-0.310281673041778	-17.7309372778928	-8.65454442641248	3.13364644813995	-1.20051895851052	0.0352476606677036	-14.5001061219475	2.77152610903489	7.82237269606349	8.57324859386364	-6.41277560172442	9.64781373885721	4.37289318904047	-3.3776248930272	2.82845575083775	0.237545969254748	11.2895420724889	1.35018999994523	-11.3344228351727	5.26811745075713	9.18946763021603	-4.10388386335411	-1.80606528589946	5.17022116069381	5.11773150429038
157	3.38231625691005	3.31957099383922	3.93858048174091	6.98829546047405	1.73892247957311	4.13220167988021	4.92458181729526	5.48171787814661	5.7482898297012	2.33997662256386	1.74458844458958	1.46257223523832	3.69100849959875	4.06677091249365	3.89698331343485	7	1.96088927727967	2.77680378034968	5.76018407597164	4.43658247064563	3.79133875549749	5.11839551502412	1	1.58555360228128	9.38975006061384	-4.99463788025975	-7.11945018581371	-1.53087309375833	-10.4924862402887	2.27427150914164	-13.0630395910592	3.5455745514029	5.55369363450083	4.18139963368326	-4.99319181196555	6.20795221108478	1.904836944786	2.529992373388	6.65690849591024	4.70709614955309	9.64480005077057	8.10013144456573	-10.5228605917219	4.73055362499784	11.6182284140256	1.95408388038792	-7.71150144999415	3.7267775705672	-2.42182272051427
158	4.60073205693711	2.92542676776237	4.19523801932472	5.10458913190498	1.60860091728546	1	5.73021221978837	1.6291448640837	5.8996518895643	3.60364908549138	7	1	5.61448433033619	1	7	3.56592810388858	1.48528375082441	5.34455298568234	6.4667443772077	2.34244563012773	3.63005757985042	5.82372228833495	2.99303223701471	-0.680202137007587	1.42984639409104	-10.394186455974	-10.4178937766448	6.5198631642115	-2.5370842677162	-2.161273550763	-5.32766139176794	5.52403806321147	13.0624331721817	13.3753382253563	0.728493683245495	0.544318467564367	4.71762360303162	-0.20270752895273	7.28890693580181	9.20003798370634	-1.98479185933904	4.75318189900136	-12.437957905201	0.283235824368826	1.41566309808482	1.62221280436722	-1.01965487497091	4.48738419299024	10.0970072409348
159	5.13243515377093	4.24078780275381	4.77088761553448	4.6234361043543	2.73205590999	1	6.24212986816297	7	6.42034158042272	2.1937987420772	4.00157409719092	1	2.8276094827316	1.25313903035951	6.78342089724477	5.49370299919519	3.13642277150728	6.50425613742263	4.78893682734628	2.18353062269813	5.79890714488011	4.14268034694608	2.14975946174347	1.29734984339132	9.00549410325125	-5.93757170091527	-6.30532654397021	0.326823555953492	-10.2827225879097	4.63841687348388	-13.0765001228832	5.12738590592948	5.87165118170407	7.26913206098141	-5.68354145450027	6.27774123826335	2.14159028604176	5.13483678293237	5.13028255042797	4.32033443477662	7.02348409385066	8.05168278317391	-11.1199466706812	2.45180668514722	-2.63488160972175	-4.67621965386762	-6.84161399926105	5.22848236146747	9.98867893234743
160	1	6.89435964568499	7	5.67122293130946	2.2768395251587	2.15260586665208	1	1.76128710361983	3.93684260697505	1.5445232630997	6.35990095731625	2.20254097824891	2.00440371405578	1.42926470643464	1	5.48055811086369	5.77090947910204	1	4.34781554417351	3.2551798940782	7	3.32471504236565	1	3.66756524449821	-1.11471007477941	-14.5878709001878	-2.89599345636581	2.66650993869347	-8.38751358781825	-4.90509731343969	-12.7709533144674	3.04190093673094	1.51587134648985	8.8469271336389	0.344265326653105	6.04779107395438	4.13709005461464	-5.39861471435296	1.69879098151694	2.66092995341145	5.82185952768623	8.79090971599573	-7.39583670048356	6.66740817164203	10.4836272299301	-3.41738177900172	-12.6451437638882	2.4066079833736	7.50008205690024
161	5.90441287256396	1.93733356136673	3.73440242574379	3.21997296283364	1.96032184278623	2.21099897413672	4.00923392137932	2.58189072172622	5.6810127207569	1	3.17695057761659	2.98826492612721	7	2.91661336441423	6.48346814509966	6.17295881072307	4.64894758396329	1.80950737878581	2.32682218771117	2.3961760731128	4.43496237391849	4.92870235824378	1.53238295567688	1.18419469628912	0.0228613456976302	-21.7117505701634	-4.76507454491526	1.41896201360773	-4.82798346943156	-5.35901018583483	-11.6467126316601	1.45649545032815	11.0029528269486	7.207003223981	-7.04183886403383	1.10099770625097	5.33653794874856	4.50457404187457	5.72849183432468	0.512843175379925	8.1231676956729	6.51346471050989	-12.0732096159141	0.746087524182209	1.20577546802554	10.121024164735	-9.17139022679363	3.71581888043406	0.151995726062131
162	1.29381409979259	2.28943159296571	2.14800475258806	1.70861051472048	2.78822215785176	4.41106801267615	5.14498977712005	4.03476621606167	7	1.85019131975662	4.1556351900039	1	5.24161200942425	3.86856362940363	7	2.48430764844253	2.69169329517804	3.29035388921356	3.0824924376786	3.57154756023648	2.74982610367241	5.03237191350358	1.99332814098726	1.7147631420983	-0.194442058315667	-14.4267914266575	-4.7433616745532	6.39181970134456	-2.8031841901374	-0.696904687733822	-10.7163007776393	1.2992544996472	10.6782498137089	9.82984223295569	-2.95183255474711	7.19335175780409	1.8556498926284	2.27497404306081	-0.501751814683955	7.48175601274031	10.5330078800794	6.53088605384041	-9.9957788949723	7.32800788441811	4.7842623673142	-5.56719080867293	-0.702009197947671	5.1204865624966	11.570994808678
163	3.00896966301666	4.08570072504098	6.64773112763477	2.35254543347921	3.51512954773856	3.38887024815797	3.35703515262278	1	6.53380346774535	1.36529413568518	6.12117375751918	4.73121007437217	3.90333815244255	5.64342712366674	5.91715497265135	6.48314784850555	3.76566008886067	1.75974944089661	6.50811176304417	4.9691998360158	4.88879641440443	6.31480998940989	2.73865005764018	0.24105384911717	7.35957396309925	-6.92780965765858	-4.03897600197237	-1.14005206707483	-10.6241259529336	0.633980307768251	-13.0169084510573	1.92512167334814	3.95029087687724	2.80203169227748	-4.80953217622231	3.08559745524221	0.426541712424167	1.68075013925732	7.50809865957537	8.81818541413761	8.25466897288941	9.78045282452546	-12.3735634558564	4.15295236162528	0.829131176021841	-3.7394420998085	-5.46715855832793	5.43159043351345	2.38933613618582
164	2.90567758044206	4.0519397715975	6.51791109397721	1	4.80550855903599	4.53445422834432	2.92924287946169	4.21600828984372	6.22836157721689	4.64754453197455	5.14783111121662	3.25432339728597	5.46681813598857	3.19471080433111	7	2.89108656570205	1.11940163125332	1.47899289259109	2.77987623324001	4.07045596873362	2.78845134943703	7	5.66614453965935	3.09097951539377	3.42289543768381	-17.1915850628329	-11.3184826903763	5.71197334533851	-3.79951687856181	1.9544176238502	-12.240251278887	-0.598806768838953	13.0158469558445	12.7485649327805	-4.28524871758006	4.66549605245852	-0.330510977470912	-2.36981945748556	1.13476087160989	5.65032008998793	11.4122071838566	1.65005286009074	-6.88379179023316	2.06988763982844	2.62773714353272	-4.99085590627883	-7.54003890853655	4.34107190011547	2.52247688498717
165	1.50142855531346	1.80151443326397	1.56292420716499	1	2.33460097214232	2.93676158863966	2.18799048065602	3.57468062087124	6.2290056881292	1.74993423475638	3.98251196402374	2.55022919580219	5.15726074259088	2.25050655985574	7	2.16359946483733	2.08174216960106	3.18643045538973	6.9858132285935	2.56143449496622	2.76914991937239	5.66470634519392	5.24605079155097	3.60284531414576	0.0775488882757903	-14.1490698422426	-4.72676827938564	7.00071786297443	-3.14475811954334	-0.83040397802637	-10.9225418711879	2.04008401450671	10.0389965657668	9.04558997158342	-3.08558896668621	7.61848949971918	-0.118584834766456	1.98294956111819	-0.306217050032649	6.73239887417716	10.1655609677114	7.62846721932638	-9.27969723190937	3.6149347896643	4.28221871414041	-6.1396042030624	-10.6776224830445	4.50650489045953	11.0290655250738
166	2.08595376854532	5.78774524461545	3.78414795244195	4.55819949650441	2.92306563745728	1.29091599866388	5.86443850135623	4.9980634896196	5.99308622185459	1.25713009343668	2.25661781930435	4.49124780752176	5.05252481329088	1	3.68054259306252	1	1	1.33657730241133	5.53733081653685	2.53886492238959	5.40954712224668	5.46258938742459	4.789416860754	1.43269121346488	1.08219194425432	-17.0378904599126	-10.4784661315225	2.34557060609958	-1.46014967781859	-1.11374086561733	-14.4856421131	2.19151372680337	8.78362288514391	8.00749101958237	-4.16844220537999	9.86738330293558	5.67166752061246	-3.20658718395578	3.01417622947718	-0.936519326004956	10.0209731144179	0.304137081001842	-10.7777217438202	1.50056767169291	3.65256855897562	8.32715307956237	-5.55087543896715	7.39023883519526	3.61548185939961
167	6.9943789491847	1.09635664618841	6.44293033945312	2.71486703962827	4.59746062028302	5.12247950476841	5.28849097313742	2.52497059883468	2.90328933952114	2.13839208651745	6.16204120319174	5.95340707426032	7	2.04703400029154	5.21610484978255	6.12905226864446	2.62561019696455	1	3.29928521018066	4.86199832301462	2.76373049593065	6.27422818593747	2.09880874370524	-0.532243686152342	-2.54697411955614	-17.6922528141362	-6.98854636961916	5.57208349307905	-1.04142644751743	-4.40553930396491	-11.9292742254902	-0.647062551101247	9.69592634519231	7.90753204381154	-7.00862289739232	3.0762601264928	1.3678980713168	3.20842114569303	2.14409207754473	-1.20888326169984	10.0905538729666	4.78300754910061	-12.5721454651597	7.13412044805143	2.04680448294366	-6.0520385279942	-8.03095839615649	4.32005465943076	1.43661679377506
168	5.54426281474901	1.1944072907857	6.39551849887598	3.89056400809788	5.03507900569467	3.60316327835389	3.63432107782711	4.67882373468075	5.91243536336536	1.47748137780248	6.06747117206844	5.04735547953395	7	1.31478398596213	7	6.24047329570215	1	2.43930573714646	5.72214638590261	4.09607654668257	2.29127411596928	5.74337787086608	1.79266519326593	0.456225161075635	-2.61227863399235	-19.8725942236774	-6.18944116184376	6.09422475173697	-0.1177873943262	-5.80149660425689	-11.5991629003113	-0.268001405837448	10.0555131727976	8.34326865153133	-7.38070800760115	2.43029140820025	1.16950599893537	2.54377243372013	4.05893948250448	0.341951963615806	9.39375200132518	4.73244799984158	-11.1248129640667	4.13771746469859	3.45982169766074	-0.1413784546413	-3.01546414364024	1.92212331048321	12.174020885366
169	3.68762711990248	4.10524007669274	3.08425911887544	5.39719000860904	4.6920985859807	1.0440211847637	2.49032473162177	4.74732220524491	2.50666809266977	1.40168208227663	6.93355716189857	4.55905972201608	5.25844744627247	3.83788375952873	4.38923671877158	3.25320603428959	6.27866797356111	1	2.306147451917	4.87508340193271	3.10907720040141	5.9338979910163	6.24230583506046	5.37113348683843	1.95428783012971	-11.5503090495845	-11.7068552946754	1.62793082914462	4.84975113309608	-1.88904416855	-11.4083427635248	2.68339238560173	11.6245007597519	7.6903240305162	-5.33435360192993	4.47600179975553	7.0047063843969	-4.25808528048294	6.06740293814885	9.34670377290392	0.413021612930892	3.93382351314178	-7.72143326097505	-0.265601053707129	0.228133730134962	-2.7872178668773	0.0164588431602418	0.973603644792262	3.32651279482118
170	6.83565274427381	2.42356023715558	5.47176190961853	2.97262051722065	1	5.91668269597095	6.91781188515064	6.07538884864109	4.62080777622985	1.73092834515027	6.34381797086096	3.00646757282937	4.77812531313343	7	5.54617113132757	3.67854055682472	4.57609146936747	5.17313056010671	3.47196148627176	5.5815207792611	2.54584370311436	6.36702608762243	1.93436044769069	3.87043066796707	4.13009338393536	-20.1733616512161	-7.59191135130468	5.20439453613096	-9.68935139725741	-2.9424202851845	-10.6980878894909	0.507352282270261	4.57455432121492	10.8308050787372	-5.48532872290059	8.97526132922991	1.06362862545094	-8.78517749895398	6.69409413781723	2.94888768083277	12.2534356853558	4.57464236780617	-4.43323980075757	4.60420780268139	5.06591221003622	-0.71776613713419	-4.11771898946974	3.66228370022178	2.73658527993901
171	2.43580640992496	5.66761704530499	4.92742189902198	6.02565910168267	2.97611199336925	2.21635006792802	4.03364511804529	2.59016375058186	5.17358510236712	5.53087379225542	3.41619707418633	6.31101654787255	3.87313612046223	1	2.42252566052558	4.52050770546402	1.59778885050125	4.95038570303146	2.65860711920648	4.81414576055189	1.75333721855129	6.9319278022656	2.88441593365534	3.72865805579389	1.75043676240994	-14.4822573105187	-9.13779998771699	3.20815882209055	-1.50239444135567	-0.210476822040026	-15.6195818932802	-0.390658808385401	8.47408095695188	11.27588803368	-1.79424597097562	9.05035429574469	5.95390127303071	-1.6233399305367	4.18805116110379	2.30623885608502	12.4450214910247	1.66589233154898	-11.5973930445875	1.46873122660098	6.31323602963933	-5.23966009182791	-6.85626256377492	1.03229422521388	-2.16313565451277
172	2.22974609684461	4.64723097686108	4.36245065100505	5.92662444969105	4.28514839062753	2.98253532516555	2.91434118913439	6.09950858582044	3.85174950526867	1.88056501880597	2.29462076968853	3.370425017109	6.23037089820147	1	4.29323716613928	2.12351021200888	1.14054169873828	1.93108944602035	3.1257207703411	4.89269956741984	1.74821568278202	5.26904099731441	2.72270223235295	1.06924680180015	0.327022856101927	-16.4747486599574	-9.22849208048244	3.43602564895359	-1.51001093214182	-0.316840364882419	-14.3639549234457	1.95223419099187	9.18890772778682	7.24007766113493	-4.85623585992708	10.1298086394794	5.55207838593525	-3.34506019409906	3.77360367365888	0.70220961701742	11.5429630497647	0.709805529576716	-10.8340407634706	2.19460724049847	0.504421513737803	-1.69846327122722	-5.11507286064112	5.79770793708177	1.43483755490336
173	3.45044711605942	5.82216237707305	5.05035168604763	3.02949273408097	2.54751462884331	4.67856603032299	5.99563751217076	6.32858260530315	5.75452828450807	2.88776521217	2.2727894620106	7	5.20611692853699	7	3.79770542178719	7	1.544333210591	5.21367942490844	4.72915013079879	5.30743235549304	1.10993712540204	3.46530075226856	5.31994789695403	0.774113475597751	2.42715690908132	-19.4852433843554	-8.41939362543382	3.99500641296076	-1.60453628641385	0.340270758542661	-14.3634907635886	1.14152636725319	8.5871910460707	7.93771258702486	-3.3204817392246	7.94638351494191	6.23641149615448	-3.33719646536121	3.74634722393015	1.00678730654331	12.3276988238508	0.410634603066749	-12.6396970134856	0.607573296575092	7.91119205568534	0.532879255107042	-10.3796423750299	5.95024183559685	2.28028805137962
174	5.40468001381342	5.2434586032405	5.55775029123012	6.22438224436469	1.86119817706944	5.77245382300481	5.7119496252981	4.56704894335947	3.34875657534422	2.57642305862024	4.41686356379408	3.46511145443835	3.47494606622269	5.4962533074819	5.96597840924984	7	1	4.93182650774114	7	2.61831401501518	4.05050853341069	6.54654341339112	1	3.94635552703573	5.37011254681574	-19.1639570420948	-5.16808766074994	4.98987330028001	-3.73953288022652	-0.376289773856739	-16.0518305843518	-0.344598445432139	9.04281234500836	9.71651093849389	-2.89806156130771	4.25669967962671	5.93034596635119	-5.06744422706555	4.32687245190936	3.74115158221441	8.35650097500421	0.938589783639265	-7.70550918174463	1.89582866373335	6.78621189417444	1.83687460674676	-5.98180239953459	2.32400421473654	4.38287699555377
175	1	3.30639058623219	3.57525502852715	1.40068083456237	3.69631355219143	2.90624304499992	6.76962383454697	7	3.41915885348053	1.52791998189947	7	7	1.26966425151248	2.39303169436481	3.67780054708545	2.02526766457661	6.39959556333841	1.95286494093745	2.55284503563934	4.2740287599169	2.98447763491183	7	1	-1.77074140192962	1.12515737673814	-15.3565000348852	-6.11605438949997	6.08405925745566	-2.20325396757492	-2.43517690484229	-8.52258062576165	3.01241462310558	11.3960414371612	8.15811631228783	-2.30225304596203	8.2326640182124	3.11955967327765	3.13191857089296	0.151016808255668	4.98281697454768	9.89177412448109	6.99238038425461	-6.66561929244525	5.59690122230867	-2.14286996795352	-1.30000968051861	-5.90694738566048	7.47880557444055	14.0279601206533
176	2.98896989611303	2.96554868140749	4.21054251605424	2.41711698340794	5.78703254857213	1.72758524016705	1.33710210624424	6.44017518152852	4.13536886457337	3.08267126296	6.7640825541462	4.78818579126337	3.64420448150981	4.22367441452533	6.57566559245203	6.46461902690438	5.03259172088107	2.41192304178529	2.58108365343724	2.21695756284576	6.96943266281527	2.11570651545201	5.66394783027968	-2.25315870046916	2.24413784507819	-15.9003895479833	-5.54137668596973	5.58966763264404	-1.63369530769871	1.96202826932091	-10.3460962890382	5.71472523090546	9.3124025058032	11.1264336346099	-3.55236383726837	9.03706017052467	0.320961123139214	3.20113223353317	-2.38363081339849	3.42920364878875	7.6739834247876	6.47369590081203	-11.8491521577015	0.0646343283191231	10.5071547389542	3.36064059406856	1.84503033165892	-1.42045310847863	3.62480038990593
177	2.44889266570852	4.16776592759012	6.2865504221704	1	5.1182871024327	5.78419065894697	4.1506029127825	5.98725192858556	6.02651436304389	2.56269251389602	7	4.22112692204161	6.41406756179921	1	5.56145773561753	1.52613735166494	1.72339213349631	1	6.6856481913915	3.94558056180862	2.54016984369011	6.75722746872872	7	5.38789545356608	3.0843577840761	-15.8528409978946	-11.0631795448095	6.71316103695229	-3.98484443541455	1.60255156470622	-11.4356332321457	2.32571952167613	14.7891218403318	13.4590529617753	-2.56210890619299	3.88574851786501	-2.17323514049855	-3.67676424570743	1.20549800758576	4.68269209071634	10.8298359642189	2.04732908207815	-6.16970609019254	6.58095041241541	0.313799473715356	-4.94012371311093	-6.24863284675691	5.11103267148274	3.24687333257107
178	1.51091440167632	5.60749635875356	4.01237558193507	3.44294031510044	2.43035084788477	1.27747523010165	3.69592699872696	1.74216229186593	1.83186726277703	1	1.34160052057364	3.88177649286777	1.4942643664867	1.92280056649142	1.80164771740202	5.05622763346002	1.13972637091804	4.89813628790126	4.86152266648388	3.80461066957596	5.6647035154075	5.73432783958063	2.49383351055658	2.55810181032442	-0.581196564891769	-17.1145642360132	-8.53588578870031	3.68084112389873	-1.77408571392499	-1.31640190643253	-14.0180946863312	2.12964605026165	7.93583617999611	8.55384296771563	-7.09261503925577	9.43770193645366	4.1424023085141	-3.05478786860171	2.28410220004609	0.347912051196592	10.9660777055661	1.51467925486862	-12.1091897406642	4.30533728598103	8.74890845724046	-4.21765308269603	-12.382535635648	5.86281997576792	1.74206826493621
179	1.26657638724193	5.35827623536403	4.37106232490534	3.47252120535373	4.60087168869388	1	2.62425405288716	3.91861533144412	2.054320386325	2.86100348735379	1.47542079563553	3.8527354668264	7	1	5.64739586579264	1.54580639197951	2.53936533635118	4.77989916248787	5.2065058421187	1.01037048802194	5.55117401115771	1.8626600490295	2.50410601789024	2.51843299291498	2.01592794173469	-16.9951677682545	-9.02589656125395	4.25077819473995	-3.92931010393194	1.92081530137712	-12.3275902979297	0.626872325117276	12.2129471605678	9.29904826135312	-1.59859788085752	10.586413117926	5.17980837815853	-2.15381040921835	4.33152218460733	4.73651657462675	8.11849411553312	0.606853534863368	-9.4529309270826	2.28825444614638	9.28798956140065	-2.22672117608258	-10.2227593903252	3.49736209619128	-3.96582080115617
180	5.00267694011595	2.82205484698411	7	5.48186934838317	1.31969304228517	3.21708226268892	4.33978281583951	6.00494215090823	3.38975128529576	2.46752158918832	1.10681205298	3.00133980077825	6.18624135044605	3.37081498056206	6.49444499583729	5.61888844578164	2.13254339764762	1.15513035749613	1.53253435791379	1.35496480232081	1	4.87717807834171	4.52738750802116	0.281249358900294	2.34284589128115	-13.7177175751659	-9.63118495520078	7.461901801272	-0.562085416554212	-1.32603217899075	-6.71174618056044	6.18048026035021	11.8493731806471	12.1148992031708	1.16699073382047	1.80852787486948	0.502880896084471	-0.11714345936639	8.1706772261051	8.97303363970516	-2.33306844795914	2.31027592397528	-15.1932491673501	0.805657505647614	-2.56131537869495	-4.83265125053905	-2.62313230022859	5.45554657549234	13.3901225120343
181	3.87042334431911	4.52629797705955	3.8595186736506	6.04228079669211	3.85947127978961	1	1.78363701635788	5.02458928638139	5.99403332464437	1.66058731084594	4.2001646838992	5.9277385600711	4.7108185307324	2.72497813276141	4.55351069745732	6.23155836989794	1.94684671424231	5.69489740372395	2.4331457538069	1.73039707935196	2.63185253079931	4.90945154658182	2.052620542971	5.39778171365994	2.18536697444898	-10.9522317458782	-11.0216545593747	1.66940777883059	4.1124131873044	-1.8957372042527	-10.4360343798506	2.32627822201289	12.3515169748368	8.42515486402563	-3.28739309166179	4.51471701347602	6.09083587046618	-4.86083321325184	6.97149188059156	9.15575294191483	-0.0182029334229675	3.76361886641174	-7.74518327545901	-1.24357138629905	-0.126613220644225	-3.42340102376536	-4.37330759263818	1.07382751608497	3.01775785015896
182	4.07114703328652	1.76218568913593	5.00401239567591	6.11360989210884	1.77066680891481	3.52394980992022	5.35229388857299	6.02294703412843	6.85168516369736	1.31197405190876	1.14163049523646	6.99575924025121	1.60301046236203	2.55804352088992	5.3956066665665	6.40969064815033	3.34479560779698	6.5300207679895	5.51392953744678	2.60705519484227	2.69385372789117	6.63694427794819	1.2058916862453	0.719850364080453	8.54684516113363	-4.08388870080094	-5.96266612872876	-1.62211391377499	-8.5285795951032	3.16906946845545	-12.7408439599358	4.6975458009892	5.52563259670574	6.53853976846118	-6.34677866863794	7.39242363010282	1.79508528978231	0.998194264860629	6.48465070694538	6.0163422597275	5.73401639054385	8.78589869645563	-11.6300360724129	3.44947436017219	2.41316006644374	12.9861227892779	0.208512177311982	6.17607756582223	3.49447694037165
183	2.62026831019856	4.25959600497877	3.0912560211337	4.63028780589192	1	4.53545693063889	3.61233400749661	6.78072596578599	4.8135455913791	2.42495375840307	6.71919055903889	1.05666683365453	5.1195486091416	2.2308367595467	5.62881931202979	1	6.24317329010892	4.18335265468491	5.04883677988412	4.30866105802678	2.60951304554395	3.10195130145177	1.78374175266758	3.37192229675552	0.203590388831442	-12.2444957655302	-2.01366475930261	-1.10650831831792	-1.28351023880005	1.23764819182032	-11.2800338899394	1.43748300122436	5.58536558199169	8.75314932786623	-3.32687244896981	6.33731440585429	4.45955230703655	-7.38064789117135	3.27646526813789	4.76298296499325	-1.10831500920289	5.66979793711578	-4.48695088254882	1.11929337169946	-0.469439355327703	7.51708857061013	-5.49856468064219	2.01588394913975	4.4408703785203
184	3.19901937831022	4.24104520523082	4.88008339882389	1.96300669211364	4.01741979117063	1.14090477561879	5.14685153618924	4.94565023564232	5.19587845610424	2.79081416204385	2.92416747510107	4.62024480406462	3.09754467276869	4.57320769535376	6.90576925175184	1.91992629775928	6.41921924153669	1	2.3029861394051	3.17183296697419	1.80799368161392	3.16894825885805	5.20109309824251	1.33000574648403	2.49176702328843	-14.0759159075498	-4.41097209255387	4.50819300058999	-3.27038485395005	-0.0578506772708699	-9.8034683490177	1.66081463040939	9.7748145065443	8.55308998672567	-2.60727199838942	9.12131693543336	3.32752941424042	2.28247506687581	1.18220724665263	6.71513836953429	9.23168702348224	6.70761588207153	-8.00506182637543	4.18324224633263	11.0883404536404	6.12521617334822	1.67199390575081	7.51885637621155	5.0442333554701
185	3.93994319306202	4.87673038376497	6.50266558818579	3.80228851891861	1.63854564842377	2.66701212092788	5.14430306171499	4.39918334797861	4.6839105898678	1.85829709323148	7	1.23192377642796	4.44163242933433	1.13313573065177	6.05070819154342	5.32209433422619	1.30540936176198	6.03002715637344	6.83281176032496	4.314311900683	2.33143822017306	5.98247107809789	2.69124051953612	-2.23289050807546	1.44828718251756	-9.64223054442591	-11.3242436741389	7.48815616215854	-2.34819639752156	-0.637559793519136	-5.62938517604561	7.26131186515522	13.8161791681061	12.4273108860629	-0.343803014528125	0.39112105116827	4.56733513542163	-1.14365550493587	8.81743781032112	7.7660428737992	-2.83251585618616	4.02417390960056	-14.0900159310524	-1.66255623676309	0.120870757872484	1.32122967475929	-4.73345286638223	5.28285328948458	12.2452464696333
186	2.36082969145008	6.26608581028978	4.13399921967654	3.27971460431821	2.91414710742884	2.86298363513886	2.81015855440116	5.1722093287464	2.23813435867795	1.6724891382482	1.48923998986624	3.90966636037901	1.60151467578764	1.8192718035158	1.13084899663215	5.57495446390673	6.01970633020253	1.67511549848261	3.75268550968519	4.76022245358092	6.01697858675097	3.42840551551329	7	1.31576743844223	-0.367706009073749	-16.5958045934369	-8.25207334676259	3.69067134955832	-1.94618040091728	-0.674283844220069	-13.5195000740427	2.5628595853993	8.79420240293785	8.34175853668536	-5.90940190792236	8.7224168198454	5.03429615182337	-2.94382756870091	3.08822656306535	0.279624216312501	10.8990488561094	1.22884362666548	-11.3005825467943	1.6789743157017	5.99577186302197	-4.31101602257688	-1.75729040747777	5.16776706358362	2.17267534619017
187	3.53640728875772	4.4042647340572	5.77201330056953	2.42389545218007	3.85127765882945	3.50839363214706	3.97839005387544	1	7	2.52017352961577	5.68556756868851	4.68873422930362	2.29679007644395	4.58851625949485	6.9149655588967	6.51227024245899	3.33404066740305	1	6.71006559148168	5.22896483679897	5.01996598290564	7	3.06750399026473	0.205838619569502	7.42337959545108	-6.37519358111531	-3.98854078415471	-2.04999001041526	-11.642793438241	0.729669935195729	-13.3257373486304	0.558865644921376	4.25200564860624	3.18182108840744	-5.0488049345638	1.99991512667017	0.273785447799994	2.11398353831092	7.49387868623221	7.48738430222562	8.86299961820814	9.44749169123255	-11.3625931271141	4.37081824028991	0.913904282647212	-3.86340925939846	-4.31997462588324	4.6536645446606	2.10986133769385
188	2.63767450890317	7	4.70323540856705	4.47119877261383	1	3.26873903022143	5.87272667151023	1	5.00611499251559	1.70204975381551	4.10232834852065	2.30084636304376	6.21283827872958	1.02284231266911	3.47089916396581	1.80368693715332	5.83260951169509	3.53980345481531	3.13941338551635	3.90491260925869	1.75270797809452	6.72303312431428	1.11259281124941	3.584297915547	-0.538232717754086	-12.7112677854205	-0.610836160414142	0.3418147081986	-1.71390320229238	0.308315742770529	-12.3739815585803	1.41730780277129	5.8328995186501	9.50402997899451	-3.1344477855601	5.95259701770594	5.87179101588981	-5.86169929834824	4.20261826040739	2.28718952419722	-2.62676343088834	3.1166366933777	-5.77361522529158	-0.653141910808145	6.6450483853965	-6.54091786864344	-0.842469271395321	0.0905813736418655	-2.63978213730321
189	3.63319473676174	4.36603797574665	4.95586844822524	2.07041532238308	3.6483061304261	4.29838919319808	2.62706832925406	1	6.64724638617563	1	5.79950585140776	4.70287068660689	2.70704318956012	5.4117171902733	4.95326800357872	7	3.74389962956219	1.72137073312771	6.47863633656796	4.56921671341473	6.60876028793144	7	3.04099401237205	-0.327644592836006	6.82448216761932	-5.6863381209309	-4.32459521904451	-0.665354023403047	-10.3404570489149	0.383921508251815	-12.7135417441959	0.389104874881678	4.3184351065603	2.98062687463364	-5.74278266705391	2.64194067205181	0.836077728831603	2.13948286425243	7.63074356232061	8.69495436476813	7.36714675941641	10.1682481369905	-11.8053657714824	4.41454703868601	0.846887193849187	-4.01902969156071	-6.59402303267162	4.19716562723379	2.29857687671306
190	1.11790876000908	3.78369124996074	4.2128461501247	4.78705691253703	1.02156362241425	1	3.25232160615264	2.54041862954922	2.5599463373451	1.01715274828525	1	4.56819859317358	3.65900045440215	1.60819800829561	5.05052925232978	2.12967489114278	2.92283441661881	4.81624032317574	3.53015039771652	1	5.93547678532827	3.48834358710087	3.14194006198136	1.76300934332139	0.76873792675604	-18.2554075238375	-10.5803201100449	0.407285208492551	-4.08340876044275	0.327233268732876	-14.5875900622794	0.707547331983074	8.24596979999039	10.1328455411583	-3.24272262686403	8.16548203806332	4.78425941970289	-4.37222255776651	2.98903084933971	2.07982598895889	12.3332506462434	1.19605333260467	-12.0394000026478	-1.08045240986893	6.41650567567601	-2.64634544179048	-9.29104993961502	5.40052356992127	-4.34008399794223
191	1.73646181044639	1.82695562700864	4.79722530643454	4.39589215185223	3.8301251758071	3.36743876598108	5.6892795464246	6.64766592806489	4.14986691831726	1	5.38756972182157	5.37435601469846	1.39138921148739	1.47514009866066	6.14971477929867	7	2.77227200625978	3.41375489678268	3.69565827067493	2.9288231635947	1	6.79817264769612	5.474314153459	0.938505030707301	-0.627078848033631	-16.8453327668374	-11.9385626191612	4.91887278238239	-1.04616243047423	-3.35413022675933	-8.43875250581657	3.34902848243781	10.7678224920279	9.03893158591669	-1.47862412470325	8.04456137285969	3.02626787448764	0.334281600876451	4.73635692256325	4.92655835661697	6.7077595930518	7.44613197037758	-9.65368748935122	2.21301531547464	1.02264927142589	-5.34963786744549	-1.50163182352127	2.6438683189216	1.29530859328523
192	1	4.34656006842119	4.40383043280293	4.57705706098467	2.24024921632072	1.58071269145869	3.47278665775552	2.65864424614989	2.88690038953368	3.66903831315782	3.25280444763546	1.80011820663144	3.50234264748212	2.62108916218237	5.41311590816626	1.10403054295772	2.1328324715549	5.56033601595702	1.45048877974854	1.2161939404796	5.81977571582802	2.41643619465652	4.73315912007261	1.70480751945694	0.992796536518471	-18.9329340018702	-11.0849547758424	0.4188507626905	-5.03188239358324	-0.54276315935982	-14.4950230713572	2.49379735278173	8.29398165826042	10.2020393521426	-3.02796519940107	8.71074184884669	4.53272212554814	-5.21334415233324	2.18508887111777	0.528754027271369	12.2623379926144	1.84001534125864	-12.7808247972688	-0.39060938590169	8.10440739594549	-3.32819654677423	-8.46772151000733	1.27916232609146	3.91461784007636
193	2.34774466827733	4.97710529147349	3.80008168436082	4.47233055286895	3.71685147848096	2.0421240259218	3.94938724918194	4.78213938137937	4.04143692495057	3.91154825697892	1.98264897696607	3.62658573957205	6.00417154614855	1.62394811030103	3.66355282343851	3.04301139693695	1	1.53961871089531	5.0312685316375	2.36311685847523	2.17387623095197	6.3431895028762	1.50225721868811	0.629966824619784	0.148264617100734	-16.1970180184671	-9.96047238515233	3.27004757935473	-1.29356015571463	-0.674829828517749	-14.9911484108244	3.09086399918368	9.00379105008146	8.73663833443486	-4.78120274119862	10.0771119893891	4.87889209225047	-3.19566899665455	3.122473461448	-0.710689003573809	11.4809607164048	-0.193544134382697	-10.4558986898466	0.838098182722885	0.588684380726048	-2.3738115901993	-2.55143651126987	6.05528019804013	14.6527531889119
194	1	5.61487995139367	6.91141471757418	4.32222151233898	3.7797672672244	1	5.82438250690396	3.45949567487816	5.40439967953547	1	5.82804943608496	3.36102715864943	3.25882814817697	2.65726600454712	6.26175836862781	3.86314030838546	1.04749411302238	3.58322244127141	2.51532195432471	4.57349902288283	5.7381674584332	2.16350108349583	6.4866258233141	3.43857462593504	1.69002474176612	-17.2766676252601	-8.15420735911027	5.02746641370418	-3.43761556131959	0.280668289703846	-12.4847800060357	1.22321534595636	11.7887611430112	10.3264029204186	-4.43973042594966	11.8948033467596	3.03245657700712	-2.31382697615371	3.11760565786985	1.57107902193025	7.21170356782066	1.97497209892066	-9.59190927027047	6.72571945539969	11.2176340673376	-3.2626963306497	-0.0912612549299501	5.09577492655642	0.744059980026762
195	1.11053759305803	4.6618080187335	4.86030261442832	3.39581420653409	4.20780461887496	1.42036605990172	4.05777275278295	4.14603183762556	3.99924214295727	2.47894406476934	2.56244677890525	5.12846352835124	3.58084583181637	4.68343801824059	6.2903577282141	3.17662860030594	7	1.6062712885739	1.91137834857507	4.1382098561804	2.33162732088895	3.23107012819482	3.59746147762027	1.84461676713795	2.24670254098127	-13.7578397664044	-4.21709615160069	4.82141180399346	-3.19557125148478	-0.872461344135682	-10.6061914527595	2.08551472343095	10.1994279876458	7.32417070366452	-2.29899447596372	10.3037087887341	3.28828119101808	2.14416938029497	1.86553999807604	5.2841809536737	9.42965076594077	6.97609611301651	-7.29580674806343	3.1394803510336	12.4639097176985	5.62828164077958	1.70010048477988	7.71716098295273	0.668135737001847
196	1	5.33017611629433	6.27718111465155	5.5006937205881	4.54977565004447	3.31961633361364	4.61226053076826	2.96001273249772	5.54999010406731	2.7950962696651	5.5715620339758	3.40453597284163	3.54976191681409	2.87782580402622	2.60983524518818	3.2526916189393	2.07301792401321	3.56226900013795	1.9869094852487	1.83296874885507	1.05567001715937	1.27612716222115	2.34140146533704	4.90205840635685	2.10607373593961	-16.948137019386	-7.77364832656278	4.40322478615559	-3.42115744717834	0.499963355079465	-12.2375955939586	1.24772403615194	12.2686335327217	9.87460666584871	-5.04171418396019	11.5958061687157	3.39397362967045	-2.41864955962257	2.83558680697301	1.51812556847746	7.68805553988535	0.443748620182724	-10.8434496009953	2.96162760389424	4.35943832729637	-4.57942090778148	-0.353256467173844	2.10973568387911	4.3751839748223
[truncated: 74 more columns]
