# Supplementary material for: How Are Mate Preferences Linked with Actual Mate Selection? Tests of Mate Preference Integration Algorithms Using Computer Simulations and Actual Mating Couples
Source: PLoS One. 2016 Jun 8;11(6):e0156078. doi: 10.1371/journal.pone.0156078 (PMC4898694; doi:10.1371/journal.pone.0156078)
Supplement: S1 Data — Newlywed couple and agent-based model data analyzed in Study 2. (ZIP) [file pone.0156078.s001.zip › S9/Euclidean Model Data/Euclidean Couple Population 11202015 0312.csv]

	trait1	trait2	trait3	trait4	trait5	trait6	trait7	trait8	trait9	trait10	trait11	trait12	trait13	trait14	trait15	trait16	trait17	trait18	trait19	trait20	trait21	trait22	trait23	preference1	preference2	preference3	preference4	preference5	preference6	preference7	preference8	preference9	preference10	preference11	preference12	preference13	preference14	preference15	preference16	preference17	preference18	preference19	preference20	preference21	preference22	preference23	preference24	preference25	preference26
1	4.48998293540433	5.42773047669632	1.95086133552301	1	2.88096794941338	2.30734160795329	4.34245697480493	3.54093037710609	1.72160329292358	3.23734143397327	1.5267213853477	5.92912200757985	4.57701560037495	4.59790787897242	6.41122238850125	5.03670570211729	1.51039662229097	6.77123932446946	4.28725422567474	7	2.65777801758234	2.56215867210608	5.63611159988862	1.62233404207266	6.97577194379266	0.508338637955072	-1.11281900921091	4.70953285741184	10.7909516366515	-0.779085305264673	10.4537917898999	4.58533567358649	6.38999843093918	12.5386849614512	-11.9547834650205	7.47060662293586	6.05853168357655	3.20948190080885	0.977719225741795	3.76913197110592	2.31307442989096	3.33291413848956	8.40031299711179	1.49435195847616	-9.52754826207375	1.6139726392395	8.9098413571657	3.23403996954382	7.75358220091566
2	4.60405554656657	4.69248542337688	1.07655501865279	1.24458932944006	3.52363358564394	1	3.6571183067571	2.69129172260046	2.90309165572858	5.25469909163358	3.62555817322239	5.88046728590334	4.54077174478083	5.05894413648186	6.04609618335811	5.83156339505829	3.20870590310326	6.49589228456899	4.52261763408782	6.40994086997696	2.17095565649972	3.121194716349	6.61182801137276	1.07770285155653	6.75187732845573	0.382586366086817	-3.02788935359352	3.2129153578028	10.5861209659281	-1.75417701662728	10.2155833399541	3.50971299760509	6.84968842158023	13.5008361248909	-11.2301366472244	7.31474497513153	6.86209793867317	4.12574354294425	0.540680464077861	4.27650599178496	2.01393497366807	3.94298222307919	8.62533341078524	1.23671080826643	-7.00453407567301	1.82117147123134	7.07132934963079	3.16868924650101	8.65879089613531
3	6.24494536118055	3.49541889975631	2.39270028898009	2.48737387813646	4.44787425298613	2.24638978443864	1	4.21148983356826	3.42009170927334	3.91596584612764	3.22082328571386	6.78332253887056	5.91380991256518	5.10342074284464	6.47101692120595	6.96122383323471	1.00642326987738	3.71880809186362	4.3109181765375	4.18169712727063	1.32507445619989	1	5.92412004522278	1.99287699152132	10.6100791062898	-4.62598816892318	0.882883762976169	3.66933354097245	13.8591150211079	-3.4053547491911	8.90146931449824	6.7822408153348	12.8437925318408	2.25116952916738	-3.82222403863549	4.4512399506376	6.35351915835423	-0.461336631145312	0.808708222223337	2.55081815159374	11.8445911885441	0.513969206508758	8.55202587329297	3.85317698484167	-6.54078196505802	1.0159310644215	7.76834867961695	4.9979236800884	-3.36988514474345
4	5.70283726253431	3.74649408570176	1.42864784739821	3.47228428139468	5.04403962113706	2.35330000983537	4.41871070396781	3.93552112821109	5.10818688338295	3.31664890949936	2.24588831594678	3.61628444426485	6.00827430903228	7	4.93499419226165	4.09494423335019	5.55850929031037	2.91571774587157	4.29320833926062	2.92580077464627	6.5551144074148	1.39183932111419	6.38080502720267	1.81417534813833	10.3906411912329	-4.60488174894412	0.0530603436505211	1.02486720165531	15.5019367374078	-1.88428493279121	8.04691759157147	6.51509239209439	9.79664305516677	1.23304014441754	-3.4524173509896	5.89407491614645	6.4813903507938	-0.932405849038879	0.797584989121779	1.47331586877319	11.0853729083519	1.39626949675335	9.99692209856529	1.57256350203833	-6.31161747480174	7.39212636763878	2.74153290335759	2.02174167672822	-1.83965503609221
5	5.95302696281893	6.0013108391259	3.14798270309246	6.6876328550518	6.45676667308936	1	2.99200412103565	1.38212174506549	2.39421318207353	2.74474374362486	5.31731360580232	5.64741606589646	5.06970307319563	6.2579662710879	6.82285473873248	4.81513719720926	2.75084355998305	6.68884531299912	1	5.15865567184093	5.53365968630017	3.61414651239552	1	5.42637398245649	12.0681078795676	-2.17544134214523	-2.32126476127937	1.43197329673947	14.4529483301726	-6.74344125174692	10.2820355140176	4.9196410058442	12.5197128770425	0.0717985034097071	-4.74477344025477	7.81157399703014	10.8264136152742	7.24037299249931	2.36668571081141	-1.53332481411913	5.07333959134441	-0.99513184224377	3.29022523548776	0.73408166301153	-3.42358348812111	8.08147053498238	6.1939151285525	3.76434648157709	-6.76508307819823
6	6.02578808323422	3.62607805230362	2.23814371358875	3.94350808672754	6.0410892495218	1	3.72998533131096	1	2.14806532907735	1.11367262233759	3.93633216535653	4.14001242758684	5.23982846978767	4.55198732957812	6.58892814705527	3.88309007849927	1.27916440307343	5.69449831720762	4.40503549520197	5.19298465118621	4.75719435873742	1.92706701009057	2.79908736108156	2.59379984701088	11.6401240076313	-2.55447136372914	-0.170691936676403	5.27956241903929	14.2137218155871	-5.86917911375163	7.75669439873576	3.77317031400099	13.6295480469521	1.93724510963982	-2.24761940609239	2.77295265522952	7.80949429410321	-2.15243709949687	1.25761143105997	1.66695612403247	11.0157176909354	0.687075790518539	7.52868081919593	-0.742864223088456	-7.78778391029834	2.56072495043393	6.05433334373839	4.48570783724229	10.1980158585375
7	5.03105893159896	4.09360022349001	1.0382182791766	3.88442374013375	5.76548492041674	3.15528334512217	2.32131645914989	5.21945628177242	5.33932630976317	2.78070331403772	3.89598953526369	7	3.80433622761114	3.90176251416634	6.81673135269215	2.45655798314159	1	5.35335689165337	1.29659298335409	6.78491878064053	5.61006218892971	1.69259126533457	5.47470135958936	-0.697226208363884	5.33883889922384	-0.695669315787502	-1.642840112709	5.14592767412615	9.28504493526923	-2.20088045862264	9.83146088645546	1.58487297951492	5.00744872247695	12.2798209945773	-8.49775047638708	0.80500919251238	2.59461978923898	3.4164763516779	5.15974318881495	1.93789616018717	1.77724766619656	-0.251005833993066	13.0859551518485	1.9335755626079	-12.0596335838494	4.71828659694627	0.231012099454333	4.86615953793582	-0.199140416915999
8	3.30327342837363	3.24540023905868	2.19626374938784	1.2400552174562	3.12103678943314	1.05256818737463	4.14386925617124	2.92408389569021	1.83013732028803	4.2249739735464	4.57986059582421	5.23650779198345	5.02087061831918	4.27567237111451	6.08239544650608	2.28015959281475	2.4563017673387	6.80067542170167	3.69662220632645	4.12000145137716	1.8517543866297	1.61851310272955	6.77652816068686	0.821068215444235	9.06148090759184	1.53682790761346	-3.14629799317629	3.17005149010869	9.59198300445772	-3.8554204518268	8.97570744256478	3.63170032815336	8.78696504212815	13.987425498389	-11.7795308942856	4.69566210313303	7.08427822203358	1.18739969453653	0.738771138580412	1.22679576953069	1.30696782402425	2.18852319799535	10.7308673798148	-0.930929094397288	-4.25830879779464	0.373311875688966	4.00476088659561	4.93477916186555	7.29834504885366
9	7	3.89414875179574	1.58917997062971	4.67257378131193	5.92326607938691	1	3.0423297303555	4.55141361654078	2.9152512342975	1.11769510653647	3.15280000937226	5.70327151410979	3.84709624075687	4.45854001388402	6.55580154412595	3.48905327520113	4.53573635683821	2.73781283452643	1.83289193824334	1.91181477601291	6.6376691639784	1.67167925573671	5.85494319919528	-2.5985620793275	4.37378509198218	0.352270568456501	-0.119642286027697	4.96711650403653	11.6253227698878	-1.12547811451508	10.0924593526167	3.02194812633131	6.20643943466013	10.7630676954357	-7.709462962101	2.63186491485832	3.05082351147289	3.82775107456144	6.31529800712003	0.763175126045756	2.19563702166232	1.33533033614774	14.6439269415882	0.288789518856234	-7.8263415352662	-1.51145891651659	0.23868285071226	-0.635884901731082	-1.96451549490034
10	5.57646376666987	5.4563887261852	1	1	4.00072016821307	1.28389043079836	3.74398127185941	3.02094339452302	2.14784152664009	3.79511224797113	2.99465823970408	6.73036431920642	4.84360614579044	6.40093115609411	3.31355764747387	4.78975731455469	2.16269360265491	5.33842337128181	4.63251572817505	6.36468149049722	2.20265944939818	2.2203636436611	5.8468495277861	0.288477114481319	6.85059674260215	1.85287780929433	-0.818296800563662	4.32353232745457	11.6450128611917	-1.05117857321587	10.4315041911138	4.24062039562497	5.86045020779867	13.8009636531427	-10.7948893296562	6.13462535804929	5.76347841439246	3.49248255120131	0.820290005377128	3.99494016182069	2.24079312656789	2.72161634839386	9.37045895982065	0.0158207089035057	-9.78831692746345	2.16318174664514	6.72756769752213	3.19033973575064	0.987978548738049
11	7	1.67530538543161	1.13703264077352	5.47218223429992	3.90890719861966	2.64155469434498	6.2652799407694	4.24277328501311	5.42537464382767	2.01542213679508	4.00656973752419	6.89042574655578	5.20962261191837	4.38702844155803	4.6821079746166	3.88755376155572	5.29647998560024	4.5472334481297	2.70319091485393	4.52329489270804	5.98682178155631	1.99054147557341	6.27706682847273	7.13696259721229	11.6631352863291	-1.11491412723467	-1.45997542669322	3.95739284647014	13.8889939851827	-10.5623021836021	6.49352454565643	5.9742895370028	6.00692040758677	-0.883185457475414	-0.748153173633211	3.68387758160533	10.1101527567095	2.02847294592365	-0.91151028736577	4.01057893612365	9.16067367974795	1.05367074189515	8.23694333449045	3.93147466646105	-7.44597510344665	7.38308027969509	1.93983213276395	3.66076969907421	8.2305650579478
12	5.59115425124838	4.59998139000609	3.41742942592329	6.8725530292463	5.91679952661928	1	2.5409826931182	1.6421131282711	2.71029457256898	2.5102614350484	4.45714339695179	5.36123648121139	5.25212084038449	6.95122466192342	5.95056648013497	5.75349411380922	4.92124518106816	7	2.16349138176714	4.58380347710349	5.5194159798251	1.86498118053063	1.08238741551348	2.67896523253859	10.6780932885708	-1.47848468352308	1.84980663109062	4.90097404255159	14.2375614223763	-6.06827487090553	7.37534081867508	3.46590756428524	12.2680536203221	0.412417139868965	-2.39336551250858	5.66424685741446	8.66320476107042	-0.54589897125361	0.959112843990615	1.73766533478625	11.0303106632357	0.387697103421149	8.35818806359102	5.95717645753954	-7.96474919642503	2.23289667868765	6.77231477268157	0.557914788595061	-5.19745439045939
13	6.85782264447216	4.05913746990834	1.48482471813366	3.7805104920133	5.42229691235103	1	3.82440584430514	6.80652027948325	4.69024102001237	5.23773929975428	2.80407316606038	4.94031450098756	4.0932789200792	6.83193994455917	6.28124299870022	3.61970999727951	3.87501690964113	7	5.9372531107097	1.27853011210992	5.93212258577531	2.78844228234617	4.18569852249097	2.71263314759344	10.0423400188789	-4.02575707790384	0.401745804781831	0.695549336336181	15.5424030518147	-3.51458626795332	7.69815205785301	6.66088884411094	10.635389660771	1.50778958668871	-4.09831997677862	5.89201668583103	6.82522388420264	-1.55809969628355	0.614376207010594	1.43566295362132	12.6271060839788	0.319362995875241	9.25694883855915	2.15091823512813	-6.46925020443423	-9.74908157581807	3.76197844676612	1.86309453496704	-4.16702770663552
14	6.67545863479818	5.07095560665642	3.51349398613173	5.77340188642756	5.16005201788287	1.13604024395121	3.14106132038592	2.9489562702716	1.49664263623361	4.00256366248337	1.28518936970757	6.2668289630911	4.7892301718223	5.97158865994534	6.84308943511813	5.27517210957167	1	7	6.8804920586335	7	1.22092671100431	2.1435271867317	6.5989671210289	3.85942501183726	10.6876788243632	-3.27592604385513	-0.798994357623642	6.70825514109448	15.5905327283914	-6.88336985177525	5.55193327027231	5.12449967503928	12.0068226524037	1.99578892495593	-1.23232262392472	3.66811158383028	7.36159020265483	-0.621429288356512	0.976693490359968	1.64979438807499	9.35512041183614	1.62739859314877	7.52421085176136	2.49622414616745	-7.07859517405866	1.49111955614018	12.5313439622466	5.29875383151424	-3.73145098341662
15	6.55142867845993	4.46277070618918	1.67381560716225	2.82561167218942	5.31216940076551	1.67766785131005	4.48125696758049	6.06984918589957	4.53414303014839	1.32072516742039	2.59594193961947	4.58476169642821	4.43744477823945	5.8971306675041	6.22382589741071	4.11855583674788	3.52995350495492	6.86094754330781	2.43912222277574	1.82512481080555	5.08677542711974	2.74449051663035	4.49315996444815	2.61135338900219	9.03031037919511	-3.65724932069063	-0.0778256331156494	0.819083892915522	16.585840008423	-2.38779661375589	8.37272290217903	6.92619156780899	9.80446875921879	1.33331393737735	-3.09641699407758	6.03672065921632	5.00067344066906	-1.14427015734031	0.553964400539744	1.57327843996919	11.9179764235496	-0.057126896888294	9.69631230955824	2.37249583288842	-6.82565659959214	9.7630610760989	3.63788675837119	2.66928732508166	-1.3743338759883
16	6.65826421204494	6.42538502630481	1.74719136453801	3.60759394518888	7	1	5.8208010140072	7	1.65927534058898	2.5071534918856	1	4.45051155264691	4.30642692836357	3.58413154430939	7	6.97358540697191	2.66676474396183	4.65689044306469	2.97853128690221	7	5.91339986927413	1.21823848859411	3.18418090146606	7.26908464984735	10.7312269911515	0.789262186374973	-3.22018086633827	4.80996297412335	14.2648164979459	-4.26105072050948	13.8362899359463	8.2543878138307	6.55477767872956	5.03240183417366	0.429742753464285	4.23211670489903	7.99264844243356	6.84984040341127	2.90571979866233	4.36124545144666	6.61261489797628	2.56591007581027	2.05486292569365	1.83750212013614	-4.38151815994713	-7.75627075449476	-0.0783738381092758	5.1622330054345	-1.2371738384702
17	5.18680016828318	3.81631521996079	1.28561908812518	3.08815716846569	6.63855274744876	1.88224094978394	3.74562619521699	4.39631275242713	3.85675726977765	2.4401019719533	3.94836896433339	6.3175847949186	3.36470538396048	6.28483639870442	6.12508368699602	3.14910574668079	2.82594854396891	5.56151755134559	4.98715505494859	3.16383424623099	1.51499100083001	1.27871064139158	2.96186690988208	-1.81327106335544	6.96682226723833	0.122695874859579	-1.064295119195	3.98609861278674	9.89811077199309	-2.02895237608616	11.7981244259444	2.80021651605532	6.76379956834139	11.1786909306161	-7.81651187496203	4.16698778354516	1.22723725743984	4.41809216379802	1.87533315783014	-0.577055435709074	-0.669642261936251	-1.70722710259782	12.6869773913696	-0.344377162699775	-7.6912666080042	4.01195397021436	-0.151992951812135	4.3688782793596	10.8814118618821
18	6.94622543522014	3.446978766528	2.728122518667	5.03197879036514	3.10406285464958	6.07313089393837	3.04041700873999	5.75693672904262	3.77270527797667	4.2992987545867	1	6.20813570445839	2.14842182608885	2.31324536185304	5.2947235470772	4.59288467519019	1	2.35120300658377	3.40634794783873	1	3.98460803738246	1.77332671323776	5.23937418985681	2.28520119448286	10.1008166695243	-4.06139478092753	1.14248626373337	1.67622001307526	15.8706140308086	-4.89415496519339	5.63595411250347	5.03823824980153	9.60711292487753	2.62822715571173	-2.23884733946489	5.95998583811726	6.43978359832825	0.0217083660133712	1.82434727062031	3.05328834942044	10.9901406687985	2.80608282152658	7.62794889197587	3.12989731050782	-7.84434817290514	-9.950551613305	4.939890499134	4.91928581680012	-0.724836441023993
19	4.9076841782694	4.45070092372542	1	1	3.1899955932009	1.23809881069559	2.57288120679851	2.77220603801071	2.01783393708313	2.34760156116142	2.73465895034932	6.58295540705403	4.39647019735986	6.49681137142379	2.58440203712694	3.68659423476135	1	2.83169128263247	5.16323167665897	5.92883997924273	2.92002796468805	1	6.96207243931298	0.569330583554507	7.81066062068439	0.760865197467174	-0.437801311920352	4.27372222192666	9.98875133223281	-0.576215200101707	10.5413874691356	4.09868743568018	6.02719221797556	14.0795367129313	-11.9261815936307	5.90253988815319	5.09394576195348	4.12395197968532	1.05080960955157	3.91429305695881	2.21350930262948	1.96465045170139	9.89112800423312	1.37791633014816	-9.56571686473604	0.896612143258582	7.46100584642342	2.74241221543859	8.07158570748226
20	5.52202968089173	5.90971553851501	2.15581827270165	3.71759975156056	6.21607402715174	2.44178868828002	3.94243982893531	1	6.31502293808018	3.69315666465312	5.46289318652261	2.79231446866869	6.00300992304908	4.48905299509453	4.16853652062199	3.78330799082929	4.83879621080458	6.74337657778084	1.42241948011761	1	4.09451041206477	3.73292840076677	5.90473688686158	3.19985132001523	10.7147724993467	-1.84109977157253	0.729288331753719	4.55275479680993	14.8882885635464	-5.90862965275889	8.70063061632654	5.84407141605389	11.4273958216893	0.392314760444107	-4.15436595928655	5.23626951386672	8.80636228963781	-0.443293293783276	1.10166376859707	2.82173763028367	10.5696818269416	1.46777205806561	6.42168660588749	2.20685078077566	-14.0971312236496	7.76203905981057	5.22421339825998	4.28749641402067	6.08660616598108
21	3.8307728710088	1.70345397516261	1	2.65737502869931	6.95752275396384	1.53360820358335	2.62452347337181	6.09353268280155	1.29738413819554	2.58693503198096	2.31262920977558	3.32822728224651	5.20893042164592	2.14871168298402	7	2.35402581422467	1.4515645912889	5.25973550467003	3.01000068923851	6.66425048935818	5.23034738969636	3.08722504304323	6.61214670029607	4.38878714182896	12.8451760486188	-1.83361494943248	-0.0648719532070701	2.13365601858168	12.7027317493633	-3.29142145733279	7.52114530368951	3.14817913103712	9.14748982102408	-2.55778257939915	-0.315294578677814	2.27728049759531	9.29476239818415	-0.420948003825479	0.485898178884922	3.06725230758668	4.85600116835703	-0.13343642038049	9.61777822115125	1.73952717034724	-11.0767423719587	0.477060745054434	6.99302657710112	2.64173698092077	-4.5430556102985
22	5.48165832893618	4.73831404604923	1	3.43537291067799	5.52303477983432	1	1.02851354569966	6.50973307620972	5.36392527850515	4.23698127331574	3.26645119381125	6.41187326902857	6.38040800501549	5.58129780735747	6.4016014628749	2.10684572999181	1.17000093534744	3.09931591849233	3.4471824155266	6.44882343911768	5.83264060675711	2.56367666037873	5.92369770546799	-2.9226084025329	5.61780702968035	-1.50088178115756	1.52781938550433	4.55953897794062	9.31504072485602	-0.187749365289976	10.9805840170124	1.67808619234876	4.92228773163472	11.501719107144	-9.74126872703084	3.15798229466039	2.9824489158163	2.29121781625949	3.39681187704431	-0.418769432480479	3.60041487504954	0.784520351580249	12.7383907408563	1.29516026263095	-9.73873144473032	5.33422456038693	0.997806131855622	1.53462988893596	-3.94693416802583
23	4.73962382797987	5.32435801636027	1.91629057968761	1.52446562792064	2.88336684072282	1	4.05873852028525	3.15273268893764	2.53792567338698	4.00544550863284	2.47220166561523	7	4.97550678424175	6.96251828209247	4.08050029556245	4.5631487674076	1	3.31028339963527	5.54578628164167	5.54560816296149	2.54131252965351	1	5.5706608295383	0.6687284509702	7.93674568573963	1.20998686287478	-0.611389863065762	3.3222665517545	10.3810760513597	-1.03466276935369	10.0318153111212	4.09380761137973	5.80299553283678	13.0727993623127	-10.4313953956557	6.08373134276255	5.62660741889321	2.81110192235085	1.21534733135369	3.44445900918976	3.0201241556482	1.99046055223113	9.70133646277641	-0.670768874073582	-8.76985568767445	1.347059696823	7.37478302701984	6.67745371162712	7.25398742517494
24	6.90270999174973	1.20025287652092	1	5.40099237907618	3.15795906383824	3.25056125360519	7	6.75579609092901	6.05687124568312	1.73676292441956	4.00309965696195	6.38941058656571	3.87334528301631	4.95602982524222	6.71448324148048	3.18951454622524	4.3169216009585	5.47843630524739	1.7633524433698	4.91120816978417	6.84988991276267	2.07884418857541	6.06804482320885	7.22235241073023	10.9046151146447	-0.35350968740052	-1.4759514699641	3.41963074289647	13.4978019255164	-10.2080902031859	6.51745611466481	5.99916319591426	6.10076748775806	-1.10269803779911	0.0231952160670464	4.04757141542187	8.83062466896093	2.2477216975268	-1.81165594842126	3.64107712082951	7.90906817181408	0.725672564871886	7.13633470642521	4.21182745226406	-8.90972968095522	-10.219229221917	6.00945543633772	4.41250456253899	-3.39410927289479
25	4.44441539786073	1.33408199396482	1.26164569929677	5.65771352515304	5.35936220841933	1	4.30592640663902	3.26454753021325	2.15013816575979	5.4423660003897	4.24894218304208	6.96528973826768	3.0148248399058	5.26409852592838	6.90414599189103	2.80309723394805	2.91219822810044	6.81108230362884	2.1772104903196	2.65621042858656	3.7448598929784	1	4.04562333906263	-2.68224499319138	7.14332590531936	-0.800619587197075	-1.53602116427574	2.23384601406619	9.58571101034515	-1.11448904965873	12.2583002106921	2.84274108071157	6.87173705358082	12.2321733180563	-7.43927435953409	3.97169642189366	2.02310395111766	3.86929208274862	1.46117036908767	0.515423794994496	-0.552011885747448	0.0677022954319578	11.5397938780993	-0.893724390023783	-10.0758301268354	-9.76264734458283	0.392711501203632	5.91097477064997	-1.53508401950018
26	5.88607151723171	1	1.46940030205331	5.58659526888709	4.22850619735506	3.85247538293328	3.69494575266829	4.43219398053789	6.89349623837539	2.52231275982648	1	5.63934712882489	4.43272785175894	7	6.14904249436221	3.92863242568407	1.33391759953391	4.33683128004777	2.37484109978444	4.81581047240589	4.56544513355151	1	5.98038938643356	8.20029510462926	13.2793534732537	-0.659473818081597	-1.50837440037879	3.49785945561213	13.8548515036729	-8.94213400626866	5.28140511010433	6.23791897346553	7.85650566429421	-0.392702537685249	-1.28640361771725	3.49701830786141	9.89055366693838	2.439352879496	-2.01705965004011	3.04689720965538	8.373793827252	2.10000454618245	9.78525105592017	5.13643577082476	-6.23406993779702	6.85245239746445	3.64161504405963	4.31101771955119	-2.11014070996679
27	5.70615778105241	5.25621508643774	1.07914909446081	3.44552307355382	5.95758301843028	2.52056200798996	1.50396597227611	4.75405799728048	4.76960942226133	1	1	7	6.03946129912866	2.07390731386407	5.8884458585077	2.87971523696926	1.27599449548302	4.45073853220043	2.44345699186442	6.12988424384746	6.23316838793198	1.50847083706469	5.87596789425247	-2.47624568872043	4.66234122305891	-3.08233223469075	-0.0921277399288954	3.32235185769464	8.97666178849989	0.423310247877344	10.6945434737478	3.57121904690296	5.34779869329305	11.1298182975159	-8.93078946846356	3.47147177240478	2.85261307977966	2.76593926062815	2.9552378038065	1.76592350033134	2.70666835130974	-0.421427008689679	12.5325392343085	-0.328032037381484	-10.406588461407	-11.7560653637524	0.476123444112488	1.8146151537707	10.5431487125107
28	5.97295412614537	4.53745190815889	1.36374216888929	3.9600414964038	4.84017663526043	5.67900834850418	1.95416726662549	6.78294563283862	1.86260766518547	3.44059007078216	4.04392958823695	6.76265823835108	1	7	7	2.01346199937238	1.5664876309204	2.08779536323898	2.53966322885272	2.3394513900777	4.12852159433724	1.65374133618048	6.44512267572414	2.23923729576018	10.9614250081459	-2.6556729642246	-1.41202212179053	1.28817887912057	14.4697870881703	-5.632956014434	7.61068292900357	8.05936802912365	10.0090049070834	2.6462821389656	-2.49776517239188	5.31629750217106	7.66716317316736	-0.687787186487899	-0.300822410268817	3.30041191678395	10.7504155434294	1.95618817987462	7.36859851646185	8.10391105942703	-8.73001754027427	-2.85273988307767	3.36879097215022	3.47782320456719	-1.23576875222916
29	6.92210927989265	3.22293299078722	1.85649514287499	2.82945347499891	5.92138202766768	1.75452830499397	2.73400668937633	4.66609409917831	5.27886589167112	4.51107900941931	5.01399764477902	6.8074074216885	5.18270416812113	2.2879445809157	6.56715008813552	1.77125462262531	2.66612217398006	5.81578474399756	1	6.43580821155563	7	1	2.08872284962964	-2.32901741963156	3.16837969861274	-0.718520039756782	0.292141125977227	4.38895800418109	9.87843981158219	0.92239722892151	9.33181381473939	3.30475674175011	4.93760705711964	11.9903076514186	-8.42902203016601	1.86064122774751	1.98528840743454	3.12503610551631	3.49483861966711	1.71887652908504	0.431876473640675	0.532995103721946	12.5893484776464	6.6141637334576	-9.74897550433725	0.000828687858224042	0.0108695963530439	3.17016815024558	-2.29493743519407
30	5.76553671446004	2.19294367136094	1.54273414203867	3.70887032338329	5.86159525883359	2.07370699637016	2.72270076285367	2.58000754770148	2.77850938413956	4.79609648168635	1.0374207390659	4.13428963792717	4.68387030371243	4.39628786873108	6.43388073609976	6.34716266386921	2.10767495629872	3.54662549711132	1	6.98237506074225	1.46323968625311	2.42921619660488	5.85750357993066	-2.12769525405127	8.52449620883672	-0.721467939512706	-1.09977452140673	2.14333031946448	9.27200286667258	-0.521347284208353	11.8113705072276	2.96765781406877	7.2085583084063	10.8128748280675	-7.94787911402365	4.15930950114734	2.62027709400042	3.93636599969636	1.2749215874384	-0.102184630411963	-1.13741494559856	0.0444244735770791	10.6838973615287	-0.366792170875015	-10.2944544367144	0.480261326020295	6.0094416596291	2.67735243469333	7.55962843627091
31	4.1203952993665	1.62732122932905	1.5725351656381	5.5546991034811	3.04543382127612	4.9526462782962	3.60284429698983	6.53385325776431	3.8424255728186	4.03855702837643	1.31901045309633	6.51271322607511	3.19009310904675	4.73933144418772	6.97155202062864	4.08432612534175	1.45882386136186	3.79430838132193	5.14179338383452	5.45480709140611	2.65603494447155	4.0579614082386	6.10641144940002	5.63916390379893	13.6444981707265	1.21566128460607	-1.53640189868735	3.18500624565062	13.3580109276171	-5.84250675288722	4.38276016548489	6.23558467203355	6.35563122166979	-2.39829390626192	-0.671147682307091	2.70960909700209	10.4639474021611	3.2761058849523	-2.57723169602426	3.60945608067417	7.51657079057996	-0.159694774421417	8.45999582935836	2.68760515836046	-7.90304808320172	-0.992995360013031	6.3753052945463	4.88862393328846	-1.13107934776551
32	7	3.11824413994418	1	2.96102384271446	6.22717824525204	1.05492955312339	3.67078838493613	5.74301973440992	2.27584484862998	4.28217242315972	2.0654909981489	6.3188721262809	5.24584163375186	2.65186635754929	4.40622157240044	1.37053432087584	2.16730414883415	4.23051183399951	1	6.39258662852226	6.68790151486449	1.50004534061696	2.62950564910072	-2.49852067548114	4.11452957397703	-1.69279132525884	-0.222276855538998	5.60748825014155	9.51843173431843	-0.205199835472847	9.66137825455579	4.13891016945589	5.30976120449245	11.8626403434017	-9.04849191265154	1.84903348302972	2.77058821717154	3.95467850980378	4.03376004826589	2.60211591203488	1.86931781311605	1.32199701816842	11.5736015191551	6.39130798210915	-9.79404579452963	0.112939917558055	4.9558894982963	2.60562652834512	-2.43873450985785
33	5.15342323970567	4.46502056715873	1.83881785433283	3.17565242572816	5.2040222036933	4.69580794815597	3.99071777875264	1.75464480162667	2.32160499662133	1.36737302341039	5.51796009210131	3.83912579852509	2.39047533996337	6.6042899209596	7	6.63421768121831	2.40323284336142	6.93199426596527	1.35476973330933	2.22284670815573	2.83845499815241	2.05503530931152	1.86399744153608	3.5940828356959	10.5954300471409	-3.72066030189565	-0.957080210950879	1.54934140254475	15.0770315948679	-6.23098071595682	6.70198178476508	7.68716748708224	9.90757965328417	1.32479421838431	-2.28513936189553	4.03431700835067	7.85172625956595	0.235148311165615	1.13607931908091	2.48911204458889	11.7009317194142	3.57698638264415	6.27759126862555	4.90239007637026	-8.30654782068877	2.95138020711596	4.70137455535087	2.51037518411176	6.40717541519251
34	6.54515793949217	1.89684208736497	2.10955379652448	2.47934465617886	1.247722641036	7	1	6.06239031916816	2.03754028532697	1.96291684526721	1.83815020752349	1.07264350309713	6.34286379485985	2.33341978310425	7	3.79606350797798	1.41505885676759	6.60752130163019	3.55676054520473	1.64352976505635	1	2.29167049433905	6.33426311828413	5.08306987077282	6.52756516310917	8.55629426357952	2.14619175756846	5.13029400946879	5.37524085663264	2.61071143987747	5.63284590193639	0.0490582246877291	9.13630805295258	9.77826318674008	-5.74251656315437	9.39133777469208	0.937914977980018	-4.63430136128762	0.915420798544199	6.35511087397044	9.47075876494013	3.72124532155184	11.8398249110959	3.34350634827422	-9.97956956575198	-8.69408043793421	3.50950990271338	1.74055825040128	3.30518498359547
35	1.19541370746742	3.87578822200116	3.44486210429824	4.82763909719982	4.84971167284669	2.81790418576225	6.14691504324336	4.82749738076629	3.38961994182384	1.43884357884701	4.37154243930094	7	4.58549816451959	2.51726162448593	5.70629151458046	1.77377351379469	1.3671247795399	1.57508778462058	1	4.87736537628519	6.89879912169598	1	3.50194375623015	4.50118227703363	5.00490787016219	3.93361150204427	-5.90019609801287	2.11884741625377	7.53708525780782	-0.565962471637626	6.56903841298008	7.73713162638598	7.52135645212444	6.94879897479514	-5.48140999884519	5.82245287244653	1.33252711809299	1.96616694282704	4.46675191145511	0.297140131175168	8.63130324329932	3.34326268477807	11.8907302480209	4.78072875791526	-13.3994061315997	0.479845814728113	9.32553532665943	5.31315145150097	-3.15203178715732
36	7	3.1484984199962	2.45941880028059	2.30051178915641	2.08857040890839	6.28646129743859	1.39638084413543	7	3.88283505970939	1.81325646749071	1.83026535698806	7	6.7312850348872	4.01276269599373	6.29811960671743	5.07386483465849	2.79924992762543	4.06048396777119	1.08884029068796	3.84327227055894	5.32129019709786	2.27323439541664	3.50579675626961	3.12684438110874	6.46958719069462	7.65023034038136	0.801463227849379	6.84319908189018	3.82363625737593	1.66341049554371	5.76302671513398	2.68003621299321	9.13786107607232	11.2820428332017	-6.25141692082504	14.7923358856052	1.49210248226715	-5.03382867102145	4.29065887926471	7.61563137424595	7.58533161538896	1.24926835431187	12.7937628856285	2.30633840056621	-2.9489729426372	-1.07534330787258	1.93560735907748	1.88938817827466	0.421640196229691
37	6.60930419540105	4.55427070976233	3.27945785218209	5.96607137057486	5.65001376784359	1.01551848684045	2.9393772785447	1	2.61022935337379	3.69186277320628	1.3217805195683	5.40868212026913	5.30692112532125	5.45263062866181	7	4.07638550177437	3.46892459354337	5.55147618164376	1.29244115245742	5.72078618434535	4.29136701106466	3.99834487156251	6.99602167267765	2.96070963142767	10.455530936559	-4.00014341034334	-0.80577505492392	5.53592981558185	13.8858532314615	-6.35216873008126	5.2334288161144	5.3667845444183	12.1958824045001	1.77536125447585	-2.21615917323476	3.82219087059674	7.03350853094235	-1.45094044971045	0.245417414725801	1.79154680809573	10.2305195031247	1.93843066040597	6.44824495551439	2.10456202472633	-6.71631900215185	8.1281149315068	12.350785423872	0.656175508289763	-1.65136184503576
38	6.28052478136293	2.16427903482006	3.47812495738372	6.28690375549438	3.52205333490183	6.31270111651762	6.48910466764645	6.08020432740414	7	4.65960027995687	1.99141041228649	5.12250952309939	1.84033401780988	5.34197247998204	3.12250159852835	3.1137152727176	5.50451298764777	3.45666968057809	6.48152604354618	4.64890171963916	3.45088705652025	2.8253269880481	4.20453717729506	6.02322554528376	12.5339363992901	0.294670894160436	-1.62047347433086	4.56616998061557	14.4541433870376	-8.13650081860206	7.09780776053668	6.26748347922171	7.94391035192114	-0.539056942234892	-1.64282436510409	4.13234190314844	10.8356823973872	2.41314596355553	0.690116503435694	2.80358667692433	7.54237671397026	0.563978133251449	8.70459121397925	3.90183952636234	-9.25852447399112	10.0109545598661	2.52635294545126	4.60365004101578	-1.2984342794796
39	6.74511678225588	1	1.7744128739401	5.43583513427966	4.09617592409855	4.88045879640285	4.9394294639698	3.48512362034514	1.06101356470533	1.65495947055977	5.4664136879016	6.56278578111905	6.19333347638551	6.35021899894958	4.13050121691691	2.69012767188245	5.84102352889322	5.72095759933606	2.29375448455485	1.05550098140643	4.07098486649383	1	6.0500040602612	7.87014579823944	12.8157721168505	-0.588556822219055	-1.01756927481809	4.6985357896711	14.7015399447098	-8.22497633677786	6.09380471868387	6.70646296832254	7.67113169259771	-0.35702699560228	-1.750610008062	3.6786514153635	10.8347369320094	1.09785430070501	-2.01467761506805	2.92538762280334	7.07760262486737	1.53627182463657	8.08729527070382	5.01597643208206	-6.33253234744594	-1.51913350651	2.57524327850135	5.37759522608295	-1.90321708685221
40	2.86937533780788	2.76337405329636	3.42663307361094	2.83921983762941	6.52008758231505	1.77609147333332	2.80694748989917	5.91386051970957	2.72605258504787	2.74480259010037	1.9689376426729	2.58769784062215	4.95631303885313	2.45191123701874	5.04766728765884	1.04898564984852	2.21153086679483	6.69236984868561	3.68277067573331	5.47343922697789	1.58875082315804	4.10702254012228	7	4.85276041759821	11.8476320159382	-0.930559272658108	-1.60275813783132	2.18557990590667	12.7036391581891	-3.97197483878656	8.18891437753424	2.82964043236806	7.2431895942966	-3.48989385019663	-1.5660702555402	3.26484894901444	10.9131063393962	-0.176359950277187	0.672901824242975	3.04267288029495	5.09998745996931	-1.99732029513243	10.1182128075337	-1.61314288714719	-11.2067433737718	-10.6644168955974	7.65518972943851	2.23159635288059	1.99910392300595
41	6.31964741516432	5.86479309356487	2.43136714149915	6.68147699060061	6.48363267255328	1	2.51985465885297	1.21440984784094	3.64040422120012	2.95926135814218	5.98564479930944	5.00435562977363	4.51073946134353	5.46442460831139	6.60068330807963	4.51907183836167	3.12056003143078	4.87350204401392	4.01898724049928	6.21538826617657	5.05288767290722	4.37575297449257	1.03718638120167	5.2299532930553	11.5109907843819	-1.53882979845532	-2.19223029326413	2.56649170750216	15.2592728572011	-6.49524164053641	9.57718873332445	4.52404771352535	12.9954802890978	0.223620288105312	-4.67256793929055	7.69637841523194	10.5190608168333	7.80825429411032	1.84336413350848	-1.80061871977131	5.98048780584624	-0.026275786227332	3.17442680777328	0.699305912206171	-5.42499207489623	8.49358971510362	7.13813317290111	3.53146495315279	-6.29563517789079
42	5.94337236035133	3.73232398870629	1.81827671297422	3.26869012227009	4.68978860347723	4.05546952383459	4.55582889632182	2.85933765424081	5.38266307497752	1.94169818026028	2.03244760548345	6.98389938437848	1	4.49810096808599	5.83355371433901	6.8326711709029	2.61349642484139	7	2.05888246455979	2.37041993126719	5.64524974207709	1	5.6817219225755	3.1735929178079	9.49412260377193	-3.84629487632585	-0.539284028000804	1.98071957431944	16.244495680767	-1.58561195401544	7.73098177311883	7.41677895524274	11.7808693246678	0.893989334381489	-4.36512958463919	5.16686607923376	6.55659302680632	-0.39800395335342	0.616864650284573	1.28936341849099	10.8527346663671	2.10081589149053	8.7867418458702	1.07806825769306	-6.11800086157116	3.73654409455409	3.99434992846254	0.650876816363788	-2.70627883882948
43	5.84581337812073	3.51837002040067	1.74130235211286	3.22600034924962	7	1.45059988758559	3.69856225764064	3.65758320105227	1.88386593556427	3.93117848495479	3.77845773904513	3.08924293852625	3.40591813414416	6.60295492666541	6.15873194501132	4.53116966621802	3.20138009647712	3.35692786263766	4.75682732182937	4.83905743906013	1.42280944268092	2.15146042716697	4.76178790046149	-2.16050617165786	7.04481514318465	0.190007774504366	-2.24428310412106	3.00724184868928	9.86115628370445	-1.8848798711683	11.9426608445044	2.53897089832637	8.09067896733286	11.3236817553607	-8.47656930801051	5.612685797589	2.60883705992022	4.50779256195495	1.0616825374736	-0.622241271581904	-0.856575351221156	-1.03614956694828	10.3800963640144	-1.13898744692173	-7.18439991878642	4.25414807883912	4.57661945604849	3.08850061197626	7.8002455424284
44	5.21124503123747	5.12551565352094	1	3.38280014273714	3.79628787123636	5.25398874954341	1.74375438613048	6.19104152897486	3.85010615768531	3.79830054573836	2.63737943200675	6.50372744867127	2.42640842091668	6.82486770926168	6.05191186769326	7	1.01658548530763	5.52796103857554	5.73824213805545	1.1418899329773	3.09022934036983	1.6712877050451	5.27225179594001	2.02010256522177	11.3677559482357	-2.93594189242238	0.231624769582627	3.16670052126983	15.1656941040085	-2.79798016292378	7.15619660932895	5.70747341694027	9.60409374767282	4.08261981594688	-4.38643945877686	5.74855052462196	7.03933063005849	1.51337684023323	-1.51510573054702	1.61170628373852	9.46043016701741	0.900301039673406	7.29398722801311	1.45394856820679	-4.54892820196268	10.7044438708389	5.9649924124473	1.85110215329667	-0.457626609291018
45	3.98177432515334	6.13743041396007	4.0256435413265	6.49129067859536	7	1.79650275480218	1.2746317565351	2.2039618093712	4.32272874359952	2.1853434796215	3.29725359355405	5.28675714265175	4.53461191150311	4.97973810711382	4.60486832229482	3.18465030913481	3.46643973226221	6.23876369413201	4.27140200548576	2.45450019995357	6.02636290434995	2.82978293687984	1.0164764022781	4.97754309098152	15.4459078648061	-0.701561339043642	-1.13423410355167	1.09940642335689	15.1213777119233	-7.58247973406853	12.1395179231613	5.15196621017142	13.8454536519521	1.57058781602515	-5.33904227750959	6.84599076655852	9.76586866138908	8.54008492852419	3.92065031490737	-1.10088021127565	5.32836502024302	2.74485132495041	5.38640027876212	1.80087418778581	-4.52107735108717	-9.83995921457736	7.51791147805823	3.25049496025074	12.1147800023154
46	7	2.57868551981658	3.05585021294194	4.73146665920475	3.4945886298113	3.6638903304876	3.82697871626411	1	3.00249278406822	1.66705707964502	2.43372506348512	7	5.51521297709387	3.85491269334489	6.47391583694643	5.43977185969026	3.59310189672935	2.27153217354946	1.26300342918345	2.99559417976288	1	1.56268154761074	6.92611311575135	2.4721163826197	7.20780728263552	5.02359949349562	0.868909699191144	-3.58436502511611	10.78197269502	-3.08412614711612	5.724394595784	5.26742341169633	9.4278654369306	7.95131378368961	-10.9837901784641	11.060197833908	9.07867660692192	2.71298964542173	-3.90269580263218	6.15644662519	-0.372243718020401	7.2055781154576	15.1692264064012	-0.150551483125723	-5.69321652163217	-10.3798290224547	1.27582785872814	5.04878681131117	12.3754123791879
47	5.72841946473541	4.36892982886757	1.42340182009153	4.4644049556274	5.29187416032961	4.86995809762966	2.1096608814753	2.23077974013362	2.80890663623491	2.43867325996952	5.38942361931051	2.90721228193973	3.9930899554302	6.01666070552923	6.8978729565666	7	2.4895075057066	6.82527541775617	4.87407346866081	4.76670075900883	3.11792365652421	3.29301555610887	3.88132292377539	2.59278912922858	10.126961693591	-3.33840093071585	-1.13395838049463	1.75055002796768	14.5369999972915	-5.251979817982	7.55199085253029	7.39706068083716	10.0780906117989	1.95862923760256	-2.99225985724449	4.03535343862672	6.2886825350994	-0.805372191094899	1.30608144683407	3.09241836299058	10.3386661240879	2.89139038805153	6.35770711197627	4.7645843289197	-9.50804410097628	-2.96926781550972	0.475592256188426	2.46783352430338	6.8988344812583
48	6.53830820819239	5.03564282412004	1	6.33584607568039	6.96908413786892	1.09956937479729	2.42390616186028	1.09705240530409	3.58336481025004	2.91584974468706	3.40837633123006	1.21481729796828	6.47845367207059	3.97306825633351	5.22094237017664	1.94501077938217	2.29123352517329	5.82973275268757	3.52477990197611	5.21717647623594	5.62992929363236	5.38860587209073	6.91918550407437	8.0266668492612	8.4152621244853	1.30900722051857	-5.46115221629646	5.19467020847674	14.9813838473268	-4.95915178097223	13.4280034256962	7.75418122628492	8.4390725387996	5.4979446896932	0.0519216378789485	-1.18483004562155	6.86747759190725	6.33379755662987	5.61784665513049	2.9982503776684	5.02984212869742	0.691877058478377	2.42843106435963	2.59179279337592	-5.04654470559309	2.8649105111601	3.01158760805274	3.13134425805677	11.8029228645132
49	3.14544348480307	1.05366402890008	2.12730454295128	5.30216271411002	3.18474379743687	6.08509869993241	1.10706389100966	2.35177246738422	7	3.11202253766086	2.64793610503299	6.80276898768127	3.32711586972727	5.23499531487131	7	2.98951544982433	3.54970291310968	6.85019330013072	1.67155692886459	6.39135912344877	6.47938862152391	2.64627301488864	2.57929422227808	5.5127522808858	12.5802117279577	1.24811038955894	-2.9263264314305	1.91532616905364	13.917977850024	-7.40936025800633	6.45472434461391	6.61501205942833	7.3732301568261	-1.69677367305268	-0.139320242510328	4.1559977581197	9.36602261686274	1.18509102708411	-2.74674652297931	3.52136261334456	7.29426160636335	0.768492435295316	8.86081256163408	-0.582182815839875	-7.74568334030263	-10.0313934991399	6.15661858505946	4.61810593152453	-0.794892052070103
50	7	2.6831754518626	1.7622296108719	2.27319286153325	1.61158584296414	6.13109930936426	2.01933084840589	5.8554112389431	3.33244903622317	1.79727893978139	1	1.23569548493588	5.19852739294891	1	7	4.53752481628879	2.99099756371216	1	2.99443127140915	1.82923454955127	1.08541934626626	2.19351956031432	6.45765145425333	5.32628929438999	6.90320438074426	8.05203979622129	2.61355468589509	4.28271854289804	6.56555219202459	2.34563757048806	6.3270330014366	0.407971533577991	8.66827988829406	8.86823675708955	-6.1578715190843	9.92224493902022	0.255841425396067	-5.66953344035038	2.35014517635857	7.31492967916274	9.59812422128178	2.12878284472173	11.9867172677333	7.03506328441671	-9.62208398429577	-10.1489500987781	8.38550719562159	4.35836610158473	3.0239182746883
51	4.40077756971851	3.73142196592462	2.58558516329791	4.00125971700868	6.0130574193297	1.35852987567387	2.4913310836281	4.98130635287782	3.8145468852501	4.03146021718096	2.71915836727935	5.58112033347855	7	3.02278966077815	5.93804262221771	1.26623473764147	1	7	1	5.54038929715246	4.92058679236643	4.70925734168109	7	-2.71626406616737	5.71347796702574	-0.830673075366625	-2.23659504753504	4.0453049443953	9.65066150086234	-0.927068405700408	10.5522876085373	2.25788109975874	6.31428534643765	11.7857733147	-7.04680622063727	1.11616744507317	2.52481977895166	1.64229134670084	5.83526568463056	1.04587438039815	1.38585315128656	0.220677466008176	12.9590548126406	5.3434937300883	-9.2766714680916	4.9446022748055	-2.3343754644649	4.24180923510146	8.07205125588141
52	6.42705027621074	2.38150939458539	2.80836404581001	3.02631839064746	7	1.09186939180775	2.30774327064427	4.60574140896863	6.35651892156311	1.7015492640659	2.8434957418589	5.73097543692152	4.47146257404446	5.59883847582401	5.98035975323797	2.57830102579105	2.83769970755922	3.71121756752454	1.13470784249979	3.07960154192651	4.66741269457441	3.5083549870346	7	-2.55767103443031	5.6553447405247	-0.6439828443812	-0.632044063771987	4.99915513133702	10.8568832924387	0.976305076589363	10.4888739002281	2.42533820227458	5.88142005354303	11.0139846177945	-9.02337668221891	0.962179734370337	2.55672090520007	4.31334815171365	5.85949373937718	1.53838502617224	2.3699903695747	0.984443524095627	12.3817077939895	1.09079328196053	-10.4641667122903	2.99942914738839	3.1794392541671	3.78267605782195	-4.39069977769376
53	5.00639700555081	2.49601119536239	1.38706963394045	3.0163455011546	7	1.74497111692199	4.56338035881812	4.81140197914178	2.28171274002875	3.58747550952098	1.61779895641749	6.16229114593374	3.97306846679618	6.57379113164065	5.75774515832977	2.28878237879643	2.67290447492026	4.19687526919479	4.21013231494065	3.60751772142559	1.32676351714254	1	3.68812185280779	-2.39631072789417	8.4080825653349	-0.879607206146415	-1.54915562355051	2.97356740796209	11.6841638509984	-1.55680977038029	12.3540675756993	2.7471970287379	7.44487780351384	11.7334084272116	-8.2056512907409	4.40497789112171	1.80777372419137	4.60044151463331	1.94303353076092	-0.676008240871559	0.569496225905812	-1.61330883295669	12.0613679860059	-0.51702382929198	-8.08174101890472	4.63694773760757	5.64797758106743	4.32177732943295	12.2461668361175
54	6.28259394101369	4.17198924613601	1.21021212194282	4.65878824139381	6.59837000619813	1.3291303648442	1	1.47233051336052	1	4.8790980874259	1	4.01627001976617	4.09345202394604	1.52423315050667	6.84060717672459	5.26829953283511	1.17270124593484	5.14760554537566	2.82564703468401	3.84395576712672	3.7806232179666	1	6.39002386049166	-1.58765510440394	5.14927704755019	-0.94460345395486	-0.590768834193427	5.23874060538969	10.5505860731127	-1.83960749544458	11.1227088250178	1.81426239166136	6.08442908138108	8.82115975658547	-10.4086626801713	3.25691730993842	3.55760104177553	2.26057288797587	2.89657083457048	-0.996842109864486	2.58067665493825	-0.283535422345771	11.3094128523752	2.10626069415643	-6.54122166015532	-12.2358044248936	8.76779715767709	1.34956743191722	6.5864918289755
55	5.941094918098	4.02991526735938	2.29572002615737	3.23125109193495	6.12888972997194	1	2.72636108032019	5.40544752284318	3.94954952877544	4.83648596930938	5.06065187679057	5.42475949956135	4.95439157398801	2.29094013385879	6.84713641809464	1.22785951253162	1	6.9168482405322	1.85513147579886	4.59520562622112	5.78701346333335	4.37798912466797	6.62412573049792	-3.05226941809887	5.14113837838294	-2.02899361532491	-0.839173068145591	4.35405065616221	9.01957260294408	-1.25310492381411	10.5471503812697	2.64955921405982	6.35761656350503	11.9053731869896	-7.70670295104056	1.73510657907791	2.73186839231948	1.60777247919076	5.55673488626322	0.952592042452938	2.03743268142009	0.748862902965121	12.5545509202126	5.0221242492365	-8.74475058448951	5.32049436820336	-2.80649092686777	3.85434394594045	7.73335061137016
56	5.84208641517374	6.58671000168121	1	3.88937047263487	5.61898002811122	6.55281460435373	3.39502634194364	5.16823916033245	1.79350453933178	6.28443557799167	2.47083163182592	4.41281597614079	5.63862261329075	2.5047109134021	4.97425772879884	1.54262756466586	2.69961257388962	5.09712750775178	3.39110005091051	6.29619568293804	3.94780042964182	2.41881265853396	5.09357495465011	-0.999453204987644	5.7328908904476	-0.985608725767859	1.46251909281337	3.63152640685286	10.1682585439419	-0.0389141690291021	9.82757210736574	2.16557033459272	7.96890824507493	14.4959593170483	-7.5560764024208	4.62888535272726	1.46674139827553	3.03065484442041	0.996815332427974	-0.712065548302252	3.38290249878951	-0.276741974361469	14.1447580860183	8.26816359996062	-12.151096732819	-3.84335049157476	9.20671320784479	4.86315945719674	-4.08614831490602
57	5.72415959715226	2.66420325255853	1	2.98839882204342	5.76568023347695	6.45579983140179	1.99517568497789	2.56353961231569	3.3015314705671	2.03627304756458	2.73075853755669	6.15858647539371	4.87359784608177	5.62610167918254	4.14877651832818	4.11884387443741	3.2789642743462	5.6612869607118	1	1.81399153033398	6.73898548832035	2.28111765040131	4.00514109736403	6.20321676236546	12.3312706336706	-0.188587565331324	-2.30338297430276	5.2734406957531	14.6946449743168	-7.89728634988749	6.23456580497871	4.64332841342514	10.8436856912932	-1.77559397447394	-0.334648431875593	2.16716998248423	8.8303857353986	0.634380890282144	3.83338882538192	4.24924825535095	8.84930492998915	0.256537359283243	10.3636559578603	7.21600460482848	-7.79314269596375	6.83829140212505	1.31944110021214	1.55373704547745	1.36070811679231
58	5.07857659982128	4.98169302696165	1.57746674163586	3.95493193419949	1	2.88843717905454	2.51545297285632	6.27232266925223	1.04696964909185	5.27708625648345	1.24388949871839	3.98716941125611	3.30528060751463	5.57761479173762	6.09001701287182	3.88608855278899	1.91824514280429	4.4621072141061	3.72987537209772	6.07413301198762	1.46370658528266	2.90179369794717	6.22426286028816	5.28760300159585	9.5153524733363	6.07911301708138	3.0163545058873	6.02994877141004	5.84503146509077	2.09690713470103	4.98740150054993	0.0592116205542463	9.66182268299945	11.1931327554508	-8.22702839055989	13.2733679742829	2.13802255606787	-2.16070340954081	3.98160629125932	9.0454845323973	10.1759802687891	1.22879550474259	13.1388867569557	0.598259961450025	5.37822367300364	-11.476501937784	2.65816903822758	5.69444280746446	-2.16483106816624
59	7	3.79134723307143	6.08562920913738	1	4.6659520796479	1.28633986760439	2.52083645519841	4.18532053347658	4.06511318457872	1	2.80537817152161	5.56931736480117	1	3.4335826908334	6.77365930641966	2.18233284555057	4.34899211460724	7	2.39152285043527	5.9369965024192	4.86376507505505	1	4.67803946044642	1.39089717957582	7.26207299753748	1.13557683143487	-1.7415383043161	1.0200552455344	11.5858303043526	-0.920907070718269	14.5635336228477	2.60108362573202	9.91915032386295	9.67149561140479	-6.37444174069709	7.685330477294	2.81038194225969	1.91762542457212	2.62938098711688	0.290395423175076	-1.88971863394751	-1.15597043761727	10.4493014595236	-2.34052082160596	-8.32012106674651	9.51889967321124	-1.68015314034748	0.700835627949594	-1.36982935534829
60	4.05624696848309	1.35808362168063	1.17599496096919	1	3.91613104142175	4.75826567345642	4.05028412922882	6.46500564432416	7	4.09332735432916	1.55762935350693	1	6.85792044828761	4.26197987950498	5.2921478234201	6.80404009539994	1.28450558644229	4.52139049835904	4.81899928708147	5.90167334572809	4.92235468999185	3.55486201632913	1.41108423745818	5.27418538812909	11.8379679612194	-1.87971932518247	-0.0854031402880031	1.31887614555332	13.784891303966	-7.61320773427919	7.56818873586415	4.25301216970827	7.49118270711207	-1.26189572079504	-1.09115370703032	1.87933006139814	9.2266598506419	-0.104796124190803	1.64614785523405	1.52669324352261	3.85042721985099	-0.294108312251635	10.020334222333	3.38391225725389	-6.48167768075978	0.846826125255474	1.82993364558259	7.6660722644738	-2.63448188928916
61	5.97383738117493	1.66047126210992	2.83480180113878	5.14818121653507	2.59819182994829	2.85393106147937	1	5.28580827027146	3.69037144262035	2.82848621531933	6.3694693869088	1.5810481077504	5.45721583937204	4.41496705820777	4.67653022883492	1.64859965648394	1	4.29994835591122	2.87932911992592	5.21331411414085	3.99733390294682	6.85711798390912	4.91848514190402	-0.385205693510922	7.12004437094657	0.60039140482907	-0.0575385671181905	1.18000529056738	12.942808977558	-4.73631693754122	12.2529628041691	4.82399566539992	8.63297163428291	13.7022995002819	-8.6279173109958	8.69624015603899	3.47258453348811	3.26645281125274	0.578689385073079	4.44941563426039	1.00044928583514	2.90347837865594	12.9492673448245	2.56039650871182	-6.89767988042034	5.44895145438814	-2.80633082481195	4.79780442020026	9.42308205025207
62	7	4.86104363328269	2.76310956754879	2.22683942922865	4.22483709659427	3.00715968810472	2.47664420037087	2.45769079067529	4.49405470874067	2.60849391299261	2.61609987744361	6.32674805262374	4.51944274783639	7	5.46626620813867	1.83766592440533	3.98394172217174	6.82135025512605	5.97368297869728	4.74694020584042	2.92950732038991	1.14835519217248	1.02111148005247	1.82588232349386	11.5085439435464	-4.81477688622459	0.480958002654399	1.07061083401313	13.878750878706	-4.84791024032696	7.79320888355663	6.55590811984368	10.969652730743	2.72873371082718	-4.64251021757212	5.26585580173842	7.29160036406796	1.48814762568707	1.52826041072399	2.68577536501115	12.2889464328766	0.568508309869119	8.7610499829716	0.528918606169002	-7.36383096676433	2.13405465593925	9.25075049083796	1.40735872271342	-0.527491859256122
63	6.34261767424201	4.25988790018958	1.40023381806573	3.05842071811165	5.12818038503583	1.68612860268207	2.67021145143763	7	5.14542148381269	4.89071601108516	2.75205980249754	5.61344896501258	5.61348748555206	5.42849222594036	5.66994049482648	2.40681851560349	1.25655579785106	3.83398300209555	1	6.01769499601157	6.20554570515499	1.15169390177962	5.29479395081494	-2.20994713242066	4.65559716518305	-1.50641301638087	0.983090639343987	4.57573482661453	8.94056494828609	-1.04606657120931	10.83439900716	3.2268118041702	4.92862171322143	11.1048823430991	-9.98341105574742	4.28744906961876	3.62821631870995	1.76519255288715	3.17518568055725	-0.826774384751712	3.63173682812568	0.521916453471718	12.9993879681097	-1.16802607824278	-12.3049145135035	5.39924926106157	1.87017376784745	1.16790761400118	9.96833768171658
64	3.02553077754907	1	1.84430282516433	4.85591909196555	2.84567843165445	3.12366256732461	1	1.61597230214578	6.70078408313812	3.40972732821173	1	6.12753276683166	5.3018386590176	4.76292207446779	7	3.13689028200636	4.23632597229922	7	1.66109805483197	5.63109693488429	7	2.74199194672865	5.84927454453254	5.30125147678014	13.0638841655568	0.777692711483791	-3.09346313769908	3.70543165978764	13.9278937046023	-6.47469517631139	6.01187350423342	7.20822008793602	7.63430053854915	-1.89632344492711	-0.413235897746608	4.56208370666637	9.4372033024717	1.62665725329275	-2.2885794191659	3.65767980096253	7.55021772926676	0.3013304868129	8.91949279641581	-0.667582079601894	-2.00753976317515	-0.577512502645956	-0.709976129928504	5.43958724854679	-1.60882770107107
65	5.58007058577437	2.84364365384065	3.04353981005528	5.42717244649492	7	5.48987476726878	3.78665598208017	3.21056413517978	6.55101957717295	2.41031785208085	5.97449306915632	6.49067770209154	5.35792743686538	4.81782640047313	2.82149832343106	5.59633242345159	1	7	7	5.09473481164748	3.08901768851352	3.60185003420559	6.8977728014889	5.73936378089931	12.9030211513377	0.593907478842175	-3.18972325937943	4.29002520270323	14.3639465474459	-7.62611979997659	6.87876717389864	5.18112113196261	9.18353757063369	-0.463930206515258	-0.784486164131002	1.77313782655669	8.49750417438678	-0.0977228653200658	4.22752498178852	3.22222141571853	8.11947495555878	1.0841789114766	8.08435407165664	0.940552628874398	-6.81285411648822	-4.39716620268935	1.64026814419983	1.15026197562013	-3.5461312189472
66	1.28484164450113	6.29147130965146	2.11168730610589	5.41527107580868	4.21471834649399	7	3.52074791630197	3.16008081684277	1	1	7	2.64222676192363	2.87723996023083	5.91825194060306	4.60352270468504	3.64786895139475	2.55739142655428	5.05707655922338	1.90002410941441	6.41650687956671	4.27682939350884	1.85219726061632	1.69122473967232	4.45443053555187	3.93130392285034	3.49094953504531	-2.25674700539001	2.81841970053237	6.13780534130437	-1.98106574457659	7.22340439011524	8.00630724921595	10.4126385073787	9.24173593059707	-5.25840418181039	11.4034249644974	-1.24815817042304	3.75314154398878	3.96304423211228	2.12668681431931	9.16329117901393	1.92088504110949	14.5094247659802	4.9980492590937	-6.62810382915715	-3.10982231183779	4.37259419746445	0.303759528836185	-3.65965482439607
67	7	2.92917790898968	5.19271572087001	2.12006913705835	3.5662946030273	3.35658132470801	4.64939413639518	2.94490982881141	4.00810624934458	5.13968462893301	1	3.33637511897221	4.684478809829	4.37973147929333	6.21145036117892	1.14899521772085	1.5103370655357	4.03329501250959	1.09318259922601	4.12425845337177	4.21186910279715	4.49583498264218	7	-0.687217922860256	7.07403606004792	1.10171154260922	-1.31681155908478	1.1789984839247	13.0825477093405	0.539178288616187	15.0771391219865	0.943523486081145	11.2245841368985	9.41066909887733	-6.55573457496164	7.21889793236376	3.80248883094908	3.10719043302429	3.10199436882618	1.89119555208146	-2.75285112669128	0.0444287790189141	10.5717630230836	0.543040911577347	-7.46986360394802	9.33012987059425	-1.31248786166556	3.05402399975838	-1.15910353872748
68	6.70323580075033	4.15963208209884	1.51289803063256	4.37380311793886	7	6.13275589166657	3.93678256829552	2.03577192970374	1.33993209475162	1.18726196230782	4.79034219458245	6.65874512941084	3.34252034823226	4.4330180092996	7	4.48740187916304	1.46204347209881	3.9078195963755	2.76785657984635	5.34406752712271	5.05857396490119	4.93630116448762	5.14132641148004	7.56373524782442	11.4349425397985	-1.70488227942996	-3.12769300473042	3.00920410779569	15.709944348115	-2.62245864218812	10.3968493642642	8.12770604500546	9.0126428223452	6.7455506542761	-0.892529400195991	-0.982544474514749	7.81199312510213	4.0266115604588	4.6176150840256	1.67840428330905	5.59894059242363	0.0828488181113205	5.00463214140421	3.76677269043714	-14.9055825231383	7.64118322343173	5.91485307044728	4.82173987733085	5.70380817451451
69	6.17799657870589	2.19929051698024	4.7499879211645	1	3.33295104768144	1	1.57578382061281	4.03695629928092	2.81922738766022	3.35006202263064	1.0171386246245	6.41779944649003	3.92748614198779	4.35715095990179	4.96048812046224	2.49540843144329	1.92761721503035	6.40426368593885	2.19247811760604	2.40397613999985	7	3.12190790427784	3.11634520884364	0.791644806023907	7.54107337113552	0.151022215926818	-1.66101617616848	0.511412940351164	13.9312761042733	-0.0325250620007477	14.3986554114583	1.25325461629177	9.48432302597378	9.57726616248888	-7.00419542197481	6.60722374121012	3.59092985318479	2.20072763967334	3.94451819804099	1.52534168730546	-1.04728091055737	-0.283880896247677	12.0962575637183	-1.55203172357294	-7.97306566578222	7.70680398746854	-2.16348556058097	2.93573418686151	-4.15187693945401
70	7	5.23747932996221	3.13450199751598	5.39038244143229	3.65685075910048	6.4056061994511	3.92843119868299	7	2.54550011766919	1.52719827195206	1.79918727047933	5.08879477149633	5.30735602212245	6.11869754390509	2.18104690467329	5.20093291864705	2.2308169303027	5.86255798116586	1.10860761605706	6.741075036046	6.02683862925979	1.4730962743883	5.7196779555194	4.09875902256174	5.43792951643248	8.5286811540633	3.11040055327531	7.83196787048348	6.77099063771292	1.49834394637507	3.84605905293546	2.27854962273029	10.1958527574623	5.80992298743857	-5.14908545337539	12.9618923632695	3.02425725335797	-3.98581200310214	3.62809967081056	6.22675600282647	10.543026049204	0.30963978853511	13.0201631212936	4.79595933936565	-7.75888759739246	-1.08604216232092	-1.1904731338656	5.7099378778338	10.2686400934782
71	3.78473681171757	1.43778313447119	2.38924834775462	1	6.51620488177339	6.85598339256565	1.19177813469439	6.52441317090377	2.11892478119846	3.39447370108458	2.97138809692881	3.09900096346485	7	4.10955790858802	6.17060066994514	3.27284201956923	2.53380773937558	5.74698832091466	1.97094451983547	6.34504972150759	5.0645972124697	3.83591820529242	4.80762733257389	1.52786950997593	10.5309827266824	1.53103192361969	-1.89908383173037	-5.60008651424493	8.06071011321113	-0.165648363332931	11.8262138837354	4.72821912924343	10.4099715190745	8.89888435615382	-6.9008434288244	4.63334724031064	6.44049651037147	4.46024826473731	-0.736287959716095	6.43698403843501	1.38383709444203	0.306477073424155	10.6116590805581	0.659449947411338	-6.11772085336202	-4.11989596988009	2.26581538302105	1.36019598623683	-1.31754288977984
72	6.27369521460661	3.28255393395666	3.42240317906233	5.19633732009925	5.97351904030555	1.95435013709434	1	1.86667671503029	5.93020965168013	3.28564971750166	5.32613733882832	6.75865158415707	4.42058047284742	4.91208032907643	4.59803504455543	4.15657689326459	3.32041905354663	7	1	6.01011883444313	2.17500312732958	2.79211360481546	5.17768921313127	5.27252982788158	12.1124169851198	0.667384806901436	-1.70606252634973	4.18822964174119	13.6987407665891	-6.87445016473607	6.3122341946805	5.0716662185786	9.09066927054412	0.223639488694917	-0.63179872495363	2.45818046432344	8.17101004529788	0.847817425443756	4.17839721380382	4.40907489291789	8.41930391947775	0.120739958774835	8.81947282424839	2.35392476636815	-13.8795320857374	-5.84948616335941	8.5865121252018	4.15465987701622	-4.47123039945706
73	4.35241859850084	6.77816596421856	1	4.68282985842985	3.64087759812266	1.45617975484153	3.34564847325701	2.65656584539581	2.7807828571544	1	2.76063006512356	1.26605126859792	6.58703273283882	1	6.29462625994724	1	3.6646180061251	2.45343626965984	4.56915401177738	4.3417498924061	5.30573623979308	2.09541315136482	6.6844767318025	4.48013520224761	12.3022655129906	-3.20646362194809	-0.10827964969483	6.33910365168459	17.0478967741524	-9.45159273018496	15.5613902158436	2.08473603843558	13.1823691831883	3.14987910838054	-6.1354074572671	4.78736081558611	9.30538405825967	4.37443488988973	4.2929119255099	0.50722747031351	4.62157850160398	3.1962534362848	-0.611798559910253	-0.591633261566818	-10.7598151662007	-1.17577952550008	2.73369608787651	3.08759011624364	7.10302630485784
74	3.46902526444533	6.2449153537011	1.79767656995957	2.92709853664284	3.24223130938987	3.49773851400177	1.97633957700247	1.13129673570023	3.2667738100198	3.15838994424616	2.12047258996721	2.01566373336318	2.65579805846299	1.93615548224459	5.52985039287029	1.5835324156951	1.37587983391567	7	1.48095074112073	7	6.39042371370367	3.86142294330101	7	4.23330370749995	4.99791473328893	5.21859195189848	-3.11821699192347	2.23105773055163	5.69342630182362	0.376610600572304	5.21302062925	8.21298499595142	9.55741825460377	7.87194690847029	-5.10412953176902	12.0674935438529	2.58409143548928	4.88352619903738	5.45784088673722	3.26389700799267	5.16636405637569	4.8012673429852	10.1176358457347	2.24994753682152	-13.2076759280438	7.19020686032076	-1.16211340424975	4.48762500128416	-2.6639827488305
75	5.46841345734076	1	1.07411489101723	1	4.66955033478033	1.55127788591044	3.42904918018751	7	4.32989030347418	1	2.17896246789404	5.59418817571056	4.57439250625783	3.44185191464487	5.93571624180232	2.94467619998456	2.09188369667767	6.19228625894903	5.73575527946781	7	6.35720231993494	1	5.74867544027563	0.505352740658325	11.0524864546176	-0.970829631526098	-4.51970403824718	1.61886834381971	9.26013750962737	0.317496299509617	12.9909258090505	1.55355579287972	8.80748123426791	9.06497606134514	-9.97710174006243	1.16676461411621	3.23255158811362	5.89592732325188	-0.0714822102029682	1.30978173043681	2.31715199290629	0.771967991617091	12.2494163899184	1.63028229088451	-10.1457157341949	7.55962023878285	0.809040456696635	2.49837758045519	-4.07540879292166
76	7	1	1.19574455879059	1	5.08954120070511	2.63256848013738	6.35020121891547	2.74541420738813	7	2.20829530800802	2.70696581937924	4.25195408670009	6.11388610681223	4.60608781058991	5.89935753809671	1	1.96841981945841	6.0385821336909	1.47234243904912	6.18883552392473	7	1.94675337870304	6.65785083041364	-3.0319620604927	13.3333597194045	1.51663511372977	-3.43230634499171	-0.224089361742961	7.71483593142282	1.35809517764109	12.5464985163979	0.0717964052046733	11.9651695094549	10.3430939025557	-8.35218724251824	1.0430713272814	4.28136439600054	5.5736329300479	-0.403998239401948	1.80659586534998	3.21388557001998	1.77092415168847	13.0219449710309	5.26270272213631	-5.99935494014475	-2.27558605811023	6.11823030415338	3.88889809345991	-0.786100911160166
77	2.55480634552319	4.80699140234739	2.80641101855051	6.05209052586601	6.03301880023735	1.78418901344172	2.15774775142267	3.77275422004601	4.48240419454382	1.54565172523394	5.81414855777887	7	2.64566032638576	5.27309428310754	1.63737488989463	4.63413558641829	2.48785667229403	6.35630389260055	2.52590904969725	4.79684664152221	6.54068371336536	3.57830987652209	5.35975717860265	7.47004702760711	2.27388780349851	3.94669906938019	-0.982265425522499	0.965618896824451	5.54977911800317	-0.310826300613982	4.52992464081631	5.09458953821518	10.8863224093225	9.29430568771488	-5.6685684292947	12.2055655914633	-0.140037633052181	3.90378916072039	4.64369462443162	1.27090753605316	8.64858164778041	2.97446596300683	15.2406815611991	6.09520667162135	-5.03387943115711	7.05051906055906	3.80240067679853	6.39908965639736	9.50743916097928
78	4.75904382036354	1.08224780641955	1.07941458035315	1	5.24047587671662	1.0307787776003	2.95978190108893	6.35595447968907	5.75899948581646	1.79338929449898	1.10741925076346	5.89098974325868	5.02310842509836	3.66295712900722	7	4.82382703958846	1.65318488990673	6.29255327298497	5.59928392495178	7	7	7	7	0.239357276716028	12.6281492960042	-0.840346772204525	-5.36171356501696	1.354165144642	9.26306341416308	0.687101629450988	12.4253760273745	2.52939201413715	8.85942590785413	9.41512326562896	-9.27625852898822	0.480575860338694	3.43703710625512	7.05164834745768	-0.162509991086678	1.56547610828834	1.60115946392467	1.25433404744183	12.590408589366	-1.63912151391531	-9.98948088954673	-1.00901146318769	1.05267264401339	6.29693965969307	10.5843283151067
79	6.53046091671845	5.27203097417067	3.50759820221874	6.249636479803	5.18132955103132	5.67972977003493	3.64359920512928	6.96166852322534	2.43241640632261	2.68241607952636	2.47008542038162	4.97088093067649	5.03928505948799	5.30149113629708	5.94451473326954	6.77000534476963	1	7	6.09639940609762	4.22772367512085	5.31665729504899	2.83877238681007	6.08409742685879	4.61171959340666	5.02095607686439	8.8573736933087	2.65547097225739	7.93734626459159	7.64762347167104	1.68343422363937	4.31864262230329	0.183489403552861	9.64842937649235	8.4416810088092	-4.8374939107556	11.8220186310201	2.43044236269124	-4.42646623705027	4.48210289224269	5.21068640315169	11.0746504963247	0.810137895071752	14.4925979065292	5.14093733936905	-7.34216518323483	0.448649163526426	-0.690400158280147	7.38563218807983	-0.584494851412234
80	5.91123292817237	2.44999264691384	1	1	5.59873943703198	4.54251126913467	1.08792823987276	5.33228091551608	4.43120256321363	5.4195642786431	3.50530100874901	6.94207809002983	5.62941031248324	2.65250878091334	4.37677744686753	1.42571484735774	2.19865114515031	1	4.94794407402477	1	1.43800886660916	1.58025561659095	6.20283944804685	-0.542282301193004	11.3622160844337	3.29895248100553	-1.03272601369873	-4.24422325412904	9.61005316290762	-2.15894550479813	11.1184110120363	4.32315575334628	6.42677164894049	9.89471103471165	-9.31352988064897	5.09833801095767	7.25938930092855	5.88649963240649	0.281366539504054	7.72371378712462	1.91876496216256	2.05821556081344	12.5628273277773	3.94391857779242	-6.45565442656173	2.55058211397574	7.16384551379705	2.23347809008956	-2.7206276542707
81	5.09812717557116	1.73415586540054	1.80209828228616	1	5.48040464973142	4.09002779408287	1	1.02344444355471	3.42712159650799	1.06145160946647	5.0939132035759	1.74035659107793	6.42766793249914	3.09370927344778	6.43715464815188	3.37279161398073	2.0370632741303	1.35576885719341	4.32097628793763	1	1.80804074512104	1.95748538373721	5.92966549995561	-0.324488291159186	11.8151171492672	2.23708377456963	-1.8256455664903	-4.20092040081211	8.84065056029678	-2.87101103629941	11.0948884151891	3.08251344522502	6.61318641561459	10.1047284425041	-9.46779514136569	5.5775691674538	5.52552322441432	6.44637795244018	-0.133402604218006	6.96342267422102	1.89425703226333	1.49375717968906	11.9790538201403	4.15752870165702	-6.81141041486115	-6.69290653856715	7.23976084613434	3.03734341388955	-3.63394477245866
82	7	1	2.56352918010752	1.27808935942971	5.60666304554407	3.40369268647036	2.71977683940432	3.57756860468856	6.7220655501405	3.70808685701676	1.50559898468747	6.52862614856189	6.81307926270122	6.20172441654855	6.15100489242301	3.36064153605879	2.93332408004085	5.85321426082474	2.89022470981481	5.28893905199541	4.62656112900798	1.86198741602964	4.80355436497362	-1.91755052225008	12.4971823876577	1.73058173436161	-4.52394576348509	1.25767391260072	6.97372957023831	0.530660685352428	12.4604452382505	0.895675753348323	12.3025410923559	10.8150594985027	-8.98261195920727	-2.49690669951914	4.70098578618244	6.38810674041028	1.96825966175129	2.40492586461655	1.12639440430885	0.612133461734029	10.7497871638886	5.28640450070159	-12.444755546073	-0.976862875338834	6.96175015226494	5.12023060663297	12.8105496370454
83	4.30424411129383	1.88381220686707	1.91506754081659	2.49592710621028	5.22369273199809	7	1.14736509805267	5.64391119432909	1	3.41341886634345	1.01010364470159	4.24475797105307	5.04406997914632	1.54696094315959	6.45231616162863	2.3571853760715	3.03082933615394	1	1.09244589055232	1.10804390130707	5.39197634658353	3.59974538578525	3.08251238892959	-0.601373188774737	13.5881304406313	0.475789799593779	-6.15661701012633	-0.737665279029603	10.3212832602466	0.324862943715537	12.2370348018169	2.00064083848593	9.21896506532279	8.85169240315568	-9.9046556263362	0.420782466162868	4.17944608229321	6.98838421693007	1.08179171990559	1.85679338724156	1.40728036511003	1.25549920309506	13.5644532490941	-0.65124900615717	-6.78592552011487	0.0553577306200048	1.18780492444371	2.60166997592477	2.70945583463303
84	5.40257171329494	2.14931365221994	2.76203153260862	1	4.52591176495816	3.80918263169042	3.83106263786396	4.31732161454303	3.02756285303141	4.73628684905787	1	1.91408452340991	1.18419891321264	7	4.46849281972168	3.55088703436145	2.32245358103303	2.88891539096485	4.75281166441717	2.42648096086811	3.12125069732889	4.48924781570175	1	1.4255045892131	10.6779939883576	1.19695816738292	-2.21472397222047	-4.12156603921196	7.37620035761487	-1.79119193131072	9.07077988602497	6.4258908321788	8.9800253124912	10.0657077046502	-6.98375489093169	3.70241973177955	7.45716238736488	7.30230599826286	-0.906807839373858	4.41215611743391	0.647304097148052	0.447729872262929	9.74916207857545	3.89689235015438	-8.70481088283739	-5.24921220433166	4.04869669141701	1.35995094589827	-4.33270817590754
85	5.77760099549553	1	1.07200045733643	1	4.18013789343333	1	1	1.89452720067091	4.88104368679777	1.58600164905075	1	4.48651984973721	3.29232966632817	3.24586017505503	3.9570250274531	1.94395736205132	1.26767142691196	5.1385028112069	1.75311717480546	6.43800371141595	3.34551199697313	1.03402446986316	6.53690406966543	0.422441291800353	12.3295683398738	-0.48023303072939	-4.21145912121445	0.906045407552526	8.66620637828945	0.0553802960892348	11.9362414341031	1.88039371804258	9.97224060706057	10.4473503320027	-10.5259241540992	0.628206097625768	4.16423986100091	7.61875828480044	-1.1126417161411	1.47114887448214	1.04739511452102	1.09637527893321	12.3706812478842	-2.46759965597413	-10.4459924377333	8.45748684989994	5.06172920372397	5.88280712528602	10.3938025847194
86	6.67099725857034	1.17584401862668	2.54801899640572	1.46082483629084	5.6914521874305	3.09740439633714	3.8160365653355	2.45392278198558	5.60415152313549	3.70754166343731	1.42821933912415	6.28098165464704	7	4.73438062704454	4.48734337903294	3.79221496184889	3.33129807141472	6.00682293329176	3.9592285872494	4.84490515654906	6.8630056547449	2.06368151209732	6.21576417028467	-2.23990832531429	13.4729452406823	2.04329370881824	-4.89589817903414	2.43279768036311	7.10158879794709	1.47399886768096	12.8492942599662	1.00220487595883	11.3630374275366	9.44336942128995	-9.27646127759014	-1.11341261240484	5.22205304783542	7.27739226200227	2.60527302247689	3.0082083196532	1.319720237251	2.14361465696206	9.79467701574561	6.08215859089418	-13.5596842286741	-0.665855290364062	5.0242569127337	8.34888797142736	-0.958406564117343
87	6.75237855552248	3.6266735123399	2.16649208422431	4.7144879229816	3.74507404964465	4.91998258325868	2.58351145795478	1.55297323440774	3.0258972127412	5.46625485884856	2.07537918573986	7	3.1696177694437	3.80975447087895	6.59751009683875	4.56716820956	3.16213081808137	6.95419741238973	1.04926823961723	2.98826079579234	1	2.35090709177937	1.5752039530982	2.31649003709483	7.48429892986233	4.6664931277177	0.900946948620633	-3.58865934084155	9.7674358352253	-3.59250428328119	6.03170881402065	3.85811638575879	8.27719681197085	8.37361074252388	-10.6892435200131	10.0692657431244	8.50307118571953	3.47646841554755	-3.52178306040441	5.26176575078395	0.442561431699355	5.6978480571394	14.8155055937247	-2.94346101960489	-5.78191543316627	-10.0762181075214	1.26031897209691	4.49050871365647	11.1797163792862
88	4.49981279154812	1	1	1	6.03321772824913	3.16061668124071	7	6.63360667023024	1	4.37771462178486	6.08385110555444	4.22546854683281	1.08566511616203	1.49609870598244	6.44199265994537	4.43826870862427	3.89593342066797	5.2334015731579	1.12485860651687	7	1.81919152965762	3.46372779559315	4.61431307702384	1.10524241513959	11.2183196329243	0.704551167982841	-2.65436733704695	-4.59622221792855	6.50539973962568	-0.0261449255794419	11.3558981218041	4.39125708107995	10.6201431361532	8.63304520400199	-8.50833535810347	4.44886652348751	7.19077831265919	6.76302966624757	-0.256092711834388	5.84032998816996	1.56059114453032	0.656855065446172	10.3928494536552	1.54005212802269	-7.76483215453093	-2.93994395332921	5.84864344006335	2.53049754505472	-0.851724429673019
89	3.15322903950683	2.35528114173149	4.35644841124852	3.48855449787738	4.63713529054715	1.84949626809028	5.25910536097328	2.12382901082658	2.4828734088152	3.07598902361373	1.13885948741306	5.89580821857338	5.16275299613752	5.28282633898186	6.74769622204649	2.91963638534614	2.70427342861828	6.21092746277409	3.67566914653468	6.89140209103328	2.74707267588608	1.25670675637902	5.18023701836182	3.26454256975707	-4.24261313184325	-10.6929747522249	-6.62729030361809	5.3028122903086	-7.91214726518637	-5.91234576797356	-3.49694584392213	0.903975225508579	9.16265289400888	1.48347632996483	6.76470440235095	2.58046896049318	-7.04611712649851	5.5530829360573	5.93173534891572	6.7263944528549	6.521978781483	6.12496647264323	-7.026416681944	1.61160484103371	-8.99375434504404	1.43196262466814	8.37654231115371	3.74190146096967	8.57781827842059
90	3.46734602220204	2.19367065103598	4.31335390509594	4.58806935497793	4.69074284506098	1.66619522484919	4.20226496391894	2.52213170986568	1	3.29718119670007	2.72921073741448	6.61214487251947	5.37626617293597	5.13203051941416	6.37771201184321	6.01131891506205	2.48889788989179	6.24146998117191	4.55657501486269	6.40911834429668	1.53818595669816	1.8825729615096	6.71797472043338	4.4629539779895	-4.63757021695577	-10.54750007165	-5.88539751384109	5.21991466558335	-7.79289412587717	-5.73070450440614	-3.94581649712025	0.766428567632746	7.92761785021273	2.27612701950603	5.06045339540873	2.68450067198766	-8.18067916962482	4.74276283153312	7.23894378642505	6.91229018863514	5.03572774424611	6.98506037090274	-7.70174255188812	0.242041403793592	-6.34353377095619	2.34110830605246	7.52811741902032	4.87456034557975	8.57774645285866
91	1.66173507925595	5.6757145053079	5.0321053277822	6.80420414550716	3.67757189320383	1.46909197184685	3.24485351762581	2.79449834819885	3.65470693498869	4.69426525249415	1.84632938586367	6.98936540891278	4.10093384131054	4.27283151370259	5.92849108394737	5.99043426564179	1.35902318036656	2.00422497282862	7	7	1.16479232997511	2.11050973312928	6.44901414750847	5.75283669064384	-2.84647539592064	-12.1305049377246	-5.50860724379231	4.44287509845169	-8.69222699581201	-5.17660873434779	-3.21832571131979	-2.02828708180581	9.51712278993316	3.39324009291418	6.70404335872746	0.815876017822895	-8.87597339207857	2.61717420777525	8.155368365144	6.3887671166736	4.30406288343071	2.61350368673506	-7.60399233327167	3.46317663201915	-10.7010305313831	5.04828419927616	6.91251174334985	2.46644561748174	-5.35946047049302
92	2.59820272668913	1.91620344694499	7	5.3278780783678	4.46853373301502	2.598132040127	2.85773749255308	5.71266971106593	3.86556360621148	1.61573484070603	2.22874164404044	4.33635576215846	4.56260188204469	6.14649414689686	5.80804294236461	3.56087593054676	1	6.96486479445458	2.55642346662192	1	5.63429351332451	2.32736613873518	4.90326061409066	6.98074483387195	-1.13832617329075	-13.5720588084962	-6.47010584165355	5.87265039750893	-7.36713036451722	-6.88072879349119	-7.61903387826811	0.581268834473699	7.51204768267572	1.50027751048339	6.63311502669585	1.08606667955094	-3.84879498221224	3.833879169569	4.84248096861986	8.54280242248368	3.87243850605024	5.78824340719144	-7.32873878667166	2.17376048337328	-6.36281455132163	-9.08432737298308	3.27067178534067	2.91115802901689	-2.01130890681336
93	3.25419896282181	4.88817837546324	5.84810573764311	7	1.14698452215286	1	2.48480422681906	1	4.499929579116	2.3775921894129	5.04637419859598	5.57291592643757	4.41667869849597	5.65223400526218	5.92037279308692	4.86825470450383	3.58427669609926	4.83278667577369	1.67339844415902	5.27952731391672	6.60673168184922	3.61334149644828	2.64860229266955	4.40876958940121	-0.878088597664573	-4.7298922326451	4.4252724532799	7.21060329133273	-6.37834331948342	-4.49876176970142	0.966934880768685	1.06955807109709	7.62355133842309	-3.37513978688262	2.59652690029259	6.36941203465065	-3.23223524366372	0.362043309320114	3.27936976449891	7.76995834437723	5.56116696460304	4.60515312719815	-7.80632016918216	1.04721395559856	-4.9800590384178	8.90222572552461	6.40313202301235	2.48554323492805	-5.57996192359572
94	2.13030678150906	5.80289099397401	2.19082471033171	6.4215646277027	2.49617378829522	1.70455774163442	4.52737419861941	1.29607492216971	2.15853727973639	1	1.46448915436935	5.41014576920862	4.07420908911833	3.33096254133309	5.60047579281492	5.12592378518487	2.84834153193103	6.94670131167874	4.46424752508417	4.08772844005379	2.66962379491713	1	6.75009159748649	6.66157203242455	-7.83550997880708	-10.2892940687948	-2.07115125464066	3.95383494216897	-2.19432221527916	-1.74386390630832	1.50657299907999	0.648945597953194	6.97024263145577	-3.50449347994289	5.54304374411487	4.88527579472956	-6.43184129411136	0.649478241913612	-0.516342602015122	6.24652567371598	-3.13734169318078	2.37471505244599	-6.23899299718891	3.71705436444971	-9.80691316945581	6.33425688088888	5.35254109126294	3.27499336977407	-2.79710188746266
95	2.26445013865892	4.97204814992587	4.27855759400172	3.92436683333909	3.46675026790943	5.52744468018445	3.09367569106714	7	3.16323829635991	1.02789394447948	1.5350677388063	5.02085326014666	1.56178579233961	7	4.81322753397324	6.67170440298651	1.77792854363384	5.69431416007406	1.73355798109924	4.56517050648582	5.32493824897911	3.66574139589819	6.1715139754585	6.82098425285806	-3.43581393345583	-11.8940355678794	-4.84889395329482	3.52641239644049	-7.16979604494659	-4.88682342902843	-5.95855724045455	-1.06964093581492	11.1014390822386	3.59045972298983	9.37186593466467	4.50137708038723	-10.9043602884091	5.64665959641704	6.21878615191691	4.86075609144273	6.15589388742022	3.89628428446021	-11.9121101870616	4.43017511187201	-6.81315765056578	-1.65503236304592	4.95150896313464	3.1902752350903	-0.980238411992076
96	3.48505400095504	4.24433857391005	6.14711179027188	4.44668577931884	3.13918065056897	3.22540411718186	5.83618511144833	4.76102777676285	1.45146432175306	1.97818694734669	3.57688422916938	1.92539761164804	7	5.66511454132202	6.87187320224051	3.076289603543	1.00480758771073	5.64411411275156	1.35035838374533	4.0022378164394	4.93011668955249	1.93683414086584	6.89758895872073	4.54452597536557	4.9742991619472	-8.53763345259458	4.00466339043843	4.27249898975564	-9.30791466524236	-12.9561559344009	1.11265328366729	0.509239186143434	16.6142091799139	-7.48811722976983	1.32960945812977	4.36448653444312	-4.70458548494785	-6.19497091051354	0.655679651049666	4.39121047027779	3.51246634043813	2.54313894510477	-9.93219110013364	1.85060503234856	-13.2213328217605	9.10769285525408	0.0679691815902268	4.67665615033096	5.69638462503519
97	2.14119780004978	3.71096924602188	4.63945517540897	1.07558172714218	2.97987385041851	1.54568280439726	3.52503929672872	6.1462476823184	1	2.99096088203952	4.62830960838937	6.39600052800484	5.14716285201318	3.04035851523228	7	1.99479391503673	2.78629070866823	5.24760521639796	1.37879760523639	5.84269403265682	5.24714777780627	1.43281461904142	4.89536588599241	6.21753997011297	1.64500099762713	-8.24552979428501	6.22156159649782	5.54644828302806	-4.10339782317736	-8.72126476102245	2.54436662914579	-1.56214327008822	12.4995203374546	-4.87199821271022	4.07933349081706	0.467250600681681	-5.3124197185451	-1.37234232396487	1.23118963811119	5.00026091307992	2.9651089151671	-1.27404268670452	-8.92800031637551	3.14250335787183	-10.7513311205094	-11.3423773616654	-0.504001297713153	2.04938164451805	10.9069272715751
98	1	5.84395673643919	6.41166291708009	6.65559626061724	4.130472313465	2.75005649200111	3.51558396166441	4.26553397864461	3.42279844463572	3.20292909823674	2.14304820901128	5.57488553097646	4.48362980886072	3.48137215094934	5.75613150397274	6.00359360596777	1.79905881127912	4.50068692317687	6.88977808006495	7	1	3.29454469329386	6.56654400282142	6.14152713966297	-2.79846254229721	-11.3429774386659	-6.48009862290666	3.85875203885835	-7.92405931304974	-5.97836192050599	-2.85001922797114	-1.21174657657727	9.04969278829512	3.3976048412189	7.73295539156821	0.690485050332122	-8.724351959186	1.92376350047538	9.17964788935941	7.08738210866113	5.53457305796285	2.13726382275382	-8.96163382838765	2.40835110055418	-10.4968971114333	4.51651881907338	6.45605222657164	0.795825102623624	-4.36331736341758
99	2.11864641168054	3.99997968792349	4.59981442260181	4.0764840145316	5.04064882107807	4.86258891033702	4.58468311609412	6.36951328663229	6.41055280667128	3.17979654743141	3.90505316356544	7	4.83163849438919	5.10161372943522	6.14276950185441	3.80711791537402	2.64985030783862	5.74680751346106	3.23965658912251	4.55700260195886	5.49518148443532	2.42273531378207	5.47513466893206	6.91769660439971	-5.5564872772458	-11.5135791882399	-4.51353597569591	3.08692919849857	-6.80216186937953	-4.23431222794863	-5.15611525323893	-1.42076722390532	11.3180920694897	2.28488633984649	8.32803073127724	5.9166474245398	-11.7625382555051	4.78350803540736	8.72275161305866	4.27252999590629	4.85929437159646	4.25880467413819	-12.4989115482074	3.63134580749652	-7.37577115732193	-10.4361970363889	6.21704074557411	3.43840052967445	-2.9175927754746
100	3.14009758838568	4.04775759130518	5.84574244063554	6.64125012232189	1	1	2.19544085784815	1.80865648082883	4.62513568090161	2.40543381678422	5.45465797569863	6.33840539669966	5.32693774470774	6.75873193374363	5.35281044999127	3.73007031840385	2.95233302341307	6.03947133715131	3.82868649065557	4.89703784597071	6.71026440170606	3.704612375254	1.92673769931962	4.50170263217968	-2.51152492888354	-4.84557733221332	4.1365345723738	6.11820692801057	-6.20429417680515	-5.8321158727122	1.15406544208655	2.04786160069231	7.27966598369264	-2.24444934013168	2.2312307305512	6.55037747104999	-4.1154050481387	1.87339678382758	4.52257738597614	8.35943779042103	5.52692981482905	4.37250042127022	-8.22399162233709	1.16116430301422	-3.4151712163846	8.03032598742348	6.29692878230094	3.24751651541257	-4.6331113000112
101	2.10493002690963	1.2832844839044	6.58758584232138	5.95262816872657	4.8563042038377	1.43526427018895	3.19138522724432	5.49613414959086	4.82081616366797	1.37144191890488	1.67131657621894	5.00259085413001	4.41227458227841	6.2107199937453	7	3.04275813248154	1.11605457699559	7	3.43535070884144	2.38660484546642	6.06605684342947	2.91197401002967	6.03849733076129	7.53647668830995	-0.32548942396329	-13.0810161655794	-7.29101990782635	6.20793278371691	-7.10439661845263	-4.70823102976399	-8.22706559290291	0.659072620152256	8.35198131190505	2.06383220679988	5.89836273844356	2.80528188878697	-3.5429801599729	3.47383480780133	4.9823272629417	8.59740045470629	4.05802012091017	6.3487919467036	-7.05630515485166	2.12934343954243	-10.4571985353383	10.4852499867949	3.57831146610471	1.7242240166407	-2.19032809538855
102	1.75452503824791	3.73593414267336	3.27045861625719	4.76528070116092	5.08629223195517	3.10443242966117	4.29230662866739	4.23376848041875	2.08153663744198	5.47947273624269	1.88802553251952	6.68068405139521	3.92033377395015	5.57138417745405	7	4.14655794663109	3.02458540238566	6.4746293475139	1.72647115026844	1.82925749434	3.9649569683105	4.02992845931218	5.53310244035983	3.17846856691309	-3.30618575389557	-11.6676355856658	-5.46867683844067	3.73155135859641	-6.07851775659843	-5.98832506112934	-4.01491867022826	-1.31327349677289	11.7703836987405	3.4426905181755	5.59198260137039	2.52296672825457	-3.81063367926688	3.37115734096469	8.50503536173937	6.34661331687933	8.15545013622012	2.22454785771875	-8.36800348963376	0.0295403073758986	-9.15913931255329	6.5008188366581	4.13753565759625	3.10201915430934	5.34328240154351
103	3.06813779533882	4.44034430285642	5.00209370775081	4.813249696993	3.67002034606066	6.83910234328911	1.58377958532179	6.95514333462209	1.72850777788773	4.51479744186231	1.57028608712064	4.16285034528527	2.22096242915853	6.86650845576779	6.32480901787308	7	3.66779653743298	4.60788097350539	3.66500121728684	1.46301764840652	2.75827678097062	1.59442242443838	6.24706602466238	6.1343090753542	-4.68501879901096	-10.2067916194835	-4.60139640470274	4.52997262320354	-6.76540680094815	-5.89535049412474	-5.175112241156	-0.999715916811036	11.4871748471012	2.83525115424257	8.27968289105417	5.76127865600472	-10.4228746090025	5.32337421494601	6.29273591435929	4.75592600590647	3.23113316519204	3.46813552619323	-10.9061102679093	3.60628566262941	-6.36782111858644	-11.1662172554277	4.79497303405701	2.61884565855679	-1.36550721857167
104	5.43447319551834	4.21188746993699	6.96275532508348	2.78895859502777	4.82913230619973	2.03526203659313	4.910125070792	7	1.99227211626184	1.44480820354532	1.35804410263354	4.36139721977692	4.46908119369018	4.59505759902196	7	6.9146609351654	2.42310128053649	3.32155948681783	3.35439193807081	6.72323851195678	6.55535850993448	2.45257023735088	4.28453668526878	7.75036292141993	-6.47844512210756	-10.4342203372854	-2.60319109302356	6.05137710613781	-6.30515483916149	-5.79906818437871	-4.89851586803331	-1.21877209005684	10.4575173217323	2.23164872427979	4.38613675799548	4.40337404083108	-8.06759099553981	5.85997521546822	6.92758396802508	4.20168687232952	5.52773374583738	7.03196570060246	-11.5754653279457	0.639498962387784	-5.02252760769501	-9.82279322074302	-0.122405007203017	4.51586345450274	-2.60667758879329
105	3.78370670464038	4.91467256595208	6.01593578766983	4.94422786366054	3.36933617072136	1.7256734506643	4.53668133672302	4.18418172824366	1.71184561919973	1.15723818786168	3.6905740684591	1.80931557935821	7	5.05698943707453	7	2.97035928873372	1.67671662454509	7	1.31613872051213	2.77360291142801	4.26828947686714	1.22445220891269	7	5.20261383308839	5.56458448598313	-9.17310909973214	4.29922425840146	4.34574632377991	-9.70251307184941	-13.2996932419257	1.90193883014324	0.749519347773967	15.5070223091363	-6.55815709929069	1.18634120168575	4.75301075931403	-4.87132082971194	-6.01354763458957	-0.0366474154978953	3.34601930476463	3.59720422186775	1.89567575065679	-10.3636326601485	2.53929486586675	-7.05847192423857	1.25740858134931	-0.317029937285769	3.8260361825414	-2.43605489862029
106	3.94380380546966	6.25621715189809	5.88979515580741	4.79435932164801	4.72457455431306	5.20269124580127	2.777529670734	6.48875586993468	1.81255233071958	3.96167972273607	2.27001290412157	5.89350921542675	3.33671070984128	1.96022049539524	6.20394652583143	3.77146549212494	1.39224697876669	5.53788766529926	5.75629652637208	3.74112639120893	5.10104134608159	1	4.5433090594542	7.8040520981996	-5.34501652554072	-10.7609569365272	-5.65448349065039	4.71776136909238	-6.4988697366458	-6.49783377706073	-3.77352374304603	-1.17771953436302	8.543861549774	2.89066337820041	9.30142173146322	5.54901743275472	-10.2668058791685	4.9016191659193	7.06075591112264	5.09775905674448	4.24834019069716	4.16279587386623	-12.7176158942099	3.84473494927443	-7.17976460543036	-10.6256894808188	5.06876731335267	4.20739911901454	-1.13851325617395
107	4.00206153791929	4.43283970529059	4.3610197594812	1.08914303671723	2.75092312652849	1.9974336645223	1.78596802246589	4.58988934406919	4.65744311029031	3.35698642763281	4.56487623597152	7	6.66573424593222	3.54744943739884	7	3.45239580043479	1	5.55611150146733	1.26542859388404	5.52421810263969	6.30518768201789	1.94535725155233	5.5355332106234	6.16077355669064	0.606845197933197	-9.83394440870675	5.76387978433342	3.58104222448299	-4.04541467574931	-9.14407018938945	2.02653200408988	-2.17628964416631	11.8672459225738	-7.0137617617518	3.7804740662062	1.54177288381296	-6.31850018165125	-2.34149991650762	1.4844021665726	4.93793181931781	3.47892776440855	-2.82396765695888	-8.30355917572894	2.03019382040014	-12.4590688839152	-9.13371525843643	0.0893113920653442	1.29862072508161	8.09612579933896
108	3.27535128970231	6.14789994042293	2.46110244645039	7	2.96402417745985	1.78958285399012	2.29520796174194	2.00706344690989	1	1.6977966912425	4.25935029339503	4.50202130088131	3.49523518728977	2.29801870248971	6.69616554192878	2.35772769906528	3.31119133621141	6.9376462930347	3.3176219969111	4.22088489269106	3.91315735846929	1.47933756227742	4.6586186541174	5.89912534736035	-8.12546123499847	-9.92552234906351	-1.8404749646132	3.01248742605369	-2.94254908718074	-1.24987229754008	1.58225382456134	1.36046116668908	8.19575539324744	-3.19887759539336	5.19217012347484	3.79774304414064	-6.34930210702927	0.405536023802641	-0.365837549461004	5.90767442120047	-2.68261076153784	3.09487884853008	-6.39713977548403	4.35218112219838	-9.75136615736533	6.90628408030518	6.85623924553549	2.82358215599283	-2.76792481019201
109	2.11919124240919	3.5895208726135	1.39525090741315	6.37847571425395	3.96305524656085	2.49085699293163	3.69469846692397	4.74057801002076	1	4.07443861405829	3.97889801564182	3.02571630458684	4.75563442645749	7	5.78647569137553	3.06850741795355	2.54881490014682	4.36580212402226	4.55579358924159	3.70500881718702	2.06187907716028	2.12600765443014	6.66991935368077	4.78373540606547	-0.389973169050618	-1.20813909023868	0.502252604879989	-0.140236660285484	-1.4411531063547	-1.15742238509762	1.90352150083082	1.32444917014445	7.18975750531783	-0.936275043210439	8.4546085912024	4.92584098871528	-1.80180753936448	2.46386921679928	3.27417228080433	6.27514939774845	5.83649562579063	-1.75763351128165	-5.02074021488956	-0.0848532432877697	-6.55352955158935	4.66471854740336	-0.782378581813503	3.67740370095762	7.39223431341641
110	6.24778419279917	3.46541333065941	5.16243732160238	3.84824732882192	2.33018355101004	4.49773112707324	2.06691475099578	3.46884491672114	1.46783999181564	2.83813121323074	1	6.90769178541886	4.58108029619428	1.67958639212513	6.44358269200672	2.28452445143449	1.05849674288551	1	1.498423826712	6.55219538102577	7	1	2.7266322219801	5.08166329559466	5.92163364220046	-8.15675274373236	5.34592494216347	5.53045982854616	-8.66437428359119	-12.8330024167376	-0.547389410861225	-0.837670745405777	13.3275503192661	-6.50025865109089	2.99614742864775	1.78899147411433	-5.09916333731467	-5.4171797766993	-0.949777387323625	3.7256899509151	3.01500033400896	1.10164157653977	-11.5942928079802	2.64145955160413	-14.0172108255148	-4.09551705853291	8.73077485711308	3.50396328455708	0.237156865687102
111	1.20096392876197	3.98096482418987	3.20750528046094	5.04404591750909	4.92954602075218	1.72122023887655	4.36326842539547	1	1.91656140025205	6.04609597825949	1.74250409851769	4.60808075819357	4.57487511614049	5.57471672441738	6.07221077686506	4.04911835616654	2.43170629996568	6.94469899195251	1.03559993311344	4.97327100358595	4.48292917515163	3.0805578485838	6.1545497220996	4.1709863603698	-3.56283469284418	-10.6664054348007	-5.78658398206982	2.91038878337823	-6.22980376354526	-5.28231801312143	-3.62266987255255	-0.0657064324335355	12.8790728318736	3.24356659658479	5.06996500136489	2.60330258317351	-4.5891496536645	3.15614544483904	8.92574734185427	6.73657277601068	8.93359282663451	2.39512092945646	-8.48431609301532	1.90701835483052	-4.92583025150108	4.57713374751255	7.33188447530766	3.68255805482976	-3.93229633938085
112	5.36321306912056	2.15869442269948	1.90991085630842	6.48224716196305	5.10382344204387	5.01333534242027	2.21100260988286	6.75196492166474	4.09463533735465	1	3.42453546124678	7	1	4.13210954220577	6.80828354316442	5.95639948311701	2.16005095334083	3.65789821151766	1.44398403605899	4.53412574656514	6.0158309311688	2.17202368550839	3.09161002146406	9.00030675268626	-8.29524233265591	-11.2223636644411	-2.04330311501693	1.28651502468012	-7.40589437480891	-2.31210805985749	-6.81066080298946	0.78164796595517	9.33492505753941	0.870850845819848	5.59719699109403	1.66766139715707	-6.20874036647753	3.47489583431999	2.65814971432371	4.46208613777743	4.78264066230605	2.00848845297475	-13.3892159707476	2.1462010115803	-3.00595437879686	-0.581409812545765	2.19875120110924	1.62447571570153	-0.14337775712075
113	1.39425122798562	3.56247015063386	1	4.14859913131079	2.99084800192704	1.1018787431864	1.9675893934873	2.06949037228472	1.58275535736844	1	3.68441260520275	5.65796483611202	6.12704863146962	4.8677690729747	5.28856667287729	5.20452628185749	2.47356500134959	6.66243077071287	4.93443637048829	4.47433773494211	2.58862538408657	1.56491764677881	6.80862095983776	3.26471278356091	-0.464221668094322	-2.09241203127227	-1.17237865601627	1.11292435922915	-2.22258609277985	-0.948492690576583	-0.817991747148892	3.60663628356703	8.14943166198163	-0.920327335279408	10.9157910923993	5.24558156213129	-3.18526435966627	1.90061614180789	3.70669100943182	4.85699776300214	4.52226006254047	-1.36946391149426	-4.1411009890832	-1.1224302108426	-4.51102476578157	0.763485809276731	4.53683568323598	5.32875948627246	7.39534055011469
114	2.48607544156825	4.76691127015401	1	5.05938835885799	1.45028851648098	6.74319924501398	1.91780116905383	2.11650382427151	1	3.43313325918647	3.94734303775995	6.95348489048687	1.75388311704807	6.63305048173517	6.52788919888342	2.06555107154765	1.81996580899233	5.14546606221219	5.87454260913143	6.69075893478523	5.8473625499059	2.63566012765648	6.38090808943214	5.66310639330222	-8.32574188144232	-7.466179109044	-1.87132875467354	3.35632274559888	-3.04820472706388	0.23636852848842	-0.307268031447641	0.0215563216825176	4.95090311528467	-3.3848367637124	4.02971347163637	6.4408655489368	-4.51138249971245	1.91217238820735	3.94986065390471	7.37652338239564	-3.15119555511574	3.20623273387557	-9.22146237734471	5.1807301326222	-4.46480713466301	6.65707630355633	10.2557731542792	0.60234339840807	6.72127993317581
115	5.56606592246832	3.79726901541286	3.29312107809279	4.23990496647662	4.19133459076032	1.015520930572	3.26908316586621	4.57033578558841	2.56249049275789	3.32730463398548	5.18190648228063	6.69844178261796	4.34638074976301	7	6.62465267985841	1.31270509296757	3.84552349157088	2.48440721959328	1	4.94564571353687	7	1.24611336867164	5.48344736322162	2.53666518652228	6.76965937795817	-8.43706391859781	5.85725840814999	5.86009498055162	-7.56118579625573	-12.3237980974083	0.615816970102902	-1.55104902487403	15.6207494500579	-6.49986582424794	1.78614773906719	2.82698283728342	-4.22495108716008	-5.33614746323678	1.51145679917068	4.0789355473462	0.654966818724986	0.80461434934808	-10.1167588710579	0.504308890382348	-7.63239230342294	-3.57539316231878	7.67835246007223	4.595803995338	-1.15185785387375
116	2.28840279109649	1.97852519137706	6.67579701830156	5.8751015954871	4.46577815301293	3.54278664334984	5.13537738673268	6.59865494941357	1	2.86997723523084	3.53758516714867	6.1668110651328	5.00209617520272	5.87113637273974	6.75421053698966	1.66004163227478	2.44021532656339	3.39534093201111	3.89773430977507	2.0998035577127	5.03783838217926	2.13395093527386	7	3.31117241176639	-2.34297323742153	-9.26053791772712	-6.06947225680716	4.08526962668534	-6.61791879010047	-4.02512118014678	-3.73523823757211	0.815862831486266	10.9801055145081	2.00060783396352	8.0224127492753	2.2986891562443	-9.99282083094402	5.43987169525474	7.96982758192211	7.86134793426258	3.34679275649273	4.16999633941199	-7.64072011254074	6.67014500720653	-11.4946226491819	5.32243322115851	9.89102725403657	4.23288239908327	-2.5274547681345
117	2.67441331042232	2.54879545007748	6.1611336518828	7	2.13558568524261	5.60390478571184	3.2705582526541	1.59479825465551	2.92047719689374	2.76933911875155	2.53407215720095	6.70558072112254	4.65514219429171	4.09738324728936	5.5900316778672	2.18444514280003	4.32225442213874	6.73113035925947	1	5.26882645800338	6.7133456828391	1	4.28507047454052	8.46969187462134	0.637855446062883	-2.09063246665476	1.93425117300253	4.24840336613642	-6.12014817089874	-6.20646212757052	-4.54765120150288	-1.9666469873844	1.86961787783694	0.0527732569260174	1.93327027491185	2.58690520039424	-5.03294025139636	9.82784923292314	12.561972792079	4.08925293509879	0.742767150870906	-2.1475056394101	-7.19723835457676	-0.168314252282374	-8.07869505347984	8.41436194229943	-2.02789023243756	4.2842506112157	-1.04975590653895
118	2.6866071783325	3.12966108682673	6.47781107113652	4.87516489828564	3.56666631549106	1	3.11133932933047	3.66270523871949	1	5.05731943973732	1	6.31741667103511	4.37195687078893	6.49858799130456	7	4.38192589506327	1.48324546327382	5.56480825946241	7	6.08179163282794	1.90465679112997	5.58184214063694	6.44869078237952	2.99859193260648	-3.00095601590367	-10.5878714960236	-5.73168287936009	6.12088698147852	-7.82019780768445	-5.90802987789195	-6.43069712057761	0.857765495943608	9.38727106594951	1.93960871444587	4.58390717800556	0.563448469430212	-6.83563815358992	4.13467728264459	7.10652650830328	5.74284188765487	7.62759814424011	5.781761705321	-8.85248631348621	2.2355002463915	-6.98016080200832	-0.674247516992994	0.0600963359465961	1.83820605791343	-5.54990309308251
119	7	4.80316335583078	1.59984279528099	7	3.2517558110062	2.04684416657693	4.26307452066944	1.55585610601975	2.30026106083274	2.62191773793683	2.77421853416299	3.50006998310678	7	3.74676280389331	4.83249172040675	5.91808110939585	1.96219374025878	7	2.14249057588357	6.04281711138212	3.54778030204371	3.34320616518098	1.23292532476613	2.5887456392437	-2.27642604828492	-12.1904852816204	-0.871945888828483	6.02507879805842	-1.9489599737145	-6.72384919829912	0.238055610799061	1.40749107965513	2.56079143631096	-1.47173332456505	4.16836291715607	5.33311214471028	-4.94587670043925	1.32724093473985	0.597921464589585	5.22389841983493	-0.535894597797257	8.56231541259158	-13.6954535097746	1.60050919879942	-12.6576818564432	7.65060259361331	2.76071725236612	4.24326520044451	6.94278203827841
120	3.14570065150121	4.9785151835913	4.75579519011055	4.05394062908185	5.38743300878665	5.04464354764886	2.77426978225374	5.85312796284241	3.59999203767917	3.91357498427796	1	6.0347722222342	2.32818263609821	6.55140768372354	5.49921207669936	4.89274684803769	1.38735427701884	1.43987054456263	3.25737456154955	2.06692383176664	4.77856366709178	1	4.82262532084394	7.33081320370854	-5.2407322745182	-10.4047907675542	-5.88953245567982	4.71917300057443	-5.7844521026907	-6.51747243159127	-4.62288305663158	-0.747336172921314	11.0049119488005	3.25730811949955	8.6085159611487	4.68954187357713	-9.88245494595117	5.72947897223016	5.90876052255006	6.24496487941898	5.17932831592186	4.44547154873867	-12.4292335163341	1.56334324657291	-8.02192434643055	-9.8364378565943	6.29303620928739	3.5289483595851	-4.84813833450038
121	5.11461046288458	5.50002873548503	7	4.16266378342913	2.05522986308693	6.70408567221748	3.77398329333448	3.53142170298152	2.87861856374986	1.2258580436532	6.32425155672681	3.22505373479014	6.22294453894484	5.54357553033665	5.4024465321858	4.54245088750947	2.84889156998709	5.67416382506562	2.28072436557172	5.89056556949222	5.13691113801137	1.80808737938693	2.0330160965201	3.44046039924572	0.421297478660696	-5.85011080050901	6.05125926688747	5.60693579631436	-5.08152754807212	-7.53452388378729	0.630712848367212	6.15515609662017	7.41861705058233	-4.4234086199919	4.39024632244297	5.38085779559401	-4.23161279022961	1.34186835270553	1.5739351740869	6.49189156036612	5.41743841524869	5.77499120176739	-8.18634254904916	5.03399642138302	-6.88883397286012	-3.41077395975451	3.52237598744745	1.83555754949996	-3.64466805442178
122	4.90377085949958	3.27037345052326	1.57360779581944	5.96966926982915	6.17216183450545	1.74323736635866	1.40483612930199	6.37573402312587	1.48376790134429	3.02489449894833	1	6.83761743857055	4.57315009827783	5.78809967032094	7	4.66000393107845	3.22611013252712	1.40199765651875	1.30305278085144	4.71271564774083	6.4727387112103	1	4.8392663168982	7.33033412152767	-4.55274252791382	-10.6360921888262	-2.38460902884902	1.11259002284906	-6.93778926161305	-4.02750444189064	-6.14734885619883	0.00176794760372306	9.13014000615143	1.99270839938722	5.39060775174955	1.9057620467387	-3.97050243988728	4.20536730812022	4.96187995065241	3.90599311033208	5.70563495808834	1.83834845028292	-12.1585562355522	3.63427545296955	-9.98864079871387	-10.0376649374919	-0.729250764348449	2.68855667601088	2.58645392838397
123	6.15685863798889	5.14885921504856	6.23376966453471	5.33884935747448	3.10007474459217	6.08299060836053	3.40890159911693	1.73788783938096	2.44935421256268	1.10353489219498	4.55918685943192	6.47506149027206	6.55880090048448	5.95141597737228	4.63785058908397	2.46451041300734	3.31848427668071	6.81678979054996	1.50576740537245	4.29791247831488	3.69134878255531	4.03580396753553	2.82163990031201	4.74785686640881	0.174222628669776	-6.84932655402119	7.225786785695	4.5561928467171	-4.50197860902624	-7.64555879173918	0.394231840051281	3.63320463692838	8.84825657029848	-4.93672073533201	3.90257578086544	6.65181001785939	-4.07269235971968	1.07554148231452	2.00911069631572	6.57721292164726	6.37664165841888	4.34359455222486	-6.84283148842356	5.52653037234429	-8.01570816572831	-4.27713533733375	5.81365625157296	1.56172768347239	0.482868385418789
124	5.76819474208472	2.17929848140959	1.50203433556968	6.00357962487585	5.74354524845959	3.41347504832352	1.89739540060438	7	2.67868893040168	1.13721845802847	1	3.65939510536682	1.56463032279147	4.71201888141415	5.98271023070626	4.75494470633277	2.4481390785344	5.8210064785534	1	3.8218182407179	6.20094615701726	2.59615027991785	4.78392736945452	7.66186713145252	-7.90348258548062	-11.0936965414186	-1.14996733548442	2.06834355308032	-7.78847018093721	-3.83651721516253	-6.58175217914774	-0.474707625299459	9.63133697122074	2.09067068721924	5.70245988561923	1.02080691494799	-5.38171362998941	4.85214269257893	3.36172025232045	3.85539978443274	4.32564769014663	2.20319666017102	-13.4567961148862	8.73160291314977	-4.32439687707935	-0.220568393459919	4.27124349344706	1.79090201893248	-0.648627981289242
125	2.79141043115155	5.95478362095631	1.1030905092006	6.56740780469524	1.45395312866394	6.15288203939909	1.88890007711029	2.16422455182423	3.36344593717416	2.22476815599799	2.87317542071198	3.41666446353882	4.16362520902073	5.29608370879655	6.00874575696477	2.86802524374395	1.46395815262538	6.55212452644781	1	6.33713703468674	5.08118709232532	2.22346827541727	5.3076531417695	7.96963844348114	-7.95284395424171	-6.57777745216007	-2.56932228621638	2.59740703263823	-2.84021139654589	-1.04783567982345	0.770034143573062	0.145479680889298	5.15378495673368	-6.66287037080564	4.80148684450394	7.24263290460906	-6.80947262543622	1.70309986090721	2.93871308578645	7.94654768763897	-4.6250754787235	3.19377960764888	-8.52080986952257	2.75056259824196	-5.34115592171296	-1.16319358422313	5.10181260706949	2.49649824179591	-1.45144409281757
126	3.61075781371274	3.04511630222704	3.40934471624442	3.86321233559294	4.34095902068148	6.72198270800882	3.78477484894685	6.44867214454319	2.16298153841398	4.52540906557336	1.68202083722826	4.05116425687518	5.08078167323018	3.39945994799087	2.30305274987798	4.43690990955672	2.57665301585199	6.7478786478028	5.6422584641979	2.39259404806978	3.24968947275366	2.40820950808423	5.79905797377262	5.00965514713635	-5.41546176555665	-11.6313904152038	-3.38237031052057	3.81063122809741	-7.80344427921037	-4.42023720311744	-4.88605643103998	-0.273619046547734	12.3035256992073	1.94428475010213	7.73450957885906	5.15113435902904	-10.3894069154811	4.63927517650298	6.71024331753621	5.90392684146831	5.07095947914834	5.17556607787747	-11.8539997514837	4.48783232812519	-8.46970959157379	-9.85460881900111	6.61804755124355	10.528254064805	9.73195960247176
127	6.54551771072321	4.82691122258171	3.24764487139308	7	6.69241980874739	3.38392302494676	4.02888543614088	1.59420930159972	5.73901663039495	1	2.96078829604582	4.81881903728616	3.77392575119169	5.15525326358494	1	1.52789547004653	2.2309317579773	6.54868512673733	1.63114517996899	3.75037619726426	6.45050222816253	3.51860919979508	5.37811425721557	3.56488096347188	0.237125110773654	-3.74275153785594	-0.270774632068921	1.58424434707971	-6.33620469264688	-3.06211769510986	4.0661586759645	3.00562052182502	9.84951416348899	-1.68325197578907	8.36654761930226	6.96085745568994	-5.70600789419075	-0.828771327113302	0.412904496848844	5.04887490616094	7.46361656934512	-0.800841001267111	-10.6518628418836	-0.729994665317875	-11.9072524897723	-7.17568897299113	2.96823633487483	8.55021811565368	-1.29881223261918
128	2.58704257483225	4.17628767767142	1.14666234791688	7	2.0406339164927	1	3.39586248617591	3.52808022332579	4.28195390325614	1.80451724917897	2.49364296482563	5.746441220401	6.36204093168632	4.80022687448748	5.57106229942641	3.45373398184705	1	2.42310308242053	1	2.72499268744639	4.432422092578	3.7363870588744	6.34863961666547	7.39270962317455	-9.45023530359858	-6.51906138301334	-0.272340137225457	6.02690142257841	-1.58105306168585	0.0183463224385737	0.926692246231469	-0.540315930361546	6.34014929424031	-7.40701815479891	3.05559826113076	7.47182676411895	-4.79864106720535	2.83351397277561	1.71709914135218	7.70954822427753	-2.78571027741747	3.57063569096454	-7.87086893977439	-0.888416914817377	-10.9458931453372	3.57984350836591	4.68435474204995	4.01360144192691	-1.95983597903695
129	6.99894934684616	4.93757075901895	7	5.1145513593833	1	2.89105242397747	3.13564205923861	4.88743099331823	5.20142595655019	1	3.85614451838258	5.76587303725339	5.61533406844485	2.35060475619609	5.18373674673087	3.81927287645385	1.35946478634598	6.56328313309159	1	4.03973601555458	6.44463461700536	3.78631465897067	3.40872037079851	4.98541911490945	-1.26488801530772	-8.48087479697724	7.24368639015451	5.16257543914495	-4.13482800944074	-8.88412967265653	0.824220467867112	3.82233403196912	8.34400106552028	-5.21707511968234	4.3517667876686	5.01985445333471	-4.14681485807759	0.537920016271987	1.86268985267299	7.63435000831401	5.72316333092612	4.53841300467069	-7.83579322373057	5.80648182524161	-7.25973845762258	4.49432251554721	5.77537024893668	2.3588894468525	-2.57179361045979
130	2.86258153211479	2.40056057084334	3.87314095059745	4.0507509440437	3.44248651162844	4.37992146080842	6.87122471043114	6.93505849467013	3.93351273162657	2.45484519398687	1.10941080203174	4.20936245767562	1	6.29416305546068	2.6415993859115	4.27356632149521	2.09572972134029	6.50378457757662	1	2.55136243452565	2.8810330353535	1.53195885484123	5.83362554407519	5.24854873074659	-5.17419944853103	-10.2829072360582	-4.39144539889004	4.54382741964622	-7.55722084374557	-5.11160239832983	-6.52288557524788	-0.211171426887903	10.4454500523832	2.16278399287309	8.28712149526706	4.95948324150516	-10.0812600793148	5.30358496447386	6.4649792328461	5.78522479534766	5.30283494097012	4.47406103804892	-11.7149891791242	4.13205389282942	-6.86987011174736	-1.23735441356731	-0.21083619716406	5.92998807343146	10.9152417237924
131	2.18866591698405	5.04845886036681	5.38872355398421	5.71921051890572	3.76435689312805	3.03997878735379	4.37920898637605	5.10099818977024	2.70115781492014	5.83595736538161	2.54938215848853	2.2038298632724	5.08856268914353	3.54761194923365	4.41434556080913	2.76060300620644	1.73525473299489	6.96564674303071	2.71049733971552	5.10375781890193	1.30789690367727	2.43674704406889	5.82958510507458	6.40921777355901	-2.07988051091149	-10.9892583672101	-6.01854030078735	4.64753367546388	-7.49841870122699	-6.34178730833794	-4.20127902056634	0.345603733299079	9.41470834549937	3.47488182608439	6.55801512866985	1.85350489773977	-7.21369049323901	3.93639304378851	9.3712504354684	7.69841820476008	5.97040691595731	3.29314659682471	-7.22265505221762	5.15413901693911	-4.99928230272544	-3.21135905922343	9.91455587565558	4.35435684642574	5.95200507761308
132	3.52189963341343	1.44560108591293	7	6.19541071835121	2.37992051726697	2.82246290420456	1.92173034859099	3.76759247703512	3.37692256139137	4.2208783808998	4.14883214951061	7	7	4.85376650231692	7	2.67987882985077	1.18801509289099	7	2.453115312947	2.81393873828884	4.64184467125894	1.87207298589976	3.41921858530512	5.48564854186419	0.356604737723817	-2.79431406202949	3.18423102137673	3.19292692096686	-5.14205940351751	-7.04255589538546	-6.16359160494433	0.106869611069909	2.6781493883443	-2.7629473081721	1.29396039282513	1.97661064940587	-4.37837513467472	11.3855810193822	9.60534608098284	3.86987827752097	1.05903486339543	-3.5145216924562	-9.40945860551805	-0.328875831363861	-10.239116274431	-10.4640815334189	-0.376087868462957	5.43975250496868	-1.71976239043378
133	2.7890870991508	3.63690727347675	3.59189113616228	7	3.96408040770503	1.53326384138626	1.7761014531079	5.24750164804569	6.19923123218626	1.36814012323218	4.16518770530936	5.36812021593004	5.05983833914334	6.77932534614208	3.68587786184334	4.12176919369675	3.92281850362916	6.22095023886623	4.49467890596468	5.69469757998908	5.2877136697465	2.4711489740758	1	2.40965450644507	-7.70666972261321	-11.125424259146	0.329908140851647	8.01277113485839	-2.53859468381546	-3.58148717544697	-1.96560011561617	2.90169551000344	4.80321825546131	-3.46945832757986	2.69901059142909	3.83744269895968	-4.85060453718924	0.140929084600424	0.908192958303993	8.77835180657812	2.91116237463808	1.470007156363	-12.786810334281	0.785060429513832	-5.53006212925022	-10.482447030877	6.04439341102278	3.58705591383551	-4.58915036243498
134	4.05003707816682	1.34700243062847	3.45514679870255	6.44293507000566	5.8894262175294	1	2.07844813025392	3.76699753273485	5.83492810808933	2.1128090187879	1	7	3.2042677634282	4.13116365681296	7	2.18674251411243	3.05818997680183	1	1.09278631772775	3.6915111016136	5.09338369456244	2.72422462233057	2.84928835303187	7.84707658554647	-5.49399085179834	-11.6696328100411	-2.77882391420882	0.665895360314755	-8.5422268948487	-2.26172237120411	-4.92420858157829	0.722287593808708	10.4948513242365	1.49884558128025	4.33373660514305	1.18348577384914	-3.38963587031185	3.86777681578868	4.11956744919768	3.87395035330232	5.98296409875468	1.19266651140437	-11.9385616886596	3.42684804387741	-7.823018669074	0.996797460918849	0.528492363308263	4.00129540371598	3.3969846455516
135	3.1715367182091	3.96913549764973	4.18108315902938	4.13547376218195	4.0085610695133	7	7	6.93919191093202	6.76298663910457	2.00351246380829	3.18304785506545	6.99870386376408	2.19061417414465	5.33851363493278	4.56623103616155	3.89401999890858	1	4.30708188116624	3.39052267323583	3.28497275233548	4.02076267079955	1	4.38345683920473	7.93166727508791	-3.85320339687683	-11.2809951131877	-3.3349537741813	3.91771298546816	-8.30587946800132	-4.91580067121714	-6.33050692324796	-2.30633278094898	11.2609825001272	1.59267119544093	7.70895033871731	3.67308178835661	-11.7952706498187	5.30130136810824	6.32021121176908	4.15428627649172	4.17686570905611	4.79082449655079	-11.9019934842721	1.78577379727471	-9.1582132107437	-8.94765235052937	5.497463929088	4.15207956005464	-1.25437635066049
136	5.08048455954112	4.93946147277788	3.56055516348292	2.45926546013655	4.57345483029981	1.80104292027181	2.84976036050446	1.5514187960047	2.05177475310305	1	4.8811872086117	1	4.42565096368933	3.98982820631285	3.04723428243709	4.28421421552784	3.6212141861387	3.71437767273149	4.98796672718899	4.40196173176894	5.68475698390651	3.92257903074156	3.64982672777792	8.28110463633086	-4.68088128285313	-13.3779651217974	-4.4405337945849	4.56111381194749	-6.56881861872413	-3.17558804756476	-5.47853911624524	-0.939556908324089	8.02318011986953	2.51595690256943	7.49101567889118	3.90375147021998	-9.79264260156904	5.70738633752896	9.69108982384288	3.50798225621208	2.71607131736318	4.71822110628491	-9.40126907942881	1.29700433209067	-7.51123936976646	-4.06351884525642	2.63271074732994	4.60221572257991	8.81600471237313
137	5.56850737971368	3.84528952237931	6.61693426701957	4.38651975100355	2.52970010582367	3.56762043975487	3.52332020885634	6.27029260173105	4.96672358207907	2.82979892887203	1.82838519072771	5.11952275350945	2.47228313746859	4.41680849462611	6.41743456730321	3.65744168633744	1.85735199553712	3.94408389324659	3.62280544716516	5.4182903693824	3.83446181005572	3.17990240787067	5.09714883563419	2.03143781661072	4.96288945601169	-10.5315877390234	6.00709245874442	3.64301690690835	-8.24965793361381	-13.4721639251783	3.22617964478738	0.443825655996213	10.6186976064831	-5.24263498940538	0.679377278355312	6.12538446966739	-5.91196256036848	-1.90954096563914	0.221362583814169	6.39703823042973	3.48538488611388	0.618699188693323	-10.521951209102	2.03966889221867	-7.58228379042979	-0.399789293964406	6.58941506961584	3.47197365712571	0.244778914790541
138	5.68323472523108	1.83028802727047	2.67364439551867	5.65484679863618	6.73941400778488	5.72429899399376	1	5.80183955287887	1.74763681308031	1	1.12110470883874	1.08071104507921	7	1.25530554901965	6.32032025620485	3.83289917805586	2.13380310345484	1	3.15611476911489	2.02932003592342	5.65670485729552	2.6930143928294	1.90764982087306	7.89125515850346	-8.16156639484083	-11.3066320004233	-2.03301119266045	1.63703077254527	-7.81214370842395	-2.56588985346774	-5.56945360527812	-0.384133183598085	9.34249544267449	2.82753155790527	4.37483157559008	0.695521507320145	-4.62035471578608	5.72346492431707	2.484175444887	4.78447965118448	6.34965471688961	3.40043266769983	-13.3338645141476	2.81778720859353	-11.6702363456635	-10.9167684220982	7.91197525694841	2.31284849198633	3.14648252988661
139	1.48379860076053	4.67256858443334	5.47112024927766	6.50868145202525	4.85524294025612	3.48777327178567	1.6285840936428	5.7595415172276	2.04894284234562	5.31979304503551	2.42865863940156	3.21877623958174	6.97826137749414	2.11208120894423	7	3.67860193022578	1.14209779604066	5.88559641427479	4.45023027900942	4.80790236269685	1	2.46338095264143	6.38169923934079	5.28843566039884	-4.54393082010951	-11.1158510753104	-6.17328003220856	4.97236845978184	-7.07135220684576	-6.91497526247279	-4.96702027790534	-0.174598737966457	9.78938211070657	4.20408341901314	6.52239585350921	1.72067636638947	-6.51840077341003	4.31159791749274	8.37227277281308	7.2354307137654	7.50025185157732	3.22908410128356	-7.15405761339819	2.26985033650508	-8.29059940032743	-2.69225253983998	5.2899039366811	4.40004330467701	10.6258890721619
140	5.49806019305	3.62139605178823	3.43323504710369	7	5.62650491660276	4.28374392755388	3.29941182796161	6.04268663214672	2.83824426505065	1	1	2.82701510184509	4.31876355617927	2.47907005593309	5.43748934346806	2.81271347491778	1	6.08765308497901	3.92742175823399	5.35915934499942	1.06447399716208	3.23857033681829	6.38450724934842	4.5626626669296	-1.58927243614977	-3.45132806262652	0.618271560972209	2.29857542043398	-6.2776301758973	-3.40082369181449	1.71191547561926	3.69356365453118	9.17254756943958	-3.9532419953583	9.42276023736329	4.32520145452664	-2.61639448793133	-3.3557110184952	0.818619558652105	6.23067169213067	6.47940173752358	-0.141222187478772	-10.6015285245066	-0.201162892521539	-9.79260917143031	-8.54526694541719	-0.261682626147708	2.22044100847909	6.98660035838192
141	2.60063868351044	3.08136438574849	4.07969955719858	4.38486966180332	4.9027692600789	3.63787375195292	6.80372503854508	6.30408606233069	6.53249541319419	2.35205554064782	4.09168885983139	5.35895650453744	4.95254719287478	4.29513382564706	5.52239594413687	6.27918342815524	1.90531941642288	5.68393990256567	2.76818639611574	6.36920415183043	7	1.92290269787162	6.53499600364347	7.40200452570945	-5.61465569827379	-12.4318516782508	-3.51806080942072	3.55737270354038	-7.40676623819857	-4.40099936661658	-4.22272903486476	-1.66162330784284	10.4059073421455	1.97963249686728	7.71521760822974	6.35608190494313	-10.9031469915832	4.95720630059155	9.2171399442249	5.00943799490176	5.56909670898989	4.48201687118913	-12.2473274227193	2.81345396706783	-6.35531808667806	-10.7531155520387	1.9642957370271	8.1007595390048	7.5533681682523
142	1.03738695009765	2.63942090383653	2.39597311183132	5.2139801336433	5.51341593486564	1.44709531942426	2.38017318745704	5.34949835481988	1.6608338560141	5.93312305193856	3.28634766351692	6.19964757483252	4.65956911941527	6.0418172423581	6.48582211325885	3.12694589833846	2.40821361951151	6.28224163994818	1	2.32661402701635	4.28728765823554	1.22118267343797	6.14062977522669	3.44428684947457	-3.73933292471928	-11.0336269858656	-5.56465731871544	3.77598457546516	-5.71385274904907	-5.45503555747161	-4.52705639423758	-1.44753005379858	12.505818138071	2.94518527992242	6.08077472528287	3.53705164021243	-4.90678447023663	3.57201681347465	8.42669223044201	6.15547683378971	9.22964973079834	3.26962414557808	-8.91744900901269	1.08036217473279	-8.80661912702891	4.97522804604785	5.85002262246578	4.11113852014484	6.31702679827777
143	5.62154599720618	3.868408988655	7	5.00971560194667	2.63951663159165	4.07107802714295	4.00817989707657	4.84888433971224	4.28530803374481	1	7	6.19139978958012	5.95647875813803	6.36472752390184	7	1.22725571890282	3.78110047290438	5.25343658972715	2.27371433250494	4.08736318439244	6.75443490828237	1.71774323519554	3.61732454018663	5.01218485869591	-0.111882158657813	-7.79062223653238	7.82423207829311	4.62615495114072	-5.52263262002489	-8.24405946770639	1.50187959772951	3.72453257494725	8.65726543799494	-5.4465391492338	4.10468979473456	5.65359621511993	-4.29642331283975	0.794197605369783	2.75228840756624	6.73227216300622	5.94169579690891	4.93894027740051	-7.45327874458601	5.18994448198855	-11.4023868429507	3.54825673396329	-1.16063285381501	1.07143337625243	-0.243923806097096
144	2.9344763382474	6.06335385072886	2.56646131020145	6.2712619658166	1.61279739746584	6.39637417699167	2.88949941794599	5.39987680924947	4.94089474250736	3.70502908383324	2.21280237876835	4.552080719527	6.72290340031159	3.6506507723339	5.89420906108062	2.53957930674166	2.70450070068363	3.82968663117697	2.70380285512624	7	3.60346140061478	2.82256803758304	5.80442197562913	6.29140861733522	-8.84573511088873	-5.80154873340935	-0.472322747763321	4.06049190507541	-3.61820793117939	-0.0931016103895825	1.63069664571435	-2.92576971999722	5.33890424962913	-7.70546864329561	6.0361386600993	6.83689035675872	-7.0544422916434	0.586327926084167	1.34409617502757	5.46897504989042	-4.04112710983174	1.33656781909936	-7.65613844457031	4.4253759323114	-13.2370431467087	-3.11303447900943	10.005820543272	5.68053731303153	5.48541005569407
145	5.67883711455539	4.00879362973291	2.61333631808375	6.05100847743013	5.80764259646959	3.9104461648534	3.23945914763621	1	2.0217614724054	3.34706189667611	2.69513158578986	4.78839635476196	5.59421880375297	1.8969096099385	6.47262715661839	3.10543762595367	2.86178953922247	5.32666443698404	1.82588890958289	2.71519021178122	3.63066793564235	1.03284623520822	5.51635862638729	1.83508046050507	-0.72726495155238	-2.43603503285283	-0.757375295520606	1.94409084938715	-5.15260225143139	-1.4055907816441	3.41912933078709	2.88600386350163	8.65606847650188	-3.0359404815179	10.3073948828354	6.06703756016553	-3.94482351311674	-1.44114690911888	2.58760712214483	7.08995757855623	6.94384383999386	-0.86311097942096	-11.6852498272491	6.05259079224439	-7.07494162386325	-0.555536256033658	3.36537268975507	5.95009124025954	-3.63717585081715
146	4.38242283494544	3.88140256400948	1.40518033691601	5.06174318818186	4.23547322325787	1.41705125240762	3.12796486210313	4.50055813806447	2.50864664471853	1.42584142203189	6.19680299103324	5.46831793800286	4.65029858510787	7	6.65351007673185	1	4.32839451674521	2.7312539582591	1.96502216395929	3.85262387460539	6.47735529844539	2.41941725901105	4.3841995605213	3.10784257079024	6.17036604002507	-7.7005063319703	4.52628281381069	6.52317107928883	-8.19767794134051	-13.133665532891	0.0592057575329213	-0.799334975922183	16.0279475476138	-6.58521834924871	1.26110253977015	3.79574562485694	-5.03057454027196	-5.13353862499582	1.83262327289396	3.78741629320922	1.19608183448173	0.132210808110468	-10.3819083870201	0.272248539234372	-11.549906714013	-6.93224038691195	0.744851612357769	-0.345879886253163	10.5756102296261
147	3.29879993765498	3.06791461835867	2.73662374311206	7	4.11600561080109	4.66881827956045	2.2698001648837	3.21792960444156	2.46454694119122	2.46318016149548	3.46788538977216	6.43047987641512	1	3.65524618557451	7	2.33708870450738	2.37938616091432	6.09220112789254	1.5299740208471	5.25044293975031	6.30480714604185	1.69176835525908	4.45961878995991	4.47895382548623	-7.2703938000964	-11.012284316841	3.26556626943319	3.08500951200478	-5.3893415194519	-7.25816385153163	-1.38908469983049	7.99571644170067	4.64901034610013	-1.107782736403	6.84403681189079	2.32410737237824	-5.79632261225774	-0.0329502559445834	0.945301076328055	8.96171685867134	2.9751913023205	2.42303371098834	-6.07344920365815	-1.37248498988157	-4.95751424305993	8.71861803261429	-1.11684211842829	3.84033950176883	-1.79403235547122
148	3.68816942664032	5.32737891026738	4.18223171443485	2.88196151531745	3.19336748147058	1	2.72419622522867	1.61167442907788	2.51992710637664	3.52237492147944	3.64866906689297	1.25746436423621	6.84492890770094	4.30135619406057	5.86966405186049	1.38955250694116	3.08214640795931	3.29074780374144	4.35017225885272	3.9661680421958	5.32916662906581	1	3.28874253341134	6.57946161341164	-4.21028689749091	-12.8685743052237	-3.33244752999913	2.59827220262335	-8.2798891641595	-3.09799896381815	-5.44836217690813	-2.01393038741727	8.53260748748457	2.15430951508063	6.68098349851522	5.49215526566157	-11.2950346958232	5.13000344049162	7.20289039358558	3.5311968639817	3.13121819477624	5.50667261531369	-7.83212983909971	4.88579530469965	-7.58699945649446	-0.643741782160202	3.36993439008993	3.3275107552249	-5.39555248002702
149	2.9869942571206	2.30094379893554	1	5.53483887966147	6.17316209866694	1.9998692563267	3.67691726771589	6.09834989477584	1	3.92469664949649	1.5803770607342	4.24989112181776	3.38406493199267	3.76199714236855	5.86799261771648	2.0582213934835	1.51310525121968	2.85353213325769	2.42608278330507	3.75910249163362	7	2.16744776722324	4.7350076582981	3.29632569585206	-1.18941402166402	-2.98742684315241	-0.164981493551464	1.39129403526363	0.564427542840532	-3.79917328526099	0.418020681003634	1.11385439517992	5.27009156302874	-2.75494768109893	9.56167874046361	5.56492804574683	-4.32639033914883	2.88527200268102	2.69816702329544	6.66319558189253	4.63466654555418	-2.95393575894822	-5.52695475382006	-3.39644451269464	-7.73978557938725	0.532562694648675	10.0189130329691	0.346394466180205	10.3899202735903
150	5.52280373768345	6.84049257105822	6.54487643459553	7	4.57262447873931	1.96466928212815	4.35796451300711	2.11981363904843	3.76783972363268	5.22754737505345	1.47998096149752	5.51873138696828	5.28956450266877	6.20219140954935	5.99395961265736	3.30583789112043	4.08897894599757	5.26895361101622	6.8084012363616	6.47502269117301	1.32110384184199	1.23864512449095	4.79214460447956	1.55194900605643	0.434962809967077	1.30878656514513	2.01120328212236	4.54704442122847	-7.7648667509351	-8.78920031710491	-3.06890160874091	3.11280558633658	12.0113374831587	-5.80004506526498	4.79394511981089	1.90977564402563	-0.0347787568666426	0.595479223508202	-1.12346252225699	5.53613146077497	5.98498931228201	0.164160873805598	-1.72239010629264	0.90396869645104	-7.00214196356622	9.23244491786907	7.50762139568813	1.25120551514465	-3.01745176830634
151	2.70440529056188	4.87476728938891	3.30805569760062	7	1	5.98025142118392	2.06351727072406	4.09316685135268	2.54014752579648	2.65445929849073	1.1408434760347	4.02856919671321	6.58155997055127	3.76442312604693	5.99717625430715	1.7777301448061	3.86624108832755	4.82041142897999	2.70014409498597	5.03893882923509	7	2.0613425773308	4.91779079589868	6.65304661918712	-7.90767245051429	-5.91045273971218	-0.16417241227967	4.49407953846808	-3.14962671883026	-0.509425753109759	1.26305631695509	-2.58484228022787	5.36654392717659	-6.66670026161441	5.21594447864141	7.77092902210271	-6.22903276529946	0.476172141079017	1.91601394217096	6.10944017627094	-3.98753456896121	1.51866024060079	-8.22415583956343	5.7838318676146	-12.200705900901	-3.55663821003116	10.1664559579632	1.43534037129727	-4.36363849072932
152	5.69406065036766	5.72052138843869	6.71811743187525	5.60743452190142	1.81678566542138	1.18111660384816	1.77594734080595	2.12251099576674	4.2076391332553	2.79372243208139	1	6.10799451949478	5.24275608207263	6.89964597794882	5.0558493254629	3.69394529827743	1.45495592265425	5.71084981658894	2.83909617667273	6.0136198094784	4.01326446267104	6.62577036774912	6.70415904597144	1.95542516892894	4.8577651961465	-10.6866945093557	6.99736737905544	2.17112862538723	-9.35521918887044	-13.1081954060742	4.02607170960947	-0.16185179936083	13.6772208498363	-4.47786072118522	-0.769142925479572	6.04067915566888	-5.69154693999659	-1.9297465856485	0.228050629754596	7.15263712078655	2.6086217105322	1.09313590406238	-10.6498658393122	1.61452362818267	-4.68554414053312	-0.826130470225441	1.97693352621167	2.83830879439232	-3.58268252019386
153	4.08516661411004	5.25825080707402	4.66210068982179	2.97948480698795	4.19643257989346	1	3.06219844588558	3.18822479191301	2.12420406188544	3.27322402066685	4.24684635585825	1.42855824438807	7	4.94358226516521	6.08485437432102	1	2.74786071985331	7	5.28622466313478	4.47221535350537	4.95375433857329	3.45652468485332	6.24583025805358	7.71310442104366	-3.53170413249764	-12.6149573077469	-3.51044497276961	3.57406640966404	-8.1141590411309	-2.67673762558963	-6.1593622255432	-1.3722827965609	7.7189699204712	1.73285634809303	6.77991551461372	5.17540106060334	-10.5838626091379	4.71264362671735	8.56444279685695	4.01830905282758	3.83469460052756	5.39920564362197	-7.56212091846723	-0.185606235888776	-10.9041768474481	3.84903077380284	3.08976104457897	4.17371005733426	7.06622815482872
154	6.26128873365501	5.11370691168357	6.80164104466955	3.42652484296751	2.6182856524482	6.69773824134736	3.37199981392269	2.61507344536408	3.55704148543394	1.14793929440868	7	3.89483165497571	1.61144401414337	5.50343890585295	4.2755307514221	2.80969429973663	2.67796767675255	5.15688066028808	1.5880461905784	5.95943132884275	4.02002320271468	4.02697434956518	1	4.07842690086163	1.35634906074437	-5.34245326207397	6.55023929478375	5.3601861250599	-4.6881923536849	-7.88585398032455	1.22298036963573	4.80833278090181	7.95259741727206	-5.63028582827845	5.06545925020039	5.39938397816937	-4.77989224700201	1.5231770809375	1.62764523192634	7.20791878744672	5.83446970639878	6.22483022993896	-7.73135333832152	6.93566905752676	-6.74299580290902	-2.74495665004671	3.62089684789553	0.245568942381057	-3.53539021256867
155	2.28351001386813	2.35400691305146	3.25470423350325	7	1.68539280739826	3.39572192510578	2.9430455660324	3.86003936697063	4.68241788230881	2.28230278616342	1.13570989998642	3.57411552097286	4.91444945441044	4.54855590222124	5.32762228855619	5.44786749069911	1.40830728328231	5.24048967800716	1.43899923662947	3.55005234398269	6.81115868372332	1.14064571801651	5.91125955108091	4.16777124775729	-6.34696528987216	-11.1324488856964	3.01444671937698	4.16279715072197	-5.39874696998779	-6.73539092821971	-1.7942935343779	7.98967805569792	3.91969807345469	-1.70207308690009	6.79807433295387	4.4239878421361	-7.23900457339491	-1.19431331644121	-0.24827916033092	8.9853581312841	2.12465484001268	1.02679876678128	-6.67874454574625	-0.0799595578518371	-9.51069834560213	8.92077337199467	-1.15568089735456	3.79998263707346	-1.31220839670408
156	5.26687027023405	3.95729694845117	7	5.5189083919436	4.41501068384775	3.59889239099162	5.18303552895055	2.29930888027279	1	1.35693992001382	2.49483302311482	5.40887743107498	6.19314170303913	1.02970237187807	4.02598924515104	1.95920927720881	1.69912122078072	6.72434598083232	3.18693382751519	5.84340151989911	5.19381836744529	4.27272317071756	6.23125771906942	3.88912343235742	-2.19655932347625	-0.0817437727117574	3.24264847429178	4.09079839784166	-5.22899315312995	-10.3744584009092	-4.26203753128343	1.73122460770447	12.1123698495555	-4.86146206155934	2.25162959794653	0.122503344210464	-1.3085575092022	2.25566932217505	1.39081687102778	9.42776682836675	6.70425577744384	3.91694822761877	-2.37966786153796	1.51150317384402	-12.7281677282701	0.354686189214258	3.86307350094699	2.73121540810845	-1.3418031954108
157	2.31142501635861	4.47679852536559	3.51835857086989	4.29977401140934	4.56125192821772	1.37528353446377	4.27350381892722	4.13138048335024	5.82486742426465	3.44745000926115	4.21301893040666	6.42234970641012	4.72025042988029	6.22885134736471	7	3.26135003279569	5.97159967656473	6.85335537193778	2.84369622142465	4.44487145506141	4.60460746018694	5.96184626133973	2.57511131297271	2.79947272996128	-6.981684401619	-9.76790136595133	1.83117244827415	5.72190328066666	0.420323590978596	-4.32932490409544	-1.50432253790311	4.6655539155702	5.5167137785085	-4.33868029407401	6.18043744041714	4.88326824923775	-4.13125190114381	-0.914154948365338	1.33848037903938	9.75990521356483	4.20174163214837	-0.924550318611349	-12.1133905183382	1.63083347393079	-8.71946364521193	2.04564514397023	5.79155202494645	2.96055903494319	11.0374109191595
158	3.14838189492098	5.15981411717338	1.71718009731199	5.81986811861046	2.36176597811127	2.94362851738367	5.41032429479056	2.81844366840721	5.96118353960184	3.00176685803009	1	6.2787041314042	2.41868542900338	4.20850314090562	2.5924675105774	5.4202382749134	4.88824604734641	7	2.93707796813532	4.65454216084281	1.1108309381782	3.8638418790489	6.73068031009939	5.83420096973615	-7.68669193564069	-6.70702845094909	-2.61975821050715	4.69645528872082	-1.93723830978465	0.0325673415594499	0.904929014449327	-0.386748913792022	5.28729964306378	-6.04163941660688	4.29274950537811	7.08785475874395	-5.89768861650783	2.11206473651915	3.16296968207183	8.67399612726906	-2.697635428886	4.51481029619544	-7.68429489587877	0.260807267671518	-4.31653592673735	-6.61057144046284	9.95803246967006	5.49567842555769	-4.0691628447953
159	4.13366932447696	2.01238740009928	2.46022340482299	5.56856955899597	5.80323650621063	1.47718499497006	1.48941195505901	5.85843572799984	1.22102313600419	3.77439548754448	1.83548716750082	6.92639456790478	3.76958123128656	5.80871392881088	7	4.91103174835372	2.88854672686129	1.82939090787953	1.65598788494824	2.02429199627277	7	3.94026410908586	6.33642724155324	6.86884366072489	-4.86440088033902	-11.8683718540208	-2.18630892333765	1.42839171004758	-6.84499061435222	-3.79577320589765	-5.85696632343672	-0.124965294713312	10.2126017816939	1.46132215173964	5.08392131687839	1.24348232605542	-4.25142571991028	3.15831084529966	4.59776946805151	4.5675352961921	6.14009375524325	2.57156121409053	-12.216034886221	5.31491328554503	-9.55986230207941	5.14698436490603	-1.57204439209698	4.06230613808551	1.70570949480865
160	3.77753445951078	5.32156939799556	1.00293517595298	5.69633536299849	1.9885347096728	2.748383685767	3.80736552389684	1	5.08670034967537	1	3.08919466092611	4.54799684830085	6.99579581864086	5.40661015906533	1.68663627886057	1.9308000381554	1.94325581362853	7	1	7	1.24421215552026	5.25584725860828	2.1713644190103	6.37568814853183	-9.28652391148629	-7.47833160065089	-2.06934179066715	4.60380419497082	-1.29473772947775	0.107922097150106	0.305468443867434	0.830491711754373	4.8499921358465	-5.71279404670137	3.42098380038966	6.13743409064432	-6.83204664382089	2.00121993651942	2.79493190124947	8.39348330742241	-2.34763505353957	4.48887383502534	-9.39235134486015	-0.195499875038639	-5.40307973570062	-0.37308512347295	6.50130074164332	4.33777238336665	-4.05185298080525
161	2.74748223741696	3.96535777488015	6.56885327283173	5.3490175926428	5.08442102956703	1	3.72203107527324	1.69154343042263	3.95095125292672	2.71768670581633	3.64929143666129	3.0970929968531	6.14836832365667	4.77215997677574	6.94375593691287	4.1931074877626	5.15241438308143	5.24417726370708	2.98584873396079	5.31124299278858	5.67223576001777	3.36288496347771	2.80027308886212	3.09864877873763	-4.11920268793865	-10.2599316388359	-6.03097359694776	7.35566465001206	-6.5272473548367	-5.98542308658139	-4.24786226915895	0.51123898667176	7.91610813209361	2.83325293066953	5.02798752014014	1.97395179061576	-6.73213732266396	1.92686679530974	9.28835694901407	8.22291304410475	5.59283759310954	6.42672772375644	-9.95012398118811	0.446549569742006	-8.26290496058461	2.71916081561269	0.570967212695446	5.42398438271607	5.61327056611287
162	2.9066106092732	1.9402553291495	5.38159967457375	7	2.97570249584221	1.56904055119686	2.61899421530619	3.11948900180026	2.1326629414362	3.11155161700514	1	5.99470382767608	3.97211584130622	4.37973769026235	5.36468080078186	3.46206803768909	3.16927840944834	6.10271038541072	2.52162233214866	3.549361796734	5.58890159206764	2.5815849603393	1.95669113410263	7.91906966910888	1.08128930904724	-1.37597179371522	1.95536987421904	4.86879704612461	-6.72512082260466	-6.10696485371111	-5.38342761196154	-1.65632255419476	2.30560741046713	-1.11762967279192	1.72406792611496	1.39948311961048	-4.27553795485581	8.87899715614244	12.0998647045331	4.43692603833889	0.462885323080702	-0.904089700556946	-7.9507442729915	-0.782377439361413	-8.60179505828385	6.67137212845186	-1.97064976626282	2.83200533206329	-0.96796891339756
163	3.28659326258194	2.4064200314248	1.47781786968321	5.2842659179894	4.6511469750722	1.65214702473798	1.32686855198514	2.81151427141479	1.56562550074097	2.16004349046048	3.02140465863826	4.61206002089892	3.36382273175076	2.26352319559535	5.63514647792985	1	1	6.22914026735929	1.44907075190741	5.31206138117991	3.7809446245881	5.10254016916856	6.83566683201268	3.10779469952451	1.08849229596251	-1.86262876114982	-0.0614801559021075	1.66785802144123	0.668205007789796	-3.64084401910052	0.541041371237746	2.19117303985249	7.49924810324614	-1.05875881466224	9.04310086514714	4.72553673082571	-2.23849105580704	2.56707772527104	2.84742379732899	6.05839490334975	5.64338345874683	-2.09142878469341	-5.28744767608516	2.36194647427185	-10.5679922898971	-11.3745008354423	10.452797272962	2.66733062092025	7.25944491523042
164	3.1767337714506	2.54153269399477	2.04806571922341	7	3.02910152798584	4.74559659002512	3.43185917880701	2.60921330141392	4.41075635982448	2.34916930558653	2.45433329273087	6.23487257885893	1	3.42596724702353	7	2.27538078983616	1.2112354587694	7	2.59646781628994	5.36364688155176	6.57015125890344	1.27774994164431	3.66224846329942	2.92942993539706	-6.5455750959989	-11.5216312468051	3.69288202590901	3.72426390975455	-5.54157089910731	-7.49512274280989	-1.36274016829727	9.18741568917389	3.2797264065504	-2.08060800048081	6.60089980712365	3.51581437866666	-5.87701808512521	-0.246072971977925	1.61117398030943	8.77493020979338	2.58347165014075	2.59907032003369	-5.97152088209209	-2.25148625892236	-9.57538517337305	6.5274270770327	-1.50071290760373	4.24324959158624	-1.04193774653305
165	7	4.71224484195995	3.35198720145096	5.95750946685132	5.67616577637613	3.46442928320695	4.83192972170501	1.64527697379223	3.11305196621306	1.11083590405946	1.33865966730057	5.96732584906022	3.13224087436131	4.79759865021447	6.07882742525173	2.7912633249431	2.59206910531984	5.51106142961812	1.15525041451262	3.51210072518365	6.26041721624765	4.30620549365664	5.46668799781931	3.00932965757084	-0.954591651951352	-3.6358598033933	-0.238360929972233	1.77712944150088	-6.4469865673926	-3.37316591285344	3.94820301065415	3.05518558029739	8.7789408025191	-1.64915484207275	8.72759598757238	6.51829010001733	-4.58486949123583	-0.533773771500426	0.888919397573004	4.4182595368718	7.70190092539593	-1.92033926786526	-10.9760664842955	-0.211597009867407	-5.37422230268374	-5.59952886973902	2.39689134504714	8.33009723903688	-1.09793615852067
166	2.21524549027269	2.71306698456044	2.79432357448782	6.47080064363821	3.57749844620027	5.38012052073869	2.92025812336343	2.66254494902732	4.75697292150776	1.07134444192964	3.10610529406222	6.72388745376217	1.15656981859054	2.90761708799709	6.43376861371902	2.35664757336595	4.21484128711948	7	1.60453511969012	5.74812367471456	4.83288587638779	1	4.06646353156785	3.5596978752704	-7.1020826926285	-10.7651741992397	3.50474136681898	3.83624167691281	-5.89471549263538	-7.29637792611418	-1.60790643929493	8.91088964028896	4.71935101263155	-0.435438633100702	6.08247687983245	3.58486805044971	-6.50720829669748	-1.2492750207454	2.02311689815828	9.07877278990386	3.11545325291382	3.37442158996792	-5.62603425842765	-2.25589293355735	-9.71060173381183	9.11866878875595	-1.48221570924066	2.31901236672349	-0.967881202497482
167	5.69500705724323	4.40004821373326	1	6.44885087925455	7	3.67624062439683	1.12516814363749	1	5.61383133477463	2.81505120904941	2.20269472110574	3.13659820801053	5.48939223537346	4.64344229050134	5.30961272522101	1.53238913646615	2.22339588782612	6.77990804422138	1	6.11018593480548	6.83370256958718	2.77402832814557	6.45232225576336	1.46501130031027	-0.817255015618204	-4.23935763380318	0.841054532189137	3.42110717430722	-7.03179817699175	-6.60853449703894	2.37568947151873	4.6139058746763	7.82639158578589	-2.72122742085495	8.68748984676065	6.8393564866828	-3.98955314921636	-2.3901511640808	-1.29007871391687	3.36800423970611	5.47507009682503	-0.0365868906943518	-11.1482824149201	0.846658032219183	-11.3011758183341	-12.0655304859451	1.57193354243391	6.28004977693927	-1.95053451130794
168	2.9577456286236	4.6504500447793	5.06420753601746	4.7826634661451	5.0300987791924	5.83968276883678	3.54158928380293	5.54496609798384	1.12177073267505	3.26780050867447	2.6162793242107	5.92833431789794	3.93291073165168	1.56697084063294	5.35506274647637	3.92645053820604	1.55130581748015	4.79503603897732	4.63667848649984	1.05454539091512	6.87709584987458	1.43877727176645	4.79274968175608	7.52051096578518	-4.27022281458854	-10.3657966732594	-5.28164750660749	5.78643945565382	-6.89079651287852	-6.3581182180513	-3.28978707511	-2.10885423828866	8.98786204876072	2.65575874379709	7.95735004622644	5.02912133574668	-10.2787159873703	5.0660672021048	6.41396213455867	5.29710533706006	4.36038324983503	4.94567287286308	-12.0043970225459	3.86572690786595	-6.86677315144938	-10.3949342256011	5.03463723593015	3.54714244827434	-4.6221910683604
169	4.5088844968863	2.09277886912802	2.48870206203495	6.96527113938397	6.23381060702556	6.11574458767027	2.10915985910908	5.49906750507091	5.55125887193529	2.70725320340297	1	7	3.88064461890142	3.45891338947937	5.99570278644182	5.35496289646248	2.69947897385063	2.68879637617976	1	1.17167625898389	4.80462567981157	3.38070397142517	3.23631320291779	8.13852243097408	-6.11939360413225	-11.4008469893538	-3.99543898704459	0.411233511204032	-7.82280792663016	-0.677359132199487	-5.12323779230495	0.704879824476245	10.3369424869659	1.33056358663109	3.99692960219579	1.33088743199243	-4.25479393879708	4.54365875116258	4.21963066702228	4.18467352392509	6.43359633684556	1.34126618161574	-12.5707935309184	3.71875566649151	-5.81487574132332	-9.71764203838114	0.580820118148693	3.64946794557426	10.4845726333233
170	5.48404516030123	2.85124232118877	2.80928739531575	2.8629388746357	4.62467486899437	4.12047856182908	1.33878435502666	2.39398702831626	5.83864653468297	4.75549408332716	2.57559274845093	6.44443863466702	4.51021593199212	6.72643336980516	2.97876411969418	2.41837620951112	2.85156761351482	4.57894065056162	5.16959236587862	4.41983082903763	4.31852568087554	1	7	1.37025917358038	-4.64698848611801	-13.2447401516266	5.17388702507216	5.42131910254829	-0.140446678493528	-6.20476320307346	0.770071646513422	4.99428617376558	1.7852588335091	-2.34313046252415	5.96536981813911	5.72848868160844	-7.06709626413122	-0.407262645730305	3.33590426680631	6.66457980157772	-0.945145698587909	3.97442367271739	-13.6563301708808	3.43648818049959	-6.51764893053509	6.53040805403545	-1.94080364127987	2.32618198904875	1.37815129505112
171	3.15813284403711	1.61416880964236	5.89635898299352	4.7687895151097	4.51086649065266	1.51463544366768	2.07691570016063	3.53010719564529	6.79129210061597	3.53202063660948	1.37128973889736	3.66133191274375	5.22651980353144	1.50410392620644	6.16836556340673	3.52816981462542	1.06405673774647	6.89674218854781	4.0229635734043	5.30737777738875	3.48350190015457	2.57739444210465	6.93934614657227	2.46427231067744	-2.45162284413938	-11.5029583426385	-5.98749659938542	7.33155300617091	-7.26206921896603	-5.04350971234241	-6.40813650733202	0.122672989432405	8.46628187951799	2.56060745701864	6.17883422849355	0.971631456325543	-6.54187500680052	5.2678517709644	6.45183053014187	6.68148438777666	6.52355565149251	6.06481914815146	-9.28333696301586	1.69609878198534	-10.5935135253778	1.44743382214203	7.16995718233417	2.54850918163144	-5.32749390904439
172	1.2401580274383	3.34226281838139	1.70768613953406	5.20260144520522	1	6.63075561011483	5.22369317624205	5.09976743744672	2.24704200056888	3.11933690818522	3.38360193241915	4.55787558834939	2.06173100376655	5.06552009498728	7	2.3886372808687	3.85137638047271	6.8212172740479	1.45262798423434	4.79841573268698	4.64160843334428	1.87143381348869	2.93258351547961	7.46605861346537	-7.93509712283092	-6.94390001125679	-1.01090915942519	6.17025181947879	-3.1389984179145	-0.72629953791896	1.19408613857972	0.681682351114713	6.83666489566989	-5.28859610935213	4.34199403917293	6.13384555033658	-4.99482395729159	2.487166603471	2.10951291006529	7.65548846012825	-2.98077338205645	4.57879980855089	-7.56699184010155	2.53760782463097	-7.19310956732594	1.83146408405986	1.93946586121271	2.67261230231275	-0.330559529004174
173	6.54229159038067	4.60327114979249	4.30739655064164	3.40428597543772	1	1	1.41539985674964	2.77238788518516	3.95804681376713	3.48696557137074	5.73280412952399	6.39402509515454	2.05216672662905	5.96612944211454	3.8600650999666	1.75602707473553	2.15545933833662	3.38697332878588	5.97090765407857	2.66650188537926	5.58361955996271	3.2478611480848	7	2.68183983249541	5.37043074952442	-7.6303115545493	2.60608849783373	5.77127118393103	-6.94873853983383	-13.870311594004	0.725508608617058	-2.19832691936012	14.4105503112257	-7.68234615908541	-0.340706265379512	2.61738567134451	-4.8631665942244	-4.49677177151356	-0.428482744698021	1.93285612024844	3.32078572407383	0.0382533593838753	-10.3957428975391	1.50772336684912	-6.24186931271839	-1.872571815873	-0.784468873620296	-0.795463824400869	0.714432540186561
174	2.29365264246136	2.63498549245815	6.67331688357514	3.95932123823485	3.68334741462579	1.8560780119508	3.20771477281341	1.99762322807467	1.34349500061228	4.50505717531327	2.50865574402388	6.10880634624419	6.53638888744863	5.71249355311471	6.85709265706926	4.71601091985628	2.15981597993173	6.56778763525958	7	6.95488305580063	1	5.31096565944847	6.55085814261531	2.98024338426277	-4.00193000534821	-10.6793764136419	-5.68874715279755	7.01449099913442	-7.691710149073	-6.34937541706652	-5.33817239976913	0.229902074043289	9.17956124455397	1.56163847884278	4.81742485310301	-0.620331170278037	-6.410169032103	5.07646836082768	7.02157171252453	6.48511424852475	7.34568133594234	5.86005302307856	-9.04621978515164	2.59738687642652	-6.92609160088031	0.569223810693995	-0.108616583066465	5.51683162205686	-2.22973308029335
175	5.87269557354917	5.14761664172897	3.84301257910018	3.26122828164945	4.70994812036047	2.04762927995691	2.98015437150004	1.51263234125615	1.70377994443184	1.66598247787712	5.09640281233697	1	6.75494106826375	4.36999239949583	1.4274637520982	5.45389078760671	3.32577829780304	5.28215739123987	4.73953066620822	5.44261670457785	5.84558242822144	2.15398749961464	2.93730439197475	7.27968589097689	-3.56232603857275	-11.9583857035845	-4.31608629244904	3.99735575814386	-7.08288841019018	-3.03213630735368	-5.18416773305288	-0.874106815391349	9.46033899320691	2.04278560122528	7.70339066290402	3.87031986246038	-8.88235373059126	4.61554846980518	8.73605595547595	3.59525324248093	2.48129761805391	5.1659776234596	-8.30281637965216	7.13296920135362	-15.3715454176429	-5.04909082559847	8.3785809275443	3.95191289721261	8.24560403534827
176	3.58766731317456	4.14737478295379	3.14748179386219	4.57106952045192	2.4539007554291	6.14484680930265	4.28055407337707	6.8927418631755	4.04332587221993	2.15145926725061	1	4.89943094028219	5.48046118968307	2.52538420650995	4.97427017210779	4.19885610722771	1.17045914033439	5.55613962517732	1.08087685933563	6.60937270222659	2.59336537802775	1.35715095883665	5.09776658586894	6.3783832958993	-5.84684209469174	-9.17023566606698	-3.06567181687156	4.57484852050357	-6.98788142710658	-4.46340148890379	-6.07481917778535	-1.51493540599366	11.0719299852371	2.65992579174706	7.35582738600277	5.1387374220112	-11.0223956517575	4.96752829751007	6.75291893340274	5.32904996927286	5.27148275595676	3.04519189893567	-12.1436235072226	1.57152896608436	-6.54861961999263	-0.799529414233687	-0.649063014216777	10.8177179580807	9.1119624906717
[truncated: 74 more columns]
