# Supplementary material for: How Are Mate Preferences Linked with Actual Mate Selection? Tests of Mate Preference Integration Algorithms Using Computer Simulations and Actual Mating Couples
Source: PLoS One. 2016 Jun 8;11(6):e0156078. doi: 10.1371/journal.pone.0156078 (PMC4898694; doi:10.1371/journal.pone.0156078)
Supplement: S1 Data — Newlywed couple and agent-based model data analyzed in Study 2. (ZIP) [file pone.0156078.s001.zip › S9/Euclidean Model Data/Euclidean Couple Population 11202015 0320.csv]

	trait1	trait2	trait3	trait4	trait5	trait6	trait7	trait8	trait9	trait10	trait11	trait12	trait13	trait14	trait15	trait16	trait17	trait18	trait19	trait20	trait21	trait22	trait23	preference1	preference2	preference3	preference4	preference5	preference6	preference7	preference8	preference9	preference10	preference11	preference12	preference13	preference14	preference15	preference16	preference17	preference18	preference19	preference20	preference21	preference22	preference23	preference24	preference25	preference26
1	3.14138242499237	1.48895824360949	7	7	2.69299334626111	7	2.74623530767286	1.23533419347935	2.67106672689989	4.22528706252362	5.96854761494983	5.31474860447175	1.45441327551131	6.41170658441873	5.33314814441968	5.70714800285116	2.28356225021527	2.17653787460377	3.22273441863378	3.86972021493891	1	5.01225846692427	3.74526754348631	3.22098359950291	-2.09630088775836	2.43014642924086	-0.0483023379586317	0.0150021072700941	0.825588820337155	-16.5468129171395	-0.932223162002119	5.42613983685811	5.68254676415864	-0.805343726145839	3.13519752878787	2.46087413236361	-1.10222175510622	-3.78204925751354	8.56368940207459	6.28925580224384	-0.237188359811959	15.1220529349938	5.86006670140085	2.6684223821804	1.34583089460313	0.956210305723737	13.6171951220668	0.753577030460015	-3.26037189423552
2	1.68434859909801	5.83918129312791	1.17582281695793	6.36382511856921	6.36348737644004	2.16036393619915	2.88194830378271	3.88983888236929	1	3.35634666386212	1.37568559620762	5.18805925887154	1.54480672950242	2.1161139249107	5.89535718368659	6.47895853790391	4.93806751880682	4.08655623006047	4.01026308667728	1	3.2828466341723	6.69296101232833	7	6.28323769858465	2.12560972505424	4.31792625829275	3.31910171915084	3.10168183610952	1.12874107919336	-13.4886966698129	1.09539397470113	2.5241157819695	9.53816795075873	-2.0562701050749	2.87753372313245	3.8910022400065	-0.935419751938318	-4.12280848886594	13.0222701893047	6.30834928969707	-8.06289398100088	4.46304526076193	5.97026080705389	2.57064942484026	-4.90367490859354	11.2704875683383	3.47009994620499	1.09394306728274	-3.87743524251328
3	1.33046694070281	4.9854067351659	1.33720328151478	6.08203040928967	4.82701593445798	3.05652903128293	2.03068346324834	2.72055323283051	3.4046879962687	2.14397872851909	1	5.2925932851923	5.7437134560829	4.86972975630164	6.03087303677033	7	7	2.84465479624935	3.44119692194169	4.72041352459624	1.69024470590443	6.68816053652854	4.81003978517691	4.47422638664341	-2.07597051814246	2.65871812876276	1.95697772995432	2.47479203634701	1.01759785500165	-16.9843468042817	2.96068164663493	1.31550734770488	7.98519427046825	0.474565346188228	6.54171164637969	4.93605117255107	-2.03881452331238	-4.8512165692863	12.515386524336	3.9463193009596	-8.76532755188574	2.30512322092733	7.4915915739154	4.24646371419245	0.712902902852061	0.640250035124277	14.8001706036375	-1.19639545687048	10.0311291809263
4	2.17903590220393	5.26582960770988	1.89780100419053	5.20077358727918	6.3391819617663	2.73260787331434	1.34623525268905	2.0673164452601	1.17758199747505	3.70539217272459	3.36790876727602	2.79321584469331	6.88662291585241	4.64645982954323	4.74811796859466	4.50388952361509	3.0681265250492	4.69381258226324	6.85460569733006	3.98081392144041	3.21196667122552	3.99685566005713	6.45313457756857	5.87112124781223	-0.271303830867373	2.33527368445848	3.01657828916566	-0.608622877035958	-0.113028576131415	-15.250154403923	3.79033461357447	1.82779093810657	9.21271390043986	0.892771497464294	5.17142984653326	5.05086970593984	-0.953326812227925	-3.86007508346494	10.015382179741	5.71078931684243	-7.46625357160457	2.69088272839041	8.42635376622603	2.25570707859385	-2.61937001420509	5.84281858822089	-2.66366683584595	3.4008873316471	-4.37286894959396
5	2.15618301412756	4.54181922754584	2.86824289188615	6.51950883237562	5.83877895336927	4.30762549893753	2.98024792537075	2.47270551208297	2.79627591220109	2.66254554471744	1	3.43775266946179	2.39871956813367	2.42709841818909	3.93504625776326	4.10898016849626	5.62860250120742	2.04416694840237	1	2.22396826498345	2.10597354977686	5.66460360794807	5.06731524424296	6.74701134368834	0.678390591991824	7.52321899460718	4.77909946931974	-0.262718588282837	-0.304747670568068	-18.3215003408311	3.65544296589917	2.23231735243718	3.73526177467425	-3.40050203228738	3.14742677760872	5.14225497660889	-1.63845755919657	-4.47405939627057	7.40705049811908	7.65478040314493	-5.84317487934892	5.62812081184246	9.75057725918748	3.88590405823412	-7.60101021517923	3.38584745263607	-17.9800207148643	2.83027851701334	0.380127930768898
6	2.57481637041818	1	1.19573768606005	5.32795759182642	1.4872932169884	1	1	3.12716995778404	3.03564081407369	7	1.8539462567685	5.00923168444864	1.9286230712193	3.16723875536728	2.73503229195873	7	6.85978988807172	1.68285785257478	3.89185052604848	3.41094996151533	2.49686748472751	6.16254014497768	6.24949135514029	4.89688974544806	-2.37060699182859	1.69494320956574	-1.3555403010253	2.23981192397278	2.78854966609293	-14.1876378749494	-2.26565550535404	4.91985006807771	8.4805103963653	-2.98250119204991	1.80710141215196	5.62082294034687	1.9484068503709	-7.27893225723653	10.8393370729805	6.54138055468379	-1.64202967944561	11.7314484881435	6.16294545024252	0.719257159626807	-3.77696338905425	-1.04913919582432	1.53798189677203	1.35064239776673	1.43528062293077
7	2.96691789561701	5.66314927625872	2.99463494493285	2.68552309548433	5.93155768249383	3.79269991170963	1.26447244533724	2.66258538292195	5.81084975580285	4.16357528043411	1.95596114835081	3.61871581416288	3.41084236207899	3.33808888403362	1.68496075404637	5.25668506534651	3.87088526987412	3.09776799578788	6.65448080943363	5.93012269163052	3.25683530113746	6.40510077603517	4.50606457887934	2.40819199167267	-6.94205429953902	7.44381483306493	4.76074726240727	4.4360817672613	0.382619215447836	-12.8657529350785	-1.98542032560881	2.42894386748799	2.091008728466	-6.44061458712425	1.9533641240686	4.95809135623632	0.166732510105721	-5.6028817089261	9.8567117334844	6.60397986081176	4.28617126915682	12.654666733451	6.88512116711245	4.46355202820049	-4.90475666648104	-1.78256650627585	5.30964134524994	-2.87106403132159	-9.90615566325587
8	1.7817851826384	4.76571159262297	1	7	6.35450292632938	1	1.6513555185911	6.29826042176487	2.17571094276003	1.47975812761095	2.28128803936953	3.31384117710327	1	2.27913354367373	5.84190321390031	5.23511948524858	5.19332432241562	4.76447098116346	1.28437699391003	6.31556294178257	3.84751228459785	3.69630769406813	4.37955070835427	6.04949528612472	3.1665304500468	3.63706280257447	3.01155919994769	1.81477481585018	2.13441639642837	-13.5213393066442	0.391638082735591	0.879256820242753	10.8056458448803	-3.72466073922044	3.41060211995048	4.2427839369349	-2.08571012378213	-5.02414733752494	13.3041660525487	6.61555919567914	-8.01069180604472	5.17756191703984	6.57006255197667	1.59586023444531	-8.61798514614698	6.52378698512077e-05	3.33393352527095	3.00986105112968	1.81778410533338
9	4.9117099607055	1.57290885018217	6.93487477311836	3.61601214931433	3.81774236009023	3.39737069960278	2.43984668802002	4.41269457313404	1	4.17805009606725	5.47922842341216	2.52852515000041	4.04819931672618	2.27225137268007	5.60179199282679	2.53379206346098	1.68770416675073	4.32573864102973	1	5.22047034044053	3.09992918372598	3.95870071475794	1.85836872965389	1.4131283852563	0.204685345025544	-1.33869933987296	-2.0369128847278	4.6956395616219	1.07232692884114	-14.6698260623532	-2.58770327907063	2.87597433435998	7.76850563984135	-5.59783381433919	2.87868213396421	4.2606892667283	0.953331116675364	-7.94700151821649	10.2234786117468	5.62682300236177	-0.0849615748180898	9.66468523898308	5.92079801388101	1.90584166498863	2.52199961264167	-2.03485395845307	3.34325811858084	-1.69000161776413	1.39340270836613
10	3.31757138735274	1.20935177368375	1.89984595045029	3.76620565000613	3.01304701993308	2.85274891144022	3.43754294233258	3.10312896953674	2.97133290705639	3.69770003957014	1.90595593487662	5.19976032325129	1.83884105549355	1	3.32170798641432	5.55214053898059	1.92516899694054	2.16640294134375	6.79868670605735	1.57114512797109	3.68614883350638	4.76344788576193	5.34462827247685	3.39624650583022	-3.2672624310872	6.62616894245675	2.57957378766515	0.00396901094846391	3.36892675274023	-18.5818365507014	-2.16639745022167	4.34091799881295	9.27708189571324	-0.151048661355983	3.04491225322433	4.69778158435455	-1.39194444569295	-4.76023108696259	11.3164398386204	4.45519639061913	1.34133697405993	12.1861006696664	1.92799155103793	5.85118959177648	-4.54291320760295	1.19532103891307	13.1690900938743	4.79720495061976	6.37833052274699
11	1.99855880081878	6.10281505964888	1	4.36154918686711	1.25297700125105	2.08038124228247	3.71924879142741	2.23226154215095	4.43578829264475	6.42144491867234	4.17842111274028	4.41763290568584	3.41080043814282	2.06584792202544	1	5.99291146310142	2.13722045878977	1	5.00046358226995	1.94518879609937	2.78216318221902	6.51009410067866	5.13410710918879	-0.263049879610854	-5.44436668015836	6.96123222328882	4.04362127328131	4.62653741006065	6.7599591329761	-13.2207288985066	-3.71966103366293	0.32375396936457	4.95925896478758	-5.11463096674899	3.36386348057929	-0.102187278835605	-0.553638515971806	-1.15410782245418	4.63324742977409	4.84535719999379	0.963566774085102	11.6413203541604	6.11698279669731	0.914948212936998	1.84003232621746	8.03626116589474	-1.91029292442358	2.78458620262686	-6.70902767861366
12	3.06079278040194	1.60054196339437	2.40456015801448	4.04772355486604	3.84991545728698	3.86374925213542	3.4584215339595	1.89252079071394	6.54835409216623	3.12980380457164	1	4.65684262179238	1.70152462879088	2.32938264198615	2.00982112992201	6.88804715676905	5.25215729573221	4.15549536715218	6.30570280174184	1.2282055349472	3.07682778198104	4.87482889171872	5.78037313089376	2.70298092347661	-4.09472484694835	6.18960150628003	2.24225503909439	0.554483733657399	3.41148885888817	-18.9658873041357	-2.05539668032935	4.19204096676606	8.71413125107428	0.411734002893636	1.70378700450962	4.04432079307962	-1.07053477288238	-4.04965088780886	10.3137609845902	4.09732962886948	2.13158481188982	12.4549391834145	2.72048990878228	4.89987791025966	4.83043800171478	2.33117490804175	12.4323517995624	1.76215626949464	-2.07611970222417
13	2.70830458741263	2.17857481504593	5.09906667235369	5.97784681262943	3.76467055966862	2.22706737284893	2.54582542105518	1	4.64805885126385	6.63595372149622	5.1117472784986	6.39542167767302	1.24230099171416	2.91767182973831	4.65992186367496	4.57391435664821	2.61374773331231	1.36304649136146	4.05461669763789	1.08267860009397	4.24638930015149	5.89283867123294	6.41044022979474	1.5303361520745	-2.4467204545538	0.40293272353804	-0.691505549444574	3.76029958082089	1.54648130140992	-18.7127313003519	-1.97914998233191	6.35924410472607	4.83300143345446	-5.84819341740208	1.84921068759581	4.85986629450775	0.00196619281707466	-6.52502943034929	10.7499737100708	4.08732086395168	0.448065810724566	13.160278753642	2.70290868486875	1.13285497324434	3.89119182888399	2.16147968957826	-1.21921244297369	3.21566715260953	-3.47957125412668
14	2.54285993203331	1.08091772734363	3.33538507530456	1.85269344092201	2.73255209167414	5.79289080593997	1	1	1.91639071951607	2.1219435671133	1.28692249786939	5.37330276630187	4.74060479176386	3.58274195493239	6.78300961916532	4.67072860037283	3.06963093965229	3.28366083372739	3.3599284756659	4.73944323062178	2.42162412895359	4.71932462099974	2.89920560678376	2.6765504762976	-4.30422969217778	5.65207935466377	2.40189386837554	1.9299273797988	3.93369669144236	-17.9545405464691	0.572440376035239	6.72875656208468	7.97166608914967	-0.68430032447769	5.01376610132614	6.14947475151072	-4.5324190207847	-2.79116923939833	8.58069686673498	6.06416112036809	-4.7660064624535	17.8118483283244	5.63055899076404	1.30700724804732	2.38073046008473	2.58908416781917	-2.18923652149068	3.78277939244048	6.18474976968132
15	3.96587378633185	2.43499349168881	5.25350376569209	3.88226020018905	2.67406407138705	4.62384401062428	1.60070931435377	2.47264763550876	3.41089814822518	7	1.49553950844142	2.69071115080499	5.36564944489711	4.20807524440558	1.25471073035487	6.51963438385744	1.59090101025784	5.65456007295839	2.19005405115818	2.21952670231832	2.16532632536424	2.78163966272456	5.66223630878237	1.51508530183235	-1.20451067401422	-0.143871984938203	-0.73176055369277	5.32123727817281	3.09967290866571	-17.5450831522245	-0.999254854301109	2.74548723148094	4.33856316626185	-5.09034736493835	1.5026292522049	5.75356587079601	1.9497708151135	-7.25473437368318	11.9263001404937	3.76448320080184	-0.387602339291644	9.83164136811895	3.87055913458711	5.76052813570661	-5.50971821124245	0.230206383656281	13.5547813990227	2.34331090444622	-5.48631098968139
16	2.83077187167256	2.38319733518583	4.92132571949008	5.38560483602075	4.22008570747615	2.4898098263573	3.0121191144425	2.05235882862081	5.71736414084062	6.9178025637763	4.73313138586333	5.38163021332487	1.21884638005237	2.94075068114111	4.54892271078305	5.55831276132496	7	1	4.40122869827571	1.78273296487924	4.35492957154515	5.05677502571358	6.37539243264166	1.66150079094587	-2.59706257506266	0.031328593131502	-1.11197607040731	4.4570572723813	1.56064407081381	-17.990334339502	-1.8935457722265	5.87103459088632	5.40667345253037	-5.74730638701862	1.46181237240644	4.7128471253365	1.12655489466724	-8.54732865164502	11.2708628612067	4.06563324101123	-0.638392258392799	12.7167660118383	2.80014280697443	1.82921184873487	2.45845426907362	2.58397957533718	-1.63767523072142	2.6408618969318	-3.48761118074547
17	3.22779699958078	4.80298418246876	2.44790740523784	7	6.75076489619138	2.48737842006419	2.70788592055946	3.08273259761747	1.79283742228329	1.65264301853509	3.67946360540935	2.24368703219722	6.38714309911858	3.33456692959742	5.46136736722816	5.18313044226542	6.28204034131094	1.92255987372642	6.59903420343615	1.97015077390477	1	4.22031230974977	4.69987493352396	6.57034226955917	0.749717228371085	6.61161933264139	4.21172381339271	-1.68683642115492	0.401882197819733	-19.4836897439801	3.03634240809293	2.7062184949563	4.90907765213225	-2.82039934342499	3.36387679028206	4.40844190595523	-0.557631813300569	-4.33086551001681	8.56004273282545	7.05177460315638	-6.38018191509721	5.67146598872096	10.8168929134475	4.06604688375969	-8.03375701602482	3.75223319350769	-18.3350892771362	0.549185289103552	1.13286697996753
18	1.31821897231346	6.01051209766266	3.43151876660527	4.776384805324	1.42835161670469	1.78527217384994	2.7794062111051	1.12614558019394	4.74941792114307	4.60008566292262	1	5.18484998740847	5.80567818211771	1	1.01865997060082	5.33568173383401	2.15474651669397	2.94918859631043	1.8313547481663	2.63596921206239	4.11915570293215	6.0903561001556	5.82755223655806	-0.0445686697609523	-7.51616209289994	7.19923422294737	4.12406739941276	5.85761451734293	7.53546309983415	-13.4527351826279	-3.53481693614753	0.939188421527329	5.01907784957069	-5.18923005092656	4.28882189593289	1.48062302925752	-2.02772354034394	-0.976561991518945	6.90493021729833	6.10604905376169	1.8464585867695	11.4955834246006	5.68386467250619	2.10374942444956	6.5501915174465	8.01277181397831	-1.657191495402	3.00097931127985	-9.25769389542647
19	3.96196143265006	1	4.83186994984433	2.130995958929	3.29729474494388	2.51593190645061	1.34993394453357	3.47701530375431	1	6.73737403396586	1.91636221035559	3.32065509180806	4.64516358683612	3.55949039322357	6.33530579952055	6.93029357155352	3.2404454939445	3.40991543220977	5.35243473356099	3.703410005061	1.84426525498261	5.39799879719611	4.48591216061107	1.7543125411499	-1.5635003244313	-0.319625969349121	-1.8435844695472	5.97032681073396	1.81279753259907	-16.4500957741688	-1.28391926343654	4.10827911178893	6.82113037923609	-4.49525506521911	1.97111280697526	6.36166686937379	-0.267861126075288	-7.91402567822433	9.39001733251008	4.60597080110596	-0.63213295637041	10.0641706492176	5.38304395648485	1.56400519288688	0.622698512217086	4.76956629303992	-16.1162210193342	2.34996851924173	-1.6187258671868
20	4.36248988625718	5.33845412181215	3.6396173790912	3.41341068848949	6.44424041602979	6.31817616782238	4.53941498225156	1	1.3108705934817	4.00240783665732	2.8928002707319	1.96358515523713	2.33422493133076	3.85847771742755	1.33930660006655	6.30505990133362	2.94255240003442	4.18257178918155	4.77528756072062	5.71297487146328	5.53141059846731	5.65105333762194	5.7037982054076	3.40726494207472	-8.59370551839491	7.31823433048233	5.47814000004994	4.2711995083852	-0.536641033698785	-11.8917962270531	-2.74500921099546	2.38192137322634	2.1727418182187	-4.59092236575754	1.31017035930733	3.80938880235407	1.61430586469079	-6.77556391924966	10.7732372678208	5.44039160514828	2.76752708528019	12.4969935330113	5.68046845091364	6.27287047258402	-5.10937510702166	-0.00727481132156088	-4.59546929304809	5.31904049420642	-3.10713298407366
21	1.20981022109852	4.10945302919184	2.081199586943	7	4.41970927861894	2.90113818916981	2.4500551942614	2.60487472719978	4.39175390644926	5.2439897721518	2.31466714913561	5.75273370722829	6.59391858058059	3.91356392367919	5.23598270314003	7	3.007276252538	3.06304625846115	2.71855454540161	3.62166413060992	1.12630531025127	3.84832144713019	4.8029550395075	5.70784860169342	-1.99884584738735	2.44055333034252	2.63140908184302	0.925345615192748	-0.38537939213721	-16.8527519637234	1.37330007436561	2.98876671947191	7.20589807982083	-0.453287149343139	7.15914866923497	5.72298619279468	-0.792096509977423	-4.51205637781188	13.6686848214753	3.73847121901124	-7.68539515521112	0.932532858474677	8.15062066086534	2.86938448955364	0.540786661309406	7.83697114982948	-12.182256968996	4.89032855338152	5.97223440230462
22	1.42544571068943	6.05779597055418	2.18350311608381	6.15726198079809	6.08700574779663	3.29690601681192	1.77883375061859	3.12000278917172	2.85541258138761	6.97788357726067	1.31262080540257	4.87363555249151	5.28539945540837	4.09124917117258	6.07598696488361	7	6.72508462085448	2.72714065624144	3.53876149864285	3.77796796437156	1.03191403028133	3.27718327571156	5.33557671630501	6.48308772745699	-1.06951419021384	2.44228442166556	3.20486642891461	3.09079210770913	-0.0225632202771889	-16.4691562076715	2.45070334623786	3.28045090277948	7.93750577637228	-0.513029169470225	6.67175363926957	4.86330848853457	-1.52662549147744	-6.1230990717615	13.0186687947438	3.57625775342527	-8.61129873285525	2.65189368678045	7.79040996268737	3.93656975914874	1.42809941057737	-3.7655853164626	-2.54481270064409	-1.8014538537033	9.22507176689062
23	1.39408440923715	1.23561663146821	3.49395388558028	1.9298041609514	2.24163108279382	3.13862539908227	2.16027233820635	2.40128033820193	4.13043073192504	6.09578904476647	2.36109184687536	5.40667096854453	1.94148921019066	1.83450039447299	1.96024570729512	6.5204513133571	2.73942879280938	5.82457606643871	3.61898982241825	5.52149227641003	4.76552880389243	3.30341414006566	1.39762197610627	1.83570555509924	-2.75063152005699	4.78167757708922	0.219513617556291	0.193204638019998	2.96896004656393	-20.1429444525611	0.265226495418685	4.80521126887654	9.20695565796707	-1.31709697307754	4.94011997388103	0.569421851525011	-2.96110015502816	-3.47223017548721	11.6986980744338	6.47793307905495	-1.8578682382257	11.336256820414	3.77045177271024	5.94512925121614	3.6016691398594	3.2762243482567	-1.6630400669366	0.424482818142573	0.093129382414395
24	1.76972874724864	3.25264172591804	1.53525905533332	5.9387970511869	5.06048060154884	4.90082240971478	1	4.18840823008378	4.52739865953397	6.4598540042926	1.14522941658621	7	6.11777413124437	4.01211644484893	2.69586567434014	6.62148288232252	1	3.22945986974321	3.60575443062714	2.56739885186179	2.59097874077534	6.03604479701163	5.85647990604984	5.24085376338606	-0.263314670074031	4.00614222819812	2.0996488703891	2.688665850557	1.1036232721896	-16.3062923927048	3.52808733573493	2.93283590069424	8.94854347101738	-1.62619504069893	7.58121448031866	6.75659903182219	-1.34547476520491	-4.62957361275911	12.8009489701335	4.24683146542586	-9.42043704254236	2.31947186251474	8.71213252111606	6.36744688147167	-6.48444076165646	1.31777147513275	4.71354312724237	0.754175550370494	-8.20637491622549
25	1.29752287428924	6.37658925857704	1	5.51133340216077	6.01440078080375	5.99345764906479	1.7374969065716	5.24190059193702	3.99472996384213	4.4237819840351	2.30286746065131	5.97230167236113	1	5.70168615640313	5.18638003194978	6.51407951543588	6.77232379692353	3.76165053238127	3.72149060440203	1.70969828001873	2.13844228602518	7	3.95040482629522	2.74680033070469	-2.57522067530456	3.18598847796367	1.77628895936253	0.231758148984132	0.457011359177114	-16.3443836223629	2.64885928278296	2.26809469801266	8.02864582716846	-1.00868084359294	1.95252962674999	5.18765322985357	-2.2481285646324	-4.50630013360375	9.5007419803068	3.84962697594122	-8.24737613008696	1.95068769851633	10.091341474741	7.71572832760689	1.87528392849952	2.39230099120953	10.234843836053	2.46067137863833	-1.92806060361032
26	4.19039061296913	4.37759447408395	1.45266651590959	7	6.64441091607136	5.73552023942162	3.11560929152742	2.76130552652632	3.42007604737005	5.25011461848769	1.0496664662873	4.50061345518217	7	4.78854841081978	1.21970651899473	6.86089958724222	3.98396777854747	2.65730370404633	5.67577709134051	6.05051981079441	3.20706524297023	5.94355559107541	5.19128612757749	5.39356878463718	-1.79255193838761	2.20226215162941	2.94291452607608	1.59290447048144	1.91896185020999	-15.7044839948067	2.61480216843021	3.30232063221555	5.40304672167151	0.240758259519322	7.19225808450221	5.2780001583636	-1.35361967802789	-4.89995084431663	11.0995027896987	4.02515810186243	-7.79299845572275	1.96324931085386	7.78598663394358	4.75007144730538	1.59663952225976	2.31934959791354	14.8136283126098	-1.06116178458649	3.5854574125101
27	3.88820201034213	1	1.10643521076465	4.59857056042133	1.17847193759067	2.31768684593978	3.20605979834734	4.7285268840916	2.89384246273099	3.05374268417585	4.53455456570174	6.2374960787651	6.67368118662243	1	4.47579807417713	6.50462766346142	2.3639491434031	2.06737850471741	2.11168480546289	1.05133615521817	3.82003244349256	7	1.88759954442501	4.67610372300721	-1.83053020357469	2.63343682732621	-2.15150103448906	2.69242042473504	1.07761700379178	-14.3527580365981	-2.51467863361023	5.2970272104232	6.73094795087533	-4.39550127393151	1.80217112641319	5.11973033365498	2.43161178268576	-6.06005115906997	9.46937095698019	5.82037524077104	-2.160862423194	11.4800280446463	5.6829974669743	0.401306226988703	4.59684478093909	2.04211155388737	1.15898297201029	0.401466322922784	-3.09030544063891
28	1	1	1.60254743073252	5.98333275417578	2.14937153478443	4.37455428232996	2.87727971980088	4.72617201496972	1	7	4.09751013212273	6.54364679970485	1.72914657846084	5.53555361051104	6.23008159287749	5.68671116866757	1	6.14199490960758	2.91240820454831	4.54732252563092	2.66882923041814	5.36340329218086	4.79086525693676	1.00478871487806	-4.00767873345448	6.82855556950876	6.03729518351615	-0.339772879001831	1.157561997089	-18.1764647385099	-4.56882956295805	5.21388546366583	9.77857647512394	1.32900163883565	-0.0544874843603526	3.84533082557145	-3.70059120293028	-4.92093336762731	10.0043798085837	6.22928283327572	-1.66618852084961	13.7143818021573	2.21898372565178	6.27802003658066	4.45454574701421	-1.39661245402469	7.95966372490693	1.29515667600081	-7.10890066087231
29	4.69495302318107	6.25055014520043	3.64662476849622	3.72626708833954	5.71295337974967	5.39187952166533	4.45519815614096	2.04849412522537	1.37885083148094	4.35612484172956	1.64256469746068	3.151290441941	2.20312743745199	2.4683441152462	1.42743234602995	5.86307233531491	5.19023751211352	3.13969566551413	5.62791310805186	4.08351540636896	3.70542178857684	5.79152701803259	4.21200232581286	3.0484571670207	-7.99234309642878	8.31586782494941	5.41686324454981	3.83628770007924	0.099785958822289	-13.3236570974673	-2.97496000053219	2.70709416870719	2.76744004064331	-5.76240683744408	1.91496791556311	3.21326128516745	-0.786901731497877	-6.59202126122558	10.3683052019458	5.56499605653043	4.91070370420184	13.0577063513063	6.33898469299867	5.55022275581025	-4.71726001114049	1.59310136171627	5.08021526883672	1.18171379899175	3.7981315265389
30	2.09942477654637	2.28555464849333	1.44297871197365	6.05345225053769	2.5858043273923	3.74310878653612	1	6.08883564288295	2.26974883326747	1	1.92678021704101	3.67321654906548	1.52950982097022	6.17237563149992	2.63781347711294	5.15148778939464	6.40054624841673	3.14640773196051	3.32123170861175	2.73205964428501	1.59461836543386	5.83140799009412	6.63752357222154	2.14658163199778	-2.73405410458254	7.36413848057922	3.54204707060581	-1.91312869987792	2.75932076256771	-18.1584229307059	-0.659180320969009	5.35498511071289	8.92268881534959	-1.0482275998909	1.80420973877504	1.97541011391617	-4.57133569401023	-3.77541980307552	10.9057577415781	6.95472797817779	2.74569848333527	12.7148937130683	2.05038518465841	6.52028057145551	4.8215500211707	4.03019991716164	-10.3926245868298	3.96709418068939	-7.58507751676028
31	1.26662132302881	1.76454279719812	3.32264351041445	1.95452953040822	1.4023514997556	4.08951561415954	1.97088006935578	2.28711298804358	1.89159045836899	3.17033546619622	1.77595722844729	5.14061606236321	4.32230701321813	3.31704297844508	5.90779755053974	5.03711819615075	5.78172178850792	3.1615200910622	2.91433190898995	2.78392818505202	3.23997632004229	5.75857838906705	1	2.05796166060325	-3.01752628710044	7.54190970469858	2.13955026696641	1.01517083131096	4.66073161300444	-18.8309531560186	-0.365711638840222	6.40020942840257	7.45289280759256	-0.103126952889185	5.44349478772989	5.50706886593327	-3.27379682319929	-5.74619779017036	9.12151198399824	6.22329763148583	-3.59232897495742	16.0960657962287	6.10308972845846	5.41448616664919	2.23943316107208	2.35790993464201	-7.52627402130733	1.71991858209931	-7.20843528161107
32	2.36309805848191	2.32645179135901	2.29289704350599	1.043125382294	1.46547828982948	1.7529143718722	2.62234323808856	2.93672005109434	2.43934431371329	1.4852728121737	1	5.89228280397261	2.23462467470141	3.12649867812434	1.88508406311618	5.18413013345238	5.85317112066541	3.67742000702685	2.09284578853936	1	1.95128447774171	6.58937032978859	6.11850599176244	1.89155841964156	-2.24507900622199	6.6251695397738	2.85889234518127	0.406762535480968	0.978456570611731	-19.1367518830913	-1.95263129326728	3.86673254885235	8.99981465301122	0.00145171349420561	3.65980442061189	2.02016717191198	-4.49509122162919	-2.61703750916789	11.8391689449556	4.63834737124215	-0.701945252516953	11.4001201197787	2.17743309377115	5.11830180940903	3.00892768661501	1.61639388925035	-9.36205873603315	0.623126283271961	-7.64319235585928
33	1.96308085701065	1.50557913182016	5.44725772534524	1.46479134464344	1.57207325304998	5.70058437303278	1.5697492331853	1	2.34076497435972	7	4.15426292974063	1.2168612902363	2.92417986575211	1.90684477998987	4.8286594447656	3.93984764059852	3.97485146782729	2.76288710764532	3.33473879302321	4.63445697323461	1.33115799056756	4.10484010775854	2.76889560851666	4.32420336062698	-4.92097712324009	4.09555742405332	1.87484296849789	-0.967723727419981	4.63009315905977	-17.7428108384653	-3.41068426576577	2.97192842473151	6.56881422773786	2.1734443841152	6.13357741283121	3.38178393925159	-3.6627583245425	-6.42292360469546	9.88577785373962	7.76412320181124	0.0653463250775339	12.855187264909	2.432999298893	1.54755244336026	0.279308707153379	5.70669628212482	-4.54798294820715	-2.17389743178256	0.518811472852293
34	3.77889756633555	1	3.06285342409835	3.93807904923735	1.64835527815058	3.96295091817953	1.53041237766388	1.82227640434141	1	2.91752188572436	4.70913669648357	4.63769179000364	6.88545044583996	6.22143077194945	2.27525470216152	5.56401987202645	1.16782688108177	1	3.06970478304663	4.56992455243433	3.75903565382432	6.17959710127562	3.51785255117547	6.12374964022637	-2.37201038924374	1.60278579541895	-0.16322078923886	2.59427316289935	-0.408098813984878	-15.0300732305958	-1.08536802357336	2.62856041704592	6.37001245098234	-0.844589649822013	2.60678892860397	6.20367740008746	0.973389171066515	-4.11099428646121	8.37019923532224	4.7711144471307	1.11478114547966	8.89414687555221	2.77357461590056	1.41560552545174	-4.29862997293361	7.02055609066219	13.7673781458955	0.557848130979895	-10.5731611609995
35	2.31440088002411	5.74450037916563	3.32517617615407	4.32943190612488	3.39204760332769	2.38135036401675	3.51167550839393	7	4.41443134244972	2.04113066449839	1.29744232814434	6.85456459716347	6.12639015674711	2.56185937116072	3.04448192631568	5.94327889755934	5.03660969526764	3.52122702135992	2.48712946917726	2.79597642328231	2.13686500672258	6.30955100125157	1.21268577582955	5.02972535736714	-5.45312448896054	4.06993137849629	1.50544789358491	1.41274433270955	3.74779973369516	-14.6353487287178	-7.15067854529507	3.46531851536367	3.67543306694572	-4.72664987398541	3.73416025670613	6.05079111767667	-2.63549589558284	-9.33648738055388	7.85999369177186	6.81282512715424	2.20612495012745	15.662260618382	10.1532348526834	2.14370176737359	-2.09249827824862	-0.854464622121528	2.07073876734973	3.17526366260264	-1.49601468428636
36	1.51281230508975	7	2.42990569239775	5.0318594040041	1.08050757915371	1.66283027553555	1.65294921642755	4.27350346262349	1.47188635094828	7	3.00870530432769	1.33565566183495	3.7324402260814	3.55050208597986	5.58824397701429	6.21680210654297	5.60327959286823	1.18512389145029	4.95874224077774	2.98621582595712	3.70018141899496	6.10015247846065	4.82780221213981	1.07075369691068	-7.08547499621409	4.98075882701479	3.70264779311945	4.78896717921589	3.09805477775879	-18.0016436441839	-5.860681122884	8.53969810342278	4.88604767726358	-0.903311483220634	0.700973637475358	5.64841115730732	-1.51405312127094	-5.58611962152415	9.35366362284227	6.41630829833279	0.718320971705097	11.1731455078281	6.72322805671471	-1.64767188190923	3.80488280770465	0.579517702397898	-13.5358202095602	3.60091816064971	-0.553807305293091
37	1.16057754414561	2.12327442146573	6.26034858321907	6.97723256682876	2.51961060000974	4.5394689940745	1.39801792765266	3.43336861976038	3.63421572191917	4.58903736943739	3.69396713598469	3.17274603035656	6.51345458554281	2.21831492652931	1.21607266949294	4.43725490535029	4.35568430871501	1.1013302355245	4.14411846166965	1.61231376991499	1.09638681272506	5.29062479571611	1	5.23055222820728	-4.67501244737724	1.76344652841171	1.453099454527	-0.140158659066914	0.892483910797328	-13.3538630459011	-1.02517655564096	3.93765343267804	5.99540324532762	-0.296291032666832	1.4400812494486	3.56816882005216	-0.166554011576771	-6.20887705579463	10.7606792564089	6.0790476674197	-0.181581111605305	13.3072149013485	6.50383096266705	0.605111847096451	-8.19769324050483	3.517121688459	-10.2828838730422	1.55531869656117	2.60412781154135
38	4.55835332876842	2.6273739747804	5.5176286161146	7	1.9959389858541	1.8006359236572	1.57624689419664	2.73088456754938	3.21476616346107	5.45370254020336	1.59718304465272	4.29582683053557	1.57630862913001	2.8771915668075	3.16976433487401	5.28912668477011	6.53710976765738	2.59772161713172	1.68281668832451	5.18520394896656	6.9241959843953	5.53357005704207	6.10082828830761	4.95128885692238	-4.09423317898951	0.238604671904818	0.219831804991328	1.77837392420073	0.257108568255101	-14.5514228908229	-3.04703466042794	3.47385761544814	5.69686504760462	-0.0114510447410712	0.0659039297954031	5.01529366979483	-0.233460798489808	-5.60311426344551	11.7216710249657	6.3360061241141	-1.57589576952738	11.1428154554206	7.63012209658468	5.5762355576554	-3.07143957033443	7.85582363068773	-2.41134468917825	0.649716601098157	3.89777947524813
39	1	1	3.667678758978	1.44053376182744	1	4.43495275074361	2.25797700615487	2.65229849534902	1	3.13803962074631	2.21355327274062	6.37767843893893	2.29381215234571	4.26632163700527	4.30642500375821	2.89109945703831	5.50316893274113	4.76232359258908	3.2976552952516	4.65223556170501	2.35164065580652	7	1	1.15079555525052	-3.60693572945674	6.64880133095956	2.66832392275612	2.09656228720578	4.56693428467854	-18.3654279469994	-0.754727137137007	7.32995227561074	6.9230381570603	0.58828449023438	4.47623738675299	5.96438273599541	-3.43213071558331	-4.57821081277116	8.50562573471745	5.17479421163147	-3.34077197956597	15.6536546204055	5.44955095932528	5.12320177435395	-1.46721695890281	6.0464945889357	-2.06301052559008	2.72606739069498	-8.34064730699171
40	4.3674352638625	4.95393024619868	2.65724392313513	2.47928594615916	5.08191881092603	4.42800012051398	1.68436202958656	4.07272960051762	5.86982079877246	3.43885572121894	1.73970004939087	3.7107973255553	3.73441472599334	2.80170433096262	4.29882528137604	7	1.31241221572094	4.76681231256828	6.62397469982381	5.27390153398917	2.91070037606711	6.52085312881974	4.5149330022126	3.11532782384752	-7.23365130014767	7.97504981606267	5.24477722064621	4.95131025875265	0.470903692173337	-13.0843971441647	-2.45660006414957	2.83554777901102	2.64968092290963	-5.64131359610542	2.81678290842191	4.36613658794633	-1.12285569584765	-6.1329397736278	9.66764068804873	5.61233581065067	4.5865875195319	13.5714014966989	5.63272800962759	5.08430147224766	-7.05081819672743	-0.316367929587305	14.2966993791985	-3.39947850032731	-9.98588353796177
41	2.79622825866338	5.50212023243616	5.95792853315532	7	4.34162614510719	2.49210636760756	4.13582297265969	1.38848265023154	5.14910750788524	2.0214801173895	3.21081592227918	2.1133114394754	2.21972181202164	3.59519276695563	3.83275859119518	6.24144076488204	3.21132859290234	1	5.95444883779668	2.31635014463474	2.056808142084	3.3229221790116	3.77507645548695	2.90348196287549	-2.55992791022267	3.75437859369005	3.47143404068164	2.00037497330306	0.751558923448434	-8.01467042488117	-0.0557438205724273	-0.689187516269241	11.273301793284	-0.810584231749717	5.37046516735913	4.98870510143151	-5.6181842841241	0.664182335042999	13.4456082510699	6.79549910053879	0.577815873709679	4.06591446511057	5.13230235779314	3.2409673559777	6.86498767550443	2.99067141013882	-1.87428917315609	4.528545789566	-4.68462758886857
42	1.62113359078203	1.98831837777405	2.5618447709483	5.86054129609959	2.2247904671627	3.76892592836291	3.91913944719846	4.55528644325647	1.28349940181973	5.92082337876154	4.21967113037962	6.9280740923538	1.6665830151808	3.89681860777382	7	5.82939274854855	2.15947042286703	6.49123560751878	2.77331741989798	3.22206596731808	1.7889932296582	4.13787420915835	4.60231106293084	2.91798179138359	-4.03942285253051	6.52599350704428	4.53206633510904	0.0960078791447081	1.60014397366887	-18.5756212732267	-3.96110610717298	4.65311317417808	9.43842676797506	1.19373923540411	0.536673193381434	3.0313311049828	-3.84079694921429	-4.54855738691031	9.04860824839271	5.89862483305267	-1.28343323366016	14.5137931008949	3.0561061097217	6.41914789568	4.40879761895085	-0.67183258824082	7.34227308721541	1.6811242321713	-6.62721451681386
43	5.63883558081186	1.33472269152392	7	2.40722952737418	2.74787563206866	1.94530780244178	2.042954599489	3.16115540523079	1.82577342840656	3.78864829375325	4.46994975737838	3.7929159634279	5.12221850438005	6.42694393325452	1.75383384528647	5.54545820059292	1	2.25845716139807	2.1901260124548	2.53314215452527	3.32435170999562	4.61500858477694	4.45024125994542	0.25093626327074	-3.16932427598832	-0.405712391262683	-1.75623255122216	3.9676943393128	2.39615917315757	-17.4121101533227	-2.84469964227347	4.43879870902887	6.65434871467351	-6.43819982536542	2.58429445773134	5.5341097807477	1.28684506670435	-7.47442586571786	9.34813027245221	2.27831420918128	-0.334813365795102	9.23132652343285	4.08444751540629	2.63360105820105	1.78113983710106	2.2713925217296	-2.81595213847631	0.117637705372058	-1.94018699517174
44	2.95663339475053	1.18170850577777	1.41139383242795	3.89029790424333	2.07434718139633	1	1.80440401334666	6.65658596952293	1.65312986265645	3.24952423157035	1.92927581596097	1.66422058579283	4.63598960459424	1.97329123265561	3.37248486784181	6.23043546804563	5.06368004662485	2.81822874789816	4.13268309223545	2.53880459643658	1.51845546434729	5.94245474156572	3.67773424466727	3.82217732741688	-2.50874240507636	2.14117183014865	0.265870107071412	1.24915524386554	-0.332918443906337	-14.9768951988426	-3.10570311011668	4.12109921654039	8.52910806780606	-4.02158923581876	3.03463741364654	4.49096274458225	4.33572751582009	-5.6927932513773	8.32776964248374	5.59500041292081	-2.1137889391567	11.4841657307917	5.22491904400931	7.39615419966499	-4.41187257986637	3.13634010133533	3.92491308394093	1.50429741304278	-6.40672188375849
45	1.10186521682232	5.64647379738792	1.11230893466956	6.49026704212869	6.62828533574981	5.02324346572102	3.52727400276686	6.9108593011731	6.42907722421504	5.85887773538966	6.03940999037786	4.13782612265478	6.15826249830902	7	5.09211507992455	6.08750228081692	5.67167941814945	1	5.83855798765997	1	2.92159559304646	3.89940299730961	6.54845903169652	5.74581161486683	-0.713341812416736	1.82292896927557	4.43370028918551	0.720697557756795	-1.33705242194955	-15.3354710380387	3.57103028523446	1.45114628557111	8.29724663753101	1.01595060510818	6.51206386548825	5.12321032729435	-1.44748583360992	-4.15703300256062	9.22413960543665	7.01105688889044	-8.40535626576216	2.57526089222252	9.47776549659092	2.83266122089289	0.712671941772935	13.4896952705681	-2.70427301005764	2.71740437717136	-1.49145938797777
46	3.12171890812036	1.57397176797412	1.53993769872807	5.91422009756081	1.84766901984523	3.85877829587974	1.52856811094833	1.62770573752069	2.48770979803447	1	3.36821707734826	4.7248069624439	1.75760075479103	3.28937995257929	5.68459784778866	5.34843856868131	2.24329880491549	5.30746809345565	3.84753287220195	1.90196894036159	1.10885227634441	6.19916298141355	5.53807170400473	1.90420970457019	-2.2484538098089	7.35494357157666	3.26505083798465	-1.8931281851073	2.94442755282805	-18.8108437911619	-0.78030332803841	5.52770308318362	8.32499937835828	-1.4716099847484	1.76092164861272	1.71536308636856	-5.05561083466756	-3.81199268408091	11.1517732449225	7.80448590901968	2.63740041805306	14.0281844256889	1.74415219200481	6.2790219437576	3.66371946651022	4.00074927799636	-9.35509734268166	3.73948016305621	-1.91547400989299
47	1	5.65584257491513	4.20079125011153	5.89972757240134	4.85868165712292	1	1.13060874136697	1.85623171816119	3.4533449376106	1.37469512457107	3.87668663510677	5.50567467672722	3.43339940167112	1.97169813718627	6.06429823970307	7	5.85624349578103	5.18891577597824	1.16761238936149	6.1102017443795	3.10229048739737	4.00155004031194	4.53271569191788	2.94232645790509	-3.21226741439624	2.86748976716276	2.08758578133589	-0.178536605843906	1.91865573513994	-16.1658535993231	-7.57536501508895	4.53066177661311	3.25016185751841	-2.84099809173251	4.81740648307649	8.63112398253298	-2.26148978166498	-9.40023949660169	10.0029947161084	5.34503078804268	-1.72110373521791	17.5945862618846	8.97701930384277	2.52556035798024	-7.50804430046513	1.12451981968538	2.49039909160355	-1.43428308465885	-5.04337446314005
48	2.61609016352782	1.17965916095413	1	6.30032677053615	1.00476580776324	1.3665450041203	1.1618796428178	1.40547392656055	6.11797413930255	2.38118940336318	1.5144003240554	3.50835040954136	4.92167733376186	3.51327933680184	4.11358917846573	4.83320835330013	2.16980271024857	2.05726352314493	3.34131144633406	4.23981612615165	1.0670551354984	6.81402742933124	3.58066938635144	6.35596008545046	-0.665093757916336	-0.786018644582576	-0.961578144908812	1.36026764726854	3.03216844460181	-17.0863610367254	-2.03620515224074	4.09549855894942	8.21654126997711	-1.12759285303961	0.60655944199576	4.99792343673899	2.49287851143852	-4.53599998359707	7.96885698931706	9.32591735442062	0.171442824690273	12.4874452149737	4.76194349935357	0.00720777363591656	-0.208868448005904	6.81062995698589	15.2555278670211	0.117839763387466	7.71253775414281
49	1.90960587070315	3.58707691895453	1.81108544147824	5.72216210123643	4.54179741007451	2.30001798653484	1.3564741429627	1	6.89925400075011	3.69348849333326	1.86471712241127	4.37270577504306	6.30826108481701	4.07230348305943	5.73258022722548	4.63206711780478	6.27346673855161	1	1.78734561283312	3.32335711252674	1.71871491087888	6.41777796062013	3.22030557596424	5.06219766138769	0.475699118149355	2.18599420685974	3.31761205759414	2.09361075620394	2.32311787163016	-16.9210233113485	2.00623335437352	3.46529445586627	7.48512844261055	-1.74808553988855	7.2244506159103	4.5753442793019	-1.40036906759899	-5.08932533517016	12.5713516229756	5.29897415189187	-8.43453443111582	3.85808794948373	10.0486446678291	5.48131197229165	2.68214096814434	1.36316571679939	15.2978337943114	4.80974358723841	-8.74489176256835
50	1	3.51267234836977	4.61656574196603	5.66246755706633	1.16911261840624	3.60330741800228	1.15094278796362	1.05694964390935	2.16643213246954	1.98777393800208	1.54822068511416	5.92623552724314	4.70182965984614	1.07181899130239	3.22521669187094	5.16895398475937	1	1.71251425140014	1.24169213642254	3.34904776668032	3.77918904173267	3.07773864945081	1	1.84753207716571	-6.59554096203246	4.65723401739929	4.39416612025559	4.25329885899448	3.7565893583348	-11.3356852761998	-8.53106595622765	1.51658890947321	11.2424777241871	-5.21963018979522	3.85992586524782	-0.535273689529128	-2.70036671761306	-3.53043684587937	2.63745671328387	3.58672157989967	1.40162764378178	7.72742259453244	8.48660770016736	1.60992137089225	-4.94533084496997	3.34714964049666	6.36761151299768	3.18719498930452	-7.29081970832089
51	4.18587227686054	5.49424496123152	1.1184537195279	1.26069050726841	2.35119846888709	6.1386263942641	1.75573320765795	2.50510300300183	7	3.1320748813041	2.99694652694547	2.57665853102879	2.67620060690622	1	1.22202065492591	5.19315504482651	4.59736791258457	4.54650314657066	1.38685779033259	2.29215799252648	4.52187095574606	5.53870782654743	5.97487728761773	1.67201931968217	1.26815521938025	4.44345587253095	2.23553988014433	0.816658471555651	-2.01588162339681	-11.8446200387943	-7.41528353385607	6.75854740223731	9.46596611445759	-7.03908944916147	1.63099208570688	6.32781773723688	0.761395824437722	-8.29609378448198	7.43909091173306	7.56355092545505	2.11671010508441	12.0502001963485	5.69486620627199	5.33007688556973	-4.777515393018	-0.923227336300996	13.5801606814219	0.191735673699674	2.13846252571546
52	2.51087151623944	5.90629566201252	1	7	6.43474106481985	1.60396714928932	2.37356896095123	3.5844944785601	1	5.11696054403947	1.75899677680721	1.07972843195179	1	3.58717274164479	1.84272310146271	7	6.19275355265699	5.70911660853327	3.84937141878182	3.80212933123472	3.31742783414087	5.1320491584453	4.58022251226233	6.4890722785755	1.68854857895189	4.10009765176553	4.4365544813899	3.02385634140997	1.37645207199143	-14.5660375619115	1.32612463727867	1.44446410179165	9.93138574407842	-2.76561161302761	2.92591344618949	4.44183866189553	-2.17149618069383	-4.0383369351518	11.9323287652931	6.85485874519107	-8.10973806991732	3.60967033125058	6.44082099514891	1.39266752673251	-3.7556312754723	10.8495795553651	3.71786788710757	0.648918120692465	-3.66624430289387
53	4.23557240966695	1	1	4.94266776328396	1	6.56504972062915	2.78398163978647	6.40916890905178	1	7	3.38773222430614	1	1.23937703230641	2.91747324453208	1.63215315759887	5.09931558173421	6.5860464168405	1.4472474262624	5.76207086301942	1.13861034805632	1	6.99406735614958	2.22128535382357	4.24705078538064	-2.96933894837595	1.85920617767788	-0.187208844219101	0.75169031586064	0.427654456184751	-14.820898122211	-3.39936508758112	5.05802547047568	9.63152544411176	-4.56952492299766	3.02357361448443	5.29700518021004	3.39658789287005	-5.973177045768	9.27568644544334	5.86452536971082	-1.21851932667914	12.6522929954876	5.30977493771066	8.71848510324175	-4.44701738857593	1.99004134616596	-9.71825861289005	1.5032131096619	-1.14650576743073
54	1.74382237129063	4.34700307844001	3.60319747036169	5.21261188122242	5.26441013380513	7	2.12972669236501	3.01471400492016	4.97698892555248	5.07249904681128	1.24257513583807	4.57048789969131	5.84618991298454	6.98397431177777	2.46475925330949	6.0321926999842	2.46466548538976	2.99581633658539	2.08869408907452	3.99452735568166	1	6.25251719231067	4.70782478971247	5.98156366762354	-0.594930090506576	1.49002147553932	1.58890323255862	2.20434001993951	0.335324400586368	-16.3875033715903	3.95381228486857	3.14843197462731	7.60072726746093	-0.439945023099488	7.93085393389857	4.88868592967317	-1.95718933985859	-6.22962701879215	12.2585449461136	4.26821222654794	-9.16364802015392	3.67344937092147	9.86997640065797	3.88809579418819	4.55459561165824	1.39275851692545	14.7731321962204	-0.142247738930894	-9.64159360702826
55	5.12812314962035	5.60230497890426	4.51653805116088	1.97671862361484	1.98129806441715	1	1	1.43738532438621	6.18924875037717	6.64848062164503	4.02288122389269	4.16709554662898	6.33442114096242	1.20663653217814	3.52911358861653	6.02223939668024	1.33107630387099	2.72873874546175	4.11110370612132	1.30802010282218	6.00426188864489	6.08501756804889	6.73399160684145	5.92452500614112	-6.58985336629184	7.21096874246375	3.93664537704924	4.60993664130123	0.0907708924885896	-13.4238214208131	-4.44988536301495	3.55500770244219	3.59065002277909	-5.25086101891595	0.430726614205802	4.12985324012721	1.61469593141951	-5.18859027131076	8.52504816617186	4.13876912242695	4.75350637747539	13.6787783773268	6.31459665137395	-0.309150933902992	1.24086962352353	4.14922803122405	-2.43046821403312	-0.151231595544923	-2.01993383406343
56	4.1590700106901	5.22145919661226	1.21038293962109	3.30070234566454	3.86883608361762	5.89075330911335	2.13086192435234	1.13924631688894	7	2.68660842542105	3.35703980623716	4.49410249911342	2.72131696639759	1.33415477365745	3.71402608024895	5.45227585398352	5.68037014368204	4.26395948554461	2.98228755838373	4.78622186231142	3.63462610155569	5.01032766267373	6.49559930268774	3.31750366845224	-6.96735692269529	8.97022823067276	5.43129083723511	5.31408999686344	-0.517909532093399	-12.1649011151959	-4.71901433483052	2.32174959725863	3.24621670087618	-5.75063099536696	-0.677164222155751	3.60628075486236	-1.51478398076496	-5.18047660655233	8.77934934370123	7.2773439708881	4.49893836064511	14.0578271247263	5.71223070991015	6.57605533057692	-5.19810022005473	-1.65490994447308	13.8606081252833	1.43892833321903	5.72614032195898
57	3.53533279926936	1	6.04367330813178	7	1.91795713863681	1.50930552569313	3.03567196065879	2.02591047905255	6.04479805981902	5.69417486266116	1	2.73916682323902	3.74276417031278	3.17770949303078	1.27665623865311	6.88580177338253	5.17787916757758	5.71614524314849	1	1.54808667715305	7	4.62363456916636	4.51154040518948	5.675935863331	-3.70170171525313	0.0164566639056742	-0.114056280065487	1.69167346111374	0.665441901930948	-15.4068251603712	-2.10857494409193	3.44861818689749	4.66875265467651	0.00238304616478985	-0.516433675631232	3.79175393880369	0.611438631826943	-5.4989567418654	11.1898450443727	6.94244572782301	-0.980965793116037	13.1390107812788	7.14775051174232	10.3891019493656	-3.16584538688045	8.37195027396625	-2.45887307563912	1.31955664895325	-8.59341984412948
58	6.60725813678637	5.98699628270982	5.70493260682695	7	2.85459288969063	4.51572043063108	2.47395122686253	2.55681036928577	6.49912187267781	6.30837120611568	4.73484897467016	2.67049070708909	6.4434899404632	3.83654469735372	6.15301164330398	4.82411118841166	5.42279208596711	2.38918495805211	2.1692239245121	4.21194563932843	2.71506691400963	6.27107596487499	4.56200890550835	3.51042465676114	-5.04613372384248	4.2116169666912	2.48146600915643	3.6870136835256	5.34436575004681	-12.7527282288363	2.3563408674599	0.81604427041575	12.0166369196595	-4.30829997461618	7.41522491019195	4.68219535489941	-4.98778014845152	-3.881340751401	9.96661103849675	4.47996188312131	0.546816578823901	3.89693779554942	4.04154942332314	3.20100413504365	6.86292566696015	-0.274746335316961	13.1429276423681	2.01227274473911	-8.3022519819668
59	2.85905929160512	2.05488467120036	1.91607062535374	6.39639339993015	1.61408047949926	1	1.33955703550083	1.80038408147976	7	6.1536754880106	1.91882147854935	2.60939656988525	6.3056730452339	5.1964839522516	3.45468823160581	4.10109780123833	1.93483323085978	2.2126213178694	3.95940283829651	3.87738036159325	2.4529685820398	5.35588745131156	2.68712186206435	6.31968170680223	-0.921129650360704	-0.223200047805439	-1.25809052603612	1.96826676309995	3.2917514055832	-18.3675266958764	-1.81327947994141	5.06842332614652	7.41444981232829	-0.924874048357181	2.17166921323096	4.06386169083745	2.13676174808239	-4.20504432824613	7.95601370737962	8.09998627804305	1.35067682572797	12.9330397315633	5.12955307779306	0.449486597357917	-1.09501506215528	5.18045813332655	15.4968953437968	-0.78347071336948	7.19690984809098
60	2.04288243787926	5.26896764128928	3.84562982805502	6.82288285442563	3.46619400462099	3.01230123046142	1.40059851377587	5.67389379562637	2.46307767707087	1.88522158432932	6.32348429894555	5.01115576287957	1.19480156804433	1	6.48219668147395	6.1362202953206	7	6.78422106451729	1.67536565320983	4.2236116706696	4.03234524635952	5.97887355004046	6.32583697295507	3.02368576266157	-4.56302257162022	2.73007594712562	2.02062246699445	1.33155688384662	1.76368758024494	-14.6075578655061	-7.88622152274167	3.33267066848398	4.49373189348371	-2.42052583194155	5.77921846839693	7.36615062213599	-0.516125019337186	-6.86518544221494	9.63543188340639	6.49680437666795	0.368420246170156	16.5323823159663	10.6209029850097	2.82535440026478	1.5192715238746	6.35764383105969	3.21096157616915	3.7835809596987	-1.95560767798558
61	1	5.08766382452797	1	6.24085542896019	6.27363519246011	1.56353925889126	1	6.21545617692655	6.00283732345978	5.64022498589893	3.68536191169204	3.71867359640123	5.45495440522523	3.64035549279199	3.01275506033202	6.47513258415669	4.77294110810686	2.56797910844433	6.18055839726411	1	3.22377326226268	1.56852385416785	5.5946371472676	5.34482735270729	0.664650228097666	1.95210012623052	3.22492950916762	0.369470521349641	-0.588781018825811	-16.0571763765277	2.12833444026821	2.65689975637575	7.67536221550796	0.236944214267701	6.30090203461752	4.85860322739388	-0.865717384715934	-3.17135310001227	8.58221900641684	8.05136641193871	-7.09821863443383	4.08155448328513	10.0252112851649	5.02775479442897	0.077461437266023	13.4268007473151	-2.58934851404034	4.31740503646349	-0.95654083815979
62	3.11026612789216	6.19099661090879	5.46428915706046	7	4.11267630134708	1.63755554633366	2.5637810258012	1.827231362446	1.13905796173038	3.86391381295821	4.51418817092519	7	4.60257424205035	1.24697683478763	5.0814790598759	4.78318989268578	3.24216134160498	7	1.87151704584141	3.73087308398829	1	1.76907485428482	4.9766112275353	3.86587650860785	-3.89531414098747	5.48571393674719	4.88104956100405	1.63514496086794	0.401409181504161	-7.26406089078308	0.202700563743775	-1.70123988919183	12.9047261514262	0.0840766021303882	4.91137296233796	4.47298723468436	-6.4706586392249	0.27850864873625	12.2345192210833	7.32225265874709	1.28534665365838	3.96476936610173	4.66002642187816	2.65690685770059	0.782475551908589	-1.9098443172252	-3.53114785986682	-0.0413299404949049	7.84265051975005
63	4.08473935797576	1	7	3.58150585013404	3.34775310878622	2.39439249557841	2.68183406371428	1	1.50733353078201	7	4.33341837185954	5.79621858735272	5.51093452863421	2.82043460307483	5.83108940208592	3.67271857247254	2.00925638718279	7	1	4.02270187016514	4.35691253651222	3.76057103885618	6.93275227620069	1.54271670215506	-2.38043913169238	-0.820508408467456	-2.58621906088561	4.72438527571119	1.72830722402691	-16.0243601463784	-2.37050017300368	2.8512083843233	7.04645903552399	-6.35127588645704	3.93673050150086	6.1102232503341	0.564135802126806	-7.6071379150545	8.68928186448906	2.85044240205103	-1.78487038929288	9.59299657409071	4.44897306026494	6.17701889722419	-0.916352373139555	2.27409499280004	7.06443201383294	0.435624922849591	-7.62326550022219
64	2.84128086099961	3.66312149783072	1.58145710466039	3.20263130205596	1.98147045578943	3.0509969683965	1.39829425295313	5.12160939513553	1.42573001988991	1.55120342221937	1.53500693271366	5.56446990362107	6.04138826384026	6.2105074212181	5.03028504247694	6.46814338092934	6.34988612506078	5.96686372504847	5.20292377749078	1.64784804743179	1.54720276864016	7	4.49807353303637	6.06852325656187	-3.07929150976899	8.86691406173752	4.15849488472702	2.84507736932643	-1.50147306335975	-11.7897742200474	-3.45104306860675	4.82075031777437	9.64234335730553	-5.39485185280603	9.77552329434218	-2.71499045710897	-8.66036598681553	-4.19316953102221	13.5510497948505	7.31978167874735	-1.38558113230117	4.15054514671262	3.36395688347705	4.64524889583099	0.565367389288626	-3.93058981169926	4.92447946007846	2.46495975213066	-4.82669505670576
65	2.86777167938466	5.08749093218463	2.92115266546712	4.68163635551678	3.60827533605563	2.24915674463131	2.1242437892722	7	3.56230674121985	2.15254737454767	1	5.76258884127788	5.62979948350605	2.79860907006729	4.31388341807111	7	4.12685649969878	1.65555908872552	4.40587868146541	2.32159805044645	2.08456252526571	7	1.17711992292135	4.14987093221306	-4.88866438773637	4.26722341807471	1.32153107229357	2.25742061839022	1.93159913013917	-15.593394440795	-7.91304743388212	3.42425268443099	4.7150227435219	-2.61292981558939	5.29458729009301	6.51326940821582	-2.58040295137679	-7.50641493039728	8.83487202789493	6.99065171051963	1.66644266638334	15.0588607547378	11.3060265401093	3.83623338407858	-1.0060439649048	1.0493914792757	2.52792674140474	4.22565121269241	-1.07023815438644
66	1.26638679204591	4.9887532063265	1	7	6.77636808618007	2.5587436602226	4.93357995365411	2.96209235192993	5.03175261343784	2.41763490906717	2.54059251480904	6.75008642446134	4.63007632519781	7	3.36840941035595	6.45668909159134	1.22315654948902	2.15992864740512	7	2.17576548917732	3.64377941991413	4.20507106493537	5.98059868883482	4.84024225169381	-0.436284702187367	1.25313513646432	3.91851531213299	0.401194307906123	-0.299121473551984	-14.3576278529917	4.11037082266995	3.02702557426771	7.08702757441272	-0.0112069457634993	5.16965756579064	6.28441374738504	-1.75932197170917	-3.21420954171313	9.6218668040977	5.60612776739753	-7.8306776238358	3.75418062728275	7.78169327522809	6.08029779205526	-2.0809111227759	12.0379109482917	5.01856838376606	1.02844281875775	2.30135818594666
67	4.46561935234069	1	6.42373414005938	4.62742711307963	4.0014626519901	3.36470570044857	3.93363752687925	2.45787588336259	1.41542272235807	2.6791531474589	1	7	5.18921552436383	6.60863172695737	3.20516001701548	5.72429986159069	5.99992194817179	3.996482421002	5.69571545307846	1.74208942477191	3.0758023448198	6.81634865479675	7	1.03867269218284	-1.0145452774455	-0.986771851106616	-1.54711070406443	4.83202677366179	0.598474258210158	-16.0009679481927	-1.1497230598869	4.44568541483324	7.38320624596705	-5.86000778514109	2.44484213514362	5.20884493869233	0.502185513472537	-7.69387581985321	8.66513080883498	2.45545437994	-1.51014463589814	9.09583970747839	3.04182447449687	6.59200275662361	-0.0163389712124842	0.93678296168033	-2.87290347731614	2.06532860579202	-4.35729639745877
68	2.50061778492119	3.23636080273557	4.22415944234774	3.856367826674	1	2.69868325922658	1.86424342016696	3.6075858695404	2.05262407118865	2.03336988200274	4.05893759986086	5.25899901991773	5.38348892090469	6.69611924581743	3.49245505483473	4.55797329224338	3.65736308851529	6.43791688156798	3.55057285731405	1	1.07121254719559	6.86787450638951	6.63652237302441	3.44764126763256	-2.75678128189537	8.79487475592038	4.54129206882524	3.42406658663839	-3.98757320956948	-11.1495617841966	-3.13998814645904	4.58809655450331	11.5742419589531	-2.840214780352	10.0013131102974	-1.18415091933668	-7.3415881677338	-4.75435390967326	16.3713462185722	7.51903250603466	-0.85188123362243	4.02213676443259	5.18753448211497	3.45679274582682	-1.0647539094728	-0.745302745065469	-19.4701023513995	1.50654690033115	0.423099283850968
69	3.49466726208021	1	6.29856020827571	6.42224355093023	1.69739312337884	6.88841399906624	1.04630480166619	1.92811739777299	1	4.92760886188368	5.7162562231942	1	1.6109511339396	1.26197537539336	2.62458463921008	5.86989931454338	2.03891718200627	2.42888443772694	3.14569953544288	3.01723144392262	3.98869230685794	6.65102112396425	1.70739832484231	3.68337354946062	-0.654126802399722	1.04258954155091	-0.760460775459915	1.15514883963437	2.12711295395269	-16.1220393108222	-1.84654294269474	5.36597991664494	5.12015897433746	-1.78833261954276	1.24710261169573	3.61585077471945	-1.25282520547898	-3.78883876270153	7.24869422389864	5.56087943690086	-1.46690824317302	16.0991747410366	6.81546484697456	-0.188495781003219	2.02943794751098	1.68116470588935	5.60342614858268	2.28776394312528	0.0822713724761388
70	1.93196819953459	5.46363539326026	3.30660821012707	4.04867757918455	1.87459539448063	2.75029572625585	3.0015050695399	7	2.33483074107702	2.10105063890938	1.39166663925222	6.72568883125509	5.7494625718131	3.77162845647213	1.9992454760452	6.35452620340997	4.95244333631312	3.14824175870633	1.22618127395591	1.89898450078694	2.25157679572685	6.72119865696493	1.21042043865531	5.32480257883919	-5.14418567264802	3.62224695706964	0.961364207581468	1.66938201130888	0.977882633707182	-14.953420247998	-7.25612262127449	3.89458829861448	4.25534721945614	-3.11855405651764	4.53724304611798	5.6539977379625	-2.72014002809675	-8.86582301162733	8.7394223157999	7.56184085082145	1.59998684299304	15.8907195481422	12.0158587943836	3.92559254442712	-1.48527338382275	0.422211802256715	2.94009426223693	5.27610560226692	-4.74756897856865
71	4.92128341196259	3.27186948302277	1	1.24120510275828	4.18606437027441	5.41354890283519	1	5.4715003571169	1.36210746873049	7	1.21897429817649	4.51120994343295	3.8361940792138	1.71033212295478	2.22423090592077	6.78910050356045	5.26690380315873	5.10041503922417	1.486865430099	1.13912179857343	5.17804113334596	5.16113111562922	5.66106522687665	1.88314015927018	-4.83390395298073	2.7943732172506	3.79816388308065	3.93996838656214	-0.37635172703454	-9.61302039760166	-4.98104642162907	4.80939043247374	2.23190972446084	-5.24187176068548	-0.556197647107831	5.35976201593883	-1.66941588339483	-8.8207977900938	12.1455523995306	7.50036801870181	0.773849216172154	13.5124450863477	6.8476925635545	6.30840701664439	-7.14037735480449	-3.52956608371889	5.41086871678486	3.93965141946698	0.28992534035295
72	1.92858079590496	1.41822788086157	4.79066905483315	2.11696333282194	1	2.50948809277108	1.88180456489931	2.42384842080069	3.79523419674611	6.28043921002445	1.938709908687	6.39775256189704	1.49008995985409	1.92025468960872	2.47009827311336	4.45138222867033	5.28735741445617	3.5843478558468	3.16130004544379	4.50684227175166	4.13275748340991	4.31887944663925	3.53536773632939	2.04865682551508	-3.54207769463395	5.18982094761194	1.54837273735051	-0.515842419836875	1.12776470197195	-20.1544355810881	-0.314004564367988	4.74367122510964	9.05104170205957	-1.58965886270019	4.32295792244163	1.35055697287958	-2.45223272498768	-3.23737594638989	12.1250483965705	7.38492786481106	0.0482692026284529	11.0172214077413	4.60870290635198	7.32794094747272	4.19747834551741	3.58394995215855	-1.45812864822821	0.388254827264386	0.236088615017326
73	5.74767582803016	6.47823876719792	4.60457849255314	6.91495275598857	2.447066111908	2.95665209669448	2.88679644575908	1.16834899955043	2.27759900936193	3.01711492719104	1	1.00389909834459	3.06530348769234	3.06978216132717	1.62968055018254	5.38172678878388	6.60731174651277	1.36321552474484	5.42736218088785	2.47480020573975	7	5.62702840798835	6.03578310857158	2.31478843693489	-2.76988199582128	5.63760231721837	3.08131123814698	1.75585963590391	3.09477143473981	-10.6355689823268	2.74684163876607	2.05945515757691	15.9951929887955	-2.04774262129241	6.93969360942204	7.11824542737625	-5.50272295613109	-2.83221369661664	11.3925799045812	7.44108964618384	2.0687848884448	5.04659977289587	2.22429457138294	6.68941852220406	-0.560723232413425	-2.34137444330577	-1.8767881648438	2.12314712604476	1.92076509545136
74	1.92457418922496	3.0732786472466	4.22497082272685	4.31343746337514	2.11095636931926	4.05066373783112	1.31247020673876	4.10546467896099	2.34091789589457	2.48431821768351	3.2764671174957	5.84484372115263	4.25313517799048	1.72218980998193	2.2754856641057	5.66323305199846	1.10387021777254	2.16585214697598	3.1858880504081	6.76032901913777	3.08110403894248	6.67335564811161	1.4332374344513	1.28855029805569	-6.45931076093879	5.41176522278421	3.92123297355883	3.83067337700419	5.29746219526822	-11.2058832245329	-8.68228409145403	0.53891993381009	12.2861539405526	-4.86163069940309	3.60220441454458	0.32393241823283	-0.910341435183689	-2.67253687334226	4.40450031196151	1.21636765745324	1.11373499653882	10.5966473712302	6.718615727997	1.57783278464517	-5.91227380355393	-2.63129682231042	5.14215856411361	2.17213423937918	-5.09690437261099
75	1.2792317372418	4.8693283104573	4.34533852012808	5.49919702830617	5.07909200441602	5.30536726080246	1	3.85920662014545	1.17041281804803	2.23951762766098	2.30952007893041	6.98532872849716	2.43572183129745	3.02680646099853	6.30553597981846	4.58316953476093	1.43231730135162	1.64762713598425	1.59846661243002	6.24281808141067	1.2949694390982	1.39367171680793	7	2.06708981247405	-5.36513199600977	2.59638787508049	4.65841309955124	0.0700425369800708	1.64382826194097	-15.6503978052731	-8.48727735419834	2.84065585457407	5.99911260105533	-2.74718834930755	6.06446928118085	8.6294991755472	-0.00847447635357268	-7.55396951291373	10.9474027812556	5.4902382201902	-0.708926162352865	15.8438117113311	9.44053072074925	3.3398572551494	0.883643794105496	1.69723942711516	13.329689968845	1.18774671711051	2.77996444616456
76	1	2.19616398240579	2.14525712064636	5.74786792070933	1.83602028333853	4.71532966943448	1.96080711348934	1.44070296886063	2.4789355972447	5.26760489211449	1.19565526108579	1	4.2655882525279	5.03333013382369	5.57866272087002	3.54487674480723	2.6409207128159	4.40661093497295	2.26266490539579	6.01664133610272	1	2.17447262282913	1.91554424764582	2.12629649125237	-3.65283525996809	5.86383853829545	3.18270768617641	-1.21892285637704	3.04804767098386	-17.0302219442878	-1.82833664086034	5.95864869432325	7.71198099704889	-2.14381333032094	0.809948651525323	0.936761363336761	-2.11203538398753	-3.99135918482998	10.8371907631971	5.36755869304763	2.36334599506793	16.3617371754779	2.87930978202885	1.24837574352273	1.94313297536777	4.15420147756064	8.28423275795471	-0.740323739440941	-0.497769711473875
77	2.2593765664541	6.56938443115762	2.78828084687546	6.64056260193691	3.79668661560451	1	1.49125859929032	6.60985645066724	1.80990593240066	6.15291832730551	6.95474122020092	3.75594607391201	1.82056665136777	3.83295989239572	3.05470980635043	4.19357055516767	7	7	1.10335971305619	4.6578402104892	1.99735078985222	5.58968203903911	5.81945460054581	3.68274354113019	-4.35158995881332	3.67047764141005	2.69495481222912	2.13734440263213	0.663330539621466	-14.5170620983346	-8.48104862092412	3.27959215207652	5.34317431605968	-1.89116117852725	5.33577619157889	7.86623574233609	0.286310706614964	-5.83550178475048	9.99324211908448	6.52808815538989	1.15115537000415	14.8792837693482	10.3865572953201	3.65918016553911	0.830160859013983	-0.897089355578631	12.3495098682061	3.52131451687242	-1.03334493936014
78	3.15861001043602	6.46676303793388	6.0699626697589	5.9583123101354	1.79252201090748	3.71431145553834	1.73831774231361	1.35895973962818	1.63526409657709	4.43390249662197	6.22087222074187	5.98649867863013	6.49798792646614	1.71350803983889	1	2.2620976904934	6.39694192590324	3.86144650012551	2.11819542633295	2.22105722904275	1.67153403844838	5.79114322833418	3.09521258576645	3.91626680994127	-4.46406034350912	4.65236059879034	4.71573394218336	2.50363823183838	0.186033260611303	-8.376681212188	-0.686279773011826	-1.63145241664841	13.076317161509	-0.906869896126021	5.18532270746176	4.75297085021835	-4.96751395012393	-1.33780804969054	12.1782018256432	4.67348430542916	3.14733687110911	4.96165804186859	5.12789548097102	-0.938066405341423	6.80194343589191	1.36361920927818	6.54234896292977	4.32190448932201	-3.69801547123788
79	2.44687096695594	2.88497859618545	6.75986165436324	1	5.84748738438706	6.95859767155557	1.35729200378351	1	6.42294690051063	6.65172305447909	1.16972092445269	1.71335396282208	5.86352353261946	1	1	6.73268807998039	3.52564419072506	1.98614719740155	4.06686254673357	4.89883205342795	5.62589012538933	6.75918654901803	6.87517281780581	0.362201546586503	0.671532951382424	6.10385659129355	2.84126127859219	-0.65491884636644	0.47525692920117	-15.6293439623118	-0.670714685186313	5.92995157294943	6.55351255701334	0.647055839857391	5.787675908477	7.82650139652037	-7.02420862283508	-5.75198651138923	10.4441505083594	3.68369922801903	-1.07885612504142	11.7501585167118	4.68102723658649	4.48787402286441	6.7633118194476	-0.452675503506013	-4.30915562336119	3.14530283238368	-0.812964402219753
80	1.86731610099639	1.41106181316104	2.92431129592844	6.61373835385216	2.04915087424732	7	2.26584086434347	3.14913114038297	2.41790202948042	2.71894125037068	2.31185505924612	4.45959727858117	5.41946868923405	4.63230778598064	6.8921281225524	7	7	3.09272546536856	1.94015860757967	1.52871772178041	1	5.02957454625831	5.43256916456752	1.78420294792373	-4.0878326644432	6.07098635387399	2.82943687162639	-1.56710297737136	0.98227786046081	-17.2579395262487	-0.101245756164977	6.25898984183995	9.19329445389013	0.816217447989415	2.63467945407631	1.45955082992231	-4.84304458812448	-3.25422481927914	11.0333374706213	7.4687068945644	1.51032680133922	13.3142577830616	2.28215624164504	4.23926913673515	1.6906987733179	2.74340569900652	-17.7912476946634	1.18678517939029	-4.98263834958331
81	3.93582282261578	4.310873009469	1.44106640141787	5.28333613462378	2.74314816131513	2.65413514377505	1.95801443012866	3.81010878617819	3.2048015962279	4.00890030455264	1.15715177096722	5.45720288643724	1.21495955290532	7	5.12125344595949	3.70945803533989	4.39515575950898	1.30708754142746	6.15191238167946	2.11499430052801	1	6.00379596226475	3.4667930828907	3.04911081413562	-4.79195380409422	2.82820222682973	1.42510349192562	3.63515560833539	1.23116192261505	-15.8062242793511	-5.75492861640231	4.09283508728641	4.92982549051147	-2.63088694013149	4.93287180134285	7.14760861203232	-3.25164323525002	-7.55951171156499	8.7071588544948	7.8172570473275	0.747678873286506	15.4704623342346	11.9093729996137	2.60572619928318	-3.22642029009105	1.50377884045601	7.86890938954007	1.30870172238777	-4.36379829606941
82	3.69670852110261	4.94297231028646	3.70786374474261	5.30781287253622	4.97743648306277	4.31162621221304	4.27032736928384	1.15727410300621	1	1.68573174201232	2.28874450870317	2.6087585532192	5.24093127889221	6.14508847349742	3.13706697502282	5.50165138445511	6.32041063078429	2.7913385032619	3.74691087899091	2.39976707888912	2.88824771623111	5.87601711121813	7	4.05776484030484	1.27609099874371	5.25155301139133	3.86509398151398	-0.561865563539103	2.08672447980764	-17.2653485264549	3.07362295867538	0.667184106959803	5.56275033479933	-2.29501050388778	2.51909019577279	2.52143791033781	-5.81536243051492	-2.37857047647309	13.6893171323175	6.59602221545709	-6.01654672522464	4.14532154075782	7.57440984205258	4.18796699036625	0.279577310090063	5.862686303592	-10.3356278616076	3.12651893233083	-2.33406077400329
83	4.01229655062997	5.31719642631785	1.3246053127944	4.83982335343797	2.7169293061349	4.04545714716465	3.51738470648078	2.98632801841622	2.92072742511016	4.23015956160533	6.71957052450965	5.88330744337253	4.46879694117961	7	3.1251618939105	6.11421285887951	5.16442373616377	3.15021109481282	4.95390007945494	1.12047870723941	2.5202727074453	6.66444988515092	2.49857278886117	3.90752462247972	-3.99156451480689	2.73432605238218	2.69059625413577	3.18925955783226	2.21830804162885	-15.784636970064	-5.96428220962134	3.94979821039929	5.12812003356599	-2.72973944746589	4.84610979062916	5.65210764329712	-3.22731783851516	-6.05474051679082	8.10114288428895	7.34840971870877	0.614497344228692	16.4192364919934	11.6229497209785	6.3006715390343	0.606842922399241	-1.22405990882075	3.5943970341543	0.650677497581607	-3.89855665341838
84	1.67001403964351	4.62928695605761	4.08119245103402	4.96142185883198	1.52739227614405	4.41044578981353	1	4.80895467154688	1.01590562322467	1	4.04072644930624	5.36417424718368	3.52171297920442	1.18475714844827	1.39210507380772	4.40272738993595	1.33725428107695	1.03421464628164	2.27882282775213	6.20417781954952	2.71540710179024	2.9377273864972	1	1.5948299372334	-7.09880756316628	6.07069144150636	4.1683745677884	3.87586413514258	4.35731889557556	-11.7825094884853	-7.66381513338043	0.236739655560439	13.2523827513954	-4.56137576406296	3.40510481916159	-0.0399557479281396	-1.40444616680632	-2.31842194691263	3.082988850015	2.31178590606603	0.619427401881736	10.0104909502327	6.706337450134	9.59496914618035	-6.25178894081091	-3.67714865949223	5.39857030686726	1.12917501173066	-7.80489799201606
85	3.52491912701425	1.3417447049403	3.86479704112468	3.6479788787197	1.78409244513071	2.78212180626903	1	2.06850386698371	1.5727381632296	3.11221038598353	1.8971868507452	4.20803351090382	5.73750522193621	7	1.01366171815012	6.08460884589994	1	1.1615908180343	3.93085439712454	6.10533716647824	3.88941436673149	7	5.79494244735891	5.56424531091656	-3.33366303629003	1.38584129893605	0.769969080849675	2.15896170044008	-1.24419992410151	-15.2077657996256	-1.12540103870504	3.3447556316354	6.31695654358432	-1.49277166857632	2.76204486134058	6.14657881006622	0.553011023333521	-4.79885003307998	7.84487356598244	4.33220731330039	0.432791086475329	9.13190328696262	2.42136316752728	0.0139392810477418	-5.08697274275124	6.84005283136755	13.1548360798689	0.330834027627891	-9.90349886503613
86	3.34890165446526	6.26009394339817	5.05204559211947	6.1698820997804	4.65066158677462	1.45761148320905	1.27718333553032	1.45015726560946	1	4.94950612848292	4.02004388280039	7	2.97054072049145	1.97196329189864	6.1693756023148	3.71073014466908	3.20058375558848	6.67728761779086	2.28140889702714	2.48998223994551	1.10818062421022	2.29289149825156	6.88674832971749	1.69185195353307	-4.55083531321097	4.87007142725165	5.57452668255392	-0.0574967443524994	1.8191366148488	-7.30111182738746	-0.336862226460542	-2.5992471483581	12.387754567985	0.113858564373863	5.18851922006212	4.06423228207945	-7.59279357880864	-0.589081277266566	12.081214587541	5.90781505256711	2.48470217776196	4.44374477601982	4.75889332826901	2.23770703111194	2.76538875262402	4.73002846212683	-3.06704648074956	-0.825180145704548	8.39902087080446
87	2.39720073498291	1.29837235690044	1.86580473802022	6.1570141886527	1.65973768326227	5.39598346645359	3.04708542779152	1	3.10920455259452	1	1	4.24821531815992	1.74407265156507	6.27898634049045	6.14701547717628	6.18214884410611	1	6.35082266538489	1.22605092602935	3.60418507813514	3.55551138014335	7	4.6341123691338	1.25834134302831	-4.03200830650909	7.23542630942163	3.56653083353869	-2.62172958969424	2.67174985502978	-18.7320237635402	-1.51301053811903	6.39503459854501	9.16489370597314	-0.254563757952791	2.86278862583338	1.26214677401528	-5.43974435785532	-3.93073422628236	9.91773019754446	7.3180184936686	1.46369051141164	13.3123184313481	1.67481936723145	6.58735689579241	3.25798685240925	-0.532954216210506	-2.25940348217312	-1.23416630617063	-3.66906186696447
88	2.62798543418343	2.89549170171891	5.62409007814706	1.39291350629	1.05354695810398	5.77847853540351	1.43733052950967	1	2.81217965107583	6.82256294382894	3.67025813559224	2.05777095577045	3.78261154653645	1.73498809364625	5.76599967413085	5.62743044038627	4.73852506525008	4.51822606574362	3.32098949929548	4.70730245921701	1.6911914580517	3.46082423406738	1.67695269333534	3.62732872050856	-3.71272131755438	4.67952625268015	1.40118210827249	0.755729511371373	4.10300728100594	-17.5384280517846	-3.56758760358726	3.38605574587184	5.84085882838836	1.42195720213677	5.44756583000764	3.21000408869983	-2.75578010093595	-6.91468885714794	10.5859909939151	7.61891652713422	0.48341566559651	12.3787418294928	2.19258351577048	2.67754350856996	0.759620357994343	1.35257880276342	-3.49794474422137	-2.20418510690762	-8.90183932731019
89	5.357509588016	5.81224804584029	4.31472459374888	1	2.79578595152997	1.8329979558827	1.88256800244067	2.22831063517916	5.42600194632274	6.38071600211899	4.42527429246868	5.11197321478207	1.90908504252259	1.93236451272102	2.86741873081101	3.39343495376018	6.48392367307138	2.38727959115522	1.72025505139992	3.94930406369663	6.04897624935222	6.2068717538054	7	5.52894432802317	-5.12675008911998	7.77228574543916	4.20024102331877	4.35815745472933	-0.484720110894788	-13.697221201018	-3.91582636506872	3.36362583745316	4.5759707321043	-5.03890295986049	-0.241312384207341	4.35099273743513	1.15975594060834	-5.71517343564885	9.07783527221951	3.72069776204308	4.57880933009944	13.0914506968189	5.8016290684546	-0.0744609536299595	0.881015616000102	3.16557250426298	-1.81494868886386	3.66824192612215	-3.35808996413627
90	4.02030185466758	3.9589673721886	1.88062551199849	4.53827556824406	1	1.73774824949613	1.01299581673327	1.56618457486076	5.03541854396625	1.22361881516252	1	4.78890657640639	1.14457107451795	4.34173502964506	1.82141844631996	1.60694518437473	6.17625542887085	4.42225651884504	4.43690836586149	1.73864566672823	2.25727952146164	5.67928277631316	3.97184033398084	4.65822321863088	-1.40922535837715	0.139991247203739	-3.70505761178339	1.77000373714491	1.51838498157831	-17.4343796560761	-2.13298212065284	5.34625346295068	10.5090620677849	-2.18536957601985	1.87741579229234	3.26553259785475	-0.364999457411538	-5.36016333611961	8.03807479941238	7.93372662712291	-0.0338153728945148	11.6950445217438	4.64866793970539	2.15756230159075	0.678003005512533	3.62276604380257	-3.28497578687871	-1.80666987683137	-6.69422796982599
91	3.68292751232902	6.31765356487785	1.13035792859881	7	5.54302714262677	2.68651626806677	1.86422180223235	5.33258239443023	4.24258468888572	2.87281000140399	7	6.98041646453256	2.06147784491067	2.67412933927873	3.634630457961	6.54302699029298	6.92054835068444	6.46314473231978	1	1	2.35133917569271	5.07975039304733	6.47392994284075	8.61730700388315	1.37949113385729	4.08519109293922	1.111950810685	2.36470775865467	0.210663795660439	-15.5479869204835	0.635838691095979	3.80371841459055	7.49214244470193	-1.32252294477323	1.25856237065784	3.94408388900905	0.344562701676047	-6.42339684299179	10.247933064762	5.10017709317634	-5.23356258090649	2.94993067227018	8.8964655224986	1.17462805004273	-1.67723835487908	6.67322353604872	-17.8829711599999	1.67754241944039	-9.62034364564054
92	3.64627652031436	2.49313833079244	2.2914726708789	2.52062822676336	1.14823500223234	2.5243675771681	1.1983014220083	2.5506112887975	5.66464251780111	4.14014411989366	6.76345997570727	5.62969691187499	6.93395298893753	5.27466282755462	1.34747414655395	3.50347266175061	1	1.76442910895772	3.1331192957382	5.49082770538041	3.8474006502236	4.50579580988901	4.46291078130378	4.45611159562654	-2.22148981848769	9.95974945631862	5.03330727816033	4.38857578032069	-1.69544497719479	-13.2688931046289	-2.65173556611696	5.58744442784274	11.5148928201192	-4.05807527631093	10.3198713007176	-1.19121716223864	-6.37845766970768	-4.77030460832164	13.9437051138094	7.89596003406086	-0.798251444183648	1.90267180514852	4.00618189327065	0.71421321637625	1.96164105334381	0.893267871706303	-19.6166234610403	0.727378996308595	-7.19260751930709
93	3.90489732832516	7	2.05446007477111	6.64071804819817	7	2.16862977366565	1.77977485110692	5.94254251398885	5.39083135545396	3.81644095008828	6.89761395910142	7	4.93692761682037	1	1.60976283852738	6.37163816261093	2.05952049554743	2.45930624124749	1.80906678113946	1	1.6489016724382	6.77064805900364	6.6605583376636	8.77607337665172	1.95974203590374	3.70767898744578	3.03143640376795	2.19008470860404	-0.422643600631516	-16.2623216611407	1.56504695040874	3.71416643147391	7.98922091993439	-1.11982525699488	1.57208202528263	3.83044117416655	-1.45238678646538	-5.245024455359	10.8725538142736	5.63054588055645	-4.31076855703169	3.29437634263326	9.04107116883342	6.38106819965678	-1.57003854262549	6.01327920821802	2.72604010596623	1.67589412255243	-4.82067346469343
94	2.90860072772222	3.43832194846478	6.37992302654478	1.6903458537144	5.97715577397974	2.79103053541234	2.99330140282584	2.38137152746295	6.24681642029661	3.37072222392776	1.15349596760717	1.96917383741674	2.65756179742533	1.83009121031526	1.19655993889513	6.73319589766512	3.05207529075728	1.84368615796662	2.20655570719399	6.26213802977612	3.65394672705067	5.80014599766633	2.63473197370405	1.26158747436696	0.0692924292127707	5.46742023718138	2.77455731514272	0.245314485278935	-0.0435957974602145	-15.4836813608068	-0.343850605940116	5.12788786677496	7.18489747482909	1.02248610564104	5.12227201457813	7.04407103944741	-5.87817374359719	-5.07706195664766	9.92624992685796	4.73713853692919	-1.3460368775716	12.4838096992538	5.02464717871905	5.39828869428932	7.71102845205601	3.6586604791062	-1.90207857892167	3.77210890876296	-0.285399331658555
95	1.01427164368661	5.94235112168001	1.55776202726061	7	6.51390105318582	3.03266773855873	5.7712380524596	2.9988554130467	5.05649263489481	3.18928123743947	1.75319705245905	6.03134303601239	2.91291016372203	6.57689789191465	3.88383362757979	7	1.16988643813432	1.40324485054814	4.51564509922363	3.96223883440355	4.00712244292721	3.95417424968353	1.6007886805224	4.71509052282546	-1.07370707992022	1.8130220985981	3.81151308889212	0.223598094091209	0.301021092973524	-14.7685373096535	3.60073306641723	3.30613648742277	6.7068203804204	-0.929387492076893	4.6514507860979	6.58511738028995	0.150604005858797	-3.3622837319888	10.5467429567657	4.97278546460836	-8.7142814516111	3.79435947892416	8.62419565798595	5.39720690407358	2.47733999659796	11.5157826894893	4.69869948252672	1.26910091687719	6.99894025088454
96	3.82429747904315	5.28283733507399	3.31980145434266	2.28915906466867	5.33436995438893	4.30251365970879	2.25304326314798	2.71844939866132	5.98973643678234	3.58025964104317	1.11484403562307	2.96850249352861	3.27235629706894	4.83734074457653	2.57181055053921	5.19945866920009	3.74371550161253	4.24467556148595	7	5.61712090515344	3.63624523580359	5.85917364196236	6.55262245768449	3.48982122472014	-7.3468055507044	7.84418258758334	4.91993953483	3.92235110927819	-1.83169208925043	-11.8544200785638	-3.46099321773815	2.23430817562716	2.44190242301198	-5.91478235051601	2.92594542017827	4.62145718188838	-1.03145699894174	-6.26234914544943	9.23563092381347	5.98177437307466	3.93278609154997	12.0464878305126	6.21504831047701	9.22841341774531	-5.13016936334225	-1.70868022439124	6.86520525609225	5.05351042490899	3.10264954868867
97	4.42413383034222	4.13479097963175	1.31311946982957	5.43671744657288	3.19403833113724	3.96491900331694	1.56922909803553	7	3.1990820220599	1	3.61177027968143	6.0679327410655	2.85327041537085	1.53503887645281	1.98358162713718	5.77377404300001	1	1	7	1.58987084978503	2.7555522567568	5.22615526527478	1.12239361422036	3.81305850062398	0.126766254641138	3.48100110926031	3.25492717358848	-0.0266480376996266	3.39806076676904	-20.4619269832972	-0.483205950001849	4.88559099584253	7.06883365354786	-1.19925766905793	5.00993982447162	6.49373389803007	0.334716342686918	-3.09051075096686	11.9207073037098	7.73457080838995	-4.92016233906604	2.57203280356859	5.94535135841321	0.729927489958209	-6.59335411908371	-1.49832003956379	-8.89935255335592	-3.48986054858709	-2.10704922606098
98	5.52090638827798	3.9788938254183	1	4.97245264736558	4.38451704305065	3.93550472346592	1	2.91534328416742	2.672362775389	3.92220365743924	5.57613201862218	6.71760034454725	1	1.0672628417961	1.77948840534739	6.68824564737661	3.81057265753008	2.18432678984951	5.54190496587531	2.6355550936188	2.31084308394962	4.9034146778924	1	3.18082961978768	0.201479577075707	4.89581618130053	3.68438492540372	-0.777699552466136	3.49568907974121	-19.259367244831	-1.32515825635216	4.58377678663291	8.68927663031623	-0.621333715823667	4.01014245494059	7.4639168734215	-0.866101106111983	-3.84995957985934	10.8861323255947	7.17467087531161	-4.95005022021374	3.61653342634303	7.38239189607284	1.09734368875684	-6.09573982240119	-0.999989817693447	8.29251533627411	-3.48644949834792	-3.02730469946837
99	4.7156412721016	1	5.90916363840447	7	1.24443684781259	1.74064973173712	2.82363458205717	2.27260599453984	2.9663472252237	5.45679790395604	2.36266883658536	3.0852952116335	1.1850361665174	3.32896559415424	1	6.84187821624089	5.24241434528162	1.87012973474695	7	4.27804326214599	7	4.31240454072757	5.18905320903447	5.41115211004468	-3.47095189203408	0.189261119378448	0.763877831828989	0.987541754006577	0.252986002695947	-14.7959655680475	-1.86825193847632	3.46961415446392	5.37627332204474	0.123898891085033	-0.521958124134985	5.73795288180259	0.492594122683458	-5.99055073071174	11.1640029275618	6.56402204971094	-1.57413567891565	12.2883746123865	8.0659797923638	5.43979922383741	-2.72380382522077	-1.81467020838457	-3.14156037330477	5.09966491377504	4.15725932144526
100	1	2.80171977040189	6.09521508489285	5.39684632798319	4.9798746269916	3.70639743760589	1.51224833311759	4.0743066953504	1.44721965251266	6.4122526966177	2.80530909754279	5.70450409860325	3.84402920862743	3.67609887556798	4.30880837252039	6.29991688563581	2.94076527054645	2.37859841460192	2.2480295487141	4.02781613841778	1.73672304510987	3.81781829661054	4.47627809398111	1.25733081231043	-2.46968470639121	-1.50169888058156	9.79980360526223	-0.559729569219297	0.619668551365678	3.38771302047356	7.20607591960385	7.52528702554511	5.46783159500493	7.10569395812345	12.9310516525785	4.41720848127762	4.88012230055073	4.75902673067777	7.5499629077004	3.01490123798404	-3.26268090830607	-2.58235941470576	8.14626678842749	4.0575680022113	-0.403023337232011	4.80908672605158	-2.18798819683485	2.72659814304503	-8.94582592159272
101	6.68169348218954	2.6827009584078	2.3998189990316	4.11749882990924	6.69562985363527	1	2.43436493549282	3.27312344685888	1	4.4126944114007	1.24530762574637	5.67148481562344	5.93892240711706	2.55629516088901	3.23534839526215	5.29005659653372	6.78513959470832	4.25869364202646	6.14126308997183	1.92443509366943	2.50174316746862	3.32795266477436	6.36714033946202	-0.555788178046082	3.69234333540565	-0.601874340627936	6.56632776873373	1.14100914926861	-2.07128468736283	9.40470033156476	6.25154880329194	-0.00371597589804983	4.93562057313351	2.04354217445044	20.4793805261185	6.3160600481993	1.67408124928651	-0.876377887241235	0.136818143035204	7.7032282087642	-2.82897786891511	-3.8376215695535	11.2531978647403	0.718557109063053	-3.80260905275027	3.47731140131168	3.64902460864646	0.258544112801464	-3.41354405359709
102	1.9325829478708	4.92760937876746	1.33377031244061	1.74900311140882	7	4.67872922283305	1.76305129787091	3.5327121909614	4.02944222980299	5.6418287910659	1.80057796198627	6.28808199820368	5.19574717247205	4.69024168840113	1	6.5244806455692	1.31040739624196	2.64477449322495	5.60456138804003	4.47973945505648	3.12182543566718	6.36172301635493	4.22008876104878	-0.812113624857341	1.66161508909814	1.96884339214164	7.85274455874328	4.47067697592796	-3.39911683999888	6.29173881337625	8.04304268472105	1.64179670575941	8.24666413874433	4.60747618035589	13.648415313571	3.82968857749066	-0.749543942620379	-4.97825844632603	-6.31923028441197	5.51778375496751	-1.67508049738171	-7.56136675489667	12.5899492758623	4.15223441861621	2.90672688465092	2.34629860765764	15.106750577804	4.22937262320753	-4.49317678285383
103	5.44308321708737	5.35752398954434	3.04898231524931	6.60951745544884	6.65198852753983	2.46639651838283	1.26101638284507	4.97725536617842	2.35418025814604	4.45349155004582	2.61643277465055	1.86569969873621	4.49026057071972	4.76408846548559	4.85528062453353	4.46522005200659	5.67453026960085	4.12243741998138	5.21522430565873	1.21674124229214	1	4.26548549532765	6.69076862966101	-0.41616402623034	-0.315822121007144	1.27568209466623	6.85307070114048	4.61641829685121	-3.3324157531094	7.9793231263965	10.9245349151534	4.49869413120924	4.31094411542462	2.7009711690248	16.958813069779	2.72832976457469	1.16722190335389	-1.15479704416512	-3.70535493334524	6.43316892682041	-0.648670069616513	-3.84076726109602	10.6112197489423	4.50910431271148	-2.4194660296912	4.58713333513841	4.33519217367695	4.81339079833275	-0.535747209330002
104	6.7289032807804	5.85778320557688	3.52707795891502	5.16479649424194	7	2.73476063590444	1.70361618116944	2.3581602471256	1	2.28455693840895	3.81875807798951	4.55820030633567	6.14610320918691	2.86165651319624	4.8701978625905	4.72303089997445	5.41265122943572	1.03185105016162	4.87009121570937	2.81099308488039	1.82132926530493	3.89557970544363	4.96006652925889	-2.50473502723233	0.879963108803059	0.728747156142537	6.72880254724327	5.64919995546169	-4.11705024591279	8.1598112346879	10.2635533482869	3.36861255545718	5.26337395351965	4.07419073665804	16.843528346507	3.83980102340726	0.365958266204958	-2.18650610414346	-3.915717136731	6.5793434195749	-0.297229004812494	-3.45365000100253	9.73438535926431	4.10361425028789	-3.30440588939755	5.03765823068641	-2.30385748030976	0.704551193707927	-6.71330380986828
105	2.81494553969926	3.97488587222996	4.54717133528133	2.75724357402592	6.10985468526614	2.14036930782069	1.84438078748942	2.30193024010509	3.35048933981323	6.52121917702141	2.05559569084734	1.06265894845718	7	2.61830556847436	1.79358768201518	5.83371837849517	7	4.13240781092411	4.37873932586286	3.50445536125225	4.47486447162686	6.12845814105496	6.8612689815476	-2.03659602841252	5.14614301430005	-0.715225413949821	5.51174754307269	5.05060972126939	4.66436128743589	-2.31382174693926	11.493152945804	-1.94371830266121	13.0970175473224	-2.08236343054619	9.18915579862113	6.97603958731812	1.78682190330067	2.38968654588091	-5.72003860043896	1.12600230016483	2.73747622037787	2.64564649225021	5.93968075880693	1.35052506345647	-2.84231190973985	-1.451968947493	2.6620096760393	1.50371610446666	2.31419775249961
106	3.34763069874414	6.06875128004928	1	5.38735624126384	6.43937282091437	6.35929645264605	1.35478748639455	2.51867514193393	6.87669921971765	5.7266080805763	5.39566488037052	2.60249912862196	4.31357488294174	2.7804885621483	3.88174055962109	6.24364715814341	1.70017753102205	3.85137759335909	2.58614440426351	4.82217982304273	2.03065361673864	7	5.62866532996648	-0.118395494657041	2.03793898955702	1.60836051529716	10.0249460096519	4.74390069483593	-1.99788798186278	1.24783058420264	7.17637962589229	0.0168385113806304	5.65601258187698	6.34946058963207	19.7548422460931	2.49521673101139	-1.04397855814184	3.01952086332326	-1.4185355425476	7.74602406376398	-2.21188881369236	-2.81419124579141	9.62662724720877	6.25962515576273	-2.81934260760701	-1.35652922188546	12.9647981713046	1.11799891457129	4.49316676049501
107	5.84605887223632	5.29626155618366	1	6.82850071307897	5.80201665193924	1.01883958099826	1.13121904118535	6.49289323145861	2.04286826394861	1	6.70055759311248	7	1	2.71802474323781	6.11973333168388	4.95024912794256	5.19987826039224	5.23872925585745	4.14988462561939	2.5811946065288	1	5.21360867334132	5.89708813865904	-0.533982530234026	0.450366647754429	1.13999436961068	5.67210876763597	3.58168721958787	-3.54091431232125	7.17311440216612	9.07976849206299	2.51934950948778	4.18175866246591	3.91345766017397	17.2563249593201	6.86797207059414	3.03382541235768	-1.49125442945515	-3.10007422173494	7.47873666772015	-0.910749649564398	-4.22108339908442	8.26462035364941	2.08755720117592	-8.81840548236013	2.32364548547616	3.13216977780949	-1.21911459641379	-4.03390239556694
108	1.21085961674449	1.26954824296084	5.53122032975017	6.54724287659771	3.76188308629737	3.58024593854998	2.67367447886338	3.33198953601635	1.54869246540459	4.53278696643371	3.50513437249207	2.26119055741996	3.48727725040561	1.7914381833766	4.86341354685022	3.15653193011812	2.38165669339773	2.93964878462491	1	5.22912772364109	1.05662558070056	4.93681289462113	7	0.80765999644633	-0.973875519685774	-3.65403057968329	11.6479384637991	1.39847701510543	0.756218054121497	2.01778550034862	6.9935970443226	6.66383550520749	4.59968862317711	5.55666597910927	9.68622502173136	3.74577816193951	3.99117872747714	3.23477420542021	7.52957326777363	2.28407879359524	-0.883737695475102	-1.63627487370179	9.18459168519903	1.26174605399043	0.376084253803834	2.47082521639692	-1.59848159405694	-2.39751191953582	0.966322720954937
109	1.05075815494511	1	2.70781237230959	2.41345285657919	2.15941173326116	6.34456511735073	1.45285064792812	3.07024381482791	1.10076537323762	2.963768635251	2.49277721599552	7	1.29830687312212	2.96387801989897	1.27758547419409	4.9741554829577	5.90458236708055	2.84263636422114	5.19342244130255	2.03705136145144	1.42753339168444	5.54337081261829	3.42352732644792	5.23688708990253	6.32333553955734	0.297083848748808	-0.59303730565362	-1.5290443935555	-1.33615902871322	6.47336259196534	8.51284812508675	1.41605018694221	8.05623695989032	3.21744434835675	12.0306754985402	4.84451083952051	4.22058786994647	1.32961826757932	-4.94685560165763	5.02594723043141	4.8306074835733	-7.36884639262824	13.5839373365707	1.09928639529916	-4.28923447162794	0.598717112809037	-8.91193445850306	3.09202589641972	-0.340575061134921
110	1	2.07147239892142	2.28379162651892	2.56312801836377	1.36204085129017	2.46366446451076	1.87933279810915	2.18038877838406	3.99006809729419	3.19096394930455	1.01200819146949	4.89485103768427	6.29945099940864	4.99842114740715	1.45044758554424	7	6.07479684902195	1	6.02875802885915	4.40941797360141	2.44562909340654	6.50328580926538	4.27374280714843	0.986599257776428	4.68485830127057	-1.57698077169404	3.90334560389372	5.77343674029921	-3.15486838041527	7.90402787357313	6.14765238049568	1.63673701814639	0.996056373454406	-1.53802296119046	14.7768579135275	3.35161590188872	3.01552235918161	-1.57439819919855	-4.99231852763344	5.3588662975727	-1.88944302255058	-1.87020235160388	17.0812239132079	4.4175438157576	-1.3739937778603	0.424057145044213	16.7391749118888	0.77716464922194	-8.5264749768234
111	1.87744058935561	1	3.21081755415387	1.35112448271627	4.04963572092459	4.53877304884493	1.59462889207221	2.28085807167236	1.28971231953919	1	1.35769731822062	4.51967588780221	1.27183942979225	1.57544988866607	1	5.4558607696751	1	6.04492091294722	1.64855200711674	1.72994975976498	1.78441266012118	5.22389213196187	5.36501398939432	1.55704353494274	4.06520088711074	-3.40311670953126	8.0354424075469	0.855111301117131	-1.87638802405749	7.62196428384683	9.1254256185486	1.69580540515095	4.29867462475616	4.86070198127085	16.2961097168709	4.46180724501303	4.96528429112784	-1.25019118972685	-0.483259499133091	4.22698568372856	-1.77314169633822	-12.2742885277745	11.6963733088787	4.7190079211196	2.11692115846963	2.17671351839907	-9.61293966590402	3.86296943257268	-2.33201675720885
112	3.77696219041874	6.2351546645643	5.92815730202256	6.1717037325061	5.84357766800036	1.72954076866728	1.35523038019982	1.54087479199125	5.42935143636558	6.86368395489192	3.87884356329563	3.93278131044549	1.63943213785921	3.67583375980809	3.78435839585562	5.94062457086808	6.17546808896281	1.28112560849269	3.09433405374075	1	5.02536705295165	7	5.98917384601649	2.68026565478112	3.53620453028734	-0.981210713744266	12.6666507273256	-1.6987627559697	4.88305781652221	0.773355972205454	10.2617110010961	1.72032970021383	13.898293020691	-0.651375388272064	5.36930696236987	5.84545185657137	1.59031167271706	0.311186706698827	-0.191435932734169	1.46930121642621	2.18128207020224	2.94476219881282	5.83890925047709	1.0444816075389	1.55785523101679	1.51189349199668	-3.35208831415079	1.7801455963919	-1.8961603150251
113	4.76070591458641	2.7627544197692	1.58632959580066	1.58632887666449	5.14315648519626	3.36996687377166	2.18596927042297	3.28545013225622	3.51114663435361	2.34726920469741	3.57746262319514	4.05972938150315	5.34038893170242	5.48728090361515	7	5.42255379658245	5.01273145706936	3.60661921225817	3.92653373989369	1.10939103546922	1	5.70889906530189	5.78098167622302	0.746288350687216	10.6316095217125	4.58198657103563	8.2023659498071	0.534230921178782	-0.274772184457675	5.94559347814382	6.97320592252111	2.82485257993985	5.51749484803635	4.47476786300156	12.3232151783124	4.32703498739664	1.80839010619491	2.81980030838877	-2.25943539291406	4.35480075277992	2.61967504151891	-9.71860897721394	9.46418510106032	5.07412442233556	2.264588932423	1.97851612895714	-16.2695658504812	2.88758083925318	-2.42283235481446
114	1.84407194289333	1.80903089840559	2.53132470832853	2.14246660905758	3.35514764736001	3.42642378873123	1.26897906910491	1.49126855522258	2.77372048588002	4.4108293587946	3.92232518504327	4.74773441664593	5.75785113283322	5.99625974499641	1	5.98809189967721	2.77989907185514	1	4.75444574568662	5.02915060642636	1.85137228506732	4.28013174436314	3.13714937168027	-0.22319431070433	4.54285128141873	-5.86517447910925	2.84791177862304	4.74957478653594	-1.55212909772318	6.62958470161206	3.72410135623993	5.10124956748738	1.54493845397246	-0.296872731452028	16.3027798938295	5.08074608720447	0.838963463111443	-2.44226364837712	-3.53813824456096	3.46155594155576	-2.94728940812273	-7.53735314787481	12.9881163583246	3.0287450275685	0.565110745444536	-2.98594338220859	6.69528214666603	1.11432072431081	-6.82695721283092
115	3.22348976895414	6.78579110240974	6.50234176026735	5.6259641071105	6.40168425867645	2.84734847497005	1	1.84240918440654	5.93637179389348	7	4.0275235408161	5.88333413177144	1.47589824689483	3.2805614976999	4.62181872781834	5.66449476704931	6.23728313912738	1.98274794639401	3.55762495661851	1.73689029201362	5.29394550266271	6.61940036957704	7	1.96617624900947	3.54846575462153	-0.716598743242564	13.1030769128279	-1.35142041173263	5.24519414069858	0.00876244882506433	10.710447260848	1.42289477440516	13.0037495380683	-0.341225682139576	5.48426521686711	5.32544097170178	1.82281030581594	-0.221680183092248	-0.435231304464393	0.643003312210707	2.78796188790587	2.63935346865487	4.79319315118977	1.17456503247319	1.90889592181972	1.92173797877712	-0.878408314188988	2.17348790950104	-2.5912706030908
116	4.64830548647882	4.42328461842152	2.46495180695757	5.13248520726562	7	1.80633375146066	2.18410029590376	2.10872460115162	1.49085438347611	4.48052768332049	3.89011180420945	2.88674490338177	7	4.24284089331242	5.36030085339111	5.70043413997456	3.20451305152567	4.29852647597015	1.39701864991366	3.88918991939222	1	4.12888429052401	6.49799069125756	-0.26580041794008	0.66763593443355	2.06792345154095	7.08645886703318	4.59582606711785	-4.21720064427738	8.07936719376239	10.3434970848772	4.98528808659952	4.40898062839228	3.25615535846963	16.9624696282107	2.85058866347029	0.86073321533506	-1.52243707456782	-2.94175630468551	6.6101928591726	0.0605505708404057	-4.49988591190838	9.0594005775792	3.0609589848359	-6.65150046590478	4.25323150659365	-2.90326083083463	4.72433908785827	-1.03874843481238
117	1	3.01775897248781	1	2.11540915648192	6.45943308241738	1	2.89038786999988	1.64677601365475	2.7881070114502	3.5784565462835	1.50799235342248	5.5201693638776	5.34537623243879	4.4748965582462	1	4.6639604834039	3.04404780813576	1.66764973922158	2.17071623881628	5.07536807468987	4.99225530957375	5.53442969958076	5.9021140033611	-1.90549778452644	6.85724143270572	-2.60847576022018	7.90642462124928	6.71835890750443	-1.30562480022635	5.4914453766593	0.200431212635208	5.99093182142253	2.86082776895997	1.60143769001658	17.1424870843631	8.64867173715693	4.81479789257551	-2.24507994796504	-4.59555044046112	5.288619251311	-0.68041083080284	-1.53013044148858	7.40885518425846	1.40749575863674	-7.69364549865167	-3.3103562276015	0.580587147284206	3.68916207748582	-9.94890273326394
118	1.21372994252245	2.53673950947492	3.43875909167157	6.30846160138989	5.19735196492996	6.50163740277095	1	1	1.07750895960043	1.76491380002133	1.22804714568331	6.7957473683907	4.04578734637311	4.43003046385565	6.9754149152077	4.70329605221555	2.97801660920144	3.843462286211	1.87163109650363	4.69420474959927	3.5646030421658	4.92619678822928	1.78061292621141	2.01470538505502	-0.531881997880125	-1.04714911952668	10.0084238032829	0.509507529526143	1.27730200834803	4.95515237015702	7.9348331052946	6.73657416580593	5.30366698164094	6.00498967466338	14.2330437017671	3.61380991559275	3.08675296901352	2.89577497233436	3.13692317671477	2.43854570990519	-2.85006620082363	-2.24837983368169	7.84518126701005	2.93516391127748	1.86701053998705	1.42495325197905	-2.63546195452504	4.31755763023591	6.38705687810857
119	6.05873698588506	5.70348779292292	3.16900748530006	5.77133003602039	6.90346094622325	3.4467644736262	2.40789947539902	1.6407787685386	1.68245183153071	3.88811472844125	3.1097910695326	2.34080718033548	6.51655472687045	3.78553819973726	5.53279282123079	5.29142268942184	6.74456881047392	1.58681242195207	1.20901190635493	1.93412751592253	2.60771908519726	4.30900005024192	2.79439910277417	-2.00116968293782	0.706299837774245	0.318077496091122	7.25857561500518	5.6035156080419	-3.45994207382986	7.43067072879909	9.22447374810483	3.79801972700585	5.4587512870833	3.95991181164854	16.5112519582208	3.88553505426018	0.652118488764704	-2.09297923896556	-3.86505684376307	5.72291578163234	-0.559671669744985	-3.88554827663868	8.83912204305115	3.0869971366469	-8.47996975570022	3.18060673596738	-1.03903109882032	2.43024873536802	0.555092729967833
120	6.54923660328749	4.179305672018	3.09000106097924	4.70059646147197	7	1.52922441463325	3.96216887574043	2.16607857487732	1.87582694902365	4.73071336764644	1	3.86818466006476	6.035855172099	3.03112284154731	4.95709398612531	6.09436022476139	5.49834134260735	1.7515082972463	1	1.37414924069449	3.53345836485871	5.4622158903774	3.38734499870099	-2.10261480056871	0.336323877702379	1.14665109697949	6.70340570721854	6.56981607106911	-4.63516372602048	6.92928003342778	9.14472086009335	4.22254003329865	4.77330868660261	3.81625204253677	17.1893519132005	3.44737115939648	-0.166498003589355	-0.740616796972488	-3.89126477211361	5.48991027243212	-0.00927624213033539	-3.1975417753336	10.3966666709293	3.78672145523309	-9.05175991341287	2.77322536707827	-2.41097401410242	2.31110294084935	-6.12207935788598
121	1.8830591101668	2.50807280193401	5.78654468544377	4.30732127054604	4.79073578171458	7	1.0879961619774	3.74556693539018	4.07488323246742	1	1	5.55378258379397	6.38612457488713	4.388205022826	3.80585239648796	7	6.57894749756424	2.7231780140075	1.25063141106078	3.59987054021107	2.99201209903332	4.19206945639108	4.19468526840789	0.898229496172914	4.66305248100955	2.25225410826914	7.73517160202649	5.27360325297028	-6.21933100623469	4.9158596906832	7.75793377885748	3.55214056922891	4.24178343646299	4.01992583946489	18.2089234890845	2.23072950948123	2.54260797874727	1.30988578614487	-5.62801225189008	7.222332956661	-2.95964372775028	-8.32726176792466	11.7065740222846	3.81641380234508	1.20983381804785	-4.5238861104357	13.8128943786867	-1.10429250055809	-9.32005233738875
122	1	5.99998438703561	4.76695506394131	3.107531987385	2.83022636113559	2.61036585900675	2.29445718244516	3.04897352934774	1.40763083585087	7	1.57770062867933	3.19909431408483	5.56152070012314	2.87052183615634	3.00065391417208	6.95494318237584	1.13301435356189	5.38878295019915	1.56682796598487	2.03461678878894	1	2.63483564870127	5.19906299299794	-0.0807707298297277	6.28655076213452	0.608840928732869	8.97353064022002	2.03665896673831	6.21485144577488	0.549763718921951	5.50877453327707	4.75811180729833	11.8193988641161	-3.32041539795672	9.65260877130087	3.12113700067424	3.35261845732953	0.422680615690227	-1.0249604434728	2.48321840417397	-5.96006563653951	1.28513856077843	9.64323199668045	6.43967044819933	2.65840779299579	0.994825722649688	-10.9956391757621	3.78481466386278	-6.8140287156994
123	2.35679422198819	1.40797376222799	3.51605744176212	2.43702196482901	2.85770588195897	2.91610374882494	1.65501427968513	1.89096201831158	2.95567971497391	4.70849689680879	4.986455813321	1.41477714718762	5.54944800522163	6.20010953010819	5.56026344173073	6.6608569252498	1.64006769247527	2.63594185252438	2.76758581897915	4.1794236725198	1.76024478703087	4.98831591825401	3.1659831364964	-0.333505183536398	4.77056058300307	-5.18087117428403	2.57743451923544	6.33716486586736	-1.52093604906574	7.11286581448413	3.07897836417725	4.3715284758893	0.985330241687151	1.32908343534847	16.250531388154	3.902915084366	-0.158206046521845	-2.84960204276495	-2.76361554753764	3.28351649901006	-2.09375159441329	-7.21016475459709	12.9399742723412	3.08130677898155	0.659257709973011	-3.18256458967928	7.58475884808663	1.39699862763903	-7.59198102296306
124	2.63747616785988	2.05763026104453	1.62888905927016	1.16037073003128	4.30105304583343	5.81730470294059	1.8342238168457	4.44200660420253	5.28042189468492	5.86309576339743	3.34610440666944	6.00052074373046	4.43581492430558	6.61281528516659	4.68163242746986	6.54832848312447	6.52546037979426	2.93534387961748	3.9703755661152	2.45911816034513	5.22256373419516	7	4.90820787894112	1.15467529905473	11.9021429785573	4.62171807215497	7.8322421302989	-0.471255438428369	0.454631174068331	3.51032849070879	7.48657670747969	3.13975477081706	4.07050876475378	1.23935350485944	11.5150294122226	4.46485533426592	1.51150897704666	2.05878799100587	-3.27983454380868	6.19025492223187	2.9773467942167	-9.1937338110673	10.2516795321513	7.95332732230987	1.76733953750139	1.8424283438497	-19.5876628629679	0.791945853666946	-1.17896484752296
125	1	2.23316027615504	3.06948380256869	2.11334786866658	1.13789253405506	7	1.72096175066153	2.19664708845983	6.53304653702386	3.40511721879743	1.81436703442293	5.43963292116715	7	4.25778627007448	5.42986762096194	5.95946077378435	2.71053238197023	1.45218423663787	2.99572912437795	3.58238672938423	2.08302324938214	5.99827588955722	3.77359165042443	0.897276370164209	5.74922794844992	-1.07078917512075	4.06573492319481	6.0157520412913	-3.34307968943278	8.51124728320934	6.91294301400667	1.47851235953306	-0.156730768719695	-1.8710981832322	15.4976501476102	4.36047813999964	3.81183228566662	-1.77374670925899	-5.08428334551998	3.96839698915691	-1.88011904557833	-2.41175417009174	16.9025937961012	5.75760761759615	1.22725330221754	1.35367016789208	15.5623668828545	4.80373679231602	-8.52670979167891
126	4.54745149519668	5.79829271493766	5.25560219497086	6.12940544525841	6.21174584351967	1.36380864471085	1	1.79945847740262	6.48138606149176	6.05766793936276	4.6986849641068	4.45161419912092	5.58267027864333	1.82393851222962	3.79303170856232	6.33387134159902	6.58930942372895	1.24862270409015	3.9431415504716	3.30295584640563	4.69057682390764	7	6.68687318698102	2.96747374480209	3.43636676329633	-0.435088632375065	13.2315126775429	-1.33982886862952	4.84313485161298	0.858998557859159	9.01158884943048	0.652347431444747	12.8814529043577	0.709905232027445	5.57020591246758	5.7912926629734	0.364530186355907	-1.0714418884952	1.16459895170948	-0.745765569712148	1.99750204109448	2.52482962076105	4.42450375057919	-0.235423327365481	2.38530771051161	1.03139391141941	-1.63932467693309	3.59418112791972	-2.83239573782195
127	1.19357403196586	1	4.09455045717176	2.07925265240249	3.37497962847198	3.88340269597455	3.8396293774598	4.1008418815843	2.10697014824673	7	3.77235204914131	5.87470658083276	1.05486307956509	4.9444970183087	7	4.95537371964528	2.86542457811284	5.8162665161238	2.48981528421569	3.8876634083193	3.45423935079604	5.15024196006554	5.37623558711976	-1.70844900815405	6.62094200795507	-6.3044619459911	1.193638806384	6.02347672356161	-1.10112017654801	5.72124955408548	3.42516440973881	3.20130408057612	2.07214901484859	0.127811672182682	17.6688075217082	1.5149492435992	-2.69906641526466	-3.55410066441382	-3.63366418575489	4.04833887685997	-1.73440108976355	-8.9812139807499	13.8876926958277	6.08617287817877	4.49912821036252	3.19701851306355	6.27991067814172	1.40087998392069	-6.34666539400481
128	2.04759183778903	3.68052745255206	1.00328277368645	1.64555285886269	6.46465855036902	7	1.19597066493247	3.73673265160139	3.31957660281003	3.2102222167087	4.85767622837439	2.04417296012644	7	1	1	6.28806656895533	2.94701680730228	1.01620605416709	1.48302180380075	2.68852800377995	6.94868812876546	5.30348279084786	4.81458951364307	-1.16190404265377	4.94255338166093	-4.27999190826533	8.28645886981356	5.85698120727291	-2.09136394848834	6.91121041505213	-0.778497780441847	6.18827348258771	2.09502446187611	-1.10387590615182	17.1535883981027	7.66551865269233	7.10377305756344	-2.38870407684866	-2.49861432449225	5.12817213940949	-0.654500027309256	-0.89533404702306	8.67340454751874	7.45020965018872	6.77556945610347	4.56959991983766	1.53638840097888	1.11708986478615	2.68657163290043
129	1.10566866347451	1	4.0861472674704	1	2.87311755689393	6.41497728764973	1.20270553626167	2.11748382261605	1.18094351396309	6.20733635943581	1.76566460438871	2.92921904505388	1.54610811028931	1.06934474901053	1.32919125247184	6.66587242211606	1	5.73966103961285	3.97178492508528	1.93687006279445	1.7909989494703	4.4921720965377	5.31214094615584	0.96262198432322	4.10308337555123	-3.58789425622559	6.35238081599023	1.9494147073721	-0.877463462285008	7.64001986017318	10.0260885041206	1.87604001237337	4.4596646182627	5.14441610558086	16.3177659522046	3.44580421223061	5.65780036600447	-1.16328460252759	-0.642118762866473	3.43442514057124	-1.91953008584202	-11.2552046506789	11.0428379251271	3.93569448591932	-5.2171393635965	9.25140678049571	-8.4253494955011	-1.88914950234171	-2.32161769369095
130	1.68502040361351	1	5.1345139891571	5.98284794325708	2.64477498380043	3.41866498165146	2.08353572515949	3.03353997584725	1	3.42724344290638	3.58904600595551	3.40167316021353	4.1878812745015	1.65514326957683	5.99800060682072	1.85920197837279	2.40809331680498	3.56955194690716	1.48747272587922	4.10405420533009	2.37364978302713	3.73449853151545	7	0.491091601260031	-1.85261370948503	-3.52427326754462	10.6943962011495	2.49684845575346	1.07119112677216	2.8221693928562	7.76945896710108	6.75807265499827	4.04994136018939	5.64614512618253	9.52724340078694	3.25286230579745	4.05842494644759	3.7006748866732	7.02035628864648	2.35781515045136	-2.28162796068326	-1.62685151158563	9.3853992006073	0.900956651681163	3.72617705465083	-2.18186332775162	2.48649356686615	-2.39744907531325	1.06555257477611
131	2.73334596455394	3.70075546918362	4.58552889429368	3.66527423469136	3.07453158114679	2.91396890674203	2.33872232283375	1.7181848172278	1.5140586487953	3.31646364234826	1.09753122180198	1.95433730304643	6.48349090021461	1.89127156643131	4.32035896609092	4.72088253321171	4.4387561194777	1.52120211137797	4.90227725899962	1	1	5.24078457299123	1.82326517950202	-1.31959963464469	1.66823736554037	0.856075834982488	11.1506178930717	4.43819624387242	-2.91539374300491	4.71073326048822	9.34168482554489	1.86748282782802	6.30828659478564	4.05001562444245	18.5290738469836	1.17767383258852	2.49152340465784	4.45756329694714	-4.2065288865948	6.47386103145069	-1.08100482427046	-8.20973746337375	12.4873823839593	1.1534530838342	-7.79734385653509	1.24851174011338	-9.31096193006303	1.65127544680212	3.03717718246976
132	1.69955095760855	1.45763545637743	5.47168518064255	6.86031658904081	3.9983439359841	4.46182894748274	2.8067427025746	3.9889080800908	1.09633178671448	4.18965775706556	2.93968692162126	2.76812350772746	4.3619918539635	1.43405275462567	5.24781133575017	3.13843144906754	1.74617126569445	3.82671495578457	1.79672778718349	4.87490195021901	1.39293662334202	4.26363097578234	1.46610481601791	-0.218599118651511	-0.761778432366849	-4.1035044450747	11.1995222081041	2.3181786624721	0.447621967548606	2.64938922990417	7.34648339051571	5.86791873901605	4.45394189079571	7.00394454472821	9.51437452983827	3.60079550259163	4.51352806795369	2.68924930710785	7.30675852330602	1.86746348099852	-2.28927063950253	-2.66481749431289	9.14845440863992	2.7339741407797	0.765641122918778	-1.80593469884993	2.71346470261378	-1.02801418490857	0.694387410672501
133	3.5673673363099	6.15371299981322	3.89428667560355	3.29536536148827	5.64045724678829	1.94879750399841	1.17065339617933	2.51626925200661	5.21032022605388	4.21974818745448	3.56720934515453	5.24229425066184	7	5.88802816657982	1	4.37094122084449	1	1.48856971694077	2.90368511472756	4.00746722452216	2.6367536165388	5.47626704245617	4.35296408201832	-0.518188611295786	6.6314583691841	-4.19435398913822	13.3260259066697	-2.90140116577343	6.66598856971095	3.20881116555633	6.26928335175346	1.36560119662864	14.2915548935286	-2.73331177171913	9.67967215049364	4.56149675154565	3.16783521064067	-0.36835627606478	-1.36486546909638	2.49079879118561	-2.92751819385358	1.40909353717348	14.3223714235029	3.43294660978568	1.17176533066721	0.895804728140802	-8.560598247774	3.18784799089519	-5.95936347623362
134	5.27982893234538	3.29362994456799	3.01900903613518	2.4504951635625	5.41357809763691	2.65549101533117	2.60655695209873	6.08784835662416	2.38857852278739	1.89732589612388	1.41079047769674	6.19007391375595	4.3198387927131	2.88826682141348	4.03798930500023	6.23566199367041	5.55662707326853	2.56298234648817	2.21399781122853	2.55324600655348	1.87463441044227	6.98295995519159	1.13357513686851	2.07042842610785	1.90520798242238	1.43225425418035	3.94362399677813	1.930237375897	-1.14563085696297	6.37268164943334	3.34378686564045	4.87541148866696	3.32367597754879	5.43574423357683	14.5739888629852	5.20261021655303	3.980208601083	0.319429794202619	-6.14259972026448	5.6703966411474	0.866878737596983	-7.35048660013915	13.1961296114027	3.0037944160955	-1.59166829229699	-0.593870134386887	1.70945987564477	3.17480880491027	-2.00485709898173
135	1.49105898394771	5.75782124353241	5.97827840030631	4.88634129040014	7	1.95064127486206	3.66286244210969	2.70431609788841	3.66429819208779	7	1	4.44773275550557	3.17510967147311	1.59816693960084	1.3086041302853	6.26722114891913	5.91986581055898	2.23847567234406	5.55542488495627	1.78897034461274	4.09084977049484	5.68435324365236	5.39518811584287	-5.14314661284738	5.09467342560818	0.282786359561865	4.28384915343834	6.00921516882205	6.34533146706076	-0.22790309957382	11.1116646935792	-0.635329822520653	14.4904281237382	-2.29192426203509	9.47097026406825	4.75974188653731	2.69976165002406	2.21748113156908	-7.83333666434953	0.723966026513059	2.28622138499243	2.14956149032612	7.63243319745729	0.911059303635789	4.60084463519467	2.39105072552277	-1.83641621441876	3.28201720373796	-7.51611795492098
136	2.20368719081978	4.16186463179546	2.503803722954	4.36292772618885	6.58694891208287	2.67183582019514	3.54130079715343	1.40339711019624	3.4462151871306	6.44535437966934	1.35461048314421	5.35488640414074	2.72987144407245	3.30007058927633	2.37339188986829	6.77319603602956	5.79726893553683	1.07123398810899	4.88939145899611	3.78473103074247	6.90965174536341	5.8571958529259	6.12822016590832	-2.15975270798507	5.40426797696406	-1.36108264374221	8.63592566088674	4.40141525278412	2.19410313652165	-1.54945150307558	5.6523506882871	0.550707208485722	18.0912592711767	-2.68128551087477	8.85798743518015	8.15624707346568	-0.197581084580595	1.32996372667178	-3.19181964017777	1.99315725680375	0.725238854613349	1.49947709543054	6.20451954335243	6.02232620664519	-6.77148007044888	-1.96604995802196	-2.16091745258268	2.79873656014326	1.3103368292533
137	4.33636218998241	5.90171089575142	5.7159106287119	5.53929268318265	7	3.04046479611201	2.67547490660663	1	4.84480156990139	6.31938337558384	4.24377209794552	6.0695846326195	2.10472916017169	4.00348007894422	4.25276270827325	5.08009694857086	6.61988169879878	1.87162094586564	3.58373353124819	1	5.06353353066092	5.5723816673799	7	2.73574003385256	1.24922632743766	-0.305628446129187	11.901112705541	-0.44924675466643	4.90023110939642	0.0222658304271481	8.39063391234368	3.49149086395784	12.6290713795178	-0.182680221262179	4.51736456918429	5.73567644163497	0.127177793723199	1.03739661105155	1.97644466681998	-0.548955601671269	1.47576671976826	3.40817664976153	4.94553930983314	0.210471340034642	3.14051490212474	2.58033962220325	-1.56839819109267	2.99397090509852	-2.91488803924067
138	1.11218534350787	1	3.09493577657586	3.77614351435071	1	7	2.12905000044043	1	2.89813266127022	3.61243382347154	1.54272416317563	4.24595620203948	1.46485624773444	3.2552416948073	6.09678138158983	6.20445659979724	1.62596951976497	7	2.46503384112967	1.8623928730195	3.69924868302837	5.42763111032141	5.01772221515151	-0.769189091177633	7.61465243084592	-7.26272375468972	4.3077413612765	3.04957488587996	-1.84829826971177	4.26631219784209	2.68207442158854	-0.986691125084625	0.477320727028942	3.58588369749804	14.4549321518761	-0.937417590349105	-1.15166551672934	2.82150014393554	-3.98544191395084	0.560235635714272	-0.913258822884664	-5.88414000290117	9.16115553757954	3.51078969547549	-3.74728858746456	2.11206701950671	12.3907078092042	3.29150364550493	-4.25963009644409
139	2.22418987941739	4.89329909238764	1.98143808106967	3.67477541048824	5.74960910497423	3.29599643146761	1	3.19826152131765	1	6.02713368533146	1.46172150438386	1	3.61835372688871	1.91233095673522	1	6.39231623101172	2.73855451229901	3.97917769062388	3.51095594670572	3.62630267333399	5.93275141885541	7	3.68733700768281	-1.47764062927478	4.93720829975619	-3.12005377180298	12.063236598069	0.835953345762074	6.49120543034435	-2.30983650278738	6.21733844212355	2.78311836685979	11.734240049519	1.98279393357872	6.71000288300886	6.53127921581468	-2.06521704151912	-0.814412825087387	-0.392963461945147	-1.56296411638994	-4.59608288403172	0.515312951053171	3.97984918215242	8.11152007323532	-1.42625070557319	2.74269910941584	-0.658804515188732	2.35586741232246	-9.59428248167584
140	4.16151253748155	3.73596555002478	2.21181492412915	1.95682730868302	5.75471382588718	4.53458377506754	2.6692781440937	2.226588470007	1.83467491515582	4.34111908068667	4.78082193916313	2.39258660851075	3.40643206062941	2.68126562042605	4.02785063374229	5.12431532838128	1.14421107274373	7	1.39438818398081	1.68024233493829	4.29899402002541	6.85947770641372	1.17241284874658	2.95193723162286	9.61861461796815	4.88618824868283	6.24033262499376	0.320336119410663	-1.65971013015905	5.39858547026609	5.14425688482869	5.54220254486196	4.6902120669055	0.846752921848254	14.7238911150784	6.16078854350621	2.18995600704505	0.724435101693591	-4.67370990114045	5.28483996295173	0.525667793153286	-10.051680121699	6.12948862463352	4.39061747590311	-8.96136270893597	4.66927993354433	-1.27563595884444	3.29585980920779	-4.04178436921075
141	4.12689002969338	3.50029185657877	2.17635864541195	1.48104049647329	4.47145110390117	2.61738629581999	4.74102362505726	2.05527019955689	2.78564247192399	3.82780729722584	1.43069960531478	5.40739380342808	2.68911406516788	1.27377876339684	4.58140710050446	5.23806501224866	5.18727102422047	6.05458218346196	1	2.02610292978195	1	6.56023504825758	1	2.40902551700844	7.56237679617327	5.19554213488446	8.42289667188832	-0.51148077469342	-1.41708323842763	5.31660310283981	5.27235071702242	5.01588856016255	6.21450489688949	1.47793529904707	13.3513258765826	6.84538323667515	2.62683184504027	1.20824567014919	-5.23480461756155	5.54246383231202	1.45390564351311	-8.68357423311437	7.50886228111085	4.41618538602404	-8.30463037003137	1.11346823361983	-0.85348348758439	4.13801121168049	-3.58429308855198
142	1.42139707883966	2.27879006718558	3.35375011945837	2.66131754966229	4.7585309526607	2.51455909664086	2.58983932831653	4.06446585084836	1.07527369278368	1	3.11198286542859	5.57087944093331	5.33507953794697	7	1	2.24064181549908	2.75301675907376	2.40016538404848	2.14189979425215	5.85418587122307	3.7713573968119	5.30016485701168	3.90380697612052	4.57290859768878	6.7528711547137	2.55394648346658	1.51214027200681	-3.17582316573276	-1.88742033304888	5.28962804745791	8.13783110244999	1.86427293933507	8.26574802446611	0.00794140030036325	12.1178581127108	4.73194181421157	4.07675069569152	1.28905227740164	-4.16321094271771	5.11142633243576	3.61121045084624	-8.11607651967832	10.5043291500936	6.02945758051299	1.61208735293787	3.32771086712367	-2.29225340190258	1.27655075251776	-2.28765351594868
143	2.55412779475636	4.13701222675852	5.00856286678928	3.34249288842888	6.25553924335035	1	1.78182351478609	1.44470574803523	1	6.75122478115577	1	1	2.08917807209583	1	1.94069510700969	6.30323303194955	4.97792846652375	3.60197470311693	3.93074020392583	2.76215610899606	1	6.0223834746798	6.54541607455717	-3.23024189611007	5.30800213033261	0.368527537254756	6.00467407716994	5.08168239715942	3.15077736464161	-3.01499853986606	12.1001676463884	-2.06180599881038	12.9164866134532	-2.26781546211246	8.65323707919899	6.46208801212649	2.31264001240235	1.50512436983092	-5.87837691535591	0.89028276557576	2.45313253912767	2.43408133999977	7.05602366152035	1.44637707886257	-3.83743788947511	-2.87031722078217	-2.21677524399912	2.52085523851345	-2.88552801586397
144	1	4.57370386260666	5.81850741559761	6.52499191127158	6.63726738269126	7	1.77065299790034	1.28095047885849	1.86275132411877	5.36742106628954	5.21304938500438	5.48153961584491	1.96326600325894	1.66594406226128	2.66344849778778	6.08357148708811	5.44286255198922	1	6.59206037777344	1.81774254611424	4.19266985814554	5.05609076232199	5.4289292198192	-1.4657796688037	5.16597899404459	0.549065341630295	13.9247997739207	2.32735111247445	4.27002539241635	-3.18235459279	7.62134104794283	0.827574936682029	10.3948363030993	-1.42016575454584	6.72843543429161	9.36206605391861	-1.66377672653189	-2.40315395920252	-1.00717997107737	1.33855024809366	-7.22979910268631	0.317600308268951	7.36479486286779	6.08163791419623	-8.11331967042585	-2.64224492409403	4.27001342038268	2.88520604205385	1.12655756265229
145	1.1517880143047	1	1.08692478255309	2.06674260173236	3.78387744379358	3.67811029973807	3.28409300795079	4.74576979222391	3.31685413172762	1	2.42004564828156	3.07429345612483	2.07136123439551	5.81368575239183	5.64769293035906	5.21874869216927	6.78685840652626	2.54046618333108	3.71945014006341	2.16290026087769	1.54507630685774	6.13182110674555	5.82057256253837	6.54411995123339	9.02799601293749	0.838056340757005	0.684958788685793	-0.636442369484804	-2.46646756098101	5.47151578786575	7.78551421195358	-1.58249001601015	7.8451407063282	1.3272951311169	10.7673716631729	5.37669931243552	3.83328545848252	-0.165667471907585	-6.41406201301335	4.78399674535018	2.30657016296188	-9.10912510966204	13.4504605304573	2.00817488407423	4.87805061718213	8.52665323650867	-1.35945061251813	4.32310563872774	-7.1399724128951
146	1.84697681885847	5.63935139353151	4.74480155254442	7	5.41497018253382	5.36648708461949	1.4490379269421	7	5.40688124253959	1.57483955344633	5.53781835315896	4.98393141248349	4.58408922476848	3.40740027928492	3.73908711196353	5.75240587792179	4.36797781044793	2.31671442740742	1.23199215426272	1	1.85415716040972	7	1	-1.06314890947169	5.10209785773267	2.27390099657555	13.157245286904	2.89281561200984	4.71996877827455	-0.437696020889077	9.10971667020369	1.59183608265248	8.93863359408751	-2.36236104541981	6.51869423001273	7.43673930287352	-1.86907049049026	0.390149256833884	-0.108649156574804	1.43310996356293	-6.87111212873267	3.71679018800181	5.65209065174911	3.75913470313936	-9.0591297848273	-2.02014892640672	10.5769443344527	2.09080358727058	-9.60168305507202
147	5.02921901400633	6.48645711760249	3.6785386689598	5.14669576966653	6.0308589308765	2.39423949330267	1	1.95865181102618	5.12687020802986	1.40168545845173	1	3.41821821032584	5.53754257098358	4.7595645818447	2.35265548889957	6.18506290999155	1.29059966697289	3.95186998477828	3.86341303523006	4.98946614604319	2.48814120978622	4.20451243692103	3.285355070734	-4.52264241696954	4.59052712256175	-0.424500594946946	8.41296555827471	3.29615327688365	3.01479176035243	1.13723169937267	10.3995750838553	-0.329674511898865	15.724997660738	-4.55616874215783	8.21911390669631	7.9638471428361	2.93432478447688	2.73543068633573	-4.58829661569666	0.601767674681869	0.20391101701514	2.28740235271247	4.53279578032623	-0.162927807285069	-2.04196366492822	6.49254614253185	12.8889576871673	-1.38559215890262	7.076624360156
148	1.91063966348913	7	3.53233394324224	5.09469223854703	5.82566993755518	6.18814931630555	3.48697252832268	3.46119893330178	3.57239176284147	5.77593075457075	4.79690813861892	2.15638674167691	5.60871007267335	1.35214651257927	6.3647415558056	6.75358068801414	5.78393258208218	5.63514429674195	2.12702531031196	4.02885616431525	1.46777586052747	6.11581698512671	1.72623972924937	-2.03531981435172	2.75829686804125	3.22019715974635	11.9180580310818	2.57131015461018	8.37466929687261	-2.98915887842628	6.64009530347157	3.79665073950063	11.4202836738594	0.182139338473418	6.79862453696737	7.51171529133445	1.19769871809329	-0.864137478378485	-0.572285430998934	2.13851166136034	-5.71160687549017	1.53849534641535	7.8835679077366	4.42268022461115	-6.66242250631713	3.23315057241003	-17.4635033580559	1.78007990050794	-7.75204785622402
149	2.04103609368387	6.14860326572862	5.42253124269657	2.75312681814588	2.12306432449826	2.48074336821443	3.64654413211394	2.55610110279646	2.60464922716379	7	2.60949451078245	3.40875243794259	1.66956786295297	4.07022941795259	3.19092296976198	5.15844989348778	1	7	7	3.0445296060637	1.79023715279326	6.41130316620402	4.59279490851821	-1.62111486910291	6.5261610548103	-0.123436352114203	10.4756249073994	2.26551747337058	5.12440155710219	1.5665062276354	4.69098766728898	3.30942279337923	13.2057322157131	-3.48133064495976	9.99323730653962	4.95088372951041	2.71193068376321	0.369429775759782	-1.41773596914361	3.72832780026059	-5.62089763684295	2.08611743187911	7.83620582458436	4.57860600039574	-4.19586190713625	2.39690984095773	-2.43461301517983	3.67065173062677	-1.79732391182909
150	2.16271384079522	2.71386134390616	4.44425331230886	4.15798592797926	1	5.28220096034256	1.95494199700988	1.03221482355324	2.96620722440795	1	2.53426295858885	5.64699642082399	1	1.50104758284897	1.40142097438223	6.72136647923538	5.35180087802998	1.9883321510019	2.60975254265282	1.92306218024582	3.08644187841219	4.71263728108318	6.15916400404361	1.41988522406361	7.25133398351197	-6.80309972038407	2.52777418731393	2.2363038048453	-0.393924530352445	7.52367967707944	4.51589747231793	0.416402310679661	-0.938872882571681	2.13883900310855	11.5386733374182	-1.17130206290227	0.516117677694114	-0.782562595372183	-3.70128638610903	1.28306587392976	-2.74967533737337	-7.83632189728784	8.41189161501472	5.77662142595237	-4.31371196357538	1.28329734297437	13.6158774172056	2.22569860964482	-2.00041903198423
151	2.93191621198863	5.03531277978972	1	4.87561962125402	6.97516097996912	4.80992063318645	2.43603821129567	6.64782842400191	6.44321105728976	4.92672340768567	4.4220535473062	4.19984873429819	6.81124760289363	3.42575598745537	1.97832963247092	6.2955540342435	6.35142959274011	5.00851590205824	4.76780052024948	1	3.29758770386667	5.41902410141769	7	-1.97320004327731	5.42771660153143	0.85663076056457	9.26615558962077	2.66984790675315	3.46978277865861	-0.681164123005543	7.06659353829628	1.2282211426331	18.5927596664444	-3.22202494968196	10.5875363237304	8.74505089437947	0.129964760437477	2.09857082581001	-4.44332480616535	4.80235787969123	1.12605317642895	1.25559749811486	6.86441413152779	4.77641926429727	-4.85601744166843	-0.106362019167616	-2.81215179976208	1.5811816020045	3.47102891357082
152	1.2468908553542	5.70116017574763	5.83965174333372	3.65967484040591	3.64322306067148	6.83014054671804	2.63915366020814	1	3.05093617266649	7	1	1	2.77732210643632	1.05399435582013	1.04051708960656	7	3.54078312067568	1	1.0701932265185	2.75384901655159	1	5.97943146359559	2.10748890786958	-0.901200956600989	4.44938833775749	-2.10277079012318	8.76121368442907	4.18644370282406	5.90626518173295	0.0824782939367706	4.85359110419209	2.54324905131463	13.8295283054667	-3.95055622232653	9.20610392925579	5.26174218826549	2.40729254086478	-0.251027423618625	-0.776067968514495	2.77844574112129	-3.85683367656204	0.301131198835526	8.29769721903201	-0.0707733958911557	1.5228449276844	-1.63900207519574	2.7172856854081	0.370172592928728	-0.00491671111365748
153	2.96981588880784	4.91692657083047	1	4.1344865066752	6.87922421793015	3.48630360601762	1.68202324655707	2.3387640187314	1	4.74469247532722	2.39027182166442	3.81980594893501	5.91532226653578	1.26837469778659	2.9278362054613	6.69875858308782	1.85684775111382	2.28699414840157	3.01974331478979	5.80792324397342	3.52532839011907	5.79234731869568	1.3517697300507	-3.71453885940846	5.7135425194443	-1.27583625129719	8.55287437263343	2.39902812129149	6.3392997107206	0.106917009743202	5.60665137786444	1.21356123025586	18.7527564108605	-1.0307829378482	8.96614703230271	7.38607549423907	2.18280887130983	3.7087301237573	-1.44863372169167	1.61540030988697	2.42654782272869	-0.309965817627023	6.55368190934908	5.96556320595429	-0.584352962657195	-3.70793554496424	3.03451132140825	1.15537960318405	-5.02353365488707
154	4.36372462650588	5.45482767116187	5.43952153407803	6.61685928507073	7	1.63851797163606	2.90040256237566	2.72181026530615	6.11324057171971	6.84128373810563	4.28046894865775	4.4800624007876	2.12007046967438	2.68430364897183	3.87050336465306	5.66118842847924	1.69822645695322	1.23155574631996	1.57699501188098	3.73204477590026	4.46635138513301	6.55150981986515	7	3.15457004353644	3.48288364898029	-0.543464640433373	13.9409521204869	-0.145407356810518	5.29784020272086	0.775763647869028	9.80002025878658	1.25605337720967	13.1506388832166	-0.213078778626959	4.88046384560829	5.32765343876589	0.0423446511355435	0.0527657327109711	1.43626600667099	0.308908999795392	0.787533642327414	2.18288488807264	4.9417657470696	0.80018191551158	1.3976487113301	3.30550968646179	-2.11353729633832	-1.63110601154023	-0.62192734326231
155	4.07319444547251	5.94311478336276	1	5.10874532388459	6.90606250799413	4.20560808357489	2.16915421541384	3.7357905769103	6.71302673812478	3.43684030913041	3.18969622149033	3.72653329912309	3.46552411737551	3.67876607651201	2.55206861411069	6.54243436953246	3.89233155365388	3.08187378540815	6.85039876879141	5.95514246263456	3.68983040700443	7	5.89062427234599	-0.644163841638305	0.0663330227575026	1.49525531332887	9.02697878434356	4.37380342610725	-1.52805038262948	1.37712507169777	7.95052009615789	-1.35779175868871	6.11487680488914	5.75881570779175	20.6249399465051	1.54773735367797	0.224073889546393	4.2533960754881	-1.44298520810162	8.5074656393173	-3.96745995554975	-5.61286098750875	11.0260578909136	9.29329397438264	-6.16971929384741	-1.84407826544102	5.02710823886589	-2.99600713269576	-9.35701947095559
156	1.36877941089784	5.70932184868293	1.92104820785763	4.01181035885987	4.64730572593441	7	1	3.07221067483672	5.32800012080826	6.0418667087811	2.71327244188788	1	6.6803417929626	3.476851103565	1	7	2.73797063037771	4.81336974762408	3.12177234799829	4.57849945251206	6.95694442839171	5.73601052377805	5.74210157687034	-1.12157226411435	5.62089785653553	-1.56774543100129	11.8913256144433	0.774237117943359	7.30842281524404	-2.53422381658305	7.13756198351346	2.16218429302804	12.0342712117313	1.1189861647994	7.48217136306548	6.27370879552342	-1.02451279569486	-2.18644808779035	-0.71982191340629	-1.50193938411862	-3.11184638275257	0.395708378818426	3.06100460473611	7.0279680897978	-0.806367770599052	-2.02257404850208	12.5985506162553	1.51466627914722	-9.83014391214999
157	1.94353421313207	4.96584344957985	2.33103104273672	3.47063736672478	4.07990755007517	7	1.85010267526914	2.75030150580856	5.00216720983899	5.2908762937782	6.20394872102197	1	7	2.50573921101807	1.53165860863387	6.87704588185113	3.72810748653591	4.64070653651966	3.58596920382631	4.93748413087672	6.45972857975599	7	5.4406815568311	-1.03159476903608	5.80804735134236	-2.78110165875026	10.8676418504008	0.49748632758721	7.40652062322044	-2.6197715938241	6.49769837899567	3.01728062324944	11.4994597776811	0.891244279290183	7.42537224330341	6.16862041134723	-2.52787255267826	-0.242151226262638	-0.257340999080629	-2.34101884231989	-4.41964654101155	0.372905997604457	3.15163564723727	7.82895315254507	-6.4687862641107	-0.956620353786211	12.7219570565734	1.76675805174111	-7.69245070093173
158	5.25567909381465	7	3.37130864713674	5.85417588639552	5.16339158977772	1.34094395133946	2.51534677953583	1	5.95959557795852	5.48618290976404	1.13873513711443	5.8675872382518	4.86618919303811	5.53313040657462	2.15345515778637	5.98080277746886	1.96090625324003	3.47792238516859	2.42236570457933	3.86637983187098	3.9926437793197	6.35043050417092	3.6215294711072	-5.04423231591754	3.80602579261621	0.153411923498912	7.91969345430626	4.116144866548	3.33953333190304	1.20346954229905	8.70628378438441	1.32412691345551	15.5940774943059	-3.63358502711013	9.26903348402303	8.1107279715732	2.37618625458788	3.12895784354539	-4.96531086822549	-0.643685901646259	0.105358992421398	3.72542991529392	4.18694155556774	0.0773674863519606	-1.71794329078131	5.79366154783764	13.4455410542033	0.761054704024629	7.59380372542575
159	2.31396129381958	3.88727446496831	1	4.49469613324047	6.13019344161054	2.87049486331241	1.77662672533057	5.64716129508976	3.13238357658213	1	5.61403446605655	5.21073004352209	7	4.0474248874557	4.04862189033222	6.90620766521948	6.84882774948811	5.9195883849336	1	6.37565998230368	1	6.72775146902219	5.85042473744893	-4.42496620152734	5.03979265199761	-1.3120279739857	7.47105803130697	3.97728466980282	4.97927258856897	-1.73656922166272	6.4930165474823	2.08679924919662	17.0625003011275	-2.82704920507132	8.87924782494807	9.66155307075742	2.39320012221566	2.26706182389394	-4.23147476457831	2.37705666120522	1.94557228319921	2.35486215433234	4.49628232279198	4.27505795406549	1.56219028369997	7.24701289174626	13.9051184829237	2.86139996079989	-0.934089861488185
160	5.44940927654768	6.16894147209798	1	7	7	6.94156431747562	1.71070475480862	3.52949704349564	7	6.46221062905059	5.1746339323739	2.9773554980492	4.5622744973718	4.76002515594128	5.49915581849887	4.92394992494027	1.71509419200203	7	3.16517411044305	2.99021835740249	1	3.37526739678557	4.92478678302497	-1.58855098809744	1.19984958169688	0.63584387243672	7.90564760377265	2.76788812071118	-4.01369108567083	7.1445748714341	8.62398621123222	4.45039912710417	4.90446480189939	4.21981745318693	18.4795499162573	5.37764433265037	2.34530789986051	-1.29537158913955	-3.1901661762194	7.03160880372417	-0.507291839404757	-4.04021570749678	10.3329339905097	3.78451369864917	5.72433981142858	-1.79506223746834	11.7448492094684	1.08070143332082	0.208028914200451
161	1.62432787573528	6.39247162588483	3.03404020069294	5.40427318511578	5.59956750723612	2.17046637737361	2.71140395543497	3.22662895619429	3.20846757871536	5.52292774194737	1.03039156927388	1.54541711259209	2.82128228915888	1.25227437982735	6.85054815577585	5.70879323745329	1	7	2.46853942912076	4.91869836283177	1.58100080246842	7	2.02737063564015	-3.28587443034914	1.71730391594135	1.46601396290574	10.8687332662828	2.59441088827731	7.41791425016784	-2.19172093156256	6.93709894134806	3.82106866638423	12.3596768886951	-0.14197754655083	6.25540118492362	6.83230687324249	1.59087847646048	-0.948249398214216	0.0241410300282479	1.55583610242384	-5.53678319962713	1.72928505682921	8.08962832660712	4.66355122824022	4.11573628831164	12.8394814920453	-1.71493348435171	1.51234241344649	-7.77332565297904
162	1.63035733140859	5.34143666982277	4.08926825045495	2.62151794850897	3.37099305826749	5.55853791494179	1.30614364936458	3.52110666122086	2.81899166879098	3.737058058309	5.23492498471321	1	3.60348697364096	1	4.98126702160522	6.18608153721532	1	3.41043624664995	3.6067569327194	3.457472173357	3.93313289616881	6.51733322430289	1	-0.750582223974697	2.53310559418691	-1.74369339818183	9.74100945643174	3.38778439916917	6.3117284630396	1.6312597407355	4.51429700197177	1.54050171945107	12.1961224277052	-2.87119889428799	9.12320808189386	5.68791232117876	3.00397287032663	0.52776769878245	-1.07685086701097	2.46737401669631	-4.56183497571043	1.09399411392066	9.93162535865743	0.366495855336245	-2.84193289869537	0.853223248059884	5.77464370607863	2.00873382501813	-8.3072175015618
163	1.19670441403958	6.59231415478605	2.39352276679767	2.00397734275661	6.97007721218979	3.4128029194828	1	4.79997744244504	4.62037210085931	1.54542955229093	1.63970506843148	7	3.24946165797455	3.78155967302417	7	6.19039261678466	7	1	6.1000851013168	3.0891192670553	1.14116949001112	5.75378469410917	6.64273552250761	0.370578569665233	4.64141996223463	-2.98288433943703	14.6911126801904	-0.747256770483909	7.34093010048905	1.76332750604248	6.87611626161191	2.30559532224835	12.284685175432	-2.66325669881088	8.18790503696629	3.42783937273192	3.63273818902676	1.37428669365606	-1.82994652436915	2.79033117076457	-5.07883477204942	1.11577622016169	11.3635164900757	5.86326450891664	-0.74154065610702	12.1091932853385	6.06183827161661	-0.192329280404028	6.24366048876258
164	3.94841867870065	3.19012242451563	3.01446111797947	1.91823502250875	4.13882112876394	3.4210358645116	4.0976130746904	6.54331757804968	5.49453905128647	3.47972141498878	6.04465044226326	7	6.3281352204923	2.27246929633529	4.67333652264423	6.39946107765389	5.74156887134079	3.44483759876609	1.10992066846275	2.1726032606197	1.61277972637862	5.82343396259786	6.2991765911164	-0.730069636400162	10.0616118802434	4.61845480151203	6.85718989254807	1.0049688762936	-1.73513327872827	7.14351308853484	7.6560484274504	3.23004320250607	2.40018195261269	3.43357362356671	12.0015421410613	3.14918270555563	3.40656461585481	1.76171481296197	-4.08828933947166	5.69743336509138	2.91279655543512	-7.55024738281482	7.82951825726353	3.03990278282171	-0.351916865479699	-2.18264717650656	-9.0101449165655	-3.72902036132199	1.1415762543853
165	2.54745693050881	5.95194398109956	3.52148435198046	3.6674998911723	6.31887993997544	3.08742146810469	4.53273981476915	2.07431149518999	1	1.21094113807305	1	6.39112489187581	4.83443470929027	4.87565647270946	3.21700937944629	3.5406880407429	6.15482732115847	3.93711517536104	5.05724230526647	2.75338360059286	3.04271729618886	6.47997708168279	3.03658769279433	-4.49166126232996	4.2728974423047	-3.40477603716327	8.44532917375464	5.10120122494297	1.81598323225511	1.13798527140353	10.6679850684463	4.37518092894204	11.9343521135124	-5.13745569519302	10.4736903681031	6.16560711969161	1.4180764218547	2.15303361048817	-4.43308888312391	2.7064660122089	1.32971362622757	1.24730922671123	4.97079234563002	1.13054090162047	-0.287359620998501	1.19129755956423	14.3731831910556	2.90102867684686	-3.87622106490105
166	1.88479499802605	4.61310216725795	7	6.92475189891979	4.13230655612568	4.20250633541459	1.58610375492136	3.52420538259597	2.79148956127018	7	3.75707818507097	2.43451307481428	5.4722748926703	1.43384624438186	1.7581846695905	4.91811804826787	3.8882407791788	1.91169824482224	4.76203218137672	1.98460087796458	1	4.48359067995077	4.29750277789088	-0.989951835363999	5.42185419054255	3.02401919617617	14.9785283559013	2.08053857121636	6.71382894900928	-1.60446090527664	8.57462210467363	1.36918356507391	13.2744259530298	-2.37070729586011	8.19157158407985	7.06995845857768	-0.270739887436783	-1.93751923087092	-1.38887451830957	0.819088937118901	-6.27980046735522	-0.0231764763774943	6.60048925035098	0.886019754297168	-7.65961679533675	-2.48148601225288	0.557869956291268	3.42995134019023	-5.38981246945011
167	2.5907418911794	5.57074914017686	4.11727234467902	3.84310025160452	6.38707225322754	3.54939556660885	2.66624723754191	2.010995441	4.35023493025475	1.31187760992368	4.3670001777336	5.88087192065715	5.30117312135736	4.03073950570959	1	6.11452997268794	3.82576052648432	4.21613812302954	4.98592007364637	2.78293930479475	3.8521353615892	6.24995800126015	4.08833002984456	-4.63392786470246	4.73156025408526	-2.37895774108325	8.73051947955631	5.2343644135718	2.25035252589038	0.556520869090159	11.3526236237825	5.73699421498177	12.5851814489077	-4.21174500982341	9.96129837324909	6.31662587618515	0.0693070555440103	0.505467023458577	-4.64743246047745	1.56664679748735	1.13086757657192	1.18420749475073	4.85120830228488	1.69854740468512	-2.28618076711195	0.868445669123397	-3.04299946589891	2.43292164401293	-3.76481848978908
168	2.51415693957714	5.27300620939498	6.42881658139192	2.66259489269774	2.98507375600861	7	1.86458209239845	1.61588903071392	2.63402691609755	6.63023607723146	1	1.09493452572081	3.32259417354606	1	2.56228430416743	6.68960752353358	2.30841111476203	5.90564745830041	1	3.79072094829634	1.06898099684388	7	2.67468127060313	-1.2877324815009	4.59807285141956	-1.85680256877594	9.26090889794703	3.95837469166537	6.05077388661333	0.0178397041119821	5.30146942410658	3.18173792492186	14.2526057912742	-4.28496332990229	10.0723346346065	4.70170871900743	3.21943027172928	-0.616193228496125	-2.15846467368659	1.78685216151021	-4.03933466609491	0.800480785308488	8.57328074270838	7.52934280751797	1.51945584506078	1.32328892707502	2.4039619608633	1.40381783979676	0.00418207532868979
169	2.63372112743701	6.1456096891846	3.10952484518806	4.14757458884986	4.58542033540415	3.23809162369842	2.39639355234262	6.04143041301427	3.30164652373231	3.7154822925053	1	5.69157018424462	1.72195946806737	6.74074627732891	4.99780796379249	3.72995509863601	4.86140197047979	1.65563050559349	5.56931127655119	1.8106987438828	1.96867248478306	7	3.06177906610902	-2.93529592697334	6.28669980156511	-0.209531082154155	11.2269762158467	4.92243538338668	9.22662576285571	-0.652742046838028	9.24014652470076	5.13240709396356	14.2797729116515	-3.08206884128616	8.14053594754375	8.3018256525874	-0.237079888883799	-0.57139665632366	1.35325317258368	2.30494838590752	-4.67675085001338	-0.326162067491462	5.47233663373404	2.99729070871718	1.38105310073524	-1.78625982218365	2.86164132073529	1.07070374728692	-8.87982400017617
170	2.75602805143503	1	3.9834011255039	5.73571209733861	2.73066712512128	6.37506398380615	1.02931682029892	2.31008674908713	3.07765659341653	2.0206223251733	1.18396646047052	5.5092746389036	2.23473182730391	3.92404470432668	1.3589002916322	5.05518726679686	6.06739624740635	2.99767831892585	4.29817346875235	2.8186049661071	1.91577223543498	5.89097502335983	7	-0.064146963421036	7.87888465260457	-7.15642810492545	3.9861152785125	3.49687633847559	-0.0735152062356884	6.08542583631183	1.10438292774025	0.789541205935079	-1.76914166472347	4.36741633270316	14.2904612524753	-1.08198614539964	0.482732196535671	-0.325580716008872	-0.965126865309907	3.0068868870354	-2.1760017975341	-7.89615589918325	8.82158419355845	9.0004548568439	4.21506216319177	2.69802797202862	-9.5722633317725	-0.586504189510842	-8.23350149696351
171	4.22708149275649	4.38902290505077	1.91115835112219	2.302658501157	4.78670161295525	2.35013508092584	4.24073799031689	1.41068601087507	1.33415287743118	3.19554617175823	5.25554420678107	5.62146801585057	7	1.54472364549761	3.68237446248367	5.86052319056026	1.17419139495236	7	3.57091340284432	1.93560427896306	1	6.97085709330949	1.03059451343915	3.77503225623356	9.27826123009512	4.37615696422044	7.32865176416307	-0.332037514966522	-1.47809964055453	5.48777547587632	4.01765605115555	5.64460340606976	4.96682965968738	1.22979626016307	14.4018778044475	7.23706830620291	2.24325072731191	2.13344224691026	-4.73419195172799	6.13465642825809	0.176372799392624	-9.0247476103166	6.54210950667638	5.62304858818757	-7.7740620491123	1.99564891725794	-1.02874101698682	3.63473644758576	-3.92563362817053
172	5.0491995146417	3.94659354636726	2.51152224229913	2.23940047238651	6.94094896078304	3.86661985460779	5.05713709204566	6.57897332740356	5.9692781410354	4.57777351994613	4.62227122256495	2.60793100121683	6.78692947598588	3.42110448521795	4.63312914431035	3.2429057199879	5.05735136229445	1.27993529542751	4.29045587941392	1.63964756876114	1.28132151712801	1	4.84015378740415	-0.644257880101401	8.45996601346773	-6.02026006713058	3.95525174973187	5.51068332320285	-2.5102593533541	6.28593179992164	2.63304020450685	6.24954794937535	4.11448854588196	-1.70882762981976	16.1228472942327	8.1904793390464	2.8570687559006	-1.83775454566754	-3.1425855008173	3.84395592692008	-0.934618574700706	-2.11921844278792	6.98870838130878	5.94300265820914	3.08328682949605	5.5538886343439	-4.4247347006208	2.39701753041169	0.486269171813379
173	1.9312319185643	6.09610289514583	3.7933301406826	2.0358370383798	6.71042165356154	3.16402726181615	1.77078259619479	3.24560779744413	4.79806051526819	3.96861028120691	1.86679110366252	4.72784390033682	7	6.63081092792896	1.69430933320117	4.79754764845226	2.42373332528471	2.46643033767212	3.65088635895915	6.03877419317503	2.45829192846113	4.89261920587863	1.80720268853549	-1.45488574216502	5.32882531445001	-4.89502886743807	12.7060680141636	-2.97355454909957	6.76652313132707	2.90677676241497	6.21035241542377	1.20272807105335	14.6892106240332	-0.516370713614482	8.46002085343877	3.97268379123316	0.873449453145345	-1.01222164718015	-1.34765629966488	4.08099624501126	-3.25635817264205	1.54517651050228	13.7256726155928	5.0306533005904	1.33427574982635	12.6344203263202	-7.78530524521771	-1.26249866041756	5.20117481635004
174	2.39146627512051	4.62060320852469	5.28016586685865	3.2135271122925	5.6930867777596	1.65809064463617	1.70127763827231	1.14848653254858	2.86319475721142	7	1.81266199265731	4.03321022184338	2.52270892126203	1.09769732773907	2.32142576932124	6.70382868608707	7	1	6.78499991691212	3.97394228933731	1	5.73339334092937	6.93470131540584	-3.81735867794802	6.0029645607099	-0.435957354535488	6.57331192332835	5.14774779158371	2.83979335526991	-2.30951521231318	11.5892157032986	-2.52469304304843	13.093511613874	-2.99474955157045	9.03352396276942	6.61031391557503	2.28898613952749	1.14426255509168	-5.36659822615468	1.69652126294967	2.01348598566187	1.81005655657988	6.74204093727076	0.479896249729083	-3.39528405141296	2.92063616153631	-2.54817384478197	1.91040481113254	-2.62826062064218
175	3.29723586884122	6.2951498168299	5.28671816348492	4.74196394494829	2.04316307498268	1	1.7562458108688	4.69945126556578	3.21377522237352	2.88658515927865	5.65206534302372	1	4.33699421642687	6.8480492554007	1.74947062806238	5.31199788938917	3.92704998925231	2.96387138767163	2.95336524248201	1.0143936736323	3.72931519788742	2.18438048254663	2.43430194871251	-2.71771832745296	5.15850525795699	-1.08068255196743	10.3165980502294	-1.3271598509127	6.6426171244025	3.73461136227214	6.96773011740784	2.32634662644845	11.3406889329874	-5.37494191483858	10.4012973973708	3.17169221823259	3.31254012264699	-2.26392303640614	-0.683028814052865	0.285913124693859	-4.45785537934638	4.59265261340768	10.2414473923924	2.81983810236325	-1.6547518203538	3.15710047325308	6.11218679438036	2.169491780214	0.588924098337454
176	3.07375758402278	7	3.75147415618167	5.63513736024499	5.64362232231216	5.75815502064452	2.79388638359746	3.65934719604661	2.12371483730152	4.49308056103452	1	2.41522126463613	4.63400548638031	3.00021661772983	6.77697539575452	6.59158111083181	2.04983625145354	6.10557157928306	2.79632038139998	1.43609972058724	2.86221188056411	6.23869746379349	2.39439722595666	-2.18392838153327	2.32429105914152	2.39342651202078	12.1263232176577	3.16619698433259	8.21661484272367	-1.97329435587677	6.87318505536546	3.40795811714153	12.0755816163747	0.549741176402609	6.10226410076359	7.98600922221071	0.746713934952551	-1.50605839880421	0.254128727110019	1.91111281440106	-5.34747962193216	-0.916819327465328	8.32459895281188	4.14559669461132	-6.44681084126846	13.1648306359634	-18.2180498765018	3.25470584193528	-8.16881843434484
177	5.20369870603302	6.28431605559885	1.14895432438179	7	5.80146593084092	1.08585434239849	1	4.38109700075235	2.42905465570116	6.6345162175207	4.56987565864784	6.37170728335009	3.623860404821	1.28886707813087	5.18832728981977	6.71181905061796	1.13854587417164	7	3.12010246835964	1.54078718468572	1.72102126706757	4.14756057293206	1.5171160081119	-3.17247240519638	-2.28088226308873	-2.71518140845337	13.4823116114705	3.93470399555026	-2.33133929906686	4.49002701468321	8.6494555187455	5.1936619664319	1.59359179550172	5.44593660036607	13.6368176389899	3.86710963276466	0.176643468593995	3.21952694675978	3.35424628312166	2.04760324544006	-2.84511579929023	-7.20960888373166	10.8622360124818	9.66224245610273	-5.59793498991154	1.74224969045151	-0.699734340030298	1.30725748559221	-7.12614650931114
178	2.0669074197441	1.56955450637463	5.76465538851284	4.65557142231473	1.13924217175798	3.75970309293624	2.27363530395376	3.06734095642634	6.74326877298968	1.21637072463003	1.31964358804502	3.62106222705188	2.10512819758352	1	3.35058341690105	4.45252393652166	5.07123647051222	2.09830096030396	2.54836577790478	1.51109297874901	3.36673832639145	4.34064041585691	6.50891277804726	3.0458198634925e-05	6.95738055652631	-6.86144141720101	2.804839693778	3.10996389045059	0.130656933009404	5.83778058044535	3.09955415129592	0.279919196701904	-0.125489856540421	1.55255991740038	10.7171911269715	-1.19458070564626	0.774384503619525	0.625272192203346	-3.52372525381668	1.32077888132608	-2.81075001458205	-8.34680832806256	9.80338473500875	6.52665247825463	-4.7548511381125	1.02631177445573	13.6594592359566	3.61439461552186	-1.93381301932418
179	3.11817817127921	7	3.94621949326811	4.51947763559869	5.33705747486812	5.06534514036943	3.2845749216787	3.49597373818965	2.00355232190224	4.52009326470059	1	1.93817490572845	5.58681529648363	3.19248993649742	6.30113711315219	7	1	7	1.60662341574846	4.67361010193178	3.94218210522364	6.60185925689642	2.89307778007159	-2.38120336533841	2.01519288776145	1.83318493523912	12.7418285146875	2.2884283064272	7.38265529769638	-1.40912623684106	7.35904444603233	3.11959829425346	11.0739261075599	0.0655617494319293	6.59487971920825	7.66806923963035	1.05042447138663	-0.826252991724761	-0.341029999067097	2.06250074019192	-6.58190024968644	0.833379174845543	8.32867096599681	5.17751581049629	-6.42792348302677	13.4187287390498	-17.3944858311014	2.74885826728546	-6.62616679147428
180	2.20743040633184	5.59944802756416	3.07739543118993	5.28638077061536	4.83890232325558	3.10394438114363	2.86580942279292	5.8938873218865	2.96452334270767	3.53748322952171	1.47444953994039	6.76608267744768	1	6.78174765365904	3.50204122861942	3.25992090857899	5.25511592893286	3.21642703709086	2.87529157861708	5.76942631921721	2.11866493081381	7	3.05463706277637	-2.46701575952775	6.42222302932697	1.01676804942632	10.486204996523	4.91687321489257	9.44610273574093	0.754400542704044	9.08057123345158	4.64090300660773	15.2592442808108	-2.46301349450858	8.69497412058771	8.29238902650291	0.456961881549917	-1.44986509310181	1.79380357233507	1.21079873088905	-5.24799936587784	0.897809631582865	5.11872976366396	2.93113034019737	-2.79217966898838	1.2648549964571	2.93925736537476	2.20068667344056	-7.9384427106612
181	2.5145514655061	7	1.44297615952839	4.33797233167502	6.68668205389254	3.41522806705452	1.97422626334344	1.20793447949629	3.3921262738984	5.43913788792818	3.15706987014367	1.79020683820244	1.60543169503474	2.04882081136448	2.46836366688351	4.22320988546834	3.1294423744443	1.21480173038271	1	3.17255439869143	4.25383830166277	7	2.75320889403205	-2.12170797611671	4.75815402043309	-3.89890511340777	5.72414549891239	3.99747022304647	-1.18885624164996	5.96131281722248	0.790917591567311	6.99286582375957	0.936591265794321	-0.0152060041251914	15.6447508789594	5.99681394107027	5.57941326315036	-3.74498791484233	-3.43098654316285	2.87218907951635	-0.811346739775356	-3.05089642028052	9.96944104371979	1.57265219658974	8.42383424210404	1.5014830794397	-3.22956033877772	1.58694815246591	-10.0654523473327
182	4.38444870003512	4.83469783391706	2.05675339919296	1.66279439467029	2.08620670593482	3.85584236986941	1.78957654915065	4.82247485946573	4.90495587832585	1.01379440850537	1.69912978622701	5.56133542624182	4.97861662307462	4.12366937955256	1.11518350118155	5.44819316276968	5.71343161309729	2.60183907613742	6.22727398441718	1	2.63976103154744	5.11964594507073	5.94897493407702	-1.39409685644747	5.56435281466297	-0.146426123301581	11.1106803866175	4.92080130452347	2.86548063609657	0.970514816220193	9.09098910848841	2.38839963681412	9.00551026242234	-1.66789009905075	8.233811526497	8.53985304538736	-1.5736444977706	-7.42966811513245	-5.36107187071141	-1.45243994003665	-3.79789731106674	1.83855586867317	1.29264676784432	5.2653533524005	-2.28396839263844	0.614277491354427	3.59249334481829	-1.57369750955231	1.33007230769388
183	1	3.76155466911213	4.43762577918962	2.09359329237996	2.48022883425353	3.23511415552246	1.26216954913222	4.18694849716115	2.2468234147566	1.84738097975024	3.77671628027217	1.30775416091166	1	1	1.45260093038264	6.44859038637547	1	1.69835293572743	1.12868865468173	6.52752146640956	3.02160120557004	5.46644372037582	5.27032618389902	-0.432195380777181	5.75494842829693	0.498038139212359	10.5942559827937	0.827125347015882	6.52768524463203	0.271685221349271	5.54071546553036	2.18365842668893	11.6870702594423	-3.66426464089764	9.84775905085482	4.74498946341519	1.7573391392571	0.977767035648622	-1.34088665460764	0.845179371919227	-5.00644452502237	0.810509702126664	8.30025215732384	1.75402721338203	-0.661551155041772	-4.3813384742292	6.1117866832292	2.36263543835849	-7.91048623173485
184	1.2906150748789	5.8103618934409	3.2110475941039	2.69538329852426	6.38270684515185	4.38102367301293	1.06049287093578	3.33586607152348	6.12210736311932	4.07328686509045	2.58193941951454	4.63004626423331	7	5.25583666784229	1.37291681595922	4.81657509016294	2.00108715423942	3.46804231923483	4.65885948570002	5.14801597105043	1.60643043230827	4.89649484687528	2.5925980629023	-2.30839551176942	5.98349483715835	-4.10643569321669	13.0431112383911	-3.17221353709676	6.98023269093877	2.6921793450633	7.02132974601123	1.48507535636002	15.8469935408579	-2.32192342775649	7.65071531327491	3.96949215486258	2.39382004661252	-1.93176871184971	-1.8699598259472	3.46839490686829	-3.29331540261305	2.1767768371268	12.4211880293451	4.81928034991629	1.11355502557982	13.1198019067149	-9.22183546462488	-2.43712991792636	5.45127603339491
185	1	1	2.36293014823698	1.76693541310245	2.35066617739249	1	1.90465039637945	3.0846621104721	1.62566600470983	6.77511809667363	1	1	1	3.14370965461412	2.6243613043341	5.37035314117809	3.11983209018161	3.31139167359788	4.1986493973149	1.71223377866199	1	6.56273851699927	2.80784407092204	5.72284867899467	7.84801598566045	0.246702867741139	1.35969801067794	-1.27268640688253	-1.46427721806432	7.01533667731538	8.9409981566817	-0.00813575328528726	8.66310902894658	2.6762822672712	12.5489422984392	4.34097802146494	5.06287404783564	1.08676107688438	-3.9095385606851	6.35573946836775	4.46711692111281	-6.92224497441771	13.3869810789969	8.88608679018325	-4.08785675605125	1.61780585874357	-8.66111772270518	0.0775497891405779	-0.919919189742314
186	1.05448416289947	1.39236062958594	3.29233414833646	3.5553543564662	1.44458208756336	1	1	1.33066103012661	2.11906439722336	3.48302869988294	1	3.15508147453047	6.31892793324177	3.34572170149573	1.4442286208802	6.03628096581314	6.51801244709455	6.34187156077828	4.3825779865825	4.17159552890451	2.17372383287082	4.43297135306045	5.33842062465343	-0.031688895654252	6.46855886491981	-7.17457545481745	5.72202299603464	3.66402052054501	-1.10874930636785	5.8129873233506	4.96988626937845	-0.907917255634738	-0.132292529698831	4.68014421744569	14.7398013949322	-1.50819741835312	-0.670840195091382	1.31613668196832	-4.15243326020152	1.56178637628957	-1.79625913265088	-7.37152175823714	9.67243293299887	3.55492180752619	-1.21080632958492	-0.545196394854852	-12.7018068159809	-0.835091277023648	-6.53655567519787
187	3.72010441498239	6.33442767747924	5.41745286755154	4.22646508456721	2.58846553553222	1.62117971504271	2.09979981242692	3.99711359293085	1.43043651136908	2.70669114474978	5.77752441271034	1.29953273086445	4.98855500678868	4.80970775640375	2.11101778548058	3.50677209675119	2.94621997257445	3.95327585654271	3.72045432798171	1.0862126226181	2.70120931524873	3.0808095221165	1.50871456484789	-3.22854315338106	5.1122039728401	-1.01132908923957	11.0771640018332	-1.71649207349903	6.99459694989238	2.88586514925698	6.87940193697726	2.8748729462264	10.7469650028469	-4.82107732367919	10.3912540731066	2.74886703376482	3.54715152414412	-3.0381669564057	0.290660733599003	0.495775979510626	-3.96455041796818	3.40208182039661	10.0496277653148	2.46537203456773	-3.53447556539944	3.55116654574621	7.36874466721682	2.69225894704051	-0.871399660055131
188	1.58240649728232	4.21499941599972	5.56754207978495	6.20100954346083	6.79479777023656	1.38130602701102	2.86905034097114	3.8112119045027	1.54013859099242	6.67341523590237	4.47697932487345	1.32331504739324	4.30177065932229	3.63877088206963	6.2798917783301	5.58612809043833	5.18864855848012	1.1275955154265	5.06402969630437	3.10535307716202	3.21683582190392	5.38779546523944	6.03363265775981	-3.29754256893992	3.27894761740559	-0.298218787442339	14.1602698601273	4.15052509654373	7.76360285514247	-1.12173918224279	9.13275735352415	2.45246769562176	11.9278646073292	-2.67963775180531	4.19439486304757	9.5243424583168	-1.77867952969495	-0.690124287793385	-0.467302244695476	0.136533148387378	-6.14564538518192	1.11926541895371	5.22268460038868	-1.55481087480737	3.23731661809528	1.87712984702839	-14.9392537670379	3.23564466494464	-3.23157508924717
189	1.74321749277981	3.62799596593339	2.71880209669926	1.92104529667176	3.05892880629123	3.10573487649596	2.34294837303007	5.12153254645068	7	2.09063873286693	2.7218616589662	2.80420154980108	1.58765338168403	1.42173840258704	1.88911455534136	5.07474805757996	5.82812102116181	1.13140636767565	1.61670404017125	1.86907296582468	1	7	6.09596521032192	-0.985671015642036	1.10812596793045	1.51092684341731	9.48614476114329	3.2742739001436	-2.34773537586449	6.16244240217811	7.72659221134469	0.828086877700049	5.16111543544213	4.80624964513751	17.5629674250515	0.666500700561346	0.359301917638701	2.90626480970794	-3.94107670540097	6.5831186699756	-2.26350380431956	-8.05305936791343	11.0441846657649	4.4458200007205	-5.34738249949563	-1.27333875461646	14.0801544343119	0.130046236451457	8.64699221929824
190	3.30842831369165	1.36754783477711	1.38317462960901	2.00429583156037	6.95162995448835	3.29946537821711	2.41415627917082	2.97117670576078	6.24480286650522	4.84706404167108	1.85144853157448	3.73778744839397	1.98937332328393	3.45715734116563	3.95831491214362	6.56842673723861	5.23138456965477	5.36341252851213	6.91966490867039	4.19980104173998	6.75393496604436	5.49293253112101	5.00098029059999	-1.25242481088105	7.05962532316017	-4.45320005617245	6.81257603950682	6.33375853832609	-1.95009646840051	6.51485431665435	-0.980535004392334	5.97551321972496	4.23927901563559	0.0688000727222531	17.0745815596016	7.41165572701707	4.98744041694719	-2.44498992723366	-3.74771296375633	7.16840148735644	1.46448837338201	-2.16716027383621	6.28604823158247	9.16079065810748	-2.39444275020184	8.69160277163258	5.14048891164964	6.424673550039	2.56711467584904
191	1.5840260254886	1.60002380292302	3.92413700765337	4.13212568939059	1	1	1	1.88085286641853	3.80609499574425	3.08974904109478	4.27427443048934	1.6997399883276	6.60094942378652	3.05934179764246	1	6.16147325815943	3.54203674541912	6.51226361223876	2.22802892493442	4.21190216666138	2.36654760320304	5.17617242616225	6.26333588787483	0.163571917564333	6.44434724284257	-7.08438535696488	4.83851393229287	2.88076149042035	-0.97342507796388	6.38908681333849	4.14451373667885	-1.05646061226154	0.354897615365739	5.59934935208203	14.6974526142498	-1.87067361850073	-0.0478710121411991	0.594095021285242	-3.35206946853135	1.23532600853148	-2.62157547525042	-6.02809082912193	8.91097855642187	6.8067639424388	-1.24981584266524	-0.397448991392542	13.2732546492213	1.93372696746758	-5.77069489816659
192	5.06675358967512	4.82874163124982	1	6.26539083415269	5.68053092272142	1.7514981303589	1.58147400231141	4.19219592804594	2.18872774000641	7	1	6.78418868393848	3.9590439457629	1.78568313537973	1	6.71797132997225	6.26134561050227	6.65667962751044	3.08053456188346	1.33199246149687	2.70197179120913	4.8394460211171	1.98175457894869	-2.79280898575809	-2.16353244709939	-1.12241318652369	12.8180960284408	3.44226639065819	-1.34858649802108	3.05070631651698	9.6577080744741	6.16321799774373	0.378417594670116	5.74422920727252	13.5899969984221	3.49198659353463	-0.732576893754247	2.68211816427111	3.53351729793139	0.820142616737991	-3.94493448860234	-6.68925119035964	11.3602098281995	9.1574314211862	-3.88556733690894	0.773567751907738	1.28591155030618	-0.0474460197609484	-2.76465154750768
193	2.77786588712522	6.34806363863623	3.6334870965469	5.37288224500902	4.96275932464279	5.52915361750907	1.41135834430404	2.40842876940041	1.41040830840691	5.55122087244092	4.71788709290387	1.6771422129471	6.89532669781358	2.73788718863902	1	6.00576511835341	3.50646400797788	3.91836394539737	3.96311920358694	1	1.77134128276265	6.18475959388961	2.83112302180291	-2.43732730386737	6.40770000173244	-0.128793451930029	9.04166964813237	5.92747989286587	8.6652392253188	-1.2424915980983	6.39192697759889	4.9039298699298	14.7935781040716	-1.55575811620345	8.66486880491611	8.78687251403434	0.00385224846372789	-0.282922785274982	0.379292537604924	0.593527964603857	-5.67808783825176	0.864624260564637	5.48606711323669	6.93644800528582	-3.86114165956289	1.3139992754518	6.54200520657878	-1.24254208704219	-3.77127033184934
194	3.94332923862211	5.0154208841113	2.03314482138895	1.97461534530671	2.60576614917467	3.07809990602084	1	5.65831465549522	2.55152534329661	1.54993844272312	2.76255704127874	4.93750802758189	4.7254305191722	3.07790395350183	1.22108209428459	6.35733528479744	5.69563339736063	1.35787591272534	1.78283938957887	1	3.04975648556078	3.6572378349384	6.06241219298583	-0.325740134874598	4.68849377011349	-0.0641421473642917	10.1014939381521	4.4841569665502	2.22996723552245	1.68264037175083	8.51517834951576	2.7240431386558	10.148049057236	-1.93260831882589	8.48883189933879	9.11220992549466	-0.184592812995424	-6.84679053109568	-6.35882961344153	-1.64484874571798	-4.15317933876344	1.90160380445538	2.59076483859924	6.91496068225091	-2.61245673984598	1.93899020111181	3.50349247333614	-1.63761979529259	1.05613458224827
195	2.82310678333155	5.12565087432917	1	1.2248930153673	5.81445002455553	4.27535967590653	1	1.17755180367115	6.31405075284224	5.41110560083402	4.3657303819623	1.77359118092263	6.55473459138908	3.28783580108	1.36490150023902	4.91427646752809	3.36716952715239	1.98455904982885	1.05660567975792	3.37665161488273	2.95774772064774	2.08861324233864	3.88083086440276	-1.37150510278988	6.62919825725138	-3.94598132807185	7.30996197797547	4.42516450947213	-2.15144669510428	7.85839154424084	-0.151556471840092	5.95412565240629	1.20286123599167	-0.948978178421227	16.8184488091618	7.41554826795536	6.72221337518442	-1.88620140815047	-3.70406807839385	4.67623795059022	-0.555593225276326	1.68080744507382	8.68584375038941	4.47482167254272	4.17495285162718	1.95530725748821	-3.51239155129633	3.68762627147102	-1.61577130663762
196	3.61835140920363	1.64512177827041	1.58681710340258	3.52495558049361	1	2.72864471004008	1.36176934105657	1.86151467114094	4.3052568902753	3.69694032709887	1.12844000098639	2.03330562490579	1.18671587332766	1.28519128894362	3.07517636285714	2.80360591663805	3.78736013077385	1.38385483280034	4.74559639414768	1.95725505821388	2.08519633398626	5.98938004049286	5.66196461482701	2.24040478807813	10.3522269487383	-3.5166008126848	4.70400869735447	0.558912944542313	-0.184113252517767	7.18307839236099	4.22764533736387	1.4275906190553	-1.66207196183735	2.58075168931139	15.6516071388774	-3.30009862202786	-2.79305169666711	3.41530455831697	-2.38962401163601	-0.105811216220305	-3.46676336086694	-8.4410108725446	9.60934789249548	4.58080661046205	0.998711717909105	-3.89824839644316	5.64112080205705	-2.92721383103356	-6.46548506348623
197	2.90559771828366	5.41480251067351	2.89560065297636	5.32428414905598	5.25174713109306	4.99001256359375	1.17450491064738	1.26636636913457	4.5185170054713	3.92164839460491	3.40624745614279	2.16263652178527	5.97058411894926	2.2482980757112	1	5.64689807696656	3.49012927528336	1	1	1.1930533579507	2.38903231899107	7	2.26972969640949	-1.99535239323344	4.75119524322039	-0.470659125632553	9.86788945868581	4.87160466824756	7.90343399272778	-0.893531625276948	6.32171327982378	5.17086850335517	14.960601876442	-1.35291994859794	7.80001672157696	9.43204171219151	1.93154555769305	-2.21834692383894	0.488590713185992	0.904667039877157	-5.56034045497869	1.25348194367804	6.04723391117071	6.59474277414241	6.21301676719801	2.40349989258373	7.14342037963493	-0.619396422775465	-3.94538690292513
198	3.58753460168365	3.83200108278341	1	2.0747687360405	5.14694634418119	3.78835699530013	1.6747210153029	1.67291904707969	6.43326538340835	5.2555350279049	3.37649673272686	1.96001279020179	5.87953692755567	2.26721809483904	2.36077450049686	5.94563387565445	5.83254804743652	1.2987598467726	2.82416095328272	1.9318602714275	3.0260550422825	1.82090463080954	4.06157780459636	-1.81092592376316	5.97583886187256	-4.48379374013932	7.68153521347212	4.8037724760848	-2.37710812968733	6.7924782704462	-0.165532052382134	6.65427572972379	1.82947174823212	-1.0982796876187	16.8439663186907	7.11328825672	6.39963671291248	-2.00648281515629	-2.3048634406713	5.16413656366742	0.0659854436561786	0.365533343491614	8.26328099903636	4.02410016378155	-1.32801337916794	1.97421011613781	-4.23119419507931	4.03111947172427	-1.54114100243794
[truncated: 74 more columns]
