# Supplementary material for: How Are Mate Preferences Linked with Actual Mate Selection? Tests of Mate Preference Integration Algorithms Using Computer Simulations and Actual Mating Couples
Source: PLoS One. 2016 Jun 8;11(6):e0156078. doi: 10.1371/journal.pone.0156078 (PMC4898694; doi:10.1371/journal.pone.0156078)
Supplement: S1 Data — Newlywed couple and agent-based model data analyzed in Study 2. (ZIP) [file pone.0156078.s001.zip › S9/Euclidean Model Data/Euclidean Couple Population 11202015 0327.csv]

	trait1	trait2	trait3	trait4	trait5	trait6	trait7	trait8	trait9	trait10	trait11	trait12	trait13	trait14	trait15	trait16	trait17	trait18	trait19	trait20	trait21	trait22	trait23	preference1	preference2	preference3	preference4	preference5	preference6	preference7	preference8	preference9	preference10	preference11	preference12	preference13	preference14	preference15	preference16	preference17	preference18	preference19	preference20	preference21	preference22	preference23	preference24	preference25	preference26
1	2.26925020554006	1	3.83272355684191	2.00457357227525	7	4.93958589576723	2.86688914568284	6.14274574464005	2.97360691056338	1.6826696009043	4.55798730870794	2.03298052589677	6.14905015354837	2.95990708950521	1.35406963344612	5.14036144391109	3.48777132495503	1.79682348173089	1.30152932124059	2.02928772238002	3.3110311308252	3.99276343173327	1.86366390623111	4.68443420814649	0.824628544399457	-15.273683032631	-12.0079809872855	2.84338551684154	8.68725429660338	0.262943573204519	5.76315178148596	4.51108459659179	-9.46281904093976	-11.3547909501973	3.30195706488573	2.21321161670098	4.58944779539786	5.35076437201083	1.65041420472431	4.00423790312779	-0.330266984549277	-6.57008358537516	6.0961742335276	3.65235222624438	3.04426425449585	3.52440640811567	-11.5593004957784	2.21294833254456	-6.55822029950512
2	1.01676274494959	1	4.52311426265739	1	3.7678642082128	5.28539770924054	2.37422618008607	3.13897095463177	3.56509825373871	3.7419656793871	2.16175043970181	5.66320191007659	4.8088314491007	6.61726349767863	6.09124644260852	6.87703284418737	1.47397566003493	3.32225911315185	3.94132367670416	3.53848189217788	3.93252473897979	4.96785779163855	2.22535575045186	6.26561749459956	-8.93481782186246	-12.8442313821293	-5.84431421558618	3.06450408986957	7.56526751255919	-4.49900423059195	4.73223497086545	0.712417672800761	0.443847526173666	-11.4474102556363	-0.881215192582525	7.34652899160154	3.14086709941516	-3.4987397100107	-1.2076451536803	4.10199659383907	-4.30773612296514	-1.43637579446347	10.5326525433679	4.4287071180492	-0.963053173525863	-5.30029900025085	-5.14440073909419	-0.346483992127097	-3.13923198289418
3	2.05869814582054	2.60687526929888	2.42720266388837	2.42020442121192	7	2.2010020360718	1.62636606056162	4.37534672494492	1.14726291831175	7	5.37324878487478	6.5949305162689	4.49560511018736	4.41001065048527	3.89703334067498	4.00624604582193	5.18835718519998	1.50005778289704	5.25374901472981	1.49175585397151	5.63479626231882	6.17039811147847	3.6421277100815	4.53016063187523	-3.83225504147296	-12.4010435016964	-5.25549835250125	1.11831717311126	9.81226137163453	-1.69233802967024	8.02590618817137	5.65888572406876	-11.0066685386807	-11.199713066061	0.457505726093415	4.11685052512899	0.820214052211715	1.97540971202143	3.10705085667623	1.40931583965477	-1.70793506762309	-6.55826188942251	7.36491897011725	2.83857738806798	1.35285355237391	-4.64575108472882	-7.8289923334355	2.0624622948334	-3.8338357768391
4	4.75428651260868	1.2303727736742	3.14212299472865	3.29193192760731	3.60603863954354	2.54651345116495	3.12333058043803	4.80657842020455	2.22643218661172	4.47675607732401	3.33790099162011	4.70847784051316	5.19976776417791	1.86655431813917	5.07228998865318	6.25253905840043	2.8895040085166	5.18003280790932	1	1.32073893392378	4.37916699329328	1	3.45492108613049	4.92481852809394	-10.3303430905414	-6.48098225269234	0.915533953205694	1.82950563902638	8.90873203587556	4.09663781652375	5.48694790081108	3.78507184522906	-2.92150580823864	-11.7587626040859	1.99394496441229	5.04820546459263	3.36594456126078	-0.531398201201957	1.02600730765079	1.95237740374853	-1.22260196420984	-3.0004745970222	5.68446689091389	5.81094827791202	-1.76662705880086	-7.02522285746513	-4.36535954257177	3.0847334349366	0.444033851327855
5	1.65506314680755	3.15280913619289	2.25222417695169	5.69915036092646	2.89709798212623	5.90447785276187	1.18684922089857	4.15496906338969	2.73630593531971	4.94685035807813	4.76822216584196	4.91649878761296	6.48623775687686	5.19652482627938	3.03750634113463	4.95846157501195	1	4.77212082941535	2.40096173138841	2.58637220626222	4.12781691204846	1.45369282993502	4.32348676242091	3.62269854760246	-9.88289646236906	-10.5944877437645	1.41481254550086	0.585559996309297	10.7966701034186	2.85085532649325	4.78826373641062	3.35460045825256	-3.58553738118938	-9.21653406511522	0.737453939012445	5.71870132514432	6.59648155303658	-0.224328264273913	0.928156647134016	3.27895619803853	-4.63877233679435	-6.51733305695981	8.28053102510279	6.97622773756752	-5.56484374184013	11.6952445803893	-7.2716309496034	2.21716272283105	1.83721780158023
6	1.44408963273606	6.26257352640698	4.69259706931689	1.7653225631932	2.77049664287864	6.04561515599392	1.61831356600141	7	1.974923718456	4.00362501674746	5.72912682758672	1.76530837600633	3.49717806498641	3.7020375521624	6.2400111372087	3.25131850577009	2.26184345963455	7	1.97946220456275	1.94845434511822	3.10157473917639	3.11046658238376	3.94614089106984	4.47053356832276	-9.93991496433488	-11.2872316720596	-5.90633280547127	1.38275644521226	9.19821048742462	-5.14919260761681	2.96201041690248	0.549265762891241	-2.13632841810145	-9.67740053464435	-0.4353772713348	5.01034699470785	4.46806032590303	-2.10770971690827	-1.04764714296184	2.90153274302458	-2.33863502366656	-2.30326247886111	8.34066340422929	7.14395397052838	-4.40029416018964	-0.597756956766146	-4.67911204125886	-0.924550344818588	-2.48173240383909
7	3.52863327617286	1	3.59195294575698	4.77328584362099	6.93009512223155	5.86623553866779	1.88618569039669	4.41568360165427	6.64134494473367	6.30551852379585	4.77945760752761	3.43486572652076	4.40831605076185	4.33775442669252	1.6055758774328	7	4.55991067597326	3.37660683602783	1	2.72009289349436	5.82254631407957	3.63075763658029	1.19044422205802	3.76544326020562	-1.38906409980366	-9.54077704901169	-5.50861996581487	3.87239006741608	7.40900223180989	-3.47407338670758	2.43996708395415	4.72085502967903	-6.00475314569516	-10.3008341806239	0.270352319500282	4.15667498799215	3.7555939309189	2.89129944499826	3.1517107949619	1.84955040964854	-1.68171076729318	-5.04883694159625	2.95130244218282	4.59840741237473	-3.71611059724055	0.937541113715755	-4.8219475000268	1.97267638361454	-13.1042551530163
8	1.7582283275473	2.35303098355312	3.97118758943822	1.59777362102561	2.67975839376715	5.08608589473587	1.2705707885357	6.52419556324107	3.09991960509757	5.8157960223	2.96307777538786	5.52093744084212	6.05188728237426	3.55930467887711	3.17688006122536	6.42473715571957	2.29035134861863	2.83147449282453	6.24626000751378	4.14468857869851	5.53817161400134	2.45881700382275	2.09402328933248	5.79106458919544	-10.9007716716617	-12.6354416768248	-4.24341010493647	1.69792066029897	8.22878252527404	-4.11249799906129	5.40424589958052	1.78066034766843	2.12230835559499	-9.28676185415372	0.472857964311866	7.42781596558325	5.14762177709852	-4.11596850901293	-0.981992373657675	3.92492387003221	-3.45805418954366	-2.78328925583063	11.8469503352232	6.42079024393917	-1.35242715309389	-3.65741590531395	-9.16416342253633	3.32273772875207	-2.42711804411316
9	3.46515248139303	1.90421888603814	3.04190237182659	3.36449082954657	4.61261633849212	3.24125651380108	2.88682070980568	3.9042597972014	1	6.01082546309994	5.65544527103912	3.36627802330445	2.38444342299413	5.2746546498293	2.43122288159584	5.31980551941907	4.27218083389044	1	3.62420258284176	1.79212706080252	6.23143283429713	7	1.08609520060724	4.38422543783909	-10.411276443923	-7.74012863298237	2.5676887017876	2.60962001264734	11.1791832706044	2.76012149754725	6.10865668962665	3.42734719089483	-2.57782623659352	-11.6831134538545	-0.0157348246977881	5.00741446019013	4.22849636591973	-0.785083421505911	-0.801209285528716	2.84203258173862	-2.14626232540045	-4.83339280601369	6.32254137113503	4.8152499979629	-0.695067629899286	12.0898685841451	-6.94056343214754	1.19784250487764	-1.73138090436837
10	1.23237104960735	2.26285862517588	3.52719862211141	5.94255039139601	3.11509087596843	7	4.74877046661658	2.18205530220095	1.96639944784115	4.23952069387755	5.42266686865804	2.98359007014958	5.15888307903008	3.93230420031569	1.70361919760633	2.01583708956828	4.07931062910225	5.16794974255831	7	2.72229707726789	5.16940154737521	6.38776002123327	1.6808053101756	5.21403020768208	-10.6982879296337	-11.4945652760572	0.50394778243942	2.68410820621761	11.1851479712984	4.13871613578578	5.05508116877603	2.92043577296405	-5.71862990605413	-10.2606937051987	2.22328743844365	4.77498298693643	4.27430698377611	0.872424949206446	-1.22328240570526	3.11404567878454	-2.14078048511619	-4.04231261112789	5.13800370170742	5.89577942532728	-2.35913692459019	10.0258066103488	-11.957617344457	-0.260998876336717	-4.5054111245594
11	2.45758989541758	1.5944959637126	2.61425947070756	7	4.94962352724158	6.40877447672645	2.79450261967889	3.80573386866853	3.63099546337271	6.40236681825295	4.29988436251729	2.73492945435523	7	5.21812339884445	2.27870177710992	7	4.18534105638979	6.23465178234185	5.65310478437903	3.09873761391013	5.45571741724097	6.82512142786423	1.95053074221576	3.9520278210736	-10.2274982619703	-11.0795708351761	0.192325772842914	1.93094098948096	11.0119688816432	3.33441224174398	5.54808128088465	2.69546862325794	-2.86184087137246	-10.4655527170202	2.564864903877	4.64817150452618	3.14993146894627	-1.2367829290149	-0.102336640623399	3.48562128768918	-0.478888779260746	-4.47158490794723	5.01119251872097	7.98491595926541	-2.65920295101053	-5.03516953162479	-4.5040013134288	2.90077378220486	-4.74215563741515
12	1	2.72722359031018	6.37508984571112	3.16745328446143	5.60098859099739	5.269474645541	2.89763347967697	1	4.54519578574157	6.48641085455657	7	3.87363063334411	5.44406129035737	1.65862458895286	5.28298783531952	4.25214960837711	3.4162029459324	6.48691827845409	1	2.47074771506759	6.2420570103179	2.49998718589867	3.89924961293369	-0.857151226875288	-1.72123341727678	-10.4568935761447	-3.6703566692241	4.05934328567269	7.48334607637523	-2.2925037491192	3.39152645209758	4.72332910642485	-6.94433542573343	-12.8733365215927	4.86096343537346	3.8766123311926	2.01859817656715	3.02684021939984	3.53890652344983	3.2860709203245	-1.81568640508485	-8.03718652640272	2.4312226703694	7.27371066267213	-2.69611520532027	0.938020479589845	-10.9929665433982	3.24845055680157	-12.1728344164205
13	3.40572922371741	1	2.91952299184565	5.3805691823326	5.14663297424137	5.5760465700313	1	5.82579952293581	2.93529252908727	2.7430054007807	7	5.10776127204759	3.87086761173226	1	2.68047002895111	5.45251345328703	1.19012536227333	1.08649527951106	4.10254496580541	3.13509682471383	3.62056617847242	2.55141786906801	5.5909048278682	2.02778427699818	-7.90607688542272	-6.63174278151789	-1.19509167388525	1.33075371925171	10.9170867299836	4.16644635732015	4.89522652933081	4.37618377389263	-2.8592039125674	-13.4367473647336	-3.083316213051	4.7035762845614	1.77808880906004	0.852407961754337	-2.41407880829902	5.18386591600656	-1.96208277473359	-4.8759651604596	5.8531034768308	6.40249046830761	-5.28837759498731	-7.26049442071439	-10.6690757229298	1.84910049717502	-0.220700672343793
14	4.41348551365638	1.17338807568921	2.93180867037302	3.77831666965901	4.46452114438669	4.45598997905718	2.30746296703196	4.93584640224042	5.04465566311028	4.59771148522518	3.80642494861881	5.0846336451241	5.31706404893768	1.77068774502482	5.60935842304367	5.59654383257938	3.6882185833307	1.98117643625686	2.04576897424016	1	3.96682603310535	1.27032351124616	3.90968346138956	5.75668613333405	-9.63743130851786	-6.9365522450525	0.889579747116845	1.40711930283461	10.6535860958168	3.00949553129201	5.59432776155318	3.8735423314445	-2.4765530593294	-10.8293851904375	2.7486839065817	5.45299363282504	3.25012658919878	0.890086265132602	-0.0391876643637287	2.59980829496754	-0.150305409981915	-3.63197735015264	5.96772663789168	5.72719659097583	-3.57787053026496	-6.6383608705875	-1.51679218329736	2.49125812616177	0.957627539667049
15	1.25854278211637	3.30598250506514	2.79260188096884	6.07118400889306	5.89407904155185	7	2.36710029027256	6.48269618773024	3.98574520862785	2.53814027860595	2.47995095380212	1	3.50651118626345	3.20215557386987	6.70680089540583	5.56932156311126	3.27345081550827	6.44879276463283	3.73073192883203	3.37015332674799	4.60509457332187	1.10304061358235	1.69008079171259	3.40441841483721	-5.14749217846322	-13.2122878061429	-9.42200644816965	1.59881213695749	6.55132943577329	-2.89412220758778	1.36809159189141	4.43010033874308	-5.43336734903013	-10.9164070816662	0.0415981584284306	10.2153435234924	2.83098163656608	0.0449088430638488	-1.81885330291239	5.38690768022994	-1.21937643747159	-3.6318583379144	6.56010355617044	5.01019350652824	-4.47344067334502	-2.31918782566365	-11.6507067749897	5.48399678666815	-2.57761239589351
16	3.35157149700539	2.36347825583831	3.29934918996765	4.68124882645433	4.03927954522605	3.4590316451037	1	6.87762865613514	3.1135293954897	4.86722029736351	4.29146669867209	3.77175750580097	6.10543912541244	1.30284658365203	2.06104365370908	5.33112844047369	3.52734175657385	2.51683959849083	1	1.8082524158228	4.64935870863377	2.58149487038983	2.84253060664515	5.14063051061845	-9.1656544297557	-8.10752055235069	0.582012903905232	1.59395048006482	11.6921670290721	3.41934125680647	6.21470040229422	3.41770357409466	-3.03835233586674	-11.7893395690419	1.05429165084791	4.71361053796919	3.53604102803383	0.199654593696121	1.97115838930629	2.49119861610343	-1.35944873791483	-3.76418324299738	4.93888560720155	6.80308291536628	-9.4385026871546	-4.37181799799619	-7.85184113901851	1.68772400956987	-0.00693549886658401
17	3.75028334393821	2.13415312816762	5.24491223245564	5.83354647674468	7	6.6434679731487	1.53601118038593	4.48315585098972	3.14400483470479	6.00976947466328	1.85356989621715	2.73842807329082	5.37299111485865	4.36699919101949	2.97055677517929	3.90409188882817	3.84774823179066	6.44436295114085	1.30086505087375	2.66903468111228	6.7509157595065	3.86146021926671	1.50707931664123	4.50570584703	-8.34865577377299	-8.93952830424218	-13.6451557418178	2.76216023530686	9.95027320194681	-0.343214832223463	5.65404233690313	4.03194473167408	-6.05625888927506	-10.4857004683014	-4.56661701941838	7.7999694681234	2.70749968825689	-3.78165295696273	-7.35096809435605	5.80422651601845	1.47457635862684	-8.42038800472585	-1.40022130133138	7.41819481736293	-1.9728432411016	0.938878076573192	-5.52783969164734	-0.0381843043933684	-14.9032865833033
18	1.91260893933179	1.20959756459131	4.20932559928391	2.5053383067284	6.35571010050944	5.44135653070736	3.35721650908079	2.90586664256441	5.20593362847277	5.67947025076209	4.36406450226954	4.92151941487443	5.96028821972867	5.76185951868771	1	4.00351569689966	6.98540186726224	3.18139329180415	1.54957403367294	1.11320553925369	2.79449916592966	5.63363602049926	1.52344678601762	5.21691028382665	0.864612113841373	-13.9381925006753	-9.92791449473315	4.88163178467359	7.86180224139273	-1.39581937442205	6.86087996487304	4.87011627607708	-8.02272665390943	-12.8077910984242	5.08811989370813	1.76886239726261	2.57587541265642	4.21607775659609	1.1163679362966	2.73522518488806	-2.43829405490286	-7.44012280423226	6.56461359951277	3.22322223868983	-5.90237083771286	3.88941884300411	-4.39195392749992	4.61417307088646	0.89237086839
19	5.79567135868043	2.64904731391121	4.68948195504086	5.40297831690776	4.14084878931693	2.31022736724851	4.18140477408795	2.417955466337	5.63004332677692	5.71376677729322	7	5.87506960894649	4.81481367115197	3.27691129159199	3.61981598209447	7	3.20909672035407	5.28629414026499	6.86648784335137	4.26574144129226	5.50047117359555	6.52952052828535	1.01481321655251	6.28412563775837	-1.62921631008033	-7.50987264050098	-5.40042378525486	1.48357972471404	7.55608019866453	-4.42325806220762	7.82475903219543	1.39419181372004	-9.70995792024329	-12.7791497125676	-1.58574737350631	3.59546929539752	3.76544318334664	1.40992027178344	3.58148767770458	3.53033172597023	-0.733294574565478	-3.19742371469263	5.17714016744713	6.3218746258923	-1.62270636503166	-6.28515503093201	-4.83523245842538	2.35382847612632	-1.2559309606526
20	1.1558291227247	1.65081292650997	4.42769800677522	6.04928889612774	5.04496846061442	6.50667319084445	2.12526789833523	1.72135049562896	4.53848749835814	5.1081423045473	2.36542679739185	3.9650791171202	3.32175373236777	2.05483738203568	2.37188830271481	7	1.81328363345987	4.40027774850926	4.94631138955855	4.03474434902853	6.90519727589409	3.13126090847395	3.37209034512842	5.38560884300782	-5.6613646019396	-13.1279303764952	-9.63262799488869	1.1388985351946	6.72195758964819	-1.83366986725194	2.25919005901199	6.17790391429836	-4.42909848742225	-11.901914718534	0.787989442829548	9.62911263518281	2.58940266113286	0.6988689468288	0.426594282006595	4.43188009100013	0.411690359600149	-5.40809466541169	6.70279099483236	7.56335777128523	-0.0828185725330312	-1.9455478979701	-4.442147050742	2.23862525472858	-3.01554445616451
21	1.16031274172368	4.31164471870189	4.71253960806232	3.46439723530604	4.28125171889325	7	7	7	2.34133476411314	3.54001933653963	7	1	4.79786007300928	3.94855719299185	7	3.26187440260256	1	3.13360793155444	1.33719207762102	1.36764064964546	3.52535565421686	2.76367926684388	2.20390757937454	4.21874288200619	-9.54431595621946	-9.57108529159912	-3.66973774586023	2.57188493397489	7.37397721527476	-5.89431615615502	2.54023256704201	0.509719511004024	-1.80040821110882	-10.4637278103354	0.133977493532478	6.84748219713011	4.2753866231619	-2.48540815363681	-2.41000926036362	3.94918418046231	-3.1617798403752	-1.30796310980113	7.29304888602541	5.64148869909057	2.43408860065221	-1.33083586652032	1.8913172682045	5.39824119563508	-11.4888693153856
22	1.80705425978748	1.51777880081462	1.94444261762005	4.85275404174694	5.04749327229598	6.49127612094526	2.01152601224484	1.70828467667628	2.51351720615649	2.86978450816633	6.93954955235168	5.76364462621116	6.64968353681233	6.83625186816874	2.97436965576398	5.56174449949168	3.33657251383761	1	4.05913040704104	2.65999492170983	4.39778571099256	5.22066770653564	1.03553671817145	3.1218036734638	-7.93393628887981	-6.54742065370691	0.00312429456305685	1.56914605448861	9.17916543428119	4.37185530519568	6.81392565679517	3.28891451219812	-3.89919386282548	-13.8546098543578	-2.2637428382866	4.89552278955826	2.84244618772994	0.757551963548114	-2.88536012251424	5.13711693128564	-2.34676143488666	-4.23974767812103	6.60689458038412	5.54881678419925	4.09531563963333	-6.29644409117084	1.62344808118891	1.75319614489301	-4.88128551105602
23	6.00823142165273	3.23014663180553	5.55916856160496	5.6687204518337	3.97668949597065	5.94537184788508	2.90227593670126	2.76779495725998	7	2.54268863522251	4.88297243748649	3.5199842179755	4.76013629723807	1.5794148235574	5.24075770167767	4.57674599264699	2.457931205323	3.21690845441483	3.32815855302265	1	6.12333557744832	2.65974568490177	2.08824105613118	3.6991256776744	-2.67743476161695	-9.30134103302257	-2.98392121142444	1.58040063073836	6.97215512240934	-3.19994138506393	6.56393326085739	1.95788885055835	-8.40176769287936	-10.7215996961028	1.24132540508071	-0.582986692894811	6.87166603668258	0.434768410563569	2.21931533793394	2.17954402466079	-2.56092023596002	-5.52131592991027	3.21046141509188	4.31929271678446	-1.54492641163832	6.82363565313903	-7.34850918310937	2.95655122393554	-2.5801974949325
24	1.19129724247151	2.10433704789961	6.12606008553944	2.49485132258191	4.37821707957092	2.82671664679651	2.40087701674612	1.47349713111572	1.56052717481233	3.64209077952469	4.40020675021159	2.43705855399929	4.61485565165704	4.49942664744894	7	3.29635590163717	1.70294611326272	5.8693619866406	1	3.54520655666923	2.09552531250689	1.38302434196182	2.54942247538883	5.3705123897701	-10.4142495186147	-19.1090925702105	-7.79095756478686	4.28953963480843	5.8078725534947	2.41214246367494	3.39401911978196	-0.297025066830446	-4.23412239551834	-5.76928099516486	1.0374435122106	6.62336008551344	4.38677079602903	-0.682320359391317	-0.136817751679064	2.98919415146879	-4.2212065337649	-5.12298617561436	4.35565253358436	5.6911838346919	-4.43102004702371	-3.96711225213997	-11.6450667369397	0.728440573793051	-0.14685298641173
25	1.48836582885776	1.44047457478038	6.14319499725219	2.04030162760411	5.40606775733782	6.96533478959603	1	4.49002388681618	6.51318050314038	1	3.58425131748407	2.39367915186728	3.67390247612758	6.36523821698143	3.07148884554729	6.42125667387254	2.65847755529764	2.95460308853808	6.53024720144892	2.51331438780745	6.08931344978365	3.68796400272451	2.31121627195775	6.67416673821425	-0.316881021489849	-13.6114963347465	-10.815016511958	2.71854899324372	7.77770504236431	-0.104124765127114	8.19169767035984	6.50636065467307	-6.30437310261819	-11.3230258808564	3.7838068528327	1.3119222425057	1.99426514559915	3.96240670101431	0.688981941811533	1.35211509884568	-1.40642133985557	-7.15480756464265	6.45105401982552	8.47768053758104	2.42955094533461	10.5129610123886	-10.8472630396563	4.52255897298866	-10.8012802039402
26	1.91072663114586	1.49406366422024	3.77940984217831	1.97355593116548	6.86201848084459	5.07616016958148	4.63412196153871	6.31236579392938	1.62484236403195	3.8635808980949	5.4350848207617	3.76834820792868	4.88117281267389	1.76133511270389	2.44618199453482	5.86289625703403	5.12247871549571	4.39111993619907	3.23387905772404	3.12042524020483	4.8543293369369	6.68246111972851	2.10104859650536	4.65091998812988	-0.631023597095918	-14.2908260090577	-8.89077994739996	4.32936246772229	8.2028121835893	0.158312201270501	7.13117768588592	2.92285055264504	-8.31819056403552	-13.1325901162278	6.41997394248784	0.861974216181815	4.99687649424354	3.89999717598145	1.81988218500097	2.61588541272124	-4.30522975117566	-8.55006042688622	5.57413163853892	5.43060370771481	2.51710275093035	-2.76813789303595	-12.0530213118778	2.54169512796835	-3.66336546557783
27	5.35191497907517	1.90468342648115	6.80111953658254	5.33787551234282	7	4.38628211373702	3.62475786327529	4.88644442305712	2.07623233978574	6.10566196252039	3.79101641849044	6.55715986270004	5.54128098095665	3.86416572472844	4.24014901278496	6.43900065564383	3.08962114021948	5.7999119086682	3.74444309367956	4.06217408865927	4.2913137227978	7	1.27340276451725	3.1795042569907	-6.60303633941566	-10.8812229712779	-14.9485644638523	4.42103107794693	9.23975437368029	-0.0840252815457662	5.01926793841367	5.57674250237839	-4.51989269398044	-11.1019183807018	-2.25865578030443	4.20229016409969	3.77886911148556	-4.034841920797	-6.73765409957769	4.68237625910357	2.39826336432183	-6.99978095484907	-2.22663085606998	7.6728763817382	-1.70851384125524	-3.83323909721093	-7.5502834822503	0.358773581470636	-4.53639005763208
28	5.00820754156759	2.12269333629475	6.2283587175008	5.93298282113726	5.99478262952788	6.35698526029802	2.1037276906749	1	3.13167335558326	7	4.13207958795027	5.18441965729112	6.96898345902449	6.84282653106176	1	6.46754837439627	2.39146796169517	6.64194263645209	3.87215537808687	4.28856823874364	2.65160704754907	6.60596351062481	2.08699367578036	3.64511026251367	-7.28927106812442	-11.6390364381226	-14.8699980550328	4.40656566558235	10.1376404976926	-1.10543561697316	3.89113823342478	5.34783064998064	-5.71633781173656	-9.57913466651287	-3.02794613241175	5.82863610499787	2.82792553427031	-2.85220260512321	-8.31609985497158	6.09574545285456	0.702708944580295	-5.53666255160009	-3.03350610296308	3.98007650648817	0.400927803698096	6.14530758424927	-6.17859939591465	0.0558299145808916	-4.18243308741877
29	2.65077454780754	4.26787417612112	7	3.619994038187	5.37826638937844	3.82697925111133	3.33522364409999	3.7486762741488	6.50296344636013	2.5246603612554	6.22050277626681	3.13123444619369	5.67440486962536	4.24738238447902	2.01320552286786	4.81344878228577	2.69643774427056	3.27652948526729	2.34390819343269	2.93121209574144	3.54415661786551	2.76934124623962	2.48228083203487	2.88466223477987	-9.94723733993862	-9.34664664676548	-10.1382857602408	0.347231089921856	5.21125566614493	1.06626014709635	5.22323530156203	2.60494276542176	-8.91322041079722	-8.73366211211969	-5.11112574419656	4.84176834242176	-0.285120642179852	-1.53671234403772	-2.21143629710982	1.36432160789899	-2.10333571138408	-10.1314190919772	-5.34239547063544	2.85459286754775	2.42934404861177	10.6430772512424	0.587742818369956	5.00416838891553	-2.91656684921849
30	3.68129304696039	1.84356142472651	4.68729855070483	5.43087906079368	7	5.69966585449668	1.59829846066869	4.13187552465768	1.36703612899373	3.21515536526421	5.10128176101405	5.35942270342231	2.42158538511327	4.98518103192764	2.56063925555328	4.40738920788027	1.62567280901468	6.91137332502642	3.6835491769582	1.66201857039298	4.21744841460429	2.30649268629408	2.93839551350853	4.25635679768743	-6.61936091306723	-8.40982669819747	0.623393528350306	2.41972613603584	9.83596922361927	3.80967111949201	7.68683559115605	2.94779621707235	-5.61738141634482	-12.1926032656565	-2.09052722072764	6.68839482184421	0.785079121226984	0.00482509672382769	-1.88835220961361	1.27008549144658	-3.21140797380019	-5.31574692681377	4.0971846662191	5.78027735254978	-0.951469347640801	-1.27772153239596	-5.74766695043036	-0.374668393951215	-4.2500312763604
31	2.80239369914987	1.21367905982564	3.83350507502897	2.09374893495057	5.8276783224728	7	2.04677846228391	2.19379036778883	6.80760900314391	5.13409472236984	7	5.61792161532158	4.91133561394035	3.18238607843445	4.12788229090791	6.21832137569111	4.93842907233262	4.44595058949619	3.29968443101609	1.84002752357479	3.73131231368254	4.3787681387452	4.4663958209394	4.60379033063268	-0.542588604982371	-13.4111928149827	-10.9591414636071	2.53909811397569	8.99452307177186	-3.53263219715538	8.7083410463996	4.61544389004076	-5.38076003869007	-12.400297533535	4.70629858598236	0.616361009649353	5.00617632980185	3.03483816344669	2.14316024414331	2.59441013679576	-3.32608294827022	-7.3314178238201	8.48805830903878	7.22557243909443	-1.29435303968907	9.60122718101802	-10.5474550066908	3.07594788725157	0.181107965839439
32	1	5.30349614913084	6.05514595134387	2.62083786786092	3.84543616465424	6.68851079535354	2.43001423768099	2.93467244073424	4.39286987309881	6.79790110340501	2.45568576424087	5.51440325886804	4.26484705092538	4.624313988791	3.32250465676412	7	2.63530662943115	6.23919965997971	5.72313052048819	2.78860965656817	6.95825958555185	7	1	4.28857710605452	-11.6775671588787	-17.4859948682948	-8.70327558750362	2.87234866350476	7.52275447635477	2.64006929665976	-0.400111547957056	-2.07237913825148	-6.88921051925515	-10.4220234828568	-0.711885981777922	6.76269609006098	1.36271991618549	-0.237663399975883	-0.166503467331636	4.33129198301155	-5.86928545603358	-5.86918688160903	5.13062761115779	6.88764933391382	-0.723455811776933	-3.55521974491059	-4.99384677163947	1.27547853149356	-2.96253226054981
33	1.55013787220666	1.88559413916626	4.32649046723602	7	5.71039736123896	3.70812876417688	2.60045538112724	3.09639772719848	4.04258899639977	4.708575085097	3.31641885669657	4.27486981690525	5.21322820782791	2.77744738709148	4.25406144122511	7	3.84904437109777	6.8504133576306	4.83817582243379	1.89330769319697	5.99042341125595	3.14449859222986	1.77313340484854	4.60541790198489	-6.66810506260375	-12.0669384950157	-8.52267261214978	0.39134807631135	4.33588504284918	-2.56685822752207	1.68333560323057	5.19709604663398	-3.78422707108736	-11.0489214993767	-0.375185624164416	9.31437662474173	3.32518101226654	0.130309883307292	-0.76430981930812	3.78360726209378	1.29469266621356	-4.86722554337134	6.33825918422248	5.75621086128695	2.62334220475581	-3.6488277173908	-6.20030689994309	1.09495988881099	-2.22396206876586
34	1.26192799332907	1	7	1.90709795529219	6.79073029369176	2.65790814339628	1	5.55954909813287	4.9002342624624	6.27725466048661	6.92091073661328	5.65172057166322	4.90743351438974	6.20816603868197	3.48704656383336	5.26040083472774	3.28292727322825	4.68558331801603	4.9733566473536	5.09570994817633	6.88220741422884	7	3.53846655467754	4.8552742800577	-6.88401462032317	-11.8426682158753	-11.5766525582642	2.6023464632874	7.47944908437853	-0.561390681593805	4.33205265678832	5.9752515398367	-6.93187195018485	-12.4980581779114	-7.36312934563527	3.86158409766433	0.502871611227251	0.698410966477311	-2.15141682337696	0.749636462338087	1.40505955974672	-7.35486083627296	2.11837221228679	0.953580243925845	-5.20454330607235	-6.20195844338602	0.550394268853749	2.95261482633875	-1.13387036850383
35	2.07477472554266	1.9520634728363	4.82546257452404	1.47323386070615	2.1560991558847	7	5.54538413937377	6.81161257524067	1.68059111358936	3.58714845398261	4.22257885523774	4.99145214061184	2.06290545524072	1.6098390358053	2.97544223696612	2.30248110128177	2.4303895563824	6.68248865067146	4.77717005890379	1.44550645159567	5.59161204835084	3.29854429108493	2.05191583797207	6.23332063079986	-10.9607537409269	-13.0284400317264	-4.9137924886079	1.56798366530586	9.95045057541751	-4.08042075818158	3.90152303609137	2.06059740859965	1.96168735198761	-9.2499236941328	1.08647509673254	7.7870439353103	4.24518493397216	-6.0814431896781	-2.41817416637258	3.90960391083938	-4.30830156485088	-1.4493605010751	10.8263658966539	5.29779886901801	-3.37962358801369	-3.78865646995148	-5.96963335837071	1.35579029968605	-5.47960153438029
36	1	3.12264084754103	6.46578188612496	2.14079037368312	3.57864797077504	2.39478472826371	1.72599451427052	1	1	5.08332168691285	7	2.36972871820747	6.03240556568015	5.37047045775495	3.19314338613542	4.12683544812942	6.25925541189713	6.18354805414129	2.59638303309787	3.08940655108574	3.69798100789582	5.51082158651773	1.9878601810271	5.62466440374756	-11.6375809050403	-18.4515695450501	-8.50787438325859	4.26673826672902	5.51921177338496	3.23038822988524	2.20275190711486	-0.684675730292551	-5.00499763570164	-7.59044509196611	-0.425029744476787	8.25201595044121	4.76386763485674	-1.30209227551725	0.577615234254798	3.94772119551795	-3.20471622725432	-5.09882208722153	3.97790741771537	5.89850265780574	-4.3019337195819	11.7024058434238	-8.17340928198319	-0.237558691466872	-3.36829415186544
37	2.54346176179545	1.96611980392408	2.94871744397741	2.24429464896347	7	4.39221941416064	1.95752349310096	2.80034674441448	3.5178906351866	5.26297364404028	6.03486247635614	4.48279479165628	4.4364553694096	3.98179919773422	5.02241720441384	6.17698481783488	1.28117377094217	3.89558310472356	3.46782532892936	1.18293730994464	3.49303346270531	4.18469969088251	4.01904186851979	4.9674519229021	0.0179462985458664	-13.3724860739657	-10.0727686518841	2.81215631597579	8.37277987726076	-2.26619695699593	8.7798979132998	5.59780669583861	-5.97821183923801	-11.1669441839242	4.55027400552582	0.0716629405610703	5.41011421616443	2.88132095232615	1.64394484172909	3.83749983725998	-2.69362669681832	-5.91802705348159	7.82633107684909	6.13093407330132	0.578197484442024	7.96925877535829	-9.47437325627167	5.10716264027177	-0.917360256786889
38	2.89598219389806	2.27235975989409	2.75126054482755	3.81203791470452	4.74208707586808	5.54544774352191	2.38399690853924	6.92258546014965	1.68439325110395	4.22120192874622	3.74202874907618	4.00582839227371	4.81236037263379	1	4.21833537990193	3.52361288771732	6.06191577083806	1.27897909408481	5.92380794046211	1	5.66476333508557	7	3.5758258432913	4.36982423866412	-10.4419701816644	-9.31315012716216	1.4600927359002	3.09970733779048	11.0882407025977	3.75384918333565	5.51661169658366	2.66452438841694	-3.42751504642292	-12.2153463328703	1.10299896114907	5.06575980695974	4.46250866653436	-0.0881990243348086	-0.168696725745292	1.65334724600655	-1.02604500393822	-3.95673022123598	5.93806154015649	3.99963419361956	9.61497372569215	12.8038909063626	-6.72458891685947	3.32087329494768	2.0992474182253
39	1.00703016897984	1.73769094754356	6.59003946626031	1.34555075400214	5.59957876035462	5.55079898321077	7	6.01314737318172	7	2.46263849692012	6.01923440495733	3.45676011071456	6.29296107366834	3.8716088606128	6.96673020855915	4.95038295914611	2.76173793992365	2.67107008970653	4.68045897553015	1.99068655869271	5.93062678797358	3.21022418973973	1.79463157519991	6.6312106116578	0.264554045621739	-14.4450721422536	-9.50881746275917	1.98755706201954	8.94095853652872	-0.249066656257769	8.41183045001189	6.18200292305133	-7.50554937219173	-10.7518854488506	2.84381324841045	1.20067434696996	2.59648457731682	4.26036078900936	0.999655430497208	2.50896285964801	-2.31250577634126	-6.36037389043614	4.11133122495269	4.77332751249589	1.89648352469045	6.77939626431976	-10.7495451176818	4.49226903309668	-13.5504507011942
40	4.63112481814561	1.17091254077541	2.71290926505915	3.83219646690952	4.15117414813132	3.04057656698369	1.88847135113691	4.73138352038113	1	6.92675691622204	5.9617610600313	3.70481124538485	3.34782516440173	5.92155630344663	3.07803949401697	4.52159704561653	3.78635875707166	1.20084560674904	1	1.62793085758759	5.96884224876274	6.7833875429104	1.59568033652203	5.88712017972386	-10.8833324991956	-8.05263495832568	2.34496270220696	2.45850280393372	11.8987980494776	3.06107119754389	5.01575217216376	3.10770194375289	-3.66054737590924	-11.9185326477487	0.535923108837262	5.74156314055396	4.17341076105037	-0.180916005791535	-1.04256438582332	3.30917285190495	-1.53442797010791	-5.40792386055761	6.50699573655397	2.91150455574254	-0.785840603638024	10.3827869031921	-9.29490322984598	3.2395043627391	-2.35565445054318
41	2.21554341344363	3.04569995766119	1.74870924017967	6.16543753412798	2.82520322714548	7	1	4.78088139321844	1.8274467334062	1	4.78674979118693	5.77140510555843	6.47902426795926	2.0221717523865	1.59518315033285	6.78347796444611	1.48380312487875	3.38822978154243	1.71822120000128	4.5894955338273	3.95341717571249	4.78460523725551	4.222891334402	2.52517977537612	-9.62220207049145	-11.4476962867353	0.340402482918826	1.82007130881019	11.4638512337155	2.40326364086865	4.67601078901763	3.71916298371019	-5.22675847750764	-8.55468816721609	1.20803673687109	5.46333663026762	5.43764302644731	0.0945872118244276	2.87157068624107	4.09745875946845	-5.29061720978827	-4.78436028493629	8.56375861754855	6.99515413115405	-6.66471585626913	10.7860975758607	-7.03472439490281	2.19306162917032	2.16029744297817
42	5.84087955832363	4.39954199522687	3.74453773082714	4.71374201226954	3.95952871691917	3.7074180828813	1	2.92422125893156	5.70689873938874	3.82222874865662	6.86112308887099	4.74038706032315	2.64364506498663	1.00160843188172	2.99288041303153	4.21217223448094	6.31922847449185	2.06989198350016	7	1	3.51671715229792	4.0883537084327	5.92162582062819	3.42086699711611	-4.47403450732729	-8.73371678464608	-4.36581163175033	3.54128798740374	6.3157295344026	-3.30605580672134	6.87429202858913	3.92576024346022	-5.8877180794011	-14.7925928721437	-1.05881142280451	5.41195948459867	3.69217181345958	4.94242527602489	4.2427056215115	4.81720320515296	-3.78172999708355	-4.10491882379118	5.81269232928973	4.52812917078514	-2.64940409429697	7.97909082114567	-10.5629065969772	2.66614539098558	-2.87932463937301
43	1.68506034743482	3.81069481261446	7	2.80538228109606	5.3319058150364	5.27433987796177	7	3.76497676792821	6.69456122908894	6.37658921432293	6.29970026122116	4.86109375577931	4.93962757159076	4.70230359325512	2.30172064557925	5.3265092365127	3.91681735588753	4.30139951656708	3.07631005292748	2.9511956108652	4.0022133557701	3.10425860631707	3.26879032415059	3.16935098161189	-10.6908970056194	-8.33425630952298	-9.10848270461445	0.295220449895109	4.55109208094227	1.34203892153057	4.91906313031653	2.74077425065156	-9.88097153603973	-8.55996368457816	-5.23368269699335	5.25300143699125	-0.641456338249644	-1.27099214478809	-1.38385561400365	2.43683214924806	-2.7114237690721	-10.8661836095281	-4.80530619205476	4.60204910935423	-0.702494998474746	5.32831875857272	0.91636247088646	4.88146229392226	0.454990139954167
44	1.23324686884517	2.24132861165587	6.40704302141694	2.10162933333893	5.74728290489506	6.73724097405374	2.73009102902689	1.96960668952178	5.24044916834365	6.92990150843506	6.952393746235	4.13158094380203	4.9646534593892	1.51383241500277	5.91469816618685	4.307863671022	2.74212757514982	4.91898887248437	4.86261735857561	2.54329905818936	3.90692993595304	4.4744540656604	1.18791288482384	1.05224765810573	-1.99591560789324	-10.236469996983	-4.61440559959488	4.11669293184982	7.50788488834158	-3.15649210055276	3.12014890258698	5.22052829327041	-6.7688704993237	-12.2364695615016	5.63291259196886	4.52703646274149	2.25055833086971	3.43296144618319	3.16870014398324	3.27338266813786	-2.35144187775879	-7.36223804963887	2.45808609912247	5.78419435880948	-6.34863627714848	2.23612518804119	-10.9596653669794	2.29676742140271	-0.585025799804876
45	2.35582595774764	1	2.90457851287618	1.92251962917749	7	5.60298460473384	1	3.04540775803847	3.35524945668225	1.17379800895408	3.21209824534904	2.70169312924473	4.79030866743846	2.21138902278596	1.47054594210186	6.60744583242989	6.92737128889371	2.11534008086347	2.69661088778313	3.95096537041014	3.03061822068592	5.22901033343845	2.02628938047308	4.61205288394469	0.184565107739461	-13.993684842888	-9.94985879883691	4.42567702925591	8.1441332379774	-1.86070200527032	6.93940215005197	4.20697508852807	-8.09547808642517	-13.0648588588826	4.85174936025772	2.54148852254815	3.85303625492937	4.38352359669053	0.275612453378981	3.86050248901839	-3.07568981572357	-7.21878677079638	6.92165647158601	3.1289597283169	-7.31296151326089	2.94167272602965	-12.7762593719905	-0.254248338038428	-1.17247686683264
46	2.67786614636618	1.09435409733313	2.71919374023639	4.18951026933972	3.23916787560151	6.79847960828622	2.15006901697988	3.58785738570585	2.1081563033444	3.41808247329091	7	3.02710993370437	6.56060221227242	1	1.07371044015255	3.92170316841897	4.3109261959495	6.66305898701641	2.30023877536974	2.19487446593851	3.30449915452389	1	4.23630543731487	5.00441344536644	-10.3211027998199	-7.16270921519819	1.79430600538402	1.97771991588529	10.7359582548228	4.0764755216028	4.03037595762412	2.74996374787691	-3.1500947489465	-9.98733351979403	1.28632422106547	3.74007731680861	3.92731396297861	0.949502885414149	-0.00363843985979517	3.83900989262592	-1.20950363790342	-4.00128928337871	5.94104209386514	5.20143508857391	3.15029351286396	8.31075626470761	-2.95511390752249	4.7078563169446	-3.86020131878818
47	1.40380816540184	1.16156501113625	4.62230601546378	6.92189860964096	4.07927052012967	5.09249438052208	1.98292551738628	1.97872693361113	2.48678244453626	6.53210376197214	4.68675928259562	2.994148416743	4.50078666594826	6.45116848397124	1.89216301421662	6.59504506980533	3.99522940858318	6.30028393880099	4.02771979788364	3.07528270877346	5.68654547425431	3.21494245799867	6.74927306198707	3.76187583148591	-6.33921509302827	-12.4929673491909	-9.40048889299686	0.885836249974224	4.94436634476449	-2.35796195910914	1.66421404760976	3.71856463292241	-3.91389795585466	-10.8967685755617	-0.533193759569726	8.88480096808234	2.98964057467576	0.6326872103646	-0.818848568411735	3.48312702257585	0.161067918425977	-3.45817692981044	6.46079911214891	5.45931862568209	2.08790632343722	-3.42800377257555	-5.32111446774398	0.690895545477921	1.61728257979626
48	2.31421336310048	1.55135631775566	5.80437419428061	3.16143313419917	6.36641735106027	1.36102048305158	3.32139406853682	5.23793738323885	6.77995515158729	6.12123448401381	5.03201685174387	3.40161946738474	2.98236070183768	4.67568976409748	4.97713869136117	4.36581335768537	5.25297445335192	6.98644454445024	6.48286939330417	6.73809105187424	7	1.99227226907084	1.91031090951147	4.72518151241144	-5.94260390954243	-9.88315857062151	-10.3287928434483	5.25139558644454	7.95273485901027	-0.0976738550688034	1.96442555343302	5.10201603945378	-5.54015397964237	-11.7526618619404	-7.12862529028958	4.12289906447016	-0.80246053788332	-0.461091629151329	-4.78070285626438	1.76853692823932	0.23803365555405	-6.1243390393669	1.39795337960569	3.35766011285886	-4.22267995752277	-7.14068791946798	-11.5859444381894	3.1050927927926	-0.944030738126595
49	1	3.22382548624501	5.91615221774859	2.88739179922378	6.53859774730566	1.19439483907166	2.03609200735464	5.09932115359151	5.20171096680297	4.45058877737637	5.09557160120362	5.03112985960341	3.9100412925917	6.75127180726552	3.24225554240161	3.73169328300911	1.88603097397714	4.02892127805653	5.41299359424246	7	6.88708690175963	2.59947272577237	3.24929524153518	5.81059506088189	-8.66762361820768	-11.1199436300215	-12.1596749493998	4.33176675831521	5.45794734109222	0.891100661322308	2.28355688171043	5.14552644327903	-6.73233312837574	-11.6239776975505	-6.30176899994754	4.6645017486741	1.85754542165566	0.756654834956066	-4.00553367576049	1.81764752284153	0.486964060134655	-7.61755479964335	0.874130380529304	2.32820503184629	-4.8675221899719	4.60385831602063	1.88542356050676	3.57470337292418	-1.97507534828286
50	1.77750581448163	1.29999235717499	6.09945501722211	3.16706444066217	5.48551149687214	1.82720746641019	1.91092051068764	6.91763193065309	5.06753703345252	5.70987721720018	6.46494745871179	6.0407382061386	5.45528226109387	1.06999818591847	2.35586208431468	5.67739368059486	1.20418364917753	3.56542807855357	5.39723375832551	3.97705158083968	3.75641849037271	2.1693489902459	1.4105968736314	0.157510089648927	-1.98534481657737	-9.46020263224283	-5.17792261783608	5.26668645366262	7.99914502218968	-4.14790593586302	3.45793855178685	4.96726802159388	-6.83318837578974	-10.5051836430632	5.43004355307738	3.30164653965069	4.51538861240622	4.539736753879	2.56034767214467	3.38597809218344	-1.62060197094309	-8.278098365009	2.47283643111954	5.24716221268301	-1.34627104187642	11.9010336237697	-3.79138815471036	2.79263909332915	0.447222355138439
51	1.2518835456034	7	7	1	4.85318758722468	1.08317391142832	1.75170266781785	1.18540395443408	4.09008562830778	2.49475428698475	3.16561681430084	2.25528867143928	4.26331844296503	3.13873261958931	5.02626925206483	6.63238163092137	1.91591629466488	2.01362181503581	7	3.75647198652321	7	3.83030843676223	1.11021592092951	6.46966695787718	-10.8752586334709	-12.4839411766226	-10.7837329778003	5.13434617941076	4.65053363860815	10.8391147899004	4.34638140497973	1.98759425800079	-8.2563594166728	-10.0323442135923	-9.15466878041797	6.50848623852438	3.07079094414209	-3.8205535350456	0.585943160826086	4.05166091807896	-9.1306789471361	-6.81523398661454	4.25123940760066	2.3397739563474	-4.82818896731268	3.99293627150159	-9.28827328119611	1.37666221759139	-2.77124617961072
52	1.58121779402272	3.8939610703456	5.27278631676347	2.00960755386437	1.65717156850378	4.13955071060115	2.40843760804023	1.94991735626223	2.43552138958595	5.67234126017004	3.09928334625351	6.46278452497497	4.82673934784708	3.07260061849887	3.22466152512735	6.49471877841766	2.05554364703812	2.05820809275808	1	1.77053264360552	6.86735488748388	3.35920740562502	3.13013760564433	6.03973553698016	-9.08428522177701	-10.3400530930362	-8.5779976992969	2.3446988030865	9.64021352137941	-4.85011433606918	2.59516267262699	2.88252842118001	-1.55627780648245	-9.9786505444701	-1.52283020863596	8.36595334112315	3.39916003320061	-2.80976869510312	-0.412317872374661	0.691148071474133	0.150518596435688	-2.67527706275794	2.00808473988116	5.7589842906003	-10.2067679218088	-5.42232800806048	-5.34629826581872	0.338312450577345	-2.41815752694926
53	3.31136115658155	1.06133488915773	4.46383090059016	2.58472071539415	5.06099661803644	5.88592009076136	1.36035135269503	1	3.02291659993933	3.11413076901504	5.55863396018214	3.7352396523108	7	3.14630495281246	3.85331559041249	5.96411943578306	5.00932218491036	7	4.9558382571901	2.16956898321411	4.33617915598987	2.13911616982819	5.71471274007479	6.90590923577196	-0.369381229454412	-16.4401358451145	-5.67950565986386	2.67552560136515	7.77012253754125	-1.54511705069967	8.01237880675541	6.175693766932	-8.02330549726655	-10.8249988255903	0.651924324603436	2.38476628966276	2.93830905146919	3.77298020914974	-0.335370366692999	3.49853893381306	-4.09887586321789	-6.06832628287794	4.95234170711964	5.97573526061825	-4.73436247340889	-0.59753747226159	2.00830331571876	4.00077113876737	-13.5142390840721
54	5.55868064945794	1.36333545587799	5.50701988482659	6.04020224411328	6.45716792912186	3.86699330521435	5.51937308946237	1.00805969061255	3.561348767279	4.26815274570733	2.00496168312922	3.83027271195853	3.95403383210767	5.6101426791293	3.81386717539817	4.43069096444771	2.38561215814187	4.47532435583583	1	1.15132510293078	5.18054585369598	3.45615425296982	3.35574529179748	5.549699303242	-7.37684464905263	-11.1253789244891	-14.0695416773397	4.39390824539455	9.17256617150859	-1.23020712511337	4.68725813820259	4.23026570043102	-7.56497404607363	-11.1358439572135	-4.72720334008568	7.57429311601396	4.27389369132383	-3.99659380885819	-7.92458465908776	6.37614237983841	2.78089693842488	-6.9208609780547	-0.644187894943657	4.21696764881464	-1.41509157913159	7.70014228388054	-7.01244309585733	2.43711744732449	-6.04756513605287
55	3.72627909203598	2.22076472399416	5.41217026975642	2.46309346207253	5.66754607809235	6.85908648101382	3.55516373387408	4.04725484129533	1.30772038733796	1	4.19037059494499	5.61655846841859	6.02359736313986	2.22269830997013	4.37480838258881	5.83302233292819	2.651922337206	5.26256859411531	5.246258823571	4.76166836600397	4.5977913509567	1.2449690976145	6.47404508285852	4.60634564330089	-3.27819187390323	-14.0157981045146	-6.79097537147675	3.4373385750852	7.21200467299136	-1.46355159601312	6.89317159362701	6.3109505515227	-7.41879589213933	-13.144949856126	1.51739358438447	1.8528719326468	4.31337057319505	6.08112132562982	-1.36042392123826	0.945456141175217	-2.58012166250838	-6.39796187993529	8.20676852053468	4.9951361256831	-0.0496431227982872	-2.92429958654884	-10.4475086803718	3.27341404708829	-0.786761291523138
56	1.02891250773436	1.16847114349639	4.27640288111141	2.39234633910138	6.33304635750939	6.03545242343998	2.75669722295317	4.69152783097258	1.82500203296931	2.57865796988784	4.50691356056279	4.67077578008572	3.34699510194084	1.84352934345668	1.33322824348906	6.25448813182923	3.52730221551841	2.34705205515221	1.09688916732643	3.1648654866647	1	3.59432898078654	1.59401365894951	5.33964165990001	0.691433943412912	-14.6393780631416	-13.1633092739949	3.37296311213797	8.07448769238795	0.0735116198443367	6.51373284081282	3.84967564671182	-10.2029228192381	-12.0718812679551	3.70452211273792	2.02607374433624	3.48218315208681	4.85256519946612	1.68367961813393	2.78555299053761	-0.991213174646665	-6.4601863921475	5.73236017328849	4.88738090095455	-3.9732244697625	2.2240017618485	-13.1653580379513	1.33128126663199	-7.18211544657579
57	1.41297318968468	1.22903986597947	4.68297645526881	1.79333828597564	6.68947420384545	2.97925580133248	1	7	3.08816088275797	6.07375853583925	1.63959275009894	5.40907570470898	3.11069564592038	1.50304777656488	3.63196043882503	3.46340921813631	1.71095347395085	1	6.14877498332067	1.86713523222675	3.17644431922803	1.70940037341404	1	4.22171316765145	1.01384974496204	-14.458367901811	-10.8616473601883	3.44799126733311	8.12956143029947	-0.00275724819877535	7.32662321238154	4.43217183840813	-8.37844302594516	-12.7088149437158	3.60592541765286	1.22436716595846	6.23543828406685	4.71406506819376	3.14984226243038	3.94220656412587	-1.20465784897813	-5.8460351824656	6.91397228640454	7.60853707502843	2.63106551850052	-2.71646531424657	-2.75590091351799	2.26341277675593	-6.3281506743386
58	1.31746365965202	2.96832099128446	6.01128880877418	2.17770296444993	6.7209792045866	1.25657979823506	2.71690387970137	7	4.49574457263555	5.09841135481137	7	4.97918094199269	3.19355827577149	5.82165203771925	2.77635634213234	4.30456617788922	2.70519334047265	4.86387615214091	5.9137870278398	6.6606155543477	7	1.07521374791757	1.96346309668685	5.55490759861385	-8.13989608787189	-10.7902927770996	-11.6395988814858	4.12270748140257	6.20737946116148	0.554834681009625	3.01602054603348	5.66091399112051	-5.67928981927954	-11.3044871576109	-6.06085606845754	5.47429380498887	1.50250117449275	0.381442761181472	-4.29902019605634	1.80686589631882	0.0282448762309746	-7.23323240654359	1.87982289007334	1.97749325156962	-3.61848090287568	-5.71697149981678	-11.1946526561265	3.31457672046628	-1.87882626235097
59	5.57138498886444	3.92828942824856	6.1267180294918	5.62272757316753	4.64387775243502	5.71163047745068	3.21249478339666	3.93444243221622	6.2171624853188	5.0291368128157	6.22371425926913	3.79982750107196	4.15932260344421	1.2187683483223	5.7245319499936	6.16112522338157	1.92780764387914	4.46873763552026	3.46556073069193	1.9517696160186	4.10543137470478	1.80473586491073	1	4.25368966507719	-2.46509111050504	-8.59020292212359	-3.20915649961178	2.28300058147745	6.6550923876232	-1.58488392132859	6.53143879333628	2.05966511107087	-8.45543238093926	-10.6621963318158	0.622924690974489	-0.996187138853218	6.73134888677353	-0.173082590943822	2.8720119218782	1.85616689103782	-2.51109674252009	-4.25616999811963	3.95155734455415	4.04249839734254	-1.38218320464399	-3.59964275834507	-11.762863404835	2.68474789671859	-2.49702786105986
60	1	5.35951433303421	5.89845203510341	1.77555926836375	4.40441602420427	7	1.67696953875552	2.83162401903728	3.92888152703345	6.47571085538569	2.46061277327054	5.06267741941774	4.31656349516847	3.16600044798109	5.06004323621864	7	1.94673793147717	6.75685062312653	5.81757010017022	3.01113618781654	6.51370847699088	6.28757759785109	1.68937187341962	4.39453164224957	-11.919232837644	-16.9800818471886	-8.46033188043491	2.106662669772	6.93712981521219	2.31686005208925	-1.25338452642224	-1.70760264546076	-7.33468185236007	-9.7519968797003	-1.55518293892071	8.25686041332289	0.281807088775672	-2.17332514944311	-2.47764740089651	4.24211402262686	-6.47504553282145	-5.19227915133811	4.63259122326673	7.29344918389413	-1.71349008012745	-4.00086704055635	-4.16248399875782	2.66494215245164	-2.30341914403293
61	1.4380496291598	6.15771776677675	5.48821198818206	3.54538560260752	4.22559769680016	4.65674649235827	5.99801253410263	1.82784746954755	3.46025892282107	6.38980182042514	4.66370739682212	3.34927845620552	3.98836218074838	3.93812764758927	5.53939276277992	3.87362132760126	1.60681501827047	6.40729490672797	3.34380731616067	3.01725196340009	3.89287442371931	6.71604547577071	2.07104397637767	4.78490209642378	-3.59956261879893	-9.27581415066982	-3.47046958320361	6.16452271914778	6.24770778934086	-2.17484873242628	5.23899093345417	1.0037514210122	-2.35072150040277	-11.944628585085	-1.28409556016298	4.61862356871096	3.36533357527059	2.88415342105916	0.704992510343002	3.63580335683534	-0.943688250146321	-5.35386431837804	5.04130364804544	7.8922350772857	-0.89141319768235	-4.00608446233162	-4.11014053633718	4.56695331521803	-0.183618573136773
62	1	2.56276428605834	6.29629314860788	2.63712562141915	5.2167359923453	5.53163302022771	2.42174326108495	2.61234373659549	5.45650739849967	7	6.47799183211737	3.42910556709447	5.70594429610834	4.85759276409878	3.99891893578333	4.35084511863845	3.40776472936753	6.23746143971599	1	3.00024085802127	5.52587745240914	1	1.00308453618929	0.879382402847639	-1.64550044089302	-10.1735786743414	-3.12894314765642	4.02724194918893	7.11418626469127	-2.67189332835258	4.2219155109217	5.08861678258202	-6.82577889990982	-11.7613121663458	4.97182217829911	3.58278340549685	1.54291056935288	2.98841198137903	2.40998367766861	2.62744421792719	-2.00389702366155	-7.58295245780387	3.95760023278586	5.690962147614	-6.48816384191292	0.996155972764706	-4.54205446394073	3.81684585229385	-11.6573859020005
63	1.33328337581968	1.09752996162228	3.75688034475661	1.37341836592357	6.50929681733021	5.34718211153291	3.40918544309657	3.50402048644383	6.39541172581721	3.1639229373645	5.08213575631951	3.8964214732835	6.93834341880391	4.62032242189395	2.78513484097968	6.49225429070572	5.15877805939876	2.7293190641054	1	3.45447631881439	5.52541113697598	6.71981341133608	1.36510343182429	4.18097499675289	-0.383298185984206	-14.0730648534954	-8.76449960578224	4.37764045397297	7.31663284895912	-0.108224476198654	7.74389570367879	3.67923121749032	-8.10924672201895	-14.3814784507855	5.56540576118349	1.30173637929557	5.22243308468922	4.295634875876	0.928988297989995	2.61036267377303	-2.76151710903243	-7.74358910729268	6.57996753981699	5.62692429776018	3.20584204777204	-2.93791304563716	-12.3585703083691	3.20257887034533	-1.67394531753911
64	2.14587613443549	1	4.38875628231849	2.47032756375106	5.78564737104922	5.85435483385402	5.38629817641168	4.59665368127317	5.29467063188631	7	3.80382357103364	2.78970236127651	7	3.71224640403743	2.66051286478716	3.09780599440759	6.36027170525741	2.49870731012323	1.51956541254868	5.87974854901362	3.80207503062294	3.39636615942024	4.64014924517683	4.46218724727424	-1.65422558446692	-14.6383655605128	-6.57659196314461	-0.386845968623386	8.45097041737555	-2.0115436661098	7.88529371282971	4.9319652072101	-7.23742434671044	-10.7267098002357	3.64418767370695	2.87186814878407	1.78017938615168	4.89071619877467	-0.70856233091795	2.29997232172057	-3.46858414374159	-6.23629154103918	7.9220023332952	4.79570184492623	1.09543078883154	-4.473821290224	-10.4338948574833	3.52298680621924	-2.45105650658158
65	5.35871346691828	1.36102103735753	2.33128061559798	5.63966596376297	4.08526852605486	6.14698299140707	1	4.728957166403	1.496803042016	3.78551713148327	5.37276193430464	5.80391663862854	6.53960326223375	1	6.68157452176758	4.65015703891206	2.50622246160486	1.89958845520987	3.61672675388913	1.24234400163735	4.13325774652878	1.32454473894406	4.34368178450521	1.05156580791204	-10.559491303642	-8.24881390557571	0.343349732797992	1.96003068864738	9.97559175304594	-0.266776751340134	5.42632398840663	4.88017007739788	-3.69183340107118	-15.8292912624727	-4.64407297920186	2.12395384502146	0.0137065103273925	0.775186977496488	-2.38690640000309	3.82786357092082	-6.06518437833343	-3.59704441556569	5.03057867481084	7.49130357858518	4.52384274625769	-7.10876259140968	-9.65315535552914	1.77961418555773	-11.9835949789001
66	4.45522507417623	1.59716007332204	5.23301656121091	2.83406317378924	5.85533457331752	1.04602035669907	3.6958599448352	3.77097555415641	2.76011680819928	1	3.27893040412461	5.29063126395425	5.310462489676	5.86750689164033	4.98020917626586	4.17901774363066	1.80777533586126	7	5.09884960717958	3.97729341635852	3.46100301589584	2.04624259006999	3.68326499270134	4.55225748851861	-2.47436510344986	-14.3206690742082	-7.47990136626728	1.96558320661674	7.1525984513491	-0.867489734509869	6.57553397951036	6.84948258898149	-7.43270663740487	-12.7225392621442	1.1379877219519	1.92867924851327	4.58379682094101	4.45962606471451	-1.07521934344224	1.53374085831915	-2.23534606693893	-5.37200262724228	7.84375066580945	2.47830021145579	2.36600635450483	-1.09407684459836	-9.26626430165104	4.6228033955025	-3.00496016409478
67	2.58326325989172	7	5.20353708546213	3.27342267854707	1.88414060338749	6.863083375937	1.85941888916716	6.95263051811383	4.5230121926351	1.27316004500867	4.85241569392961	1	4.75179453897842	3.71071972973818	5.82119091244232	3.57960073132143	6.30346959304125	2.64420335450715	4.0891616770202	1	6.99812990903586	3.46086886494527	2.57135561357133	3.57449197051006	-7.65160173705156	-14.5326395156852	-8.40825157368359	4.28037718835807	6.06317094575288	-0.155856972292468	3.53849752537291	-2.77599121883286	-7.88054198631897	-9.19288081926891	0.194130562967537	6.9536705253971	2.51304424265565	-0.307656343978674	-1.71936725014572	3.17228147736658	-1.57052441763148	-0.635460364653385	2.21148997102763	4.32218511307111	-1.66301573495791	-6.58592079722105	-3.77131175337673	0.367468054704058	-0.767823707786819
68	6.29272198140225	6.50883065699105	6.04552834315225	1	4.19397742915884	2.79601985891397	5.408093089096	2.90237824427447	5.91986500129665	5.22120319139375	5.25648434557629	5.61796256319397	2.66771281586153	3.74144986815156	5.76619430630845	3.65645611517395	1.2433289310742	3.49322029462427	3.65213621033061	3.89010999389577	1.77337381792399	1.92898679380871	2.70313854318952	1.94307110345725	-11.7196471395367	-13.2269398749882	-11.2634576420007	3.92149660915953	5.08513035574674	11.6547848604493	6.41092602507346	3.2261573571954	-3.9499757907906	-11.0163040455119	-6.43322148999775	8.46951005075767	-0.0645158680096597	-2.22639642856205	0.736820799841248	2.51681058107362	-8.19579118324081	-6.77893810358884	3.82125249234083	3.70112948625365	-2.59625991638295	-0.638269084139824	2.36919851078689	2.83412973118026	-7.50082587659948
69	5.00135617751392	5.61213013784811	7	1	4.4188481493638	2.84368593867442	1.13493058346261	2.25360408710356	3.66477712031684	6.58951444597632	5.72435987289017	4.41153642496263	3.03188791728764	3.73674740956504	3.50531720756228	5.17140203800855	7	2.87034628539955	5.01944163029007	2.96366096072891	1	1.60202010728293	1.91937004243946	3.33289824232252	-13.1075843800619	-13.6109241597258	-11.5136184377464	4.43704967853038	5.39506635268267	12.5728022793774	4.90956111055026	3.39953416758027	-4.2559121421196	-10.8674529160488	-8.21502052367943	8.8851642989989	0.141526887212256	-1.90160412517981	-0.567812626306208	1.93387018252568	-6.99091847111772	-7.09167947933405	3.56277205918467	2.5250370785416	-2.00540268463677	-0.170298322344318	-4.28671178579059	4.35210446660788	0.00191588741184101
70	2.79835795942915	1	5.93817494930944	2.82791884441856	6.78224191218257	2.98577948506241	3.97201184364725	4.1421332346805	2.33229458423385	2.96832811566478	2.5938679878597	6.1503035216878	5.80938707875758	1.34734121514774	1.58054477915153	4.66175888594473	3.76961613997297	5.73799659382544	2.3227441299273	1.2958721590946	5.89336912667068	6.21586895710477	3.81074670848943	3.13400591800228	-1.48727909277108	-14.1162646071091	-6.60924343172655	1.73906759311523	7.29063266032863	-1.67480387295373	8.61545654212012	5.82513274944574	-7.82370072425633	-11.134020741341	1.29479958856506	1.3477059178079	2.50407991549902	3.6378065255173	0.355825248073275	1.09299611746795	-1.30576453341745	-6.06568253702508	7.95710594339519	5.74205211100706	2.47011030100897	-4.5599963609224	-7.15971514293392	3.67062454342507	-0.9130285706237
71	2.59932752306051	1.3133008049887	6.53439764250104	3.43117269382056	5.5302528910645	1	2.05333361142693	5.120293516388	3.57104657213652	6.4996397028169	4.99014154349491	4.87884092868989	2.22967746193934	5.04846375592508	1	3.99990342026048	5.44503899014683	5.40830730528977	6.59312854524318	6.57585875618153	6.54844299801685	1	2.68234368054009	5.08207211250445	-5.92211375508116	-11.040321848252	-11.274896988001	5.04671331711291	8.87097651023663	-0.014322421619511	3.01034669335134	5.33554008176844	-6.04812145521816	-12.0660225684092	-8.12230964904526	4.29755970979453	-1.17488813047589	-0.330007286975441	-4.84882292148942	2.07275972509594	1.18955895153753	-5.84422592245316	1.11858556016431	4.14449529689041	0.129677672696922	-6.64638770267124	-12.6230833145678	3.05044396826425	-1.49385601473183
72	2.28630135806142	1	6.06763405801171	1.55191357691518	7	2.64586129079532	3.76533916198242	2.93427163578594	3.14383435344842	3.91820290110745	2.7156217571577	6.29006494000529	4.39834006345541	1.62420078581355	2.23660893689318	6.79231652239164	4.19816541790511	5.71165136926355	2.77723195908913	1.94652148715596	5.36321587789662	7	3.79186741649184	4.741472666838	0.0140062174983671	-14.6685031316383	-6.86525267319541	1.79773485028864	8.64818883760108	-0.95377700899704	9.0722446299648	6.35842603721192	-8.7874233587635	-12.1124587931085	1.6679654357367	2.33001227965716	2.31049093254984	2.74898129334548	-0.226074221423406	0.785072946648268	-2.954616569772	-6.78348334320333	8.20352994781525	4.09307137309263	-0.41081218708038	-3.54192974820799	-6.91878522143231	4.32202585461306	-1.53811709222674
73	1	2.99611193745994	2.35446330044132	5.01132756984415	2.72884153425326	5.0399114035854	5.26319399330793	7	3.62375654715919	5.77096782351825	4.05921359678765	1.87769583645692	1	1.56048006461402	6.72594805393029	5.0521461489949	2.79687079692697	5.82413829503959	3.71696751096842	3.20019238722579	6.62282251712285	4.28396615647987	2.30542128552745	3.46971012231685	-9.13550440665523	-7.93055861992775	-1.01045254155101	-1.35016656999699	10.92520629434	2.88965459726568	5.92078456040066	0.200690938480204	-3.44385294365096	-13.072393774163	-1.76679529655279	5.48936205443161	4.85666272597816	-0.396850720860827	-0.46196412452048	3.49735815543638	-0.830042115177104	-4.8813849560766	6.57869906821315	3.71058992155686	-1.92441971354346	-4.95885430000581	-6.39581653046196	0.985367350652759	-0.823777751293746
74	2.90874790031306	2.2836328565861	3.81062235202001	1	3.73626105080826	4.74170310567365	3.44078308494768	5.03137890715889	3.03035493556828	4.12045085139376	7	4.28500717103401	5.40955110380697	3.76433055619914	4.75350456922553	6.7958462159182	2.33856517534496	2.16436182254614	2.70926674898904	1	5.61634773477856	1.56840824387725	2.52776048862453	4.8360004347649	-7.75604288506322	-12.2999225635728	-5.64022799889908	1.9361687381151	8.93921310278785	-5.01743344727204	6.33252931936837	0.421061988037571	0.939470501669987	-10.2764258685083	-0.58115249161408	7.19310848837388	3.56873117288877	-4.59277238223139	-1.20200560698005	4.64058185055197	-4.19677988668653	-1.74615164417346	10.26875556128	8.48926318713644	-1.60635143311025	-3.45116230959007	-3.19812765292724	7.59543868586219	-11.1494786314758
75	5.84722431077947	3.32027749078245	1.30936596616439	1	3.68349926255983	6.5354696223827	3.77089037620389	3.78060524219269	3.72345366104023	5.3967838681367	6.13155135067985	2.40611494103524	1.46516817483954	2.00893969907902	6.20418531112513	7	1.64841734325364	1.98792714488353	2.54225960903224	4.91713451174861	4.67171525894955	1.86330961968814	1.67509656770779	6.12517665812553	-9.20175740436377	-7.38260710782086	-0.456004827346028	-2.48927770690471	13.6775370815801	-3.68248800800318	4.28616974897423	6.91985191486439	-3.98329775043882	-13.0791557851419	-2.45369370561942	4.55224205620919	3.30583205891189	2.69363714644377	1.15641366967538	2.63553509190618	-1.27787865806855	-6.11897382643795	3.8356569739192	4.20332271031844	-1.55764756464099	-0.264402535498773	-6.13739403492836	1.55655643959225	-1.4674125565073
76	2.64611537680663	5.49544319280316	3.46613335676121	1.35508833026489	3.84529558085756	5.42835677720468	4.53701105817233	6.13268248060069	3.80428604537396	5.81050109779438	6.13868602937274	1.36752945485101	7	2.69822054710845	5.82504462563638	4.20496223185429	2.61941639907451	3.7019452940862	4.45939591992052	3.48992240153725	1.89102099557443	3.57425488906315	6.66155595097321	7.21330003860768	-9.6251858267011	-13.6453013366454	-3.92768951836993	1.25851227207847	8.32513312434893	-5.65877613421683	1.97350806273799	0.525353840843241	-0.906177242006709	-8.69437234396323	0.73557473336961	6.4222648467882	3.85393726002326	-5.16067841115157	-0.531824949506226	4.52289070471751	-2.83883065821074	0.982051509359966	8.41956326844715	7.51417749014208	11.6416997024035	-1.01899583872462	-6.33375272047595	6.73545809069125	-13.4160732859078
77	2.6993772959197	6.13948830742162	6.25634863194089	3.54981412708159	1.58483044601846	6.92821318052294	1	1	2.48250717928544	2.96117078767288	1.85793779625557	2.1422694495067	5.16303820355862	3.36193473573734	6.25563857230071	3.44401429125952	6.43974310984033	6.60524495623039	5.24834019821566	2.40880523980119	6.52068439063751	3.99102443564528	3.37758635040619	2.59873731675169	-7.2582111171074	-14.3609261473526	-8.56148286901031	5.24147083219508	7.50940199333304	-1.01015903408591	2.80455060890183	-0.975178520665741	-7.40557571915539	-10.4318987912519	-1.05978049397846	7.64331671787109	3.95986130417571	-0.217239432826498	-2.13870938639206	1.68897137356655	-3.03655376070955	-0.675456907318479	3.95050007944435	5.29102017525775	-1.52938563062892	-0.701785707361725	-7.3421019606033	3.12799024543177	-3.09885623611698
78	1.80818199260648	1.80046464357072	5.78697515081103	1.35413658857994	6.51026311397055	5.66755965212175	1.14848428067997	3.70428562763431	3.4491425496711	6.03005172942156	1.08144924899551	3.81446061578762	3.11198239083392	2.37091151811635	3.53708172871311	4.62678469852943	2.71161389441383	1.41677471909346	5.23653557061677	1.02817462475944	3.24837848180069	4.76258230230399	1.35560283529564	4.1062710174619	0.226605838655029	-14.1156318097833	-11.2607541774068	2.58214993204237	7.10121951158938	0.563923387513806	6.46836173968709	4.23124324676591	-7.29323770142847	-12.0477295208355	4.02012111512819	0.811510635344827	6.16410169104148	3.71779789260113	3.86172387798786	4.8861283013387	-1.33716436157202	-4.92011435359463	6.47502051374608	8.49823942462904	1.80341266657173	4.45536111825788	-2.88065626614447	3.24871570052201	-5.40447652997954
79	2.00684795254386	6.96786063850227	6.81879544928494	1.57702585539986	6.13778376457133	5.24548728992225	1.34643423906693	6.11977546980853	2.47029156002187	5.00058516068956	4.70102069119682	4.56215972303105	4.19603934994386	2.786652323822	2.48698013790186	5.42481597832882	5.58570230804331	3.73281227900676	4.4755784813642	2.3090321652439	7	3.72262627416114	2.76849019622924	8.35580310646124	-12.4256491227552	-12.1307798802033	-9.46687822836556	7.06328837883362	4.20159019288615	10.4374910352907	5.45342313482074	2.72286589458564	-8.96638060173508	-9.61396519011114	-8.33373266518858	7.22870161745492	2.18310980190361	-2.52225193277808	1.370681638979	4.15957107293341	-7.94874115846722	-6.50683151555989	3.96580199707142	2.98268506113931	-7.07082895186236	4.110426398604	-6.78013366152297	-1.52855229126557	-2.17768680658397
80	5.15794424014687	4.27529331637398	1.50611095009523	3.51000910845358	3.200199521694	6.04346136314686	1.53905536112967	6.41850876549257	5.04450038139438	2.84491587957219	5.78490442617784	5.60812736515131	4.90616133773671	4.28933620417481	1.07671647127213	3.97788002071098	1.15780699472951	1.07198785943048	2.84314148764928	1.94179144336121	4.68194865852576	6.88186385089881	1.12139320503422	4.17563660552263	-4.90931908345782	-7.67087225789585	-3.49265441755275	5.2953075472435	5.58823903036007	-2.5704916685393	7.34760767415214	2.30756496401381	-4.47752418014105	-13.9940443394753	-0.865215459186392	6.88248981488247	3.73124676369655	2.0793662105906	3.94227237785238	5.23710182680072	-3.39403657273655	-3.83816492711726	6.14242407402227	6.56991254147283	9.27731791781976	-0.743943665945623	-10.7164005242613	-0.925014752654456	-0.795920331188916
81	2.51615696873755	3.21928397034632	6.96599487145569	2.84979087073734	6.59773762966371	1	1.24366338915838	6.40339680285122	4.13943295996974	2.30527488850959	6.50901918241909	5.10116414553987	2.66586406859067	6.75516326676853	3.6943648192469	4.93318659596649	2.69433422625365	4.53913895325073	5.47541827392014	7	7	1.69169171861665	3.50239870821181	5.82324890753316	-8.38937535413111	-12.6185159460884	-11.1262572182831	4.88755427724729	5.42816454615722	0.362442511184055	2.48615505515383	5.76092229841073	-6.02375976257105	-10.8989626444319	-5.69102632924691	4.5520088168459	1.48346804906647	0.344481496525814	-3.3353935980873	1.04204424647885	1.06625177402238	-7.07867567455051	1.33959211730167	3.12746853060532	-3.34707470576243	3.84676330110639	1.10030351434683	2.73372305865155	-2.89551558761654
82	4.43906619232547	2.79271697045565	1.05167747141971	2.76097965192465	4.21869590864943	3.01622589500923	1	3.48988882080191	6.63376168278483	2.20647145240958	6.32394425657256	1.65486961513853	6.93178462485225	1	2.60704939408182	5.03897376181092	5.17373967116817	5.4465825949945	4.62615126669657	1.60949012835974	6.60480389951221	5.43627249640703	3.49695865632551	4.80217036516074	-7.38401973790624	-8.35363148828191	0.436694253646082	-2.48309932343633	13.7229616922093	-3.08104100033762	5.21794824158782	8.78576556658002	-3.78858192626484	-12.6392502512821	-1.28054937515483	5.53289999803891	3.0928202555153	2.41974868015114	0.0854768852217891	3.70523687131738	-1.14610495375641	-7.11430458900756	4.26123568886569	2.85826682647261	1.31793625985537	-0.604612560821596	-6.15601732230008	1.24362595806382	-0.21108469767437
83	1.14173682275008	2.99410927759365	1.30405868314452	4.86219029998519	1.68346349496533	5.6657920878608	4.18106631586945	6.65672331349133	3.28473344187518	4.46063186030472	3.95749598574829	3.90555730321371	3.67842821570149	2.18818493591826	1.86386762353856	2.00053107350067	2.24130773973054	6.26318770331862	2.89020655705928	2.37289865281511	6.83863372868768	5.99865993425223	2.11367118042538	3.34114185920501	-8.83133483416091	-9.48184771555898	-1.02913045091729	-1.49674280609002	10.3759120157711	2.26948566103022	6.20534197699518	-0.210092524558784	-3.8926146648527	-14.2872563078842	-1.77501797256708	5.56630610216286	3.96990200036858	0.575144153021308	-0.700991480463172	3.76293992246632	-0.572261949353648	-4.75778910065822	5.64755312514525	3.21602816402676	-2.65766355844621	-4.22732449347146	-9.57622564275662	0.862558866925171	1.58760895290284
84	5.18263303230424	5.28402104966822	7	3.63120203599475	6.94149376376765	3.37922850647558	5.79113904059922	1.78335536656563	6.69787815964852	3.19048462124189	3.2364666175056	4.54582617971228	7	5.8276020372573	4.01933858618529	7	2.26742415047094	3.13732891084828	4.03264584653998	1.12187706902167	3.63860016673757	7	1.61022438667963	5.00869832307277	-4.12604807044811	-8.2414333711981	-3.81562087897399	1.26034491034405	5.57209844537722	-2.87790657785274	4.3780478541784	2.81261512501012	-8.89791399519597	-12.1964184104222	-1.07206497000225	0.910577441993607	4.5809792564212	1.709482988211	2.94135190830957	2.36966505225248	-1.08279766226306	-6.50030618760157	4.76844678260492	4.44844077744723	-0.200485438375147	-4.1416479179398	-6.0998577418837	2.41766738617664	-3.93760967531152
85	3.53166701866523	4.80332829702726	1.96806337655733	2.17925456694734	2.40292500336948	3.82337390145322	2.02099327719528	6.18046054208656	3.01708172175698	2.24587684211072	4.73293573369469	4.83304094835795	7	1	2.85031513010254	5.08630052043909	2.00198281347004	1	4.19849305177985	5.01361480710086	5.37401416298323	2.62915662086721	2.36461726918654	3.12211564574851	-4.83836328655516	-8.44877786484965	-3.57809807395014	4.24726609177053	6.41574096140782	-2.92247092173094	6.01204577325565	2.87999671091651	-4.59186655913223	-13.6841882873871	-0.995040668827138	6.83320232347352	3.48761763110246	4.26259043889654	3.92139760455557	4.17994664282699	-4.2463870490257	-3.65514286359784	6.6115130724357	5.71190020781566	-3.57361435440709	0.224283402671347	-10.7993431236785	7.24977989108178	0.28281248764997
86	1.39877660667385	1.37450853563943	4.91933525619692	1	3.31097967665635	4.85914472343769	2.09374452118242	2.85027387105234	2.01259325831374	3.92544945452529	1.64202675050781	6.10621163695235	1	7	5.78966293075	7	2.55866498636789	5.05673623557881	5.2478183130687	2.53591811854148	5.25112067849125	4.40856334379323	1	5.4939341489758	-8.75071526360246	-12.6834166962874	-5.24528343000231	3.8856173502571	8.16339403897683	-4.59284843503962	4.49440112356163	1.3167274383799	0.444381367911055	-9.73531184875642	-0.571096710755432	6.72295827949927	2.67423636296145	-4.01313068874049	-1.80851827495713	4.53970956186403	-3.1539075878336	-0.922451504501273	11.313542383429	6.21363850477631	-3.68934782703046	-5.52813958865023	-3.2161430823394	7.28132810700909	-11.9513722146206
87	5.05107613774137	6.25631565473031	7	1	4.77575579721223	4.38281881795568	4.58907445886242	5.86093671535062	6.72447457206292	3.86303208526152	5.77001380837583	2.09177044957604	5.5411384609245	2.65106260110432	1.95475496319982	2.69543078862769	2.03614417434031	4.79703141674136	6.18208439868832	1	1.63400373913372	3.00156667491349	3.41850169152336	3.52548828100356	-11.520520638465	-13.2596747881219	-12.5900283497621	6.25340767176745	6.21319040038496	11.9104004481414	6.47491492364642	2.83724876637282	-3.47664674791732	-10.8817058094292	-7.72986299997685	9.46492831397051	1.78792985710474	-3.06991850566349	0.53206075539993	2.16894407381971	-8.35461209941263	-6.48217952123409	3.15368425691843	6.57831562721503	6.20123155394167	-3.78863765090257	-6.47986766732618	2.99760863350587	-8.01103611100225
88	1.8197761685193	1.24191521486683	2.81898698030479	1.36780816599968	3.871355764701	2.57095879646218	2.93027714144974	5.36668350459406	2.96476787272896	4.66762495454349	2.55519710130626	2.3379684677708	4.46839401209953	3.91945617195765	3.30994774202752	5.81399128694619	4.58685405703914	4.70328914491133	4.12327904668889	1.75152640349535	3.96056788378539	7	2.25407739984316	4.17121708346461	-9.45406983724411	-12.2711438687361	-2.91803696450529	0.245507708582583	8.18402084308176	-5.23489909466792	5.5413338294866	3.80891243177005	-0.643874521423891	-8.45019058751023	0.174552581286748	7.63403296698894	1.8143395615236	-3.24510480646326	-3.29129020218329	-0.26672804273418	-5.50124836424262	-2.94745004152648	8.67047147090013	3.50721294927001	-3.94364164410365	-5.17375779295408	2.20912924947578	4.15464878687432	0.321939884430326
89	1.91943499019829	4.49568452956775	6.62642621994195	3.84750119672381	4.98841139187143	3.20922751185662	6.47153212758983	3.6287955344098	6.18226150051777	3.10397034092777	6.35811129547394	4.88933617116726	5.91628608346585	4.1053934141508	2.68050336525344	4.10843070720597	3.33009042406195	3.5942935247583	1.10475164464235	3.07530144102737	4.39950318815038	2.14088847259004	2.9431716760193	2.89795838910336	-11.0946755057682	-8.76393539149802	-9.23433773290625	-0.91531051085547	4.14828582928309	1.23457026641836	4.15513590446697	2.58572716920072	-10.8814319463158	-8.00292398076996	-5.04886852160876	5.31938411134965	0.358418067887306	-1.53081605154931	-2.34515103244968	2.13805646063261	-2.35713836023451	-10.4918835924607	-5.05353473064772	4.07318372850702	2.28037547802189	6.28124751694713	-11.3404088783359	2.18600303020587	-3.51656027498505
90	3.4410957203247	1	2.20971886623455	6.37707494419098	4.80704973351504	5.01183774246898	2.93085003558344	3.91077679773898	6.85618901107463	4.42253639556449	1.88876504882253	3.09093057498062	5.91653802088046	1.10010821152692	6.85403938961205	7	5.43699694132259	5.93426884268893	2.02660030614835	1.16793972427992	7	5.57304522581772	5.6199847023649	3.79315655835707	-11.6000977308473	-11.671216456806	1.09790014022581	2.383762346427	9.90796352022094	2.808154213845	4.20792710904721	1.85713631940374	-5.72083020369979	-9.73708910106674	-3.26347470751784	6.56876518758739	3.39328895814163	1.10355587117087	1.68483076886778	1.99768914968968	-2.81921337593842	-5.31172416126375	5.33089359283187	3.54121758432524	-8.02323002852135	2.78480371000496	-7.15345825703423	2.70880024386782	0.279137595218732
91	5.57792807198407	3.04875340883479	1.52513551497939	3.68633541616547	4.29966050511515	4.1223941316303	1.59647846638592	4.42522192144637	3.81601904947332	5.00275154129111	3.60382324152537	3.71431575107857	6.22535142821242	1.71889223833157	2.19668494241083	4.30987245654654	2.73762489090505	1.97907383501393	1	5.30184316128158	5.21919590673528	6.79690630952361	1.58445237067362	0.426054991841327	-4.1411491955674	1.46839980406995	-3.66880903037869	2.58737500644979	-0.507873814743672	2.46736186904742	-0.157259781111753	4.71406191275353	-12.5118199388554	11.1564986564338	-7.44921845205635	4.07678540715417	1.65556425060719	-2.78333298275851	10.6062458934665	5.14660065030311	3.68000428547321	-1.36217159267555	-0.40034648979684	3.71049697285561	-9.75364675998851	-4.50615336548603	-4.01554529970408	1.78855473197826	-0.194967567191792
92	6.39508997150627	4.22457407887938	1.36123632440315	7	4.49959262955648	6.69075827005844	1.8807419792385	2.71570232652533	4.58084012619266	7	4.32052500865747	6.33748530247914	4.364073035508	3.92384766034143	3.47319894385306	7	1.64066932443713	5.37255063574871	7	3.53080642804597	5.6479698008655	5.63282488662164	2.01442107958968	-0.661271425655997	-2.6567243993687	1.17358866704807	-4.51656959585735	0.0659934877137831	-1.17480075127275	2.19318503313363	-3.10591165282684	7.01392587513784	-13.4603871437609	7.34582979639018	-3.58937340084967	3.70779054680275	3.53026569782451	-0.939179437039049	12.3277307669563	3.89147410235365	4.39608947558693	-0.806390612388215	0.432302565736306	6.51473013348669	-0.686152114031687	-2.87040564094419	-4.47690006832358	1.5512325505728	-3.0461605152325
93	4.72112324318114	1	6.27493925881994	5.43168914074805	3.3595550484366	2.61428194947826	1.36911171430912	4.99401459978525	1.9164104112361	5.89914970838021	4.58384497221565	5.58525959855418	5.17774406278598	4.61926921702407	2.65797759804035	4.15713956352361	6.85736154653114	2.12898601953428	4.75595309285557	1	4.92099293769907	6.02409045832611	2.12330231890138	0.805381362905739	-4.99699197506561	2.41171752758049	-10.5675180743899	1.43602475096943	-1.16633522867936	0.748469780259281	-1.8262877983806	1.76247911401274	-5.98280507821359	7.58921396660146	-8.73999747243291	6.82608526716433	5.24284815458073	-2.15471705857219	4.74549128224735	5.13328003217927	6.4719378997551	4.02800821995619	4.46395132078263	3.68987049221837	0.401055004479379	11.7724652158531	-6.58951078631402	2.32319979083175	-2.30697058490655
94	3.63940005517472	1.137214720398	3.95312568897321	7	4.67552148757444	6.31966977505942	7	6.62819874119895	3.52156326217251	5.77290264859904	6.97862579289848	2.52233228748798	3.79971040475674	4.32276817865579	5.82585823321383	5.96154574682077	1.32173513053839	3.31396909409419	1	1.23357598770408	3.69011471480013	1.9155371305967	4.16965588169107	0.219510827298585	-5.68365331229406	5.1571128166743	-9.68982909796774	1.98162146492787	-3.72135741039618	3.8058223739126	1.50409724732304	2.25920126683098	-4.37470797248759	8.63135635055479	-9.06519124445259	3.28443052436188	3.94924680868602	1.28893157813994	4.1958964070516	5.59040420019594	7.91359542398988	2.43370735439059	1.61959425983359	5.19688129808101	2.45949901552661	-1.82048671673772	-5.504888067654	4.69579058602881	-2.99081705547116
95	1	2.59632090503773	3.04885083175097	4.23481996744322	5.33769057981823	6.24817085219266	4.49153136745681	5.91707277960443	5.36339266253287	1.11138489478133	7	4.82407648403571	4.4104043161912	5.90580175711357	1.59585574177644	5.0648738599686	4.19573593334512	4.1407460916778	4.8666112523742	1.68515819704088	2.50538767009245	1	4.12443522593149	1.67401871588878	-6.8916309685574	6.20416192721168	-10.9158074235915	3.11879459919401	-3.45047521173814	2.66684798645648	1.8869066813444	2.47977364726415	-5.59666713877195	7.18449131184734	-8.57490693229114	4.26941417136953	4.70492628402901	-0.451058432312714	5.6309509102047	4.95006784943703	8.32538647442598	4.82288013517151	1.63821992649077	5.33301424820147	1.14475326266157	9.3458512799033	-9.61042263713083	3.87169939085433	-11.4153512546351
96	3.34046283134504	2.99313397791993	1	3.4947945253375	2.61755655952659	6.8505233239945	1	5.44216878458661	7	1.10519830303916	5.21032364838356	3.47101252433618	3.64844253787917	4.84254144757286	6.89941785881498	3.55960371661177	2.07320818942582	5.05792772361968	5.09252284990191	1	5.04721177078972	3.59331506359722	1.6739503677346	0.225541035349076	-5.28630803311962	2.99745847795683	-3.5624124770996	4.43320954854668	-0.477139500897829	2.56753142281669	-1.28635096998603	5.42529539740611	-12.8532278723006	11.9605949465367	-5.64406915762256	3.83284777201796	2.81086973471339	-4.2966305955045	9.65698193225962	4.32540894330235	5.49207819741631	0.138344494847075	-0.0743875256010993	4.26905529794727	1.90710456691669	6.10634719792138	-11.0619522272233	1.82151761497208	0.0852832020366987
97	2.40527733355981	3.33902539788625	4.19441276171617	5.96598636072722	5.01875351361307	5.85700421638932	1.91994333748089	4.08440502601369	3.55898211451799	6.37393516057535	5.12922004984771	1.78835641534117	4.75650146275379	1.82011767280632	1.72157603698259	6.00486114981925	6.2738862128281	2.45502433611899	1.34783475802944	1.48401472920728	5.98303878283403	4.15992627402572	2.541348502367	2.40080790741407	5.72939082276435	6.98537135256053	-3.85430892764338	6.31594936406412	3.19572793631571	7.28710627556247	1.24670655692251	5.58478124306505	1.12954567705606	10.0959408268643	-5.71580170723806	1.04159415736099	2.66690727823449	-7.16765058909167	9.77328671338838	5.58314642004152	7.10379656556997	3.90563298346483	6.08929621235311	5.0284378722456	-3.15750571235017	1.5177264271602	-2.88625587368533	2.99319054687007	-13.9995156868277
98	5.61294188737991	4.00981518774783	1.75508486056499	5.42710177260137	4.36336654534129	4.95424148644467	1	6.71725245404861	1.91519167539341	6.95361602127155	1.43846645358528	5.38463274366094	6.17728860089264	2.53962275442978	3.49445478033365	6.92625914164479	3.37502966553115	6.09612630221786	5.1539091146255	3.66761048695225	4.25129647576384	1.51103561737897	2.18889381161875	-1.38545595617079	-3.59325459531932	0.542115528515537	-5.76008399881678	0.391017438332212	-2.24800665226846	2.4416100347307	-3.22627947716083	5.83775631361371	-12.4124858585271	7.59874252633644	-3.12969259069008	2.54539987988237	3.69415726438325	-3.0688179296708	11.4565843291846	4.41090898103855	4.98455829274988	0.505492292077319	-0.355953174247307	4.66120809709956	-2.01364232447875	10.0891746603026	-9.14791194270856	2.37191460952052	-1.73306403768416
99	3.11959154605126	3.04799663230744	3.50802622955507	3.04750520525283	2.62666250747641	6.08362279082951	3.11989874501437	7	2.32964712312361	1.91332252761681	5.27184114662817	5.01821788075952	3.84830305230995	1.70988298505107	2.80338669257667	4.39156429955618	1.54619648382144	2.569067029163	5.19059681686812	1.36921020025548	2.9164191609479	2.28157546748071	2.94306163097414	3.19840472236036	-1.26138097418205	2.08757859052692	-3.23508608010466	1.24987427822789	6.35227984918117	-0.454019723835452	3.67521081603732	4.16554700375481	-13.0912802931813	4.05144462424613	-10.2604357755614	1.59395737588718	-0.602708547873132	-5.46398625687576	9.52359289265612	3.35628016380778	5.14089448723611	1.03891358642748	1.76298475180893	4.33438716887749	2.94028616096057	2.89248167421502	-11.5578139979876	3.96914794850362	-6.53545303460421
100	1.53245770509913	1.92357095814385	2.72283128940904	6.75203131993208	7	4.2701451630456	2.21651820893374	3.62564169632855	2.22191450120727	3.48845227944863	5.14138568706102	3.60029373999309	5.72331101314324	2.28475208899833	1	4.46501913754074	4.70673278056666	4.25548574042174	4.67021021375006	3.08174370589503	4.68495874697092	3.6908451942806	3.58061240050443	0.472936587606648	-7.01011863083881	3.92878785124358	-9.01916471287152	2.07785727937475	-2.60239238693341	3.47526827868659	2.49070880461629	2.62212240692304	-6.07784394125907	8.54595556066041	-9.62035599410408	2.44323916601924	3.85782801826532	-1.86201371993164	5.22216484540606	4.53296585813395	9.35356073021664	3.90089785978088	0.660510546165059	4.58636625260352	-0.281901773390338	8.46154772848598	-5.32598761275282	0.34191035292832	-3.8574510871553
101	2.20602570681246	1.40432240850568	1.79698483065063	7	6.31196710390938	3.9619881698545	5.60509527257527	2.96210056968802	3.14428943251086	4.01431773011714	5.43574722430246	3.57927938079909	6.08399255759667	4.10682790125165	1	3.83986871840598	4.71331464840187	6.92701615467762	7	1.88733874336453	3.84361734720145	3.27288633719781	1.48234366671436	1.51734553814366	-6.29943264440993	3.44876136739923	-9.2477575240143	1.30537354092941	-2.6427473017125	3.28660071425761	2.06256429049865	2.46006333415273	-4.81772966053452	7.52469693045841	-8.04466372538149	2.15780205381147	3.86636989245931	-1.44898254458973	5.34860360459626	4.77791109529947	9.10818356968826	3.39406819635864	1.15615542970504	6.55861720136436	-1.4670353290803	-4.83360596206223	-4.84523672953389	0.0754618851498915	-4.59445634273525
102	2.88220329356059	3.27398681155204	4.52420775742952	6.02173438561787	4.9718976348664	7	2.31288718796866	4.82828022492754	6.83799730219277	7	5.26426890206707	2.21595702120007	5.08141272250418	4.12274274044452	2.6001791154302	6.59492166927499	4.73465656242858	3.10099486496411	1.26969864558221	1.78488973380786	6.09667826682754	3.56632238177113	2.30107853894138	4.04078915192325	5.98956691213439	6.44666932424832	-4.57683909362499	5.42027136277628	3.75760140131197	7.76486397909363	1.31113901678853	5.23212515478364	-0.461364564069678	10.1994223754332	-4.63145397440266	2.76566549216169	1.71485669953792	-7.41678469076785	10.1992141562079	4.58512159433127	6.95435644759327	4.34294488525631	5.56097686341896	5.06974035992034	-3.04253220186579	2.23087457100387	-4.76670962358743	0.876073618992092	-13.6626598624006
103	7	2.69563839032437	3.62045889486463	5.2443432064846	2.35179612155999	3.73301327181971	1.23768865475678	4.88481138379884	6.0176418256228	3.93403123249142	5.04563480725405	4.78538130384545	3.4871277089157	1	4.1798747532417	4.39528162774826	3.94856513001607	2.44707756547036	5.46110073356118	1.71568415509048	5.61401570295204	2.7534015631931	2.04479114117734	2.5521764165085	4.50327944838131	6.70146603970446	-8.25434945664023	-0.326515028159623	1.3071506023912	3.85956883600362	0.926661468897107	5.92871794080598	-4.43470319356882	12.3622464232868	-2.45147741596191	6.57983985495823	0.381499722404045	-8.87218810860063	4.11904530598153	3.20349048449317	6.28362934062338	2.65576250108566	4.59910760840521	4.31541559240603	-2.63636968134499	8.35865026117467	-10.5515087214876	1.70788469902041	-0.795340264697362
104	2.1346628332904	2.36950391914669	2.35984461808795	4.89847684844066	4.66756761288413	3.59277751482615	1.76263878092034	2.8777427755682	6.31397585633853	5.94388563830939	6.08819190672197	4.99823346644398	6.3193098858998	2.58390323465888	3.28461169954823	6.49338264813004	1.63480690406278	5.0970746135841	4.82590609396911	1	3.60580567982781	6.77737169118503	3.91555610520542	2.63094209129284	-5.33222552823942	4.41268036741342	-7.89936396107815	0.812073956298021	-4.07463692836995	5.41006229640423	1.13580129730621	4.3336901773085	-2.31645538567693	5.12142808186729	-10.7793039514132	1.70126007328864	6.31329276648748	-3.31759875361793	7.04339746077894	5.72607844822268	6.96129390692274	2.54459107638165	2.48797312626147	6.57506696018448	-1.77808138201045	9.70966493426758	-4.94261234824698	2.29537109049054	-0.377462736016072
105	3.05049037148864	2.08927687924857	5.49674584469444	6.75468470751724	6.53831639166389	5.17033614226592	5.83665286644176	4.44223510811942	3.7543863902859	4.17971338719475	4.70857565463148	2.68095435817423	5.61029783314183	4.09325429008603	4.44312146575621	3.62226527221311	3.10432140910612	4.04959587198367	3.19376159511275	2.95692771860854	6.91083918378811	5.00019219790236	1.05659690475074	-0.353240345265416	-5.87561414097127	1.02803370226629	-8.72530483000243	1.41451790052317	-2.22157096166163	3.52807839444077	1.23622541989693	6.13393713679072	-2.92618137750603	9.72662973405318	-5.24140854911344	4.14754194468247	6.19696904746879	-3.8202806058483	6.68472347932646	5.48928381163732	5.45995758252459	4.21165783570956	5.09157965682652	7.52111965955304	3.69933935483372	-5.94388918771921	-5.47725022447707	0.708102809272548	-15.8646442641464
106	6.01034734729356	1	1.48543677714066	4.50231976817858	4.25438777828811	3.8981721853754	4.48333758750617	6.65886166527833	4.04442920872348	5.73893818268895	3.97861913300096	1	3.28959509074399	5.47276770515736	2.38487651436371	4.90363103672706	1.66990334977658	6.25579166403014	5.21524891663434	3.00050091395595	2.03316338794032	3.50135796345397	1.73353632322652	-1.32139721575408	-4.66644034501376	1.79220666615161	-2.1203118414801	3.8904372516359	-0.764923887369488	5.23616724803608	-2.96257895762368	5.307680710272	-11.6319027592797	13.2683720026161	-7.16224098694637	4.27431324626833	3.80190418477767	-2.02980501026996	10.4588588756391	2.73709796884977	4.36479235902449	-1.70896377559924	-1.12754831507175	4.12963647451666	-3.05823644656775	-3.75402826512677	-10.0865653572367	1.41341245208184	-1.81188353583105
107	3.89122965718667	1.69099905553341	4.69593091493998	4.76357886235806	5.73023378562487	5.03351719861807	1.29410166104438	7	1	5.13343241647886	3.49491404500314	4.06248785100313	3.85840921236073	2.5696922899282	1.23321854316651	7	3.78051218349558	4.40319751731581	4.43829284136312	1	4.76233528624204	3.92099356825272	2.32365870744163	3.98606872580403	5.57388122911821	9.03137111830351	-5.07104765796816	4.63194381164042	4.85342070795568	7.8104539327544	1.53644703689979	5.4413977793728	1.58050562679334	10.7662657794423	-4.98849304810764	2.6644041219627	2.24810587871213	-7.92180671815048	9.6145432396396	3.65318221095597	6.42851880039658	4.60730049200337	7.81978206863437	2.94517194004531	-7.04819692003147	3.91873142729465	-6.05518386967653	1.90561643889103	-3.03167101000069
108	2.07360977580591	2.58474434235172	5.07142366120592	5.47599242533667	4.37913942971772	6.33507501747152	2.2100658299527	4.48546017437547	3.92563675536499	6.15168243049372	4.67446576659898	3.0818662084389	4.3533273627966	1	1.22454509205214	7	6.42220170414455	3.06765352829885	1	1	5.60150878046778	3.91472050407349	1.21080263500239	3.49719871672549	5.09303186761704	7.6462555202124	-4.57734300058372	5.3423363697053	2.13024276967465	7.89069237164624	0.268304691256472	5.31949518485445	-0.899411818307182	10.3158017361779	-5.12883628770053	2.79276194863524	3.07387446260244	-8.83631434111879	10.6059225428348	4.23204696540947	8.13649507843347	3.19407701031326	6.43847375644305	5.205814330393	-2.54484712934077	2.07708569108911	-3.80965268267637	2.73648750278503	-12.4374580845737
109	5.58345474360375	2.87087594871763	3.09519642210367	4.78188797240126	1.13744467147898	6.49091795652232	3.04335569870173	3.09654191585366	6.87639143760277	5.96614237727731	4.7979848489663	3.24217310796951	6.18629403556642	4.57348375502387	4.34248214496967	6.76171576989385	3.46257308754569	3.0635831734802	6.9625941852635	2.35834206413514	2.64356469435896	2.26867016828541	1.60467289578653	1.95222632354656	5.45166530150275	4.34808679873086	-5.32360839893876	3.80945545498241	0.783674364069563	-1.74556873218656	3.21063760101678	5.8024930527097	-7.59011238264093	13.0232743025359	-4.17770509084453	6.54905456667791	1.1983045763993	-11.5269727966279	1.70751904046377	4.78452368244441	6.88668363057936	0.441488215899744	-1.55593428515833	2.68065154737501	-6.09039040268024	7.19897958382066	-7.11629434044209	4.16246596571631	-0.74452933375061
110	5.6989580348079	3.21172950669631	3.27429361069779	6.4128803490116	4.96781848707557	5.25922287074883	1.31132595539235	3.16579288644342	3.90613219092194	7	4.08983227004141	5.09948188643515	4.3650008467435	2.79769106284623	4.20996394412127	5.94183108293649	1.36130535825242	6.09831049847253	4.98712830454345	4.18681832204748	5.24591116883184	6.63111376813141	1.87868602250197	-1.68146987485847	-2.72754470363717	0.711345721740872	-5.60573016786428	-0.00322308056602116	-2.72557528772936	2.47032743455546	-2.85731601802653	6.75587661840095	-12.4121414166095	9.12329814675557	-2.75842905267434	3.86274855428245	3.73152076825735	-2.78212590028636	11.9298997585664	3.33562759373502	5.86926091888396	0.675039479397502	0.065313776520385	7.33670231369167	-2.34820112133649	-2.98437445251671	-9.32474921687991	2.22391531526547	-12.6615884583223
111	4.1903084957388	1.14930459157395	5.44663017318275	7	5.32722507344969	5.77525499041341	6.58730037101524	6.61560322607571	1.31061448872186	4.36333480652666	6.96887365961664	1.36225295280665	3.97391052173731	5.25452507199445	7	5.88841114915173	1.23723584635182	2.56443866739332	1.25439105660538	1.85738288482605	5.78506104056825	2.5055467101303	4.45680919624425	0.0506940695777256	-5.27991097086	4.10638596528905	-9.19916936268125	2.47126930104724	-2.7221989997194	4.23949161088512	0.95035073883415	1.89076527399642	-4.52722274400388	7.07633939460775	-9.74510955239574	2.37540263659313	3.80929346231456	0.404927965503151	4.03038872760622	5.44010282587081	8.07359802451122	3.06126825446506	2.44479918327867	5.25242269635619	2.95800682695864	-1.80218311763901	-4.93232889894709	5.61662300540292	-2.98617822380873
112	6.57332369936832	4.17559050076555	4.01919546563778	4.81296648563933	5.39558363246811	5.00923866868172	3.64942305136966	5.66242655061732	5.14229054926236	3.33058711448336	1.70748875432975	2.04335999054193	7	5.33790863047191	3.7245242499287	6.08459267153902	2.18261213013238	2.14575574330679	5.13746173145658	2.14489871355483	3.30125508328897	7	2.71592650220906	5.5849387771753	0.970740551734227	-0.932786478958838	4.98595466925796	3.72688750568885	8.64387352120176	4.81771144136539	7.78185291859286	1.34087313441538	-6.57105296351313	12.9856021284361	-5.55953812203939	2.80018387252585	3.46358691079453	-2.29362224043025	7.65794001608169	3.73140774705707	2.74194584557178	-6.93753539586095	3.21123915325106	8.93013424442138	3.63177605338585	-3.01830873841088	-6.8200573906958	-1.63630442415183	-3.32312038614934
113	2.79144290148067	3.85326191563699	1.97503480649023	5.43645803790108	1.06533547166273	5.94687872677759	2.57254265602667	3.41739077799153	6.56242125203696	2.08787465215928	6.17946096912848	1.92335718511229	3.30501594812576	4.58804595821026	5.92799643251693	5.27233908441597	2.07803570614617	3.7867071864314	5.72487954932743	1	4.5135137312992	6.7569152393565	2.61755515730796	4.80266166071395	1.30314811537895	0.626474643103137	0.584137103237632	1.58290269526214	4.60201525846143	-1.91545487396862	4.66440905723074	8.81393128409772	-12.2050892068265	6.59384428430614	-2.656987503297	3.74359240247117	1.18737380828012	-8.6982098579616	13.0757325898273	4.27099588225858	1.91299571790564	-4.99356559707024	0.288200244231818	4.77182941796671	-1.74924929712124	-2.53649044046766	-11.5149136364714	4.04421638539218	-1.60742300956944
114	5.58218579190213	3.12436767310398	2.16414413865069	3.98025090076986	5.10221168007154	4.67774301355798	2.45141364849288	6.77750071134345	4.36472511420078	5.05619632620179	4.4816800963028	4.72032256930426	3.30999331412023	6.4599209692101	1.16356537150007	4.70538659492815	1	6.81832619664649	3.16800915463063	3.59049521930482	3.9466230466208	6.68594534930661	5.67247822036151	-0.805510037612754	-3.88056035422948	-0.0734910805010034	-3.88636433383262	4.38656114005368	-2.2290089162185	3.36471016878736	-2.21607817662411	6.08467183569521	-11.3491880153383	11.4744124836697	-6.63046662664211	2.15837005129322	2.28536517467624	-1.40770200822873	9.97756493034121	5.27861679724614	3.31471608468534	-0.801529534564149	0.960614161274939	3.58234212063206	-2.55641709004916	-4.14665562798766	-5.87188046459543	3.75665272520301	-0.602257739003994
115	3.35878357552538	1.58959036686817	1.73432096154397	3.59420501341644	3.01881969116979	6.98627530890233	1.52528417198801	6.55824771740529	1.67762384233994	1.17095910181875	5.22896591912311	1.45162932901999	3.42733266482129	5.05975160426448	6.13971125894465	2.81073755520357	1.61549726510255	3.89856745150642	3.03478629111427	1.32230559969991	6.82687232035337	1.85290225284501	1.6166639149145	-0.735816946321972	-5.87148769688329	2.0744844759777	-4.12370736240355	3.45298007381479	-0.0971041373685838	2.78094419041227	-1.84170274152656	5.54725510422525	-12.5265728213254	10.7862906823645	-6.79415649284834	3.26789741647112	3.06464279702455	-2.94254747724394	9.30876920091512	4.49435700257639	5.27275994605198	-0.389353429139677	-0.108576566202739	5.20150080614647	2.23358906155034	6.2860995747373	1.59440244663391	1.3566919454831	-0.142323568076148
116	1.11919580658771	1	4.5530082903241	6.32026984431529	6.8489847697618	6.45576192539545	1.50591891307677	4.18503210160624	2.65299900063406	2.85722894929687	4.37935289901317	3.82700372382713	6.6192544372054	1.1225408903758	1.00115353381652	3.95349388682609	4.1216203481326	1.7799974745126	1.4614167951409	1.48155022801317	5.70058036739389	5.21625952000818	5.10416049485356	3.57476819609851	-7.48166399498966	0.135681935681261	-9.82832316358586	1.85146907934438	-4.50196151513382	4.72837163689746	0.274438618138507	1.88972359018966	-3.67078540966832	7.20092844740832	-8.30784369491923	0.852375424672443	4.9289184243089	-0.372347497428153	6.80699457955196	6.73489871540121	9.52332687830892	2.47522683398243	1.46367338256864	7.5879084330704	-1.74273170282099	9.68360075906025	-13.5117610502573	4.1080278959632	-1.3837708072715
117	1.00152571316389	2.32023974080503	7	3.17484078548386	4.4166555135471	6.71742032544142	2.78735328840094	2.64173257533158	3.14482131303686	7	3.01678183758152	6.45237400055618	5.39829816539304	6.18331686345579	1	4.10120498701704	1	6.12716860839966	3.86733116348253	2.23245315143043	3.73913372382266	7	1.50847864576049	-1.37386784786544	-4.02244433975908	2.59344977070712	-8.96721609442796	-0.36364765875002	-1.93853010891216	7.22803196115603	-1.34304415751659	3.57888583536926	-4.28792447975941	7.95479502601213	-9.38561246227824	7.188000521119	3.85619813783672	-3.79766925820048	4.22362887005299	4.4951266801325	2.58181574363276	0.827400514468325	0.516424851353623	3.83510794356407	0.983061980264882	6.45203242559508	-6.20213813394764	2.20303824421467	-4.41824687727824
118	2.33177558166131	4.38631500411333	5.97161007890499	4.71538725581983	4.8175241014131	6.00094139963308	1	3.81554959413281	1.63691944999497	6.50198013365386	4.63947409694286	5.17123276874045	5.63266494238537	5.76775141618267	1.15875565911556	4.19444155947554	3.41385770639296	4.93929034266849	6.48353888424895	1	6.19531819011255	4.36328496682838	3.73253779480364	2.61673690498592	6.01655877598299	8.22368923351746	-4.02476636841656	4.89610437193856	3.65989744209884	8.18729675221791	0.588251384826634	5.22036647419018	-0.624328498536706	10.8426122447558	-4.36152521933614	2.35021507908351	2.21718411862565	-8.7785287798968	9.82566653591948	4.91764570817214	7.29701730257247	4.63472861119689	7.67484906775324	6.74764471929225	-2.8094133119579	-2.42369931406195	-6.96123158853474	3.15462923223323	-3.60728139212412
119	4.70057450323037	2.98956500282129	2.53463069281876	5.77901946790642	1	3.94061456036751	6.86399012326365	5.51669899008514	6.4171468685148	3.35668040181238	5.95722109996058	3.97519256563927	6.03773464296034	3.20753509928592	6.78228065874366	6.07495192808408	2.13811012779408	4.31810149945864	3.8807382754494	2.1312365556053	6.56657521625648	2.23625802070565	3.43887727694587	4.35911190149698	-0.185325919637895	0.381752436465875	1.64031126983722	2.56528634798326	5.60608576081916	-1.86424860635228	5.10699233230274	7.86204225030428	-12.1308274970677	7.22914114957021	-2.41447883717247	5.4448395922447	0.925184418708414	-9.05718293556295	12.1837915812113	4.56612185158443	3.03193188365558	-3.67042890868213	0.315125350760731	8.03348522077659	-0.437922481024132	11.2714992066018	-11.3020646925954	4.33028915525532	-13.8516010247951
120	7	1.31121606146845	1.88541005915939	5.57809492982003	3.71216898874293	3.86759347643964	1.09304597781466	7	2.47173754307825	6.21857624393471	3.96994069127444	2.97490728401798	5.44249573900206	3.87334463347705	1.4457292433944	4.2948375491343	3.12896327342621	5.88486313241631	5.99829057453876	2.75880996486414	2.22135323010052	2.73626324452724	2.631087066132	-2.04188827736401	-3.77559906816102	3.78506170705381	-3.11195246584421	3.01948508499089	-0.213599273686826	4.4117192798979	-1.39893007857598	4.40575535836643	-12.0475395587301	11.9009463119337	-6.30182290402085	3.49496728836211	4.3862419451748	-2.92025514624335	10.9356272314513	3.89449854710148	5.10588472653522	-0.711183905621193	-1.02927047731344	6.54278741048527	-3.52360785122132	-2.28273536760109	-10.9295969089797	-0.228047527498532	-6.42388354320014
121	2.32675082205042	3.96282896954926	4.05889505882851	5.18888595914406	5.15451960843672	6.27693935825203	2.69441065191853	3.8139503393329	7	6.98216242345941	4.70531651385355	2.91999892281834	4.11292464401251	4.09270476053306	1	6.56659322408614	4.66125987676586	4.47372368857496	1.79501168439163	1.7148788105227	5.14072960951822	3.43541765875382	1	3.0864739271621	6.31332784542369	7.90515975106985	-4.13989984565448	5.66107337604243	2.17916498785698	7.5474016042062	0.262405248686144	5.82757814107663	0.431069111257128	9.93878777712539	-3.856546879862	2.74300218639854	2.32286485461506	-8.65207796657429	10.0633787398858	4.42040046190773	7.67691726225259	4.24423575344706	6.45051298469584	5.48347144593588	-2.68645185685139	5.86931959073608	-4.0042631833816	0.598140056082976	-12.2613061320261
122	6.88177810670345	3.40553079189147	1	4.81048688504433	4.55968260093602	6.27048937673043	1.49654616287632	1	1.56738210030043	4.34007219532211	3.95894784924347	4.96456728145829	4.52400071769518	5.86830617877086	3.63867000282151	5.97942082592487	1.77165316022778	4.11947233735512	3.13715231488766	1.66189861556544	5.96738449429583	6.25931660980061	1.21878080764915	-1.70228396470077	-4.55213074747038	1.12641465447445	-4.17213546876375	0.605651781432488	-0.81328212374149	3.10129239406944	-4.1291481938831	4.98411590418641	-11.4844327512542	11.6888294103411	-4.67549528745531	0.126678726764691	3.43829886096681	-1.93529031204791	10.1588580620677	4.95028925106434	6.13431988007266	-1.47110011942029	0.569796891861571	6.7323906018053	-3.22335221310735	-3.86568863247291	-5.46454044088534	1.40737868846524	-4.85585159392345
123	7	2.54999872612181	3.27512325877452	5.12664476188533	6.04154836003459	5.84831899540051	2.42163010949465	1.46398793763749	3.39151575707709	6.07029711340044	2.88630143730909	3.46279595295362	1.20321088411384	2.31111152470501	1.53572756018158	5.95097195492035	1	3.48469133223252	4.11371833182528	3.23495240116011	7	5.11009584945665	4.06868213478633	0.464113388180801	-3.49889949319105	-0.350693523846817	-5.19404563571425	2.66868083593244	-1.28331308797955	0.866491406041925	-5.04189323552458	8.48046973761644	-11.8980391117962	9.63815939965407	-2.69961249354227	4.7336896009989	3.47113942413782	-1.1785715891567	10.8665947226014	3.43192516184379	3.74127321771923	-0.0461731066655712	0.268471648056857	5.6052013656312	-0.941611915069107	5.35070082870617	-5.55354831151541	2.34764765613486	-3.79663075830573
124	5.26246562267157	3.36586952427762	2.61767729729822	7	3.85643877553982	2.46817896599811	2.06974512980567	4.36996513635868	1.04646632595328	3.80888470580372	5.09110072996016	2.20772303612548	3.92432850354971	4.84585820994863	7	6.30788089540768	5.28319905933721	4.41079839729115	6.38971855072177	6.23411325050299	4.81413931543563	7	1.28736271485974	-0.126506645601923	-4.82680058066816	-0.872348090653252	-3.15918630017965	-0.883252470559317	-3.27749120250697	2.46655752754344	-4.86481667509534	6.31957247341153	-12.6773232554849	8.641010563548	-3.36737344479168	3.41957391166321	3.518729603847	-0.879666661303301	11.4162461377978	3.85647270841402	3.05179914920376	-0.341889152700694	1.94476667679027	3.98976031519974	-1.32855375000876	-6.23485270665797	-5.90381797219644	4.74038049079651	1.71529500145885
125	5.6199825698854	1.24351310062235	4.28746367198857	5.0622109407721	2.783852784457	2.2012535876013	2.18443192826984	4.37899819204163	2.74958456249818	6.20220154341609	3.48324203608102	6.73390457144899	6.31727230459763	5.81412609191197	6.76097818282008	5.03781620554792	3.12917714849205	5.00166640737698	5.66520832420324	1	2.39545584919376	3.57409369202853	1.60919505276949	0.505442387320461	7.35711063702492	4.62487557728944	-3.73646626842198	4.71524993367203	-1.12921918240213	4.26773079968822	0.486276938617945	6.53622916261696	-8.99697375336601	11.5153765350644	-5.45481558529742	2.52677109273885	-0.425000196486911	-8.46205989109514	5.69875838681324	5.79100500325916	2.71186056715097	-0.116427646021068	2.01405752693472	5.31194961590279	0.502875417267691	6.68600366456632	-12.4000229800678	2.18388694338687	-5.28439312899504
126	2.67046328679655	3.90271980512912	5.22597506948892	6.90021953528643	3.82030432580326	5.62495576763899	1.81376027031739	2.58240913544536	3.80774295814065	2.01183400147889	4.89150159948247	3.55000124022024	6.44243040842668	6.25854777251945	1	5.76910361277975	5.8980276373262	3.00194056855129	1.6112396902043	3.22806402150293	2.38611377805174	5.09722518669336	1.49968397909452	2.21422458901405	5.66395639248397	6.00283249313501	-3.52940145863031	4.28781861908198	3.8790822485471	5.8492280696545	1.49108416937547	6.90637717933605	-1.50536461658906	10.0543568296504	-5.57847595535487	3.29048270247358	2.7026802574064	-8.09256223866874	8.80868303535199	5.09094612864681	6.96586013911871	2.77484099326024	5.40318126959332	3.3080331963789	0.224996082678097	4.07797931743802	-12.3576021599691	4.58385974727137	1.0783239831865
127	5.19368611679784	1.99554403904115	5.61999820924299	3.44446534510613	4.00199940217737	6.29319689489436	3.72171880765731	3.61895598788847	1	4.14187801111762	7	2.87226140885889	2.1848725889634	1.51463185733235	6.34013825479067	6.31506828100207	4.65922866140708	2.41685728503015	2.82526231463468	1.93755524627456	4.26387709881266	5.78503674489898	1.56862313514903	5.87538351554791	3.23058095043912	3.06865363062096	6.72478215109467	3.59770670269955	10.2636391932251	4.72772467831808	6.57764828416148	4.27097123673504	-3.49384625742999	11.1836142164957	-0.692429035461421	1.03486349598501	5.36275848263562	-1.88933665440797	9.89057418188468	3.03765929187306	4.70911422784957	-8.27201336430566	1.4462544720278	4.19289214397253	-5.28840329032451	-0.568525365197283	-6.72696193788541	1.00893720855646	-2.1940899219801
128	4.29875402537761	1	6.06866367703265	4.73696061120339	4.7523499648544	5.73385713127844	2.721688693383	7	2.52827610207838	5.70883046460826	4.40126285354901	4.66228677462951	3.52662826824526	5.52236669110527	3.28413349676239	3.36253277427121	2.6885744873776	1.45329866215507	1.64206136074121	1	6.18623643456337	6.73768153757821	4.12684016400187	-0.180256870919411	-6.03200292672881	2.78911169080978	-11.8032076950744	0.702531606142828	-1.30359758392854	1.26508849319866	-1.49983442928106	3.1813583506285	-5.30942182850134	8.23627087348288	-9.1450651563481	8.08405508214475	4.38622831002572	-1.37228697663551	4.70258521151223	5.36729474380504	5.66442533954457	5.14474558970715	4.07254679284978	5.19918718326298	9.80625451908477	12.773451731457	-8.75384115837323	2.83696718709256	-1.1053273343047
129	6.57899051092341	2.10839042425703	1.56285951367654	5.36893933898597	2.88254030693874	4.63067131268723	2.43525715635375	4.30644751713778	5.55936345387005	3.92164791553142	5.8412575128472	3.90085852719999	6.10982799533339	4.15175131088576	6.08979397300095	3.5945632987272	1	2.78524829297927	5.64243867741741	2.48172748199893	6.08496462435013	5.56180277995666	1.12752099602909	-1.78043794221402	7.05066794707792	5.03713099800781	-2.67850575032734	1.29995105496419	3.66687062000258	2.02091553689684	3.51406564361325	5.95403485571545	-1.95348572518041	11.1459925437168	-7.02117913924299	2.2724589117262	-0.573266044514717	-9.48744916486634	0.870216923951512	6.04981769968475	8.05799861263825	4.07683095140232	3.04705442350514	8.95075974037301	-5.91346577362619	12.3645098033096	-2.83211432567137	7.33409616718018	-11.310455394443
130	4.04327673867216	2.09406720382902	3.62785062517763	4.75738978140806	5.8188959459676	6.46663840779614	4.22913662503389	5.42189777500968	6.09993811290042	2.64965229429782	5.58542650380621	1.90080871263503	7	2.39528349971583	1.15171082170721	6.14329522182496	5.82268537068047	4.36574631312878	1.28268112996147	2.67639567011779	3.58335820000005	6.85370005963388	1.49347484346598	-1.36905269308727	3.18569238655726	2.77982175594292	-8.37261745988324	2.7924336767663	-1.21720775922733	2.14661309982978	-0.849541905511406	2.01948871390284	-2.30877162691126	10.6674663332683	-5.79341009541556	4.31428357855493	-2.77604196450235	-9.86455915364971	6.54422977089503	0.582410448515907	5.97573620259753	7.09589806964028	3.65661555857396	4.4685428648656	2.46569747559277	-2.30285331468287	-6.55534984833182	2.59265016444093	-3.58075306116162
131	1	3.81021574615853	2.55290058805541	6.73088014488873	6.16269280389305	6.40749413078032	5.81461327468113	5.83337982024162	4.27238374862414	2.30203990871411	6.27106025484405	5.21590597465519	4.8217682231704	4.6745014783228	1.73889226889016	5.60240261669853	2.91935793532573	1	3.63543568155418	2.45270281004941	3.66754421998839	6.72936323097377	1.21453418037539	0.744622710893821	-8.17562372115835	2.55291776432942	-9.67956000236905	3.20900033310322	-3.36620602437033	4.24124396218918	0.996769149820882	0.872575505091663	-3.38694661456034	6.94910711399296	-10.6052212516332	1.71589603432302	3.80896499242749	-1.06916464938331	4.83917207478345	4.47654078376738	8.7840550942489	4.95208239290193	1.24552983805396	7.06831099425242	10.2930466111172	0.312061473109207	-10.2288047131022	6.49896468465219	-1.54663784309961
132	3.35119493739054	4.00770610890594	2.47947808649498	4.09185656656703	4.78087404349649	5.92633801082403	2.61768686537333	4.57798322676399	4.91205067507022	4.17539816159971	3.73399546751207	5.03519225775073	5.74030758867654	1	5.60913988394136	6.17071839214265	3.39837167604113	1.41388587644736	1.82622369065283	1.01900423159459	4.71716692315256	1.08134772547214	3.90841425063666	4.23516603790474	6.69504560204016	7.86043248416299	-5.91179834216365	3.85951350463156	6.68532494097565	3.72194442013663	-0.217911487330881	11.017032924876	-4.99614424024449	9.43441395963446	-3.72897596244759	5.09461544535629	2.50812214427505	-5.39681385563549	11.3510012112513	4.46646428663115	6.91736818633088	1.97524024801671	2.54650548003132	4.40879784453973	-3.81660126222759	11.5332776682489	-3.76237069809	2.57167592173751	-5.81076957687952
133	4.56595789227979	2.48160127725743	2.14279983710109	5.60246852628349	1.33700567706505	4.22380177796754	2.26829801990915	6.78134033708791	6.61136555151519	6.72070776134523	4.10991657999859	3.42147809359189	5.76847801407981	3.91144187344967	1.97775282466549	6.6519949402721	2.55931883794327	3.12295426712503	2.52854971079477	1.26178624785345	5.89493132484101	2.90326372298427	2.76548964572383	5.08497347282881	1.28377411948844	-0.19084942060245	1.59609854926912	1.93818763182993	3.56786342062905	-3.26315514054974	4.76343929279087	7.40492373948011	-12.1710579770245	6.30458618212241	-2.71848952260213	5.62739830100046	2.04322971065291	-7.05031400619897	12.5427305318855	3.99870252784671	1.87844298902501	-4.71695663759943	-0.0204251300320764	5.16901720401311	3.22496219031655	-0.914798304519723	-6.11679649993063	3.45267474553865	-3.8659612759174
134	6.87848853829923	1	3.65545072786995	5.34042105275224	2.1919785948523	6.52820078729792	1.24178567896255	1.43537906572372	6.20578331640255	6.60670059020844	7	4.62103877607451	5.022725203204	5.11910279920726	4.40181448957004	2.39130605630769	1	2.02268939566542	5.42736385760662	1.55698806772263	7	1.33956484756724	1.92720019545249	-1.17333787434719	7.22625780380591	3.16482366391983	-3.36996424279465	3.21211823131003	1.25719764918216	1.4269706276763	2.13248130835372	6.38572302428861	-2.67518461934573	9.43757663783039	-6.48778664755801	2.75165552717575	-1.06756422381962	-9.70169869353465	3.02535334611234	5.55843378271733	7.00004424624812	4.5495079537066	2.55913295040079	5.4636642761578	-2.15626273846103	-1.0509460354715	-3.14357291148907	0.512090573485493	-0.2444486307823
135	6.68592340920689	3.97230861998962	3.48663526317857	4.95207785455178	5.55896811021861	4.36206985410819	3.33426053176854	4.46673566510322	4.74839954811312	4.15600388002567	6.51009471067263	1.27699491851065	5.22345899938137	6.13529607010408	3.37990223541919	5.84187983280338	2.11625393907293	1.4437620408911	4.14898830688254	3.43669133849867	4.01177695933429	6.98171036794908	1	4.63724559401786	0.712857957104525	-0.325642006279479	5.34065885554592	4.48709515811547	7.85232092547252	5.56007670440182	7.79356205440458	0.838903340814639	-7.06431987549544	13.6167447065351	-6.27598778877286	2.77169046097845	3.7857751980813	-2.29733824455808	7.88205947346212	3.99674274561693	2.50650081115504	-7.71575713014673	3.53528464772217	8.95048339678036	-0.275600504939857	7.94893035588954	-9.11991665317434	-1.34057303308707	-1.3653571083746
136	7	1.91076462994593	1.29847450431515	4.58678842538739	3.88106007843884	1.82694763228295	3.29705380166967	1.7898460312005	1.0273466386692	4.6773535465255	4.29405095060674	2.3958552096535	5.13953277025648	3.3404462068016	6.61678494254109	2.79456051455852	3.41332382505803	6.62949738107683	5.23580724295476	2.66511348050726	2.72585768083806	1.67824075435329	1.93912599054677	-2.46565559218101	-5.1829318923739	2.8821347717577	-2.29937457444811	3.01036583126305	-0.595519510580274	3.73812445929486	-1.97664126254101	4.36200753182808	-11.4581006714632	12.3658937883269	-6.94771351258366	3.66344731967201	4.23153085774042	-4.79585031895284	12.0283870314476	3.36004953594294	5.31231044337382	-1.05884602499603	-0.330532198026882	2.16800731887579	-0.277179427171612	-2.55743337626464	-3.73947844095605	-0.295140209356924	-5.15292338466262
137	1.20626299175345	1.56845928268091	6.60764133113735	3.75793328853991	4.4993429694761	6.47640822090239	3.79594128067921	2.7380773879499	3.25199962349886	5.73224471594525	4.34748477823442	7	6.77122593959956	3.60492582090498	1	5.23520058568424	3.2636761683727	4.34212246783412	3.37018484026284	4.63482667522791	5.03973477927505	6.78128413154671	7	-0.911914058703833	-4.04886989516532	2.07516122355851	-8.66510178634254	-0.0213111498469027	-2.72375438298693	5.77889242100407	-0.737555037430378	4.49670743250042	-2.40127606978725	8.70184532173539	-9.65929227348163	6.7448600057665	3.33336563114099	-2.87706574458594	5.06004527165349	3.90167140267733	2.66614253792692	0.361869902351799	-0.112270407197154	4.39625315979473	0.658550842804958	4.46650583375215	-5.71168549457327	-0.349267505760323	-3.41634773006057
138	5.96875146859495	3.53918668873802	1.30866868732081	6.50249551129983	4.45139078461962	2.46645177360014	1	3.40422718548166	5.98923549192015	3.19808668021675	6.24831468191668	7	1.0113260518348	3.88422899983594	3.54710893220936	5.80275036199483	2.75399824066439	3.63713759313292	5.1133185539756	5.92145022634059	6.75658198661125	5.67870647660764	3.63940919789681	0.0278402132790869	-3.32659463114373	-0.0589626142272248	-4.54036657036065	-0.801070894687794	-3.51185510482949	3.16038281177249	-4.45693812305721	5.92279650225305	-12.1056773991166	7.85055822577079	-4.2985824144876	4.04290060725946	3.79952349283849	-1.83998171484862	9.50912111799939	3.31963425354815	4.33590894724711	-0.770607571547392	1.49412746487963	0.0853753676979225	-5.2332141048604	3.80115171156166	1.09057605284466	4.02626903615155	-2.89624855275382
139	4.58049895713717	3.96712654715616	1.78818460620818	7	5.95649043633056	2.24892876465288	4.22848725715435	1.84267033238749	5.05605362650957	6.44867741124926	6.96028800298905	4.41718389602292	3.87645681305811	5.92667007489446	5.23024014693716	6.41228949207895	3.60367336083215	6.26720834612188	7	4.97047964852416	6.90926198721142	2.11012128718088	1.82104507398564	-0.587392077081091	-3.41924815201316	-1.24627730530361	-2.63562317784349	-1.25728477529011	-3.44291689490403	0.683407183403483	-5.81553887707176	5.88362826112944	-12.1092074035062	8.52072784663289	-3.56127571840941	3.68444786400101	4.86927826746509	-2.18185615850069	11.6342161492552	2.7003056092487	3.51414766552975	1.09597362829037	0.967143075384283	6.19258661156578	-0.979094447286174	-2.88612241929124	-4.24530253370681	2.47855109427748	-7.86501090838834
140	3.59834405993221	3.24025016148698	3.78129301899947	4.34766334065879	3.97234305714272	3.24916300069866	2.24265468358336	3.11300228948578	5.2121203549459	4.69232795551703	4.01682937198975	5.56280601033027	7	1.71423258707105	4.34291472247976	4.59285066115141	3.85521768158327	3.03630366752604	1.76957898763029	1	4.00003349243537	3.85245341469784	3.93464127609437	3.13128049490336	6.21170573796237	8.25829313147377	-5.48464644681725	3.9006089666845	6.19734255261367	3.53828176008664	-0.680266696338523	9.47442265210124	-5.40567949794187	9.41136231229912	-3.16589326798513	4.74383097400905	2.58150965244545	-4.25056660686728	12.3411250769053	4.60129718523147	7.87709592373165	1.82381426178156	2.17685599377411	3.91840147864329	-7.36104102747563	-6.0632307735373	-1.97818393915617	2.21530615682274	-5.22885148826319
141	5.63204856743244	3.84901976690375	3.87091232403194	5.07348304364588	7	1.68775967743611	2.22346190491032	5.57389263110868	5.39927651525128	2.44887271962447	5.12622289937553	1.59305378555462	3.13343464021067	5.51558810174179	4.94078824151649	1.5191511414709	2.75398942444444	1.47464864457046	4.84372294108692	2.69871067486167	5.3890859082067	4.75486635084012	2.82182444005918	2.08277519822787	2.66358256010706	3.64015810466799	-2.54581851294671	2.33117940796991	-2.89082640605189	1.59278733471311	-0.232766141668726	4.91694577341507	-7.38493205302462	10.4238100976122	-5.93880472401656	1.80763031359212	1.27212465962821	-10.8643143360238	9.0330222205984	8.44513058198534	3.96872113169836	2.48770263625138	-3.33278722214703	1.46251273148424	5.36822134745777	-5.96856654983453	-9.71732782200016	-1.31502403861864	-4.49542126902543
142	3.13529226664721	4.39630102165858	5.0527620371859	4.89318630752678	3.74030335514682	4.60783723426666	1.72411541978791	3.73544030561231	5.56646633914183	6.53425365613541	4.04984379394651	4.6193890449928	5.36337919451697	4.18886930810269	1.94800130621725	4.56898973685161	1	5.23616061536168	5.45104316815977	6.86318502842918	7	3.79935656228051	3.85998541707504	2.82532857059728	5.93314730840513	8.54624159361142	-3.67394758301573	5.79692893123727	3.65489985287123	7.5849568541842	0.306427657746841	4.76100456940957	-0.698160107003818	10.685004701213	-5.26167378755074	2.14521867264411	2.91389080858315	-8.58076670800605	9.33715130959984	3.41853732674784	7.21886016510975	4.13567771774009	7.13619449150508	5.43267856752446	-3.03511486153425	5.38855520566826	-7.68792854061715	2.81464383096292	0.00748350955848592
143	1.0004146111639	1	5.58130892552532	6.8310394939632	6.64247569158075	6.28205939951582	1.23241422170982	4.48722903112307	1.47257264407169	3.73960354465145	6.96205910065391	4.72450130027654	6.0751499252404	1	2.8287695287534	3.90430601091942	4.81181838049481	2.66576640849817	1	1	3.32370416694361	4.86467796860749	4.80865427523764	3.16260369690062	-7.62344059075991	-0.0985705265508866	-10.3561944292619	1.05574848596102	-3.54164842457162	4.57464003761006	0.441134419076403	1.77941173427984	-3.71552338870703	7.98837703663097	-9.04815700554521	1.28502472421175	4.7936361521772	0.348437869620841	6.43006428816132	4.84088478793598	8.49509712628307	2.57789874334929	0.839476904372432	8.67492709936871	-1.5319544006102	9.52363326542459	-12.8578866340803	3.4667207446916	-3.40391150460253
144	1.99649773064408	3.55382961965448	4.87036941747787	6.63539764993621	2.75896296347474	2.35840595885587	2.48986464656469	3.66261110966803	1.96267569794362	5.89308329416986	5.82817270845833	6.46384796883721	3.44543536046661	6.11211751060983	1	3.52489516632459	5.72275197276672	5.54236831461916	3.0057711661393	2.65794110891641	3.24360319993211	5.47471962393433	3.85170083086611	3.44597083559449	-4.07445042053793	4.77281711674541	-5.02918393015784	2.02267081854922	3.97726373481728	-0.6502307786353	-1.60066717982756	2.27563496988167	-11.7771295509286	5.34404300554477	-7.01931194715186	4.99195972464636	0.270195910595596	-6.90305889344112	9.46674187173558	8.13123526315629	0.986639488100552	0.96669147816502	-3.1640979646987	7.11049405518331	-3.652988815645	-3.96459912801275	-5.37887855583528	5.62820837134156	-1.56492196434018
145	2.39202431589369	1.72948040871145	5.93193233759071	5.42077468601708	1.51215379653503	3.70121414302321	4.41458469186924	2.57041692662929	3.28981104163497	3.40634107105502	2.57800800036757	6.8349220995509	6.05570400942855	1.72635305177842	1.66698287335512	6.95820788771257	1	4.63631121528771	1.27337230342447	4.53622946563029	4.83209304846047	6.57421529345535	3.22949710388042	-1.44410545884672	-2.58072978632797	1.255896987575	-9.39553284817314	-0.582003232528407	-4.35181085482508	5.87862511061176	-0.901347469720569	6.81480614372588	-2.55196713213275	7.30721003503636	-10.5698973353982	8.27661316181854	5.9311761311768	-3.89941756698692	3.45330272909786	2.90385189596831	5.43426235847147	3.14362825872513	5.11794504599077	3.29206763087574	0.145229765472953	-3.35552249268703	-7.26646513089685	4.6593318547573	-1.19729107807634
146	6.28167933125043	1.99397414476894	1.93870847454296	6.41785721682506	4.41046317906668	6.66686667381047	1.78568610647772	6.08712010912331	4.28328188251078	5.75007879115115	5.93146605012444	1	6.34138897951046	2.78362087771452	7	5.36068089119035	3.5027823812312	2.14707999761899	6.42115501766488	2.56393259887116	2.76735050807156	3.83149935723197	5.37609541412566	-1.51047928068211	-4.32973586193934	2.15269403229792	-1.20568385909475	4.07688842822511	-0.696627117720418	3.4184585795628	-1.20809018975603	4.1542186701839	-13.0389088200799	12.4535105701344	-6.1885992844518	2.43526293685282	5.12867489028409	-2.3818369965487	11.4148548558632	2.67046050143173	5.4715252164968	-1.39921832014259	-1.30566668850162	1.47765485830037	0.582262956269005	-2.2515947210611	-6.06336551086492	1.19975720263904	-8.05416053553464
147	1.12369823515245	1.67882092215426	4.03963574415576	4.08803160664494	5.43447983656088	6.51525742490939	1.35479222856323	6.69031905148063	4.17975433896265	5.61029153058194	1.91422126518492	4.70172889011541	1.95126867769122	1.91788207667913	3.59897149505338	4.84845998324225	2.3545477155682	1.5225210316333	5.25151702570777	2.2197962279481	3.78648828129051	3.37614450415829	1.30659145297766	-0.962041725931463	-3.30636172149966	2.96964509536547	-7.61601161201077	-1.61217923405191	-1.91028697817815	5.35036369511129	-2.65944391615637	2.88063406398866	-1.80765265835783	5.22392413493384	-13.5461073543303	4.54881975359435	3.24752261644268	-1.93884336336867	3.06946727143175	5.65861265290395	1.93884319455609	4.08042964363113	0.921892582477231	8.08554960384642	1.3619503246949	4.19040170069018	-2.55481777656807	2.29101001839811	-5.54648072554043
148	6.07729750433218	3.60383816289227	1.58071216306974	6.01538196335524	4.86729759266205	1.39193725430804	1.65556924347641	5.50970830837181	6.19202404504636	5.99046922859662	6.76447873067692	6.39690268310485	3.5573342532844	7	2.8315357738196	5.56054523296779	2.73814466634046	4.07891262967472	7	7	5.44838527781523	5.61938077452782	3.23904225351293	-1.01500554758364	-3.0501123668259	-0.248263510342678	-4.56661458033156	-0.398846649420173	-2.9094571961642	2.83316939761462	-4.95815002603277	4.88565661194926	-11.9557306969536	6.8310148520782	-4.94859112615023	3.50880143711933	3.64489816864556	-1.01108927765414	9.7018804448559	4.02327276967994	4.24694190198393	-0.225754481222419	1.50967519045987	0.292696096159221	-3.62955052142467	-7.11973182525362	-6.96168756460598	4.31756462267965	-1.97754577591141
149	5.89496255571972	1.05557551584922	2.70132555380747	2.85628452707961	2.27093285581271	5.29724017032915	1	1.13690877900818	6.50001577867469	5.01055199415906	4.53171004774611	3.86836093354544	3.07500240343894	2.84825285110496	4.62651004450617	7	1.5503014551007	1.04959147057463	6.48138828806973	3.28335781894752	3.7218412618997	5.8664729645568	1	0.800810770792762	5.87660412786466	4.27271922776529	-3.78771396587697	4.39689107053056	1.37837413162224	-1.97447192330329	3.89139768059965	6.15723640887873	-7.40327107106524	10.7943831796148	-4.94481085174603	6.78890560965361	0.705005210405172	-12.5327973997398	0.822253566199037	4.19428147508328	7.19300237048383	-0.0588335079169656	0.531507769065438	4.5897861064133	-5.17475068769517	7.60528311308554	-9.84010830074846	4.72582321819269	0.0368117576494791
150	6.16342677398816	2.74336704564605	2.57138883146202	3.28107831263939	2.25706186817709	5.23307272493073	1.50096997804452	2.902897114069	1.94614976924293	2.82275509632577	2.31044025231962	5.91000544623564	1.6487778346373	5.35643577336519	5.03456534408669	7	2.36501015580834	6.19260193419978	4.80671810497654	2.86309272666473	4.24881385961843	4.42968510517771	2.41709677080468	-1.78127907563403	-3.03004739010052	1.28473876484427	-5.79785109460099	0.543944331126687	-2.54332598399269	3.24338949915956	-2.78739413059883	7.13576731441647	-12.4949465288455	11.4263893886522	-2.33224120351882	6.22993480183892	4.38319037793325	-1.39637094015079	11.9594639197337	5.29474244170425	2.49089556649731	0.910638477413061	-1.18749045610011	4.19409908609058	-1.17609306431018	-4.68936831974289	-3.55080163739391	0.350373349233615	-4.1925275280453
151	5.71465187248296	3.69299341991583	4.06093614410835	6.31961220412996	1.24437904225022	3.23464850648659	4.15681992272073	5.95478416471989	4.83184469960419	1.0162195752042	2.4238052276031	3.26321226901684	1.12294408944743	4.59415672107712	6.97703030606671	7	1	5.45105450529501	3.82332175364437	4.80412518519475	6.81038957859623	3.27435677816693	1.55218714518503	0.822302285301378	4.28056885823369	6.99548123376855	-11.8295582720059	3.7267670738059	2.70428262952084	1.27521670840877	-1.47762308373193	1.98517806188711	-3.52979900881206	12.2353498534433	-4.82546101366563	4.24542025558238	-0.403152096840966	-2.49744116138781	6.50515897467954	1.41860121157157	9.51939264487494	3.26665777453781	3.06396806507422	4.83326634882388	-1.90266289678568	-2.64005509648429	-7.69558608781823	4.0443629861767	0.133641331620236
152	3.36287791369605	2.61861074295621	3.09175538568659	3.76527786788243	3.55666242887562	2.79084609003336	2.35706810332537	1	3.98632315905079	4.52468042398919	7	3.75229257137977	6.12919199896123	4.26334508098644	4.01159201781967	4.69826626722212	1	4.47929665352309	2.73886081677712	4.04931876300654	1.38436913141928	3.70268154001499	1.39730207695925	3.59067900878628	6.51641573342339	7.15558457413712	-5.12630986880065	4.04418712481069	6.25841320357972	5.0959474244699	-1.07083754607647	9.31944570961981	-5.66326293856737	9.65608849787676	-3.10987144417778	5.32476241057118	1.05027932866675	-3.03910146423577	13.3767267917775	3.22324809784833	6.59529192005467	3.24561523572981	1.53794553705157	6.27987949165139	-3.84506351429005	-2.63562091286827	-8.15531249440943	-0.296144530075683	-1.70992548397253
153	4.08866172387294	2.09838623334112	5.30533481257537	4.8190179434237	5.8850487779524	4.72635052992629	3.49417210582386	5.67979210764126	1.84794613721138	5.5660321462368	4.55483737217888	3.35301676147472	4.92080593067793	7	1.51382042549039	7	4.83001586538597	5.55835845416612	5.55844409251644	1.02150497143165	6.42085746823278	3.90327487661484	3.41059249123887	2.39470058030133	5.53612699453169	8.68814806130937	-4.1426087561917	4.21471101986851	4.64947229179289	7.9145078254051	1.79276673190609	5.26496171536694	2.12638392516396	9.36626660895417	-5.47759860595503	2.14206987302112	1.43652264189841	-7.596510670479	9.61312168592583	3.03113081431006	6.29703953699462	4.75967461214659	7.32484087830098	4.80649598989645	-7.03137469154172	4.87678673003412	-5.11086949043958	1.88033673443342	-0.236574891923035
154	1.88137116591707	2.2690849576561	3.81096288983677	7	3.75266839703073	5.75253076425162	6.24241528676923	1.08330233484678	5.87807787664142	7	6.49203793134265	2.23108911034809	5.58579073459826	4.67776226098921	2.2847050517312	2.36130484134752	3.06841049737377	3.06605849926918	1.37386164262026	6.94254650043064	4.53300617603222	3.49136780897577	3.9250338557666	7.05187842624117	-0.399459418602425	-1.3375041169323	-0.260260744967636	0.0777555464194268	7.46168137788823	-3.63118432151304	4.63941185951122	6.40210248776016	-15.1693163754687	6.8168462873	-7.25344857444859	5.9963346424053	1.53037975996825	-12.5441851389577	12.088005415863	2.57232888730023	-1.36591471032104	-7.46781435324937	-1.6873714637764	5.28717037437008	1.1779419848358	6.63581253549649	-11.2073992429325	4.58405841340669	-0.191974948613766
155	1.03851260720291	1.33514109543474	3.09050586188258	5.36969981212099	6.9879852226372	5.47687566820297	1.63939163305903	4.78329332712184	1.63649575966622	3.04353370958971	6.41889071779093	1	7	1.30687851624368	2.33871695537389	1	7	2.19436279940569	6.05498964749685	3.23297154644513	5.21832707330387	3.93062021330468	5.03735750823187	2.94012709789674	-7.94271702195709	0.379196345978272	-10.2062372944347	1.68110171610643	-4.93659146043026	6.0256379606847	0.489379841666799	2.37925256961862	-2.5203074399948	7.71123633538444	-8.2955598239173	2.08285310436688	5.55964144317221	0.418473215056199	6.1004373711076	6.31394245352389	8.51543374944668	3.38139314062869	-0.00644849497598943	8.25846736767127	2.13387360402063	9.80591476515509	-1.03402937690481	3.38350736314341	-2.20207644772248
156	1.09303355455165	2.31817285902926	5.63435207326905	5.34167755964607	1	3.76707094617703	4.14628365184066	2.07845311102582	3.34565335308398	3.93234022925784	4.15951125256809	6.08565556387177	3.82924979222205	2.77078251390715	2.30159076871068	6.46278446175642	1.45017085907689	5.81878967161043	2.02098754559271	4.0419718795236	5.89562925708729	6.17817811442244	3.48999927029626	-1.60136203952314	-2.37807600874309	1.24499317122332	-9.50383399332376	-0.208097046200018	-3.96427245229656	6.19757399472612	-0.283896667489716	6.58350393029711	-3.01502983830617	8.40700548968956	-10.4509042051144	8.60715800824797	5.75626883872257	-3.13280858570785	3.19839736585589	2.5716419581115	5.8130917789227	4.12566419721435	4.63955455869252	4.56831434197928	1.83792055737795	-5.56056395222827	-7.13493316620937	4.66123035782246	-0.327168983613609
157	6.82649609272848	1.19234813739269	2.24692427860239	5.30673825254928	4.48232579681425	6.50145296168419	1.39976831936033	5.81966514826326	3.98692400381042	6.24482446431302	5.74536837009793	1	4.70430721445671	5.00151678480734	6.56505752306644	5.7149337126879	3.64698045831722	1.87602084816167	6.56639509445845	3.7276823423668	2.79011429568193	1.80428900894093	5.42381891488225	-1.78505149117506	-4.96303241622913	1.71777934136066	-1.74540717282889	3.20763065288672	-0.682440844752849	3.33454246232873	-1.39790819192899	4.74634197428604	-13.6081001120209	12.2915135348604	-6.61952139329508	2.91294074363114	4.42784351361283	-3.66292647501939	10.720238724053	2.51421389915808	4.46574274046688	-1.68391666288929	-0.918408810872296	6.21992952681959	0.937771848608727	-2.36581934846382	-5.09351499471843	1.26329045742312	0.369078955949195
158	6.54904300991855	1.47604478833478	6.32286405279512	4.79530619583558	1	5.83210739733988	4.93115052264985	2.79723419828283	3.73224582902225	4.94849070352226	5.0458020557767	4.50022863651932	3.86187783242411	5.3250683581924	3.98421869784742	4.15110662551476	1.37698268434144	3.76755108724315	6.44657567928615	4.01196829748669	1.31748061663161	2.34314160068569	2.92556142302302	5.47846798896448	1.57266913101101	4.44016496784873	5.88052146981948	3.56028150760064	8.77464225235173	5.94132585084345	5.21831321235825	3.88616764091906	-3.83176214918608	11.0794287746981	0.140241184987583	-1.07103952579117	6.86117582382337	-5.0614044170051	10.4989759573884	2.5236734601411	5.51188669491417	-9.30003088786392	0.511561111028519	3.53541740628769	-2.52838725936377	-0.392678304280173	2.48182334075166	4.85763913629265	-6.63601592133911
159	3.56544741082876	1.94526360886386	3.80819752660464	5.50598434389492	1.43937230865519	1.86398811630259	4.48965575353004	4.41153692401021	3.51827654833357	4.95127617731512	6.06661901541515	4.86805438283593	1.56087170259003	2.98560350399819	1.6499904728404	1.43183831314713	4.16426952687577	3.9952267730055	5.21899383081508	4.40767412439606	2.01489011185712	4.75520208395747	2.67697005174772	3.66146193799004	6.31960003507447	7.92658855248578	-6.99617607161866	4.04888760778508	5.07432025264952	4.31818090441288	-4.22711970258399	12.4768377525289	-6.7762186211742	8.66414306591048	-4.02552840536342	2.78771070501857	1.32556752186509	-8.23190878847045	10.3557696585083	2.12808315395232	8.34555927370599	1.54030404884225	6.29457116835504	3.89117523151283	0.379302780136487	2.17501240506858	-7.48070721491777	0.641973901574207	-4.26681130121978
160	1.8878564346135	5.59230436887306	7	3.56876216341489	2.36828683038439	4.1115375157291	3.09121782267515	1.57689495156519	2.35249444061187	6.12100923263777	1.10716472258871	6.71316747871713	6.83430900407033	3.74505893580452	2.80665256129914	6.51529797586637	1	5.5245641384502	4.4915621490962	2.02133738584807	5.63121133805601	7	1.21134768567265	2.07293272744829	-7.23844504313147	2.97026019965534	-4.06395548525451	-0.0325871538331569	0.948278101816342	-1.5374101997186	-0.839532164105864	6.62948244576375	-13.0642099495014	5.18636436455244	-8.33641902220753	4.21385616208103	-1.37906817148292	-4.57284365636219	9.10287630735985	8.32888336078127	0.859003879207519	-0.39483366157819	-4.66679884163769	5.56926870800351	-4.61542419968956	-5.14928709397249	-5.47829462971834	0.889692740172427	-4.09767111877463
161	1	2.42452014288129	5.51246674795351	6.26779507060421	1.4251533860564	1.51529032199571	1.45022026012368	4.14608014603344	2.51664356365555	6.00140743075623	6.89633447592544	4.49953052484909	2.37354855466354	4.30196958007976	1.03110614154661	4.34533069000741	5.42182684768582	5.12238671239241	6.33637898916383	5.89941572084627	6.81834771111562	1.95090942680432	4.79344915723901	3.52167807761056	-3.69165447676998	4.32592702775147	-3.60728913702869	-2.00194733460562	2.90348679769307	2.23528446777934	1.27628849341997	4.39828920060325	-16.8381093707213	4.68255454856565	-7.43006125879139	1.92931658063826	-2.28382480040882	-3.89610667534206	8.19503590087328	8.66930169331226	-1.48024993409964	-1.97592903126605	-3.99674541785787	4.38046370982355	-4.37397607797858	-6.34667135545202	-3.24711288200321	3.75296082281673	-0.497704004552966
162	5.59432119124445	1.75483517540104	3.90152021801045	5.3267393071521	2.59048134659957	2.72258654758495	2.54313494069021	3.79411201431445	2.63174343052316	5.07660050709439	3.74893992439532	6.82785329366921	6.38667009533594	4.17216198874558	1.87723729811009	4.75295826946267	6.47488650477465	4.26264433743009	1.09409121445276	1	2.26903248602255	2.03095969921371	2.88308211111737	-0.261800599130496	8.00708755652936	5.25401900492773	-3.60136060298785	5.06705279403805	-2.44479282266608	2.99381028416756	-0.841110637877556	6.76072513964146	-7.71143220443642	12.3094309321307	-4.70846980396471	1.30119711561103	-0.438421898808666	-7.5814741859413	6.18073217318178	6.04135459765567	2.44882198206549	0.356917374449838	0.82019716102979	4.94602594106196	0.126600772314363	-3.94920331469032	-7.64013612750167	4.43406511833463	-1.5526874747856
163	1	1	3.82795747113888	7	6.87364573229287	5.21098934398343	1.22715421535199	5.26366703399617	1.32338170194558	2.73238147179238	3.11516662726619	1.98717553356713	3.79315298777807	1.07949822502189	3.6176622180264	1.26891238077247	6.87814810908007	2.8958866257003	6.57062126429256	2.85159527358324	5.88440544796529	2.45273853650373	5.03175751991427	2.61500492278226	-8.14224013596055	-0.322939609054891	-9.33977886984832	1.65228001183827	-3.69653604279298	4.34996003077709	0.548681489918125	2.50628033682747	-2.79092912016211	7.41278104239633	-7.45036077587991	2.06259974281109	4.40157295328395	0.38794252154723	5.16163591428864	5.6012244761745	9.92225761758965	2.73951333468229	0.138868359301763	4.88833330974953	2.42971559802784	8.67490213391117	-6.10174233070729	2.44870867103425	-6.35053758973843
164	5.12617658599397	2.19935965312448	2.78473474649287	3.81019076020346	2.32221155466714	7	5.49413027239931	2.73988285638256	4.52499813885851	6.31624031763033	4.75043951659779	3.48255639400083	6.372329872579	4.33698419327702	5.17285134989033	5.28308939545352	3.24698026110627	2.46425651829849	6.70950578341251	2.36872886957015	4.67205273509916	3.10210562442698	1.12097151628267	1.65593196654789	6.21513349350976	3.40951599156121	-5.65555836494814	4.09881677858918	0.702196098581291	-1.2853503334114	2.6146687722374	6.21811028042713	-8.11106304663289	12.1731493209952	-4.79762729723809	5.63809867034102	1.02623719800759	-10.9750375287357	2.36874394566295	4.63218595031266	6.04772364283352	1.52961632514998	-1.25441931137736	3.17097433743201	-5.31890245693271	10.3935381784085	-7.20313255472888	4.50362426819884	0.118542369724645
165	6.70662055890203	1	6.31707853257263	5.12814418886494	1	7	1.06801221571064	5.04888881682746	1.12805372224834	4.83615735262244	5.91257806938043	1.80473128250682	1	1.36185245815936	4.46795645949044	5.06976354895486	5.05767043707416	2.54480313180365	3.13574651208608	1.12239733054746	7	2.47232067781013	4.29051895547967	5.69304813770713	1.24249587174362	4.86830702938928	6.04683637992717	2.2118173887847	9.68173629361948	5.5353625932275	4.17840957518461	3.11152049648335	-3.76823290423089	10.562430691703	1.19603905532158	-0.967497665671326	7.42007113095644	-6.05124012366399	10.6638054828139	2.65680913201402	5.94734426349288	-9.59058868659816	1.06882812679329	3.34430565601313	0.911803326793836	-1.56069980298718	-6.54426919103669	1.52723104762645	-0.0190430754681365
166	6.44494755918229	1.6670895675036	1.30643993978178	4.95993279386343	5.26616350940952	6.62093107689303	1.20813210742086	7	3.85794963014433	3.05153684111845	5.80498382970537	2.21596999446156	7	4.86813658441136	7	6.88616258390011	1.20293348796549	2.74080796607278	4.77551706799407	2.32133773936056	3.63425249127437	1.97520633055936	1.49352811564361	-1.81578235390469	-4.20612317750634	1.48799798669868	-1.75292413465945	3.54073644070558	-1.19705610176737	2.88583810940604	-2.04769980207135	3.91079677873256	-13.2406181835359	11.9050007816336	-5.51005323513601	2.76561167656757	5.48363030195807	-4.09829492389822	11.4050164185685	3.58753044415316	3.93858427264491	-1.90384254114522	-0.697094329662571	1.74839754382409	-2.50627016501799	0.66846754110659	-6.63146664053691	3.01168786990245	-8.19605221778861
167	2.3876738315431	2.2208837055826	1.14887099405607	7	1	4.73805116156385	5.33464901857966	5.5944594069386	7	6.04999565776099	4.40551956688686	3.58187778109722	2.69081178765239	6.58362789770285	4.67404620539807	3.27051345202196	1.87699743146618	2.50914039008159	3.33273442196631	4.17912496976104	5.62012483325663	3.64845401493034	1	6.89084785740002	-0.423279787183977	-0.178346838907448	-1.61876431531138	2.386273020192	6.67384088253494	-5.32762279363911	2.38538737346262	6.70227162928359	-15.8619833357739	8.72641186375965	-4.7020574807442	9.88673344018435	0.918917514527001	-10.0422828382903	14.5141505324801	3.69326889724771	-2.41333085746281	-4.15043536073864	-1.39074970546305	8.91336744543656	-7.34318404598978	10.5309118689442	-7.43203992874467	4.02721596722501	1.28837587298183
168	4.78351059438662	1	6.74832284376299	4.28119225252286	2.58256530054282	6.74397548749019	2.26275939530503	5.26723643053506	2.65571990723048	5.23917646757875	6.21240614205786	4.6351431614653	2.61536288851019	4.08742256129095	2.64683748379036	2.65517620659041	3.84136139218862	1	2.77190399983453	1.94548136629417	6.45063837518689	5.07681041186936	3.74272210202949	1.02091565782692	-5.83635195716476	2.35266573477073	-11.0843116773391	1.0745518457307	-0.14486040116268	1.10390962686939	-1.56979874623743	2.79551746574753	-5.56838459972652	9.25726208141765	-9.36850950601329	8.47966717792998	5.49215763760844	-2.25936285306949	4.46517508344696	6.12959544672983	7.1303892187258	4.36745419976229	4.49702954334869	8.15507598228178	-1.12866105447788	9.33747555676759	-8.24716902405243	2.38503266135086	-2.46356098334694
169	4.94891772041707	2.71294826427951	3.56456632683871	5.12066583882428	3.20345439643027	1.89878433523648	1.43671612289046	3.61098513116799	2.12858879760462	5.57990242634637	3.59766212356855	2.74695091036049	4.95751869894267	4.2488822529052	5.53204389474705	1.42264865203752	6.0167245342059	2.30479918979316	6.04393311091789	2.33167780741608	2.76550334892131	2.66108989834614	2.64629992770975	0.602763594126069	6.24336222805832	4.61070896510712	-2.57760895677869	3.97569496637877	-2.74393699810623	3.34428957623017	-0.177148650749192	7.23983632419449	-8.05708070649737	11.0799156509593	-5.23439987812841	2.11641650732659	0.649452345656651	-8.71395758641145	6.05635267832011	6.03788050819004	3.0768463238593	0.601682565845228	1.61446837925392	5.30014031728918	0.899293592519041	-4.26580765769399	-7.82127359626019	1.44907463715465	-4.50536285295444
170	4.76639140070708	1	6.2334574900303	4.68185312714891	4.60280711242958	6.73161056187504	2.0511892934296	7	2.16823658531642	3.43329779748757	5.50252324914285	4.5668474444272	4.23341381226432	5.60247599606365	2.64529690725299	5.0099911654625	6.55680710414091	1.88105166807811	1.66226940227664	1.73955241177322	5.65625036466241	6.58606643194435	4.09270049376664	0.116114607312093	-6.34676751784004	1.70832623726981	-11.1709949851015	0.459124816500535	-0.742711214468554	0.969769617778875	-0.037352060002606	3.50647281609145	-5.95276056998924	8.51052491447865	-9.37684369834927	9.06674481269352	4.42035920693682	-1.46009645210821	4.54685151106427	5.5830915663322	6.27355265937141	6.19766779698602	5.27160306560462	3.58213467254519	-9.71288482538504	-6.66622756873849	-6.11095003693205	3.62091532363338	1.66797764141533
171	5.8531620062456	3.57543962642429	3.95226346095514	4.21884613055086	6.2944201145314	1	2.26372531020729	5.70229440202603	5.68978536486721	3.36704650228994	5.7598512644716	3.33418606677497	2.06892416651234	5.2574732660572	5.43529269417825	1.18964765771591	2.39603758086771	1.45780708762722	5.19132819355273	3.39927466882303	5.98746890207241	1	3.67282686747433	1.75685292211812	1.35504224129082	3.02153824173917	-2.91435988140307	2.24086843821413	-3.08330012944286	2.66128144802798	-0.381665218719881	5.20385120620279	-7.25860952508945	11.5048574750762	-5.26288847463386	2.41436859439033	2.1943315691233	-11.3419142597454	9.01178511537275	9.2251360480884	4.8455460207475	3.55293269328419	-3.13271088969978	1.95978567248404	2.73806337978184	-6.46841191067478	-11.1367148092199	-0.947276837307659	-2.09348123727094
172	4.58319497421646	1.24907157740669	6.33782490823962	4.21098802202343	3.40752790179689	2.8885933889468	1.97649384281573	4.45709012899485	1	6.29869291098752	5.5665262485854	3.18169720456315	1.79838129462515	6.67320010255618	2.71410081873241	5.10316165692382	4.27083426817162	1	4.75062035218634	1.96822120293128	6.43201869962494	6.98404082750651	4.64169772474329	-0.18922777013812	-4.95402262143075	2.88058971705486	-12.0069012447586	2.38096711184302	-1.53701686842871	1.31666190570463	-2.00797980793481	2.74317965140143	-5.04362343651105	8.9180252900378	-9.74804247739354	8.13755289793265	4.76722518915084	-1.95154926050855	4.25793636140025	6.17758071222961	8.25250033459105	4.43731434923363	4.40242467819239	5.06370708374505	-1.70949137131606	9.10820934725824	-6.92109196352301	-0.513540879103922	-2.79524486078282
173	2.31836747431482	1.74597661474009	2.40695833458962	5.70709461150709	1.70738483349306	5.91951585468456	1.37074001969911	4.36096837444169	4.00365286700082	1	4.47266715710657	1	1	3.79009970963242	6.6481516960964	1.8333045949837	6.34920806407433	7	1.65748180038589	2.83938329263355	6.48858056847754	4.15666237738233	2.76880704040956	-1.43088105132238	-4.2428248967477	3.68439113232318	-4.18571561756277	3.15637422458142	-1.47435453011004	3.11164371888705	-1.15207456183244	4.68274602413326	-11.7971570323705	10.8556209402807	-5.54583228416949	4.177791636704	4.01211840262878	-4.18778383357784	9.22022212866583	3.27857820098566	2.93561115300402	0.831285846589977	-0.878598363192233	4.0401514169483	-5.10792390816476	-5.50582505948761	-4.92096727071453	1.23892904833551	-1.14473864851241
174	7	1.25278801135669	3.61772563292833	5.53529658943433	5.19447740431772	3.06326266164982	2.054353490315	1.05836820420445	7	3.20887781315189	3.93100559234498	5.30341568273007	3.93634480498528	2.29330089584833	3.25010882530173	6.71810302105649	2.09300197118198	5.40245568001719	3.06878703150482	1.58797178315515	5.71305606602459	7	1	-1.91866624039544	-2.9488774123416	-0.81721787083091	-3.6580261713149	1.76687868004497	-1.27625034705874	2.7886155204997	-3.76370662222674	7.46548463045953	-11.9292150191257	10.7463696952559	-3.35741185716805	5.75674925425709	2.9628222210938	-1.7825035279079	8.97161100126541	5.31890252939851	3.48040486298391	0.743498362766903	0.744538043819364	9.19739911746712	0.780362993630091	11.5080491140902	-11.3982092059141	1.87139916823909	-3.8651847393423
175	3.85957729136262	2.29013618012709	3.64569865232838	5.69961721014998	2.58301009190719	2.17639237799635	4.37716933541225	2.9449206977459	3.91199148286526	5.02242971821589	5.85413875637217	4.53983646367099	3.73940371902398	5.76694071784217	1.89674155890788	1.84990778780463	4.75799513099815	2.95485200182585	3.30446926091759	3.29133203008722	2.71131075535077	4.02970214885344	1	3.2356775482871	5.99780760697618	8.18535632043806	-7.78416695625053	3.16124556072472	5.6817226728601	4.50330234674572	-3.45898724471668	13.4990618290612	-6.7086698308997	10.7377313639149	-3.72520924914182	1.50972489337737	1.69168558901454	-6.96337333114768	10.3909444519648	2.07325817540681	7.24466363905284	2.41261824540765	5.31124517608947	2.41671146918745	1.43658073159527	-5.34021542088396	-6.92830897097267	0.515210452903027	-4.46082484839116
176	7	2.48654423139917	1.94899633132087	5.58710608649552	5.7116365854229	5.56178406413667	1.56581185633462	2.00430671526557	3.69314869161699	5.18342404803687	3.27772103241924	7	4.39185393391985	4.02632004900018	3.56288464803451	7	2.25367941239247	1.56503649025722	4.88621598865383	2.45321457780344	6.09409153474945	2.3625442673172	2.26238604995368	0.709575474558186	-1.84294296018966	1.70314844508831	-4.81889848508478	1.94968140603365	-1.01933026149235	1.45650206590713	-4.07228482292763	8.34933811375752	-12.3020427661687	8.48351908937905	-2.74844752961345	6.10006759159868	2.47101544176153	-1.90493443450241	10.9219554393008	4.66658862595687	4.92757370563676	1.57811211854156	0.678741567191804	4.46039284396262	-0.861664220240651	4.58920634195071	-4.18040300140284	2.32994176731754	-4.28121564863195
177	6.64428756047367	1.23702843624756	6.43490000065699	4.9701369111633	1.65502319439389	6.77720331992708	5.829107506643	2.36839194692844	5.92061408801645	7	5.48711328483071	4.58559276916356	4.52222987007475	4.91107723062698	3.80948865324339	6.0525106188789	1.12911583972236	3.61717172068307	6.12104090411302	1.75560804033429	1.72729519933663	1.60775512510952	2.60624816990742	6.89489164445915	1.29134643414126	3.8924318554194	6.28972503998544	3.52130412508114	9.20913001249976	4.64237797726866	4.52628446917392	4.41480752597714	-3.51817629495502	11.2288067056803	0.153380990708176	-1.25822069785306	7.35059927217551	-5.4249644861141	9.77833640136275	2.22292896866888	5.43650328094436	-8.63235531923494	-0.21343125998787	3.89647790286823	-1.96024726035709	-3.89948917924912	-4.98834092317487	5.34460290189694	1.69282214498674
178	4.70084506974424	1.70385624588832	4.40041566552474	5.39678723930607	2.83437323550397	2.60728678214605	2.63342040750927	4.66228828282279	1.29412897817198	5.61632953983873	3.24359360959915	2.22365493443993	6.25097356598377	3.38624522128164	2.84069385762862	1.73137770387876	6.40633405953712	4.21811236684593	6.51881596965592	2.164713965877	2.49559254133611	2.88548983961948	3.15060869217856	-0.107181116665044	7.21018765621182	4.14427370347722	-3.38599978355032	4.6346091390471	-1.19991767435142	4.04961532435856	-0.417749494942877	7.91923450382064	-9.12270323975719	12.4420204825196	-4.71245579961241	1.96613690391359	0.262431582574913	-9.13345004339784	6.60186489312622	5.33239680419108	2.95125536791626	-0.050561606779721	1.11802598241249	0.884815543711158	0.59873645258468	-4.71047336748624	-8.24591774595585	5.02886554375024	-3.91933476810944
179	3.95691710456283	1.7062306221268	4.29042450517936	5.33515288947587	2.30740388579426	1.34114888404457	1.63831390690379	3.85980848836285	3.20407314361823	5.40551791854504	6.54738847113074	4.87266288089548	2.7366240882112	2.6433995984971	2.18131926302466	3.46520371196058	3.77289684355304	2.94280420739409	3.62843137025445	3.72712618558521	1.71277098768103	3.83702080460446	2.69352616937795	2.8935422735838	6.36052235639442	8.5916298343773	-6.88946493521588	3.87015288350463	4.78525973148545	4.45545211530895	-2.39012023033272	12.3124454571127	-7.32929604277545	10.2437685519061	-4.42832320584272	2.24011576623464	1.71162597451628	-7.75429323419119	11.2011307247553	1.78801150093165	7.92153283409902	1.76477731607293	5.12118994347594	-0.758326572802243	10.2892864617824	2.35505488244747	-9.46399861053876	1.06609107639175	-3.49946768712442
180	6.12435297124181	3.36351807821704	3.26041425736095	6.77074779690417	1.02074899917848	4.66835337121972	5.15193089300932	5.7137708741652	3.97651006535867	4.13088865759658	3.44262393061	1.41816082690105	4.80390405645501	5.98801382021358	6.2155503817138	5.20015935812381	3.39772260105011	1.7725099856548	5.62882392827497	3.39654241807779	4.62293692668867	3.25036580058043	1.99671269919463	-0.543992078485623	4.6380887679384	6.56503826394436	-11.9168538940921	3.0459330809715	2.8638993542742	1.62934303180127	-1.66611361670584	2.84587535229793	-4.21729753239817	12.9659518347478	-4.91626478523246	4.1171147128866	0.891344447557025	-3.35916709614709	7.34991020422071	1.09176888854173	10.6872447967467	2.78995734211606	3.50861542279206	4.96384661784343	-2.87626765325987	-2.99046351396399	-5.51139601157591	8.42841182642531	0.849872618463035
[truncated: 74 more columns]
