# Supplementary material for: How Are Mate Preferences Linked with Actual Mate Selection? Tests of Mate Preference Integration Algorithms Using Computer Simulations and Actual Mating Couples
Source: PLoS One. 2016 Jun 8;11(6):e0156078. doi: 10.1371/journal.pone.0156078 (PMC4898694; doi:10.1371/journal.pone.0156078)
Supplement: S1 Data — Newlywed couple and agent-based model data analyzed in Study 2. (ZIP) [file pone.0156078.s001.zip › S9/Euclidean Model Data/Euclidean Couple Population 11202015 0335.csv]

	trait1	trait2	trait3	trait4	trait5	trait6	trait7	trait8	trait9	trait10	trait11	trait12	trait13	trait14	trait15	trait16	trait17	trait18	trait19	trait20	trait21	trait22	trait23	preference1	preference2	preference3	preference4	preference5	preference6	preference7	preference8	preference9	preference10	preference11	preference12	preference13	preference14	preference15	preference16	preference17	preference18	preference19	preference20	preference21	preference22	preference23	preference24	preference25	preference26
1	3.62630689915242	2.09696287067917	3.5475554145095	3.36898356094691	5.11918720127466	5.78615340861285	1	2.51550003902563	5.98189902908758	6.63388327643652	4.34754788781218	3.10061016546489	1.63818929682758	3.77086616504142	6.67463200451622	3.05832153688417	5.67416628893825	2.51171344662171	1.83390571523744	6.74312877545726	2.59780434742911	5.03785296970898	3.91273778970624	3.76227352633439	-7.65812419586318	10.9637261208188	7.47051308174034	7.36193688040835	11.2625921608993	7.76560714911558	-0.0691486090222705	6.21809658039353	1.12191050137302	-5.89962004243366	-4.92792654547325	2.03236843198403	-7.23207597623809	-2.31606106929717	1.10645838916769	5.89620720791632	-3.09918963650635	-6.94323440097519	-11.4360784265386	5.89001478517136	0.950194502203619	-9.91050098602569	4.93068358793067	1.04654055173075	-1.68998473961951
2	2.75385710949936	3.34332955933563	5.7870449583179	2.33501714301317	1.30884260868602	1.46633287794088	3.35649444936812	5.92188953155295	4.75572302210418	3.57990129810984	5.49922968072389	1.93344206978116	4.07725134541308	1	5.21329216286028	1.15859202682248	6.90818769449484	3.91085051659372	3.13475025568858	5.28169085031179	2.66625169929455	2.82267706964014	5.38363036513785	3.28296950909036	-6.09144322261641	12.4731909345302	7.78116675832432	3.07854151169131	10.6544647942396	4.32686906704363	-0.21713720546576	-0.415258014070272	1.88446911019663	-8.54849709025461	-6.16917023055725	3.28429370060966	2.56068412663331	0.542684495194796	-7.7725293098051	4.52493810699189	-0.269886332555095	-9.04461365532267	-3.49451511641527	-0.489023866319596	0.768826814646876	0.355816650788291	-2.438179586007	1.8246176240406	-1.08391579237841
3	2.58685009029427	2.94554392396182	5.56370372499529	3.23766123052429	1.11177845576576	1	2.5920303537401	4.4183493751943	6.37012736116848	3.80738781631621	1.76525699739736	1	4.33231173522043	1.23425230491912	6.15314344919647	1.95803498477557	5.98014217314577	1	3.37121503531186	7	5.63035285528097	3.60178305317063	3.99727062057979	3.09469200530493	-5.58513275316245	11.7046094170275	7.74688520605091	2.92524439467117	11.1349580926743	3.88449422487379	-0.565930433895929	0.0198676966614802	0.599389567367715	-8.85650910500445	-5.31091347130631	4.27137221244405	2.61080502741205	0.166356325942627	-8.48111347158225	4.74697218154462	-0.863338630952209	-8.62878882231701	-4.09015489912275	0.244175629510887	2.27986671654994	3.47547534439559	-2.40211555474948	2.67671261790621	-4.44131118606261
4	3.73496570105093	2.54225773010968	3.95248464752556	1.85625115474149	5.55051488506745	3.8316178930687	2.12589931737123	2.29283928857254	6.22540447214059	7	4.69296828798337	2.51272715085862	1.20454453338897	4.35913800344481	5.86458986129883	2.38627420033363	4.96497507097121	3.42035224959789	2.36670828815866	7	3.86109069237474	3.84138136370742	4.96999537117574	4.25275153601223	-7.03297898771144	10.6010243087326	7.37530121540283	6.17026421395366	10.7058555598301	8.33986368924524	-0.549458065515116	6.56307870559389	0.215993328964777	-7.0264933966635	-4.08378595546915	2.64537184944141	-6.75908551698981	-2.16320473270244	1.29881513999095	6.17179439806094	-2.68576466591744	-7.65440141029271	-11.1593587350372	3.947502434946	1.48326238353149	-9.02093333425184	5.44727239418801	-0.674085235877105	-1.83982546658272
5	4.40647883937857	4.46460991909748	1.7467258218115	2.8798466591644	6.36299070503807	3.05087920323552	2.62070478296543	2.05685335299671	7	5.66158032737056	4.04035066508723	2.17845606217883	1.9936251818087	2.17369492347294	5.62644075499699	4.50617389222915	4.73257264200688	2.58714337150533	2.97242554555502	5.62080824585412	2.73991573544083	1	1.34435031593266	3.21299484600482	-6.96025458799014	10.5933583209708	8.65369926112082	6.72262954249288	7.68300201376195	7.77902596630036	-0.950905301831016	6.85572136993182	2.2492305278595	-4.50769681004882	-5.50253641579518	0.746308323779711	-3.28461822814542	-2.08139171770006	0.205438258800648	6.19776002164583	-0.628305053664085	-5.05781468950857	-11.083294410406	4.08632898452937	-2.50502119587132	-5.29975737225301	4.7509385576061	2.81540201160723	-3.43384794162419
6	1.65943817967404	5.84398253613834	7	5.6219465385171	4.03100228922602	3.68649498104375	7	7	1.18184633677597	2.69407870941037	2.66153354493128	2.6073677033082	3.40915349355866	1	6.58849173913237	2.08420899164559	6.22919275263707	1.74245971959664	6.44472268569431	3.82898072157822	2.69429500070082	1	4.85051265306875	-0.604135660440157	-10.5751779614923	12.2858047372074	4.45722533213291	3.19730763554465	10.3528053897102	3.65781501172168	-0.296631254656014	0.406828389366121	2.15784348917904	-8.75882123184374	-4.02135158876602	2.56332273386126	-0.678590276168597	0.790658560729286	-8.9447123916147	4.09908451977182	0.762711621415261	-8.74460648747903	-1.91035165104314	4.82037122060308	11.1761166092176	-3.45266669162122	2.96432435537028	9.72240993217993	-4.06473772247162
7	4.94609201006501	6.4610716964423	5.52116358637087	6.83845762753502	3.75526539453387	2.30888205166878	4.12181959482824	3.02827078515999	4.22555586597437	2.97498645554144	3.2135256012315	2.29300424543079	2.76037634977962	2.57301738327788	2.28793197476681	2.91198405903522	6.32043394387198	1	2.18603688394625	4.94632451770433	1	2.37535117921807	4.02053017036088	1.94359178731951	-0.572809605243542	17.0972065452806	-2.2631965540637	7.14856577112834	2.48234574049855	-2.98974869593465	-7.79176784998148	0.732669918892198	-0.781795096744412	-14.8609191037949	-0.570025884079571	0.266826845302946	-4.9874468853168	-0.614669246965495	-6.13005827909254	6.18378009977831	-11.6357729708465	-0.500238599450447	1.91014985785674	3.7340059649804	11.0765710606273	-0.0367893784567865	-0.0747971956157396	4.34518998387037	3.42858427946404
8	3.51737764811938	5.22772985430345	5.68693107088638	3.73390041752579	2.73451581172134	3.92415723675153	5.25390669354316	2.84798752967831	6.23297602436822	4.0455576800891	1.77838896168237	1.10873709738713	6.76157013212238	3.49081873487535	6.39941012866069	3.84121051949788	6.88929959972887	2.3177721551931	5.40113589940702	5.76475506253353	2.03276761349139	1.43948302204616	5.42168616151898	-1.01819485963787	0.311867620589966	13.0992846405053	-2.14018412062305	5.26346161618254	1.69494665730687	-0.969048653853769	-9.99386193539556	6.89655096219276	3.62713760828897	-9.70906183207297	-2.14802801820222	1.61778268484006	-11.3356285500146	-3.04837209518709	-4.22888560383005	3.4523647625266	-10.1862888472747	-6.62145847051789	6.56763901076299	4.40064555569527	8.33264514838609	4.2291021989703	5.2642952194102	5.7122413522367	-2.33468035159583
9	3.16863466633327	1	3.46829128933557	1.62585344014102	5.64072196214593	5.84304046996959	1.32358598269122	4.13826541326233	3.98822832968025	7	6.49880178028552	1.6261948248029	1.22604833647243	1	4.37599229773449	2.35796542307496	7	4.7995025239917	3.37572274090917	5.58184161440814	3.38657526257049	1.88614220101068	3.16034654803737	3.67108939874045	-7.57206489249822	10.7235553260466	8.77515166868987	8.01336189924032	7.73658747254776	5.61055318496366	-0.941813256109871	6.97667491605246	1.4966240844105	-4.63354261162493	-3.75127329295137	0.710148495708492	-6.10705752694925	-3.03131334976671	-0.0217566512633447	6.33635364939851	-5.18606650386556	-5.90541544615747	-12.4743903715289	2.82409487681265	-1.88818709960352	-5.89090085954742	5.19105151728244	1.20384492812545	-2.41580878872384
10	5.60729867162996	3.77257480706697	3.31938097436417	4.49251877773963	4.99953078994842	4.89269634255152	5.26412361240469	5.54378461666675	4.13533962382774	4.09159260687886	3.18174512783643	1.34252933114453	4.84584294020127	2.17820550125423	5.30108019997628	3.28006389441316	6.01469843040681	1.76018755462687	7	4.77875392365093	2.0022028700759	1.28099735924221	1.04950507172608	1.08795076848989	3.52929898581822	10.1803541934841	-4.79334977656956	5.56219738164206	6.48308913613851	1.62412776639707	-12.5578391282438	2.41264596663112	0.222819964944302	-11.3711450905017	-2.86708824899173	-2.25501307830398	-10.8654709775481	-4.35245187310431	-6.61574731326497	5.68227603900395	-7.69543666631534	-5.43131458899958	4.95333452161085	3.46131244980536	-10.0644642881947	0.261917066951002	-0.208747925600856	6.80778876225857	-12.1969142215571
11	4.09211950059666	4.85284439650984	2.25174315664565	3.31979216770064	5.37277466089174	6.6655053773254	2.3128611031896	2.82693205670343	5.59863581969779	4.02007477530625	5.7845298857611	1.49069416774773	1.75753535137014	2.42455947179469	6.6614610227928	4.44728875410878	1.41024396734162	2.627726994994	3.11440780956253	6.58057410139643	2.40555397552041	3.35678556646973	3.73609193366669	3.72048025423542	-6.63154182762671	9.9244228101744	7.7250523752876	5.80007808332564	7.70826988615073	6.86403870336227	-1.80029804792723	6.08935067527074	1.83812434338632	-4.43261772712585	-6.0524739544273	0.580186591696945	-3.31801391632556	-2.59946087275254	-0.148280783013216	5.62416999011842	-1.38574388746559	-5.7080889398726	-10.6566174273742	3.95945738510401	-1.73311159437955	-11.9598303180264	5.10913519655164	1.53808439118394	-11.6757890843468
12	1.54278391893025	4.40998119284227	6.24896973773575	2.92505113586686	4.0446985661546	3.37325759536743	7	4.51360581963221	3.76764976994787	4.08462271114002	1.76655467449003	1.943731848613	2.0512843265768	3.06903070401575	4.82854941066892	2.89918458766571	5.19414802341609	1.57853070265983	2.91189247339241	6.46244918435265	2.56133744936881	5.70984651190271	6.89503318072549	2.35644793561046	-9.3185615157273	17.0856400295474	1.68232164765628	3.80148721868013	9.47808877062984	4.91849854313657	-1.60720033331016	3.68111737624155	5.33392730286403	-1.95064480798079	-8.3809175981043	4.59758911191704	0.224248228369023	-2.23357989337846	-8.90825210875581	9.05426873066486	-2.02777512542466	-6.86472526332351	-4.05619134003167	3.62471558157643	8.7103996200745	-9.41158669040421	5.16591485056833	3.99219912807509	0.536790953477107
13	1.45146612967219	2.90375785865901	5.39514167369704	3.67883587027113	1.63817190218679	2.84862607827644	2.82471243080249	3.29118161583451	4.2507106815862	1.70981315348512	3.37113246324401	1.62248399955535	4.60823600496719	5.8413803964162	6.066312118961	1.61840755550184	5.38479800321888	1	3.18648762625019	7	3.19478774668629	2.50444713681145	2.82575326367053	3.61589679028963	-5.0597922468151	12.8737649401182	7.44081369364877	2.24906992909555	11.584025913695	4.57833246142544	1.00342360689934	-0.310763782104598	3.42038110180589	-8.98192220732634	-6.36015319929228	3.74935206964759	2.54031739157628	0.196218886109587	-9.63734051121076	4.79978630791368	-1.93003861821803	-9.49471218967219	-4.77400615686313	3.24669960007375	1.5382159854373	1.90895764584272	3.18500019245487	2.33877867615644	-4.014942746497
14	1.70192296947034	5.7067866747521	2.49137313197752	4.80665044109032	1	1.97494274735895	5.21810563368742	3.81965400054305	7	3.14575016244408	5.12861432679884	1	5.16448040066301	1.53622098080776	6.55668401711021	2.21037996160441	7	1.04473417474191	4.88241068577533	4.90604555302869	2.29033647581428	4.09509586158738	5.09996334046703	4.22179189953128	-10.4444816425082	15.796704704378	1.73007744697028	3.89864352141104	7.80440816268082	5.584512758472	-4.91642507023937	6.6561517508434	7.19311334010529	-5.78373952934552	-5.26379152905012	2.84213450205792	-2.52467597033407	-4.23817015084353	-6.8240295649891	7.46984510865772	-0.831888353451383	-4.15387744600456	-3.747328741405	2.31009959453741	-0.842400226787318	4.11998879183207	5.51206386061872	2.57413622896281	-5.34242359153604
15	1	5.76723484683394	7	5.4184387964174	3.92418620257064	5.81563806596187	6.57651978601034	5.02562384838131	5.52371706861702	1.68688542338868	1.97530523872036	1.54224804649624	3.39850499424919	1.25759570258646	5.08522877787032	1.14277808560391	6.16699944542676	1.88632456178765	6.6221445164943	4.89003974718059	3.66044868859803	1.47044553040305	3.04709145854596	-0.947938508047639	-11.4825779906022	12.7137218937504	4.65744501771482	4.25404394735136	10.3859967309335	2.27332490457291	0.172108053106491	-0.250852431742952	2.59412513633271	-8.75355152874152	-5.07362295199211	2.60133446239259	-0.716760157745453	0.418961581010988	-10.0224998086187	3.94623381297245	0.413163224827925	-8.17368819790903	-1.88903898113419	5.33935130251979	10.0640595630393	-1.69266432958468	4.19731399620896	9.62561594598009	-0.526861883392779
16	3.71729297410972	1.82005192726152	5.35990641512191	4.10765501368885	1.94946446144971	3.9649299745184	4.9819602736512	5.33477619936329	5.67610742107038	1	1.49302463122586	2.06131681540092	3.43291645733099	3.42729291440947	6.23742895761099	1.61134602655753	6.25866969448685	2.98673472595197	2.30066636093045	7	3.89843215129431	3.37602089787529	5.43604781062091	-0.094143240522692	-1.00148664276367	12.8434008066299	5.03127454387902	4.49950783855323	10.8959697564306	2.83145577448976	-0.908942980568069	-1.64795449349862	-0.0232608536684764	-8.84456830513606	-3.38648074999714	2.68641117041782	4.98224210191128	2.02805026701278	-8.05728616168715	3.87318856939399	0.702956340565081	-8.74414826513103	-4.0879481152681	2.12493533063054	3.68812121647342	2.4593791297601	-4.86820760824395	5.76981919764546	-3.59175912958938
17	1.92828982161117	3.55101741019639	6.80929919714226	3.20963385004351	4.75164121799361	4.29663935974392	5.73229369677193	4.33400660321592	1.19668690602264	1	1.06287508240493	5.30347343338926	1.80318639097471	1.88514592198225	5.04411953293236	1.46703690302376	4.67037829015556	1.67386747764951	5.41568270586065	6.85067000813205	2.35471253898045	5.41781948754699	7	1.94176772473515	-11.2193383003461	16.8731030999704	1.5949984046433	2.67215467582871	10.523229589383	6.17905634870128	-0.00061199517073296	3.20565286578053	4.87975044709415	-3.26980554280116	-7.81616826110476	3.64646331063897	-1.0282637651109	-3.1786539498243	-7.68571707296974	9.45048922502524	-3.06204784375731	-5.75629633140101	-2.69975884991952	4.57187847333427	-0.968166807781567	-1.88241661549884	5.3129922715405	9.89509915002868	-6.49049015467187
18	4.57093103365329	3.55804330455187	1.95388554136596	5.95941722427522	2.72715910190046	6.67736847927707	2.32598929240748	3.9815445660951	7	1.09424027029121	2.45201785224875	1	4.13433249154526	3.38451553579882	2.97113063762963	2.82735450463297	5.92305644411222	6.89673728943403	1.66866595978089	3.57877332025531	2.58594806156486	6.54524744538401	1.9739208482881	5.8341940631399	-8.19777477812574	14.6455177627181	-1.52486789759762	3.22032240142199	6.62195248190899	2.31832045015271	-4.19641494351003	5.00241080443519	7.38909851704451	-8.97966752561896	-4.71829661839306	6.66416857962139	-1.77939200390563	-5.76734334858776	-3.82484452912449	4.33010979113273	-4.0579118143017	-8.30743323834199	-1.02615843325299	4.4779711359719	-9.71724040677939	-9.40364181623995	1.54487754391609	5.20913323365176	-11.1244795687284
19	3.9501909632488	5.25499898446554	6.07198298359643	3.89616034299671	2.25864571304117	4.20697214505467	6.63969239404517	2.94507550260497	5.72882238412504	3.46346348079403	1	1.13978356827883	7	3.12314933132907	5.45926820693474	3.57343035102221	6.37262765233702	2.57622375212662	5.33899126294262	5.93953249609236	2.76049005593704	5.48226764186846	5.58615306091622	-1.99695441441993	1.66605686219315	12.0057080245503	-1.93854146331905	3.97207265551591	1.4747810877029	-0.336309237785066	-8.61642626187962	5.59440953312722	3.74930902198459	-9.41102945574042	-2.16338933917969	1.30580906594619	-10.7822306842929	-2.2225098742777	-5.54404792807753	4.57739244672594	-10.2186298117185	-6.49272392003006	6.54982262607337	4.64270818764464	9.54872097543761	4.84698501114704	4.45851160756734	1.3983518404515	-5.96116178501942
20	1.85739585626268	2.81415851279307	4.51466803030441	5.92551049005496	1.7193365625197	2.98108270167441	3.71676297190898	3.92432255980963	6.63872436202488	5.92335558820984	1.25362977722208	1.29819168879384	4.59742331396802	2.43673862444608	5.46735633333249	1.13505893323227	2.26434424232259	1.29437953354572	3.27381379777323	4.56816526672853	5.08582404174073	4.63713394162862	6.42604305769414	0.174185116973875	-2.27905840786606	12.8068505802071	5.64322365093908	4.24560208546416	9.40051134413848	2.88637703316425	0.00281900539083269	-1.79640408843915	0.909535700913447	-10.3477476326302	-4.36334354591046	5.78008669230286	3.73013485617732	1.34605293718241	-7.55548951003685	1.73035701750458	-1.22503551742411	-9.26749913791595	-3.21015654285336	2.57358081854284	1.54691238514339	-9.72429001057879	6.56518848223499	1.7670709857489	-6.68988115500179
21	2.42480686923689	5.64809437382392	6.31870527362324	6.13285611068958	3.09020547778705	6.26704877216617	6.83333165410538	4.76829603578917	6.75393008081392	6.77600663090209	2.24664346883362	1.4679084414823	2.89564707446274	3.65360553133975	5.23176227428955	2.85691021305813	2.12013217765085	1.44521402065447	4.53127474071085	4.4645616954452	2.34255990882814	6.01988628337417	1.72250131450057	0.0476957904299836	-13.1753688267468	16.9189764186064	5.73160878890326	5.14499762075902	10.5367821009638	6.1908528557161	-2.91359478961752	4.39468414106765	4.94939848480422	-3.09278944370379	-10.0643408244635	3.40529898675877	-0.677656755439582	-2.6567115631144	-7.88107578037681	8.81783344723856	-1.7056946954138	-6.69090306243682	-4.41842198299813	3.48812798267763	7.82953084808465	-6.12079895732399	12.1206451999544	7.63333771886194	-10.0015732007199
22	5.2453034814563	5.08525638469423	6.32842972687889	3.65298293501492	2.52833227564883	5.07884765212007	6.07259008182204	2.72941261481958	6.32936325401417	3.86196322711942	1.99075857451191	3.63363236232353	7	4.81485146577853	6.95524684208092	3.61081568038351	7	2.87908443801849	7	5.13647740466827	2.54119774391974	2.7136687208312	4.09824452708457	-1.97744241414906	1.25140067744866	12.5247414130347	-2.93803401181097	4.859199071578	1.52567821090184	-0.115987157315061	-9.02543390876593	5.93787334554356	4.15347271550029	-8.93546366209792	-2.19583064446202	0.708065361142479	-11.3280592307238	-3.28965585983967	-5.18619930505378	3.91348192115186	-11.241804020974	-5.45762999321036	6.4720703823478	1.77483067309525	10.3103181858161	4.73039850450528	1.06784272877822	6.99032376168815	-6.06961858598382
23	4.12062717682229	5.35634310648532	5.41462694059941	5.47560686844662	3.35613640499701	4.77422229186933	6.75975343602891	6.050335961267	6.68370390101736	3.40508405540723	2.4992094143561	3.84214056896429	4.08804392284639	1	4.78481405954379	3.31502047023247	7	1	4.0403250886877	5.07124366396775	1.60194046045247	3.73286844827177	4.07696573242383	3.5912134793536	-4.76841235183562	16.3392081437249	2.78790617026518	4.84356216123157	13.044159178691	7.11524189854009	-0.279269841987506	0.892550602407439	3.74602081864122	-8.37679606133188	-5.57973402980427	5.51029380127596	0.8819419736952	3.17385810603308	-6.88688063068279	4.80448063772676	-0.372394707339752	-3.61239130301545	-2.73522900336599	3.312911427659	9.86651324367999	-7.40487987285238	0.555755817414837	8.98207532024588	-5.86947387412552
24	3.96145933909007	4.72187948086537	4.75054717978663	6.43490127033825	1	2.54016400346428	4.20361900992993	5.39645116066619	7	1.77356757750927	1.62802602980249	3.05374675049492	4.61523543214764	3.19345927196774	3.62932241308332	1.38268658373496	6.41955967401486	1.97096769283346	3.86070965123133	5.29736774465719	1.35087344007156	2.46403161303032	3.50503038931633	6.01195380540118	-6.26604510175788	16.2429157719025	1.51061686762945	3.61169380170288	10.8701570769844	5.05671682123484	-4.09188153102815	6.0424061302137	3.35995346255089	-5.36717680130241	-2.51930785356006	2.72891564141938	-0.842280255166162	-1.37699640603925	-1.21401394408928	4.434145577846	-4.68873249838558	-5.04842043501859	-6.91374282760702	1.72949508477394	2.27829669068503	1.83993366643561	2.63271657492913	1.17189906875188	-0.924772895272098
25	2.84239959971096	4.6288096312885	3.20911299863759	6.0161258891456	7	3.20467910868922	2.46375282023749	2.23923197579789	7	3.09598447206236	1.64997032567066	4.17431386112067	1.81958268633104	1.67246022517726	7	1.52154342027864	6.44270983095519	2.19905730691032	6.68570696920675	4.91985176035237	1.62481473619987	1.74853421844376	1.30106817091076	2.72801440630729	-4.03822903968367	14.8311592587245	10.2619108214354	4.37158083400688	8.44212086244938	0.0869910379685386	-3.0212899625897	-1.06024606898268	4.93106130438422	-7.42638734778268	3.75120329056291	3.62045266246275	-9.04127306812203	1.43581483329423	-5.02551697950004	6.27755544030876	-1.60449644635764	-4.93229636413111	-4.33520471455285	2.04301803673658	-8.84221712876739	1.70558225919856	4.68362801785971	3.21772738684062	-1.08102140525945
26	2.01306517912607	5.83854043493666	2.23715025178252	5.28823542205714	1.33762084091503	2.73130400697121	3.12804294679247	4.58828377810311	5.05672017009338	1.15667283980285	4.69072270746984	1.91069320983342	6.19704282758578	1.05096359615855	6.32837485900153	2.40807725496971	7	3.04609734711403	4.60780881294147	7	2.91932312583088	3.47773296482589	5.33238443033439	4.32529432286335	-9.98214788192862	15.6961069856701	1.81564898718927	4.79731045790053	8.19560615496153	5.86433852452377	-2.84795199767671	7.20760382564712	6.93356145955531	-4.87119528916044	-5.84916362216593	2.45436093885982	-3.01285719910157	-3.76633722976771	-7.24676953694071	8.52894678324186	-0.0775094776083667	-4.60429249756478	-5.55526432334415	1.33186179131921	-1.31554031624891	1.73328486473923	6.05829248027166	3.0957206098455	-4.70754893770785
27	1	4.29079644667171	6.78725036391478	3.78094261248707	3.96176680478859	4.85276471484114	6.64213462390322	5.60962643387335	3.44837274934622	6.0317676314237	1.53672347860816	4.51984045046703	2.45071395192633	4.10255470803928	4.28950314574165	3.51114793417482	3.30076416345894	1.14621897468498	5.24329546940186	6.61131178115701	2.25220495371082	5.66810339125464	5.67668049130164	1.21189712588933	-10.1768199206293	16.9988946223233	1.53589391545277	3.66178186953805	9.48890379954938	5.05992127058021	-2.58235477956642	3.45219164179958	6.16132909331293	-2.84910107256171	-8.46679490265755	4.40152061864439	-0.447927379165204	-1.99522575804232	-9.17603820937148	8.23709338810409	-2.72010366736812	-7.91977229459452	-3.18774241081883	1.78098582147724	-2.60063002238599	-9.07501103375077	6.56377773648662	3.19851278774498	-1.40666051265782
28	2.87303376157778	6.54201538864238	3.55333996750398	7	1	4.93281721988751	3.0265924011277	1.89164985527284	4.23989938371443	2.75539718456578	1	4.24870921782489	3.40266414918804	1.96143005755661	3.67672525626594	1.61920840930135	6.79992500534344	5.28372647329184	7	6.95966150234419	1.51584636850667	5.80612531956164	6.66182187909942	7.66112384268898	-6.42619741907496	16.1143058669825	0.402634594419173	4.44154467207633	7.60211342161988	4.25865090333614	-2.39978505365348	6.22849167231095	2.7612448188365	-4.78380699702538	-3.47104841105048	4.69708370683509	-1.32984858577615	-0.737283158071534	-1.37728792343091	3.87793407552157	-4.60462317324451	-5.4206929519054	-7.38188230049387	2.77691013386005	-9.52898506745419	0.754639051559973	1.86094809479272	3.8910495636238	-6.12471845165423
29	3.62106214942235	5.62017536710685	6.69352399886893	4.96431675608542	3.20799520183064	4.79954827847868	4.96004852683963	2.06106122836122	6.86471391143612	5.16968578847949	6.17513254512813	1.83205344261943	5.46309562461476	1.87345734178295	6.72377168867258	1	5.9579209974824	3.99155550228471	2.74067028806525	6.01163266572498	6.56168199659689	1.65693437550365	2.25588474472555	2.59744424337249	-10.4924403261134	14.5752625043865	4.50801736613393	6.3918349936948	12.1914943168014	5.45504731270198	-4.26881952103358	5.04911352983619	6.17136040683094	-4.14799464780894	-7.59658242166763	2.93832330790973	0.0203661273248668	-4.44922293181438	-8.51429820425805	8.55369025849001	-3.56067122424108	-3.98384728770519	-6.53703575212281	0.409314075385577	0.953108523642101	1.83686812094378	3.07916710941876	3.18010288557876	-3.83210955762677
30	2.25803146234776	4.29028787161821	4.80886284728365	4.16179962585403	4.270113663293	3.8448078968511	4.92813969757483	6.31603874336429	5.42404469787569	1	1.54689731516058	3.04869672909985	1.70484929971579	2.47447661655916	6.37856986230607	2.23886874351236	3.28782185228878	1.28241864485945	5.8664329653178	7	1	4.69939214374288	6.38499935071566	2.61773896483793	-10.6870005432286	14.8807398576552	1.25177925635879	1.41163895969509	10.2366501614677	4.59047361765317	-3.63952250922637	3.68351480352855	6.41783412207629	-3.9396331133999	-7.904142917753	2.37658001440924	1.06753666641658	-1.8879697111925	-8.64264072290137	10.1635998166486	-4.12605048427538	-8.0934401718581	-3.39194787674716	4.55156968577828	-2.35256217014117	4.00808319246183	6.63737012452266	8.53614524828662	-2.63261086642235
31	1.34361484770476	3.76796350236698	1.922506274735	2.8690956221983	6.50079025910458	1.37553379541288	6.45169274859964	6.10290883557931	5.57936819783076	5.53796162301557	4.57040486257334	1	6.14231137247442	3.470702373613	6.40032151218126	3.69440476711799	6.24424324888267	3.12797613210881	4.93699668563825	4.0183183275017	1.95814283914807	2.41322774190188	6.11624074818316	-0.451450224443431	-5.57630512017746	10.4424969991432	5.72058606126425	4.34310221260661	10.6493447295977	2.01814051556647	-3.05562777030288	1.32647323390504	2.61399572630632	-7.72967234681965	-8.38627849067119	2.88985411078324	0.683950840633145	1.39391641647364	-9.21234502031649	5.98868263492729	2.9119461658235	-6.57677362015526	-7.25298096916718	1.4063612358555	-3.29468355360885	-6.11709208576483	2.90147246600356	2.63358428130935	-11.8225456685049
32	6.50624022230427	7	3.95838811160921	4.30603886807355	4.22506307834264	5.42066587238828	5.27312832427864	3.97491900644099	5.46275087651304	3.54266695681946	1.11745847267411	1	1	1	3.84188743080901	1.42188425337988	4.66031850500216	2.88428747182185	5.83147238667516	5.38917460533321	3.66838897022162	6.02757404461024	3.0656473112997	-2.01983022370982	2.05749417456175	9.77568735948159	0.347483081835489	3.08318861685323	3.530022310068	-0.685727878606796	-8.13888298647889	3.84735785308639	2.98963105976241	-12.46783749625	-0.569798176643623	0.739940191707865	-10.8409421595458	-3.32244170024375	-7.27460987056664	4.93689803278141	-11.19785578068	-6.94978567760433	5.13609483476221	4.46787007430928	5.4106054296823	-1.3085330714344	1.37520666317585	5.95971655193776	-7.29089848246068
33	7	3.65395828482563	3.81203177212276	2.65470731024123	5.0222317343968	3.88383687328741	1.01874409410435	3.89709212579829	4.81541498479205	5.66543855022351	4.9730923509877	2.29494130693172	3.5476266305104	3.70940010168758	4.89166365100255	3.36316758281471	4.91846232124257	3.3373209414101	5.7672935145196	3.42495571782064	3.80608170207991	4.51397965126666	2.20365303308905	2.16651953061425	-6.16682352659146	11.9453379648675	8.28375827020808	5.95252168184566	6.75488386531048	8.24266557127379	-0.395941543577704	7.54193741794303	2.45709660103628	-4.30817891771713	-4.40793215985266	-0.959321987204235	-4.6387080496051	-2.21136000639376	-0.920770032842495	3.39283735120625	-1.42554619401288	-6.50441981161491	-10.2766173300139	1.17516004459142	1.34592617225668	-10.4156645619705	-0.862404580069414	0.544585165974634	-3.48529954882348
34	1.38162583529958	4.81730103254869	2.88416315661831	4.49439533750729	2.99510820257153	1.28991816701484	6.0274380824786	1	1.40770385850531	4.59694903669547	2.50697457653602	1.92451490697394	4.24656851229232	3.13824921344953	4.35046887781792	4.02942612504393	4.5749511173543	3.71559880751789	6.25451329954987	3.94328341775301	1.81360186093182	6.11235001035471	6.71829630142655	7.09664216281401	-10.7370158891128	16.2062204972239	0.149165020362028	5.50813207084771	8.62432215364976	5.42425984739993	-5.06758943070638	4.81254250701003	6.05081694713635	-5.73869168179782	-4.36640972547308	-0.0757415045043262	-0.805287759436347	-5.09098624351711	-8.58148690390156	8.08804620813102	-2.36850905652204	-3.46268812471322	-2.75662517642621	3.10789113448181	11.4888614809099	-3.07982402367684	0.616296922266554	7.81979603051577	-5.51019822160972
35	4.83062402263804	3.1275625267788	4.81715773380464	5.64375054659908	5.18762013460426	3.7461416052467	5.19050980328048	7	5.61418179986974	1.38374686322928	6.96364749263222	3.33167524953457	1.36941725691308	1.45119352052439	5.09789738601411	2.56862998287038	4.15416263517333	2.82069152265705	5.57393143807966	6.48712247827816	5.43149183894721	4.79451622896278	3.16724758117458	0.48134762679802	-4.29542804836096	10.1717924857398	12.1952481168482	2.64114043039836	13.7687880953773	5.82463805698665	-4.55040691153268	-1.25308629922251	6.30538880730275	-3.82943426527408	-0.0109025839652216	2.17767641063449	-9.66234622739124	-3.0779149838407	-1.31727915629594	3.18425490856301	2.23571590814725	0.263751934694016	-3.42523509888443	3.68006606448534	-6.78762509926813	-0.583030700768135	5.38039838391255	1.88120704144533	0.993965369944015
36	1.55232308267506	4.69884756043506	3.31614664401555	5.97067398434591	6.96034340110051	2.82285760030407	2.53515284124758	1.20891516742747	4.06194201401667	5.63870697338243	6.89025486864153	3.12889151286346	1.88102388633884	3.14325614782427	5.34400764042478	1.39427749766275	2.57297534347196	2.06222521346683	6.23269601457118	2.21757335263917	2.37015323452784	5.35815027402878	2.47633189216442	2.3730098040633	-4.73449806620755	14.5746952950121	10.0397904506148	5.02137412737399	7.28106706906124	1.30972496733839	-3.01429991736851	-1.69862301087503	6.05244577867934	-7.91197184133243	3.72918418752456	4.10931075721316	-10.3203558923622	0.6206149265183	-5.77094097045755	6.03099502160427	-0.217195988350761	-5.44000134946339	-4.03974394524607	0.786546191723754	-9.36066053452551	0.508610799076559	5.15304551018732	5.60399466275535	-2.10851208969771
37	2.87445796532945	6.73566798499998	6.32453676010179	5.33798068600023	2.43212498675836	1.52296223761582	6.25118947200478	6.47577944243585	7	7	1.84410979173411	1	2.14535769500531	3.72321353016371	1	4.14289668644395	1	1.5079599197088	5.14636484095211	3.84818016752206	2.47565892130914	6.48721477327922	2.31950983716907	0.158349394845063	-11.6377258178285	16.2287826535078	5.06730031562202	5.29145920633843	10.8149636218065	6.90531645043344	-3.99048831252197	4.33801028744786	5.07629248600922	-4.8712990901726	-10.0502543719486	3.31491133200571	0.708857678544544	-2.18504373209254	-7.61160701650046	7.39615057355988	-2.2949740933094	-6.43727269909921	-4.09863653679135	2.90761585913842	-4.45045294882778	2.71762933781593	12.3338038508108	10.3754403069758	-10.639783834977
38	5.04597790252872	1.53353297130977	5.94492595815519	3.90244939918471	5.04055318685235	4.9705142972467	5.35890069746454	4.10135427162171	5.82638615888776	1.69774312561813	3.64123611015663	1.58045004253091	2.52526680110633	2.71918214581041	4.35926194735953	2.33916123506116	6.6240806012259	2.62952648100907	6.00585032379853	4.15827575989913	5.53148125710675	4.02967762482888	1.15929749299221	-1.30624258007201	-6.03125995561545	18.0841734223976	5.31058712611555	8.03849617193526	12.4498035919028	3.41409240302188	-2.37243292358264	2.63519957302668	6.05256997517469	-3.51037822513471	0.751096449730666	0.804620331376287	-4.82047223744476	2.76980072149436	-1.01323552265572	3.82150611688775	-4.54167010783225	-3.06900220916996	-6.59785045197964	5.17793992725873	7.50645306709114	-1.1528877512509	4.87593678215925	1.95077487943942	-10.9553356165479
39	3.97023441671065	4.16759665013317	5.77393224754045	3.32322760189294	2.76698661621226	3.60199267554739	6.00437127627966	4.943507852792	5.64946781533548	3.52129969056967	1.09869308229567	1.02654483786124	7	4.3366354476636	6.14644762381006	2.05358117595607	6.68250546816304	2.15697023153614	5.37671230752399	6.26240399913559	1	2.36761726815274	3.89628194436418	-2.17877886550673	0.367227922875348	13.164583697704	-2.19697430436163	5.01482990501154	1.54440886810041	-0.031839312273484	-8.8126782391426	5.73910456999235	3.9583898738317	-9.17812196250622	-3.43363305551428	1.12096353937049	-12.0844055343092	-2.96131314127001	-3.9319354817235	5.18911355116656	-10.8539210708144	-7.60643397771316	6.51245143302929	4.81543909326127	7.64714521284716	4.2576155101613	0.392085286798625	5.45058735068934	-6.37705471438658
40	2.88880462815706	5.64628076920249	4.22309539261363	6.15871890927756	1.02782357519272	2.63920186170679	4.74598932903537	4.4824434881393	4.99519716255468	2.32474383874015	1.43892562254803	3.76550128201217	4.22627001570977	3.33637742483649	3.9301088477321	1	6.51703527264968	2.87148622400194	3.88783204312871	3.86683386654595	3.24610527848483	3.53206310031973	3.90545619215563	5.32445273922444	-6.74830872192168	16.4704245054294	1.79371034867238	3.81238940986993	9.08692676771146	3.97961988370787	-4.00296961019252	5.52887066727466	2.47924290239119	-4.45006066225299	-3.66967348532998	3.51801058647193	-2.09359665723393	-0.236918659044311	-0.978039244214501	4.80683566071565	-5.22255350562397	-5.28511854984695	-6.21723225121617	3.18020952777877	2.63356677213249	1.69871812158853	3.52394188053382	0.349345009822203	-1.01294336065349
41	5.49013843191557	5.70590200536544	3.19892471333843	1.82176461511682	6.60636960741316	1.38826568393133	7	4.92686656002102	3.39840984695985	1.87577955533395	2.65220842173473	2.62836588232682	3.16428826435083	2.17639908205122	4.45816627259292	3.39977383789661	6.13549475770905	1.85901460729418	4.67113480494681	5.42286396885702	3.36935722435623	4.16804365538967	1.66506908895107	2.91116344033655	-7.05843045089499	15.7912907595481	14.5216778008131	5.51338797723324	11.6564626209362	3.38666812653331	-2.38447635585418	-0.731329742055943	7.53861082359812	-4.91760198310385	-0.279177578199152	2.35114053185448	-6.40338299050572	-3.04612257577069	1.12261342751673	1.29871555606349	4.73051695746406	-4.64196144345436	-8.24331615244798	7.22376328401997	-10.7656922043973	-1.73137411287511	5.83350320608371	7.18424718627218	-9.66314265063337
42	4.10624616165664	3.91525450529049	2.21067984282672	4.25917755242055	5.37227120162211	2.31552669910169	6.9398630190663	1.82643996725813	5.91888633877199	3.89165330390949	3.53987433964332	4.68940808872197	2.92191790437656	2.65800600239091	3.081404906592	4.40793075422195	4.69761655905745	2.31566243850977	7	5.61112077423753	4.23822210913452	1.25242034641795	1.26939803353465	-0.546558923527583	4.93406372019344	12.1017223637155	-4.15829259719748	4.79739608324334	6.92775458645013	1.33184773944728	-12.4653911125391	3.76549024718506	1.43660905375528	-10.9188967006621	-1.40023476386478	-2.02827432452778	-10.9102983524795	-4.18397135644518	-5.71489867482995	5.26376926370035	-6.93847818670639	-4.5744586907178	4.35615144671531	2.37572088182428	11.0646226552029	3.58499650888702	-4.15310787573858	5.751004134961	-4.60175721096136
43	2.65757013918311	4.16102209429943	7	7	4.10565767661176	7	1.60636368330168	1	6.69680646389929	1	1	1.82157225854658	3.35944369388397	2.02287031234307	7	2.74552821026325	5.23723999620667	1.18084571648066	2.45989624062441	7	5.17546322423364	6.85604298923997	4.91562698249831	1.22574646091358	-5.52864716132664	13.6303223393134	8.5376034128754	2.86919439571232	14.2863488759108	3.95571105161724	-0.596960091427454	-0.20034011930089	5.80085718126705	-7.11083711883048	0.790372469512412	4.29834813733037	-9.55666202092993	-1.99616661983455	1.26448590712776	1.94715290787765	-0.596621532937183	-2.06657571906282	-4.51104567414757	5.12581031914907	-4.32000537770554	0.506071204931145	-1.34232952358316	5.73968864203903	-5.8572722208358
44	3.02177607683894	2.14118192495368	4.09472697285344	4.17468703238445	6.93592145349649	6.08779877119041	4.4998844499761	4.0135104252282	6.69870682856289	4.88960296923506	2.45262172911143	3.90946936682187	4.52971106671202	4.06210859558468	6.93251262578969	2.99895968940213	6.17673413069365	3.83854302070544	4.03510416172063	7	3.94347419135616	4.42757514429538	1.33768904791017	-0.154972864196409	-4.98839166582148	9.6791490518715	10.4530791002354	2.36393316888513	13.4506510496175	6.05639011150926	-4.3515209002593	0.407242533375755	6.61713696137449	-3.24050031229042	-0.0555165265813077	3.18777248073434	-9.69463365729765	-3.27022005493441	0.403303405574416	1.62395454376136	0.194766800393126	2.51249503171744	-2.12463133493232	-0.0522334167387751	0.739999872578389	5.02268151080108	5.77512208205737	1.20974560471362	-13.4063661977945
45	2.21347432037428	5.31991089967108	4.50961865314481	6.04815191170848	4.06532865810999	5.98264080612856	4.82508938758096	3.68591747619741	3.68209355360497	1.92068462918991	3.22224331492583	2.60006122223935	5.51074432169917	1.99419312241714	1.99180008072358	3.39968409274448	1.92181796958739	1	4.34226931672065	5.26384674283383	1.74974377161245	6.66797598989079	2.32010405786673	0.701754848561427	-8.5984573276093	13.6431371324771	6.38096097855596	6.21253152042445	7.98651659232864	5.0670609342271	-3.28395569399228	6.83408433460601	7.65207970510757	-4.1766317416968	-7.93122611022281	4.19154826645416	-1.20054384280272	-1.31017142214661	-8.23371222984458	9.94630774568151	-1.20208329942324	-6.39768558599955	-5.74571533545604	7.60818355449269	-7.19185464916369	-2.62893879735738	9.05613204168793	5.4648973604058	-0.828854178469933
46	4.81278587074114	4.69831191462987	4.83614068463671	4.88771520027549	4.09856266056691	3.18618502236049	1.65174955045779	1.62244677088803	3.52999694914817	2.40690247793039	1.39748223142652	6.65285555591439	4.75061191446617	5.19633799024429	2.58595936646209	1.59059247071693	7	1	2.33084830185622	6.13688456880125	1.18372893365526	2.03808597084179	5.43301500893606	1.84756495018168	-3.98167142006159	13.9538194407462	4.01900045216579	6.78385928725901	10.7307543122305	6.57924594531579	0.70554101361151	0.175349345483065	2.9825909331793	-8.63454650057237	-5.86345343065678	7.0168197745797	-1.10924403781156	3.39502181066339	-4.85622144543079	4.15495346726381	-1.17429627332721	-3.06190277686027	-3.55702378143381	4.22666594775898	-2.23369234197043	3.25883909205934	-2.98760810887029	5.88677997738535	-1.71065023715063
47	7	1	2.75904138577214	2.44381985323237	7	4.04084033649543	5.72577232206356	1.73884205406859	5.60836422394942	6.36075549517698	3.16985418412418	1.01186293349874	5.40161802773741	1.5357522721083	5.80587920264801	4.85772419297854	2.86565834835693	3.4537471327937	5.22798274959247	6.59654767989199	3.21585265819157	5.64401394025468	3.56251522962174	5.48942232991843	-8.60419146794417	11.3744732622304	8.20479714752694	7.14420999871433	4.72598440657628	3.06920001218254	-4.16141149491546	6.1601539923513	4.21188106071188	-11.7905836036163	-6.45110391909207	-0.314351751852607	-3.64213719888388	-6.34435561176262	-3.4921357934584	0.988501360269376	-5.3789688680025	-5.58673912637908	-13.6486206844564	2.91011083218425	-2.4702667619973	0.480900612261762	2.85706604051562	4.56062162530963	2.00329025654842
48	4.37034564576838	4.68770833929928	6.06049209340618	3.97130642404052	2.53763933975016	2.57485104302897	7	2.92693937089272	5.69306146376947	3.22498823017084	1.14923590530863	2.26286223652674	2.96604090381417	2.71557292285074	7	2.62451746685427	4.40291257839502	1	1.97547677335598	6.0824299197849	2.23713698553963	3.52215055740413	5.27365875640092	2.46247921120788	-5.42313695522596	14.8908775542199	2.12289366229864	6.15221146134822	11.229433558342	5.97977322560303	-0.845390499479816	1.11603532796267	3.69540005146547	-9.42260539688922	-7.01228965878713	4.90966002989764	0.728606812943354	2.52845898073571	-7.95624895383789	4.80583567562177	-0.147264334478106	-1.97627462365647	-4.8611941615175	1.31614144852136	11.4657134517671	-0.433701232296191	5.19875451467649	10.2721542990732	-6.19614514140202
49	1	3.17067653385797	5.05496927182204	4.36233626287298	2.40486599688403	1.35346850409546	5.03430239164261	2.53755310489379	7	6.48244199080665	1.67148154027261	1.68478514627921	3.71344975469726	3.59887353795759	5.72881194256739	2.91682725253772	1.99901446183544	1	3.25967121288764	4.32886073138975	5.94064153202415	3.84872208171074	7	0.790576629596551	-2.76417013631833	12.9581407850966	5.02343899809515	4.61329001112871	9.05388308556535	2.20398067032314	-0.838554201939188	-2.43319180599948	0.572280553812335	-9.8382174713801	-5.34564805541148	5.999242116562	4.00003684540991	1.51592414858856	-8.09128229142915	1.7915020304068	-0.809882214383078	-8.14759192246359	-2.93146567980983	1.96665445168628	1.63898256086211	-9.77340113876819	5.5412310225262	1.21123206649288	-7.64120714651184
50	5.11073251106703	4.32156807494054	4.16114216868378	5.52497913971139	6.02957030824635	4.80230697482232	5.42566625514141	6.9671424856035	6.1501162483384	1.15197115907751	6.65524042956916	3.65823551987447	1.1980806235122	1.23654710916861	6.85602522857741	3.30497658713379	4.76930139157716	3.29479969309938	5.68364030363789	6.82228534967866	3.9232039071319	2.79184833008447	2.88699194685252	0.989754756853486	-4.52663145917418	10.1416208081869	11.8864822213095	2.84459695036471	15.8961315236437	5.97730607660739	-5.39611894954185	-0.836245384518931	6.07578148835114	-3.42345051114557	1.13745957811123	2.42324070672687	-9.39839195877594	-2.28324099214429	-1.58643879228338	4.66948688633875	2.34079347460676	0.682344414666768	-2.29702360808771	2.73520419375546	2.14623559773958	-0.311731513080746	6.10589099761533	0.973963457377821	1.88159724657108
51	2.78026955224263	2.80459761454242	4.80329490180485	3.80956474661424	1.78334737291369	3.00265296079651	4.97274817780883	4.86567569120434	7	3.90160608293862	2.71848214615947	1.43782488318728	3.55304465319268	3.39504437462507	6.29640712198708	3.89542227893041	6.8714641034596	1	1	6.82115026470598	3.84550990609582	4.52533241256985	1	1.18224500904396	-2.17464552152872	12.4855222312033	4.33294537206013	5.71785922312966	13.2753318252322	2.61058996324031	-0.126273714564774	-2.2362603997514	0.184101922484458	-7.66747196884168	-4.46176609411208	4.79270290181259	4.59582591715715	-1.0964831386575	-8.49862041146426	3.87496417205308	-0.372375766377121	-7.99767914497734	-3.33049710510045	0.54811451897018	-0.435217789453059	-1.36659192251304	10.8482014892591	2.82747226132477	-3.4687978239924
52	3.72831457800235	3.98679938102758	6.46091520254603	5.78373322687786	4.42821414319111	5.32037519699883	3.34512034852557	1.57434149606368	3.80895967883112	1.16924659799411	2.41949385374961	1	5.35656155725554	5.00398224935466	7	1.18949568034548	7	2.29356773808943	2.9101910625614	6.5098048696957	4.19448459132792	5.34843843340698	5.98789959616344	1.02977890022518	-6.03198604390084	15.0621905004998	2.74015221449695	6.75341762497382	10.5098036846703	7.02775574412036	0.175569115608802	-1.06245918230987	4.10210056975091	-8.56380403838802	-6.81889706308494	6.480406612942	-0.806636910227993	4.19367399383269	-4.97568254981187	4.05546922609555	-0.256838533987872	-2.8811616645486	-3.6739325898229	2.9071461638139	-2.67852160590553	-3.02131763679838	0.396332076048043	1.2937240276143	-1.55944073819856
53	4.2571920400615	6.85614706787017	4.06615940081505	7	2.16836118560094	1.04360671752155	3.37563795050791	4.74441158010959	4.17696482476667	2.86453383451084	2.43830835547631	4.04015303539439	2.39970655048674	1.77809452143211	4.89792209266885	1	6.22492965074229	6.00445642839844	6.90087675975358	5.58042105931614	1.71575373815679	5.35959501299591	3.00539347812438	6.19722948416975	-7.11224831614519	15.4387185240535	-0.164895141782106	4.1088664317044	8.62627567968556	3.75968850688108	-3.96825061862315	6.39358399056148	1.97407798408162	-4.41997105964143	-2.98527736828444	3.99974935352022	-1.12951782611006	-0.960109754654813	-1.94669637000826	2.85321560299107	-4.34425457617655	-5.11372124210115	-6.82133376272391	3.21783371572422	-9.27972565226347	1.06517553365761	2.01240650427386	0.18622422840816	-5.55477902076718
54	6.4990840623087	5.75045595829721	4.63721065557547	3.09018359262215	6.73359232177381	6.45119736280307	3.44358409359126	5.71729816538242	6.75994086192874	4.18257473500652	6.46984540489491	3.88736876142569	6.28179390919059	3.66399065696035	6.4527310935718	3.24108007442167	7	4.56362676790138	5.42282987017513	4.2017939980578	5.15006861376788	4.9186113896112	2.22273398450454	2.2019508718867	-6.56922847160441	16.0143370184877	13.5606824131543	3.39517857521238	11.700028553566	3.94881769511703	-2.22017877239492	-0.526216902062393	7.65656656654245	-5.09380227308449	1.17688223626603	2.72301941254621	-6.00679359017651	-2.79893119987053	1.35193704002367	0.210002574250363	4.82235356619709	-4.6013584504237	-5.97678353208547	3.78931217857187	-6.76128123043915	-3.57180337409744	-0.0217866343872644	4.25999056238947	1.48329981858817
55	2.38070921109036	6.43196081439272	4.14513248563849	4.5070590083968	3.67294703919926	1.34811330664171	4.8939173375445	1	7	2.68866287774093	1.21733306118595	2.18765680521517	3.131525090807	4.1659678508717	6.09889978654226	1.89039837911255	6.95214025217661	1.99666043087792	2.96890516837737	6.40816211109966	6.10061491639563	2.46310579212125	1.08381420073835	0.856401394698593	-10.7495701905999	15.1167735586697	3.31152986458158	4.61414546845342	8.05689986120828	6.10427566078524	-3.31344242514997	5.95133365074048	6.11190172719276	-5.5186221626545	-8.82793302216039	7.08993871035675	-0.762096641884372	-0.278821619900988	-10.9667156619877	7.8971171054169	-1.09943640489434	-6.54371184643422	-3.5144087845414	4.20062451627867	0.346757460858352	-0.623382834601029	7.64158163593567	2.29631236609044	-3.49332393246456
56	1	2.78205383274308	5.38008808000334	5.59524918156125	2.80344980527861	1	4.24869154598974	2.62690843691116	6.54515520686675	5.77052727825249	1	1.79487703665234	4.34837268508643	3.83537006248712	5.23037107095814	1	1.86664965877418	1.27790240892599	4.15883343695338	7	5.03181056701924	3.09370503164451	7	0.633854049553529	-1.7879480216297	13.0775362277302	5.23701729176194	4.2372435443386	9.69531537387378	1.76865998890386	0.678857849472289	-2.38392618062907	1.29496843648722	-9.99851133453265	-4.39344977403844	5.53390623422625	3.25667061612491	1.46888969550829	-8.01884354097098	1.5419147093597	-1.14102872565544	-9.10283840745061	-3.20876288790985	0.801516060360601	1.3161148611257	-9.53036453115973	5.46161093573886	1.78167819281039	-6.45161303956773
57	5.10622472595369	5.25913372720051	3.57664399233374	2.14888452157111	1.91063678247079	4.87945261773437	3.54605795647886	1.84965318918138	5.98540010039915	4.38378431120688	6.63870035094601	1.48578733602344	3.20313077029882	3.6568606095041	6.38110378638203	2.32982036610491	6.1582840113415	1.12005233550841	5.3198372455968	2.88488446172406	4.14001459647159	7	3.95751974895849	-2.04243772826439	2.60528772373989	9.70548984617385	0.212594519980738	4.90891724222632	1.6437284111477	1.78950989042326	-8.20925610473947	3.10573632400308	4.3317696408014	-9.86953385245874	-0.759776228798523	2.48400383021191	-10.2798149290057	-4.83202116062879	-4.74857616464771	4.70949168708742	-9.79937973206164	-6.18123817932239	5.64912211443598	3.61188373751792	-0.449154741516111	-2.20963077237714	4.01538936190362	2.92674676895819	-1.53842667062825
58	2.61257500173039	2.74631723378715	5.52600251028989	3.98295492554551	1.61351153922425	4.1391453176385	5.3919304754106	5.35652007516337	7	3.17250283041239	2.42344912769724	1	2.44234103485782	5.8471551863265	5.93163165927036	4.53640448979945	6.56297644317303	1.79206215006447	2.24388735392009	6.7267212726424	3.15710462208708	4.77391527675413	2.13536162651804	0.832359824844274	-1.12908362516698	12.7608997618838	4.77669986501901	5.4211573856138	12.0351153931418	1.76833564339537	-0.925225807333085	-2.94800317887209	-0.14104156366386	-8.99480536489858	-4.214623005861	5.34118926056688	3.75496994324608	-1.25514750589184	-7.75341812404984	4.5924077508747	-0.140793119976434	-8.16961812622495	-2.52976152400789	0.630530287928678	-0.4096149042947	-0.715122805863056	11.6301325438629	4.03308354305292	-3.56859733918789
59	3.5665239643525	6.07620223276237	5.14738031949333	4.69520324843182	3.40242980721126	1	2.52121940973478	1.94537001987658	4.88417497259073	2.52190754405281	2.20219049283137	2.82543029311747	2.30195109087194	2.59770653324838	6.05791173930116	2.34227808845303	5.42554642916709	1.63717988726765	6.35379877516168	7	3.4903386826222	1.67683938606097	2.62882153917993	0.0568401800740282	-11.3608355391067	15.1509207169205	3.57406693573467	5.49777611240656	9.09911724713216	5.88908622069438	-4.59119595570778	4.66881237152141	4.69057944297979	-6.06438972486905	-7.89037602154651	7.26062323749468	-0.712470245803754	-1.761635884829	-8.94354441787525	8.76597344598119	-0.451643900040711	-6.97660668637338	-3.89687698038147	2.06988414067477	0.922821667413461	-0.53528318955874	3.36317166757758	4.17782374714916	-11.194937915566
60	2.33551763146093	2.61396686283084	3.88881349521117	3.92547973664182	5.80978576405535	6.05764131461215	3.7116053996544	6.76996462573713	6.2642248621377	5.01347542848644	6.77400503647076	1	6.42072332325934	2.52383932388547	5.91482031985921	4.28351981340991	7	1.71087053272445	3.31397314867856	4.37406576850591	4.11697910131953	5.14428244115829	1.50000948470876	-0.396862376874394	-5.81839992754179	8.97070152101542	11.5441059945353	3.80835777138942	13.3289476231566	5.48436241122757	-4.15235746361559	0.354781566304334	7.15296684023509	-2.74914872942251	0.54519461107815	3.77709833177225	-8.99415601734078	-1.43490257445368	0.203167042183913	1.41723824356093	-0.037338345243853	2.83153655205315	-2.22669740192089	0.427577330903628	0.464135498365906	0.160701591479808	5.55010253561125	0.607051169803273	-13.4346278682407
61	1	7	6.83289741686519	3.47097319192244	4.1247029542429	1.56626957457184	4.28196543878642	3.22571795884533	3.66003905548942	1.08512407391172	2.29951352616385	1.31692055610716	5.80511437321527	4.26055411652797	2.62525327171881	3.43778542351524	7	1.84877969231123	5.11835781652874	5.69491661581951	5.44836142824339	4.0301301587812	1.7501621758417	2.99068060714524	-9.6686724717977	14.546985091042	2.34843156619911	1.92258623664136	9.30713413588281	5.7076823182052	-2.73052484558198	7.77216951398416	4.90066647556897	-5.02186861643845	-9.96460636530047	2.8061318338331	0.740260710238729	-1.61774512815603	-7.64675418628046	8.74973486079815	-6.46978084310672	-4.33406486991109	-4.66713054109145	1.58172166066432	11.9744204104206	-4.23135033944867	1.83299486428693	1.23097769691925	-6.06198742539348
62	1.82737776595655	4.81866053978374	6.58007442457861	3.13306919036544	3.49322032825852	3.94113000869581	6.2957181261403	5.06257875249237	3.51640690549487	4.35689175836633	2.57817440052189	4.94676746636864	1.31205428595781	2.29745942169564	4.03620749230184	2.93920497593933	4.2172053788449	1	4.4145542398388	4.30727422748593	4.51856116397249	6.22684374447511	5.45962726385881	1.79838773602992	-9.87820085039608	16.5753546290709	2.52125032325895	4.71167567228342	9.05942517844307	6.26733981443527	-2.58353072821512	2.8811378867661	4.05889441526742	-2.03851551397168	-9.17921719095421	3.86441789862871	-0.142728525988257	-2.28981123052994	-7.25120513527831	8.61595749746845	-3.24405180384801	-7.00242805410446	-3.7196922824476	4.58486186124888	-1.12552673383072	-2.53840468582404	4.85306063374088	9.60274333120898	0.420666936976838
63	2.75066821044304	1	3.09424224391089	4.72970773644786	1.03704892826157	3.25938027941064	4.33785165150426	3.31575676418685	5.42150567816027	1.45388550120791	1	1.77557124258053	1.92553507733172	3.29034081285605	6.07788262794556	1	5.65564980458955	3.69719237777276	3.48110526103883	3.92471400086784	2.46141123024546	3.98989797235597	4.23026352112388	0.481030664919316	-1.34858512404846	11.5240560071843	4.3166777110199	5.36489043619238	10.6908747363699	1.88677467288562	-1.4233503812379	-1.79984247904799	0.625002373705089	-8.65452010002262	-3.76877107661359	4.27000369387263	5.09085623393562	-0.57847458812898	-8.14606702865286	3.69028527270628	1.37109752431484	-8.66135033136872	-3.84371202479041	3.41642121781677	3.70924633980292	2.38411772290941	-4.85990888334487	2.76417007887088	-2.64176469518272
64	4.21184619264308	4.79438625733072	2.88551352950786	5.0511377705547	5.00224086599268	2.11552752636312	1.87658475779641	3.50342671072563	6.77789106157117	1.37590459851859	2.49953097970046	1.96634750063834	4.2601217849376	3.42482475786348	5.2090889911976	2.38853819570836	6.84553569233946	1.14674709575352	6.75291817022067	1.39436831825613	1.05941663343449	3.33914757048889	3.28202549475606	1.39389560809408	-5.42985662739197	14.6925207110018	8.46416803054174	2.32365454671292	7.95981173466075	2.81706163087191	-3.29901149155784	-0.913593400612689	3.35052340509404	-7.64808429159756	1.15445311307733	3.90572954109494	-10.0074259037578	1.92389272797851	-5.97980919709614	5.80403654248694	-1.11239824122565	-5.21358510931868	-3.13411290239029	4.29678216177611	12.3493902932591	-1.71213802166587	-0.446490926608559	0.905070139073972	-1.98188340433053
65	7	1.06431475028505	3.66359743547153	3.2032220423048	6.19845063099529	7	4.29790925954414	3.41309629572535	2.16210697611851	3.32450407906687	5.76269497636497	3.01524377996719	6.42712104124668	4.04701579607369	5.40265873798868	1.72061853869065	5.59617227807999	3.51658319101266	4.92074229934378	3.5138059831265	4.23128740230376	1.29776051576694	1.78231893584162	8.28920795764256	-6.52126314807339	12.4168514128894	8.85420355454634	6.18496854363042	3.78868441391262	2.58734128981584	-1.09576899293152	6.28340576205598	6.40560155366579	-11.9346961299852	-5.75312014111501	2.79338991609078	-2.77301977937812	-2.47107832246747	-0.853225136973433	2.6052748323459	-4.78040753621351	-4.98875447103632	-12.0649290478264	7.07425597195378	-6.04783478326858	4.31883661620773	0.209426051053432	1.60084931869543	-7.21156702724324
66	1	4.22972583611566	6.70535190082802	2.96971738271594	4.26938145811379	1.9735628661323	5.7137476452421	2.12843681067376	3.04418708792111	2.23084793218023	1.9120466994321	4.78166530058872	2.38718666981805	1.70031914367728	5.80133656752653	2.1968382643219	3.86001861867924	1	6.43073569528074	5.38671318369431	3.06054809584803	5.89772431961537	6.51658477982272	1.36562828700114	-10.9823172051288	17.6136955000575	2.99130034260188	4.70334026211751	10.3434909913951	5.85669261254124	-1.75344020779612	3.14779858372882	5.13945193263625	-1.83717487619775	-8.02976539774699	2.71663985277831	0.267913723097691	-2.17741380375499	-7.37947068712733	9.0000671778265	-3.26007229680082	-7.18726380047879	-2.78802940853177	6.73598373880741	-2.71434054514903	-3.23830044800896	8.45493080586935	9.16384336933045	1.79263506929579
67	6.32539772157835	5.41109036733658	4.30571918241943	3.22565484218606	2.214439615704	1	6.31006806199424	2.0972695113592	6.33211081394387	5.56170536664675	3.74222670472569	3.92642038405077	1.47498182492496	2.50516413366136	3.98053704955124	2.42976388097837	7	1.73930722160556	6.32976649456795	6.60131234822926	3.74344520512715	2.57829897963179	1.9232066059884	-1.0154694295303	0.172851087347076	11.2492142171416	-0.69207908405931	6.25199156680032	3.74049038783278	-1.57330602941983	-8.16630282701785	3.73046901458539	2.32096139119591	-11.099852582511	-2.02801263560361	-0.32280461058057	-9.48602880697704	-2.6960742574937	-6.17057775016837	4.22702429382333	-11.059505863777	-6.67011275965218	5.53264901822583	3.52390449695221	-2.78489143475507	-7.27731789629904	3.89328406857561	7.00967812246888	-8.83487671633605
68	1	4.33965118737774	4.52291519303771	5.87445134298177	5.30536733631024	3.80722723635047	2.70963012591553	4.34389024138665	5.84964042548242	1.59912122301726	5.73361214177397	2.84280287782577	1	4.1283328861584	1.46518422089008	5.07739267060818	3.19974564454556	1.7677591655621	6.74093577209154	7	4.20389965193251	5.38217693068832	4.79290221106563	1.9014506894962	-9.13971268488082	16.8434582322841	3.45651817723689	4.65098480091129	10.2620460510491	6.62123774740808	-3.57255937814191	2.79499179184897	8.33387732032788	-6.01246652436373	-7.46931731305443	3.17448490436877	0.165081143761652	-1.06011076344171	-8.33428445255104	7.9771217163262	-4.78659345327099	-6.82628346674185	-2.21415467878534	4.64077314026467	12.1887812415453	-0.986209796833269	4.67108521223197	2.37391743789293	3.02464621364636
69	2.83590939450829	4.2223992960874	2.9392461338531	7	3.28850205163574	5.25427855721848	4.69106605397576	3.32597926851016	3.45102487041406	1.86651293820884	2.04673815087179	4.80062720644294	1	2.12057673391142	1	1	2.15026822851906	2.3146990208631	6.15236445023822	5.3058346862941	2.92290057773446	3.09749545000675	7	0.325058288727494	-9.06374976413072	13.1762472005983	4.45214295510181	5.2016929425505	8.93374417355345	4.81691609210408	-3.80452778585211	4.94704483656241	6.920262228709	-4.65671652016547	-8.22342665281048	3.11983749770366	-0.637978890640819	-1.62903296529216	-8.27025949315146	10.7176152838365	-1.87685358809363	-5.06387457040152	-5.34097951424051	5.31341044168824	2.83483366640484	-7.44094596052507	2.30417867980203	6.09291309604849	0.101674415746997
70	4.59860921357107	5.31850257986596	6.5675440576119	5.87276809087427	4.46092282016017	3.93244725397976	4.81258600428105	1.02738800190201	1.96665633841596	5.69960316560143	2.86802382743293	1.88723285081393	2.19620137747523	6.29965714329052	5.79617101905429	5.95765142918186	6.90677965675248	1.80122641829578	3.00719820931561	5.69219644740883	2.94413691131736	5.55518027628431	5.37421476819585	2.02653885339876	-5.8548362421715	14.5334892107659	3.28026163329633	6.53266986409063	10.6055864144784	6.16906055680593	-0.0997555188977046	-0.932218391326106	3.81132215444313	-8.40967189736492	-5.754467351476	7.11996203350301	-0.522444571336873	3.08813584285579	-4.65973799624803	4.23206879197918	-1.79406786761265	-3.79124699906905	-3.3186255169042	4.24139253696802	-3.20633644409555	2.60674376401591	6.95471647503986	8.69858697878538	-1.0138092825875
71	6.36118401667126	4.49845228007437	5.29119936523049	2.90293782669508	6.98052857021012	6.6653887230419	3.51746466885044	6.21914559169292	5.82432076731697	2.95521587074242	1.96231560545883	3.81513154690838	4.17672339081996	1.96786460004449	6.0553317532807	3.25692863464338	5.85433553635543	1	5.62515424948762	4.2347997737592	4.73844656021231	5.41128742224494	1.7932345216558	2.26445053448642	-5.82858346412823	15.5016009951581	13.6488980834865	4.97563150562642	11.9769571723497	3.75652077696003	-1.53692099085654	-1.62005831142015	7.63167367537894	-5.20680950904365	1.58325070222999	1.58996919977574	-6.36112605830557	-1.81114454608953	1.49370523657689	0.930354511018942	4.81057668740007	-3.91038229716565	-7.05029365101532	5.85681735874477	2.72848696992489	0.103039958128664	12.6582987307227	3.50941685907901	1.74976464823458
72	5.08521606317166	2.17176083080479	6.30824510374826	6.62432531776614	6.10690999913107	5.15831457609233	5.83737499935569	3.41289010930991	7	2.09774033439653	5.70927452235365	1.25160188529349	3.08540932552055	1	5.94503507871831	1.25651983742801	6.5518723440691	1.69730238072186	5.5645864675572	5.4570281809169	3.6970145911465	2.23432880756897	4.48665873919923	-0.531053199963045	-6.21028811413944	16.1757876101594	2.98013928592037	7.54211490192145	13.522292982814	2.12828332130938	-1.71767316421565	-0.0176923734492427	7.38565710530157	-2.70051834179036	-2.92302206009168	0.23495144961412	-5.15619290035363	0.278157618930593	-0.411184789780735	5.78768553050697	-4.81713650230513	-2.33753359924054	-6.4152925051467	8.38783843416621	9.76595112889726	-1.13482015226254	5.20628731035738	7.51971318907811	-9.76794474766757
73	4.71192614406681	2.18786855909827	2.45872734970926	5.42631593856173	1.68728343877329	3.15805948043017	6.27285079283635	2.75556323117162	3.50758192937193	3.93294495363702	2.9064201478082	1.44646030344628	1.43818137654072	4.30513296644917	6.20613253957914	1	5.83070773232097	1	2.21665069494192	5.55975794994068	1.9567242087824	3.5817860449144	2.82155663809573	0.415335298777838	-0.66992774754948	13.3493727528142	4.3018891465527	5.29303649242574	10.3989303036681	3.07110324305641	-0.416608958798625	-1.26526917197667	-1.0113827914186	-7.42444230341025	-5.51190969141812	4.41025354242463	3.87175059892792	-0.172289295777353	-8.31536706482723	3.36509610253585	-0.50501658358682	-7.87378291067969	-2.99141979764919	0.158043356278905	1.70001166196658	-8.75023837887791	6.44350724950523	3.37232985463273	2.87253868177242
74	4.84911486183318	5.11905941160619	4.69908829206499	1.63010241448795	6.04508518970134	3.77593593651564	4.70951949993934	2.94995787237359	7	1.43985210415727	1.97844076491933	3.53485473896758	2.82095086620566	2.2372543025384	4.96624988958551	4.19763776686608	6.51475209187901	2.39234371316941	5.26010258183079	4.3253563691688	5.02038665641395	3.09840242637476	2.18462786802799	3.5277171595441	-6.48386028270287	15.4743576263623	15.0648347330871	5.13733890808109	13.0485208231152	4.02809953474145	-0.316204177245941	-1.35667355281214	7.48592632969068	-3.33333277091626	0.631949041666699	1.89301185847032	-5.71778025684465	-2.49987164483161	2.23873151816064	0.135527390832369	3.66815627403349	-4.44359036425125	-7.55315754674802	6.57202428059085	1.31399089285068	3.70558407922726	3.28440490701706	-2.97819394678654	-8.66187963687248
75	3.03571287095058	7	5.53856630591254	3.07155636778903	5.03566447249765	6.45833298942809	4.799851815213	2.73985073897323	4.30225030538872	3.84528509297749	7	1	2.22461920011714	2.77980213973044	4.1231926470569	2.16776594484652	6.06229463808907	3.17260797653903	7	3.16675644296427	4.55521006830565	6.97270510703261	1.69036916827599	-1.68453192904281	0.650269435442044	9.51894226422402	-0.907106099451314	4.33661431054904	2.30636896408699	-2.25675199850385	-8.24612251751183	6.24055128645977	4.85605137909156	-9.79119810964803	-2.08957353766583	0.263635346942809	-11.9982379810098	-3.21780490877245	-5.49488289834454	2.45620397244477	-8.76177232077187	-5.82829072537904	6.66687405443255	3.75184991335834	10.6852505260001	-0.651905044029983	1.51449310219605	1.52321372727552	-1.70112131878354
76	4.19953901893093	5.60170881824801	7	5.36832578531751	4.03792816460571	4.4091714844766	6.82450640033488	2.51404375164481	3.46429263286599	6.60921781754011	1	2.41017122056684	1.55553102753942	3.9128929974088	5.80704528429243	4.72972070307628	5.15049732285311	1.15426786343286	3.87165217844705	6.37232526988067	1	2.9363532381375	7	3.68754315459197	-4.9293395094339	15.6832991108033	3.78600547662634	7.29928341217811	11.9836372216137	6.14868720667628	-1.22478653200001	-0.967020575022127	4.7628708782842	-9.52422921106786	-5.38339947776663	7.13861342108846	-1.74785329331545	3.49424298842488	-5.72177591503419	4.37809160672619	-0.353853937970514	-3.63990512964273	-4.73377974449435	4.18407302686169	-2.6844586819775	1.11068263774954	6.65599598208833	9.70684724712129	-9.63072295985729
77	3.94273181149635	5.32300352999373	5.03627890722595	6.24306378573403	3.51850221423592	3.58646930220349	4.22242973661003	2.48368787929048	3.62125974109202	1.33805036000223	3.73280539527518	6.25058255305907	5.51032339063855	5.194413308559	1.87041379953754	1.35105469584018	5.84630209811796	1.66871364857086	2.23708008330927	1.00556211578312	1.17619036135349	1.26205982196226	5.04915878142276	2.18975374951774	-4.37777226445766	14.1142034694126	4.03828712230438	5.86511986433487	10.9600671700476	7.17091563834903	-0.24673732585838	-0.439965023939693	3.84217227758056	-8.82364975508247	-5.79138137985897	6.89035488218404	-1.00243214656905	3.00697340773249	-5.42117926827738	3.11650175286608	-1.18093327898861	-2.10337473569018	-3.20141249389777	2.16844599366361	-8.20628448117206	4.07626836443487	6.95121547260621	6.00775974523554	-1.56454163922907
78	5.44411936708198	5.75449661390862	3.69659642235987	1.85574869190999	7	6.84471391803031	6.1509957850666	3.94125166880074	3.42471099384191	1.67576197040259	1.61272875152897	2.90760996237658	3.53103944492479	4.76948618074817	5.80642454446977	3.83793416988141	7	1.72620229336979	5.53194114042173	5.49904398124463	3.64669166683596	4.31703191027134	2.36056210272274	2.9405585366543	-6.45807928946562	16.0508191221986	15.0584761777825	6.26829355250443	11.1566772572652	3.17350847015941	-2.89057153261279	-1.15857070913819	7.66614803495347	-5.2630865881368	0.022001412305331	2.05403330091401	-6.55971046729118	-2.65865221781448	2.23317173795857	1.30181922581261	4.67001026792994	-4.64571935444153	-6.23784536087957	7.92650413430176	-11.1524814017229	-1.26402674114245	6.28505728782208	6.78750816627869	-11.274298473015
79	4.3420371034165	5.79564587265335	5.0571473091073	4.07594450998097	4.44277167695624	5.44514700637718	3.73480990547967	4.22032844067717	7	5.86592993720564	6.78780774121916	1.52222159413687	3.11691140450252	3.74992470086557	5.07232660432127	2.84744397508251	7	1.23592161011326	7	6.56271959340987	6.19773487320009	2.20949760758412	1	-1.05112223050256	-1.15925632714663	10.6742098574722	-0.305620090759693	4.26407913489545	1.31200581126701	-0.730764903269166	-6.46167577745224	6.76801407025009	2.586300399802	-11.158555553546	-2.18749619268818	-0.539268746013049	-11.8575430184318	-3.50101522294138	-4.26311732323647	3.40460217479395	-8.83613687750103	-6.05845508044738	6.46440381792626	3.28518098852366	11.2234465455534	-9.17897544549251	2.44952815304857	0.868750264759369	-1.75413748599179
80	3.11388979504315	6.21128380540644	5.33208947762226	4.05744434221096	4.00667282380338	4.15069413862136	2.52317258478197	3.46383951829812	7	6.11710693849423	1.94843479470165	2.55302604458533	1.1401073633509	1	5.73549321699484	2.00374239635098	5.85489580817245	6.14829905995166	4.87884586406166	1	1.49601363944943	6.6744567982412	2.89000611514886	0.551605058664003	-11.056704420018	15.4006447053678	4.0821454802086	6.06695403227305	9.62617994638736	6.04930142151815	-3.36536563287872	5.16009662940449	6.1136877040208	-5.53538887625315	-8.57826226316026	6.41056693992831	-0.837203641126334	-1.05425981709874	-11.8719744708142	8.82488025320435	-1.3130041233325	-6.87936122334282	-2.46898580945727	3.37902646798376	9.24556988454722	-3.13571435119839	6.16992543228011	-0.230355048713592	-4.97713775655797
81	7	2.35840410787446	3.08916401771328	4.30554362180823	6.02766060774018	5.10435286564479	4.23375556918061	4.6348681005583	4.04099739299745	5.71245094887797	6.15108031021413	3.19430631240135	1.42682931119294	2.46323900134452	4.67816820198052	1.84297007643537	6.04556985320493	1	5.585349758089	3.35947550984807	6.95461500901376	2.53205899186952	1.58614412266076	2.86227995434574	-7.69446336392272	10.7547158375566	7.36075424884434	5.608520818008	7.86240959721377	10.3460155013139	0.0884146299495681	5.66848092013048	1.3139254971631	-4.41544984595289	-7.29513368293798	1.31184488385681	-6.23822390490539	-0.647612099420201	1.17149202756285	6.24544574184558	-2.34509293354683	-5.3984492397613	-9.34615908056125	1.87404435973138	-7.27190768826613	-10.694594137598	2.0052252427677	1.48475194634528	0.94397194553862
82	4.68742061202566	5.01814174190185	3.02462302921848	3.86233521278341	3.30408713593614	4.89515665613889	3.18741333410946	2.53890464046297	6.072338905164	3.87574727608182	3.83986348302649	3.50840806821144	4.6866458161574	1.05505106325249	5.74567111450086	1	1	2.07854409747512	5.44238451428137	3.41701087121346	1	6.36223600511807	2.31099017133187	-1.27170839741807	0.632734526633696	11.1910585262736	-0.244314073501282	5.22043074599259	3.68274386292561	-0.712729222775461	-7.34510099179728	4.83432482587456	2.70193417566158	-10.637657529507	-1.22798282488482	0.643342180400014	-11.0073064223901	-3.02512949246649	-6.72210433357292	4.62017309706008	-10.5933118785293	-6.57395192006806	6.38712093133356	3.56291806288973	-3.46784302472094	2.98950099568635	2.37701260871194	0.169806581919557	-11.8746232960691
83	2.09300162197557	5.30459437260192	1.69140405646605	5.1877482477688	4.61564754569362	6.43611154376033	2.91341015604404	2.97500912235574	5.3308982415279	5.01507935697569	1.35966105523229	3.59043848537751	4.61863424828993	4.11788272314595	6.65176371441488	3.56315338605721	6.64350262614628	1.45752810577206	1	5.92473823642806	1	7	1	2.03007192022956	-5.86004613263319	10.1352809837673	3.36575289127881	2.96001250937873	5.29193219023947	4.74893773659315	-0.769082624503644	5.98294399670404	1.88546848522005	-5.25768166207269	-6.15778388702559	1.86214827661681	-4.93287461316524	-1.6228848527778	0.887134388929058	0.953237687180343	1.10256131833569	-2.6218751327642	-14.4546657364246	3.22233100623433	-11.6568281458858	-0.697912807012931	0.409827246507227	7.53344087305646	3.49579777505446
84	5.73210649519691	7	4.10668160020581	4.46961883576867	4.02522142264951	4.31872753446918	4.75421500040618	3.59460263111925	5.02864522319084	5.27953464840771	3.99264319730254	1.60005709596436	3.08765616738963	1	5.76773535156802	1.91253103246469	7	4.62490596687354	5.21941438790594	4.90296728373635	2.70606344392316	6.72686249929624	1	-2.52062306163857	2.48107682532839	11.9562617652116	0.645994182456486	3.93061257439414	3.0472975544123	-0.824602436627205	-7.98154620375116	6.19576764559717	2.89529649112797	-12.1206289313128	-0.882981594981769	0.923860262703665	-11.7865369443878	-4.50752300827215	-6.8016395342192	4.88530109489913	-10.9768758019192	-6.95295139658093	4.89692660303252	5.18261286084597	10.7984820303961	-4.20311655242528	0.939167876712236	6.92016939036709	-9.34878657255856
85	5.13690475360595	6.01314083227274	3.72197306761021	2.33284575628665	6.11682767912274	5.10058483840743	4.25753677569997	6.53464695220386	6.86008314595399	1	6.17388762255877	1	3.61667000323099	2.00819634881748	7	4.29636059630358	4.4778063959727	1	6.12555719920206	5.92701670073056	2.95259936927936	1.03277748710266	1.65510331901266	2.35333578071582	-6.96352774987758	15.2828707578509	14.9186197617789	5.39191094641296	12.3085119202936	4.20266595815857	-1.29502520295596	-1.14240475162036	8.57912631854014	-4.98994912278878	0.210681982961353	2.1496887417911	-5.09742779727384	-2.10220923705829	0.625796443058617	1.12961153128822	3.55218333962679	-4.85626539363484	-7.48284311127473	4.08192058249542	2.16418808198398	-6.19537161816457	5.78209556086427	3.20770755667754	-9.64919550657447
86	2.79782780300784	4.80710240134553	4.0433766870535	5.86225771423455	2.67988590550375	5.80939344932719	4.62636700314393	5.22798819148429	3.47537809481862	6.41724558805923	2.16557574183756	6.04157405071611	1.37644930913746	2.31905005391995	2.33515425929429	3.34070709152567	2.18777221010193	1.84523149724204	5.09407546523593	5.94799330405243	1.19700963920214	3.28143046197862	6.05699759773487	1.18322210324221	-8.03059644144344	13.6157433573525	5.27588292076864	4.98066475741725	7.69192122676027	6.02934675231197	-2.13221622281878	7.05849780776011	6.67810538855677	-4.67451818427661	-7.34047149465683	4.85158189733029	-0.878416239458476	-1.78315154360339	-7.35053648640285	9.70138913072241	-1.04891014762684	-5.53561079690448	-6.13483586743229	5.09924083960451	-8.38553052395841	-0.743314188979127	8.26530295244318	4.74703245260684	-9.83220579078075
87	5.45503670886105	5.61937508593221	3.9180908552994	2.69853590319374	3.50657498280283	6.70253777419189	6.4737469368415	1.64712005079438	5.31192095236671	6.27073113719919	2.83109960130994	3.39881241929075	3.58322442025534	4.57081725800118	3.95037570293023	1.52874886301635	7	1.73228954784093	7	2.94630980567621	3.57494385852976	2.72683440262454	1.27140110619364	-1.52494673868074	0.0334347645256684	11.4269474598771	-1.85972376613536	5.51988089876037	3.57433844785723	-0.893283719418103	-7.53694653668465	3.94573027409826	2.9285587525508	-11.7502669549706	-2.00117434785812	0.00780428729361171	-10.0685987472767	-3.0932539780602	-7.19596957560892	4.59241062464582	-10.7742155419546	-8.16266762835188	4.68136587890504	3.16474523270966	-3.29587391768191	3.66316139378838	4.75987682683447	6.38624933515905	-12.5126656459308
88	4.54563093709241	5.52316419033811	3.65633780695799	2.73889201039599	2.44020661414788	6.10530197341908	3.34718005256257	3.91215334787131	6.38551727038604	4.57339622027611	3.20764465881095	3.6939659078793	4.23264297573909	3.9993710495302	3.56018817277716	1.83968163085358	7	2.54861945260284	5.99961339234511	5.96052151713704	1.30594763628963	2.32219411286684	2.50917063936644	-1.46130602174624	0.705378066207357	11.3807693494835	-0.0853040063727944	4.86149053395596	3.92199768478769	-1.26407207361055	-7.54140052223483	4.05170351373076	3.45597131978568	-11.0125386395353	-1.37395469867139	0.789523486253732	-11.0179667567958	-3.05412070125857	-6.26633208017491	5.15498308129926	-10.8740638372327	-6.63214149590939	5.79697798602269	4.6015341243642	-3.50666227321704	-7.68602902197185	1.88736870834481	1.64418480807345	-11.846594058062
89	6.51804514015885	4.9416868741231	3.89769748277087	1.99224001582528	1.95475191465819	5.49166612909117	6.93435541424375	1.43532572641081	4.77108754267115	4.53900977978872	7	1.37931208368226	3.28052597155445	2.92115938625063	5.93416721978858	2.03171245339248	5.49009163722454	1.74914522878446	4.77333895665025	3.61678852053316	2.55387214544806	6.01597737178689	3.46408137127216	-0.886950368165293	3.37996817805704	10.3870378273163	0.786159175157547	4.6840650138048	1.01582075062045	1.06374896016296	-8.79750842072161	4.09391206743911	3.439536143018	-10.9533678312699	-1.04662811051551	1.74750743614256	-11.0771244703833	-5.51122229509181	-4.84694226407074	4.68865129321364	-8.8375924570207	-6.71811297525619	5.85559942351032	3.02563796174364	-0.078943320452033	-9.62439717118104	6.10639263012138	2.5204263713229	-1.35879012518632
90	5.54258345003214	2.88925997595887	5.95353229481768	4.44837656900145	3.65614167358862	4.78897047693444	1.87507789928707	2.38139323666592	4.11887611928213	7	3.75901641433474	1.78243305311804	2.12131219326753	3.74950477971233	7	2.93578669838524	5.98258928493262	2.47428037521693	6.05877126641256	5.29300763804775	1	6.46630634274152	3.71144242317906	1.80614261811393	-6.53319013433287	14.3428311016715	6.31674408680626	6.47242865969375	10.1583042255155	2.48290158545681	-2.56582513518465	0.546451328257066	7.29399229416837	-5.96124212838024	-2.14519885961992	-0.945013563043883	-2.79474284944591	-0.241725930672527	0.376176132698326	4.32569795305512	-7.07241292494408	-4.97550163858045	-5.79322411159222	3.93897458291128	9.34009742834966	-0.117805136165472	4.91745720844151	-1.58569089341923	0.659673220426272
91	3.60746907279961	5.04994002409794	3.73716557796162	6.59648746363246	1.328300111487	3.70076297572847	3.4842396741118	4.12520613257849	2.21339892237736	5.1998438637931	4.20778870280991	3.60805196947737	4.44996816070449	3.97429624499137	5.76475127740438	2.28380449574062	6.6933327242857	5.96549121035195	3.16970845569275	6.1609280370008	1.35457720204971	1.36183989710928	4.03014701854122	6.66560191733836	-6.22310391081245	16.9894435870998	1.32587737125215	4.29435136563094	9.6344110535121	5.30750915803846	-3.48059418269768	4.39803217757011	3.76373682445588	-6.19805533752768	-2.03904100022895	5.40364426637735	-0.874661322421085	-2.45353179556412	-1.84466916806358	4.07323490256621	-3.96917547631688	-6.50102861255565	-6.00350431320675	2.95075867142907	0.892429477238863	1.83963333869925	3.48012937339475	0.0960799012872672	1.32721278231257
92	5.97022519449107	3.96644778590716	1.30518700462163	2.30903532279903	6.98402319374562	3.18718894510733	6.50757994760278	4.10371582035205	4.98717706812211	1.82533756807206	1	2.47106291056458	3.09942241196662	2.31064928791077	5.82353424715606	3.15504242924797	7	1	3.62085677646831	5.70278590590681	1.14602750026332	5.70481210656644	2.97457162652159	1.99051540094584	-6.48440175192736	12.0974511649931	8.18566335851706	4.84712518317299	5.75659772026775	6.72639947759658	1.34349364558845	5.68570452230214	5.1334258748331	-7.44850251186518	-6.92030681156259	0.883971066184817	-6.71610841700974	-2.49877680870296	3.58720518722211	2.3842980245047	1.81082890042495	-3.27441373722404	-18.3256214766051	2.88603921058932	-3.57927716381736	-10.8033250417803	4.77595168508881	1.91786869215583	3.70403217364793
93	3.60047817616554	5.07988134615353	4.36720321687259	2.15862270987757	1.08157393562932	1.2246647208599	5.30234112747473	1	6.5133857897715	2.39548751128502	6.84639795784018	4.28249147406149	2.32555606883002	3.50016340463391	7	2.6109603887509	6.09687996493746	2.11486615526874	6.11314346506117	2.86145878562101	1.41862468191739	2.52543508234979	1.63053720918599	2.09778449261956	-0.94285490200757	10.3727495934496	4.85282571655924	6.03298110073448	6.08340268040694	5.32648273975461	1.49604560738904	0.576332370304767	-2.41981721183953	-8.82495448794828	-7.66635210914223	3.3125706446227	1.54283814349422	1.61008061982771	-7.99203350693471	-2.00860701117403	1.42180971891765	0.520769221576921	0.0102343133028046	0.718404288280335	-10.0192965507325	4.26490657324273	5.60169245786709	6.58034431590706	-10.1617071823413
94	5.60391972125135	5.61485547577136	5.7249661213029	3.14849439643443	6.73713590778895	4.68167698829769	3.79777242824465	6.68441620328989	3.39894411585754	5.07000682477963	1	2.16107183741706	1.3962439390565	2.41445063631377	4.90876541225293	3.43037323800273	6.53970673088566	3.59009363198434	4.60737773531275	6.46729117679491	2.12687991709753	6.79708961936239	2.05581046728981	1.31810044997507	-8.75466590591805	15.338991908071	13.5613656015485	5.49284018450832	12.1877996986308	3.51861853023411	-0.544312648250745	-1.74937232560693	9.90177045077959	-4.01146073903738	-0.728774332226815	2.80557565682739	-5.00927125379942	-3.71105924975426	1.90863879665862	0.935415134554088	3.23681026633383	-3.53506179968326	-7.12829219407023	3.07238311857293	3.21287591682295	3.45015429660431	6.18493516912619	-0.806984310489621	-7.00969907348682
95	4.21022320073733	3.43194540299439	4.07776913406279	3.01596384200612	6.95847905502035	5.66413078668667	3.69465264498167	4.76184334472832	6.63736994640221	1.95411649544315	6.0534607272018	5.65178671675467	3.56466256573935	3.90745375015584	2.94316636762105	2.26135108839967	4.88448606004547	1	4.32261043732449	2.80582506281333	4.96243478259313	4.3027577564581	6.71819640809185	-0.912012276063777	-5.45364033816245	17.2474827754123	9.10599938574193	4.1697642736393	8.38621398784371	2.46604922398934	-2.44089029979076	-2.37585918112514	4.65896257196187	-8.66363029233353	2.69826380697619	3.26400941051678	-9.82223314366263	0.731392516553244	-3.86780349418658	5.56403021829443	1.17873241605394	-3.9765957555146	-5.09362031101268	5.55392226007734	-0.98650615846219	2.50554009372116	-0.67258089153938	0.241275927407971	-3.53668988442356
96	5.0398304856322	6.32217719958754	4.07498200017503	3.19967200695939	5.90564542769103	3.89946430207814	6.11365218492258	2.14421074142468	3.01248792606128	1.60733320378974	4.69250584903546	4.26694593640641	3.76970733011004	2.16971291877734	4.42122313995095	1.45041570554406	1.90540813624769	6.13913253328211	4.73865142824528	6.72333997339971	3.0124963863878	1	2.30831248812906	2.18613724032767	-7.71914716465149	14.6294075737399	14.4145361017692	5.5403615327774	12.0876539192824	3.81486717378467	-1.91168524077536	-1.23394973177102	8.53596811943945	-3.33566781591477	-0.685775911175827	1.62665550712365	-5.07305716225457	-3.05961533505276	1.07441249779903	0.258913334399532	2.91888400308376	-4.09251528532165	-6.35422263030283	6.14369778897078	2.82322287570368	-0.709679302859858	3.69984930224558	2.9060154174991	-7.07195693701338
97	6.42699371675526	4.85246830962016	5.18718858239981	1	6.26595749600523	4.27218170399437	1.28541401605441	2.87836090804902	6.58537875779167	5.55450253567583	3.4585018081744	3.82230240296084	1.18008392705741	3.39127949981745	5.33728501395123	4.50781540699975	6.23076822223527	3.16045243905015	2.20346753924869	6.38216524969051	5.14908720955106	4.215536919467	5.01229778430533	2.81782303435817	6.22828813391244	-4.34786016084834	-20.3728992879788	6.37268473416228	5.7548785059338	3.16939361830199	-9.0732608171216	4.94496972991552	-10.6750701995746	-17.859855366536	6.96571639523343	6.047793085904	-16.9124800297362	-5.66568993328604	2.50695296744762	6.58782314298899	3.09913929704636	-2.17825382799728	1.74954247285796	4.70753881046197	1.04250857767174	-9.16563850196223	5.41826977634822	0.489511508722429	-1.03712976910958
98	1.42448246216026	5.85818458984693	2.89772645050917	3.53114363916848	5.85825135775747	2.31345790538498	1	3.85130786154153	7	5.06409104607801	5.7669344136486	1.85024049333979	5.83721569008702	1.54762787357518	6.32430783409516	2.76610384242944	5.08809003767776	4.03892088711489	4.65186172554629	7	3.04451125103961	3.90186250379944	2.34777517821653	2.70103579230574	7.76439980084302	4.36206167317443	-17.9834546832769	3.56109333358669	11.3526610091454	9.76677120004764	1.59298692177608	6.74672581504429	-0.504644529357067	-3.89742645070578	5.63624094255418	0.236530541264247	-12.0920639080453	10.1326801130948	3.44148734036198	1.80873454971517	-0.413846098373394	-12.0947884791492	-6.51711608110459	1.06845234532129	11.3919614610428	-6.90952439150387	5.17467822086197	1.16642726457972	-3.35239209084262
99	1.50643509372775	5.47435200771169	2.45182300389845	5.12980004084216	5.51397198075182	1	2.89302020796293	7	6.6060199038816	4.68415653383904	5.11808492574958	1	3.34423859287976	1	5.67072593654548	2.15929021363836	6.27089604469114	1.26257886888934	2.09959465177351	5.37105448823159	3.15039084390958	2.46837780832917	4.06011241873846	0.863023712991322	6.85235253010413	4.22690123083586	-18.5730332488355	4.81604947272605	10.5527146580049	10.8664936011813	1.0563241705298	7.41805533074466	-2.17586895351411	-4.15169297769749	7.22593234378984	0.504323697159399	-12.007454427894	9.81494369490464	4.25157713166104	3.15097599053514	-2.23842421833257	-11.9704533839597	-5.77761492085274	-1.27673315633843	3.16026568980795	0.515387446593151	2.05407200464121	4.45770439000765	-1.15491446690503
100	7	4.45245330817976	1.14889794607856	1.71231336017621	7	4.17145298399854	2.87430095181302	2.00509208458771	6.48459421415963	7	4.06666370322754	3.75979871220304	1.5265760077649	1	5.09288996286996	2.99753757868847	3.86894333260787	5.43433996181224	2.30900619331337	5.60536564464782	4.41476559434001	2.08096370017439	2.87075754664684	2.65279680010231	2.25135601272161	-2.48346718101981	-23.6722627278168	5.63373241448643	4.34129354543874	3.19207512372237	-6.89878238598841	4.69769386066211	-9.53715570669308	-19.4632563689034	7.36120656429523	1.4650981862782	-16.17550968792	-6.55310350914786	4.55294069248196	5.28148841200105	3.20243506474187	-0.430344724751906	1.64665823173802	4.54773737174884	0.462820629896343	-11.4498000413011	5.03086742021111	-1.00008463542139	-2.29566348446231
101	6.71295833889989	3.53364748962248	3.12269594580435	1.14876749011906	6.18287651320604	6.42552309565092	1.76260353459742	4.58717815089576	7	6.99091229592071	5.8071944443883	2.64388925425234	1.12115679543607	1.33214801029702	4.94609436721794	4.00670547936573	6.35119979502345	4.72301054059046	3.88516921881166	5.18915097559771	3.12529274264872	3.82793180180723	1	1.73389979060476	5.38774127825674	-1.77083746192736	-23.9114847390129	3.67581436814603	3.35039023548752	7.53166231646147	-5.03111143633395	1.28123561040678	-13.8650071699268	-17.8721985139594	7.43664399726392	2.38376658566757	-15.4669376703056	-6.18234040081979	4.0434877656025	2.69826610670983	2.19974559588842	-1.87742194188613	3.5084498937486	2.56349167268296	-1.76090645692725	-12.3645706284891	6.39347491221893	-0.87794782033247	-0.904825915088916
102	1.5446969733126	5.80087253144214	2.11332168020076	4.22505731164452	6.67912297818015	2.67204345574599	5.93167725754857	4.55431512542827	5.10276506545153	3.97625142173009	2.10050914094506	2.01146256057517	4.22531731067407	2.59148912917794	3.57545781990488	1.34940305673326	5.93854931850607	1.47575702646234	6.45448731128473	6.92993655649007	3.86575089727505	6.62104330978342	1.44198560092574	4.70396787951426	2.36085728841283	-1.51918898515542	4.93842709739573	4.94773156912547	13.5240006286636	14.4065716900685	-1.82244359399477	6.89647535547388	-7.30184919041129	-6.68023551078199	12.3042969294838	7.35935423002085	-8.10061130144947	11.8369865167951	6.81769210850216	5.3539683504653	-0.674707796641683	-12.0723417310434	-1.81026178020939	2.46303177758545	-8.4377914888226	-0.3671233772025	11.5980196205567	9.19882354895882	-10.0602364801144
103	1	7	3.23853694127092	2.4251491686162	3.11239421113954	2.72400319280219	3.5729573162252	4.45206392336623	3.71415325636569	2.6649382324113	4.88656098773882	2.14909400936765	2.91348474500492	2.36029031513198	1.72445185481475	3.4315600708977	6.68522839690719	1.18359769210147	1.0946143230022	5.85308084806075	1.89048972414254	2.31493787478797	4.30460854764865	4.46444250204743	3.98345679530202	1.20683577426994	5.14585656712165	6.46296532412446	12.2278148536328	17.3591819095518	-2.4212937007631	8.46131790657009	-10.1539527969558	-9.08080760486741	13.2242328381047	6.32772922387236	-5.47198570885151	8.94584194309231	8.20515034950207	5.55979239677729	1.76220817674457	-10.6884274606188	-0.574403282767956	4.18243607147435	11.3225825842436	-3.98701030402645	-2.64626832798888	5.80887043661428	-1.57800453462599
104	1.25904536608399	2.14534963336964	4.60524663910253	1.69889393089569	6.33846906082593	4.08191252692709	5.74670087020409	4.82429065789902	5.74056771500774	3.70197176467833	2.05519073846524	4.95134787144429	2.39211337115896	4.20694679266455	5.5449935353725	2.93953769111758	6.87380633165831	2.45616190417652	4.59419856219561	6.66654932238207	1.40653832191037	2.26560299445517	4.42890472680781	1.08486435964678	6.28701397532677	9.03844923103517	-14.0895900017078	3.2744626945511	9.32571160186298	9.77347595357669	2.19712542669858	4.21487666361279	-1.78786681836059	-5.09996332445282	6.76884527731599	2.43808643099944	-12.6651345863779	7.40425433427155	2.8051786931917	0.759776713363325	-0.858037772749962	-11.2126561177751	-2.97708343476491	3.89747294588564	8.82944021563386	4.86994548642074	5.71255746980745	6.52321896297681	-6.60510198356533
105	7	4.88159217886573	2.66704298516007	1.89522774431146	6.73794636680146	4.46788594809482	1.62768129121727	3.77693756920745	4.89361852666477	7	3.8101527970351	3.4273886816329	1.05265968487117	4.2165376998527	4.54052110122314	3.55253939858543	6.95880946096726	4.17688913332484	3.44511146419344	6.65261397270704	6.456143265361	3.10445144430104	1.03932211351871	2.8806752395186	2.885442762964	-2.43542901543143	-23.8741180469534	5.95932845002188	3.72219987541475	3.24886317810227	-5.91800351928203	3.51183997567993	-10.9109896118943	-18.7814776773074	5.91638472063175	1.72508905103406	-16.103869158976	-6.79536347121086	5.05704690926512	5.1284140623458	4.41016534019248	-0.506620956253188	2.84817781142115	5.71701722327365	2.12875652591076	-10.5212437701881	1.4722639600338	-0.302138003871969	-10.2074814996358
106	1	6.49120176718736	3.94776144352432	3.61865701422617	4.86135526921156	5.48030739881105	4.85914376581782	1	6.52173182346723	4.02153863912282	6.95264693612209	2.10384777418944	2.23916506819556	3.99897110446952	5.60869222292184	1.62570647061329	2.58068220058899	2.86326250245784	6.45672475654879	6.18486232134717	3.74885431575781	1.10001176633437	2.07346403155478	3.10249736213186	7.51073104731517	6.19933850166031	-13.4352565132002	-0.0638232097659036	5.728639662605	12.3496660039756	1.83235019375582	4.2780759978402	-4.52459487364366	-5.77706718495888	7.36930304350964	8.19464879379886	-7.85513911035446	3.50550353121164	3.51375902959748	4.99962819391338	-2.9400394502545	-7.40918648329731	-4.46363716445016	4.20487504937882	7.46572062503382	2.20375853314374	14.2717684187182	6.82850203157261	-6.96163379794821
107	7	4.91563520875782	2.74087461539295	2.70071203281694	6.71791050805409	4.85747073528737	1	4.55048843505567	7	6.67439860887854	2.84702654298136	1	2.05734516408539	4.02031439252303	6.46394961038362	2.72356932388063	5.74026966950286	3.03426437205041	3.15875094688564	6.27523920416452	1.9552210514637	2.38117108765893	3.65788312425288	3.49241537835959	3.49680702788929	-1.97703867094425	-22.543378088904	7.67133619505777	2.39810774138492	3.66200084872655	-8.83071460380384	4.95574454310394	-11.5090194155557	-19.9305786112158	7.38019356112952	2.6245320514931	-16.285427326607	-5.56000174797331	3.67089914992591	4.81802262520885	3.10564693334508	-2.06754224468714	2.02040389169139	3.4253814137221	0.632272323322917	-7.36786953383113	4.88811945526046	0.455454509900942	-2.49589101622895
108	1.58909479616191	3.559202400247	2.08537926092591	2.72707067857046	6.84279319713159	1	7	3.66624698064004	5.35308021923025	3.87963676555321	1.49684590553521	3.655627042866	3.01725576507453	1	4.18571987104881	3.22613788441912	7	1	1.79236774801031	4.84688231733414	2.55819711478738	3.30522111216757	2.90099383683762	1.99461586717729	5.20418984689414	6.13690088723691	-17.1463006947832	4.83563126223669	12.4806178811971	9.3331098421798	-0.534317647169673	5.09448139910852	-2.64442233330511	-6.5107327415738	6.75266173118556	2.02611954478943	-12.2929485513508	7.73789666130704	0.142403526452755	2.60721954317618	-0.703389000901739	-11.7602016029161	-5.10928994527022	2.92326088479157	10.4172392428467	-7.524367667173	-0.00777858834480871	8.89947727119996	-0.600061387526807
109	6.7497946754977	5.58495676745345	4.1559375869608	2.17332854992633	3.88489303912425	6.26517795299849	3.89765783755958	3.22547249348973	3.47208102857939	2.27065452633512	5.25230924074005	1.29623366278563	2.28030022354456	3.75364679919667	7	1.19486534280538	4.2647328041734	2.47948676901835	5.69189517486292	5.72845593437758	3.58167784629875	5.26568758414679	1.71109163728114	5.02196243967022	1.5897225535012	12.7643235517277	-9.28884237862063	2.34287024041951	4.34434454331447	15.4731966416474	-5.16506242811751	6.75008578778501	-18.0688130350759	-10.7410487271917	-6.11501382371045	3.23393960107636	-4.5120649882592	-3.72283729985352	-2.70136344304335	4.03058134418198	-4.74583916860935	-5.70155074193756	-1.83452876146213	3.64018277411799	-2.41486564498659	2.77427783290189	0.925801947421193	2.51028554204509	-8.4972828488772
110	5.54148462488158	7	2.81006873210465	3.70562076749109	6.84399527225195	2.25739903316015	3.03335423247139	4.64389784687805	7	2.00560795343769	4.47079551303322	4.39552600562812	2.3682071790718	1	7	1.89080535988472	6.39994006535808	1.9735954326827	2.78040470008628	6.91255336812546	6.44166666351175	1	4.2860556219332	-0.651916498670778	-0.904594642495029	3.60948353317683	4.04520127476062	3.10461054841813	10.1429624339132	13.4395625196986	-0.147206305223907	5.10454703012301	-14.157201478395	-4.77551209447592	14.9836817104441	2.4642026355173	-11.1714436139566	13.4155655981175	8.12316179658923	1.47344954197156	-0.768391056831317	-9.8457905176869	-6.01320834051867	1.3749857568648	0.803385030617927	0.888797941367044	3.11339452090939	5.64962332815301	-12.3924209078616
111	1.1955210568037	5.37723018842681	1	4.79594353987545	5.82037633252548	3.40920632736423	7	3.24332213432792	6.95291384102514	4.96007915508554	3.22836095397518	2.29338517913867	1.46363818702636	1	4.83894806837895	3.34094556716518	6.79793096110211	3.54688613040172	5.56328986272601	4.68459115360798	2.96056335339078	3.27729317651158	2.95492386408073	0.997797512885746	7.03684337554528	3.95766287528717	-19.2449090298068	4.85281912636639	11.359594400294	11.4249883957289	0.026720159335866	8.70515609714016	-1.91388293861084	-1.58866866352543	4.71103460005844	1.51592815753038	-15.1861815494527	8.63592075206698	3.40251196041756	0.626266681224198	-2.26001285295975	-8.78981375194083	-5.26014501853252	3.44385724168088	11.243207043663	1.26133987880068	3.19375807243904	5.42803794398928	-3.26934914950264
112	2.23260395388135	3.08749302705111	3.96834319459072	1.39666618940742	4.58271257474487	4.33112321555526	5.52270677047801	4.19858236102922	3.61307566712519	5.779856914809	1	2.8436450378499	3.33353399487529	1.88847551014458	4.76100978689811	3.7612749460268	5.03277750083291	2.11789033919879	5.77764663843902	6.86970096162781	4.49566094793404	4.1340131075965	5.33363801792547	2.33165376267202	5.67533744527948	5.64883599732814	-14.150069290281	3.83931398032691	9.44203193148227	10.7121687258379	1.74987281559463	6.48200127710283	-2.19584408115984	-5.31144514275572	6.50352464430152	1.48985520704252	-13.111701774859	5.93513230728744	4.01966834996991	1.29545858302283	-1.18897400113187	-11.9312700088105	-4.23188283037574	1.13159073423203	10.1523435095857	-0.676017001942475	6.93710068193358	3.07019584392295	-0.105457034022775
113	3.13441835606759	3.04840133155047	2.98566491806044	1.10036052087457	6.50279692748453	3.41642420042002	6.95705082504496	5.73936646119555	1.79996134529453	2.23579115459719	1	3.56390956802479	1.49294588582894	4.8798267543237	3.67280252955071	1	3.59066588441584	1.34152279028855	5.15189085183317	6.75878186360055	3.39378722971414	6.56333389255292	7	-0.256512109081152	5.76609524601841	7.41887160542582	-14.2028223209564	3.79915673924512	9.37603663221323	10.6086768599931	0.73749369108572	3.62913648084943	-2.14247574172642	-5.87842200233067	8.33601973575584	2.48938806791797	-12.9519450752661	8.91057679596344	2.47179321085313	1.498344969055	-2.55156761634592	-11.3903167482611	-5.01445581141844	7.09078090889064	-3.07726777675212	-3.2576176211494	5.99659289425013	3.40281272656556	-6.88971677734739
114	6.36026771136237	3.78068320675574	5.29010874641633	4.22216422491452	6.55743670448057	4.83508125622909	2.24395286049706	3.61121610188038	5.40444955085933	5.2223586787485	4.22390258809205	1.73299778394143	1	1	4.46169165714666	1.41443686544366	6.76998214284937	1	4.54608410411007	5.02728821005273	5.67917612562135	3.29679144139652	1.15649585242405	2.85904078241565	3.40047011235152	-3.30883858889705	-23.5461990316183	7.65768840173954	1.67021512705713	3.94617811702021	-6.92394608671491	0.804549871622543	-12.7972791386359	-18.4358933801565	5.32697287452082	6.33828440242226	-15.6580335729825	-6.98186819554301	2.16553625899298	4.74616246656706	4.16971730991585	1.75198877518183	-0.68485925485943	2.95516715009141	0.846301732060133	-9.40190356864061	10.8784366117143	0.976049688728003	-8.33822794231849
115	1.56363512201581	1.24259007037347	5.85418453414908	1	5.4581698029623	4.3285207534358	4.10533405277501	5.50831132262694	4.20884562705003	3.5463151040513	3.98894409824862	1.57797314306317	2.49376971582312	2.85546894301332	6.6122158100215	1.02636165155257	3.59922016390679	1.81504530805768	5.50687782656095	6.94891122635783	2.74835864200491	4.19675749107058	6.73606875337229	2.05905659628777	5.79718340900598	5.53595766737763	-14.3053268072091	4.12361447522856	9.37202179846128	10.5031561067783	0.714454017559142	5.19840863898521	-1.51969024475645	-6.08181520834934	4.96960035289475	1.54452657617069	-12.9040736371083	7.34344540710644	2.77858003344751	2.76361068802406	-1.69480664290406	-13.0320356474722	-3.71419729492457	4.36068354541938	-1.52580223766979	2.80745479052697	4.0811477332596	8.69556351186555	1.19097279170318
116	5.88237543769246	6.8574879193772	2.23413467156616	2.84596025175103	4.19120862454781	1	2.61223015233791	3.09724892360257	6.63228506716566	5.97503710394482	1.30318732371233	1	4.81173326069556	2.51909866894187	5.27701891994397	2.67084797613062	2.53641520428139	1.62161830529015	2.51275323669279	5.08398074210677	5.7569595223752	4.33149978148087	6.66118219920017	0.535537813342814	1.68678339801318	2.79912332427095	4.6196485311496	2.77948113976545	9.67692692300884	14.7722377241573	-2.02286975990049	5.17445582207725	-13.722613779952	-4.82436445187064	13.9302358516171	1.32643961078904	-10.8292443969692	13.129544979842	10.0154772850232	-0.063134564494576	1.00182253099719	-8.08334945798123	-5.06572370029758	2.80958763075366	2.00853829300428	-9.91752393018386	5.63951836097501	1.85939431377508	-5.36411010696603
117	1	5.56676254873312	1.82177699175174	3.99542357785569	6.01582628173062	2.06208794947435	5.21902724171224	4.56870976778382	6.26815435983266	2.84740486737342	1.32111408921541	3.90345131352003	3.16281288646255	2.33168036055969	3.37557127138713	2.56614341160592	6.77170332798778	2.61714733142716	4.52326982975244	5.79619319378636	4.03829986314296	6.89993381660507	1	4.97944943876675	2.91857642590731	-0.356626237844455	5.31557140235514	5.82529090622125	12.4481000586716	15.1465455428507	-1.87999738486058	7.23159152395697	-7.38754632007217	-7.00006728912403	13.303044947931	7.18337119474757	-7.57111353194176	11.6086342088335	6.77445874946394	6.92183340171917	-0.576579420602068	-10.2509065809011	-0.808224766177118	3.11840884753658	-9.44656709164333	-0.0887912509139384	11.1315388405148	4.31862048069997	-9.00512291654322
118	1.94764025952266	3.14635051076682	3.92876667090795	1.10710898269402	5.49910156398424	4.31737202400173	7	4.55613546398309	4.79922589966594	4.87374217340801	1.11418744513042	4.44112428341823	2.40032830162406	3.26926958779717	4.55819779695714	3.09121657279368	5.58391717244417	1.34661392127943	3.09182383130257	6.2139140809839	3.07020221353336	3.29162129391681	5.22920944852096	1.81337003911351	5.33082100547432	5.98268693432011	-14.2285350445757	3.88745604691901	9.52443140340393	9.8350655152934	0.971110621384697	6.09997117671545	-2.12142171316565	-5.52373049328668	6.48081068385207	1.81373835526263	-12.7545168647403	6.81329103152932	3.00312461249767	1.60717399582705	-0.9961710619323	-11.628657042888	-3.8915535021729	1.99888499947068	10.368226525218	-1.33102160491401	6.91741538055905	9.87352845989794	0.0789860765790352
119	1.29320613136903	5.30001039324931	2.51224420287392	4.34573073016157	6.35803542805625	1.70418242186389	5.50532646912582	5.36900508008899	7	3.94353954746252	2.25291645100228	2.70779266220299	4.00205662335037	2.23394112874341	3.6980252308683	3.21065996198795	4.14788312780188	2.60749423375567	5.6482333934534	7	2.10126729605742	5.49994979037012	4.9043429445563	4.61398978714411	3.81084606783798	-1.95874206046431	5.41799703913196	4.02801663885255	12.3182623644187	14.3955281231747	-1.38252617629208	6.77841513082473	-7.48236283164671	-6.81351587078609	12.5955035299001	7.89316212472213	-7.33115203248174	12.6919653423574	6.53364944047626	6.7899359584916	0.151136445683591	-10.9167131689731	-2.1224880456775	2.82631960493771	-9.61998470040204	-0.913681049614307	10.8576637969987	5.86474037422149	-8.99019261557336
120	7	6.8306165362739	5.15845469937439	4.01572632478718	5.53312894637666	1.54351286511187	2.8044494803905	1.84109308448432	4.64905925482628	2.84748237030044	2.76249556388412	3.61925528791737	3.43719323469282	3.55747304281043	3.89297622376088	3.63272051994179	6.70343675121158	5.27449888750098	6.3657143723835	6.10638091453379	1.7906877853703	5.2021262309496	3.41441300709186	1.79252663302076	-0.642080640496838	2.69691114253035	5.72417720931839	5.74834047681954	7.66438487005775	15.9770549215623	-2.46485936676353	6.41489211498473	-13.3716051596062	-2.96245609984899	12.7136384059949	2.14370147855506	-11.5637872899929	12.9295293013174	6.68568317950875	-0.0857025732927891	0.61945163543722	-9.37065981857525	-6.89406716325624	3.11667186360161	-9.41276895423085	0.947515389002261	2.7718024294453	3.83015606742817	-9.57547319806103
121	2.54847334547041	4.26672847604202	2.79457627478009	1.84844565911703	2.70671487835974	1.22122606837781	5.08256083107126	4.501808435127	5.97680097385885	3.31811236710874	5.58368723325955	1.92863055390357	5.47284170470763	2.90360887969024	4.06495309156644	1.23763700511002	7	1.68018572810562	5.81831604398465	5.79847160590648	1.44244014848257	3.48800752736539	1.97976014220319	0.617681155918513	-0.332509401678171	-3.65686858786669	-17.7032960615754	4.12777439710713	7.88234029822081	4.39837369660165	-4.36878998798228	3.95777492584687	-14.1742754654193	-13.6930808677318	8.64018692814237	2.42622395809879	-18.8445750371941	-5.16631075126479	7.75610903707766	8.83453190365313	-0.0818561537683232	-0.859853719926534	0.95430177095554	3.49174086759678	-0.52733535491421	0.209800464092457	0.469333013824897	6.25890749249466	-11.5553223554157
122	7	3.60387712818153	4.45737076134293	1.83455436687947	6.00492951641672	1.20284815083651	5.60000085609975	3.05537019446119	5.54522951720867	3.90045121986954	4.48209476712627	1	3.16178861664733	1.36681196774123	7	2.44349016025826	6.31381566234889	1	5.35781572429739	7	3.81664017439939	3.79511316021065	6.55952042027829	1.52060129144548	2.40870294476477	-2.22442933924841	-20.6619605978157	5.38742884568088	5.33193000656927	2.70228677597873	-6.32758492792053	2.59606659885173	-10.3597360832956	-16.5976346356742	4.99483500545093	0.462056588421994	-15.2497571814849	-7.87293403962758	4.21202728214958	5.78309654041955	4.68877196527338	1.00097566788236	1.4605901615706	2.352826753013	0.517797829777503	0.378301556259195	4.02101467383095	3.80196205611687	-5.38347816641769
123	1.29820883325868	4.86517054496123	1.32330262693014	3.81647431880314	5.72723124298347	2.7967545839926	5.23213102501419	6.24329563174994	6.38093384352541	1.58638432421936	2.30765508302698	1.42190293106423	3.79906244761364	2.13643823340179	5.10543940091915	3.05253764610404	6.76314550034673	1	5.83845811764261	5.12841171980961	3.45083655242219	4.5726377944379	4.234054013122	5.07111965989648	3.02063854481229	-0.93259020205006	6.35167213080951	5.88152501167447	12.815137188366	13.9150345637336	-0.607346473522339	6.56912255925615	-8.84902085762762	-5.70715285319917	13.2197194895386	8.86488278316909	-8.77799852004385	10.9885464046914	5.19274104594341	6.25055340277961	0.869600187862284	-11.7265958801856	-2.44163579414744	2.36642706779032	0.516281812618737	-1.7820207940518	10.9069986454454	4.91265035293755	-9.86633523649068
124	7	3.29182908742219	2.88147686499057	2.72228459346372	4.29167587502698	3.30311339002984	5.82826940618775	1	5.58375669767187	3.9234622502341	1.21738785299958	1.67651033208723	2.94917477363617	3.83491756109069	2.60901175471884	4.03394968851122	7	1.5700519575637	6.96955109659085	3.8507779724563	2.93386183018002	7	3.93674563789638	3.54155885140795	1.70358638197113	-1.57054130782596	-18.1587517534646	4.85790479027323	3.33774072810414	1.81658637206104	-5.83573156132918	0.596300698167302	-12.0057978242587	-21.7590760921672	4.83136421450715	4.2457273714332	-17.4546188729117	-7.39743374463717	4.90005770685832	3.61204342748402	5.07774563042348	1.6485421650366	1.29100064376336	5.47255882938344	10.6616812012114	-8.46022925903594	5.67151553529431	7.31250854725926	-4.9748859281515
125	2.7226746666215	4.49818577002959	2.54179838228802	5.55724377810922	6.01226035321721	1	1.60922794832306	6.52138459917695	3.14895543139541	6.49773560220261	1	1	4.51944617760803	1	5.11723217932367	1.2909334697338	5.53275453772037	1.17672879259039	3.45210153099383	6.82884992909011	5.46668395995237	3.87516835653933	3.06678283801848	1.42881199909124	7.6979868053162	5.02042925264104	-18.7070495079812	4.60096098307779	10.5541342662073	10.4133158109047	0.410661365883073	6.5333873497692	-1.4012301065684	-4.12278083286753	6.0428248441107	0.736762865710252	-11.0155863700072	9.01862245641041	2.75986478487748	2.4020967257637	-2.67344142276197	-11.1138008213885	-5.90448897144869	1.22227095974459	1.00495775085705	3.10169439787261	-2.94237999659752	2.74474308415028	-2.7152191616771
126	6.67864421902173	2.83458737989788	2.31235062746479	1.68081222138922	4.49019770640824	2.84689181224796	5.51739678266026	1	5.97375367169788	2.10103021936363	1.37828826671007	2.09919684818795	2.39556175766433	4.32184293697066	2.85856970846142	4.40011320635902	7	2.54692695073452	7	4.32055159579536	3.93759681472931	4.09027519711471	6.26993244364988	3.56695978337325	1.04744095500739	-0.98588784366801	-17.831605054208	4.70475369534451	2.91696372828632	3.69114845289863	-5.6844974033609	1.98263165205603	-12.8596858648043	-21.1742338322618	4.88841912577561	3.19484631828854	-16.9625009131049	-6.55329868143543	4.65424140996488	3.55593991467028	4.56839819736617	2.26649126992869	1.91173073710417	4.95412284925093	11.437929749943	-9.2825225994212	6.10220851850609	8.25334741028884	-5.15129166440486
127	1	4.59739552651854	3.55494991153408	3.49239896091488	5.81981553951182	2.70101311797436	5.72382761769915	6.85887567402663	6.98340280622877	3.69676328741097	1.49990936522154	1.79226084175853	3.39821913163172	3.79223256867331	6.56248025766464	4.12871378940655	6.55088127097852	2.57409528310851	1.36317541221331	7	3.08943614845577	4.21796800668025	1.80490192147022	-0.0737686892254015	7.08578776817482	5.64003304723703	-17.4367462723115	4.03643171672206	10.4932568733721	11.9165504463716	0.294268527004926	6.43252001535165	-0.965841229202518	-2.20089308070254	5.00857924759938	2.14163289720087	-12.9994583464458	10.7673513058226	1.92463483917207	4.22789688870296	0.934242519820489	-11.619903398173	-6.85133905228153	-1.0763731578022	0.144177833688518	-0.334040988026515	-2.35003637052857	2.26918837617733	-3.20843379630111
128	1.62969324795717	4.82482135155378	6.34454140568347	2.14231277411127	1.51309163451574	5.70237383385831	5.05324293571374	5.5918040875212	3.57168491662866	4.27821962639225	1.25851587441244	5.60207820590977	1.72032696266109	2.10038029735164	2.19123412321878	1.52092745899655	4.88683531338224	5.93363146209211	6.0495713920331	3.25572282192537	1.32565789392259	5.4767697780488	5.02419005209135	7.27877899054417	1.8667341443778	-4.44363255596926	-2.38990042401531	6.82645796500953	13.2463244745136	11.4727517450211	-5.62701368663523	6.80064352751247	-10.849555813201	-4.50872503662693	11.1104936113817	4.3671360657344	-10.8096171431405	4.61996037725433	5.14299193935042	3.30418091668621	5.17725576511159	-9.14394694952947	-0.42836789964648	3.64955042566319	-7.5186761453257	-2.8573397765187	11.3309217005192	2.99868007650414	-3.56003250394285
129	7	3.20179118276228	4.12992258437078	1.10369982407344	7	2.47800310737509	1.19173568597171	3.51971752997635	5.90150259194764	5.11492294058153	4.08636825310268	1.95043717656326	1.74936146732745	1.52117808065045	6.29158858687776	3.12393115827836	1.18485420466946	1.81822683439873	4.48937751986308	6.69017171386063	2.37209488653415	1	1	0.571797785831417	5.34902096900359	-1.52404885695524	-22.2197673803615	4.59752542111106	4.30965194681048	6.50328316981352	-4.82383744561956	3.31347080237585	-11.6781560223623	-18.2122006612617	6.84203940308782	2.20514067827961	-14.683822769522	-7.18528101860105	3.36378874922288	3.29737256211867	2.28190261248919	-0.0567743903838596	1.0680699255564	4.06002685000951	-3.4900966572844	-11.0306687619102	6.95111100417203	1.74043939408721	-4.45942432690197
130	7	3.46838922107536	2.32081840358409	1.77725009535117	4.85821891286798	1.88340145424784	5.91156094462324	1.14923433589802	2.16712351893514	4.19679832800394	1	3.02582603138516	2.05400758069232	5.02117659227861	2.94917311355971	3.44164229849028	7	2.44423819449273	6.53802673610249	3.82508098936456	2.57860514371298	5.69198642696914	3.92217998297442	2.66934340455258	2.70268601417033	-2.1333373423262	-18.4343835734362	4.39699827351188	2.39199715411002	3.86964172266531	-5.85062138635198	2.06171488782264	-13.3189607636508	-20.6277768819202	4.81894405335638	4.29269653422713	-17.0187887658801	-6.64136549719191	4.70531023626013	4.06660586495753	5.10992814057873	1.62385248758466	0.817271042082394	4.85299336182863	11.5093790198246	-8.70376217559654	5.75079989968478	8.54367074618417	-5.55638128965564
131	1.6718680475385	6.25908778001365	2.53083528059092	3.33063008005611	4.53515949718362	4.10710383593593	4.82648057407506	4.12281545899658	7	2.52156695583028	1	4.02816969147262	3.14972064697048	2.24418084406199	7	4.69359571766967	6.30826122751125	2.819287092546	4.96094729793571	4.40517499732011	4.30621568681821	1.06462895016168	2.1098533213505	0.847100685603766	3.99037841103597	2.55841861864739	1.54157408888482	0.925582161890936	12.657757314377	17.0523640177326	1.66896461942768	10.4119474193232	-10.9399113697201	-3.75494233679166	10.2226111510903	3.14533974734554	-13.5343381638252	4.82125179692751	-1.76987397442414	5.89685343763225	5.4576640898068	-9.6946311614466	2.07889211252849	5.959302425765	-10.3639407307768	-1.83867377179473	6.68423114677776	7.0238827551511	-11.3025229065759
132	1.12312399347069	5.60958982161103	2.19391513609394	2.31487627763416	3.29442418094755	3.4970543995331	2.82427833064123	2.38693806203741	7	1.94309061480992	6.07189344357641	5.5659589218377	4.40587626368547	5.33833148699468	4.83596140688021	4.19836209293133	1.77612127933053	1.16602421038967	4.00897027241548	2.78178269519405	3.46597619936982	6.10310080490078	1.82412401723815	4.80587126315408	4.53875853510236	1.5945538189011	4.62735656663729	6.24595866272548	10.7569444803853	15.552591689653	-2.20764168669371	8.34931795672151	-10.1921697128445	-8.5628902809309	14.0862980025677	6.94612074299354	-6.36419542137951	10.2568546927529	8.45376012100806	3.7917047246289	0.368298486310251	-11.5038551187039	-1.53989316261034	2.76163641458348	-1.89457907426967	6.47452978141487	-1.72564293442169	2.94578497641352	-1.72125977941318
133	1.38909680442807	5.38908362377637	1	4.07003076228662	6.63315992418732	3.80874757392493	7	3.70779851845879	7	6.36280596730397	2.19243434783837	2.78653292772871	1.02876442854841	2.11265081815252	4.36043302308299	2.98365901734427	6.61102885766378	5.72162470912467	6.10343044509125	4.67996025065948	2.91837291990851	4.5354510060505	1.81858471113696	1.22513744428755	6.48895721866465	4.46658450269184	-18.9113161613811	4.9117922121282	11.2514608368447	11.7259414689025	0.612090863281933	8.86841271203446	-2.4751700778135	-3.16646660893778	5.30521791152556	0.943261640691673	-13.7626542342367	8.59146476180227	3.70013669421432	1.48685109059695	-1.56452086551987	-8.68108558979656	-4.65401291083327	0.904156551292345	6.25402761073911	1.46429818894497	-1.64114101197366	7.51025854168671	0.566791635969545
134	2.16669374564018	5.10266631427691	3.83949907813487	3.74781666915219	4.872146980192	6.51031415944661	4.62286321542183	5.05584070087512	6.42526160022756	4.66839653783392	7	2.0933498417196	1.75135068179463	3.47021309808192	5.87889565160866	1.32914083062466	6.73596850541523	4.19430134273108	5.84080456917959	5.7314861564509	1.72742210295161	4.5707894842949	2.27022924212561	3.00226479177352	7.7363723661462	6.6978980505887	-13.9684321628483	-0.0597102036105983	6.19217605040229	11.0393593244615	1.43336742901871	4.9225846033065	-5.05220373888795	-5.22965345268735	7.6393223569393	8.12889031612032	-8.80858751686059	4.02506723929325	3.80934927230587	4.21599911054885	-2.06270277833972	-7.26198882323815	-5.07969628875318	3.3306201886807	9.71187954544275	3.08381479488316	3.95627239332598	1.4466217286519	-10.9932996102327
135	4.73737346086843	7	4.37016976636961	1.14748911181529	5.31901804932207	4.0545162289474	3.77358579736043	5.15910897137547	5.52765484173988	1	1.25225410628207	1.81971353912397	1.89676322422827	2.52126769479146	6.18810849615485	1.49461262854989	7	2.57459820005546	2.97094758686851	4.55662408996972	3.00842920118472	2.96065001103441	5.28155629923114	3.47763047649537	2.33276590830949	3.66062208509536	3.90297351104263	2.15228086096318	11.4585824804287	12.8343566863532	-3.37006894594572	4.82087726916005	-8.36911924024123	-7.12949816428477	13.4189528043157	-0.187731878751219	-10.4137898495845	15.7205299245793	8.45676435930204	0.467093859968149	2.01549028395772	-8.15574944208899	-1.2528138195159	2.51070478606407	3.36501962659456	1.16427928392321	-5.29433917973646	6.5913885450176	-1.88217459504524
136	2.67704817031856	3.76624068354027	2.13840026829748	1.77622316774335	3.79021696034252	1.10859773888467	2.26002445505527	3.2577151461674	6.24750690870017	1.48678962086986	1.6757271431937	2.86703700926426	2.90536453600954	2.51897446865364	5.82778002713175	1.20998983222537	5.02428731497136	1	6.54876382507411	7	2.4638764231265	2.10095863766905	4.03941173108327	0.717166946698747	2.94768276647657	-2.00216471190854	5.207253313685	10.0492503100089	8.51460216434797	15.4007385207349	-2.30083037908076	4.34711898113511	-9.10330864837029	-7.42733150105117	12.6960370482252	4.28433701354145	-13.0316409743573	15.9870041301791	6.04636530083417	4.75448996327049	3.52463055662076	-9.1463613958045	-3.52254782458532	0.86222461714731	-7.51519688092905	0.138525289109016	4.58503812410077	-0.421254144055997	-12.1733128206391
137	3.41990246614801	4.99760467689673	4.30598993350873	2.41465503466128	2.31120128721363	6.44445004003249	2.34093671138437	3.13186341140421	7	4.20978551381788	2.9828969409785	3.81211794674626	3.17157007149648	1	4.78299498895086	3.06655098677935	7	5.49591769640631	4.75549827049792	4.94097706441592	2.82157843678868	6.04812527316068	2.02917484915304	0.973194105936381	1.39191842670511	-3.81349280871015	-18.3720785944968	3.64977355427182	7.93696689734849	4.92502661628963	-4.33313924727575	4.1617395567814	-13.6715443283934	-15.4212495729589	8.6286644774634	1.93319896163802	-17.1416642337985	-4.2296422413674	6.72093314237377	8.98238151903642	2.62916848145048	-0.00326879925781468	0.394796547960367	3.29625586793592	2.61675713685593	-2.91943260255678	1.43090388820626	3.46977742995326	-2.35268768718367
138	6.54400572325531	3.7591705620805	3.00844480826781	1.41299067647324	2.93068032635587	4.32883207032328	3.03496543929535	2.77052123940619	5.86309105035822	6.14939103125664	6.54588867625003	1.666439512758	2.04393116788674	4.04723010723812	7	2.57846913076626	5.84754096462528	3.63040558309276	3.73247401427263	4.27265670216681	3.07777610535347	3.81499612829075	2.70861401021398	3.51673467633065	2.27281420878417	15.4434388090797	-8.93650232192378	4.19939430948827	7.51138702739322	15.6273931108425	-5.6740987038556	4.79919595293491	-18.3062212679532	-8.0041527068386	-9.3078420517634	2.55135692310675	-5.49542264005536	-4.92061987889837	0.0308015711837777	6.89074283574499	-2.95580221938996	-7.0032394720501	-3.87571336610608	2.33970086656625	1.49577060321443	-10.5034147909458	5.15890570951234	1.85410748418937	1.56870293573261
139	1.31987046777847	1.52492060061137	2.37527216435692	5.12838652345106	3.42915132081946	4.09108577091835	2.71059513549104	4.04229793776781	2.61852141963662	1	1.35845180944846	1.29422672963274	3.71889852273573	1.60306974529784	6.70257746720027	1.68316926269792	4.01562714055071	4.57432575110361	5.35404082627073	4.09835455740205	3.98663675763782	2.7972059567276	3.62691359592439	-0.170021378467589	0.3870090121888	2.88992444773175	6.11658062860854	10.3142883133948	11.1326572409639	15.755301203244	-1.19513985304494	5.53313331841973	-6.59575024827248	-6.80643748502492	11.5898048396656	4.68457613426859	-15.3685886591223	8.78755425490895	4.70126589826412	3.73671104445238	-0.307903031384394	-12.8979454176064	-3.57189736133179	4.80180485801474	10.4854464820025	-0.908158859828222	3.56072831215734	-0.587695091983452	-8.80980927925269
140	3.78923155005532	4.39149817722687	1.87948021257277	2.33981196411582	2.8680061936243	4.31663802889132	4.37603898081809	7	6.42016780767699	2.22305671584728	7	3.3256899000493	1	2.68506377189567	6.01363465591528	2.97499400196001	4.66399747251634	1.09878438425172	4.9566246309991	5.77835297246908	4.63656662133555	4.52054593221785	3.040029542342	0.599721612724747	1.75727547294602	-4.61267820316581	-17.7298332064953	2.70636233566286	6.76498888925393	5.05935874662171	-5.18449443413279	4.59472021713852	-13.6930313056526	-15.9772016753844	7.68905646200463	1.28293555820674	-16.4315203156195	-5.42013659568185	7.81825683764662	10.7909250258	2.98770224137413	-1.44998130725659	0.239478669969372	2.22264149813733	-6.18053441414382	-0.164326363272246	5.89246889221965	1.90511810526253	-13.087151734273
141	7	3.85444151111831	4.06969800913207	2.90321263699164	4.57231867804995	5.35071545437758	4.98855836103009	1.95506128934588	4.46246667420774	1.32372959137946	7	1	4.8191594231824	2.8752765727242	4.19569176594662	1.58691151546072	2.2108298589223	2.1396814610025	4.41332947566886	5.70636451961409	4.7097557878446	5.84371829090462	3.03048000967687	4.53402771617952	2.50104661178028	14.139766860058	-10.0465510961678	4.79237050066344	6.97982037938705	14.9428899934342	-5.74391259378745	4.87520388930355	-17.8855891396631	-6.62410959989536	-9.9994148587398	3.68027887692109	-5.22331039478851	-4.21811047637194	1.37538277806622	6.17025762250551	-3.19268554379142	-7.30406426797606	-3.4013440367201	4.09943340638872	-1.82909352016985	-11.1311544745125	-0.903043485046735	2.17522095712514	1.23842839161861
142	1.99368534751906	5.9676080618955	2.38342124879964	5.38033226130506	5.2632256899507	3.15172884459376	2.47079697723494	1.61438838524842	5.26199568690614	5.19213248724128	1.36426853393185	4.28171579725249	4.13038548868652	1.50786603495056	4.26555298936174	2.59395388558911	5.7800065615547	2.23610068970937	2.25435361593662	1.80177878714367	1	1.26983503456109	1.43949184327554	1.24632276217906	6.4194671755662	5.55919017317684	-17.0863684427905	4.13556227695429	10.4912091577529	11.1534292071936	0.817491134394972	7.89660229456333	-2.3462916189127	-3.09625157110364	5.934589121391	3.02616921232286	-12.3132155813327	9.30312945514548	1.72925723508074	1.81709014443375	-0.973305154339023	-12.1714243145947	-6.8140909331392	3.98994778930061	-8.69585735917254	-0.453664732459202	-5.20177575608344	3.94710016410969	-1.2684029557998
143	7	4.63559636537194	3.78876130669419	1.31955091538733	4.56355190136528	4.02463547844036	6.02699163574273	2.19994751072716	4.17338686011015	4.62998212584633	6.87727062938968	4.42811619060465	1.52142244224461	2.96644632637136	7	3.3240151694755	3.56116337736225	2.17318545632227	6.55282355455281	5.09817588060413	1	6.01253807485048	1.91203950474397	5.22984713484522	0.992192352831918	-1.33738094604257	-20.3750223457856	5.26594614248716	5.46789818251568	2.66104727509593	-5.85640210858237	2.76193756637942	-13.1876683830722	-20.0816356768572	2.66156062702582	2.83391710286537	-15.411751463591	-5.22883198223618	6.05374317733851	4.73921618054252	4.87461589581004	1.13663686497352	-0.915653344099109	1.67180540723854	-9.95531326787972	0.790358721603634	5.3710597556017	3.00402529171069	-1.98923287581308
144	1	2.86904978974285	2.60867204364524	4.02404256451624	6.52654293801587	2.94674283306791	5.87245289103524	3.56423906612057	5.68446119007814	3.03595541345029	2.51563789964671	2.25318010387734	1	1	5.59542307803476	1.74702782536783	6.61711268783257	1	1.10031004254211	6.74421587303617	1.58565721716929	3.55301291440231	6.74406740307787	2.64576106090076	5.60624756865844	6.74805642499216	-16.4221770638479	3.46293672843511	11.4678147971311	9.76100014582818	-1.18387364024385	4.84800185782235	-1.84355279971552	-7.3095281301872	7.13767555361756	-0.748491668710064	-11.8717270012268	10.154773477042	1.83731119362459	3.45426279542754	-0.962540124012553	-11.0731740883197	-4.11507472258644	3.63201226150199	-2.87260142840159	-7.65146307666722	2.14823176509046	3.56432603672034	-6.13970542364375
145	2.31902380973952	5.05967380776649	4.00083930044151	3.94687212532934	6.30537298876872	7	4.28916639863334	4.02157384341054	6.40100988852294	4.0420803099142	6.26014153306954	1.24620713893122	4.07849394180356	3.36524916166209	7	1.97399352179275	7	1	1.9812987380547	4.93251213821793	3.69481240835353	2.3137312865502	1.9550448560955	1.19099227913439	6.50749948408336	3.6092986355147	-18.5006074445089	4.19526836486876	9.46360662177433	11.2878127850659	0.97492014597606	7.43247403943258	-1.80673451882502	-3.63188000173043	6.42849060999465	1.73487740296641	-13.1467786858827	11.3530671595224	2.22013830664508	2.62452578684079	0.727234144373664	-11.6584847677566	-6.71676597237137	0.203722770881554	-1.14940953825599	0.557181052608384	5.70920419341658	0.298822496094551	-13.2394721255664
146	1	5.35741791099499	3.11224180024458	2.04897525977412	3.96426807535948	5.06820515023444	4.75373690729439	4.31347194177558	5.76449074627633	3.69250165006888	3.93763658694783	1.85966013922862	1.25201037079637	3.25157803776642	4.75468454011963	1.4306590323009	6.27209098485454	1.7849060393217	5.86074504551587	3.3351268181453	4.88490083331109	5.53445811705061	1	1.64803178718407	4.00658151694821	3.58795469599691	-1.20757534131452	3.46505402761091	13.5346924888266	17.3168632655221	3.94870239391156	9.75210095534282	-10.6663870238267	-3.27895319793245	9.53311749543451	3.93099041726839	-12.5023895922244	6.01929063929729	0.422090956655486	5.27428936761738	7.66071834430243	-11.3819492213149	2.01137729133432	3.77713667708766	8.3322161310081	-0.422311781904194	3.02343516005846	2.58371380412335	-10.2412466349635
147	2.11199158932444	6.07987613837301	1.97305787492009	3.60163616684946	5.12344486888758	2.34181867226975	2.97595315872518	4.3979554624836	5.89332051327498	3.91985208942349	6.24560477204741	7	6.65819534156725	2.46418484858935	4.82746995662267	2.90846101377052	5.89466943091315	5.32556823875314	4.05093720084674	5.22995441748691	3.05758176120022	2.96854971684399	2.81107952604939	0.623781979559786	7.61259277562845	4.14537062623954	-17.3436939114415	4.32052350390916	10.1485702955473	9.99306986008317	0.751994396635504	7.54379302944131	0.129842046888583	-4.10490047591546	6.26693760751608	0.354869803741729	-11.9545143252443	10.9780163176653	3.00538152168598	1.91593367104424	-1.97350665011244	-12.4464995059922	-5.3048362302178	1.6478971562176	11.905344881135	-7.48164833056206	5.02669446226154	-0.309188774628436	-1.84597936571706
148	2.84914786577063	3.85042292861556	1.38329700956925	1.8183656543709	1.55329645874741	6.99825343240819	3.08909604018269	1	4.65155506195476	1.46452149053436	1.45215055324668	1.25719370544932	3.113608923518	4.66812793492067	6.62172118227353	1.7710765364619	3.64885503917357	1	4.26673536017474	4.0294167581415	4.87894999055244	3.67696035454025	5.93731285529276	5.41491760466672	2.57744641895929	-3.99030669218603	4.69580621221554	6.93746175336392	10.6717030845677	9.4723520613838	-5.17231252329893	5.18267295958851	-8.26152161168802	-5.6214502488435	11.3781593841707	11.6335374921973	-11.4071100692908	3.28315662563896	2.42711814372089	6.24023530136284	7.11723146303766	-8.81219462683987	-0.179128801941295	6.32348857608562	-2.92220769737621	0.893004669194564	-0.741722770113587	1.76899406891499	-2.70439983476641
149	2.82497342182953	2.88964792384373	1.98197019359216	1	4.86502041605113	1.18692887606502	1.88854646593805	2.44582710966845	5.39296517283362	1.35531225877665	1.00248722360394	3.37326272595267	3.12259054061035	2.07393242909737	6.0825569824234	1.40436455347359	5.80187030373125	1.59092380495906	5.02116605128317	7	2.4935428192623	2.06628870330725	2.82198127095649	1.77367683133472	3.15450810168305	-1.94737629149584	5.3347609291266	10.0546279175357	8.76442567220492	15.3373762884241	-3.1701933818906	5.28873440584772	-9.55059005041275	-8.54306101165585	12.3956819460594	4.29523291150706	-12.6157916099357	16.253887802513	6.1725149395486	5.4495296184661	2.35197373961837	-8.61836428385898	-2.07089411939465	1.20412061762446	-8.00472448408421	-3.73396014910486	3.32958729424742	3.48814180521663	-6.03729404957403
150	7	3.81905708370787	1.64944455562747	1.14314130491359	6.69755171279137	3.46747651386889	1	3.8200096222864	6.02279394141064	6.80738363750592	5.17166043283293	2.19367260100936	1	3.31536933697897	4.7022613878168	3.76614247962764	6.0860981987171	3.48513981631652	4.52601386897032	6.30528020246444	5.94732018570921	4.95185236847362	1.45223371060919	2.05531007052345	2.9769128951638	-1.42224808849922	-22.9225578978959	5.43595123481505	4.11752182375879	2.75681726614621	-6.29518679477117	4.3292101737516	-11.8512805001908	-18.6022260566503	6.56563449297338	1.67130265570606	-16.301860665625	-6.36107472011331	3.6597705102044	5.41749583785993	4.66022158716364	-1.3799209087928	1.95044442290379	5.22531441745894	1.30528537439621	-10.6769763846559	4.81785631479906	-0.558467838019949	-9.55947010638145
151	5.07874287834204	7	3.45867330477642	2.87846953685116	6.77569861127955	2.56560290572884	5.82068706952299	5.02613745937681	6.65111429815767	2.6703284717912	3.56328078807754	2.16019536152887	1.816493733368	1.30238889792671	1.46651460757104	3.24171405500108	5.67692483931874	2.23969112649585	2.68857187216922	7	7	2.89491488297964	1	-0.385705542862703	-0.476561095903995	3.46468386408843	4.29136622699534	4.45189354043748	10.6930035271145	14.1962939780232	0.0244128991836648	6.12855159822517	-14.5056011384519	-5.38544245396592	13.8881594356983	2.25591582906805	-9.93864644066634	12.9470375379812	7.78478350484394	1.52527661245139	-0.118999918168689	-8.93931474321517	-7.06444865011206	2.01328141069339	0.478384309371529	1.10730008785343	4.2362167305985	6.16404280068226	-12.7452756680986
152	5.01593442336245	5.25393972861943	1.95826460978184	2.92196727518812	6.40849055156666	1.48462777236128	5.59930720134181	5.19537372002012	6.822923742475	1.81892567973862	3.90420065588417	4.44548258557988	2.89923065666268	2.33365842994001	6.80125512453206	2.09119592574104	5.24471999213703	1.50733719294371	2.15473422912084	5.77372051410367	6.52798352492974	2.8624733418202	1	-0.686311645288757	-0.635640129051943	3.99957663625979	4.50574437576409	3.59852049589753	10.4656367238847	13.4418440149626	-0.119783533690299	6.1027843598958	-13.5050611916699	-5.02822554428549	13.9280107478354	1.70455388035954	-9.56910997006846	12.9968067327376	7.08077496540608	0.920806432480481	-1.36556516829716	-9.43713249765022	-6.93166935079124	2.36638762862178	3.16531649688349	0.179932571699554	3.66675089248561	1.05707350997362	2.3577050289373
153	2.99220359717924	2.4337139794949	3.92379779541148	2.75618078264025	6.01204353185594	2.24948865431764	5.97315956681559	5.31218084849737	5.27487545646915	5.45597207350418	2.28551737505219	1.46596948456933	3.12131567331018	1	4.0997236845808	4.81368710191643	6.20809887611417	1.15826675105744	4.36915612838175	4.3299323340532	1	3.98479183264855	3.01825357245661	5.24583370693136	4.31205452092915	14.1343925440204	2.24275944656958	2.65191034595955	7.37817986160337	7.26960855830307	-8.38224050102336	2.60216770224373	-9.05342279927286	-10.3600071369233	-3.41287800571937	-1.18521353365958	-7.99230717830023	12.9665196003969	6.20213966408275	3.74198583236405	-0.053869317384423	-3.14109177007996	-1.63107437020571	5.1975190334811	-0.489693424125163	-9.22695654266224	5.51339650127956	2.03471256566742	-9.72690767692103
154	2.07697843816954	7	2.50722740347851	4.6805368767499	5.18844682483265	1.27416935846643	3.99944547633433	7	7	6.2353967229902	6.09255493359352	3.41030065804233	1.03078062353042	1	5.13471945181162	1.44339402704149	4.9749471708913	1.3788012765129	5.49922703572397	7	1.55852652419307	1.43054445167725	2.94514158264525	0.799398267443095	6.94364926179372	5.73712295148627	-17.7657079564269	4.3704084992042	11.5548793408772	10.0485097010664	1.71169953784915	5.80762635759372	-1.76897018020625	-3.1194396137756	5.82837112313274	0.80068725991402	-12.0900991615498	9.6699776566788	4.25247567284056	1.48917130850498	-0.0220419272506955	-11.3975925112055	-5.17293776611588	0.551308604185603	0.427077341490172	-0.979042762639928	-2.20656077974025	0.997217185422297	-9.7636511245979
155	1.36047460265654	6.92241502462324	1.35434589953318	3.08968972378654	4.52726008147413	2.66903931151589	3.60129248536465	3.60949057933119	3.69980094666519	2.41824818158406	5.22502511605544	1	2.19183280782838	4.61279830140932	6.15718011274474	1.61850439949927	6.1308388738183	1.04266688375525	1	4.13510819069626	1.7064996979083	1.57385091273961	1	4.64102447595806	5.13115747450527	0.796793434042891	4.20479745979037	6.95660085295988	11.7146805095998	17.2819174820021	-2.27456322331287	8.31297776444581	-10.8935861845177	-8.29138380899128	12.4052589447108	6.62178062379856	-5.37351342785088	9.35945327237209	10.981660101445	5.05646591059263	1.95101490135776	-12.0464174811622	-0.794916663982815	3.28049869131512	12.2972225892532	-0.562236632600157	-0.363381796104229	3.68339281164851	3.3738780550814
156	2.15114311813936	7	2.34539040269612	3.28074495997026	4.86160000760393	1	3.858835886479	7	6.32291267634389	1.38844961159959	6.23427155170884	2.54758286909466	1.42450296835402	1.20459892177672	5.9668819614093	3.43954958427048	4.68074580081524	3.15306371773612	4.47600836867972	7	1.99841731503313	2.73892323645635	3.08256483395239	0.374126766053995	7.75641767048672	6.49616170036171	-17.9718880936019	4.72490663390179	9.86867408617658	9.81855043068999	2.70067137026011	6.83757298433709	-1.2643476545046	-2.70077477262826	5.45355537691268	1.52386086050597	-12.4834350332278	9.29739340162108	2.59832919887545	1.51236576591696	-1.08412922465087	-9.87058717749591	-5.55776701436983	3.81683190028155	1.34200545551541	-0.220791158780224	-2.13762944130297	0.29731899528141	-12.6141290606781
157	6.2459615253396	4.07823788536717	4.37885315698961	2.27567242332259	4.32892161968162	6.20643993680205	5.25585442724421	3.38176990689014	3.87308570208087	1.78931876168492	5.99374346119391	1	2.06437284557762	2.05420393877873	6.74040554094124	1.65387630832245	4.9395627704876	2.45322780826435	5.01327372056629	7	4.1081131108648	4.7879443442584	2.06315370653608	3.62149600990522	1.61325482501377	12.6317991930584	-8.66003156216635	2.66647270949649	3.24894338638135	14.5837167511786	-5.7063897303433	6.78190985498556	-16.6647513778504	-9.18127231904363	-7.37977956467888	2.90923113420591	-4.36428530382124	-5.17085531750442	-3.02657495876621	4.26106492136363	-4.43548763414132	-6.57031374332615	-0.279888758361538	3.23161384417379	1.56306590389773	3.03829206086162	1.22260150471155	7.67247070050602	-8.21542479939139
158	1	3.38513263425754	3.39376031666951	1.97722839179586	6.4465561357635	3.99797573276347	6.46670501484455	5.78372420871259	6.56822672692938	2.58430889749257	5.57373872461448	3.40109778537495	2.35893099157927	3.52703195475566	6.79841563686502	1.63822103943225	6.97809599875357	1.59977106748699	5.03291409387687	3.76891986554291	2.08362103328311	1.0939822848269	4.20810812738136	1.81390733618794	5.71398990366853	6.93484597009823	-15.495199569591	5.18937169220724	12.1463468524233	10.6147710110143	-0.972869610715901	5.27154980359231	-3.19961375320746	-7.202770869195	5.6754907374271	2.27807201683769	-11.1317213836659	7.84019154849819	1.94403056232449	2.7350519549073	-2.0457635215617	-11.9464507477575	-4.80050113300082	2.18642301398124	-1.06799022551136	3.12696833568617	-0.133849348414344	5.96322243226762	-0.466275452061037
159	7	3.76427323406483	2.83213466393798	1	4.6511001498508	5.29314646684014	3.21864851409018	2.10397653564994	6.37578490098743	4.30513090483093	3.49373132340691	4.0396440321355	4.37046785569068	3.17717703801488	6.79482311624652	2.83160169598134	6.5724745570225	2.61640418744394	1.76260942414477	5.08526760816123	1.87764691806965	7	6.60031244675137	3.66097236442534	2.77391868306692	-2.62824341708056	-17.7432007100612	5.43880136869481	3.5024254157909	2.82222023203143	-5.2190102034854	5.39194818433547	-11.3607549920284	-18.47674161599	6.20100295418456	2.37565302308012	-17.4569505973474	-5.15266790617926	5.20343137362083	2.03689307884749	5.16807344615683	0.975765477512673	-0.435906934175527	3.95994897668295	-0.109690158236109	-8.86257606263324	1.32967154260939	2.32270953321881	2.53009371943612
160	1.73439538454536	2.96996432578038	1.93154100659929	2.21833190297545	5.62493641358407	7	5.83264562551002	4.76771723825786	4.88483558422081	6.85396316332081	2.41138922554308	1.86973207332554	3.4583701550226	1	4.70351446239024	2.2766274989909	4.67504436568952	1.08143315615839	2.20646873635332	3.99488497343121	1	5.95221209219273	1.46052317557821	5.07947429895196	4.56861547097052	14.7587924041387	1.87155676709262	3.35059306356842	6.01845607534883	6.4657796701014	-7.94196706467759	2.41577075170305	-10.2085401144391	-11.7811659906398	-3.6941020509785	-0.693176893351337	-7.99577691607823	11.7300573616227	4.77107941458832	4.44663195141545	-1.4302277539748	-2.61781510207469	-1.37323051511914	5.77332432587354	-0.448269740340403	-8.32400477740918	5.90993652393812	2.70406746856431	-9.42881188533492
161	7	2.59614213523239	3.00448021817823	2.94561310459132	3.89294410062626	4.28779096792004	6.15599656147501	2.46921828135745	5.15156755670125	1.1055505145786	6.16426589162977	1.20870421129623	4.77798525216553	2.82063049135056	4.71878314493949	5.12992630217966	6.02905465107622	3.50302714138841	4.44049335838425	5.37560664597898	3.44928694182239	6.29895720832395	3.88316802618257	4.03506271262723	2.34490345566787	14.6651751276673	-10.9472380930501	3.53340668966652	7.70900656726837	14.040959480804	-5.67939906012219	4.38698029701331	-18.0027926677711	-7.60483372468879	-9.93138896578621	4.46693999696043	-5.97324442141901	-3.75783727257174	0.864569897679165	6.50703107620835	-2.99270159391508	-8.05448223632109	-2.97625516014072	4.32844282952598	-2.39498797934157	1.04679733235705	2.24384946567645	4.46988300777696	0.91088166144103
162	3.99766672563205	2.22952250035223	2.57829466340731	1.28307018151952	5.36515929456143	6.0137012707845	6.28653072170506	1.58588599789039	3.53586431843377	3.92028071142066	2.19875873294577	3.04531683354206	3.18611368662589	3.20145418403265	6.90849328361812	1.87563097802868	5.15202400270929	1.38732090550072	2.95332899550031	2.06524866447472	5.32020502835924	6.00393044787242	6.44078510657038	0.468892713126465	1.95568697540921	-0.478738651070513	4.59025193408397	10.8688962916696	7.9517104131017	12.9761107874019	-2.09986661464041	4.84610884932545	-10.6220418173042	-8.28404520864193	11.7174665194527	5.0916240353896	-12.3130464166811	14.1877228456	4.28114824687171	4.36432021955725	4.3831535388428	-11.2869774113397	-2.0521538289416	6.43254365384243	-3.47284445433165	0.761131969220959	-0.855285854645497	1.89982270909793	-6.69889376333261
163	2.2684225613548	6.62727892565945	1	1	5.80799974276576	1	4.76767281080052	1.07432116266204	6.80241511844998	1.42585399300698	2.90042441868582	1.65266099124198	3.18318104108445	3.33278159863344	4.08813880948532	1.2241339507118	7	1	6.31633484815862	5.86334484700491	4.3119364218383	2.77213393927001	1.82427687697316	6.578019525949	4.74295117382674	-1.77235524947693	4.44860820942614	6.44431947851193	8.9767419854752	14.7012673262649	-1.84355925875331	8.32386425840716	-8.56346229547907	-8.08829054577448	11.1793661188392	2.85276954921916	-7.77661962991733	11.1927410423949	7.0463891399605	3.15236365474687	0.62128859413943	-9.92103561895224	-2.79019533776799	-0.164908714937335	-10.3190785194529	4.06535559374525	6.1743025835627	1.50751899764821	-11.1402073142419
164	2.43787857156671	3.66435652628124	1.78570899621839	2.06020132910248	2.01492303240128	5.45129441739364	1.12466788847395	1.02860332401071	5.71619445505591	2.74342086242661	1.38944622201261	3.24649024892441	3.54918635466973	3.90970338372959	7	1.31711893169211	6.34313021516842	1.80487393321131	2.67513233530571	3.37971002582844	4.44643438914829	4.34757015754818	6.9064492045398	4.85453044781045	2.12239121812328	-3.95030397491873	4.74998959042778	6.28505851107581	10.4277535153077	9.18529007453028	-4.88254996971301	5.156657953165	-8.62676225739997	-5.17682845814705	11.1238988443016	10.986637218478	-12.5065194125119	3.58830475703743	2.12385722235045	5.87288011676104	7.0348047534909	-8.87831863484694	0.0411679951633493	5.26012322023058	-3.4517890910703	-0.567880580859947	-0.361968434482036	5.67346354751209	-5.93134238020848
165	2.31413989314077	5.90707306012943	3.04313134228755	2.60467051361729	5.23500628939471	6.42279288424998	4.33056904377088	4.85603442036486	7	5.49108933256129	6.69888391539772	2.82819393018486	5.88470602251525	3.90296217132891	5.34589776056056	1.1093696562754	5.80213451076395	1.07087063156911	6.55057993908626	5.31863852156542	1.97699232964099	1.93678270001965	1.56860833487281	2.45291468628835	8.50701325064942	7.42409127279128	-12.6159664504737	-0.308651921334805	5.51269848184164	12.938286246347	1.61061342183756	5.45844750631567	-4.66388051919525	-4.92530651190907	7.5041121101434	8.26404371332832	-8.52091218959628	4.09011573468222	3.6199064045179	4.85020054427998	-3.77531229506998	-7.77527437519921	-5.01977721304803	3.58282939654217	10.4002504484409	2.31381359555404	4.23962782984295	7.08522102027206	-10.0123931539633
166	6.61970535981173	3.09409344234962	3.28109215799219	1.88358269966467	4.37021292445139	6.70869057304341	6.86995927800468	2.77515907251335	4.56079729177262	3.70433035456135	3.16983794399165	4.69000042545413	5.60969103747873	4.58259885804115	6.77926808506575	3.90917984648189	6.88873121342096	1.94269909175721	1.7394592060761	5.44506527730601	4.22143769371781	3.7188035395946	1.53230956618431	2.80498509566272	2.60984218850894	-2.05384383706407	-18.9311374584764	5.57458580730245	1.93377371057001	2.86293404148182	-6.32423733190628	4.44981907856132	-10.6943699622507	-18.9544116658717	5.2027219401574	3.96606162037315	-17.2747553914511	-5.48958223674402	4.37908913276893	3.01735286350046	4.33300638714326	1.0579911582811	-1.35759125898936	6.34547209498544	-12.7447628033033	-8.67535602927275	4.45820733932352	6.82761755610286	2.2067278871534
167	4.29658654709641	3.63316993290248	3.5814104111689	2.32883679217287	2.20150855541245	5.2006895301646	3.46753818189113	4.55866256819979	5.83011229166482	5.80360150215516	3.48128796299476	3.57366504682253	1.19778112963268	3.07740062109257	4.11809911009858	1.27040502667829	3.75260837138647	1.79653082729061	4.66902661424783	4.17315263385435	5.56692942553725	4.38293825262503	2.55409975250293	-0.246507187990452	0.626055398391401	-3.5485176908077	-17.7378009323273	1.69222820836788	7.26580182314672	3.83093201342707	-6.52832064058836	4.08209500898319	-14.591250969237	-16.3197275526448	7.88278555846677	1.01890165415523	-17.8772112184999	-3.92475374317594	7.91122613225151	8.58642126184576	1.01965570482221	0.678364841869222	1.88469234801323	1.86343874908602	-1.13797366351374	4.27373076278008	1.95470523059458	0.178244973625969	-3.7606968944267
168	1	5.41173433624771	3.28169245075306	2.03696760967208	5.39939348944086	5.94398234698143	6.77904097896494	4.95156420471232	6.24687127230847	3.80713043275446	4.30001533491659	2.44167391359243	2.48038340579947	2.78944184192178	4.4491964120735	1.15066883782012	6.57671929643709	1.29055874123147	6.16708230537094	3.80644316518417	3.46973577618079	6.67129750787435	1	2.1726863305054	4.72961075061496	3.10202666805681	-1.24971931155556	3.20129659150818	14.0087021315147	18.2128272570431	4.45803210082918	8.79788713062567	-10.26456777165	-3.31384381045549	9.83868783571858	4.02905554830065	-14.076360306974	7.26903950505073	-0.318119182932045	5.89264592735449	7.2683513389766	-11.4710816233013	1.83348856422159	4.19683010314994	8.4953545318249	0.427791602220553	4.79328813304131	6.72547880913069	-2.07610947862969
169	1	3.00837324792168	2.56924143011803	3.11252442432924	3.26430335093205	2.85634588316396	4.03976401813204	5.31603668155452	5.31909127759621	6.52354887362557	3.80429067694123	4.08016374549133	2.76554701332923	3.41888424310837	4.91171855885	1.71691175661758	6.60510289544996	1	2.60525406774678	7	1.23426041176139	4.39278824544256	1	3.13258835942453	-0.103520253882724	-2.53485781588102	6.72853710597468	6.66201120609753	11.7928422453222	13.1741138905302	-3.89686360534403	3.79099766354514	-6.95064393102831	-7.04669200077013	7.07396340229348	6.70020375384828	-11.445358645912	6.07849922550679	4.50021496900626	8.83578258465041	0.674309495279579	-12.3387001424529	-3.94755134644369	1.77193435477455	10.468690586753	-9.17208615005489	5.48176972754413	8.42973362336538	4.22629824234681
170	1.75717309457416	7	1.76819824137777	4.84147700634766	5.66349235102699	2.00425249076489	1.2995765887221	3.17561190654989	6.47590625383842	6.8189157784532	6.07275099859294	2.56032263572578	2.05306177332057	1.38554548759161	6.12173699228484	4.66104568147513	4.76048509885409	2.54089957816859	3.04914737604766	6.65360370847261	1	1	3.18282713692925	1.86364363450433	7.87186444945142	6.8298791146462	-19.0402174618786	4.23994679005492	10.8595527049443	9.62842696047009	2.58067894622415	7.15592012956491	-3.02507794322168	-2.22169125159296	5.94690671115305	1.47020906537132	-12.1558602585092	9.6288321245357	3.48553486460934	1.4080207148909	0.312245842789895	-9.94467593819239	-4.3354882561542	4.34337492788658	10.2738634131725	-0.684905147161081	5.97528067787288	-0.0927055215886669	-10.8287469387551
171	1	5.63712358772068	3.32851403996368	2.04279253278132	5.23997903581726	5.27675138523924	4.68747190655039	4.16561156048711	6.34042770588183	4.36736654401644	6.28295534705071	1	3.10760681001949	3.15070877997721	4.12657298381229	2.73408715227696	6.29381792920308	1.39646524017462	5.34009473025985	5.70880572534934	4.94378022633736	5.76482036739916	1.51842397099313	1.64701739637379	5.04753527993841	3.19938586100413	-0.780301919121489	3.95869229625313	14.2607054186765	17.6591063378334	3.76369552501579	8.39739181053057	-11.2226961540244	-3.25473748847053	8.76287428770846	3.10796827543617	-12.5495209719946	6.1504721530228	0.652889035685126	6.48962442899155	7.22910411920153	-10.8099407909065	1.49755169685699	5.55020482021095	9.40867767660789	-0.446581203143496	2.33986217189769	5.52603923040074	-2.00841587350922
172	1.77020126802799	7	1.89341109650848	2.31450397548822	4.15896520631177	3.66938133050758	5.0218956062995	1.5242424868658	3.61142314727152	7	4.58243258998103	2.90627127279108	5.30667220399415	5.60290710116438	4.45195104103143	3.58667606391617	5.58086189473738	1.76690959123357	3.25177129351743	5.35118887832376	1	4.92427809580345	6.25650934390176	6.14758723880353	5.37446853239947	1.73742105509851	3.19905817040356	5.94882123397336	10.9436528946764	16.5786150505765	-5.14086258862057	9.11433069214986	-8.77278764812741	-7.78384361531428	13.0719791938949	6.36720847789324	-4.71149636998229	10.2690532856094	8.00237580845074	4.4605773455019	1.09056304081614	-10.5129296099447	-0.551081591946002	4.03501512019074	-9.47771821641025	0.801558701945946	-5.74763136477723	-1.28314271203922	-10.2636685254834
173	2.50284062459821	4.83230369241723	3.88777226764399	3.62510462263607	3.88397039607972	1.69233841499577	5.67956882375133	3.91539685304546	6.93971780801968	5.04515064176187	2.4934896057306	3.55733590669315	5.21241304148902	2.81948423795338	1.29900347822525	1	5.49231873535453	2.66256964561824	1.70163320070882	3.89326310799879	7	5.10541693881679	4.10766720906399	2.28456988431602	9.81976709754365	2.89295489420924	-18.6737154908122	4.99392551987777	11.4620332683983	11.2143358805593	0.575588098369687	5.48555112623742	-0.416825764022123	-0.941916085202095	4.94637686516231	1.93753655289684	-11.9172126941705	9.4372075934617	1.95953589934205	1.22353931828079	-3.2663818530861	-10.7752806556541	-7.10141929841942	1.72539535560524	-6.44568623747295	4.13914007186769	0.0305337599797006	3.74521906792045	-4.41930038022936
174	3.5234067164433	3.03055283744796	1.55638346867338	1	5.99205272517888	6.2556090254582	5.23871884239128	1.86709235816029	7	1.63750412620968	2.71138179989251	1	3.9479957644197	4.10453110725089	7	1.27864723414587	2.6902637101444	1.06642274141408	3.79884809570845	7	4.92594557557176	1.97028804052331	5.07524148091263	0.690710979662903	2.53252731225819	-0.772068895429529	4.40026588589393	10.7736650151131	7.75139261992572	13.1332404997165	-2.00357327292093	5.2910808023719	-10.9912087525897	-9.16342872007914	12.2859423845461	5.34105206245419	-12.1763459864937	14.1961539774704	4.28923834790142	5.30652627904485	3.33588963002017	-10.4519483144759	-2.42203410434383	5.51662998891244	-4.41429955283425	1.73581519212187	3.16180846566136	2.44956838426251	-6.68628699612405
175	1.74642243822012	5.33401432462843	2.37715913218877	4.39946884668111	5.87139240809907	1.54499937035008	4.59708786992878	2.72618913668618	6.51890911455816	2.33749714111285	4.22181467752918	1	5.51815603926183	4.73566684254321	5.49342944703353	1	7	2.64646526460558	3.20119519565002	6.5725313516991	3.7642936661292	1.06635060466424	2.00994007579151	1.33610063567839	7.29556871710937	3.88993601604277	-17.1093710254191	3.26718909209725	11.6967275706375	10.7688160361668	0.0588566667744667	8.17953985531236	-0.920330530555411	-2.58066753600596	5.68860497079988	1.33840135965036	-13.6961046247921	11.0259598627178	3.14031215828261	2.8062576883922	0.242402851870074	-11.6625118530477	-6.57633481036538	1.13968805867341	-1.51097744880883	3.63387780584724	-2.48516395272909	-0.0308014532854863	-2.51296569877762
176	1	1.04910751782969	3.09860646140228	4.53874774455776	3.63808903811317	2.99809755342963	2.18280113995425	3.86955076129796	2.33309079495867	5.27392409132573	1.59016282668005	2.02202380188921	3.66548380004762	1.6252130285301	5.12131552128789	2.61424375165498	4.30269934139183	4.50789787558212	3.66686180622902	4.15994669079823	1.93628005664136	5.93300392053499	3.26066998829131	0.271816990430103	1.96584021412417	3.00353859177751	5.62552543009471	9.79890213079224	10.666576522781	15.7320726646265	-2.65350488142154	5.31088938112577	-6.58299810104743	-6.53586766060763	11.3956657773509	4.15877019659654	-15.309569479869	7.75731371696498	5.47980444599362	2.47058252628416	-0.178226509341308	-12.8490172677008	-4.09982903066799	2.91434355608957	11.2342438365813	-2.35463763076598	8.36898269207204	-1.04438853146956	-4.53290232282392
177	1	4.64466766765002	2.42376106857189	2.5456770527916	3.82439360265542	4.47540676224562	5.2713504818499	2.0738589346778	5.38210994566593	3.76065873404078	6.85343658614999	1	2.80400811979589	3.20335431378266	4.53348124220117	4.28351234227314	6.52138997359952	2.50726238537931	6.5320794156414	4.88619882074261	4.95932163268421	6.19698372634838	2.66075420974551	1.72938283644986	4.43091492589601	2.89620027241723	-1.16353705720416	4.50708681469603	16.0358825264099	17.0805240416511	3.90010387498385	9.23018457516268	-11.7593321648789	-2.99570015789798	10.9309096720488	3.75751926582395	-12.7369424088139	5.94372440410442	0.707319076938427	5.89148900377472	7.69072625300329	-11.5291188728797	2.72878093566543	4.66120735881744	9.79340854191822	0.128632232329428	2.9231099526091	1.42024742271526	-1.03382292405653
178	5.58542126216722	4.33127762319745	4.3231298154119	1	7	5.81726404546519	1.37686881726377	1	6.90450227914026	6.19349853528611	6.30642903112642	3.60238019153083	1.91862721534685	4.0105686562941	4.32889358610118	5.60951761389131	2.46017606313989	2.50375174495365	5.89153041582717	6.19508170824747	1.60763402181668	2.07297790164031	1.15320802242746	1.72512128466503	1.48864383866042	-2.37592867527432	-22.5285856519392	6.07554430572042	1.68944876052163	5.18649792175137	-5.69038039217977	-1.14535073638251	-12.289306379875	-17.5255476734397	3.81502814315818	5.382948343836	-16.0115734559255	-5.70949972916462	3.26573888673502	3.62497034885007	4.13427720045415	0.427723568131042	-1.70946650685254	5.09152548550421	-1.12195735249706	-10.4295786994626	-0.213254294029145	-1.54316927326908	-11.4486288850655
179	2.78266095581323	2.93318936487454	1.35879482663944	1.2767182582855	4.04403446563028	3.99187010696541	1.15647540602002	3.67411747909756	5.04074711387592	2.95617137032582	1	3.94743434164135	2.02104161109581	2.89238062457016	5.23893448646251	2.37184141271533	6.54732945525051	1.51891815023951	7	4.95765749115784	2.17750998715043	1.01473070612493	2.66866807397297	3.09471892779409	1.66473771960091	-1.75585805947738	6.34718915337706	9.25315702066522	8.54916464903253	13.9375961447978	-2.4337749448226	5.82736902187734	-9.15766543941032	-10.0131640100923	12.730619273647	5.10568145152982	-10.8340793174224	14.1938731545744	6.47602120765547	4.56114456040861	3.38096973963662	-8.6987692340409	-4.01678104751706	4.4731729132346	-6.89961128211777	2.45390247355121	-2.057290414936	1.14419096805437	-7.29646341329232
180	2.01129093057049	5.43103989692414	5.25681950289995	3.96881608124046	4.91477988770436	2.14037942363527	4.07310757792666	2.76626371186095	6.16565201468829	5.67554975705542	1	4.61154224516915	2.96487153392718	1	2.92552523382111	2.37488715080666	6.52717598723325	1.87964490586951	3.37697207076345	3.41438348817868	1.82365110931323	5.84592567300376	1.90485781689487	2.48509494135161	8.36762757677059	2.65123601339888	-17.2263776208426	3.7605476256359	11.9351295856926	10.4841691926628	1.55206463908311	6.07691978910903	-1.24935047024604	-2.12766045359175	6.79248764559436	0.830133934224791	-10.6383621487862	9.8330463736115	2.22311344973135	1.62771339928015	-2.12251546246964	-11.0551484923865	-6.98419832241556	-0.0735076420270587	-10.1400150027001	2.10590190958209	-1.17275739527291	7.42463192393096	-4.61252897219438
181	5.61695810115663	4.13079026838816	4.55134042416238	1	7	5.48120034929801	2.76860408636422	2.92928725526617	6.16220887064465	6.71069848476268	6.32524861983517	1.29332143817276	2.40913218707067	1.75727659927358	4.9051206493769	5.8115392164607	1	2.2782330526913	4.05613199170128	6.59293177968665	2.33549301137055	1	2.37107458755428	1.85604142433834	1.0628360577006	-1.8524877320218	-20.845257481201	6.58623562654506	2.00501298558868	5.72187873284242	-5.26644197233278	-1.29956081604752	-11.9255450050189	-17.3430600191244	5.0573453451052	5.1834001037022	-15.4864668729762	-6.44607279362517	2.7144641656232	3.94590369111656	4.87271201048723	0.856943508658834	-0.946674055852351	4.79556382848223	-0.790356139040116	-9.82865503486269	10.261346681894	-1.70707467403091	-11.4163493233555
182	6.70342436353999	4.26391312671682	2.25805642023749	1.04279727973451	5.62560775763384	4.66123972185087	5.76450843227186	1.88657120186507	5.25686967155113	4.29251690365988	7	2.14102236504966	3.55663344885734	2.75606912425101	5.44250740260263	3.34297262758366	5.68787931930296	1.96599443213224	5.89716038619089	4.90112031010518	2.15112207603242	6.19077657106947	3.03720525343742	4.82737030797456	1.62492941010365	-1.97206725343747	-19.1788043319602	5.01943894268143	3.36653146952987	1.7490031460905	-6.55877475625149	2.99195818682207	-12.9571883339613	-20.1724666233113	1.85640492590641	2.85475983629396	-14.3296721566289	-4.99287875539371	4.87801245330338	3.47153779377631	4.50920657456357	3.0041518004201	-0.352578907146826	3.44985686319969	0.479011873381592	-3.35267594472676	5.89655398144209	3.70280894056796	-1.54845830725645
183	2.27725623032127	6.40369399948804	3.13203778361044	2.950730381286	3.65598438686347	2.85372204082191	4.61572843233112	1.27928483496322	3.90170159314692	1	2.61641451225006	3.01820955135675	4.20572399878042	4.77421684756599	6.06695591625231	1.90328547492741	6.16065843049235	1.45855408363784	2.16390432100435	1.98639682796844	1	1.29372549462096	1.40614356336638	4.55819835614711	4.98344824113691	2.18988361917708	5.44318559193591	6.64176230894109	11.8635200697821	15.293102303484	-3.2887303522348	10.1482954535814	-8.84618787391345	-9.32042823017662	11.6990141184748	6.09852655294923	-7.71924097535022	9.85713186811532	8.99363974978473	3.71843945894252	1.2088228401218	-12.0119955409776	-0.4963911220841	1.68935473802595	-2.35937711221234	2.89951362708936	-2.92231619700525	8.99493931413886	-12.875646392004
184	3.87666929478664	2.99609467695428	1.81102891568625	1.29944951857343	3.11170245107672	4.14840361315347	1.83335310934486	4.87532585071065	1.40020900755238	2.13432049330845	5.41787623404203	5.04328768311675	1.83417574247294	1.97742904199242	6.13383584262616	1.8011954373055	6.98103621411898	1.68125491875906	6.20085110196286	6.21556097904511	1	1.08464793289247	2.60044657471911	1.85174786483363	2.54550012397761	-3.06913710510293	5.92902472884851	10.4312378172399	7.88517120364287	14.1805011753958	-2.59183327484694	5.83207236653113	-9.56792779301286	-10.8942648912453	12.5664806448857	5.04698644720423	-11.391730426415	13.8891139349546	6.92164396473503	3.63783960080957	3.41095668964886	-8.8464865980651	-3.38242809410827	5.46756180189436	9.93914169010175	0.39827566859544	-2.60270495908135	0.54570744556724	-5.56473072626097
185	6.88094415653595	5.28818896086797	4.75203628070069	1.09154681218949	5.97063526563881	1.06576735015107	5.54169063017623	4.28226375019409	2.97782183765672	5.48295953854229	3.44952855354873	1.25633528118064	6.54608737518655	1.12207399745111	5.61015336901923	2.41183300947937	7	1.56682536639647	3.71720897086957	7	1.63941357086685	3.54185191139113	5.83597608392595	1.44722323109896	2.93022011854775	-3.85935116116728	-21.5444730505436	5.73672435402131	4.43548968675773	3.23615082457261	-5.27928283650252	1.39028170550578	-9.46427290033069	-17.0489389242669	3.90794588015178	0.711428501357504	-14.372155792731	-7.51294439585404	4.23597898057942	5.33265639340496	4.74555004473112	2.08515800371363	-0.711924780396273	1.38439349551158	11.8205989471005	1.79097734693169	5.76677072961157	3.05824309583681	-6.27109798672581
186	1.15060797045381	5.32269851250713	2.69709530559532	2.63293468109852	3.57636225160388	4.9753466153742	1.55997278466693	1.0399658866609	3.13560307966497	1.09514358834448	1.26595572596417	5.59238343798334	5.45857140577704	5.45100572000714	1.49502827902496	1.41028334865019	6.02577105558126	1.20442196356953	1.50536986484532	5.99726080297824	1.11559925444309	4.96700459024643	4.44448088740223	4.71429832853603	5.66703242048747	2.00119712742776	4.03874391480704	7.32867790873816	10.94049599001	16.0204017680477	-3.45913305786512	8.85783579861064	-9.17602806502677	-9.11945332236136	11.2409433940141	6.85756322963496	-6.92491354633083	9.47018986400797	7.83895260277826	3.42059837727243	1.8935658380067	-12.4971141530576	-1.84576524679219	2.76746385981953	-2.41705934607208	-0.41175709078226	5.72636786960676	7.85735500053196	-12.1398927217119
187	2.77151568721441	2.89798824707773	1	1.34701678335566	3.25616534846648	2.55051349214014	2.13545590992433	2.24011306881437	1.57985855112956	3.12073955920849	5.11519494070776	3.62076407151224	2.96771152222959	1.60674546967041	4.88855098012378	2.76563092700826	6.30950320345393	3.61008361483556	6.38369387287893	4.17231622070532	1.49280657987446	1.54806675801854	2.3776563400698	2.14097045469517	2.65686699932934	-2.17197857018266	5.89046592746421	9.23849900932264	8.62171313812124	13.9355283702285	-2.114089647088	5.81109503617704	-9.44275947499157	-9.98198875143438	11.7496741849734	4.63685008254335	-10.5794966108648	14.2191893494062	6.65081057916411	4.85871927634073	3.00051127211546	-8.95923225315412	-4.67454335773838	2.68263845340369	-6.77653931661226	1.86361720596087	-1.23493887843248	5.5613936676067	-4.53660708300928
188	3.00906980003376	3.03573378538416	2.69060252090645	3.24697625631031	5.17760074302892	5.3525249952107	2.87701721536901	3.30423404947818	5.25685733973698	1	3.72732844745257	1.94618183802601	2.23150267491069	3.8584347559567	6.50696367878717	5.04865869173565	7	1.0232616573067	2.30466918341503	6.10097211868336	5.31753990970582	3.51722026646209	2.13899647579423	4.30069032242768	3.9173135054689	14.4380283334508	1.90582389685144	2.0175136778538	4.74109749890347	6.5277362348303	-9.18211563368234	2.02148327838346	-10.9105469996482	-13.0668863034807	-3.45985147683339	-1.23909446968255	-8.78601478373823	10.9854006424521	5.30050887359657	3.65119959212075	-1.70437053045269	-4.21995549587279	-2.77015241667354	0.911797044636602	1.06002669592231	-0.234578778730231	8.55681014741837	3.85724266596654	2.17116458480783
189	7	5.17833303418877	1.16360490694155	7	4.61828441579497	1.51833744153927	3.41114162159847	1	6.33736903815445	1.22810731640173	1.02109873005006	1	2.14747634628757	6.17559058253725	5.90295759282014	1	7	2.11566972461455	3.43387862641129	7	3.81484709992616	2.67427336315737	5.49815721020341	0.619061292208101	2.47362600453092	3.04401935325966	3.3339761290233	5.94453529430147	8.19303862566074	15.9306043271908	-0.486025200573933	4.18489923008966	-15.3535590919322	-3.40199376542179	14.918769645299	1.57521594626528	-13.8192701294853	13.1974102401429	6.0335874041537	-0.653304609076381	1.97435702828145	-8.8315725568367	-6.54831067861838	1.8694463771842	-2.51175537654337	2.37597131220394	1.17312871669026	8.50905979212525	-1.09513161418118
190	1.78769294745614	5.60584518026247	1.48251142271128	4.3045883098298	7	1.25460767431582	5.17410898063421	3.53083004973652	2.96671695755896	4.86025064072297	3.50688759643895	1.33663003504497	6.15744768989184	3.97159571521481	7	3.20234473613473	6.06425537619397	5.11789207525235	2.04422680416849	7	3.71237217501976	3.78211940454521	5.80238929852274	-0.034026448051299	6.43189006549074	5.3646935419371	-19.4893261891534	4.99492581936314	12.2960777505472	10.9580697093339	0.863375884198196	6.61324053537553	-2.90680297717479	-1.94275433147132	4.66641043067242	2.60315956620915	-14.8859766023173	8.1866718145389	3.13946889131732	1.66841645706341	-1.95899378925481	-9.61000944106596	-5.98167580605692	3.09234613303133	11.8320752527494	-6.05609554012659	4.7902843962169	3.68277764181489	-11.4286439811136
191	1.92005905609867	5.60560633809491	2.88844873978096	4.55652931586487	5.53494149845802	1	4.8358857484104	6.04993105488943	7	2.6533900457887	1.55143789383052	3.26390216535331	4.21880459748499	3.51966936505002	6.54698462542696	1	7	2.47458834248583	3.05542539429601	7	5.63983664614388	4.0857389777274	7	0.861704926659029	8.75360420416323	3.43050050750825	-16.2369258019408	4.65092030943138	11.1238346960662	10.4315650330601	1.41223363518434	7.08797006873628	-2.6921100750453	-0.914658923496617	5.11322157742961	1.79712186847281	-12.9693148985764	10.801844557531	2.4332942493979	2.59454062728291	0.738865590393389	-8.19302390705123	-7.65097976049319	3.48115855093654	-0.30086067256136	-0.713319221139009	7.49269390258483	2.65673844326054	-6.10253380871212
192	3.54453794240068	2.31594258606418	2.71092991523569	1.07262898127686	5.89527628466627	6.62024760873489	1.47856799191223	2.07017387995044	6.9807449502821	1.70072849450403	2.72336306095599	2.96964833806131	2.11393116418673	4.00643498717035	6.06591982680293	2.16203151876864	5.73640517257542	1.68643721516643	3.51783162793816	6.95514644852496	3.21124107552529	1.95754332773963	6.48665318538597	-0.144858060057191	1.35765547002185	-0.0835979527069039	3.81873225851693	10.2921355673231	8.04169107297248	12.8207639263622	-1.95162013840807	5.47648248364309	-10.3076654055579	-9.06955658231857	11.5096730039014	4.68327572479226	-11.6242597683543	14.4641542411106	4.610497856811	4.83520918520338	4.07291193815048	-10.4949974574617	-3.17369396954468	5.74636295765716	9.24590070604132	0.513308373637975	1.91078925608274	5.50444970115433	-6.15456418028212
[truncated: 74 more columns]
