# Supplementary material for: How Are Mate Preferences Linked with Actual Mate Selection? Tests of Mate Preference Integration Algorithms Using Computer Simulations and Actual Mating Couples
Source: PLoS One. 2016 Jun 8;11(6):e0156078. doi: 10.1371/journal.pone.0156078 (PMC4898694; doi:10.1371/journal.pone.0156078)
Supplement: S1 Data — Newlywed couple and agent-based model data analyzed in Study 2. (ZIP) [file pone.0156078.s001.zip › S9/Euclidean Model Data/Euclidean Couple Population 11202015 0342.csv]

	trait1	trait2	trait3	trait4	trait5	trait6	trait7	trait8	trait9	trait10	trait11	trait12	trait13	trait14	trait15	trait16	trait17	trait18	trait19	trait20	trait21	trait22	trait23	preference1	preference2	preference3	preference4	preference5	preference6	preference7	preference8	preference9	preference10	preference11	preference12	preference13	preference14	preference15	preference16	preference17	preference18	preference19	preference20	preference21	preference22	preference23	preference24	preference25	preference26
1	1.72057497657636	6.61891308552778	2.00258313704908	6.84056145050555	4.32586505809264	3.63072850337894	4.28113217004847	2.18297303021008	2.57250424111072	3.56340014054032	7	2.2568409878927	2.08492802765288	4.0106609940757	7	3.95799390708575	2.17889647358848	3.56506893991455	2.89976783479799	1	1	2.23246158053998	1.20511751620609	4.19352729493878	-0.478390479976476	-1.5867426562825	1.88040229390009	2.35500984566195	10.3108949640392	-8.08616361633402	1.72248690325003	5.49620507551368	11.4004392918062	-8.58341498201811	7.27976812899668	3.81825874858388	-5.55476869571103	1.42233732590174	3.06407094097513	4.32894188559828	2.18335782398263	3.340739026758	-2.05522891608398	0.656785177253352	-8.21731485230489	0.925678293818224	-2.49115643173199	2.27047396921504	-1.41658416669443
2	1.19424835716603	1	1.83620996804269	4.58724827660984	2.69922698390678	1	4.40814872163427	3.24435923670925	5.64326717971711	6.89725874905837	5.82848049277557	2.00433427048038	1.21617678708592	1.83567810232627	4.77969331712429	2.09696130225206	1.0983109624327	5.19464983489714	1.94218192963824	2.44409899966731	3.49348948917233	6.28274210831999	5.01305657260412	2.47747924723466	-5.55905215091954	-1.71457624473237	0.278978151442982	3.27256837041498	12.3149424867729	-8.45022437428355	-3.90112032792894	5.15490028489952	10.2916623463795	-9.29716312657626	13.3021417675585	5.78696278998744	-8.15273611628255	6.11938330089266	1.18535088755017	6.23473973075909	-0.994032250262005	1.68226529768478	-7.50267836944367	1.19228793507603	6.52246079285188	1.00694806032078	-1.08673205555966	5.17839724390337	-2.34295356708479
3	2.36736355359464	1.74183845772378	2.28909271199866	1.26010258513467	2.77184658455936	3.17112416076221	2.34665628615355	6.86899809377028	6.66736845287058	7	6.30192936369163	2.25318483556133	2.50220640973909	1.85004934102419	3.23243559926372	2.28654731243215	3.77357727970317	4.08942380777291	1.93303631747068	1.5705719270044	2.51211722275655	2.45397919838229	5.43989904609073	7.52936992790295	-3.52067740217661	-6.3172846671972	0.499702914459897	3.97554340801583	7.54703448464409	-0.794785709747786	-0.890187820703552	5.40591736714351	10.028253095466	-7.68764495108226	9.83407358740087	2.90267036638651	-6.26619427102028	5.12025347045623	-2.6264574588485	2.62368978746141	-3.68574802948923	4.66162202081821	-3.10286425490238	2.74876981344071	2.79969389272458	3.3003056362718	-4.35236885707421	4.38257841078551	-6.70260113212076
4	3.05174917456713	4.43226946899958	1	2.53206857810906	5.41802372277618	4.34664028850866	1	1.40894989319582	4.64789072870949	3.98597167880858	5.18337513358416	3.65234872794346	5.08082666573865	5.0149079677963	4.40614758807657	1.97233351754928	1.99292942397119	3.08533698397487	1	2.97408044869001	1.58072208908263	3.98668431864056	5.54152693972013	4.00246837081129	-4.86062405025989	-0.474632209183534	3.29912335570576	3.90575296393358	7.30646168659062	-5.8122754377999	-3.65611198006164	6.15404944540772	13.4843614808554	-7.33488817424758	10.9586277582373	5.99397955375741	-12.1823532907441	2.52392431163415	2.32509945276759	4.49242840363256	1.38716260698969	2.37377355730599	-0.990265703904242	5.70672018275864	-8.23845482916921	5.76586065834965	-2.21008537206466	1.17783883057367	3.6149490236505
5	1.83993366119614	5.23138956511486	2.23942066472321	5.16318203583241	2.27481064220973	3.95076543418672	5.29658555226211	3.11269480197766	5.33281294742122	6.63658954284142	5.61179561437205	1.77242247633092	2.14271592567976	3.83396202197726	7	2.04489534162254	3.4414597292769	4.86137055624702	1.33570619374494	1.41743813786349	2.67408526723796	2.94911286577375	5.03866916617485	9.39247617528293	0.436102101139579	-2.19989176474783	1.69220515213117	2.10705468960077	5.14284708644128	-5.39302530278202	-2.21667837109552	4.9074949482207	8.73775314625785	-6.09376061165144	9.97064789590007	4.84778851580902	-7.76663952377639	1.94879867425312	-3.81316480845048	5.04293202122386	1.71874539698977	2.39390717561822	-3.01362951829233	1.73204467831797	-1.88079492020437	4.63292593982095	3.75431207594911	4.53862522085997	-6.03897947624192
6	1.68917003131326	4.00778187337542	2.58034233643346	2.36989801865897	1.56401904871462	1.83519922063917	4.01311072236564	4.56454542847167	3.82094556712127	3.92555717432121	3.42244232858561	1.84920536801451	1	6.97838576887748	5.85608897833623	3.29512088688342	2.06768254309954	1.82399188726307	6.459773095467	2.92437392544596	3.86572549098966	1	4.71103924581463	3.88229622481907	-2.81846937488071	-3.98893766710027	1.59984204154011	1.73006950199811	5.86107908848683	0.611363543076246	3.50100356446894	6.98264912254859	9.36845170706974	-9.33409972611459	13.4541903814537	4.95197789567775	-10.6524425000389	-0.428308568214164	1.43681896607144	0.409052212862146	2.12155025789603	2.08418069882292	-1.94998469182005	2.88870411178745	7.29867878246246	-1.95993864391465	6.20015380486981	2.20468740662418	-7.53604967315929
7	1.39397993502453	2.35105324238221	1.36508819811587	4.49867808801148	2.95457033779899	2.09195471603369	1.64282493653852	3.92628188267734	7	6.40803267634986	3.89874503793107	3.71999669144324	2.81649310904942	4.05369268358696	5.17397990157629	6.393646862838	3.92923944611513	1.55334290092157	1.27776736306797	1	5.99031083861252	1.96897170029523	5.22801099474088	0.219036386915562	-5.95366516746794	-2.28719405053449	-1.30327662732521	2.81870198643333	11.679232382515	-8.1210991570677	-4.04784273176696	4.89299131682597	8.45882576718056	-9.01462613678773	15.0421134605948	4.75168618075011	-8.96872888795712	6.26498163861311	1.8228960440851	6.39807206581015	-1.25602347231352	2.00007400854129	-7.39240409367098	3.56702146275954	-10.73877112285	2.15885543181755	-1.59710306388583	1.75673752826188	2.72907924698398
8	1	5.36761696199176	1.6598011468467	7	3.78263169906393	2.21817460587603	4.25105559216812	4.05009586236449	2.79427205425055	6.70895687787144	5.14174718066854	3.12390750316088	3.67026662310105	2.81990838793021	5.60021345843637	1.90146437470368	4.91861693658318	1.58434674863557	3.35646038315841	4.98724799938245	2.59595647181435	3.99351716245238	3.82363218949644	2.06580899582349	-4.13732532040707	1.2229227182766	3.65264988919907	4.19686390256763	9.17642736491169	-3.66878613658455	-1.48493576106813	3.14631435809872	9.87320236309593	-8.00158035484911	13.4457896793213	7.07748337695509	-8.79080642119098	6.65491896028326	0.496032141744676	7.24693561730705	0.542987611390877	2.69928055440427	-5.4295663559071	0.663410225779729	-8.41214330795212	1.83088331633591	-2.37144992190855	3.61166365451154	-14.8479247644258
9	1.62079863994266	5.67890180499889	2.16838292931292	4.72480957361091	2.2369117386452	3.4464839961731	5.39061389431158	4.12938570067232	6.14979218956296	5.49182193259578	4.87860927848432	2.558960744642	3.35995515480478	4.88801512655555	7	3.89596570922483	3.10992657546349	6.84216409614928	1.49181942775285	1.44391670813894	3.58608524831039	2.35002313940159	1.65276952465495	8.12535740863302	-0.749753601066492	-2.7277355531139	0.868679575416839	2.65947364969166	5.56410088795296	-4.02125481564686	-3.11294880092889	5.1620274146313	8.81728259564304	-6.13918849678137	9.00736312448811	4.03682498194386	-8.84436164381619	3.08226174292248	-3.1936345495093	5.86763867135701	1.92673055086498	2.87483766404791	-2.23192246219007	1.98066721567946	-1.42959713440237	-0.685259812167915	4.29234326573713	2.29956275888071	-6.56161106563879
10	1.7679593997292	3.81032069360173	1.93212169746598	3.06986247799626	2.89801248490229	3.11255727984993	2.73877003673016	5.26788158881889	3.50426363747686	3.01645982120235	4.22476756168431	2.2524383449653	1.75641955546298	6.04922587894223	7	4.82609429337426	5.02352344134388	3.24392494680782	5.23754569305521	2.35588977989905	1.44193930282752	7	6.2302444747277	6.437244494704	-4.55303067302753	-5.17936220813891	3.33505177776212	2.13269239122814	6.82989646472936	0.691762910256176	2.87871796342801	4.55703469616296	8.06584670777182	-9.96549356717468	8.72378399041681	6.69616747187318	-11.7987162839996	0.201634328962292	-1.14605380330512	1.4762240864045	2.02046184139111	0.898244850280502	0.486103656110278	1.99146920307432	-1.79952827847103	6.59994848367472	-0.887971881171042	0.763149220365437	-0.978600952559378
11	1.89090010941775	2.68354166808616	2.12933296983172	4.0232044948887	2.81320007974065	1	3.82246163871381	2.62054856389045	3.87748064064305	6.80567598671798	6.1422209529013	3.45784717706108	4.67327583741142	2.95851238680042	7	4.27463357413874	2.6231340738912	7	2.35238865586275	1.45511275858713	3.52801891132842	4.12126575456369	2.69619955243715	4.00922933646123	-4.89929949531725	-0.856303502278609	3.66517841164769	4.04016319450224	13.13372764071	-7.15995445095821	-2.01706769888271	3.60690544281631	9.69932487658548	-6.83783096635537	14.4979845408542	9.24412412609539	-5.23731608044253	8.80415022307488	0.70853643182576	5.85275554062747	-0.304527627292782	0.803438800144898	-5.46783513491994	2.79028361038895	-6.92483697456747	1.42663581144959	-0.763434712392526	2.97306374634013	1.95971886094938
12	2.32199459265666	2.52289906315858	1	2.22320167482484	4.63844903474082	4.55781644098034	3.10305285773232	4.8913696274689	5.8657401554444	4.8232755748078	4.5927164077221	1	4.72012606117869	4.88322519800807	4.65484446821126	1.18625351279867	1.67901031648606	6.49036305415657	1.31377111364621	3.0442569098128	1.85958684973386	1.39059660408104	2.91181023743653	4.3152093001619	-6.31241248223268	0.156231428568354	2.78645192435278	2.76796181806604	8.41892883348645	-6.07096721954846	-3.60414743386677	5.68824607501517	13.660016726022	-6.90416491390059	11.6637010097618	6.35754405431333	-10.5294313361155	2.33695128564565	0.880947931415308	5.54477678670654	2.23226647869496	2.89033076539994	-2.4683813208182	2.97475896928895	4.30641710029211	4.2881004104255	-2.98663932564569	2.82387951784784	-0.374684673458943
13	3.18363296165661	4.22653575875482	1	2.63481579958809	3.39008060266692	4.11984699631976	2.33739857223392	5.60178716601969	5.06923683839879	6.87720510315489	5.58435074940614	1.57673422853566	1	3.19974529797862	2.94744798125659	1.56117074167174	1.43198697659203	6.89766018064881	2.10374791965295	2.25525705088625	1.64986300637136	3.33046401870091	4.71458127993966	5.24507820511693	-6.94035327216308	-0.870961926074137	2.7927525717083	3.11374363661601	7.33135164363487	-7.71005096276915	-3.41575938028833	6.48634222759221	13.6604318757263	-7.30281854562291	11.3542999939363	7.52399230489392	-11.155114074617	2.03440495310379	1.18290697616873	4.99334307361074	1.93160940072573	4.41850149979062	-0.946566400641996	2.60135345593811	-11.4939830214805	4.02040246531081	-2.59690074333073	0.370074734777928	0.201126295252976
14	2.9321706248239	5.08425671974868	1.60483605709715	3.26909526933488	1.95157070505009	2.84208119013544	1.79594772116894	1.02472726553702	6.52434048143634	7	5.3428671616445	1	2.84665863215265	4.18229935174135	5.89004109396571	2.48021133290023	4.53640235965051	1.77804560851355	2.25413753691134	1.88304649546743	1	5.93761075985798	2.21910077028293	4.45153904587221	-0.316212976681828	-3.28593374563687	7.18465341058761	0.0998484341050185	9.15767942990217	-3.19951908544696	-2.70771794503601	5.18891231633037	9.54851734227123	-8.11202595053281	12.5181814531147	3.03262012269219	-5.46989601542068	0.971760271389624	0.147625436902608	3.08255108722373	3.34332118054369	3.36715517869821	-1.88493427235514	3.23690813379838	-11.6943379849895	3.93468034621173	-2.66648750997214	3.37134474203609	-10.9463470035533
15	2.70881519998171	3.74303240163549	1	2.96940528863899	4.26620643430188	1.44729670705732	5.55630326243424	2.41207280949671	6.95775235163596	6.0128440445157	6.65427878807317	1.14198938287374	3.79849661044765	6.3472665821802	6.47061048803536	1.5689544234348	2.69877822650573	4.70898268785591	1.04619863440769	1	1	4.71453063363221	4.75117101625131	8.33342979251269	-1.35520700527064	-2.93968302213021	4.14691801375213	4.22436514775239	6.82970691809084	-4.06824272355311	-3.55036312562199	2.05282764636785	10.0942428020736	-8.79840401832868	10.1358833684599	6.11333328424043	-7.14640975437814	1.68300212051694	-6.4237787544459	3.9523214768602	0.0992729557245891	6.74572868666807	-1.81866274616688	1.12348111159005	9.55625807064096	3.62617656912113	1.95747139475679	4.9582691044461	4.04082032180751
16	4.6488160655907	4.54829769450616	2.75300028829044	4.44056537433576	3.25324186542407	3.01746846984928	3.2596873738897	5.2907757019662	4.88926968510978	2.74973656295845	3.38427444971777	2.52842238215828	2.64692354424771	4.30167890964397	4.97958519772887	2.10033027132327	5.17058026012024	2.27677953155085	6.46461263535639	1.36244396529429	1	2.15816616899381	1.57324075922978	7.24877635077324	-5.02725182055115	-5.64118017490507	-1.10589242870089	7.71638877965783	6.84709323062209	-3.57111587755034	-1.94936165269601	4.92119654410863	10.2055389592516	-8.77939409149911	10.5916028075154	5.53684323181762	-5.95948859172602	4.43269075701956	-2.85842576010548	2.32788454474513	0.948839424373892	-1.09807475837287	-3.74787093815861	2.56360827987741	-1.95514558420993	4.5071613810052	-0.957659858156914	5.40670875281172	-4.53609465927466
17	3.21298476558524	3.92416114053349	1	2.77492350772478	4.23750400414814	1	4.19868042170772	3.55092021215945	4.33242410796029	5.84651529193932	6.67064238319333	1	3.37182514494705	5.804425417352	6.67074079102045	1	2.82193543290422	1	3.36691448457365	2.72494336002964	2.51971002952068	5.49988470470899	3.45122502621839	9.44504318987722	-1.63749069875629	-3.27812020657008	2.75093885214973	4.3130715831288	7.55475121251129	-3.09800575920805	-2.72913395154078	2.87918471070251	10.4289803076018	-8.80746083404407	9.57486475210169	4.99160182098356	-7.70701841368926	2.68422173683607	-5.90222344341564	4.2115730557942	-0.467209812266614	6.47847536582079	-1.28633788272935	2.8304098825558	6.16980328169388	2.92747755398135	2.11311294692229	4.88647143525492	3.23689141556116
18	2.03152238277094	4.92855776472797	1	2.84280563860151	4.90473928017004	4.33591216732278	1.29580064590034	1.55687961504805	4.04078198432784	4.75619721879218	6.51962606018168	3.67620232006462	3.02793838873008	6.28853199432184	5.15189282580027	1	1.85199169374883	2.58076971327082	1.10743413112097	1	2.09126109722846	4.39632252449403	5.40780548378402	4.72001014714224	-5.43247737857262	-0.401834053828405	1.86643838000635	2.92957752374365	7.10562104179844	-5.88852225037612	-3.32160936023081	6.08137665297051	13.9481306606607	-7.4294155661244	11.3547260299868	5.09940379882192	-11.5141726457582	2.5871777373007	1.05525778154708	4.72499197391407	1.49259403431297	2.56883111128574	-1.19839121330588	3.96793205569487	-8.50531562575173	5.41354513387532	-4.89973429616656	1.29393515789218	-3.70458457096937
19	7	7	3.28015810428948	6.53757949909744	5.01668214000929	1	6.08826741006912	2.40624917876986	4.44373149395282	2.06461234933495	5.71029932554641	1.28680195066421	1.62254210038729	1.19930350945495	5.55602822245209	6.48407661248087	4.13749241860548	7	3.86245358723662	2.99320116758439	3.51207046697703	5.45725913978212	5.81460499797409	5.47568865812299	2.29768012375726	-4.89350817533355	4.68897450527183	1.27611224040323	7.98832666391365	-14.4258305911376	2.00856748966132	1.52793979884169	12.504898862831	-7.04689399374606	13.5848030485145	5.2214454283044	-11.1608890081957	3.25505497893429	-3.97092430052344	2.5167479221832	-2.68173754655418	1.47174473224118	-8.10772145430419	1.69421169660235	-3.0316995073479	5.57231272714928	1.86921278523894	5.70473779604793	4.32945243403173
20	1.49972565792207	2.47405711910662	1.71067783295832	6.91599545413199	1.95195201015224	3.23330531023932	2.438055685398	1.02739778647509	2.76404315985436	5.71452594321485	4.68767506790263	2.85744163913115	2.64250593066803	2.36218766195371	5.76703763060391	2.714628281343	2.16144182501505	3.13959963432748	2.21566394865518	1.57365863251561	1.14307138212249	3.86877710899839	4.1012557098744	0.955338822004676	-4.2709796520428	2.59484555346194	4.21506006781009	2.99464686360127	9.04934730264152	-3.00781113516344	-0.280600583018312	3.18641419444336	10.8344201336382	-6.76915398254111	14.8189385621948	8.56797921191536	-6.41572054282581	7.32036564969573	1.1894840546827	7.00524884738137	2.01483024172134	3.3381183208152	-5.6166266534637	1.81502557154421	-9.47613417035598	6.97578666510599	1.72717961280437	2.64532487631577	-1.58041992897014
21	2.5257368262902	2.71672159786541	1	3.48022681049003	4.50275883818112	3.22604972630971	1	1.5928689141803	4.79669634813786	6.89774473359793	4.35731703470517	1.54591225757874	1.83660800620315	5.38496241124247	3.03422218691731	1	2.18750815430809	6.08762173891546	1.69625372842719	2.02700055475603	1.52869655862018	2.69106880033874	5.21715917875565	2.66110331292661	-6.61041943546295	0.290669933968589	3.43350005045694	2.07171965421056	6.64471405289411	-6.31763798624096	-2.73186312348267	5.90396204321814	13.8908237350888	-7.22455107339577	10.4252368565016	5.74328601643764	-11.8626267430744	2.13595193827545	0.248353808534606	3.88027571589064	2.99667218440727	2.36252691930588	-2.03527562654306	1.94393839021504	-8.13706329747283	3.46275671300788	-3.00485658696845	4.27054316775826	-4.64096071471682
22	3.31187977924848	2.40391824731945	1.03651063078043	5.81115483274932	1.30614256614028	1.67076855353991	2.3521793371092	4.47508932335535	5.93951762667333	5.93584433178492	2.53150491987649	2.21669097173525	2.21410042725545	5.63038312022351	3.92208379381584	1.95658345874552	5.85130000727525	6.70884351574865	3.15053318859709	3.98396360994859	1.71053510140642	4.52620709100762	2.9678348884289	3.52578987427451	-8.81138606879494	1.64216422387745	0.900977545323965	3.1211924569453	4.80725769291626	-5.97991225094854	-4.0431949487846	6.88526372822902	12.4328608136686	-8.07334946172083	12.4963219553086	2.02472785983915	-11.5717690882647	4.45757810209955	0.694105765865717	7.21385649659653	-0.686087652927045	7.05895667447309	-1.4240966468575	2.78123569004537	10.2600315843138	1.98365414478498	5.71607301087226	0.852584890136293	2.51536431030313
23	1.99618479886601	1.21957560196378	1.87192679633976	2.38066582798088	2.48803601967208	1.82441193993661	5.58628311117588	5.10190664499217	6.49350305665446	4.52596068444795	6.69765056475321	1.90630019294964	3.31921842204962	1.66901155096732	1.77297044974732	5.16625320697823	2.86034009577222	1	1.6463677356675	2.91784793945117	5.79695488710762	2.84053966042777	1.38984178908083	6.46476248066965	-6.11026070643277	-3.25374025289642	1.44630670919385	2.08680285081112	7.082826085766	-1.66014999173868	-0.318682575947603	5.47886814164985	9.56715821510051	-8.30102816800941	8.60227011759441	5.61284720566313	-7.91113864974091	2.44042670958897	-3.30901821848895	5.6082700069568	-2.90973857238927	2.31889734575286	0.368774137977845	3.14263230958133	13.1346718406751	3.70985288656287	1.00640019241589	3.42323514531447	3.87510261045282
24	1.59659103610933	6.16733463280539	3.55013133455392	3.9460008805492	3.99717259548906	2.742514713659	3.49519033412107	3.682634113977	7	5.30556837188272	5.58110939937443	3.03295084843023	4.04041473857968	5.80143782944536	6.15737203598871	4.4590972204863	2.17371186820003	1.34846536487295	4.43249346305021	1.67108849864532	2.49249201736345	1.44187913394471	5.08463961822063	2.35615704529187	-4.87504288934411	0.475272263230662	-2.91849571148943	-1.30249170405056	11.4868611171141	-3.5052992734714	-2.5687253243977	3.32934323193027	9.69019599348667	-7.80077354447531	6.20840822662542	3.35100954575024	-6.24539336953165	5.38125880392916	-5.3082353561014	5.94212847876608	-1.13681546372182	8.56695965371572	1.21329461036739	2.56549871717944	5.13436456526602	1.73400604926316	2.13924088983175	-0.475258436232948	-5.81292973706651
25	1.09234291680665	5.83678408216012	1.72948300658002	4.85993859635445	1.30950369891173	4.41478455076827	5.74688825462405	3.49841849962181	5.85881261947745	5.76133928676479	5.96528968730545	1.52432579779887	1.89803156339983	5.32020756133845	6.39686140020879	3.88398813510245	2.66101500614663	6.30896616657859	1.54130014021543	1.94905087845796	3.58443831278362	3.39666820695126	2.31626756666261	9.3717672451675	-0.12481737013901	-2.54393469358351	0.309662744150341	2.78150217919286	5.97345377624227	-3.81687258345493	-3.33021059097845	5.10665294271031	8.68494722729434	-5.9803841190369	9.04970470414596	4.76307758866456	-9.04906048698952	1.85084058461497	-2.20502100687972	6.19102563015348	1.88519678397675	3.66875103907937	-3.21360729660058	2.14836489160414	10.2437248736229	4.44010879728925	0.155165153237399	5.52873670122086	-12.1719743089552
26	2.01326319413356	5.77956372304652	1.85062030089753	3.19571347866793	2.81189602098875	1.38382081648374	1.93896245482707	2.87025456399917	6.11617018620957	4.14411488185272	3.25016069603891	1	3.68778044343293	3.32676486955054	2.61989414157248	5.97173839424932	4.05367293464538	4.19304447445474	4.72091580510327	1.47461546843394	3.63436237289501	3.59827441672056	6.07723580889037	7.15603749047551	-2.64804833174976	-2.45066814891711	-1.76841435939115	4.92575322045614	10.862752306373	-4.7068587696423	0.511611774732066	3.77816784075387	13.3220999344701	-7.49510173903158	14.0500190790317	3.85254376785589	-7.57759683304119	3.38958485503354	-4.94035783732242	1.02748846182507	1.34479804023645	3.03529093728178	-1.23995500597704	2.94189494154204	-7.78975042359439	-2.95886587791435	5.98819221408576	5.88156657761285	-2.06308270886621
27	4.21052240057045	4.68246398961785	1.11407154067537	3.37281482675237	3.42975302425887	4.15258974459142	4.52426684167574	6.26261860773684	6.18681851339587	6.81873978444735	6.62695554698728	2.19676386028731	5.07594577459566	3.27666248163953	5.82002658342052	3.17893849125234	4.37243956554553	2.74234307217263	6.63461502493817	1.41196738042811	1.43239030821776	2.76376462839623	1.34446271050365	6.47212462243589	-3.73282308415073	-5.68219220535548	-0.994793374559185	7.48358473847804	6.88774448137503	-4.14166206086639	-2.12855528609711	4.91618929809194	10.9007079245336	-8.58214941191618	10.5033053538243	4.61359332416039	-7.32058727713168	4.40307978405164	-1.9126493180318	3.08610544683207	1.43681856766492	0.362075355856904	-4.09351078700376	1.2048359337826	-3.57571215322699	4.53461466882573	-1.29980559332467	2.68248037252983	-4.13408824121263
28	1	5.68944812647474	1.33360466041107	2.51244749231608	2.45926294771498	1	1.60643682698294	1.17240665102125	6.60343821316079	6.30716503416025	3.38752718597299	2.20394084398186	3.41059512407918	3.70856281295152	4.37820397007429	5.25249379644177	2.16277688427103	4.40215612835028	5.19146660448277	1.02527790341646	3.14600306020371	5.06363264745656	5.83319319050893	7.09557735787497	-4.50095337589308	-2.10618573493962	-1.79742795490691	5.6959075515281	11.1910042140961	-3.25908069313377	1.46027932503231	3.84462524370231	14.3562906367449	-7.053811263232	14.8768280352185	4.49492828523881	-8.26684333014279	2.68297315039284	-4.81608350542052	1.91519418565848	1.21485715446256	3.46398710084593	-0.343165052777492	3.38543685341514	-4.43708999105703	1.22492051200231	5.73887170505712	5.28542212063681	-9.8287437807605
29	1.16647162802615	4.29797618797126	1.31272379641868	1.68590926973414	3.60386398364687	3.68188608177425	1.36625477420417	5.9714713394231	3.98084191931026	3.68680234820221	3.39451161580988	1.40082472399745	2.58378512989543	5.83017603212287	6.03696642109041	1.33721880250632	2.23999777670159	6.4055323029475	1.96117881793454	1.59184630650928	1.81921990894431	2.52617407471873	5.62041917706719	4.18190640080002	-5.64041950932886	-1.59698402410478	2.02343582219294	3.54443630889062	7.19329718080117	-7.80093281750333	-3.25161332135549	6.54450652064054	14.528189396776	-6.50346172733909	11.5809099102977	4.36475256610439	-11.3596599806106	2.36662540616324	-0.858892967764173	5.93245706588529	0.193595044850398	2.65533709612048	-1.07669413464358	3.15517800736461	-1.32592934650367	6.23059322068633	-3.60726595123207	-1.88629254663357	-10.6037908055965
30	1.89200409412556	1.45531787558343	2.01350026446318	1.94454890442633	1.36510741550335	1.03719035268509	3.76238863722299	4.35555042118912	6.96444801499377	6.0039466775996	5.71571291394759	1.22296431842356	1.56473296702111	4.86021927612382	3.1886349479703	2.34735136445418	2.80055407606171	1.78708035844491	5.14986990460193	2.31680859311173	2.00029067249345	3.84861927150606	4.21975150405703	3.50830692114278	-4.47024316979452	-1.10226023336588	3.15511163498566	4.31380004792093	12.7511225998392	-6.185895421605	2.00821743844072	6.68955320198469	11.1041629063085	-3.81673104947033	16.2506462323951	5.98199290221379	-10.2639144558304	9.84968634404084	1.99978479075697	6.12852789437047	3.12248092032608	-2.0030256133569	-6.93888749716686	0.609711384079253	-12.1679870783524	5.67336156088875	5.9541030151225	0.349240883388689	4.28832170277771
31	1.65839062443319	2.88308617127497	1	3.46356296333527	2.4534789522411	4.90161311574229	4.69690470096556	1.5226183231438	6.31267008243547	7	4.80304500317052	1	1.71181022054373	1.50193511167408	5.5382804972111	1.20536690705023	3.27509901630676	2.65925697233669	1	1.04588860503542	1	5.87240527122034	2.54465595138499	5.62644647714996	-0.690688179146659	-2.71514548487674	6.24504876356467	-0.0338411863665905	8.63818991702741	-3.70357089932103	-2.58685388609551	5.79687485496588	9.75761875115194	-9.36708150783867	11.3255784170796	3.27567556481114	-6.13276233378591	1.11228454288031	1.09868182907344	2.16279765304274	3.6703416536903	4.0987456269677	-2.16705532637564	2.65568005105493	-10.2240816840242	4.86469318384147	0.757973943659837	4.99341946184822	-9.07340626393119
32	1.04288718842022	3.89032426428839	3.78229213613598	1.89785758535704	2.71341741660614	4.76576771703752	1.84581981458135	6.67948281669978	1.8090036926051	3.62125162610907	2.56029129703925	1.84239722279718	3.87156552709975	1	3.58090773066798	4.11018216954302	4.81040607661132	2.67706226005113	5.95769441711337	4.09987667584389	1.68210477694753	7	5.58275155985967	1.8745919763935	-4.95765024008406	-4.01388464098886	1.46031624942941	3.87050907330414	15.6989825630203	-8.71673386233665	-1.52440646852059	5.37850204617076	7.72057787966412	-7.30543405409155	13.7432032888562	6.64261190168226	-11.6910947559168	5.62869716417792	0.0829936639281308	7.84683446873935	-3.08855967146836	3.91382498351915	-4.61003888145365	4.32809888093774	11.4227972427604	1.20492545673659	-0.398505441607567	0.920551009168268	6.48740876715956
33	2.08643544112976	5.02468574137916	1.44143413194573	3.28996428039634	1.84873412341454	4.06943057744722	1.04722724326872	1.2942970977975	6.38484742799382	4.97071189813746	5.83551432596394	1.25159843797048	5.96173181257172	1.53477268113328	6.26936171249898	1.43347842599071	3.57486511902365	2.01785719454085	1.16296555009778	2.18710875392109	1	6.38878503950523	2.95664774391636	4.73873356035385	-0.646862464610157	-3.45254969759465	7.17175284244583	-0.930703947635572	8.92089465950898	-3.29644625845543	-3.02608000637336	4.87419961218693	10.5987265060337	-8.03296920588544	11.8834838378054	2.15265918441018	-5.24497477091108	-0.0318832843886047	0.91060608637742	2.16503315011088	2.95943737559382	2.45767365347119	-3.09515870604275	3.21623216865606	-11.9916721240463	3.57326593217878	-2.9798387050383	3.74716087428179	-5.38566103998764
34	3.27618505483081	3.75309013605383	1	2.73195143120514	3.73824264726981	1.77664162179218	4.00779599962646	2.42363691541294	6.44838873366442	2.64329304420651	5.74150542060367	3.13758960170058	2.43147419446144	6.98661977629485	6.33192703179308	1.31433294911878	4.2415331055856	2.10666613130401	4.19887615247808	2.84274165765021	2.66943369711483	3.39520490974559	4.11355118249115	9.59945869764323	-2.26846127871558	-3.13795352185638	2.34463023136856	4.42173539673053	6.84129110271	-4.80585798756793	-1.49804539613674	2.23957671988001	10.5164229973793	-9.39425780513603	9.7331797711394	6.11625174665157	-7.43023103640878	1.3057348269586	-5.252059541468	3.7142020481677	0.526995513064367	6.620039310589	-2.78692904280037	1.06673350455015	7.45799914876935	5.75491491955255	0.779389314135454	1.56575521082375	-5.85100914242459
35	1	1.80406749124823	1.1189988963087	5.52590011076892	2.62987104877238	1.37026408798429	2.19603638920226	3.56930893520473	5.79696424394439	7	3.64850610772898	1.26066786660031	1.52820137365376	3.05089049404388	6.41532241661354	1	1.62812908173833	2.27910430943355	2.24726219536333	3.20468931881072	6.48274103552826	4.53262566657759	4.94518998100127	0.945095045280253	-6.68657940783439	-1.74957082103882	-0.32990216463062	1.63553218468464	12.0052118368724	-8.24976419986898	-4.20409089392336	4.70043824609805	8.29196502157339	-8.95710985413511	13.7972931312197	6.25756406649585	-8.80910526353337	4.86356510339591	2.04765059136205	6.53075094075604	-1.14556458644545	2.58116398631179	-8.15379465730354	2.09088043359318	-7.85374647719331	2.10553199062145	-1.57931138936711	1.91855636973194	2.34912750971302
36	2.53915413941209	4.0644200617477	1.19427152201394	2.35567682910356	3.32375442030572	3.77436129397083	5.91514160517864	7	1.28751267362514	4.58157931098377	4.77197247643331	1.8498424759473	1.699948845881	6.05324699462774	6.44721431494617	1.69990651504383	5.55929513302034	3.49400149376623	5.74338934614226	3.14789187164363	3.29617840491492	4.00358618949188	4.95209705043916	5.0415694865854	-2.04878827230907	-4.90314619868262	1.86942374801291	1.09000030748968	7.63754154366455	-0.673339248445167	1.89148401090515	7.08270588117828	8.53890831049503	-7.70407552458455	14.0887612977435	5.7150852953892	-9.63561439216484	-0.35616618111789	1.80535302470175	1.1387987154183	2.94883271240955	-0.00303415606326207	-2.45062106702255	2.70822890114689	-6.02845221243847	4.85319911974335	-2.36846832955214	3.09078452744999	-4.8814327505374
37	1.97124635677959	4.6969288032755	1.67445268917439	6.64407513334835	3.45606129758042	1.49770581182443	3.57280430743563	4.12715878387539	2.90160597603153	4.49507101486522	5.20318197476672	2.30216100156736	4.14255365670727	3.72343377910225	3.06462224201253	5.01937966774025	4.18161710549038	3.61655719142056	3.2173496713782	2.19066572318258	3.04123496409834	2.07490768636681	6.90228760181046	0.701491520567093	-5.0032384135754	0.274089252600583	2.96549053511338	5.24732900574662	10.0842801174902	-4.18573088362541	-2.29562724811489	3.22789404944292	9.4211379443292	-8.12541242944121	13.924566654584	7.77912873979261	-8.8118496175515	6.25869990938061	0.889900122180167	6.98978958299004	1.37067841923006	2.49180791878532	-5.84396508098834	3.28922163566957	8.04643220438355	1.88415302843694	-1.44848384732237	4.16398171669389	-14.9428818709904
38	3.65657309275609	5.60720697231077	2.04324191433949	2.72249496582295	2.48171498051551	3.10629463090693	4.96675687340976	5.36318709681843	6.75570771942519	4.6568972338647	5.12645779087992	2.83501443677146	5.38762814417698	3.21004470292538	4.65429676509837	1	4.25860826599753	4.11410401219629	2.1291287670578	2.09344657362716	2.10481431350635	1.22174608513578	4.80343249886673	7.98422335105412	-0.526453259858609	-3.77539582601202	2.34312493001218	3.65639029165331	5.59611637581101	-4.35029104678351	-1.6447748851294	6.15346171061972	9.40391296818754	-8.42049680643794	9.01794860717508	5.38558087670095	-8.00972668576035	1.98834987840249	-7.28490893030517	3.04854878800277	1.38713935013115	3.73340394948063	-0.913812856585339	1.80970352184285	10.1564733375311	3.65827053126492	-3.46686257089472	0.858456040919949	4.57076136588975
39	1.00318008877878	2.16735684014441	1.35811822386264	1.24349595625171	2.30668499426079	5.70544802938863	1.13701992577883	6.47684633614169	6.2567968690466	3.62157240790081	6.23326330002604	2.59007486252368	1.70871370321516	5.36576275255791	1.44450802803066	1.79554380163734	2.19602720035035	2.23329963380878	4.95693598972261	2.98901869897396	3.6662307915434	1.03104418610453	5.84937250798784	7.90068677810627	-5.35024948007529	-7.66808294207423	-2.24482628976183	3.46516967531819	7.50302783217091	-1.43727342667547	-1.6704759719577	5.30105778307878	10.1445020594646	-8.22684039675472	9.42239406399295	3.66080527387444	-6.32511433747898	6.33988647079244	-3.01967650489032	2.2777283928025	-2.26771781848673	4.99522906864486	-2.76858071062225	3.78288740609572	2.33317695510893	4.7948069447504	-2.60400427336695	0.646972854961501	1.39690353386501
40	1.32257423782002	2.73762721117165	2.8123803982233	2.68111860140489	2.7122883553176	2.38051973682961	1.58367101859626	3.79052869190947	2.95238732649325	4.20855303391688	3.42413902113883	2.05723130016761	1	6.52741251572085	5.92773474872598	1.73925593431447	1.8332160307869	1.68503316156513	5.69107638267171	2.4960390892373	1	1.74278042931597	5.16076535602242	2.85620361620337	-2.50974983376512	-3.82480543563526	1.134862218819	1.67847247297098	5.41038705197771	0.479768152768792	4.00809967228813	6.12817556899045	8.05584790753661	-9.91435097247904	13.2212815465221	5.73057238980565	-11.095477603777	0.251864425571071	0.82475035658934	0.867104280229057	2.60312264561262	0.981113385008609	-2.12079195964097	3.02752356424744	-5.9700014711372	0.606826974069872	7.17175495025486	2.73148138322564	-0.665359242718505
41	2.00324745104903	4.52528227866924	2.19357452007647	6.79215247395365	3.90081544323616	1.99615144910524	3.65459846255456	3.89662359645367	4.377190078067	6.44509293756923	5.71812665669309	1.21204301640042	4.7763359189227	3.41654686171334	4.90533136047428	5.48852433307528	2.56475234941643	2.03348512694106	3.54542370228905	1.63253715778466	2.11227648165587	1.18288788110082	6.96813106998431	1.12062398389982	-4.34324288807122	-0.127622281513184	2.81585701540336	7.03527856323225	10.1150643218658	-3.77445203836717	-1.54980133627631	3.8706143441241	9.20422740950867	-7.41191250000333	13.6682807774739	7.81364701173784	-8.79917888693994	6.5382594887201	1.03730194418227	6.87992284153014	1.77167865349388	2.03902161194918	-5.25526798213897	3.73852068028895	8.71542773315109	1.51658303022949	-1.40634342277731	4.12525233114562	-15.4031211959048
42	3.75505436289784	5.55390487862728	3.85135233404676	1.35494063890311	6.37139544577374	2.99899805890867	3.37025933467289	1.54474182986064	4.69120644635033	4.57014142361676	6.63822249903219	1.96607564620552	3.39774105484592	6.03818170627159	5.35704384029548	1.97615190394306	6.57714601657264	1.84231392345257	2.37709619671428	1	3.23779757718533	2.45551827598174	3.21277546195439	3.2355795388709	2.30014740230881	-7.06974713044502	3.33978066422632	0.554232337199023	6.394940257219	-10.0145348708648	2.27900892542205	4.97563342601824	11.9579651243409	-6.72546817650138	12.7858135982718	3.3954211181356	-8.80094669639555	4.7675137094966	0.0331833297638778	7.92720265971972	0.433623367816081	-0.675870052057184	-6.82704143398564	0.00879959760091793	-5.90319254742634	9.10995000423519	-6.96254350138465	3.0816226545548	-7.49409108772972
43	6.46547898672174	7	3.03815244779111	6.05944658120165	6.764479637693	1	1.53982316293155	2.445204294579	5.59579031540606	6.59416447511502	7	4.64251734107484	2.98594551282762	1.07766169981161	5.22712951773634	2.52615906894704	3.67247352211093	3.37485273726846	5.33365466629359	3.04667993863341	1.56207587586063	5.60706102985862	5.56186820269563	6.47595570956024	1.78860900567945	-4.18177006191914	4.05714899433447	0.741743860547979	8.87152639948127	-14.3652105975132	-0.245900807971629	4.02064729118889	11.6689400516301	-4.4692623082902	12.6045116415977	4.07021995992145	-11.2586586993956	3.86807343143436	-2.59164839054176	2.83666769632092	0.115580364324345	1.57871517928863	-9.86372647269009	2.5716873207363	3.27604955305301	-2.01146665630589	3.93913243093219	3.37976375212261	6.74778093859887
44	2.12930251784777	6.44366111442603	3.06406819617955	2.36408262809595	2.81372971929663	2.43883209630665	1.73939675805626	6.22783411959398	5.02438015471527	5.979817969434	4.78794760902254	1.60209928131444	3.83606237648506	7	4.06897461514732	1	2.31147290214114	2.78514628795473	4.6897555295778	1.95460331020236	1	2.46407848426506	4.64256123846947	6.97957050302999	-4.25017991702945	-3.33222341911592	-2.13297216402962	6.56180592784609	10.4732357662707	-2.82916462441348	0.681024459767212	4.3438130583923	12.4096364636932	-6.28792426186805	11.7751713645195	5.2847234635413	-7.75934692281863	3.79372036510667	-7.35079181693305	2.93784725854061	2.14658797636518	5.36639436561152	-2.81827678075121	5.82435721376208	-6.3707576433803	4.67160310500645	-1.78606281009609	0.97262042394302	2.15896862748509
45	6.95593371379869	5.02519366857456	4.95629117526447	3.76537844816	5.03971893484236	5.60657295233202	3.81100679225919	1.74237558757473	1.93569333578649	6.66924859090147	5.1844962643253	1	7	1.65686424717092	4.65246118612512	1.55791061164327	1.52650996480538	4.51246471480353	4.03156939926787	2.66424128380185	4.72337434009198	2.89251123913809	6.03534315662723	7.37195322809473	6.85397367422518	-7.82595527276374	0.040773523440732	-2.19388298711221	7.58289906496158	-15.1703090826786	5.6847100914736	2.33720348493832	12.3883652384931	-4.88882127710561	13.2333798949062	2.73722814935657	-10.1849399087453	3.77148389924501	0.284398333938188	6.03149502172618	-2.86491542778726	0.847198993224811	-6.39034958981029	0.630097434995423	-4.40907609529584	4.7350075611795	-4.83689946183442	6.23676855748837	-2.18309295970616
46	1.58381686706891	4.19702924176862	1.48749847989688	2.44620024855477	2.33197574606533	3.91364299236946	7	6.89526491806851	6.22005527382521	7	5.56245657451969	3.53001518440783	1	4.45451388781942	1	3.37587018137349	2.21770498513723	1.97505911183283	1.09597849553872	3.82637959764457	6.4492149765055	3.62039881764399	5.91927341273021	5.04316868129308	-4.04036681805353	-5.30151632161171	2.4534562644659	1.50744686125855	7.77232627570339	-2.26604941793574	1.36711936761415	3.67824473764244	11.2781158595956	-8.17200137087232	9.97119483860073	5.00865168349245	-7.5860756592579	4.5171833041157	-1.32939871382337	5.28589155249497	-1.57962732701012	2.754503584375	-2.05015960203717	6.00419914488363	-7.77660503253182	2.68590763871916	0.443805708483436	4.71752464618754	-7.78652201588672
47	1.99694838946123	4.00798862138676	1.30198852011509	6.80188317390948	2.36751222604853	2.79012661439148	3.90314593035689	4.77974187905969	3.10928754139771	6.29435395127992	5.36381143605942	3.2416849404175	4.55982388718303	3.90935077824689	4.29375366069635	4.8792249393731	3.68198794907047	2.9417787677697	3.27617466442973	2.67162841915387	2.20251872625071	1.63753469915302	6.78711313829443	1.37208625021308	-4.64990670316585	0.159455797231269	3.65884568734484	6.26440861437446	9.99632120506388	-3.90080310187092	-3.13032505182968	3.1212393510989	10.2649877607551	-7.73976765352557	14.2598779652977	7.48042204708163	-8.34907068594866	6.13087234569855	0.738350108639558	6.86200898704419	1.85601054068198	2.14968106061168	-5.3041798801673	1.63613008348185	7.60702160162922	2.44711322649524	-1.94990096073562	3.60954830077091	-15.3682420259159
48	1.44164702306507	3.54646926351008	1	6.09777193445272	2.6830313397082	2.17948258027074	4.16282742173054	4.54695899867596	6.356555242869	5.43155616394526	1.67415217033037	1	3.36927996016411	4.71836547943672	5.43098626411162	2.09067555174147	4.82234671810096	3.95397959249275	3.02612759214678	3.52950511148594	1.03217447832862	3.10975489186143	5.92168663421426	1.93934218081749	-3.29835523958338	0.694702748908691	3.41321539975138	6.22119848371182	10.320700068799	-2.46283117128615	-3.0779861688901	2.8059378080838	11.3144887363918	-7.15748899915362	13.9832625000114	8.63736990601477	-10.0206327909062	5.80546108099444	0.673847760091296	7.4034423101119	1.18972452220944	2.8380581388792	-4.88518908170258	1.36039563061933	-4.70216536263649	7.20517808761701	3.06197499890211	2.41646295953386	-7.66093638447761
49	1	3.989772549003	2.41177441916711	6.3759439512434	3.75687465251247	1.99343958552937	4.40159081981129	4.32611653914686	5.32452457875995	6.75879340213306	3.15624512967904	1	3.62978564339947	1.98548459910362	2.411085737848	6.47716418852844	1.95186176240426	1.73969152986551	3.22041060838951	1	2.77920763450114	1.79785738405909	6.98977332324643	1.04352561046944	-4.75125331514303	1.20181242235776	3.27384799950845	6.47083518088206	9.43409347705201	-3.37291481583508	-3.35335752789808	3.02947633900915	9.92437823410728	-8.84643115527668	13.9079185877417	8.13931648638796	-7.73293390050729	6.19010579737907	1.01181928505467	7.01034736477193	0.435733422054187	2.20013128860996	-5.6133852359877	3.57558780287707	7.26753657650304	2.49293698789091	-2.05716263649977	2.65400633830295	-16.1568998868756
50	2.44509380098879	4.58864704795883	1.09527439656605	2.11734598228287	3.31385472041819	3.23243378824115	1.71454022100841	1.82994349804914	6.45803202804215	3.63437558272255	5.31766639894487	1.63016115759485	6.26944290015158	4.45949202173997	5.48996966161491	5.69792500993363	2.27370584185753	6.67521627339779	1.73230261518036	1.40577795223598	1.63746485312583	1.15186298313193	6.28802195646625	4.76137903625138	-6.35142697405202	-0.635234240176765	1.98193705476608	3.0859297598712	7.91974451616321	-8.00841266519326	-3.1175648469755	6.03477953410267	12.9560457665934	-6.62822646137471	11.0450414704415	3.69145917462235	-13.0752643171451	2.5468942946329	-1.50259457486771	6.07179640646883	1.63956427055043	3.81320014087454	-0.747370779746361	1.53859339831077	-6.65847460698171	6.21912375641961	-5.05840546305847	3.91667684843578	-12.0154551620534
51	3.34213622136593	6.00965595038841	2.65593379517121	2.35969697625722	2.88869431980415	2.97393904380212	4.59960084273954	4.60116738213218	6.24319767627343	4.98732563761926	5.96052344285861	1	4.73371663264018	6.73830218218471	5.74495704208448	1	1.87320054534838	4.70589038639889	5.05396360063242	1.85003624337782	1.51591721559683	1.21534569114854	1.37691450972246	6.42792006272659	-4.31347617049094	-3.71044363547378	-1.26695870419565	6.15263442523848	9.92551212978569	-2.92723671401134	0.498782645146197	3.30930186598326	12.6930368617811	-7.35582611462951	12.1877500456105	4.58150405351261	-8.13319782998069	3.05383285053321	-7.01795750380882	3.06326806392084	1.97897775189936	5.30899652691753	-1.27747541159885	5.75941932851319	-7.14691841988355	4.73365311633205	-2.47483209187175	1.54619147996011	-5.30050961925479
52	3.61479685923564	4.51847800947621	2.90783408837988	3.66003727296488	2.61452075402782	3.63759785727995	2.14925261560818	7	6.89078616359243	6.70347883234669	5.10394697586848	1	5.94683973424548	1.59906350844735	4.37105818686584	1.23267440031764	2.34942074603924	6.18334849306527	2.66397041568056	2.35859357090219	1.1543721828749	1.9536184693021	6.47630075748234	0.778226736002574	-5.68919185442223	-0.806558027261163	-1.2624332806655	6.85951097295307	14.9619920603251	-10.507149322283	-3.32898440359094	6.70929254411136	12.2393240705874	-7.4581458138763	14.1415977178657	5.21016042060699	-9.00729553058592	3.41087590183444	2.20662502580916	8.38789444030685	2.7160490923545	4.28557069822691	-3.66268862418774	2.69042478654332	-7.82691505247762	6.88767739494777	-3.13707760606424	-0.440903078133971	-8.23406086116584
53	5.57856538366284	5.06350753401339	5.70567603446243	3.30899939496182	6.53467532825569	1.8563714020023	2.19627916916899	1.70995777596275	5.25747992241833	6.60104485216698	4.578021872054	2.98141752448426	2.97840852685721	1.28887644190571	4.52605576415803	6.5189431986443	6.21050174056125	1.57352009565872	4.3222999989126	2.22218369378394	1.92775462949698	3.9191312117156	3.64384534465481	2.67482963563298	3.97755537126604	-5.25602621169566	0.312454609822695	-1.75838600947671	7.14481941215074	-13.493987624034	3.04109888254914	3.74123351534928	14.3095489794346	-5.28078987377577	13.5791201000195	2.26920792286325	-9.63177756538936	2.0302297810399	-1.01780796603534	6.39024046345235	-0.841661805150017	1.9944451327966	-7.61058954901699	2.89593352973493	-11.5186062417135	4.58134730525718	-0.724032104891625	6.46591098278873	4.21998889149032
54	7	4.16055041427954	6.03737595659727	3.69135805241813	5.26512264090271	3.59488040660089	2.95874611441432	2.07463957830713	7	5.22854283891357	6.31198716091274	1	1.3075773592393	2.94465793340337	5.88948352276242	1	6.68591666244661	3.69870423749925	4.09497801495774	2.81247512139538	3.45952915152629	3.51223957933178	5.95710311618006	4.70984047229549	5.71191098854933	-5.89834369425578	1.46717236924739	-0.890606420648904	6.62261444610291	-12.9038898285359	2.9606734746832	3.01678476238758	12.3577284648993	-3.42211253513286	13.1519267421394	2.71183995221826	-11.5318179403652	4.23674601137572	0.51192592105578	7.42219747017873	-1.50875190908374	0.599844931356363	-6.03656139551928	2.38278268354682	-5.88405821106997	5.38307816153183	-2.64082848433748	5.54678721008939	-4.64146922675044
55	1.60687490559786	4.84809564846833	1.08513792052666	1	3.76302406556882	4.89904445794972	2.34569626366224	4.26731959210158	4.55978317197179	1.43610078875361	5.20149507008095	1.58677645961595	4.73225564618745	1	5.86633051776261	4.56851039559769	1.68782120660603	1	3.41369503999951	1	2.73833927833079	3.67347253368825	5.2268249682091	5.71458182121838	-3.49525799222665	-4.00217250923668	3.73039652867116	4.44296430712971	9.0333155170812	0.802874941953959	2.51938879093012	5.22351555322571	11.793201547091	-8.31596975104586	10.9293378637712	6.77959484010495	-13.2907869412954	-0.0253303588302592	1.03529195919273	2.29337322494569	3.73278493764536	1.23375773993818	1.32035997074747	1.29796823228305	-5.60242583218589	4.06501930892555	-2.69115723605037	-0.498440297739525	-1.45791316327787
56	6.14654256549642	4.4997974442285	3.68424770786282	1.397671069654	5.6152003235365	5.79116691510675	1.12256450542122	1	3.18089487790229	5.8017764354796	5.8854623534576	1.06865666371315	1.87307042521139	3.60193099504357	7	2.3283055129806	1	3.25228666604296	1.54359232333164	3.45871344908182	1	3.21853145059598	5.20935824539477	4.91791771907642	1.17344365824477	-4.84084491136377	1.56061723369434	0.985126661784157	8.71133305814146	-10.9605915180693	2.97120935562711	5.21198991244044	12.6200660057274	-2.86525772912777	14.2581144897244	4.89956772914311	-8.6265296628119	3.90517741017012	1.4224364618132	9.22885311744532	-0.234320593310709	0.567136880733169	-6.49832400853895	0.444604142056906	-6.41908344657843	10.1586003525467	4.581331495975	0.390943164945496	-9.37914987959033
57	3.56386800024116	5.51477928908593	1.64317774343805	1.89247488038811	4.45704580786376	2.1400564251704	2.24575552421339	6.79143773114777	7	4.61332897755234	5.52768167523383	1	3.56432433605662	1.09455320724783	3.54813276018712	5.39433946998297	1.94705706477682	1.90709238753526	5.43661875328188	1.91283509402165	1	6.13465836683075	3.94978024015375	2.83163080135557	-5.48329291772745	0.453015327899106	-0.496356962845185	7.03922470306706	13.1929999877521	-8.68238434578269	-4.01963866051102	6.44965958922577	11.321903991162	-7.26502652485962	14.3390543286737	6.65479966613873	-8.56804336085557	2.86756470699096	1.00483605570547	8.18476328180576	1.6599070341915	3.83782779316109	-5.59986979198851	1.40269318734058	3.48326273342689	9.45777297394626	1.23408518921108	-0.857298814197445	-6.58123541233526
58	1.44784883465521	1	1.21329803040071	3.15679876848556	1.70841842520956	3.12927493250796	1.64086516617924	6.22717420197039	3.08754833071221	4.05410640150261	2.18482407519157	1.90188522700062	5.12074294393379	3.76745680363684	4.6694995168659	2.71471447571492	2.93652842997286	2.81147309347946	3.50060509043836	1.89428398665957	1.98610511430566	2.00362815929638	1	3.73020682896562	-4.25914231890356	-0.644724388631889	3.2707228995442	4.19267246015187	12.5365188219935	-5.05403970468885	1.79590136495574	6.78876154209279	11.4927600221493	-4.37413428320437	16.1714757560554	4.79711734369683	-10.9503637346054	9.66996340080258	3.13654895086817	5.39757898724824	3.25897806104483	-1.32457544916998	-6.71311839393092	-2.13420138177418	-3.15464945702609	5.34943454851108	2.02688442829827	0.999151787909597	7.53903952550517
59	4.15622886876211	3.6514014552566	1.81262342910787	4.24977416372665	3.76392484914475	1.47276679862721	2.33881384492149	2.80855725164559	6.74381011768223	7	5.55214097007228	1.94290454548167	4.08426796834109	2.57656613639754	5.33991588575641	7	5.03115015828324	1.15905786174547	3.38747054121153	2.36052665743	3.76625383243364	7	1.52522196160938	2.80789253607688	-5.09397669929628	1.57987830471695	3.88288933729001	1.25627895053222	4.53364575657015	-6.31348924163649	-3.71375807021425	4.59629114211673	8.95188405491974	-7.68856963537995	7.90107755122599	3.82672161706082	-8.79416980300485	6.3778277602241	-4.16780957044302	6.6362413029791	-1.55473441468416	-0.115579983576005	-3.72005446277903	1.40009017441504	-11.1480778083866	5.07455667952323	-2.7781892359161	0.767017211237241	6.1785696218139
60	2.18934769662086	3.33419679627136	1	1.17426543955257	2.40925976472301	4.19250195419389	5.05234661001706	6.74919152560042	7	4.78358604468676	5.65202649009939	3.62452408703084	4.34690825009631	4.96386957925617	3.21242862726968	3.90955290039798	1.42382839677313	2.88726478552487	4.20434730035333	3.29394385791508	6.46968762902861	2.15790099918638	4.9591462416579	5.81353170967605	-3.5621253403718	-5.15532284653942	2.35678178608241	2.9531881001705	7.29295015167163	-4.21408514002067	0.293952234368336	3.31284962341446	11.4644056359121	-8.36084145350082	10.4269251041661	4.42122252549945	-8.13430728152897	2.97673585429244	-1.53577668162757	5.21127624691926	-1.6638483356359	2.77963272202418	-1.41983815135644	6.00354229398618	-7.61608208395165	3.66308340119722	0.882348421790627	5.26655330167661	-6.15409428016599
61	7	4.61887963904786	5.74110278460252	4.86476195998642	5.15861632783887	2.73920644757071	4.15991192514349	1	3.82359288360009	6.61640554030874	5.03253839707869	2.56430535290652	3.08658974922635	1.07001590209381	6.00530744728672	1.05419552886479	3.40992782439755	3.03332441684189	4.56177153085144	2.81625151335876	4.84958735746418	2.73913435962879	6.91545462589381	7.03346516991746	6.39433989459492	-7.45975950158627	-1.15734827542775	-2.11954730506966	7.54904732813074	-15.2362488208146	6.12121414970476	2.55508176530481	12.6740439872014	-4.84915418005736	13.3485889642692	3.67521466103109	-10.6870306249235	4.30979447707983	0.955986457221528	6.01221112160115	-1.60097841904675	1.33762397349808	-6.76225310030082	1.31356345197056	-5.1161884341328	5.14306941891214	-4.88029935185695	2.58375269087886	-0.466033969148511
62	5.52868811660833	5.67246178245689	4.84492916704145	3.67311125730539	6.73347342492297	1	5.70700791309978	2.61289950452575	6.11372287302108	5.62700070463736	6.33811375072527	2.91462213676631	1.782322799942	2.55306080436613	4.7486495634694	2.30337488389159	1.33809352596419	4.95585201291529	5.56446214069862	1	4.4482073592923	5.76088498590152	5.12463610720969	6.26156065679514	1.15067418766987	-4.19536606544864	4.55468886406557	0.439640250700994	9.19154202142678	-13.795272985386	0.918456689733856	4.6142683851198	10.7718128991342	-3.71413534226051	13.6354471343303	3.26248080904204	-9.34893591000316	4.27323612536036	-3.12424476140363	4.58449989706435	-1.34014312164898	2.28743486548343	-8.95456304586616	-0.85581307559124	2.97602529908473	9.5240252317326	4.85496324779701	2.73434885700969	7.6122290350519
63	1.74830080820438	6.21172374442781	1.22740395194486	2.73055988542061	3.62882200821636	2.83938260864007	1	5.77588621128505	4.65629293692549	4.89010434830985	1	1.39079178669467	5.95725166992916	6.64077259274566	6.32127217025236	6.67867573500885	3.69711437774201	2.60389956009377	3.21370268727125	1.5670027159654	3.27498663552231	5.19035454989243	2.8751231208674	7.81250434977682	-5.6152350229003	-3.1470690653712	1.62343452532721	2.14549223375152	14.6231405582865	-3.07443334394686	-0.117849095764247	4.60886720917141	10.7334405628417	-6.51681184176776	14.6315276335125	1.89288457090509	-4.24147429839384	3.17261643578626	-6.70895652439791	6.6051701650301	1.48381177430583	4.27485952123816	-2.04911904504362	1.88996817136093	-4.37101808563436	5.64105396264272	-4.41875688318204	0.397254161088397	-3.6000407691401
64	1.97007063140783	3.85049851722807	1	1.04038266500444	3.15868144390763	5.19367087426995	1	2.92368664499574	5.5862848382343	4.39747745262905	6.23733133394925	1.15785095967723	1.90815150319502	6.50636879903741	7	4.34069343383035	3.47309248604492	2.72356687542692	1.42487049447858	3.4477854627529	4.82648036453674	2.49918428393636	4.48197702452879	4.3923830115347	-8.58356146699456	-0.553750571702107	-2.8873968684512	-1.433167280054	7.05845917936101	-5.28824724291156	-4.47757144405061	5.31964558157323	10.0172776058873	-9.913328622226	8.58057093304279	1.46111857806418	-2.2393316391187	9.6835774006712	-6.7739111317478	4.53168461611671	-4.25889806485805	3.4154887919187	-6.21863009681793	2.02478415976688	-6.49889921890141	-2.21440728434141	0.912053975709605	-1.27450865856922	4.9527680647005
65	7	4.8839096336578	6.07348270533947	4.67189241395052	5.327779647739	5.4618381937068	3.36694127750918	1.14276085392375	1.30285722434751	5.98415284554068	4.72111472204606	1	1.92127215844984	1.29912262577511	5.21925839973554	2.63824246696324	1.4794744904751	2.10535529768628	2.90198795940434	3.67892148948465	2.55919142787875	3.04002161703797	6.00939319913862	6.47278913409725	6.2390993177375	-7.1705545081148	-0.251611409148177	-1.95008137301889	7.69708103225127	-14.5472962682154	6.00522787428659	2.50154708031102	12.7209973839324	-5.41790059694505	12.7603027703628	3.47933486517684	-10.8482314599816	3.9716078175043	-0.120398295196293	5.26572100640015	-1.66800563345533	1.23752425335602	-6.78662519322662	0.915649948497047	-4.12798510334472	4.92113559421732	-5.43979856434429	5.94509472509136	-1.86306540021459
66	2.6156287174792	4.20509838832689	2.24595575280711	3.92298827581448	1.36923679394686	1	1.80996530933272	2.49614548138567	5.31258067325137	6.83319527396291	7	1.86671333583471	5.41045216168875	6.01026689006351	3.14780511422207	1	4.88444049533025	5.93002172798864	3.23858093529766	1.50120228515564	2.65437064664182	4.35266442530236	4.90609596345958	4.09541639306128	-8.65039613865697	-1.11536199523803	1.42534874685012	2.65152200957626	5.12527139623375	-5.98922750132094	-4.7743443505093	8.78090685481009	11.7955664147021	-7.33535492963867	12.75553484614	3.44664311669282	-12.1439897115668	4.35453940054575	-0.265313111519764	8.09640291296628	0.00175538089864047	6.22800707769789	-2.06864124099537	0.337821900751578	-6.4358879116744	6.29457193389564	-1.41875129264595	0.0666207078438531	5.29367720210188
67	1.8431175921669	4.11864457085883	1.79701334855137	2.08124058797072	3.56236880876119	3.79058092773064	1.26846401005096	1.38181993567535	3.3951407582202	6.60910870228195	6.74916891435549	2.04131907961721	1.77251243767904	2.26657716385206	6.56548407725055	2.34616648022918	4.67235201793401	1.09321079549488	1	1	1.73388724640125	2.42912545981786	4.26807851394071	2.95634698103198	-8.57078756928509	0.354627899648705	-1.20857616708584	-1.86236782406406	6.32056941375035	-3.03899488799764	-3.48195729884418	3.844727007626	9.43828370878621	-9.5056148315947	8.88357959793473	0.0460495920757273	-3.4910599956006	10.2104491549547	-4.45202226273286	4.85812941137229	-4.24281648816892	4.28671753934934	-5.78198951752629	1.2525990424169	-6.06497043134009	3.70238474809472	-2.56720696392027	4.12544818370894	-2.94981761302766
68	2.77801856090087	6.84592158010183	2.33323470443738	1	3.86412783116685	3.49897925926301	5.32129548222919	1.22769638077594	3.46393018308462	6.02027783820072	6.13449030233893	2.45753256733606	2.18120228578168	2.9951426320028	4.46993366086526	4.91023908226921	2.83507857252116	6.60604513458752	2.06344106219363	3.25633377506236	2.97885730739604	2.70901919334701	5.57900802915916	8.33055625576316	-1.99969324877496	-5.78711895343199	-0.461007864640448	3.75586525260723	5.71423847257302	-7.17578957900321	-2.71703648635771	2.11493396508853	9.72382225083458	-8.40499081862604	6.14989494122582	3.91329621241205	-7.75802201409923	4.74330746383041	-3.69767096902205	4.41520436976739	-0.141104466753904	1.08993846681839	-0.447765688575178	1.89354922923145	-3.05877048955092	5.11321800746225	-2.50378280336388	2.32310646114584	5.48122471829273
69	3.44993879444929	5.11398336693622	1	3.84981656722123	3.79891824718164	1	3.29265620396643	1.66731118845787	6.40180883221587	5.87519311943952	3.0153906956706	3.04697563987776	2.14649600069896	6.16784876041161	5.39339612572038	1.71272982163608	5.24991530266771	4.77887498746	4.00277362981188	4.90625434133005	2.54989756533871	3.39632763954567	1.60804257539456	11.1786493823889	-1.75014898553256	-3.53627212125882	3.04713808771019	3.85607071500717	7.60859506570462	-5.39660705175751	-2.68013592902133	1.52061262352774	10.7794450015485	-10.0805442047617	9.1845971742677	6.03473305183234	-6.95678090481948	1.67156815989956	-4.30396199467489	3.51022660712956	1.02279548870781	6.70024653637907	-1.62778807975813	3.6057822280298	7.4257933170175	5.19928373304817	-3.28714333217512	6.14117975932842	-6.35273718930589
70	1.52635805786302	3.70790268283513	2.95366425232407	1.54064758957374	2.06559102871367	3.46835498187944	4.89333342664531	6.26215845184194	2.12260608547566	3.49811838852942	4.07840480793708	3.2357295589907	4.9862149069658	6.70981084101863	6.42962047106901	4.33206186591137	1.17031038979336	1	1	5.31405960589357	3.7691005097671	1.13858652864258	4.59060538049244	-1.3164992302808	-5.11374206787666	-1.13890955280969	2.20918879480736	3.945330394939	16.1351710544786	-8.79854138202512	-4.02190665458455	4.12740659124988	6.74354897840078	-8.33062802916104	12.3880061766121	6.38638772665801	-10.8413853432853	5.46584440891488	0.623210458364253	6.06287160138123	-2.69487591792478	3.12047709321326	-5.11289382654277	1.91566014930596	-6.95549512902393	-0.684121511153067	0.742124861676014	2.06965051464827	6.3322565605321
71	7	4.00421628963466	4.51208527860036	3.11951926846457	4.14707147026896	5.3637967326549	1.42223665581265	5.26311235596885	5.15038289966376	2.96814665778102	1.9194388747819	1	2.89409406085842	1.64945580331285	6.45730383492506	6.01213028073437	6.21012938463847	2.91451863162764	6.47577205743752	4.75901788325205	1.58114869700893	2.23592244878272	4.42090852946623	0.944666399495267	-4.9201352671564	3.73301186213978	4.80623422746747	3.42774349979403	4.22266185620798	-6.15823836288693	-4.39322512901321	4.16066659587127	6.80205541027776	-5.66547290055441	6.75949638083813	5.09444262076404	-8.68153220301907	7.78783419658111	-5.02154257815146	4.41581126850176	-3.05887601052504	3.13515408560521	-3.81765745454096	4.43182474016181	-2.58299471124916	-0.0241954273237085	-0.714580077617025	-0.313895664692761	0.666055241817158
72	3.71311153686847	3.97481439634527	5.55644888426023	2.36394408867269	3.31062968877793	4.92728291449009	4.9124340679491	1.88632668098355	4.23508955895607	7	1.62155552924439	2.15583587209616	4.41262238481527	5.51612266150114	4.78774783527856	3.44979342703354	2.12370771257922	4.98906359050069	2.22357441225813	1.71467123198679	4.97213510566399	4.24393762710449	2.16044195237868	4.59647563761614	-1.72781982017688	-3.92408511683348	1.86626033991798	4.49622456670539	9.1951106139111	-5.26117774490566	-1.49635631471309	1.82745857802922	10.0059958563933	-8.32973296990208	9.36952170097019	7.61244545462759	-8.21969608645636	3.75691949506552	-7.57509724392527	7.45562172654138	0.516368171111322	3.51094420173228	-1.05451733687652	4.4798218025501	8.75112129863861	6.60590995648295	2.19008522623162	7.33293448986548	-2.36517950294551
73	1.79886290415453	6.41410615712003	3.11083532291187	4.90171094373262	3.80350004630769	4.75925107323219	4.41674124354693	3.57434221103076	5.66764605698457	3.87759243719522	7	1.51887622646381	2.3028322106201	7	5.73728589546284	3.71721141210629	1.77053429143907	1.66500211951597	6.37804002466484	4.31457975330251	1	1.88663831418308	1.18455742745287	2.41735235689912	-4.06512325374165	-0.374876394800336	-4.31810317925531	-1.29227046557737	10.6096368314886	-2.11177400701364	-1.39923944272038	4.36479869963668	11.7853580522844	-6.35068426485755	4.82063591310772	3.92950611681571	-8.52781500949136	5.57600621065526	-5.70523115158312	7.29779494695708	-0.234173982351907	7.77404016890672	0.482591876669745	2.97649165424988	5.51352758958634	1.59592040454841	2.17219690306306	3.15422739101332	-2.37914948082084
74	1.36279826572537	2.80430075946973	2.74468355637104	1.67346133792427	1.8180516490214	2.46575308268912	1.96584007592651	5.81530424171142	1	3.96827040001229	2.95230967757746	1.63015176090642	3.46383306720552	4.49766260427491	3.67350040895023	3.32794580620189	5.91325656540947	4.87134047643499	5.16582456552134	4.02121584011155	1.14762735463433	6.81531852278834	5.35121248273644	1.54007449209498	-6.25943738275274	-2.83210557939635	2.57720987942317	4.99490130447783	15.0632235565929	-9.11455840166756	-2.00839185053283	7.2906237211884	6.75222640656505	-7.84953135789066	12.9957620594617	5.79925812301708	-11.5663243046821	5.40763870753461	0.658686433759847	7.31550515825039	-2.71530301108383	4.0983640667216	-5.52526994485551	4.19382577680115	10.8172005888421	1.22797471790553	-0.412567256621255	0.128382266775653	6.29387475231745
75	1.18554605876309	3.72680670975148	1.66436548965795	1.14419044316623	3.22514992991127	3.7240774486099	2.84358152040336	1	5.81236605839019	4.29958060606162	7	1.26169176718922	1.99914873975767	5.39044152863362	1.45269420407404	3.36316237992223	1.26954617710221	3.29115016079866	1.34584731295308	3.57986172673008	1.79185051541018	4.33484743245473	3.47763316196294	3.71478139706393	-9.24035759084276	-0.415530048744291	-2.69874282455387	-1.24739054752495	7.44115255258292	-4.70632512346565	-3.90346651848575	5.17812288108942	9.45380981499694	-10.7927162358569	9.40752981762361	1.97618535280058	-1.41216140959068	9.57218194766109	-5.14746558212676	4.49529556166499	-4.97694860413547	5.02716535680177	-6.48475312315738	3.52633795935606	-7.04508143700629	3.36228442211109	-2.2444658470996	-1.07966706926394	5.34975444390296
76	7	4.19281209611053	6.01460022340039	4.49127915025356	5.83394077699485	2.05463638678344	3.33827918703481	7	6.18347822897678	4.2247539483432	6.20797430160978	1	3.9095520595011	2.98046183154422	5.98754174389947	1.40877167498275	4.56112663088655	4.14507765115267	5.20302552525845	4.65263006445007	2.74161318987693	4.21292641803354	6.02057845885664	4.53912203645327	7.080070122229	-6.7654348455944	1.00837956359487	-0.681541288457119	5.86889329209278	-13.163493650237	3.78665016628557	2.57934668104779	11.5142521544413	-2.37045208227528	13.1443839397985	2.26405916797501	-11.0942813774308	3.5816096123116	0.930258978761173	7.83944545974984	-2.09526185636107	-0.0296816376250153	-6.07888075857273	1.5682381633396	-6.73948042022642	3.75032373303417	-2.44591030849942	6.08222067087451	-4.63229296385397
77	4.31576143908938	5.20287957386844	4.02148900208269	2.55096822159459	6.97270258121547	2.79774470336249	5.33317592859407	1.15770110608185	3.93078118353424	5.40409904945917	4.04815821156456	3.43183853711728	4.64639813296289	2.17417760201262	3.59476818656159	3.24183375210656	1.82541042950466	4.90622946365007	1.41152157161989	1.78713015828616	3.44460688238643	1.4711936668208	5.37787016097943	2.26934108618865	2.33683635594344	-6.54558882490391	1.44942421687927	-0.363492564450894	6.9916268750873	-11.2695770157424	2.64418729169982	3.34884933837598	12.5391384600781	-4.90791735692758	13.8590334157083	3.98042752626541	-9.57479431361906	4.24063508816978	0.732310508662297	7.45315623001744	0.0794971077563634	-0.57522461101961	-6.8352358294476	-0.51429446563121	11.983855212413	4.85733779283665	8.79333111050858	3.98885998377292	-2.77799812891672
78	2.03401621603471	3.57602802304389	1	6.5992422581638	3.37964399549257	1.94621782431137	3.71321819069292	4.62418219066529	6.45978265609905	6.39661297350614	6.15496103181141	3.88669490428459	4.24446060570512	1.39751465095143	5.92529467706311	1.01234101309371	5.49121191969842	3.44351767354124	5.47410501838913	1	3.13659526974301	2.52974739550193	5.32777823578011	1.11159923159511	-3.72220458432349	1.0813832526639	3.27554842697534	5.46573037864688	9.03268201816815	-3.01714550786955	-2.32861818735107	4.28289389743738	10.2444910111492	-7.62501777076724	13.471634072355	8.52932195301578	-9.60175208018805	6.58505182859936	1.42057018851896	6.81260509966064	-0.0615503975932791	1.78128924637631	-4.06858195426806	1.54741087602882	-8.05585582981154	0.398684355988479	-2.2450248212418	4.67349654427309	3.53292618570543
79	3.95992752587714	7	5.62569181855108	3.66711139551584	6.11212975209239	1.69608255339279	6.20536695409812	2.21395011764998	6.22978374757571	4.57723483403621	5.45779279613163	2.30113326124613	2.84916907290897	1.32965275995975	3.64856131541891	2.60294291860976	1.88320404794553	3.02770196388388	4.57716718749522	1	3.98197658658887	3.56985078402808	6.47950328777859	5.37114926534136	1.522091861862	-4.57636669439277	3.84495461235117	-0.445331904283037	7.78294392893259	-14.5785329319663	0.591916745691888	3.42397982731723	10.1354826022292	-2.89658231539141	14.5539267383744	4.57927573070394	-9.71771921312054	3.47303174251004	-2.28808190788565	5.53331094107404	-0.685518771760588	0.802601129453761	-9.47002628179946	-2.26323182535626	-2.53582922382097	-5.35860196895575	4.80059649383341	1.60757697832785	2.04667054047085
80	1	4.79217236260205	1.01499260595308	6.29095604603596	3.74958748322379	2.74735412048715	3.85465473716246	4.51643092553611	2.68603176510539	5.67806659549385	4.55083598807137	5.87187846552644	3.37583211461205	1	6.6689257017895	1.90772408292146	4.29680558324087	4.21896298290512	3.49574715192154	1.64243451484596	2.89672611044151	1.47653221214429	4.49550609079941	0.352550215342245	-4.78191021307301	0.807053235807808	4.27973666428756	4.76636634822181	9.5727496400032	-3.14816150513369	-1.30722624237908	3.70824298616564	10.2417971633615	-7.45341551329726	13.5637019867669	7.35664039365746	-8.01039898517415	8.01882793472567	0.842477698622375	7.74951857760268	1.31598993914538	2.95564115127394	-5.11157342013926	-0.356907851062392	-7.91597139954805	0.71126919756456	0.861762566325408	5.00215252447867	-15.0341524649924
81	1.50117537998537	4.6196399445724	1.12650235345066	2.4620947881888	2.18451590765912	4.32599204727655	2.80656759485395	1.16831599339673	7	7	5.26424595599013	1.18470732193664	1.94212927286257	2.42265510095175	5.46545803479969	1.97868253138734	3.83653732041337	1.30278876749656	2.64434379593805	2.47739035269382	2.85398051068368	6.67903602607364	4.25397894103116	4.21688831530258	-0.926566060016727	-2.76583438631021	7.80364893959676	-0.43632201932074	8.77921529216562	-3.37336111277621	-2.45800857632518	4.38727823304831	11.0113284112348	-8.21374713561765	11.6124391734573	1.74581317604392	-5.79842592909215	1.58099004997853	-1.19669933418284	1.81215400820695	3.10085845915588	2.18909784931636	-1.68179144862424	2.7741583245721	5.05791918601718	2.09928919640171	-2.90694131141906	2.6349016305567	-5.58734416868626
82	3.17444502302268	1.90163674531709	1	2.52223325625894	2.80874058677343	3.83903638841313	1	6.59465976447408	3.62579903009595	4.42871488692264	3.36683995021066	1.60850101304273	6.00520242047326	4.47582911504096	6.34107311580862	3.62714868781349	1	1	1.92412199681932	3.94013712190324	3.13006979912181	1.18626941044602	5.1126927973034	-1.12039100220135	-5.12493065364109	-1.78783165261132	2.55009133794886	3.28753673266881	15.4498199058092	-9.2168626477224	-4.5602096952359	4.22846410505234	6.23920034842475	-8.05246324822018	12.1749780320443	6.64884693058141	-11.2905645245378	3.41229499470419	0.557623633507872	7.23952758961345	-2.67171943972302	3.29490582776968	-6.67884410935061	0.065013429317515	11.9554133145794	-0.346544252818927	-0.952496124289535	-2.24215174158771	5.71960552045602
83	1	6.3033198616946	2.29841914041718	1.60501005675167	3.01257790987666	4.52095075741908	1.18556072099504	5.51574516250009	2.19262904495307	5.60262889641822	6.22749401058684	1.85918274438517	4.65778202720791	4.57883069218735	3.6658571643686	3.83680492860346	1	2.41970100624925	3.8407108839824	4.56879307526036	1	2.90467977764526	4.76613288172924	8.49345289649611	-4.57390479479711	-3.73306995811838	-3.14070985731473	4.15084282136452	8.82980028534026	-2.845814749053	1.34491457767534	5.25469727998089	12.4149185645509	-6.17949921587363	13.2073721053765	3.93166917394089	-7.52119833686051	3.72176112997133	-7.28959786647825	2.4527383213684	0.482643568321795	5.26590296871587	-2.14244942203918	1.79896798785718	4.55076009977798	4.44806188781865	1.78581774009923	0.245754656557958	-5.30909755953331
84	2.9279248305731	5.4205898555165	3.31594847336469	1.95619846779957	4.69928739152944	2.15505000733078	3.82016782672427	6.84884626145483	7	5.10707181104841	7	4.76876757667533	2.49409166940808	1.8005812036975	3.85787630801892	5.10667174653804	1.24357764930556	1.54219710705434	4.06143198233024	2.02632060957731	5.48315856360114	5.47104708394445	5.72022113009697	2.42941773781084	-4.70805039653862	0.0472271385237564	-1.1236961217109	6.99360029789105	12.2904200890271	-8.50432418446331	-4.57784194861364	6.83748556194696	11.6500636330997	-6.94837648243164	15.9304632231412	6.65781290586866	-8.57759341642755	2.03626855637411	1.42774356456442	8.09033130280094	2.58371731297364	3.47474782434075	-3.9574597935056	1.6813898618785	2.98412696084154	8.4338044844009	0.219155272866223	1.93921957270938	-5.87613794925827
85	6.53707109357321	4.5323927818463	6.84756014866625	2.21380635129051	6.49971571195491	3.01067685845868	2.54628722089065	2.61255458740745	4.2282340139262	7	4.97496529987058	5.78495422185184	2.27587161198425	1.0302325245915	6.26153704086094	2.42188991315055	6.5907645571118	1.4759328633212	3.4142013980398	1	2.82635314181282	4.86662005208277	5.22149310491489	5.29322034232132	6.08903467480502	-7.61936265168164	0.997210427468708	-1.48758197225159	8.00642243092734	-11.7925087290427	3.42671664733205	4.64785723478604	11.5668605911648	-3.72407800659562	13.5401658831105	1.92525628148313	-9.86739612678265	4.372043060621	0.0723968660038082	8.69664486068819	-3.50745374390782	0.292825010098257	-5.39834540592697	2.10965504953511	-2.91676359616784	3.77063020615689	4.60208742573534	3.1916807527483	-3.91704265780535
86	2.00733397717966	2.70593437029936	2.1951732251541	2.46772350855576	4.06427372699893	4.08568595704036	1.61501211081568	1	4.53125653662657	3.46454281039851	3.34171752241022	2.72022060876772	5.23680907643951	5.75657484680366	7	3.54791707646731	5.37923377105563	1.26823251538541	4.42123591891855	4.65130944792611	1.39814000232701	1	6.35289048732331	-0.595618903826074	-6.20234234136782	-1.70668000639348	0.759602454089682	4.25203457658724	15.4702077442239	-9.30958540103726	-4.43808517100333	4.28160558116392	7.43204668814695	-7.33569301353297	11.9207737780161	7.12410086250386	-11.6074990269293	4.46954068479523	-0.136352270089309	6.10498603041418	-3.25881151172345	3.22049642280158	-6.10491215550548	2.35584864081705	11.0342543464972	0.0293205665633156	-4.11646324750321	-2.04997745086389	5.97564400151539
87	2.62022632280631	3.47356763480382	1.51552600851632	1.01495665859957	4.28197645248592	4.03524384653172	7	6.29201305429933	1	2.79652709993747	4.33477976786247	2.41794628045281	1.16784432076953	4.0111611830665	6.59336039981355	1.25444279661846	4.67653071255624	1.30017111199979	4.65977594127707	1	3.34587743983982	3.53622061400008	6.5182764465477	4.83499007501051	-2.5346804130765	-4.27002950019682	2.62448806233697	2.07651016155174	6.94625890118324	0.157513122523157	2.84885477170743	7.41012847930817	9.04953132861365	-7.16650197377723	13.9079824063191	6.39188581542397	-9.78452894150088	-0.120657100764735	1.89834978923305	1.62959857002952	3.83565437107371	-0.528611904199588	-0.161860449712842	3.28167685412858	-6.19170626750762	4.11850523494034	-6.89431031925087	6.4313385762575	-0.483447125396308
88	4.31509144855534	4.65943551484464	2.93455681883272	2.85914478308199	3.44054718076332	2.95306946672464	3.31240181585179	6.55095471973472	7	4.32358702262687	5.53928361802347	3.95550248839033	3.00071714969818	4.7736571726607	7	5.25115447804833	3.74242513217865	2.25966606419745	3.82138414983628	2.180997621966	4.79380295002054	6.80316312616546	4.26609472714218	1.44318817842775	-4.73818992537995	0.323344276466068	-0.505426009485499	6.39806538108327	14.6459836022572	-8.88563951011075	-4.45782188917868	5.72586948190022	11.9121125291256	-7.53957256421727	14.5867918062139	4.81088739600112	-8.31342498795292	4.26065202399005	1.25789296213356	9.13359144752794	2.4313490243765	2.68513199092732	-6.12259180830445	3.52643225835024	-6.36556144412711	7.82858378562046	6.69153830268803	-0.702560516153519	-11.0492055171826
89	5.5823137757206	4.0090654305216	5.17139064999008	1.49137511724124	7	1	7	2.00011559343565	6.75861541844964	6.16228073745806	3.07970789742271	1.92884930352844	1.95955926674721	5.31532109532416	2.52269781278168	1.14191159204412	1.49493847079799	4.67532348018445	4.97996539190315	2.390137677726	2.92809556883822	1.69066774211451	4.50019537265788	7.10654245714005	4.45645898963971	-8.6390383421044	2.46712270491397	-1.02020102258815	9.82545624564644	-14.2176419279527	3.70271111997323	3.62057170659495	12.4296422986327	-4.66313304382098	15.3582585810192	2.83421480322133	-8.29853380573968	1.35424302495944	-0.517314839891912	6.7037657955798	-3.46107476836155	1.40435505151763	-6.62081991441841	-2.04796480506559	-3.04633406855083	3.55360723746309	-0.0146529490930573	5.38447398049775	3.33875998897939
90	3.00079714220183	2.19734897849677	1.50144540101043	7	3.6266700656955	2.85797024057329	2.5441881876259	2.89971100009043	5.28807994721042	1.25761122245192	5.8335545143662	4.30149751790762	1	3.8541860707355	5.11204266393195	2.24932779806071	6.3478331573962	1.80485888586046	4.71775387836517	4.48144416632474	1.7089438351779	3.74744913372663	6.62723144080223	1.70284966165291	-3.67840683267247	2.10822284464283	3.87185979405378	1.5258920832857	11.575274075773	-3.24433988134677	-2.60649128965133	3.80109834336067	11.3460754002963	-6.73845466420887	15.6262087923827	4.85272990536052	-4.3473438239514	7.34100114031151	2.54511356740664	8.35280352139629	-1.81513738542242	3.14438361689605	-4.82741597125211	2.8150130910257	-7.59244665913439	5.10405220711129	-1.56962980443842	2.32151229716745	-10.9873638777727
91	5.66090160152836	3.85938448977855	7	2.93883925066044	4.67790293359683	2.11620235550749	3.99142382652632	5.10695381828243	6.33088786823367	3.4895566562448	7	2.16225872325868	5.09761760012693	2.92873522558565	3.30273504485253	5.36370592393744	7	3.01826369069347	5.36533909239055	3.77860288618026	3.46249183550189	4.45342378891339	4.2297504536838	0.440077396927198	-3.10956776167275	2.44743687092503	3.57106483538914	2.96753460785735	1.3462866993855	-6.17391523815035	-3.52712635143276	4.36979716680741	6.4713405060913	-7.40274198412611	7.35128369794436	3.46067790882776	-9.7830885883063	7.35259679567895	-4.36054580848945	7.04034138528385	-2.70205902831528	0.467112350334822	-3.01617813549934	3.87250639941756	-4.83501413026236	1.62382261716776	-1.10693482920741	0.329377664644623	0.34046346809356
92	2.94493514235297	5.62225802702813	1	3.64167389169171	1.0423082071794	2.38388167993903	4.18730046427095	5.09352620484069	1.84399121426496	6.29827010146312	4.6444392362185	1.83129364595889	1.41592931249371	4.74556229022375	5.76574878916752	3.45761924144796	4.95472889888393	2.85789345263774	2.28145962104955	1.46834903801262	3.28668795666112	1.17075696835287	4.97498845928648	8.81410300900767	-5.23209832674266	-7.74171810594419	1.43551435317366	4.73128501929001	6.63697205373898	-3.31401735741185	-0.870262635926848	7.42082600546183	12.8142358699835	-9.70999226502023	15.464315571881	-0.709308930658922	-8.5530375985707	5.01894998937553	-3.51420224757606	6.83656565660269	-0.45016074518306	3.94620847391873	-0.915067279831476	1.76543799130912	9.50251321392504	2.59902035490817	-2.92965546912093	7.26114708700059	0.218162486380954
93	5.46816554025103	1	3.24229125935021	4.36247477726854	3.58045441525458	1	3.56366137298601	2.1601199480113	5.88553971841603	6.77945920010863	5.74608666466018	1.29552554360881	3.31907040162707	2.43372786752305	7	2.45387669412397	2.14577947193203	5.92853753931045	1.80356282666718	1.36250237595472	1	3.81082478104848	6.28440544506863	4.11415743697353	-5.23907846759489	6.02008768279526	-18.7486661836428	6.76501088699016	1.08134096229713	-1.11835311113464	8.76479402681072	1.60744074662142	-14.8050025374355	-11.05983801766	3.4800502072813	6.65313380433452	4.72104198652466	0.744426084345512	4.9083908225374	5.14295932146609	3.37818125616013	5.91212411623191	12.0659842846164	1.2570253552939	-8.96017073166913	0.954695696112527	2.88087243830193	4.5771842942335	6.95065590593191
94	2.6777876578743	3.60083439689904	6.98468628565541	5.26694735542052	7	1.39480466067575	3.44716892470495	6.67326670910991	6.58122364711052	4.31085965283921	5.86872999853194	1.00481374674608	2.3015632039741	3.60044234162516	6.37449273899602	3.33912838447876	5.07012254209678	2.60901428632449	3.84817142660806	2.65467429806817	5.57961132972356	3.12786548129262	4.53245278495256	-0.739604631455864	-0.978865732767344	0.201665456183839	-1.09353725669511	6.43044120875716	-7.11949350225149	-8.44089396230923	0.394153403216513	1.06097385643252	7.83648199379167	10.0564986027096	-14.5690715096797	5.53050547208096	-0.129941995161053	6.94194931932346	4.19215147431003	3.66050634980531	-1.27585230739005	12.9151960710113	2.98625989682343	0.681093534964192	-8.27391985680574	7.48540630756439	2.05444589215229	4.13952037744414	-15.8016312457972
95	7	2.27508903444321	3.51374348610212	3.73410460953072	3.23307155730839	2.48416919782634	4.30361749858516	3.61011294674334	6.69207150047161	5.57335364955096	4.92889044002595	2.0765473308238	5.04821903628451	4.59955266169968	6.43215837044335	1	3.10584501649769	4.13272095655085	1.01703047601393	1.76648930386163	2.02016935476629	1.49118050207019	3.64446296338788	2.60445390149716	-0.176399597364947	7.05367516187043	-2.43473150637488	0.671453519744522	-10.0312848013226	-7.25588356424609	0.327339866416986	2.39851946864576	4.62349199118167	7.0251911953854	-11.2753840906364	3.40732318959956	7.55902459611025	9.84875688218349	3.33225701883982	1.53896155560927	1.64575408735825	11.3965761488093	5.46311444485522	2.46659505687339	8.49351592261769	6.73235491084227	4.56044788931373	1.65144626607899	5.16075735525295
96	7	2.57007660985544	5.78840250838395	5.73049025578032	3.45205995494498	4.06693603579813	1	2.80957703315709	5.19887537472319	4.89348709871115	4.21238878658882	2.23835077766403	4.29732889168318	2.07608942620211	4.11115359363383	2.16886148598373	1.1941935312647	5.19693737374137	1.91337142496166	2.58666759051896	1	5.30973614111327	4.25420107168491	1.38347677989183	-2.82910813335673	9.42351310160735	-4.69035449522022	1.7638708312572	-7.81722647592123	-8.26111476403632	-0.249957463927948	3.71804080202812	6.05399412641338	6.60016978544424	-10.7406795726585	5.48079203843219	7.38110396163524	9.55022828508376	4.06092980621562	1.42881922784276	0.563862545930364	10.0354494060551	3.59928265016137	2.01550157551862	-7.52173578505247	6.37662474070914	-3.68578190289311	2.49522063462654	2.61338966774514
97	6.86726900090376	3.08121281244004	3.07831766499262	6.35230968854426	5.66931365077406	1.87544910253516	2.61067555741682	4.9372928074354	5.31428494536767	6.83257781883077	3.87986385966315	2.94983200276198	4.20161840783946	3.03813171679628	5.9076141856363	5.19842254915194	3.48377883205403	1.97956913560072	1.72845500362001	1.51491536579224	6.23354938369004	3.13171518214394	4.35189994621332	1.11340884116767	-1.52479930077851	9.31898324739221	-1.1322168223113	3.27223493582884	-6.35298838458332	-9.78020106171573	0.460900867552975	1.02750981644713	5.62110149885655	6.89128057043619	-10.2793259741802	5.03051839665457	6.24233778545191	4.38367287905616	3.69962816902405	2.94335842047261	-3.61682566160051	13.3556465080367	5.56754712143315	3.20788589859781	-9.9281360790152	0.331559194788698	1.1965966852329	0.600000738866994	-2.51187271715049
98	7	1.52471951099884	4.58407115600302	6.54378530477345	7	3.61762539229005	2.16565749409038	5.90451692440592	3.43348198037066	4.23298463841479	4.10238265383715	2.23041367462609	1.20590712860635	5.47702983842456	5.96697682746222	2.06686395052639	3.35392458570972	2.19424402198804	4.67149196304761	1.60863722481031	1.48867353121919	1.76323469492104	4.58529368821935	3.253543604991	-7.49903212484695	0.652550158837497	4.94435109371614	5.71120886371679	-4.20318362891779	-3.49612501346705	1.89606551560212	2.26973413099816	7.52937980501662	11.0844636186884	-10.0340030626362	0.721024403562937	0.41270611945653	1.55493131098223	2.66383421410501	0.69443430183141	-2.39286263901977	11.2406414020509	0.717893264521314	3.3815756662538	6.98997198393844	1.33196530690632	2.73137613881675	1.96635615280139	-0.0614192289928477
99	3.72062504158994	5.69474818874135	6.8940620561707	3.8006443217366	4.75362671348511	3.31109857461403	2.18123304924653	1.86862549375881	2.64533534578661	5.74429773667147	5.27045248009655	1.10527621518601	3.71094934763434	1.96541217135429	4.84061792395596	3.35018636001311	1.6923201058517	3.29499452724785	1.49039373073852	1.90181686324137	1.33749442137853	3.46777223816777	4.4596538983941	2.50395221904995	-2.60945495149361	2.00726887120787	-0.920485454403182	3.51547779808018	-2.24974837225339	-7.82151586151059	1.22693003798368	0.714450824868697	8.24314503414208	12.5877657896109	-13.563109190408	7.13871505787979	0.34456450397547	8.84055775529812	2.6355948768982	2.41196979863075	-4.99454752162328	11.575073636453	1.85484819053122	2.01220046009517	-2.75529358900468	1.60041863776413	-5.32417582947275	1.00353596370466	-1.85235232083235
100	2.43510905816648	4.68955007534528	6.99181829081231	4.9864517521976	5.7035134495655	1.11196844680544	1.01371257120984	1.94411839025239	3.30367588430797	3.12354225345316	6.33636624315961	1.89017103580676	1.1644623548385	1.09988186958331	6.75894734534934	5.01687867357346	2.47873872583316	4.66824653488109	1.70898790256441	2.49539791627743	1	3.39397774477144	2.03235299050521	0.673330969044055	-1.96396197043623	0.166704601287103	-0.234028206233993	6.10757356326274	-2.65115640528414	-9.7642217993191	2.03797701595516	-0.0678351814499604	8.66285521407224	12.9276566375033	-14.1156275034366	6.32575303586007	0.499065072621904	8.35945970680362	3.27368502776634	3.74975013583952	-3.99962170501906	11.5914175308536	1.4049807144553	0.497219707855483	9.08360276898936	1.37889821762182	-0.105379461974759	4.46196449549122	3.21189969300415
101	6.30042409917268	1	5.52162037544304	4.57288167321115	5.99135397294538	3.14850960906827	6.65328630597798	1.07659661133007	5.46066634266196	6.76883873482259	5.44507024914249	1.21089857238807	3.20498279782654	4.56595865278226	6.58603492201679	1	2.27174462762864	7	1.58820573558157	3.55326302517693	3.44052976179918	2.01686429719811	1.9332320374323	3.69786395902673	-1.04590857748165	8.33869120779283	-4.7383290873378	1.94960100151038	-6.96570352060637	-10.0393394799595	0.905030797510314	3.02136040421612	5.99420032915385	8.32808068760422	-12.2999801622967	4.33363217104907	7.18085152622545	9.79910525391291	3.98069353962262	3.24819331423808	0.561332198750998	12.052436050414	7.21232561388765	1.94097638943804	-1.52167601172199	-0.836736439594833	4.00824679326215	5.48113354187927	-11.6949836534505
102	6.99787863280636	2.21351379812154	6.44199432832764	6.78051439393407	7	1	1.92076968372763	7	2.30610471203138	2.06445231295788	4.89252130516112	4.19086247792374	1.00370317439018	7	5.57240474664748	5.0861979770254	3.37685297630261	1.57953995314901	4.399189635093	1.69353095125574	2.51973319882849	3.62963731444523	5.97861459160077	2.82099718316958	-7.49884516847655	0.656539422228064	4.92037911510827	5.32886675727976	-5.0481082676438	-3.65559686850964	4.22804185886064	1.71372958893512	7.93661585742853	10.4061509231977	-10.2760424634515	2.07452108818765	-0.655742638146028	1.70766756076386	4.21472058430574	1.75311638579878	-1.4982704664883	9.59348665450667	3.27494275240255	2.20282100304568	-4.30929044437291	2.0227420777041	-4.86884931084196	6.10873080482768	-0.116538069327724
103	3.29918271983194	1.59088945164459	6.0394955120798	7	5.80601638019685	2.61346344469782	3.58751012468998	4.63236410191869	3.65229955017456	6.47429257125258	5.19700193468824	3.7045141300348	4.86293931264863	1	6.29887765895248	1.87633978016428	4.42193729107039	2.77734402912019	4.44583314595878	1	2.66665352766121	2.97706982111913	5.61679998399139	0.386672934102179	-2.08975087267635	6.98526239475549	-0.260027769285241	5.58925161673294	-8.56954152678695	-14.4863085712011	0.815445171137174	2.51887176994369	8.02758260784635	12.3893597551711	-16.855250351052	3.62218494875725	-0.605227896834657	9.51059417261331	1.61854718438479	0.860386253104938	-1.68521273922379	11.1783747627342	4.90517845978118	0.832401084562122	-8.34796966063811	1.47705175806417	1.11129455857425	4.07196994671581	-16.1124069538649
104	6.98133987893571	1.14047756678973	3.18057932723513	5.12907336378185	3.15479495749552	2.85495314391988	1.99703107606118	2.04713374923826	6.65697084627377	7	6.2689047554787	1.50913670785082	4.43869729285281	4.45472299898949	4.19782068092855	1.01714193291533	4.13387621432063	4.33722381175186	1	1	2.37901680760578	1.66266174200826	5.34603810070666	1.95490472315758	-1.40521869897478	9.21013098576088	-1.03692279633567	0.0342804392824184	-7.32201803258801	-7.56631758086475	0.57449199104303	2.60027463209057	3.22775997825301	6.71994127524698	-11.3929700260193	3.97837370313435	8.5907460619149	8.65169054368626	2.68660645179493	1.72125014722423	1.28310783426295	9.19448917981413	5.59927458570326	3.22965340721409	2.75608016558634	3.74910692672213	-4.06525467043928	2.63248338764193	-5.31981349942227
105	6.55382347002949	1	6.89521473551455	7	6.99256798853191	3.82078453121435	1	6.45399643543765	6.34516381053241	5.56196021995848	6.50899474099252	1.96799882662061	3.17533348540715	5.84111384089287	4.51617190064205	1.78996204568404	2.23400615013595	3.70419992448858	3.48725782895148	2.74363276703441	1.19512862563476	1.47599741865025	4.18955723298656	2.70125543268509	-5.26768220728322	0.988397045452682	4.65457278466109	6.03357739798635	-4.86658836325532	-3.81079978161714	2.68932647875325	3.01424249201876	6.56342006822299	10.7954994130294	-13.0806996287106	1.41814892133507	1.80166186023355	0.112983179599145	2.45383393776979	-1.99966003764347	-3.76561778448076	10.9558800283603	1.81321058580655	6.32665561118142	-6.90319328212093	-1.32712033025135	-2.86514526808333	1.0307238830297	1.57858998912017
106	4.39890823337274	1	3.74734900457709	3.85362082156071	4.24480216666286	2.58056053115692	4.16078728378611	2.15544570035068	5.12416282888011	6.66962324646511	5.27351171169906	1	4.62774392005442	2.24039569713532	7	2.01133014955445	2.16277319292332	5.90090420616776	1.74756392412446	1.05995204995767	1.22769465591982	5.02462845493503	5.33290661037263	5.321148528255	-4.57409669155293	6.20022436212327	-17.0374800308491	6.48096481304794	0.529685782795142	-0.5547136268049	9.1070620963137	1.77659555552247	-15.234784382661	-10.6521796039111	3.12884759346274	8.33086664553166	5.0483750245428	1.95507999192724	5.71912315555215	3.86062938523237	4.33022888577372	5.43540375644589	11.8749949340763	0.778832649229664	-7.35876326023778	1.21258569394254	1.91257826175856	3.5595714169947	8.14152578674107
107	4.7771433505899	7	1	7	6.61195571673268	1	7	2.95439184229726	4.31042838161781	4.81064499346674	4.776788464791	1.76346085338066	2.04966450108033	3.9707267051024	5.19000000986944	1.19178468468166	3.41423832542076	6.09407234053221	3.12066398037255	1.50983986934566	3.2256635381227	5.30768353723026	5.68617604596364	-0.5052215407674	-7.14557296249397	3.38296973887705	2.14909796414468	7.97986081273364	-2.51606427433193	-1.48302593097924	-8.57228275348535	5.19964683825774	12.9192212668887	8.89688655434068	-9.51363119154574	2.64075244803056	9.43446006049053	9.08787485426693	11.5098687951149	2.11419670346924	5.49558892926847	-0.23691540591654	7.26682839456837	1.61593766341174	-2.21794923262904	5.69208500805318	0.768616276064794	5.63662028749671	4.90119810124959
108	6.7776851242782	3.47726973496972	2.4189703754325	4.94706357852411	2.45241084410922	3.08992007996588	2.894081466236	5.61725827803786	5.85596566677947	1.50129103729404	3.0760952478377	5.5610024366202	3.37796073550715	7	3.47179943366004	2.17885645264743	4.45480997907249	2.95418329274177	6.22978026902876	4.9728902278978	1	5.15933509979642	1.98155110784906	3.57403799487972	-2.57118235569364	8.58068349339547	-1.05291712706655	-0.802473221725608	-5.24667937239809	-9.51590776285056	-1.17949736903704	3.8005306489771	2.52423289230611	0.811393367186766	-12.0612244264002	5.81628673018903	0.546953866625095	3.662383469648	3.17476670361653	5.46676569717698	0.639114338622585	14.1081434587634	4.52394801209586	0.835173134701927	7.89595605627338	5.32215331526832	-1.79670834311687	5.00649067702825	-2.7437905308661
109	6.73868551113568	1	3.53419884409689	4.89931787040706	2.30504505098171	3.07766895224927	4.25576080143399	6.36186983518013	3.35313041618601	5.23267969069896	4.66167687930154	1	2.90199594617991	4.04413515730126	5.64012873656322	2.21977492871597	4.56360098289456	1.66658882974447	1	3.6319259484507	1.25619891747355	5.82880398411836	3.94380480132484	1.71318359843328	-1.33988604764014	9.78162387109552	-1.92493340761606	2.20044873519892	-7.5751298949942	-7.96640586404591	0.775740388456449	3.4138586709252	4.32489125447491	6.06126336767116	-10.7905745861132	3.95021105869613	8.17066034452583	9.93132221502828	3.38560478003054	1.97432300585378	0.939836388372087	11.4495568621556	5.3825082313052	2.88124428459038	4.11719320938218	3.95660575445864	-3.01909291090022	2.71932800685526	-6.64535382862537
110	7	1.64367348376437	4.03298096196794	6.45535497166936	3.18793861261417	3.30209220590932	2.51248879979667	3.19709556328055	4.00594257463843	4.63170481082642	7	4.22343006751441	3.91749739141947	5.2125435898177	5.24445762257146	2.16779605185757	1.78854250952861	2.40570728626721	1.50260895470488	2.29229223025533	1.72775202153865	4.00161574980112	1.91994451296638	2.45857981030855	-2.63776103282374	8.56227602561995	-2.61435762136482	1.85919232604715	-8.25368419330763	-7.11091954739476	-1.42165967245526	3.42853124220094	5.3632941014315	7.79618994074723	-11.4614734182603	5.47012185347208	6.43950553471666	8.0977398230834	5.01923096389723	2.05002731794942	-2.77813297315703	10.1621001612519	3.72760458409175	5.65695535080635	-8.08608340824405	5.51050848511727	-3.06658408132672	1.85012518680012	-3.5799142990038
111	4.86019976741222	1.59887759667473	2.56000190543812	3.13456682839237	3.16380201352918	1.36993245916897	2.56935908914758	2.03486819133177	7	6.72372040104135	5.85632618538367	1.74964359103923	4.25685375421396	2.17514308783111	5.75538551350622	2.59193247994914	1.46208785706491	6.0738069852489	2.17428419474701	1.78518028203282	1.25078789465716	4.35606299802985	3.98215203354282	4.31290290337456	-4.69175926403061	5.75835264673632	-18.1426080126958	6.04023823794118	0.283872973520464	-1.33422077373733	9.04917980770266	1.24416116183412	-14.7862576325461	-11.2116284017192	3.09710063423685	6.70762538198352	4.06907616208956	1.43623623116717	5.09730457995135	6.2347656010191	4.92648762111078	5.94637448851245	11.6198609788921	3.44679784098435	-8.16943380552754	1.532875670227	4.35848994395408	3.28930095370222	8.2769636841594
112	6.85884024446549	1	5.12329922638545	5.79119812118326	3.09384898189742	3.73443871963383	1	1.45682231393104	2.94967036066456	6.55783915128316	6.85114782046674	1	1.72348651760743	2.23413115988123	6.63486354023886	3.23400027059142	1	5.41030240112754	1	5.8832655691326	1	4.78258948211648	5.0648322118125	1.75579013866074	-1.07627396972299	8.58386509983043	-3.0342964119795	0.925026199909732	-8.93000267868803	-6.96258787347039	-0.139639875558315	3.47443292720378	5.34220649214449	7.11216119347239	-10.0931457952437	4.29418199914779	6.13424416231049	9.85217694086364	4.58829820709408	1.82751886994668	-0.359863327349637	9.89347983130618	3.43057353981118	1.57072675488458	-5.92960028960291	3.84345592945298	2.46837484051605	3.28027129182674	6.54844929151448
113	5.755823832007	1.38776865491679	6.76149201491765	4.46352959454364	5.54856196654029	2.96877991116294	3.56656852532466	2.64966638153556	4.07873382201955	7	3.51240219501139	3.92152496711353	6.07448841866159	1.34832138709858	2.07752683827712	4.35177245419769	5.18443137960137	5.8651958972098	1.18743906298354	1.4022842293019	2.5396668941811	5.34178536670577	5.4360647741616	-2.15688362236181	-5.35808298417269	4.05536230293491	-0.413919849684749	4.15739941749737	-6.23772724313818	-9.43010105047877	5.14611735611545	2.78182070118594	8.21865157438203	9.15198571247988	-15.0760540722123	5.06328399935607	1.58090073357617	7.37540780027454	-0.179129674908051	2.21611891661288	-0.930544861126245	12.2059202733341	3.84524870429337	6.83024873661091	-8.60488832186677	1.54854591547672	-3.96186298021773	2.72372690788888	1.66139255574264
114	2.28093760750187	6.03752699275235	6.21688027053446	3.78871463406379	4.88080559689679	2.05220882852863	1	2.93562785724966	3.9806300680774	3.97475946459439	3.41860528833093	1.91512642244731	4.72312772022599	3.23628434314161	5.63372647288953	3.67597312992011	6.77964219717161	2.65302115626897	1.92508238787244	2.52739876818964	1	1.43757186055072	3.42084060192115	1.25382027674323	-0.168064762552894	1.34977709602443	-0.295887126589503	4.63202367132333	-2.25500876800369	-8.93002438679909	0.364363682391376	1.45303647538865	9.73959605185509	11.1309864050971	-13.8060933504174	7.83030824506538	1.37119881630505	8.68418975098858	3.82990865820895	1.81393664716227	-1.97680541597655	11.7319348777595	2.69287502005361	0.722602694019871	7.75810260169937	5.92148665840505	0.209275119269646	-0.92292176487767	-7.04008565970548
115	5.43677882217658	1	5.04271610204515	6.53352802985771	5.0676780830865	1.17947208593452	7	4.45413050196208	5.82853063832766	5.25980454379941	5.98752341078802	3.3731345077569	3.64856131214443	3.21062805913749	5.6275233733758	5.1014974314649	1.02581139745295	1.02982122822001	1.17563157697847	3.00314298259031	5.42268052793704	3.39776393356	5.44332919745966	0.619365713720279	-1.51905920325753	9.84378942673806	-1.40787062926373	3.83710204034386	-6.81419253824784	-8.70957644943029	1.11568935450433	1.4515696126368	6.17352070074203	6.49109968340265	-11.2205797349151	4.70259964595693	6.02071883810139	7.56316734699621	4.73285752204634	3.23926560911029	0.573771330441845	12.2419115504182	5.67794562107312	3.36042968552449	-11.3770824219786	3.41326545446997	0.168859595429933	3.10862989748435	5.23332479977723
116	6.95389670929397	2.40973706246198	3.76444697137073	6.19209790097189	7	1.3153588146794	3.65011371982364	1.91266776990164	4.00700765642704	5.64715479341576	5.71320762543129	1	1	6.80622107452294	6.13892869558016	5.09768903008385	1.77366658885316	1.95400295386426	3.19785650977245	3.63411576501697	1.25838086018847	1.79536564168274	4.46505887971024	5.36977205475625	-6.96684589877824	2.30851969111687	5.34202532546255	6.09286998967517	-4.83729880184282	-3.24170395620324	2.95209084646632	2.88217451703924	7.02001674577593	11.9715496608358	-13.5268788550011	1.32579166894029	-0.197038966356811	1.00285881107687	2.85524606589037	0.334671946099814	-4.5398102937187	8.49101218323068	1.59924496025155	0.248033886584813	7.36568964189417	6.38679944144785	-6.40614523714337	2.9907728130164	-6.52671599916432
117	5.53819187124818	1	3.6459729391768	3.54408435991388	3.51942175199843	4.8528307862527	6.43654456901681	5.87494618799675	6.7475114265291	6.60760880936215	7	2.14820069456741	2.99751029799466	5.21660934025476	6.42272030374558	1.75084264690668	1.52801726998098	6.52742264551324	5.50605185326711	2.28291979835887	1.82042751713968	1.82417462385227	5.13923157515757	-1.89715835566557	-2.90957523078098	8.58728848410798	1.04456476910627	2.97418291742634	-3.90666156519014	-8.7738780729457	-2.06732942557487	2.82815328405266	7.11097097207057	8.24906923568258	-14.1690092555065	6.03232130051023	4.9134041683363	5.35307202930691	6.56184070713538	1.70878675310047	-0.475468328747262	7.91706023261649	3.78691106801886	1.42083230083063	-12.999412853069	1.86394036621937	0.872289184036316	5.27585931271591	1.98750890972074
118	4.93933156011213	6.92921224568717	1	1	3.12489311410623	4.42156856120182	2.75451553369278	2.16726523716079	5.8030413756551	6.03833592701488	7	1.69755551636342	2.98929537670582	3.97524888628978	4.1324677570027	1.91295771481094	2.19777137215079	3.49834920345526	2.36316107906656	1.25510574664109	3.11840504220862	5.0264851187056	5.62202018969559	6.65874178120444	-1.90828879321979	5.33292668943625	-13.4752149467716	4.064784605088	-1.19105689524296	-4.38287258060139	5.04328546034747	2.42693132477922	-15.2923507339725	-2.85075783202604	-0.450494063094465	4.05597166263967	1.23266406279614	1.83195613195275	2.63762275141641	5.34466452229955	9.54290336206585	0.945387733400984	11.2416735602286	3.2686025425126	-3.95790440407819	-2.57991791400257	4.7669651485812	5.47590604645506	-9.82506936541477
119	5.72199791385319	3.21592085557429	1.81886900265304	4.23820524699945	1.76188986550423	2.48311136148187	3.5166123152367	4.47646331909985	6.00353987595204	3.44009997071594	2.58577057162238	4.03969488932078	2.49774540653802	5.1892688567779	4.14077192117991	3.49938575632104	4.59204424405417	2.70812807434736	7	4.83327578104401	1	1.89723659664925	1.93432358530254	3.98151615959402	-2.3616206645052	8.19585916032388	0.0629691672425939	-0.360133273736181	-6.49627822217652	-8.54070265379679	-1.399073912201	4.82850928046572	3.15218712716081	1.63044878254162	-12.0020734159409	7.05827545128551	0.318717925573427	4.44342626681188	2.50666628626841	5.35627351974946	1.4226360357844	13.986702154106	3.31579111928652	0.308575387046441	-2.71759423821827	4.83676737532181	-1.54407308900979	4.68648213869016	-2.70764258654798
120	6.8844431689837	2.89779343504663	6.12843062895356	4.71405900555421	4.61838360855905	2.59193386353887	3.18594783170408	2.58894313606645	5.09119291924983	7	3.1481540774749	5.04877817227917	6.5996150978525	1.1246696391572	3.58408882620358	3.42632784496612	4.88390150786265	6.34492052131047	2.59539247119598	1	2.54525524065371	4.23623946847304	5.80873617904408	-2.73983978246314	-4.27733585436572	4.04565301020764	-0.0934211716189265	3.62485432168711	-6.73850596209941	-9.03032571240043	5.68076336689592	2.40733552408587	7.88667826701989	8.75423962327502	-13.3581234621568	5.23038624666903	2.17615241262145	7.32708410301621	0.932033103012929	1.4837974383345	-0.839535008384751	12.791870395374	3.17044402931659	0.742857336040386	-9.17772017472154	1.51907738213606	-4.7280836298207	1.48347162153689	1.74474261805072
121	6.41209617118622	1.67686820048717	4.55085639745453	5.86636665917555	3.2717849046391	4.16228077756045	1.63625152300507	2.4988895860405	3.65524046635418	6.82375706373192	7	1	2.9118350629109	6.62939159397071	7	1.63227571047314	3.93362625192203	4.57127511601899	1.018307208796	1.81507002825058	2.15149780896564	4.45818123064616	4.96344900063746	0.367948178068322	-0.723475523062369	9.90974662310385	-3.28358547457099	1.71180930084725	-9.09648497267219	-7.19070661048458	0.203095525845403	1.82268068016105	5.47353678293211	7.7064419729134	-8.94498795655473	4.86674444524578	6.15615107641381	10.4572246522639	5.00893176575356	2.0988984804802	-0.364475342519565	9.94995243326667	3.72097798560882	2.03295919669627	-6.25427576490476	3.9500463276439	2.39633375516359	3.76066730102327	6.29149570121151
122	6.47403219166986	2.00908992115178	6.0533896341404	6.29942646795946	5.98647446985404	3.1433189374394	1.29803041868461	3.60655523753552	5.95479660530921	5.80996551816091	6.86949694821497	1.03475625555554	3.0334029020039	6.40743136311329	3.6329981808887	1.60383578842882	2.10749179811136	3.63932743300913	4.41914240264165	1.8734765308452	2.2118084442748	1.45162480392909	1.67528612174216	1.62227730891471	-5.96763481972179	1.70177455880831	4.00383382131742	5.77207460140934	-3.79754392007237	-4.48447881497652	2.90884626623171	2.40816224531985	8.34118468301383	10.1888052056097	-13.3197356588541	2.57135839468423	1.45338089296325	0.0502582383106857	2.78300170150434	-3.01580344267595	-3.0911305061993	10.7993210346509	2.91061070632668	4.66772642507328	-6.2836272032188	-0.771438224078827	-2.54653975730518	-1.24863785890123	-6.44307031440879
123	6.82217642466957	1.94288512419329	5.16798104719766	7	5.91779090325703	3.05581921440977	5.19280457966767	1.63600263357089	5.11057905716834	5.03222123396539	1	1	4.5968982060982	5.38605806229717	1.60847336680784	2.178103161139	4.2971337620512	1.30644590561762	4.20891149241022	1	5.14037240775852	6.43520875154959	4.70678973957482	0.522621019847665	-8.61298595147585	1.35350080376203	3.42491272279458	6.21395767042005	-4.41724973894399	-1.68387902809466	3.93231682922439	3.34666400640512	7.70325041044331	11.4667654483869	-13.8275725588319	2.53879226963429	1.96068367040674	2.62224586841036	3.67221943344313	-2.61282886238192	-1.75008623476907	9.48348912873973	1.65056146727349	5.44582355744372	11.4750191960507	-2.07666107523212	2.21156159647974	6.16511468207833	-6.72532614002982
124	1.75288152981969	6.38530040832658	7	3.60255845187571	6.25409416984526	1.68596739164154	1.71291670966675	5.86555255238072	1	4.22267217757445	2.50807500308801	1.23213325188764	3.83802907595874	1	4.08500041871098	4.20469069481705	6.39969347112878	2.65428538695486	4.93092572539491	3.39639003330105	1.42801287811119	7	5.20445821872018	1.29166832062136	-1.72238791184455	1.02454785032887	-2.04681329101836	6.51970123386336	-4.2873778003608	-11.6653102958137	-0.684575171384554	4.52723940086612	6.28635998508049	13.9395291288282	-16.6232169662112	8.95859065241719	1.91516422619211	6.03346219390515	5.1019385306986	1.948772996351	-1.87530920910588	10.8977773958851	2.97603008946886	3.21756223019139	11.3931006159071	1.03106957978042	-0.845834558098046	0.0116818499682542	8.78498679748005
125	5.44154913384117	4.68790130874431	1	2.1216272509204	1.54209814251054	4.14760205475081	1	1.10612958936917	2.89733647559561	6.06576953778325	6.46675155357649	1.40587272182637	7	3.27811910932188	7	2.53894397672326	1	3.66851544737471	1.80120705652889	3.77780986736441	1.12755293414544	5.72410727892596	3.64007849353465	3.03418957251712	1.92460952783295	5.37465112327277	-14.9163046196006	5.96130292513189	2.57081413298404	-0.591848257075312	5.7347601281657	3.07208556560166	-10.8607582407865	-4.12087546503278	-0.0385471573025531	6.11593520224514	6.00649578122967	1.33845860498496	3.73123787060264	3.11043701515695	9.41360427166614	4.10299599115032	6.46752411621792	1.05592305589891	-6.50125654824667	9.79909615739114	1.35410717190853	1.40490801492426	-7.52986032885574
126	6.84334358758002	1.01266176773904	2.51242635060776	4.29325193134074	2.55440621290058	3.91340365167737	1.15740699176052	6.33718251507313	6.29734541361474	6.17024460697375	6.16878962080064	1.24191248664242	1.86775097285239	2.07668139744663	5.27657859485337	1.28355222976383	2.68814477743582	2.2127657283084	1.11709309251713	1.86772698063386	2.21196005363509	6.95518202202553	1.95173016023641	1.34118407492116	-1.15984196209307	8.40073230171066	-1.3666286990582	1.5685116887867	-7.87467470512135	-6.26544178991195	1.07143704387511	3.08946388735225	4.90847371380106	6.34411795433491	-10.1709783744519	4.31555508869023	7.92344295232052	9.15213526156327	3.71755317941095	2.72633586667611	1.79357057202184	10.9519722687088	4.94242428797805	2.73827359457785	-10.2908766224808	3.70151942390467	-3.90647029579269	1.7400191024483	-5.44568793752031
127	4.8783157794238	1	3.47987241680701	3.21342846613579	3.66198494329475	3.39033326680485	5.6484022465212	5.43954359181925	5.80455523924	5.93160030736348	4.65936377982834	1.60185776467987	3.59088691161033	5.97667044070405	6.48224133620715	3.75776261952321	1	4.737988044427	2.22258514166779	1.11380315310731	2.37711386564237	1	7	-1.04784158252147	-3.93319255392767	9.39284111676648	2.02169599060762	2.64718469667975	-2.95279561441372	-8.48296807426095	-1.02907155743639	2.44900233038721	7.39887334165215	8.59714909919396	-14.6257363105754	7.48627505863943	3.881804760088	5.46246356760911	6.83582537755269	2.52199623538211	-0.807829990646635	8.87069935865873	4.06100030819804	1.07954951974611	-12.4875432824882	3.01584238894052	0.11187915109147	3.53563665352751	-1.7308670787093
128	4.2011274571754	1.35758281549174	4.77694146625096	6.23296502796671	2.84633361543714	5.61648109412893	2.10292310806254	4.92754450858333	2.02606483063514	3.54089550003286	4.55258614520164	2.76875658890057	1	7	6.01940066912634	2.09834692332972	3.84059331629075	3.34257819044533	6.01569106149444	1	4.47601413837978	1.3491779851023	5.92146809550507	3.05979194435966	0.0840274495676543	8.7287166873623	-3.77367226195477	2.17622111891699	-8.52873726094005	-8.54697970243624	-0.240745183507048	2.07837696371002	6.4029140667297	5.41537142988363	-10.2634987565745	4.24699753452773	8.19793273601476	9.14116081548597	3.40541637304705	3.99159851282802	-1.49619250820193	9.90695977905063	6.02273794534674	5.58169464340631	-2.36657682114156	4.22052049014901	-0.374418065837146	0.956770915772776	-5.09584194860215
129	2.60047171342547	4.18729525427125	6.7738113959441	3.99622534825644	7	6.93500386849313	3.28533916023504	5.47652306751781	4.11414264602586	5.48285336212298	1.40869553009542	1.0572569399541	2.68476864942183	3.7438505177512	4.66277889864636	1.56926904882558	1.49452849637803	1.8096490214813	2.97750598080272	1.5262770600825	1.63731590494877	5.58946578303239	4.1949915354417	1.03696326786305	-1.54981668083177	0.585710120793566	-2.14275449754971	7.0559064634608	-5.93660228034096	-7.76925869260762	-0.172713094457255	1.32090176281521	7.88379526292925	10.8457762779881	-14.6179348218419	6.09961521574892	-1.27023717956804	7.35295989273294	4.32449901757172	3.45417814011493	-1.2569081466806	11.8795163185727	2.90591112961257	-0.70985660727848	-7.41703261758623	2.70005375745532	2.00893636877013	1.82417973637712	-8.5993993468533
130	7	2.76146899764104	4.30699530776812	7	5.97881756780025	3.48143598646172	5.39468027699563	3.88928226861189	6.41495076856936	4.5871071445258	1.229733790046	1.69261744424125	5.00101641428126	4.65653365509893	1.70037888367348	2.26943964968382	3.76935197912468	1.42428441687721	4.55327450928388	1.61252954554768	5.74534001369596	1	3.0955834430887	0.317573214276988	-7.32834963768899	1.21572890573264	4.18576664145986	6.507699028866	-4.7241283898534	-2.08516753858695	4.80247847322169	2.75617772984282	7.93379869227267	10.8592969245165	-13.5046495542909	1.25146507110477	1.83001860643386	3.62221223636757	4.67607877147216	-2.19305225458345	-0.507630285760875	9.92315466999458	1.23409062926741	2.6127675375584	-9.05876924488932	4.64804905441452	2.63231875799608	6.41456920383132	-2.55871150068672
131	7	1.36258228822788	5.5007576428346	5.73279137936567	6.18592970175814	4.53375618390837	2.29377560826805	6.83923681588179	6.24038402659446	4.15058890643287	6.56515921699625	2.34065434854294	1.21243044663118	1.62043234989191	4.58857677479344	1.1065423627003	4.72459794412978	4.05838070864263	5.28350111157146	2.20129625784016	2.63689073383781	3.37438180562689	6.64065582288442	1.71368983033148	-7.14678939940053	1.89282755056192	3.74820853551498	5.73200312896953	-4.93609548767247	-2.97254813618212	4.17945559810888	2.31297084308673	9.40757994478915	12.362473373044	-12.1279184478383	1.51422380403883	0.211365386748544	-0.201065502643901	3.13389396517057	-1.49342485249307	-2.66500641118395	10.5108589204151	4.61507777482671	4.5459710899903	2.94571660489665	5.72956985320136	-2.72671876056771	0.610606945447969	1.39074256599626
132	6.09287139571951	3.36910258651707	1.43413823922842	5.66479688344921	2.50440659571245	1.13098640976154	4.90341914254397	4.34315106098869	6.56202996136145	3.44531552055466	2.83705319402703	3.84956200503728	3.14144294165496	6.03862595843844	5.41710073479702	1.624882330225	4.4209811685098	6.09872120347357	5.49615993066491	1.34578279313115	3.95119994303914	6.09121388626355	5.62446718447992	5.4890415721233	-2.94253388794926	7.99995498122782	-0.0585050440645579	-1.05112994787948	-6.07152677312236	-9.08102137123307	-1.82229548509686	3.17432182155708	2.45991113988277	1.83882132130268	-12.7351798077372	4.5783742425601	1.87843402588265	5.84125111692079	2.40781538144681	4.86436328913204	0.596149674810906	14.2422356118934	4.34439764568844	0.82707500160931	-1.88376653264172	3.38177114345496	5.26914747697792	3.53748708179619	4.65725626921244
133	1.97071933014313	5.77773810016855	2.2957516722148	1.60453457645319	4.66483804504171	3.4548835231859	5.51569243995644	5.76017762228351	7	4.43418531742665	6.30716749295054	1	1	1	5.32713542451384	1	3.38627571900756	4.76753264800963	3.46476587593979	1.91134483298715	1.60016428002856	6.1836027742222	6.15877202552506	5.99920703596634	-5.32031733968144	2.7770219615501	-14.318482514699	7.32450390763536	0.695784967153182	-5.55500760666224	6.8409970889189	0.974645690316451	-14.7914244670257	-6.74854167821201	-8.81168255295148	6.21465060122289	1.18589330808282	-1.69135200114148	2.34568145757665	5.56330537880306	8.14954944022281	1.71931025408834	11.9079955965597	1.36926514774635	4.61057428018024	1.48647527643064	7.74811075457575	-0.574685714729	0.0930520254995679
134	4.57269022551988	1.01669186090191	1.81193812473738	2.70955524844251	5.5192494434567	2.38744496974096	2.79434308743725	4.00181874796536	6.50421650353241	6.84134826690168	5.82994447832412	2.07915703145574	6.30471700280204	5.75195256534779	3.31283700351064	5.20840215114084	6.03542802889056	6.35276262562478	2.83690716850671	4.45137819924777	2.27679949627655	5.12083656707237	4.65455175037657	5.32609209298536	-3.61293047625446	9.44187358958425	-15.468188611723	2.26299589377244	0.067547124892712	-1.14229453080201	12.0351705559781	0.762607425427628	-12.1657846218082	-8.76248174960856	-0.171783985721875	7.22528348010221	3.53065326841915	2.51953957820069	3.39060986859555	5.32616359166298	3.61466160918658	6.5683137268404	10.78046870794	2.64800429539204	10.6608221267874	11.7273453697907	5.72694549995113	1.40043427004643	2.68365558779502
135	5.53169458860307	5.56134868494762	1	1.53398956002142	4.84222910174179	3.98470586203027	2.5336882594645	6.35794489817097	5.8229151732764	4.377183503286	3.80088102948781	5.06627225129645	1.95118926611711	1.84990063599113	6.72663734421216	4.64160286894405	3.24225032854213	5.11472594755599	4.64059560679532	3.63714396399633	4.90948612468059	6.26590106691151	4.82517077204985	4.66638805868779	-5.27740941242983	4.30741515240088	-11.6565745008089	6.46379034023227	-0.395563257393136	-3.59115120623517	7.75728507563298	2.07878119503254	-14.3335335399856	-5.40562449087414	-4.76015074922928	6.23074332655916	1.86332314730831	-0.76180316189716	2.81939885533362	6.35291875746208	7.15074976235126	2.31036323821986	10.2923947162413	3.01940729621567	-6.28350949697204	5.89927676973211	4.28893669005134	0.741214221649179	-10.84967517313
136	7	1	4.41002051927535	6.71602395897315	6.06251795379733	6.09386227761088	3.07633398953124	6.61968322692001	7	6.47268179763766	5.68807218912224	2.24040330577923	1.70159494004685	5.43200649837337	1	1.54568280830515	1.89296993529126	2.27388988099088	1	3.01977256077141	2.58445445320787	2.99068678343557	5.39849704221716	2.47075424482477	-7.04352442164709	1.49937753429611	3.5957753313839	6.13357415621788	-5.30194100421243	-3.49297097330477	3.63858581200618	2.79194456122942	9.38122614806038	11.501895431349	-13.0476661346617	1.6536354939336	1.24649054171226	0.2805460519248	3.86350214524764	-1.81838426728714	-3.23253300719779	9.88117435463162	4.73360524155036	3.93215668349267	4.17628310843714	4.82253907463379	-3.63196278365316	0.785102385978445	0.609636465669552
137	3.02801633356486	2.51961908272217	2.41997211805208	3.01920918359541	5.57304141873715	3.76604024667634	7	4.44130236613565	5.65632919758609	6.63192498430091	6.59091532194698	5.90515762075376	4.16853049323717	7	7	1.64303545101025	7	2.83686112247614	2.73090206185255	6.32058042056203	1.78729364735172	5.09152005054938	3.29431805018818	8.79011458145891	-7.84964961405459	5.5967874418804	2.99649267239167	5.34445792749982	1.41294519409913	2.40937531133844	-4.0092653915414	-0.509726871320288	8.32572467542998	5.68701992462806	-11.4178435431579	1.5992813668189	3.48122501327231	2.73409407051084	6.67212840051017	3.16947885943035	7.66850693822962	7.40719873868567	9.66683114225708	2.69361147993131	-5.50637858422126	4.20028380465002	-2.89677553488727	4.09036705810024	5.51254967726905
138	5.84658398615133	1	4.73836542153433	7	6.09370611095838	6.35846244934994	6.51560261750213	7	6.73285836936185	4.52423205071325	5.02139009774345	2.80977448609394	4.21382533782009	3.90049222067743	1.15425483796578	2.83215346690962	1	1	4.83378822072867	3.13620299662593	6.08223411838928	3.62816763563069	5.33331287078404	2.20276484855233	-8.20065046849279	1.4724779995372	3.85870177214398	3.79913934807742	-5.16245487101758	-4.08216792031923	4.86865776919212	4.18409847190718	9.92428615279248	11.3045170852621	-12.3732271152418	1.62019430977967	0.438298127761872	1.46107209957621	3.3419979883903	-1.66845190701029	-1.42915900228766	11.4032149446186	3.91171544795504	0.417865599448978	-10.9173361159595	2.71141110887246	-0.143798689188348	5.52899718592176	-5.90537386795271
139	3.74268497246929	2.99965918733894	3.30288356214082	6.65942325903984	3.85092049887098	1.29923961337342	3.76996785738989	6.84515267689316	3.59035331130098	2.77196014448736	5.90703708632163	5.24365882345336	4.63768377584294	3.79892342616969	3.56233639709418	1	2.18686117338767	1.80235879792559	2.58934531621905	2.3164138935861	3.72044085698451	3.24249041483256	4.97367562725561	6.23995818887844	-2.65374929299245	5.9136972632263	-17.9340296926772	5.11313268602448	0.178122173622125	-0.383158364378007	10.0097789426893	2.24564191501207	-13.6407768332164	-9.35603355416779	4.39164226157637	8.70564548433517	4.34845773573026	0.11382133977556	5.50697915561414	5.35848183611943	2.80132665161096	4.84234385464642	12.9062310660779	2.09421738086942	8.14205414594742	3.17885690162766	-2.04341304886498	3.59565866042025	0.0940283363547821
140	7	2.11449034887907	5.70999773057928	6.70576442591443	7	1	2.3373563638612	7	2.26874059058009	4.02537267677357	5.20037380028599	1.70981530944018	1.27238715699941	5.85658440291871	5.64153993450225	4.63189180371116	3.84255719558594	1.02351228029531	6.83067246721579	1	4.43028057476532	2.05006121797933	6.69178762314034	2.92320045998481	-7.39280545513009	0.644573790724544	4.79530164535652	4.95357577196161	-5.22824656835456	-3.67594510463282	3.57673006743205	3.02302395683323	8.23208048775888	10.5847388335466	-9.83252551635242	2.99215835469487	-0.240054578166968	1.20896614965701	4.90395951654041	1.12409252789716	-1.30202559451753	10.3124741865644	2.80339856068628	3.58457747304292	-4.39833504179838	1.7191544239148	-3.91635865276792	6.43182615278401	-0.858627609102674
141	4.8774316976198	1.80729334397794	3.03706703153457	7	5.13419987739595	1.10312849047455	4.045140498847	1.4776200003843	6.44576560835863	3.28429927306788	4.5297430036803	1	2.90161580866888	3.80529355305931	1	1.94319027647885	2.58506302213544	2.24306158999661	1.37131217701759	2.8354787550737	2.19529631768097	3.41903315939783	5.93102623179015	0.91316611631723	-1.57236926244235	9.31551340535954	-2.21954478450819	4.52302481357038	-8.48540297199304	-8.37369500206579	-1.13400718405354	1.32011207193602	5.68629536389696	6.41310897785566	-10.3558754279217	5.00678248810686	7.89060548019431	8.15365838266026	4.51948284028825	2.66904938524617	0.40885807919254	11.9849435396056	6.26979539074853	1.34946508154995	-12.1567517418591	2.10623828831816	4.71117466858569	6.8204092813167	5.55535056100545
142	3.03316512530611	2.3956309240033	6.66539411795731	6.39689135905659	5.98641218719038	2.54626461016222	4.69294744058326	5.05115295756246	2.47790886152269	4.5064756241319	3.90462770833172	3.75410534741057	5.60444514015141	5.77322634176484	7	3.05226132039943	2.7555720587976	4.99662928314229	3.14817859847364	1.3531394111971	1.70598345841178	1	2.50747367854302	-0.116575362607516	-2.11460562371667	4.9375470614821	0.325674627393038	5.36987188958701	-8.43144670997017	-14.2701664044029	1.59859914881522	2.91964000893678	8.65980744467455	12.2718152714745	-17.2379056550751	3.42745616177184	-1.80805245581762	10.2468390350624	1.48521222535183	1.93937412385022	-2.18326376586528	11.0792555341679	4.51600839784252	1.11442433004855	8.99382539359597	1.41611747521519	-1.88945491628398	4.0746386037386	-0.157828633949138
143	5.06489190485954	1.48651098559532	3.91801496965236	3.08362820896505	3.96265418332344	4.12178377245212	6.23766395887681	4.97502173976369	6.76514501014599	6.3253540872924	5.82406996531315	2.26493556208739	3.98782200630583	6.50551916266108	6.70721442234242	4.10506541745025	3.27948908034919	4.1033477069595	2.58650386783045	5.00441191379676	2.03377507337747	2.08093315368763	6.29053686392809	-0.38175335716737	-3.06840490621349	9.95788213218213	1.92277033116222	2.29451533000621	-3.15690056004535	-7.59639823297674	-1.5685091767752	1.84660593154424	7.45507431316231	7.58741737496218	-13.1117337644991	6.57070002490493	4.29621746823703	6.14771432816921	7.33350555038805	0.963913101564833	-0.344342168005549	8.46423377919087	4.33153647677385	1.7920131979288	-12.9298022295713	3.66435501860409	0.666982428843734	4.17798804771231	-1.90578776027853
144	5.17662001890231	2.17122237216712	6.07786902430589	5.65405585061303	6.10569925921784	3.87619367967174	3.16529791998426	4.99871710361904	7	7	6.34561074127232	1.70378706841513	2.93233025207993	1.68571021283585	4.4440176315309	1	1.79172309378101	1.45613637054997	2.09820530190541	2.75952713914989	1.82816345756396	2.26160946868621	7	5.51880299923579	-2.80259748234395	2.14990608111868	-2.71978522970478	-1.43369482030063	-0.208514925534897	-6.4237567707718	-2.34965089999779	1.65746094843385	3.64523032439594	9.23937555384876	-7.50579736374213	1.12126627370491	-3.07512018782808	4.16362814636835	0.108223949016872	1.05793451519116	-0.389255718155481	10.3471978014152	-2.57142761267471	2.03838987904635	-6.81323886564624	6.82376116390189	7.36967432758663	1.70284292751956	-7.39630257768208
145	2.86707036478083	1.27654239474521	2.43545869561674	4.51600450617545	5.07618902492383	3.61445572152211	3.47205469390007	2.20250386174279	6.756362858387	6.70606694946723	7	7	1	2.00782332338775	5.17551014956551	3.31077285057715	6.10514319055215	4.83590717898985	5.35743938637845	3.76910233582201	1.33263664997205	6.15255659495533	4.92315516151105	8.12245659283877	-6.40197279575766	6.8488113131548	3.05477693700289	6.12608991949202	2.42953796060758	2.29007303980271	-5.40964209930983	0.186369308571107	8.35161849762286	6.15564199838486	-12.0165576006424	0.734733825845722	4.52742218848054	2.07373712461151	7.82650922516875	3.86581867634091	6.82583354830331	7.42914554729193	9.02439121547671	2.17579563237364	-6.62181481325223	0.959727882894394	-1.80980406196437	3.48626890444688	-3.77360820687195
146	4.57804656717586	1.0938868723137	7	5.85927895217283	6.43266849028275	2.15971666216745	5.60241497876775	1.5534847091343	5.76150803807077	4.36273418842564	6.92426989918462	1.11789798501746	1.70347911593107	1.33181697598929	4.59067511317187	1.62587349071604	5.79714271419298	2.2485321384444	4.76764097555429	4.01740628651949	2.11155613660855	6.07138204225926	5.91111697271391	5.8638473981785	-4.37428486731409	3.1438665031157	-2.1513600007007	-1.71257194022677	-2.13542088564903	-5.66169678256878	-2.90277836304008	1.08717261224088	3.81852851946346	8.67469124521519	-7.51111404124151	0.237732493918834	-3.38375808285825	4.54327973133998	0.624916614073944	2.32827446216543	-0.494356409974293	8.94428416618828	-3.35270715088932	2.26671897722586	-7.2896629749686	4.07908484115355	4.06876855859568	5.05314126798028	0.28034186497188
147	4.58206818930185	5.55137603336219	5.40761942343091	6.37363265762666	3.13391990014043	4.52277071293857	2.15778457088364	5.05526023539257	4.98355193882002	6.63657251507284	1.65696009965387	2.72851632999878	3.55947527533384	6.08804143239323	3.83531925618576	3.25662023117447	5.44087253143926	1.50323420842637	2.21318564702699	1.23347083753532	4.11500994439436	4.65521000497781	4.17056349507839	-3.90188573368341	-3.29953253655225	5.55004414730147	-2.58751214847047	4.47547563517166	-3.79220354007106	-10.0623548248347	2.82284528762132	4.9536447133865	9.06763886113008	8.74181711902587	-11.6118752107923	3.74334458399994	1.9481004447921	7.00822288378152	1.29703863844469	2.47261107470982	-2.71393577907963	10.020282362853	0.770451288680572	2.24351013018687	-7.14380490087218	4.32110270380253	-2.84798617014889	3.58022935041606	-1.25444384897926
148	5.81089595807865	1.82187040217188	6.77184375918024	5.82628950823432	6.55673503570113	1.65581499789765	2.81171960852222	5.7702196796674	5.87967318040356	5.79132446205216	4.02906627916405	1	5.97593766297015	5.75937111358092	3.14337370649915	1.19974838566269	3.41869781259026	7	1.57474961255429	3.01295308352842	1.78195831178285	1.66339381635869	6.66163822662171	7.35953160746379	-5.64666033597774	3.14279573987739	-1.79194865816041	-1.80081099392636	0.342153354630411	-8.41242910131	-2.35390966922543	-0.801460813697807	4.33039535593882	8.78548792028143	-7.46530227833529	1.12579442713807	-3.00289129268745	4.51907932377524	-0.038587198976503	2.02274906945421	-0.635299133783857	10.4653355546162	-2.46649582732079	3.62170232801984	-8.57220716652879	4.0691818309491	-3.68504664334373	2.74276194116145	0.948696149484703
149	2.82136133596907	6.51025232478486	2.05344207583916	1.42375379241763	3.99999597361155	2.46627242721982	3.5866827473622	6.73055924203685	5.96496907985755	5.71729584934814	7	1.47610484754625	2.79801206179097	4.71510761063286	6.61259260888107	4.63297015897183	2.88277220523201	1.76866508133941	2.98660445650933	2.08963233731809	1.25910389415457	5.961198457783	5.81676502572339	5.4667948118919	-3.30593058915195	3.50278052587295	-14.1910894259275	6.76679571356052	1.08224784182757	-4.23793483207836	5.74608384380601	1.43670678288857	-15.0318668382008	-8.38827813809401	-8.06099338411592	4.48869873563495	2.00461609880483	-2.35567055266735	2.5067798416232	4.46160064968265	7.48196226935554	0.635979778869717	10.6904134930734	0.902774342060074	-5.91925733602794	6.06368336313078	2.7948650456711	-1.50573098587587	-7.19900731251592
150	5.11104492786426	3.21738621008339	2.22866922184879	5.11759930496382	1.7438979143615	1.95292809380336	3.57203829717001	6.13637836850418	4.47289597979842	1	6.07634240367081	3.64735873019406	5.50818701895318	2.05708117218872	3.5493007743046	4.62610895519567	3.95887334291859	2.91787889415181	4.25981727012524	1	3.13187896515288	6.38054648835806	1.35455852162793	2.42157029716699	-0.376986039227697	7.97844803745888	-0.340369559500988	-0.768793834140789	-7.3003450019844	-7.79456674583397	-0.317582565489672	2.14009957963926	2.83677219747214	-0.695163615145636	-11.1010643108192	5.27340792417623	-0.446029136716099	5.14772024794688	3.24648932552737	2.49505952522175	-0.417302853155486	13.2996969384778	2.83212085349733	1.0969644920361	-4.9550716702371	4.94822902735066	8.28360759408648	1.74776657852429	-4.98191752957413
151	2.5899305735389	1.5982715013181	3.88085979436028	5.29371589502081	2.67533888886545	1.0519738507491	4.98410492775782	3.57936480039827	4.68582700073091	5.18612352713735	4.48588115316707	2.75232581496796	3.87378538963577	4.39285068628677	2.23366885568038	2.09274621226233	6.24924823733776	2.48252845498184	3.48796652972804	2.40745859544216	4.56076682257659	2.96467033944606	1.07433964605021	6.0229081381196	-2.25931683478266	4.99812300927772	-18.9725578220796	6.11115697903869	0.256280086762353	-0.696695999481247	9.12654963575561	1.98141860776242	-15.0447743448541	-12.0361584478892	4.04638923750861	8.89156415222796	5.85944832494717	2.03420695675052	4.02874182839366	4.95976867822207	2.56078464442551	6.32624621011467	12.6927285868199	0.377041115094278	-4.92095823939406	1.56015630349149	-2.41138628145564	3.53055929144086	6.66630841995738
152	4.56041557004009	3.66079455242898	5.39639094266757	4.59925865111714	4.58797301037546	5.06157271539706	5.06793842078559	6.93924198130549	3.65494911832715	5.40985981944385	6.46367788482754	2.36792916739978	5.46056621377052	4.11250707304166	3.59573150326687	5.87838215569057	1	2.6166402512382	3.58860868454457	1.34630950644015	3.24338976027851	2.13061971334643	6.125490839551	-3.05472940444674	-2.00394796222255	1.50871351432213	-1.92356231019086	5.20218846135912	-5.74321843508315	-9.35719113099443	5.25973241433397	5.11147667849006	9.99106105782176	8.46910018198048	-14.4192164552533	3.78753235165462	1.71620463298076	7.42007140393599	-1.17344904483066	0.418075105149591	-0.24028225254852	9.77629919202966	3.0564632261907	5.57078535255165	9.76612544129071	5.89661472774783	3.27740308593299	-1.36819010655551	-0.489401133865756
153	5.09690234840467	6.07199640640326	1	2.02178454127226	5.69716703051462	1.81363112586201	6.67052040819075	2.57054378635813	5.47790525925875	5.8525980828816	7	2.10065100550859	2.76522435526459	2.12983720126038	2.38661561096021	2.57338953165819	4.35594943393596	3.13233233460122	4.44958329557977	3.16049466590612	1	5.38201750833382	5.09017891252864	4.72060697632382	-6.56927217070078	5.27143598555045	-11.395553479816	6.2497139413852	0.618439512144351	-2.07017552398026	8.03564857259585	3.61988351158527	-14.198612045079	-5.95145824303955	-2.47250178819083	6.27249682392334	2.94943455454758	-4.39249601666002	2.27019652467977	5.92224942133025	8.56786634145907	0.500135082236373	10.0303718105202	2.87047983744673	-5.54266641016321	-1.5142710623344	4.17128192730019	3.39720830684341	7.4853736109532
154	4.42361654650321	4.89202459878874	2.66377535258212	2.2297730444412	2.88281865452955	1.2761773125843	3.76955287159565	2.79340284823882	6.00253574167162	4.26486730574375	6.08693324443784	2.80859213547477	2.95068329531885	2.6045040639109	4.56602512994997	2.13745079877569	1.95158917077664	5.38141382772873	4.27036527890641	1.71420599947127	3.03725734174726	5.54477942671503	6.60800075944493	4.73923204023446	-3.75177687418566	6.38690909426028	-13.8536405476471	5.9164046458527	2.51166236444832	-1.89459399057022	6.103873120459	4.56426939185592	-15.1289648536714	-4.41509186106196	-7.98104333091678	8.14012004322017	3.51574603706632	-1.81411042712301	2.57738168652826	4.8385146287588	7.69229427796699	2.35271003949593	10.2121526373946	0.256580582234429	-3.42908119767811	8.23383636785683	5.03825125161085	2.62634319665412	3.1613219680419
155	3.81574975713497	3.96160736847708	1.81445907478931	1.97127713092294	2.91036825384202	6.6883793379596	3.08505222298217	5.18609426834234	4.8926930790378	2.36283345207104	2.88963435116974	2.85497190549662	4.94029597889768	5.57719294869895	7	6.3979106536457	1	2.45439591241726	1.78255150965306	1	2.83640249466121	6.68688854985955	5.8040707429543	5.80718355864434	-9.91880314286515	5.80510928734038	0.880325692857186	6.89396143247354	-0.0591067562816591	2.41864463384878	-4.06358900566747	-1.57457079589968	7.39564115392024	5.24645900963321	-12.871696394327	5.68780033824417	5.69800087728429	1.66521662717817	8.85421355272709	6.56086060814775	6.25158360611964	7.31275526793794	10.9301703786664	4.35396250618074	-1.9967561085808	3.98243118035938	-4.0143371024082	1.39377852080026	-0.00706331699415519
156	4.45836896679244	1.84166112398784	6.92425788421923	6.98864456246532	4.80795752031312	3.07648488681401	2.91261883605531	6.26350585866764	6.60399496997371	6.94134438920253	5.3379942826638	1.14473303405786	2.81649430291612	2.23126159924022	2.69264067315107	1.5524696729579	2.04419585981929	1.06283093119339	1.56024902877853	2.81053432875462	1.46391146212179	1	4.15118880811802	5.89887127879477	-3.33771475539922	3.42219660805172	-2.79822171027265	-1.52051966426439	0.552670690535898	-7.12097896854949	-2.50069221665741	2.35736098489111	4.47375059885578	9.30593799921395	-8.29461938955457	0.0923537168412663	-2.75490459637159	4.95383587248828	0.777085091603263	3.15307338440677	-0.305538398637694	10.3304226530415	-2.28578636685227	5.42159760643497	-7.07487425186088	3.45951993416803	-3.60697479912495	-0.434962099835133	1.01262813068634
157	3.28705134515963	1.35258493007284	1.94870324027264	3.59617355563133	4.72832880969924	1.96819495956922	3.01455985880899	1	5.27791102829999	5.22634292789267	6.82385747329183	5.88615965603602	5.77672457065441	6.89009263299351	3.91078019715957	5.01672902403324	4.41559304100259	6.86365710013889	3.5200491888321	3.12412881777972	2.5553221840076	4.34901484788997	3.04826612062688	5.58189050964585	-3.90415454154321	8.46663525244768	-15.9850939898885	2.03374902964954	0.268030880131756	-1.43873212670035	11.9301081533052	1.01704679635248	-13.0009056128322	-8.66329961883607	0.722019460022334	8.20972020162742	4.14913600413478	1.88711658158688	3.38462654614942	6.28673421679901	3.20472698207215	4.93838762794759	12.0078678168673	3.08061285566612	11.1346219192999	11.0116875107807	5.15905292083094	1.1931966362306	-9.75728766677674
158	5.0644133280253	2.87063480197423	6.72972884179696	3.80178092169336	4.57440098152473	2.79193852503672	1.55710408145247	1	4.62559148734275	6.98544956955597	4.35731594821836	3.55921836908731	1	6.31780774457623	2.35983950225514	3.01367366565743	5.31507438126213	1.58689178182272	4.18409510923506	1	3.26151709832414	4.56883593311067	5.52463361125013	-2.37756399567631	-3.34245264487081	2.20960245045265	-0.942931723897283	3.74305432777315	-8.14249222528576	-8.57266204896075	5.16479402360504	3.87324827790688	7.79933428583239	9.61308689714414	-14.0324614453192	5.65298106392855	1.34836545023751	8.00777647402494	-0.581160324276122	1.62898471759099	-0.322437271174624	12.4613102274557	1.85472991417225	0.665270153987301	-7.87740787968001	10.1169561910443	-1.34546160316999	0.621273994255131	5.07986458691081
159	5.67929474892108	1.14716643668215	1.52933084341766	3.9326804481509	3.19568262440419	3.87972319172134	5.79118034096809	1.24819810977675	4.60983911208785	5.79778903319372	1.96897263207319	1.84834121978523	3.99422585873259	6.03624366963181	3.77041682548776	2.93791055504245	6.10511232841018	5.60513270368769	3.38151821002529	2.28337422886203	4.00840482571505	1	5.7517392917166	-2.19115692313948	-2.01181446850216	9.91929125111159	1.23479040526642	2.00629805018564	-4.57988992276051	-7.49736716058838	-1.09687093988869	1.25156373334236	7.50550474309484	8.88441195255426	-15.5927706960255	6.48324808674718	3.23479474100953	6.24919583392537	7.9466789273159	2.93637580951587	-1.48411754592969	9.48082408707447	3.97419472488646	-0.684705952949812	11.5920312279314	2.29037981527867	7.89819846603029	3.0333115052269	-3.13926984897934
160	6.96735085653638	5.26790544546012	6.10959003881214	4.39097121535581	3.19685785221917	1	3.68657107354785	1	4.2553881524897	6.53106354759947	6.78084602897047	3.6999013838839	1.82135759740826	4.17006281852918	5.69054179871916	3.52998983680072	4.34032465698007	6.19717287466028	1.37362119200558	4.45292358453736	2.68317051030909	3.90096664598699	4.14672651556882	-3.02941444126654	-4.7710989048731	2.30589552192251	-2.67215190811683	2.46236571535005	-5.47961764315069	-11.6425317138644	5.89403067741766	3.76967373000237	10.2961173746625	6.66192777908424	-12.6466821405528	4.43446515595148	0.167291264620487	7.64535073304526	2.519909603526	0.732950577167398	0.3940386114203	10.629398601882	2.37468536707182	2.48522997795253	-5.75523561874537	1.23494629958502	-0.30703686886334	3.91213225860906	2.89557074616365
161	7	2.52237967581306	1	4.62535128864565	6.11365169332709	1.43978906784843	5.84988450017015	2.3262258279017	7	6.00099982166117	4.28731392152292	1.92537111476801	1.9370193064947	5.52128656551802	3.9119163103982	1	2.42045858909602	4.72632344073695	4.80439441766446	3.65037514049294	1.32747130051806	3.50290211545658	4.23365291414968	0.219246952430661	1.95777173343294	10.1083914967799	0.858090450272639	-0.0993143787202578	-3.55051798363339	-5.6400377822919	-1.02176566178604	3.67410298451052	6.30519190454712	9.10026995896476	-10.7862547540382	4.10000183828682	3.17110841617671	6.41821081503678	3.71259851152274	-1.16252356088159	-3.60946410044544	11.3886067357707	4.25198403697741	-1.80082452831863	-7.1568058117062	3.86697728884992	0.0436937813508236	5.58529931041598	3.04530447307924
162	5.46508484470808	6.26571269566282	6.51283632369621	5.50694476153139	3.97161708526056	4.07501880505473	4.65095892456022	1.49345784677404	4.34447114026322	4.99604267801829	4.43269856675203	2.22863318132578	5.44815768300939	2.91943447530542	4.95532402782341	2.72234373047015	3.57279372654351	6.0643766900264	1.26714737952249	1.0138370135576	5.21102821837183	4.10280494791885	3.82326123121546	-2.72450810918963	-4.48984986381468	3.30444894562219	-2.91117061255847	2.97119466438229	-5.8742515042089	-10.5224467201156	4.32832938108415	4.41136014280061	9.97099226006096	7.2910434375691	-13.8820590876674	5.94332798144283	0.416018708666591	7.8366502652331	0.711886705520653	-0.948681413368772	-0.85602031888345	9.45989246619586	1.81249691057514	-0.373553796739819	-10.8208689904059	1.42133848509717	0.000119485511827007	6.69929864048694	-3.6433457758401
163	3.77273973745848	2.87936802543051	2.39020646514205	5.40020010004034	3.77281371489694	1.42197035787164	2.78384806316118	4.20261976649382	2.9831251571461	6.44438741765305	5.21863262858914	6.13489941388831	2.30278142231697	3.55317077312212	3.430690597684	1.2944851432312	6.45661766451317	3.91844689729986	2.30366557200066	1.37591127440468	2.27140957691865	3.64566924823051	4.52183954810062	7.23841740600648	-2.88297385248172	5.11367451319708	-17.7779795665229	4.68821871386806	0.892996564316128	-0.839760519006259	8.63809295495694	2.34531219736791	-14.2418095392274	-10.5952246843654	5.55061092081943	8.63139047829031	4.16093027370267	1.11056959981957	4.71382175079198	5.61780356658574	2.41019721445851	5.5846256918625	12.0563925849576	1.66704527677687	7.78732388615751	1.92985440978045	4.32840114355046	1.90881327730332	-6.2414462802846
164	5.96950737617442	2.20174132650895	3.1641872436702	7	6.23661128477693	3.94629634726029	5.86061520673027	1.95839958031494	6.57769284361721	1.93337617104036	5.03162777090372	4.50194964322587	3.20998515471672	3.300066180781	1	1.92071264943904	3.09919410681018	3.40878424590936	1.88667848627395	2.16395692220884	4.57987289771763	3.57044557514431	4.26344180887773	0.094749419551894	-2.02463886401859	9.9456833717324	-1.52841534286239	4.50911911923881	-8.1060916572319	-9.82374526719097	-1.05785373996652	1.7055251763647	5.5936359429969	5.93322801591758	-11.8392706704031	5.44707915550591	7.18607130694391	8.86043794324506	4.54211042293085	3.13559788886087	1.5446221543181	11.4450354308107	5.99078923046096	2.15049915066302	-11.8687272538333	2.44393901953406	6.09925352946268	5.51048877437368	-8.50823805548813
165	4.75180807970223	3.63673747481893	1	3.7849517914372	3.33492118914852	3.40840536616114	3.49738550912977	5.40478864403106	4.92713392772617	1.06072239819747	2.11769577869337	1.99483250909433	3.71068186787766	5.6285526948112	6.03810595029591	4.51375510091507	1	2.2979727417701	5.55243610801411	1.34469032596766	1.2598174662283	5.99562423501416	6.1393701723462	6.0913879603252	-9.71758587569398	5.37952853873281	1.54486107505257	6.76940745056135	0.18201795161857	2.21224380999565	-4.17877290438811	-1.95879058094138	6.33368129435707	5.95148680017758	-13.3623599066656	6.43671069440271	5.7519424253269	1.43369233238239	9.58573300956486	6.18914081201094	6.14111779118104	8.15547261563704	10.8398209522397	4.38360731445431	-1.98589303388487	4.24325150016118	-4.48340934312507	0.94359628298112	0.973395196065021
166	2.56903052461312	2.71014752460232	6.6356434341325	5.94383215280729	6.08885638907625	5.27156943455349	3.33881549501501	3.87041282375462	4.27376925543514	5.48172620625289	3.66377739643942	1	4.01767491474932	4.48825758119021	5.06973504747035	7	5.71592639935627	2.26951148849515	1.81542238489493	1.82881415946372	1	7	1.57723539118943	0.0625813479747289	-7.76948284919673	2.93086613202714	0.168145460824387	4.54958789544214	-1.16823393376487	-11.2649101097395	1.06658591063696	-3.10961392833478	9.56085800307098	11.6068624165126	-12.1827121654379	4.50969337225601	5.22016805484177	1.46800578602802	-0.980029420346631	-2.547290878116	-0.430635549874892	6.96360274198608	3.83262396144672	0.362603445671424	-10.1013812884386	4.15911012287839	2.60394233500541	2.31453747584586	-2.90188472015817
167	5.04123050189454	1.37228205402292	5.20644597111409	7	5.42721815165652	3.23104228771344	1.06432066365452	6.58117173784872	3.19344438183133	3.90132531395387	4.49755239308995	4.60725371913574	1.94729861499466	1.25115566044952	2.17369276747478	1	5.0292467470304	1.75937704041436	2.32064084588893	3.15203610329583	1.24264884522269	1.99496557408445	3.89301327779845	-0.405632079115604	-3.50488755473915	4.72293494211842	-0.568502836577715	1.55509744810817	-7.17433283952832	-8.88727703761204	-0.0571636532645014	2.22893830017859	8.04026527367267	10.8522241106232	-12.4010649722015	6.43091391918626	6.24382103059153	5.5292853799647	2.53153527998383	-1.31834798725947	-0.948657389205091	6.231063457114	3.18655008180099	-0.839706421104665	-12.58943199339	6.40099202982552	1.24506251015427	0.632166892751527	-11.5676191304791
168	3.93441320530695	6.22079100073996	3.1085131319356	2.3288846350462	2.50033634007117	1.93818827302601	5.62072220841216	2.62437359024035	6.13412797230436	4.69518315550282	5.81441631220206	2.63684411534562	2.17806213132971	3.04010817639106	5.28668151691306	6.53337250602057	1	5.27655469086114	5.94251157552222	1.31977237751672	3.84155501639766	5.14571789806018	5.08245701093395	4.01849458527815	-4.61693902710317	7.02384497103888	-13.742359105088	5.35485509843282	1.78407572886347	-1.5908687553278	5.45984500825044	3.36026554578978	-15.2537443897962	-3.88558130627618	-6.97379414278688	7.6939495149155	3.95167751410044	-2.18151895932749	1.81969364814706	5.49381843916583	7.14050157475141	1.82104146715781	9.5696454987504	-0.312911202501097	-3.45961614669813	10.3780175139404	5.59385175772998	2.92199457729205	2.82131385151183
169	2.98351070909181	1.90414408645894	3.43273061583906	5.11079326581235	2.92237145490423	1.71260062569298	5.34812763311911	4.21717111612245	3.05971529860905	5.55260777525304	4.89226153865403	3.33841362354307	3.34508445337959	5.75686123853281	1.54694949964425	1	2.01653686763066	2.18235428074864	4.03320558733879	2.85788763034009	2.69806196516476	2.32440504478869	3.14904039033819	5.84688660844023	-1.72985557058519	6.8546854277596	-19.1962936178639	4.44474108820013	0.37553585329672	-1.30152417772836	8.34021199647645	1.76726024671988	-15.78174885028	-12.2266350030928	3.55692496856195	8.78920818937333	4.6679056722942	2.88403613085785	3.92561835194994	6.4354549330437	1.56415084645444	6.0053360025616	11.4172106617833	-1.49386949445017	6.87505545704512	1.4436841232553	-1.91610864961429	4.02922492760384	6.49412130554273
170	6.52214615435624	7	1.21439243491408	1.04656869064147	2.23589560559013	2.90707692714213	2.10233260075689	1.03998460214773	3.1646794113876	6.09100321966355	5.04533063975135	2.20313291275842	5.86978522439118	6.06009757812441	5.4431053860974	4.3131965696729	4.72830118389041	7	1	1.41328811814773	4.68507491067068	1.05672964107035	5.46210666980663	3.73489490922754	2.53307739247862	6.1636130158961	-14.393913994937	6.96181728940689	1.59137726099476	-0.0490919300161216	7.0113318001583	3.21994391210488	-9.28154877352283	-4.52536299865878	0.749313886036655	6.84244497851281	4.58707277753579	1.23372336551268	4.53013550343068	2.11629783959697	9.67390979038857	1.80589836645189	7.31521952368932	1.7148219164783	-12.0950197033205	-1.09092327002422	1.31722780105306	3.61496662415086	0.532811222465392
171	6.64404147049452	1.87370506422886	1.00170048601899	5.42244539304589	6.2151680270784	1.40607068784371	2.5774336728987	1.43518531495091	5.99554097984142	4.74626473983883	5.32395633209101	1	1.68147752099624	2.5454096041524	6.21514212711227	7	1.72375711916731	4.20309394824274	4.99395640205213	1	5.62178421857378	5.17340401216995	5.1944690628354	-0.243197244693158	2.17861485567436	10.5886264899563	0.703310303120795	0.0642237185762619	-2.13676517790197	-7.38779272862373	-1.05020520650114	2.94790168892336	6.49407567036116	10.3796539827183	-10.2041000345317	3.15617358259957	2.00969010805263	6.05374880179719	2.62284652063083	0.702638055552767	-2.84316402710282	10.6351372278002	4.15024707888163	-2.89927536426732	-5.96566312287184	2.71583605903666	5.44496158861068	5.08068505060076	4.33182953477078
172	6.83389924418453	6.54821047154028	5.67183493354277	5.35896846392162	3.6642118918694	2.05720202328901	4.86081366891361	2.43714046846595	1	7	6.76140722726085	3.24210056863011	3.63122498153776	2.91044306105801	6.46303834857989	3.49890562186862	3.92373196243275	6.28612056191717	1	2.41490930372823	5.30065559298953	4.0546082275334	5.16071990859632	-2.47094951365179	-4.91230649809308	1.04796482426578	-2.61218015678408	3.79804390025917	-5.54724155307738	-11.5159835590409	6.71543126768584	3.89838922760924	9.71023700057081	8.353672696025	-13.6991550286742	4.65280583975013	1.60447618849854	7.66613379893494	1.47814890841916	0.733713150141641	-0.128221414578146	10.9405260318728	3.43189326221687	3.17438728998997	-9.07138981459174	6.14944294656796	0.299022860576992	2.97464503322832	2.74925272093542
173	5.88403436372241	1.743334311754	3.54739485502163	3.19317245640576	3.72433481664216	3.70366572603721	2.35929133492212	1.71268872075406	1.85186720037327	6.13355201367173	3.63871168568178	3.87292920873237	4.45109291953903	6.3179239816992	5.00436833575137	3.9122244247	1.85460071279903	6.18670464118647	2.21414980745864	2.22267135666907	5.03009117442944	3.08209416042113	7	0.425650451021366	-1.18141958710715	9.22484351805918	0.959680402583057	2.6976793658536	-4.56349229410649	-7.07626459602645	-1.66891288070312	1.84979388090813	7.58339048494221	6.51658072871925	-15.5014766822156	7.19437883518532	3.54979512363058	5.77274985787324	6.54629060749863	2.33882846189966	1.11832208244722	9.30389042620908	4.13355499501088	6.7726400068162	12.5923503367735	3.83330297772219	1.01616357295715	-0.493655479936612	0.10603309822966
174	2.43113052502101	2.28543418919038	6.91489636642742	5.48554476770763	5.50342018461191	1.27701234008517	4.21935544521754	1.50157939499741	7	6.51293728905499	5.902123290299	1.84030056248805	4.22911947979691	2.65624627445084	4.90814514208714	3.45868072115104	2.92735326757767	1.63239588970715	1.41696603835717	2.33953451898671	2.9539032607508	5.87043309538252	2.69679020996126	0.398737047335073	-6.34592576974839	3.1880981131062	-0.303312708071221	4.29382429290222	-1.52992669843274	-10.606900757598	-0.094214957943575	-3.22950378783664	8.36540257350363	11.9509904025345	-12.0019876109818	5.35916186776234	5.08763923708435	0.731538368685421	-1.1463163692341	-2.11879156563802	0.521191663441253	7.84316160340057	3.35544337662352	0.962838826941175	-4.76800093425356	2.01573909617149	-1.47053378923273	0.31488683862758	-11.5624203401811
175	4.91422557106013	2.90910398402744	3.2233392818746	1.58492762376907	1.87998909267733	1.54453621455354	3.65184419506923	2.50146588226449	5.53709072698055	4.09330162710897	1.90391482982904	1.48781483616583	1.17006636323131	7	5.54138331636096	4.21985197353803	1.35161157251972	3.63779982108066	2.19740901029783	1.04793301078319	3.46059071520169	5.81455977826003	7	6.78727882736036	-12.0592113402745	5.02794977461668	-0.454208196081919	6.65372939103391	-2.55826413461594	3.15311868198705	-4.13689627453442	-1.05428955964496	9.04894522934161	3.38209037722712	-11.8723215344108	5.3477105748866	7.10738246316588	3.04611809551524	8.16540738709092	5.76678812621708	7.10476716815084	8.33429838381853	13.0110114251523	2.06127319291494	-1.9290553958079	5.22592243473172	-1.15180185662711	0.378401760387261	4.33414893989686
176	1.38351771833349	5.64296648648679	6.16211061808846	3.57837915547599	5.52831390715885	4.58999865264537	2.0599255277231	5.53744777532516	1	3.0851264590134	2.63909700342507	1.89156863403639	3.45740726161286	5.02740025178124	3.90859138672942	3.56081775112743	5.96425401279485	3.5179053936292	5.03814984238964	2.29915803020331	4.07994561018554	6.72265343735435	6.05950115907113	1.04063739628282	-2.09026449804496	0.0302233154469692	-2.99285156862869	6.45493810116572	-2.74754614994998	-10.8647145301181	-0.30731984332924	4.69922651527177	6.96722524718755	12.8123446589913	-16.3028043456908	9.94824051810573	1.82840684737924	6.1789402335946	4.36502110451745	1.73042549009968	-2.3502352030008	11.0866013181143	3.98159285437971	4.57538040110675	12.2160128412957	1.22842590191983	-0.693199723400582	0.743178359470631	7.50852026037403
177	2.76736920560955	1.8898463742013	1.34573754412426	4.46532137470058	4.98755205326073	4.67030830473797	4.44685354096738	2.00778286946754	6.98893778965719	5.40781350473858	6.54872909107668	7	1.37226553546615	7	6.26507584392628	2.12904544187271	5.65208998021457	2.94030478803074	1.28054813609792	1.44652077295686	1	5.74200156041386	4.86854269502781	7.7887846078595	-6.99306142690685	6.12466698575269	2.78679426670654	5.55863557720127	1.18267408720167	2.60153013774429	-5.80209822606862	-0.0653148922386397	9.0745121418984	6.5785434380059	-12.9896627508323	1.28472058450058	3.37405842971381	2.7026827125062	7.40469451676683	3.21255982896854	8.84835767483308	6.66368132459916	9.36541116579546	2.48080883049392	-7.88860516290563	0.908255788624743	2.05965438000278	4.03326649224255	-3.50095710745657
178	2.55538610681436	2.35777313807314	6.57735676581739	5.0915528304311	6.17273638203345	5.94155650661484	1	4.42980737005266	4.2066476500089	3.96427108061606	3.24838287630584	1.50804393795272	1.85668299292296	3.84729193719171	4.3871016411199	1.95021389297767	6.52809315711386	2.46771088748874	1.77251005495236	2.64121656576336	1.26063367924512	5.13758853524148	3.65192938522456	-1.21035221174306	-7.93889613087513	3.14673787164203	-0.0922971476973943	3.86463551892706	-0.374768519347304	-9.98332682271594	1.3808036025799	-3.85308410624178	9.82684326212146	10.9720314525714	-12.4233900702719	7.04658184999746	5.9748383048602	1.75083156371496	-1.03460393822547	-3.49387132955221	0.427445284892061	8.16243283113046	3.11934240842755	0.991115524025092	-6.79199624261984	2.98939169614837	2.44896315668302	1.64904240965314	-14.6209226394606
179	3.34423281789339	3.2357300719385	2.53217091876202	3.67459313784769	1	4.62650252277119	6.02379313163668	5.92391140330113	1.9136887306809	4.41978835568195	2.15257881573661	1.88505186868006	2.11758414963879	3.88044366817215	6.15029893527638	5.93140570127138	2.08355173549429	2.75793852230762	3.5863972384167	1.18984481967421	2.09457459962992	5.07943477040072	3.05832847993254	8.51381885852238	-10.7066336922372	7.19706564257053	0.476985030472701	6.52659390545673	-1.86375396693937	2.52525486359711	-4.23043141256155	-3.51548509176328	6.54167655723132	3.98832499453605	-11.6431884209236	1.82964846209334	5.74565347565951	3.68276192592638	9.62551835267055	2.97831409465798	5.42050262147499	7.2134361045498	11.9091522659422	1.1225504431363	-3.04394724891331	4.82489284451826	-5.00413480895776	2.85705355109607	-3.05710496076696
180	2.22663870514032	6.87573884380508	1.62905304042744	1	2.94130751030973	2.41657879481875	4.54775751222055	6.22112171681228	4.96325502798912	4.898239775827	5.3082888713795	1.44003785417243	1.43077634576273	1.48411768987	4.63568873943262	2.73557974136481	2.7740392107286	1.70643300468113	3.68908636878998	2.01618569933527	1	5.25425530709758	3.9697354333719	5.82892153577906	-4.83012500174229	3.03675024487483	-14.773350537963	7.66929929945863	1.16825477003402	-4.91040957695022	5.96939358056302	2.00900756978381	-14.7424927991072	-7.61829376652188	-8.34514491117957	5.04673849098544	1.09214915071523	-1.49848861303282	2.07481075733367	5.13039322552519	7.97932523206078	1.6014779962583	12.1894245909897	1.68280211958475	4.32362459601609	2.10389379482875	-3.28092938227148	-1.52495909882282	0.526646598176931
181	5.45425929761265	2.34522402146574	1.89410306403122	4.72723567418733	6.34344639096584	1.69257761913382	3.39984350814933	2.65515045777867	6.24157131845681	3.84583780864389	5.06902512379708	1.11505188618215	2.81913187232929	6.84035619510207	4.76808843768785	1	2.97469461380679	4.54336776660784	3.19125776102669	1.17514730792322	1	5.31302660718464	7	1.39567528863406	2.22369902425537	10.3665227652974	0.219217264218806	-0.225501693956967	-2.84486050117212	-6.50460305475163	-0.81917439385144	2.30280568491204	6.86875441438226	10.2649059317967	-12.0255058226346	4.41349924832153	3.53553811906805	6.22607224532191	3.00753572400282	0.280860793082302	-2.81272250400443	10.4006333991972	4.91240912607038	-2.4910732327908	-3.2972867811921	1.96080679232427	6.17077114719026	6.569535627446	2.4284032050477
182	7	1.30369409044979	1	4.14863145354864	6.38448104144542	1.7416099463098	6.961195681091	2.6459476277863	5.98662306546799	5.529036791983	2.68740969123027	1.5628812620193	2.20237648986963	5.42351581881138	2.64311121577505	1	1.88907507368804	1.67564702866143	5.22951755915973	3.31341479118236	1	1.80741729547832	3.53096537511065	1.7356005758979	1.47410306598719	10.0269128277709	0.396013331687099	0.0687715034855993	-3.44845812272158	-5.53035490574514	-1.82751452601526	2.07894309781097	7.14325495900691	10.1533528339187	-11.1276381172768	5.07530041109551	2.01492009264201	6.06270693874411	2.79131222250027	-0.717157562424179	-3.08180871582427	10.3532542003644	4.30096163604697	-1.98580224794719	-5.74147859514297	3.15091843543196	8.56848721333458	6.07122152129613	2.20075524991221
183	1.88974325674925	6.86905296031617	1.77180062100198	1.42974414463902	2.1068935071632	3.12463706247781	2.41086351303214	6.25842961942698	6.44962092459251	2.88369000012392	5.50276250036663	1.52139487524597	2.52939764497079	4.6224305091759	3.84887157925819	5.25928157240393	2.07617271301373	2.46055642218213	4.83734565395284	2.9759128565082	4.18000709540557	6.98438801939025	4.24169580375093	5.37863641944332	-3.19754780451632	2.95864064757268	-15.1347856647769	7.06329741691408	0.60650477415513	-3.58206709021876	6.84822490337049	1.74947649306238	-14.3619947040302	-8.25277127212888	-8.20371868099587	4.46199453282429	1.2911317427596	-2.95996107046071	2.23575463061036	5.20073689165831	6.7539173374967	1.47445095646545	10.6238198577177	0.895639472212219	-5.67935259000305	5.30832878190971	2.4762760758736	1.19520657347308	2.94321112431665
184	1.9698788951545	2.5122967678115	6.89975035684451	6.17477903361967	4.41591396987301	1	4.54901097483193	2.15995672845532	4.73795573751231	6.73725770584413	6.16374046127387	2.11269583490721	3.13265703717486	1.77209211830433	6.73198210774093	3.57970377245647	5.43525501257581	1.85530902143858	3.22820022723445	3.57730092127037	2.83746413693867	6.29955190313174	2.44527524411703	0.425996667421084	-6.73633446789974	3.50489787339806	-0.192685429213413	3.34587254324598	-2.66185223426754	-11.3370775183244	-0.054637230229149	-2.4755332147261	9.62063405976862	10.892298515457	-11.876227918948	5.82808053166867	5.10815920178003	0.761311602704545	-1.22431896194075	-3.36518426087409	-0.0582727065682379	8.5258861595813	3.50112272981425	0.411451343521269	-11.5852363662745	4.52423295154591	-3.97999719406233	0.810384569911921	-12.2249427344317
[truncated: 74 more columns]
