# Supplementary material for: How Are Mate Preferences Linked with Actual Mate Selection? Tests of Mate Preference Integration Algorithms Using Computer Simulations and Actual Mating Couples
Source: PLoS One. 2016 Jun 8;11(6):e0156078. doi: 10.1371/journal.pone.0156078 (PMC4898694; doi:10.1371/journal.pone.0156078)
Supplement: S1 Data — Newlywed couple and agent-based model data analyzed in Study 2. (ZIP) [file pone.0156078.s001.zip › S9/Euclidean Model Data/Euclidean Couple Population 11202015 0350.csv]

	trait1	trait2	trait3	trait4	trait5	trait6	trait7	trait8	trait9	trait10	trait11	trait12	trait13	trait14	trait15	trait16	trait17	trait18	trait19	trait20	trait21	trait22	trait23	preference1	preference2	preference3	preference4	preference5	preference6	preference7	preference8	preference9	preference10	preference11	preference12	preference13	preference14	preference15	preference16	preference17	preference18	preference19	preference20	preference21	preference22	preference23	preference24	preference25	preference26
1	3.65542849108208	3.90192285618662	4.1301940930492	4.48378506231353	4.1406421797259	2.40344066160481	6.79145924520657	6.47919935534533	1.35478541241766	3.61381011006143	3.49106374460245	6.25163983721983	1	5.22441736765136	4.25874020091964	5.76120581389203	3.97222265644957	4.09414631812953	2.83506106644204	2.99499925648091	6.01354639315041	7	1	5.25110129521831	-0.23038832820369	-0.459512237232398	1.71309509051172	3.54890252654801	6.82849177490344	1.68167118900254	3.52528052579433	5.25824646115347	12.6317784129497	-8.34816768640711	1.04025183158974	8.39832051553186	2.0919694318127	15.3481204039593	-14.7715437171857	2.16255597264523	-10.8701965945284	-8.18673770366921	5.03220131889081	5.42423333874339	2.90935410358415	1.31799584527985	-12.2834277413523	3.63164705946569	-1.01901046334309
2	1	4.26009311808853	4.86193043092331	5.01677856526369	5.05783547832807	2.72294304836558	4.3184802635275	6.44488849066993	3.15876438941095	5.56664374022194	5.74146771949727	6.03322606469289	4.26734718933437	6.36792420554513	5.67930401630722	2.76913436378122	1.58523670766256	3.25702177167295	1.68803778099028	4.46316237220906	1	4.98718599767268	1.9034436982877	2.19538244597216	-11.5282317708794	-2.09608766870603	2.84033672052644	2.3585591666622	6.42604870956388	7.56526356928275	-0.0542329458140164	6.78622754951673	11.7697869029673	-0.7547645073448	-4.89537733240415	7.48671583011053	-5.36205648553712	10.0300129678044	2.26266320956091	0.84172182624678	4.13381955721793	-15.4577168918997	11.284443160759	2.43791998957132	0.538937654093332	4.95457210627714	-9.82565720763116	4.77190086396497	4.80463718819416
3	1	4.5736398312085	4.31231091002702	4.8638303741337	2.95993491137561	2.9556930625388	3.95592819469932	6.48525733565849	2.98583906716938	4.76371487957674	5.0335465853762	6.09657379359268	2.20717114671397	5.45594155143497	6.18401722172556	3.6732600233025	5.12871053832595	2.20987707796168	2.38998245661842	2.50881871696989	1.83267803926559	4.85514007378458	2.52248402121049	2.93831673458599	-11.597829688222	-2.60085864608572	2.97572466675519	3.1201476241571	6.76490251222674	7.05161831245001	-1.82688106716412	6.62748502053466	12.9672648496149	-1.2463958509711	-5.59182691563035	5.22044332402869	-3.7428137267884	9.64024925159251	3.79455855487644	2.34340223926866	3.85307423968416	-16.359701723928	11.1669652111599	1.04606443332894	1.28948719426757	-4.88650451269995	-10.6319888574374	3.77081155664682	2.62404076302743
4	1	7	4.81774796675878	4.3479162787256	2.2851559890537	1.91786650647825	3.20146517024462	1.3890906003891	6.09576659415688	3.44370742548356	3.13119968796238	4.65367247379681	5.10182866682655	6.52618247288279	5.60436981635865	6.26830740508894	1.99248477890326	2.22098255977425	5.84020259709238	1.26269225278709	1.6516707139076	3.74311547875837	5.76311254364596	2.94128696417539	-10.9100908853791	-4.64733235480865	4.58288386901849	3.44044742899848	4.83227955436057	7.31956657072409	0.429683791801181	5.22776654129897	12.0470323858617	0.0175604002607597	-8.75686757928215	7.51126308575477	0.37550360908901	9.69544974713666	-0.777652193494456	3.65499712160534	3.42794479219813	-17.500399511273	11.7347884456804	2.57427392335958	7.18048239216085	-7.63445321072303	-4.1910286837618	1.98887497923241	0.396254513133144
5	6.37933567255827	4.18959686180641	6.78228231901882	6.07946113539041	2.12639021474226	4.7452562257537	7	6.43252496680359	1	4.08294580631544	6.1965476677784	7	4.1591282997662	5.37624677988648	3.97511943493087	1.59761800157378	3.43063855845857	5.54053500353716	4.25188526003034	1.28130609089269	6.95314114000031	2.58712699004951	1.20978585842592	3.25154765388647	-6.57971233163566	-1.5037617926257	2.76776233890271	4.74554305225417	4.62121235681795	5.89696739877673	0.302572999014656	8.58788152262689	15.5209943185556	-4.88893198108642	-2.14062035059225	7.29530252837703	5.39258973856584	3.00216450227358	-10.530948567406	5.82517033163013	-7.07607063227704	-9.83666658210208	11.289834920567	4.67358581949181	7.29594586910248	-1.2046251560155	-13.0531481980318	6.78504840399679	-0.978088597643981
6	1	5.47934941713458	3.36142942862231	5.49186638858671	3.16672996939039	2.88292137631535	3.99994562901052	6.10176212354126	2.72931692820221	3.98027809264988	3.26046081939745	6.32137477438726	2.45849115656067	5.63884349926802	6.24368887979184	1.53146670947543	3.62170476716165	3.27152438751742	2.29332050625406	1.71575012501608	6.61331599805292	4.08068104791434	1.52597140452747	2.11482584170438	-11.8771582043745	-1.95527213146416	1.54294702073207	2.78887878919999	6.06334550276164	6.87030594880611	-2.24041638963573	7.17937195927375	13.0189906933079	-0.685675505847367	-5.86942022855056	4.58081903549847	-4.58717032523702	11.1883334510519	4.08133459738341	2.58431662204476	3.8505078938152	-16.4913270302294	11.7035667670608	1.19357373953337	1.96478769031173	4.31716753409817	-10.034056227591	4.84295783239131	3.20200139798119
7	5.49974683924616	2.01959817105144	4.51854742544864	3.82486818019915	1.82881314150304	2.00017913463589	5.93193054953228	6.99852101934454	5.85398351217326	1	1	5.7400893554588	1.36138250054088	6.3142826883687	5.02295334913611	6.08652186650735	3.80696734166574	1.94265081793458	3.23645234661909	1.75082539043563	1	4.33894700162819	4.76511778849959	2.39088786986093	-10.0625293323403	-4.98609792700843	4.17823156742445	1.11081323712486	7.95027754777836	4.71534468905689	1.76880197087622	6.8405085371853	13.2173922521213	-0.775765939889812	-6.90716895981465	7.06914010217069	-3.4836928615605	9.00841278018409	3.28006095706706	3.64273258708812	-0.768166349059636	-15.4270592058561	10.6492489403035	2.13727189021873	9.16189766353967	4.63090580937281	-1.58517428684348	4.37131921101502	-2.24746703026371
8	2.53930605954045	5.76887461751416	5.08886464491992	4.70020521617054	2.13197267083179	3.03296572315528	5.78947150925189	5.79290611446963	1	4.49583541719575	4.24521230356265	7	1	3.20612988225953	3.92049288200124	5.75980186216257	3.29477313187616	2.85600365704043	2.37755491045475	2.33708275725446	5.97159949616376	2.40170167589033	2.60650037619904	4.53208814327304	-11.8323827609162	-0.937616704961076	4.06086351521722	0.563464215599765	5.32614211745963	3.33216762917603	0.268909230015114	6.87109465691166	13.9573970936478	-0.816035822179118	-7.07961743189375	5.69470042812149	0.571194974895369	7.21782707650979	2.86010592239892	2.3438183859786	1.9389726733709	-15.382925389274	12.7600558120134	4.75223676118855	4.08256946710904	-6.47678556601309	-9.98269724939235	6.33246342498702	-0.305084875215635
9	1.23052412384756	3.58465607220308	5.35900574862025	7	5.11400941445598	2.92871898400958	6.72569170620908	4.91746730506046	6.21604599906479	3.87672478650114	4.57538626254676	4.94043258339082	3.35683133524225	2.97571728603483	2.68779072575896	6.37386307001422	1.19107772325201	3.72531994866632	2.76873672308556	2.90170528147449	1	6.36584608991106	1.29531205284152	2.64739397635245	-0.0572696224653996	-0.302719537468961	-2.50582985226306	3.02315166482373	6.4919483037223	2.51348406185755	7.50232934546199	4.60383193785123	15.400933406837	-6.27016176525157	-5.33041360482001	5.91248738521123	-0.475038396816794	8.33620016302281	-8.13959249075214	4.52695638211815	1.24706535336506	-7.53685845986086	7.64584471470925	2.86165826061007	8.69811716638525	1.45104386100982	8.49314519542028	6.76851945918158	0.255228165755337
10	6.24210675609609	5.90861379900116	4.92940459772184	4.33338766661341	1.67536088949544	3.35582030052826	5.16855413207672	6.01255836410777	2.51726159825943	4.31498956275676	3.99577970815217	6.39419731258469	1.49240523830479	6.40751797647909	3.31351701009913	5.3871112713848	4.78823677729634	3.72450719318783	3.01052891447905	2.97800556826127	4.80643711160922	5.44184019077222	1.98536794519742	4.63579495942773	-4.299110724553	-2.02390825745061	2.75031804723255	4.45473672942931	4.20189717315934	4.4941287900836	2.85925019523072	6.97019277610682	14.4732102186292	-3.36874348728748	-3.86123229755326	8.14396824432648	4.8409807328812	1.29745585655619	-11.077343605306	4.4226210639132	-8.00623109944809	-8.51887277886498	11.2135741478218	2.32172661336929	2.28785077163423	1.89819958338617	-15.0674010057295	5.24491449593878	-2.8738022804253
11	1.79743985424134	6.67677389092826	6.35936457735556	5.61326478093471	2.47975892996553	3.00101538912012	7	6.32353859069098	3.6118940946525	3.90509600140591	6.94193721031263	1	4.97184832248903	3.1734792032049	2.99791014487602	5.65636003116661	6.33283405301902	4.23901830068175	2.49709725158305	1	2.80015273788258	7	2.52334541113715	6.89496871552297	-5.61286978656383	-2.56279112611307	-2.97507009524034	-2.84292666720694	4.67440478044179	6.38337137353674	5.77154636869721	3.72237207548083	13.8800706270011	-5.67774646443673	-0.465004416215262	5.6645650849419	-2.34803358085049	3.94742371344664	-7.17906173835845	1.89374821547417	-6.27677860168184	-12.5396605846697	4.18843988936199	4.48816200734042	0.713378421723465	-4.03277205683215	-5.07873364204662	5.62550790538376	-1.05273004490059
12	2.18780150292501	5.65626657227392	6.43330676571623	6.57550623905608	3.8699572298047	2.90254185522839	7	7	5.88457346601801	4.24696995278299	6.63964305932747	4.46648142824538	5.75303072788486	4.71861609811511	2.53441190523396	7	3.23848042546088	3.75706894045469	3.18228534637234	6.93511257972125	3.27062285613357	5.88306790567877	1.75353106591091	3.40940378741645	0.916229380165253	-1.23226592472321	-1.12903354719222	2.91393946006069	5.24699386023927	2.55144763754453	7.01634429680438	7.02741898396008	16.2907509204011	-5.99695833542465	-5.63233338434932	6.44917725523141	-1.40024857747341	8.54660003795552	-7.49023219459481	2.16870643593032	1.0585319042454	-6.140761450121	8.66838949511576	2.61945768646275	2.22571321533066	1.07927600349591	-14.6239324315223	6.28255911351786	3.06346431138526
13	2.85067706840123	4.75336905211487	2.59955369609215	5.99752140419302	2.78944547793541	1	7	6.91720593902342	1.78116126502523	2.3401766953673	4.14590237011664	7	1	5.74756222104365	5.46595522027491	5.46977356662193	3.89861613154461	1.96286941691818	3.33952855259829	6.51091951335713	1.9274126657773	2.89595623274634	1	4.56113497772973	-0.640926575115681	1.97459168691111	1.51291175314763	2.48385457976631	5.7215198972315	3.0622389172959	3.64453920636894	6.88225497604049	10.9369096537719	-8.41579892214101	0.555541111605985	9.09305141355336	5.47675212426685	15.382636619162	-12.5953108150636	2.534628921137	-9.618685246465	-6.20290733243729	4.21428861260641	4.29958582494269	-0.541437124654119	-10.7176578809458	-11.555383239252	3.94796969168365	1.79657551513819
14	1.85684597540062	6.267326222368	5.84153756195576	5.15954055871755	3.64570713703004	4.8779239051255	6.0294197576743	7	3.4554303103439	2.16075884284231	6.7814278423852	1.22606580882619	1.9426140587114	6.67739691875209	3.692853391956	6.0238309428133	5.69239277642348	3.4948144926936	4.38345886535852	1.37532444495581	1	7	3.249877319275	6.23198869957107	-5.45286181997882	-2.10058483339408	-3.50650725544099	-2.5951810411764	5.45630915042704	8.63744706882338	3.94242711882781	1.9137066959868	11.2414583568563	-6.5451784177947	1.10822457193375	4.30919599870318	-2.48017877142864	4.50734204032879	-2.9341894219493	2.72697287762251	-6.28900456288867	-11.0000771715655	3.57102035377324	5.0340265266688	0.372532803454077	-3.98084398738019	-12.0402292994679	6.49860560864374	-0.972548291183375
15	6.73684085253563	3.90994136304605	5.02560521261982	4.75291217370697	1.12330715116378	1	5.31302163803448	7	4.90547435491801	6.85071332739304	3.70318154813602	4.34146040354478	3.15216695736836	4.04252124851802	5.74225161210127	1.21589680479361	3.30805071135942	2.74705927622495	4.06149593056105	3.40242528475072	5.18706353266008	4.57600072828876	1	4.79617441716918	-3.78553199449748	-0.523366469665652	4.38879063094288	4.97664454963933	4.13410987160414	3.64787572866151	3.09629893953341	8.03801085673202	17.3412974625028	-4.37244874824262	-4.09696475970479	7.18588214289636	4.05594721867385	2.14934596603105	-11.2639469158953	6.30320919228105	-7.68245119676769	-9.62436110691836	12.9290183159194	1.49957078713934	0.196134086110044	-3.770430630509	-13.2238169968179	4.95000095779564	-5.14387791586028
16	7	4.96692010057758	6.49691242644828	3.47781030348153	1.36267310201886	1.00393302193463	7	4.48748182448313	5.38867501140981	1	5.04607081013568	2.97833987373453	1.51788926296334	6.19208333949214	2.54717880766483	2.866820122332	1.9508386393981	2.5397923688312	1.01923424479072	4.64088465479072	1.90876982145548	3.64750010709074	1.42049372293166	-0.332698676987128	-5.84117674972009	-3.38863632927868	0.41447635333478	8.0232146014019	6.10454213327391	7.33868066923013	5.64610587416012	2.41966971008729	9.4743521601708	0.00708530833608617	-7.63679046734615	0.458498642027618	5.35855253128614	9.89844418630492	-6.61842575232317	2.99920805151798	-4.25849287168483	-16.6844628404798	5.06512899241359	3.34765784656753	-7.18429340902991	-10.0987396244017	-14.2920369825782	6.60049319905539	0.872962637522278
17	1	4.8028215193966	4.6326151766144	3.2605668036868	1.72751643909688	3.94138690880678	5.80895792252295	3.14853514716363	7	3.93407076614285	1.04724075643094	4.64953182752456	4.34938560869222	3.33063860120064	4.88990705046395	3.42436360112122	1.22669267944241	4.50937061838501	6.35366890275352	1.1489677021994	6.72254254057039	2.4989522515633	4.98453983770666	0.731817393314327	-14.1430012889277	-7.037628006754	3.30184233031622	2.13094867353995	7.87106384674315	8.43247953892663	0.427538439549956	6.47147659310111	12.5162813446811	-1.81529162464697	-4.80863398920029	8.11314474970826	-1.91451613469852	6.89907816105809	3.35068806465318	3.03616520258897	0.340233877200628	-17.1611618106672	9.85675960119382	4.34645886350062	1.40977404883216	6.85852260107059	-11.4972091268815	6.5946810608327	2.83840669234622
18	7	4.07813889689655	7	1.57353525825178	1.64539640749423	1.68853989921899	3.67890075934055	4.34040263099704	3.7945048456826	3.81287255519581	2.78660937246486	6.86356181298149	3.97478578996523	6.49826908252318	5.65961578810404	5.76308620185729	2.10436325351622	3.24574984300562	5.58229243474436	2.6938149305653	2.48459919025333	6.90296153864859	4.74071517428474	4.49869721688034	-5.12719334570874	-0.82019632613122	-1.31577014823268	6.41783921590889	6.6931270697874	2.8791273067567	2.72460028611885	8.85965227383184	15.1336410931044	-1.79908451579414	-3.19323020488448	6.36746472960511	5.24831208000863	2.84292224506603	-10.4414952292494	4.72843953810428	-4.75319415060635	-9.78057583161391	11.9496460053735	3.05557246252299	5.15719670395499	-0.187930957830583	-9.37202394611509	4.84788165250086	-4.44845950871248
19	2.04362639115948	4.70849660168885	4.00466631852405	3.71509084363019	4.46422394927376	4.60065477489831	7	5.86042117384657	1	5.01555220039433	6.58946936497706	6.70094586340712	1	4.05047585883102	6.75426439404175	4.64952747367415	5.60926853157538	4.00090474722895	3.12756657210438	3.25379083964185	5.01325245761464	2.20270051156933	1.38109171152111	3.62528118723493	-12.2442829960468	-2.91099612733917	2.05626766351142	0.853024023859907	7.32363309833949	7.43626290253425	-1.27036393498991	7.87165420675947	11.0894808779519	-3.27410341786691	-5.12808608064675	4.77425939658059	-5.48635274848409	9.96674232957838	3.03101303939898	1.056600749756	4.99407521688131	-15.9324639051453	10.8183124089147	1.50664046604398	2.34653211819335	-2.20901366202615	-6.95913096731633	4.75437183880415	2.86006072895618
20	6.80537271316516	4.88320289048627	6.60286443858218	2.23464684945118	1	1	3.43372711998056	2.04133806878175	3.89809428595223	2.95155243795121	2.58261291853573	4.28385099903039	3.42920912105198	6.42897223431244	5.3191693900399	5.63759261384797	3.1257147245362	3.63923927432952	5.73107043127833	1.16343198281902	3.52942356832809	1.57998773465115	2.72702298555027	4.59493668603316	-5.92974581872509	-0.577024127319028	0.568726475480573	9.08483017816983	6.57141448155192	2.7270579221767	2.87213692989245	9.00229546265977	13.7721849969237	-1.39765862547894	-3.17931106582534	7.63245846227158	3.85961355848641	3.67349548019359	-11.1158600591092	4.2820616451685	-6.70232408472933	-10.6511749184628	10.2579044894288	4.52116552986934	-0.447434080048936	4.01865954487357	-14.8968920558027	2.7949026560064	-7.88657369985143
21	2.72742736981325	3.37126978930446	6.88014609183004	3.56193869277963	1.64477579137294	3.42915879548933	3.54049901296481	1	1	1.64163261865137	1.11860905758665	5.05036237634683	1	6.10118454772883	2.66020345906716	4.91936628335726	2.98935360788639	2.57862728545374	4.9225471853777	4.97400098739938	1	7	3.83730610368667	8.20337796971337	-3.66512741950546	-1.50772901577313	-2.50886588366177	0.624486825399727	3.72742288632131	6.65744055063075	8.61776415602517	5.64265317986057	14.1726182878853	-5.72560573741118	1.7891408145468	4.8736375348104	-0.404956980394532	3.3508228449875	-6.4056535634502	2.12742317201759	-6.33323307334368	-9.78745656270556	4.63220253169847	2.64853321720679	-1.44663077320263	6.20870702075764	-13.6095026090484	3.70566173920378	-1.53665045287239
22	2.93656950117421	5.58674345194334	5.89924568228744	4.07834006115411	2.0559136685877	3.3407745794262	6.48743217636917	5.45038256301586	1	4.04360740110931	3.36253520229781	5.96737535897984	1.48812351900428	3.19810383422043	2.48522720822349	7	2.81743210505162	3.75674643325977	4.28731989793212	2.27935371196172	5.12023721903637	3.01130067558763	2.73224735558082	4.10020626467742	-11.5064048656814	-1.62119241474055	3.95069451309127	1.39269580093219	5.8320879720874	3.48302089130642	0.228683146719342	6.89857244686359	14.1536339968839	-1.63707413378399	-7.76141356601314	5.31728768529925	-0.402382101827543	7.7527867642802	3.09634880272815	2.61354037192953	2.24483304128667	-15.871019515753	13.1420162964792	4.27475618912255	3.71555577913814	-6.29624359312188	-10.1873143008163	5.22880335585024	-0.201181698758295
23	5.46311244816403	4.445691014047	5.33332617729084	6.17569446241564	2.57979255480926	5.14965830335957	6.46698437543582	5.91541943595931	2.59762526638264	1.65539625932489	3.63962649455177	7	4.16004752903291	3.56742051438821	3.42678600924033	1.0803644502623	2.7267065536413	2.58655989960031	3.04861005606593	1	7	1.35801774397934	2.88810832245387	3.32451806894013	-6.07595048624533	-0.803587875464768	3.22421707358244	6.12774013727433	4.05691430464687	5.28862111266405	-0.47816498339683	8.9776645022108	15.2575858663745	-4.25810186715803	-1.4221360959452	6.41672449026928	4.87853330753322	1.88455772334871	-11.42617142805	5.54655335190445	-7.28941334263878	-8.74274546487242	10.5891161076075	0.27503309651748	3.55650662253171	0.140770725207896	-7.90451106396627	7.6196694390522	-0.42189383306958
24	4.39270234132911	5.12537246604088	6.65636019271409	1.1605793661692	1.27064266540069	2.1556436870432	2.99902169906471	1.64219798728326	3.81212969831661	7	6.65452542542468	2.9006891904473	1.70147218656897	5.490176495803	1	2.11697701952622	3.2771112830513	1	5.55513753426643	1.5600413323873	2.98037402647907	5.97169391090808	4.51105967519011	1.61312028119807	-0.573442864155896	1.68573214330339	0.541875630703511	8.66703794512106	6.74413011731539	2.52893782955264	4.79627079088351	6.90118570067406	12.1451164372542	-8.61367975505368	1.89731349155307	5.91213695348868	2.99683499955064	5.67023581468427	-10.7960843091928	3.33387022660976	-4.39700207117183	-10.9944820270362	2.64503272880069	5.81391702187269	5.49281508681049	-3.73205785184742	-10.0568865432031	8.32983225613069	2.84482660515229
25	6.86687705542735	5.26206675807212	4.57424231703277	4.85048160717163	1.56441743918102	1	5.710557221346	6.44715228770041	3.30655299311299	6.63753854799884	3.58939431392033	5.3911753633173	2.06794598030201	4.7259479986879	7	6.33502954978785	4.2217695837626	4.16512572318092	4.56657704936601	3.52277341741902	5.32796804932511	3.46725773924876	1	5.37934111721371	-3.97204664907987	0.60036305898826	3.75681340977731	4.67959573350811	5.17580747275237	4.86493391287852	2.01230641521066	7.39510514486588	16.3410605340087	-3.32526241698808	-4.19299478893746	7.48964883950653	3.67386646875852	2.40329001465334	-11.3535591150505	6.7668515682525	-7.48777098257407	-10.3142059158228	12.6050254090511	2.22620208194636	2.1225023607775	-4.83813630351772	-8.02360102786435	5.87029608554605	-3.33084929054848
26	5.85977089411968	3.44310274218388	6.52132112796828	3.87575579637741	4.95794247986383	4.3428540673878	6.27390352767633	2.58470495063715	2.51226376070882	1.52350623245365	5.94712653678817	5.58986228237257	2.03764927376057	6.75960559437762	4.55885865855579	5.72271846128018	1.14354815590649	5.19703768286066	4.08939141590793	2.41248392778216	2.91154022619949	3.05497248926147	3.85417237124698	3.94736897655022	-2.7701363234226	0.143927258774306	0.850639364190876	8.05922328443165	3.25265100889308	6.04016828816008	2.40241424531881	3.2921933640015	14.1208164601871	-3.51161511278199	-2.00008715516282	6.94273931268832	3.3109010210369	5.45337898457023	-7.3038293208384	4.30531843034125	-6.49497697894684	-10.1556004497864	7.01231959826151	5.28322043848078	0.803295065760299	4.42268830322537	-2.6835907770877	4.58687691226216	-1.16754580952723
27	7	4.73168276884082	4.8231972898612	4.12151912605786	2.36876646480284	2.05857630145505	5.40192042705175	7	2.61224503269713	6.14239180319595	2.69455392185864	3.32124623654282	2.8257561599668	4.6089828064142	7	6.19429714311743	3.19366115561768	4.84347129909244	4.15161020004283	2.38479082701659	4.97271651894846	2.5975710634771	1.61358847541827	4.81510034437585	-3.93011373032092	0.303926751578851	3.47043909277511	4.41734330059375	4.01554807599559	3.94339422287642	1.23918071557369	7.98156501833404	17.291091339699	-3.15752916011745	-3.23326269384001	7.10600510978457	4.46071530618391	1.92418649173709	-12.3874732061665	6.7385821462002	-7.89369134440118	-10.6216776730503	12.753261184236	1.31448357936392	2.21880180165338	-3.79426164280549	-8.09487165497699	5.63388001997678	-4.81123954487555
28	6.24121583443387	5.37613699748172	4.97744266176309	1.51615331795266	2.43937034227213	1.94651159822322	4.25662440176468	2.11162891313854	5.86480201039673	2.00378546061931	1	4.36539101338336	1.09100834104703	4.50395749495598	1.05419743028287	2.98317261091393	1.50431852059329	1.08445362341489	3.05509168025686	2.72251537793987	3.66325092965475	1.74037578784939	2.06474859529641	4.81044099821063	-7.19934763222017	-0.0789592552069839	-0.56933771895094	7.42601099649807	9.36761298452854	2.45061391092568	2.50664075498195	8.56598203323853	15.5223588950042	-3.82013138885829	-5.01182091974596	5.91198713326626	3.44203309795333	4.17938676458398	-11.6477954464384	5.37822524178045	-6.16599195435156	-12.3785190949663	11.1166752352102	0.9254448486174	4.79132747114015	4.06084900695429	-11.758537521648	2.94839961912934	-2.70032497555745
29	2.20330550667241	4.6620896620137	5.54508275135075	6.8712443523322	4.31654934564622	3.39607762296407	7	6.37738118653524	2.29918807980963	1	3.70580567179964	5.03396335558827	5.49957681120803	4.612488829706	3.85105312265743	7	1.27189424172532	4.05807450190941	3.61497033388037	6.22856323849264	2.92679777601955	6.34027654614722	1.95149156293304	2.89895661936443	0.438122038060862	-0.109949075372183	-1.02820665159959	2.46276392123517	6.37041929719045	2.73412736403891	7.38637639318532	5.89283051730067	16.0386229520313	-5.96870804662891	-4.50470043042506	6.30352021763251	-1.03937320728124	7.74832593475583	-7.31009765637992	2.48418101763224	1.19731194659135	-6.52771979041196	8.70752082542744	3.2378069218724	2.23533542613987	2.68781959115518	-14.8352925619342	5.03941740850236	-1.47956055702864
30	1	5.36185375934176	5.01455217804093	4.30643826896653	4.50506245046568	2.12114170172833	6.24469579277863	4.86507294875568	3.30203318799428	6.3667523159803	5.61462663993285	5.90148662924187	3.84711860642134	4.21214394506764	7	5.24119734312374	2.09000703270075	3.63294913464185	2.70082201382455	1.66186067941097	2.59538201963593	6.63310794846832	1	2.74211015287782	-13.2263648823467	-1.99014202365543	3.08782864336087	2.87953937927777	6.34149945881971	6.37007991184805	-2.08303600306643	5.73117108336803	11.3907316901051	0.0832780024249892	-4.31992942194328	6.52855942574303	-3.6774687153576	9.78474529876551	2.5442342928169	2.77636511070977	1.1652007258096	-17.4659713398697	9.38756167677773	5.50659614104128	0.968665614856681	0.160730963077962	-11.5657793873228	4.48022036264007	3.93987381617433
31	6.02852424312867	5.87651897798574	6.15552422232026	1.29741516453398	1.27358278005	2.43300451718158	4.71556126228012	6.94484601403176	5.25900796153923	6.77698600337633	1.72009543309272	6.01937716989131	3.6118630254878	4.71760814852017	1.84701998102213	2.30175190645846	2.15335475058786	1.28061557706942	7	1.61413022637941	1.16080209485715	2.24803950043416	4.71632356568191	1.85468999430673	-1.2126698618553	0.615959518675594	1.5188018589451	7.50045662972266	7.32885850020922	3.14933944967327	4.89396878490018	7.02317216239242	12.4066775031189	-9.59012393285791	2.84988241620181	5.17476074585222	2.308110901394	6.87241946228842	-11.4659269396094	2.08417294220288	-3.56380595228811	-9.33839027386855	2.52966493984099	6.20027158015936	-4.81746770064668	6.45740665669878	-8.74372186252345	3.50130286688091	1.35327835912414
32	2.02553898548708	5.86034567054713	4.2139524680088	4.27801926797642	5.89547885119668	2.4374514498333	6.55798759292006	6.66690519921273	1.76221466308315	3.62778700328709	5.20845145314115	7	1.74656758355132	2.46861588533414	7	3.85733418191108	2.60538797714748	2.82639041606721	2.46006151013772	5.39975642215956	1.52523840009334	3.32352694836909	1.16138374170143	2.03567676070244	-13.9389066120215	-2.79595451039881	2.39760051513867	2.43954354171185	5.68371695141112	7.33425664642203	-1.10580480685791	7.17973729624277	11.2454474128981	-1.10138930747026	-5.0349331072308	5.22088707155769	-3.59299922234822	9.6362371758202	2.87155551141299	1.2344092449614	2.57679309801554	-15.6055378690622	10.7741396445505	1.01055779608685	-0.045871820818614	-3.89089873584211	-9.66685116157984	3.38280027873762	1.38250567085506
33	5.69574628537544	2.75563110214291	5.73058896787067	3.48300972317461	4.28115893695191	1.33244279890755	2.67336987146756	1.41554109811695	4.58126388058212	3.9528559125775	3.11560724077403	3.70835621634014	1.8814365194493	5.64193501809264	2.52813223871055	3.13403790198344	4.48537328548048	1.41202783075933	2.89083687859612	1.00039255148075	1.76318833314983	1.75459095071789	5.39550366108829	5.14227181160186	-2.80765076359784	-0.900713469903573	1.29985535204768	7.3699535727378	3.59496094843407	5.16740906610648	2.29727345818716	5.2502020760149	11.4737327231962	-4.73344785157122	-3.38376744331434	6.80395037626012	3.14097353081476	4.36306398402962	-7.53100914646096	4.72156497796857	-7.49134963978646	-11.6107231868852	5.68764828703804	5.04962009686327	2.57806404900134	-0.0806633970233208	-13.0739128840473	4.02568731489775	-1.43872299008182
34	6.9408617420248	4.30301815692049	3.85521871157113	2.40526145931217	1.90397418456736	4.67858817463774	6.52267316703857	3.32272635645821	3.54236007533342	6.49834162843056	3.34308680250109	4.03201215591603	1.91031522589826	3.24456074874507	1.2014637103133	2.57473549423728	2.97624970881008	1.74185081424613	6.12361665953105	1.32484013057026	5.79450162251245	1.97082334888531	2.14104813258496	6.07521277328706	-3.84873519017431	-0.429224433121534	0.116729176502651	6.858052357064	4.36685388023248	6.13486494189798	0.696468557026269	7.87875260836904	11.4180788435226	-7.12439590192009	-1.19105171195934	7.14399045983489	2.92901074499992	5.45127715176241	-6.46389498074834	4.42735730736165	-7.25045969439781	-12.9061770569035	6.16272574708095	-0.693820454179065	1.55905265453527	-3.1298951368175	-8.32609545193517	7.09583396145213	-4.12485013171765
35	2.4204983831913	4.71794551499578	5.97112578292682	6.69418166559872	3.93254493075641	2.31137802467478	5.67477941426926	6.18107594388346	2.65787212796636	2.86160737497883	2.72946270888977	7	2.40116129182942	3.18449115102581	6.62727514431438	2.15567236949674	5.64067814920594	4.53458256074083	1.703790798748	3.06858956035999	5.23749414168107	2.65135937956522	6.10339746915215	3.86930790423748	-5.24421570301868	-1.5210652078613	-2.33317397592227	9.08097656056481	4.22031950324945	3.46984485939212	3.70761914660202	7.48685209534855	13.0230241393927	-5.70494574282242	-2.20585463013937	7.28360365182335	5.37432717061005	5.6854330106669	-7.28345404933872	6.00325553963374	-6.51922403448439	-12.3813533369579	6.91444696276361	-2.49691200444525	3.68063566445833	2.92209703511328	-7.0554959028178	2.10043697674476	-2.4758688969135
36	5.61581958391018	3.45130633979049	5.97940736598756	3.01268329632731	3.16291343093124	2.95532080635547	5.84006122341551	4.18156433395358	1.75460289860529	6.46221681963346	1.93322509784079	3.60084364640686	3.5819563921533	4.81440338845189	4.24822697523298	2.19920213010933	1	7	5.61380765316523	6.75428476008459	6.09519875071288	3.12717328962744	2.87508003913309	-1.55385422884314	-5.78571473960321	-3.45485337332996	2.82534704887272	5.93106892484528	5.38920547612874	7.9215694405532	4.50406170336765	1.92982521372576	12.2263431837396	-0.527124621917036	-8.55461046241431	1.94048919941106	7.69639899012758	7.3188915496213	-6.4509465143535	0.144335278369095	-3.20592391346879	-14.5217956747933	8.18651149017574	9.63697998887381	1.19676958945496	-0.817544892665091	-6.52572339028492	8.51706181580178	-2.34627166971683
37	2.91324658190738	5.13276254853336	5.57232173018409	5.06303616834864	3.17556460191706	5.15687159166106	4.70160242224781	5.41230804019755	5.69867449208942	5.83804793422905	1.10600474379704	4.2607827351837	2.2503961601811	2.65260818496525	3.7494111308366	2.34798012868376	2.09777375059878	1	5.03314164995933	2.47116066048933	1.50488469396627	2.79513910085601	4.27807441986177	4.37150178400107	-3.39984782113269	-1.59746756400613	-0.692755779909423	7.49377877728745	2.70633782088368	4.30045005247369	2.8158704440475	7.30095889812586	12.7753855634415	-5.90467037970281	-2.34776747906098	9.85844372179708	5.30022947292391	6.12524761274894	-8.23516525851398	5.11450940517256	-7.46814988071858	-13.7419084379597	7.14586511524424	3.96548067579942	2.01481998569287	-1.45650303301147	-10.6423252046624	5.23174477772631	2.53603391720016
38	2.16347792860327	3.49401131221741	5.08541056262423	6.10019563228891	4.83822334772227	4.31154638605358	4.84339592337737	1	3.65470437989659	1	2.65195501203454	6.6957277722804	3.56915124740568	5.77406388407617	4.83285925990475	6.55391917792992	1	4.83455029224503	4.30717147698322	1.96602452542122	4.49690731865434	4.98453054558115	1.11355342551464	-1.22555114441439	-3.59493062139716	-0.611583038029147	-2.27412743265755	4.22224087963655	3.66544641496084	-0.0324119892675316	5.26298942641428	5.59252593205907	14.6209467598445	-0.93921938585073	-1.08347027486138	11.7891101697521	0.322173179909215	9.91918775237094	-9.19918092300527	-0.0495517508647274	0.290363793517816	-6.96937787796474	7.91921866684534	4.13369155135796	1.06336142841594	-6.08543425282765	-12.572098954107	3.47009537530033	3.64177839476332
39	5.5651044802985	5.86930221814688	7	4.20706710889963	1	2.8614583154639	4.49670594685146	2.80637180377149	6.0957025404911	4.68608882649266	5.59967959124034	4.58614284389623	1.72767606234114	1.86971904280998	1.56767494150742	4.1799601298663	1.9211236741707	2.17269300182878	3.19142485272994	1.97800068792917	4.81606171073223	6.21752159789491	3.30950699559929	4.36895693411082	-2.54468891938379	-0.31772392654236	-0.284350916716269	5.42424568919423	4.13351038624742	3.53025182889183	5.78471179299858	9.53372351612606	14.0854019162434	-8.1428493426296	-3.79167053438942	7.30462784227515	5.93298581621647	4.62302952149367	-8.45723376668382	3.6445585054607	-10.5298472307701	-10.1251921778833	9.7711523270532	4.23469104244266	8.37385430141358	4.06574008619266	-11.2950342642522	7.22128615275992	1.18833010515908
40	2.2507282272804	5.07885839083939	6.0039507412051	6.61507202896834	4.32929770722167	2.01577147394931	6.98738612779217	5.67502910291798	2.31750725546296	4.38502308044469	7	4.39427816797133	5.73781320505541	6.50452116461765	2.8403797098242	7	1	3.60408696448669	2.57112914612195	7	3.23731935478035	6.53696155549596	1.63274528258246	3.04577428524847	1.18415246690006	0.970109418096118	-1.94181554575419	3.05612572638661	6.53755161957864	2.54576972322795	6.35240736945116	5.61197837388354	16.3546735556488	-4.82020350120166	-4.5284006081264	6.78734216154077	-2.30272164026849	8.43723459705968	-7.48831201244255	2.3521966674563	0.693352918610384	-6.43767838475843	7.50509352234813	2.33000358900674	2.88014835483568	1.61906787326434	-14.7514994631003	5.7010856845678	-0.974799973422659
41	1.63383678478778	4.84219154252187	6.44896517904891	3.99873241895381	1.61015546440126	1	4.06627038051401	1.70786309811558	1.20335068457539	2.81248576840664	3.4972827682757	6.49848988349784	3.18526878715747	4.09096166821824	2.8891428668156	6.74071814495465	1.60445464111672	5.14218317398321	4.63568387259688	1.14419358336258	1.17387948329365	2.75373307467073	3.85959985764518	7.97712412516858	-4.29478592390569	-2.64493347456183	-3.3822200183421	0.700070500284116	4.15894367126446	8.03133112610275	7.81718470642426	6.45723006303217	13.2956777474383	-6.14279586628274	0.583984631708462	4.71664951923173	-1.95271726709752	3.03978744371694	-6.02573657462919	2.02517127397692	-5.33584596247123	-10.2473659651791	3.25020524792978	-2.71902367927831	8.08530268840826	4.0390841619075	-11.9895945043791	6.15139426285402	0.214115700339986
42	5.84619275983415	5.99109947369746	7	1.87796191737825	1	1.72077029723592	7	7	6.55100433592315	1.04600748672073	6.16323752378228	5.79451144725885	2.57530697701365	5.32439579470185	5.3396242574971	4.69858910087846	2.56987206866648	2.90418697401408	4.65760406023948	1.15636103638326	3.0046573107847	5.47616828880304	1	1.871015245959	-1.07262285937076	-0.764269513130593	1.02131639926877	6.35819522388302	7.3236341809185	5.48180930802645	5.33921146424096	6.38489277488957	12.3109932680486	-7.77365289720645	1.46533151292299	5.96013827551627	3.14751758747564	7.02666879936932	-11.4226448084977	2.51687394362878	-5.57628062643677	-9.11294385032914	4.16630444085438	6.59079637124423	8.56141331681991	2.56823320982814	-9.76572999095224	6.59543767610445	-3.53447540709457
43	1	5.45281806792976	5.5812058103421	4.44625558655018	1.1792406419593	1	6.42210665441488	6.38416294104163	1.54234051000329	3.40276140015143	1	7	2.41549499579476	2.75196019613916	2.30959542507204	5.70836275485345	2.75788897049181	3.223561191649	5.63156575711282	4.72221781077229	1	6.48986854196116	2.44490928590777	0.848890710205761	-13.6096968418874	-5.48969821578056	3.05700669182274	0.699478039056267	7.26299722762296	6.19418504870973	0.568120317310008	6.52874693180141	13.8575967924383	0.927837282171038	-4.3530586775429	6.46019665493588	-3.8873789133681	11.9199915944113	2.04576881570023	1.92527648517749	2.64657727128741	-18.1429841418661	11.1033050365412	4.43510732065271	4.59101224925852	-1.6874402768748	-6.42341773856634	5.24507367017368	3.17462487005915
44	1	6.38162562141089	4.34128758341294	4.09573460589771	5.65360305358714	4.16598303791535	7	5.68400293887594	4.22566043055228	1.44602726814911	5.26358628727991	6.53101988032561	2.52955474830562	5.91270790119601	3.8499607527536	5.18263945979355	1.12704699963733	3.84011003689117	5.32262482727091	4.40479365822995	1.38436143408024	6.18724956626844	1.07975847407127	1.31477024668677	-4.96380532117929	1.03691124702814	-2.25760181348598	5.98788247258654	2.58862738597702	-0.0042644845111256	3.91144653237762	4.81870214972786	16.0047163824636	-2.42179037921217	-1.96345521763725	9.4066815531941	-1.8506547289031	9.54521848178613	-10.0774024467978	-1.05893794438033	2.20921837350604	-6.76538589591345	7.4802165164498	1.03206817348659	-0.350259759237494	-2.06934834509492	-8.71587327391005	7.2001760376437	6.90615256544505
45	1.44750444214077	4.97008538578503	5.88634774597675	5.42059433920772	2.58023022903405	3.88397737360934	2.87257850534477	5.26677739297284	7	7	2.18755179074837	6.46649729924084	5.40791899011289	3.20806965268648	3.88472854820334	6.73715380089585	3.88866436367869	3.81560750217955	1.95038158270776	1	2.58437214059939	5.6484551593094	1.41739141152155	2.96493477017485	-12.5427017351934	-4.99406153375501	2.24025666493716	0.241326438628035	6.82729748802349	5.41711125951626	0.974081355210134	3.70916280857071	12.0719080543904	1.03349937446064	-6.44057175548432	6.41276988182219	-3.79439029023319	10.0889018894682	1.70106241239382	1.96192729508284	3.20119246067023	-19.3319097659203	11.1309612127028	5.2599273115415	7.09456389080975	-2.3684970445691	-4.87798397547765	4.39901072520826	3.63657313068798
46	6.3712406014619	4.79066432875636	7	1.68615478023304	1	2.03909658920287	5.41371738170846	1.48620067878595	4.52293398600327	3.18499929549102	3.32062201763136	4.06636218357585	5.38068703513871	1.33017606044161	4.99430356446304	4.60162048986173	1	3.19444304013298	4.55778381657794	1	1	2.29255834484631	2.15119187320548	5.01842392709697	-5.15451364714297	-1.33952733600492	0.804806606102829	8.56974077959591	6.26473487410595	2.75387965123193	2.48022003361215	8.87958212324618	14.2738632529097	-1.12645477488246	-3.77498331689142	7.6259206787075	3.83143914373151	3.5203190337962	-11.4456799922169	4.49449581494252	-7.06630212589334	-9.72999525057227	10.0860571274393	4.62896589337235	-0.633600433038256	1.31730437560647	-12.0983650869659	2.59521626764586	-7.61116798802056
47	7	4.84719076548431	6.59841189459944	2.02239407564131	1.13327376080749	1	3.95042872875645	2.76914360895259	4.49167890327097	2.9843182213387	6.23791285208204	6.72717731298584	2.7774574162685	7	4.22119339541201	5.91675789626574	3.1927354929833	4.24302583872076	5.69328879860272	1.20383662380625	2.70760726581879	2.82621531913615	3.50889376502343	4.60794537557313	-6.00142585422245	-0.974890359456004	0.411465852930378	9.03665804185025	6.70786670987157	2.87076170555813	2.27142579517221	9.67376491437862	13.2713704816604	-2.0660883666067	-3.59174739462972	7.58127988535796	3.37620330799089	3.17793103823499	-11.1513021795927	4.54072583783968	-7.06525877790379	-10.0236095178129	10.8978610002688	2.85160679566435	-0.564058949879227	1.32947689696201	-13.5331684421524	3.16420988951231	-7.49495057819736
48	6.62820488883697	5.34066108257106	7	2.71698547334935	2.68903198645351	1.37971496700185	5.25032945946206	6.17720903393233	6.428509456611	6.49431454290332	1.44374201441943	6.57738721563596	5.80436898984118	3.08160779291952	5.35994789511127	6.77176140076603	3.53053402810413	4.90025831081383	4.08255810584642	1.4015339921371	5.05745441805955	3.9676201463056	1	-0.200759029179717	-6.40959921707214	-2.33875434130009	2.91770544010321	6.62798510020738	4.88885540919227	5.34402820455671	2.98009416901776	0.941697222396229	10.3077876569481	0.563735344686403	-6.3842441972677	0.0230562553078439	5.67874000574638	8.98882839675776	-6.8395628125382	1.39441980982945	-4.5195955710242	-17.211568605089	7.47188709873965	1.00784352492677	-4.51378869441957	3.03571726770099	-10.5495943607522	4.50869303261158	-3.82947530384401
49	5.18701419009147	3.78486775619939	7	2.66201795957356	1.27845883913868	6.23978719133382	2.63439071950527	3.55294154898432	4.28013961990562	6.51486523614352	3.1481119331372	6.88772580449461	5.11869338389238	1	6.10981363775822	3.58484197600953	1.3775666755563	2.68162039008632	5.39076595424191	1	1	4.7488731145574	2.95710634573376	-0.763537487544309	-7.64109219967986	-3.15050566725138	3.32063582960118	7.72485163153675	3.16674116962087	7.40217658405579	1.85830765301377	0.714137215130626	9.95429080182317	0.625845750394095	-7.71693345232858	0.120176822686084	6.04142628035477	8.91198266824719	-6.69274009419142	3.93681878356208	-4.17470815254301	-16.6719603417215	9.17756724444077	4.22887724188528	-3.69917673042357	0.0645424272794987	-14.685966159212	4.58927159452385	-5.47278194598661
50	2.51175291585688	5.76901114124623	4.8207329320032	4.57141373739373	3.47420618099897	2.36891926702003	3.76834541600216	6.57459087182481	3.69508038810738	1.10110727309094	3.21240109574236	1.36098677180521	1	3.20720518551187	4.19723148842859	5.95743605004737	6.89130247047925	2.10615980222882	3.84914257155068	2.98905823566619	6.38616343488875	5.78459317893011	1.21270649429435	5.4838266666966	-10.0579936177689	-2.78074275255865	4.74698180821172	1.24233860187394	3.93016369628598	3.42017964306954	1.42185121660756	8.00905406942144	13.4720690589871	-0.878586827777418	-5.48070659572219	5.73084233651491	-1.28611383385391	6.4851613647588	2.73402126626337	3.40282944060317	3.22788842161042	-16.0027357540313	13.5935860615669	4.81299497557619	1.44580220835707	-4.59391999497076	-7.61118551432146	3.02780134073868	-0.323187155436117
51	4.35784543821226	1.92400739731565	5.07944596731705	6.96353613015932	4.03485439020011	5.1106636435468	6.61285802722889	6.84123807972846	4.41448116019145	2.40997238376689	2.94623914764279	7	2.47259728609229	5.69076063225931	5.28154359465588	5.58231477278716	2.59461250084896	3.67195238191854	2.04419902306197	4.04527790479032	7	1.05551435032971	1	7.76579048100078	-3.52499862384576	0.474749321186407	-0.929054602562877	11.0672375060128	4.90078401603169	3.19285935395268	3.45990026621619	7.07277127709039	16.2974832915223	-4.7118307933948	-2.64303407941299	6.34179204380644	5.9911448839754	7.37083511589485	-10.3719498849242	5.53221666416636	-10.3608528413737	-17.1412528146247	10.4779452723482	-0.580792764278586	-2.63884797845513	3.8543624344137	-13.1413635836214	6.36229834656704	-1.52209687110118
52	5.38043602741705	4.73523827370971	6.40660757263254	2.38851336182302	1	2.63716294792772	1.87616254175967	3.22419084447137	7	3.02259882409746	1.86587244266188	1.81933722694766	2.05797215377003	6.02433731808061	2.25644895802329	1.415993964718	3.96168340810685	1.98442917379797	4.26535141700226	1.86073913856466	1.94555619890393	5.77019097910561	3.1465628191033	2.53608224509275	-1.10001721977924	1.69090853269281	1.87433138414792	8.82717698810079	6.27789113154922	3.06708971765799	4.24180500629492	7.39215790295082	12.4089423325077	-8.11592227406179	0.865258857672771	5.78225529869375	3.35675340690073	6.29321120505386	-11.1361448092332	2.9483950121339	-4.97550761260554	-10.5931136231371	3.29606535389231	5.34534011055572	-2.4792154751915	-3.97213569475217	-10.6315147120093	7.46958694041636	-5.55313620667164
53	1.96209972521049	6.76975090502692	5.30564533734734	3.99160876389459	2.86537633186499	1.29404127766491	3.1481533471275	1	6.06179913378038	3.93288498341624	6.42190409999723	4.7599785561455	5.67994997681981	5.30401913220661	4.98849227380409	5.71196303978971	3.02506167813783	5.8666989829977	6.88631128720964	1.12150130342889	1.85608641257287	3.51634964282004	2.36518112430274	2.6662936661877	-12.0859821435604	-3.47609770218395	4.8363049014195	3.43738904404204	4.92781169350854	8.42726323552752	0.541137371100896	5.81687794500044	12.9368374910909	0.173914591266469	-9.0343944465163	8.4356870679408	1.49396532626066	10.7007328348674	0.447209628541486	3.47914003091724	1.45935042622706	-17.1951320129344	10.5658414434289	3.25782187442627	7.04902169521867	-6.22306208882241	-13.0822536877415	2.24505625283601	1.1535826008671
54	6.34395451719385	1.33313142664303	6.32000365996215	1.40941335773787	4.97201621275239	4.0485872180647	6.97808563600849	5.2057085868999	3.36678838881278	3.89998847089953	2.4099026992726	6.574193741707	2.35488408686325	3.19584162833547	5.0856052545328	6.26322792177399	3.42655025149835	3.2267061907326	2.60985583688478	2.81866864487098	7	6.28806773059119	2.03084351683304	5.8547191621685	-3.40689488761376	0.0755105068036607	-0.981444181541921	6.21198436523288	5.15077891290115	4.69278981914626	1.39847778963419	7.00465793259795	13.7938446478328	-3.036065521182	-3.81650124292808	8.21475993460529	0.245951720308426	9.67935566793525	-8.87221762764624	5.81465982849863	-5.98451508261786	-11.0947222352026	10.3920155189865	3.71919965540378	3.41321282165929	-5.40938805818609	-13.4847664910946	6.98489898977148	-0.588687093970516
55	4.31500898061153	3.41021770625988	5.52961740695858	2.33064117722132	1.866347666837	2.25113357174153	5.09111619162383	1	5.74060418346601	2.82158948504253	3.13243455905926	6.83967778292783	3.54361716281532	6.30183312806035	1.78363218574056	5.37972896704222	1.02160171129363	2.97649301274886	4.03545387985449	4.48911064363728	1.37790722665001	3.47790398371578	1.79562812740392	8.83589949429886	-9.53930232733342	-2.30861037891282	0.933369631009641	3.02322961083373	9.08024764518471	12.00703968584	-2.23021626617367	1.39661210293615	12.2342786481897	-1.81355015210057	-2.31397913626605	3.49389572510558	9.43452036813534	9.98796074784432	-5.57317094122524	3.4580140622025	-2.95523700696752	-12.2226196453405	7.94808146243659	-0.308778974822122	-0.6799875285117	-3.37525437597385	-12.0522829319478	5.71237940649239	-1.02782235528016
56	6.35044267853109	3.3018085034043	6.62837133278503	3.25007374850776	1	1.18958802999656	5.01301641906686	3.59231436903823	4.26032529094059	4.59293565340127	4.71358817809344	3.35379318111201	1.54363297303696	1.32687015504709	2.31270752378887	4.24655376383055	4.59294982453184	2.63114700246328	5.60795912842577	2.89519699250761	2.5352541880025	2.62573578901369	4.06958214001422	4.70079955190909	-5.47757722716779	0.642217970751282	3.32303284787941	3.86943656297994	2.28760129036919	4.71421312886709	1.13006023872589	8.69287496313999	16.2207595580517	-6.56748566436129	-2.52580372062042	8.86933434492948	3.86540642345102	2.39323673678063	-9.70720518106536	3.8153872336568	-7.95103568557184	-13.689607735371	11.62285429191	4.0804844112746	-0.13921221036628	-5.42139288857797	-9.62953899588091	0.159004495427232	-1.9689890658383
57	5.1803062471891	3.12748690817882	5.09829684329407	4.72144576684319	6.37556581654268	2.09718471606986	4.00214572317159	1.47226526813756	4.39286472838203	4.59943433891253	5.0264495680478	2.42852706673597	1.11890450839407	1	2.72824717279277	3.43212894792282	1	1	2.39409430294699	1.0135164356408	1	1.95472942311885	5.5953386912096	4.84982490817637	-3.28895227112804	-0.173545258615732	1.47625065348571	7.01148674110596	3.85620024621667	5.53556622551065	2.94976317822907	4.72991134604379	10.9169470937847	-4.15381783695888	-3.17924107663707	6.82490210453616	3.7480444057171	5.29568354757374	-6.91524980799012	5.02592184979512	-6.90334263443564	-10.6873796975353	6.69304474778205	4.36845784706184	3.02779190031461	-2.95642828196388	-13.7011415111468	4.02973862328874	-1.5879400835517
58	6.60428047331149	6.80222239690941	6.77457274598707	1	1.95298527495121	1	1.4506827951418	6.45837921831516	2.81043117911397	7	6.03232385323489	6.07100688074656	2.34838838562517	3.44285024364347	7	2.23545334841172	2.57251616736754	3.03633652486404	1.00265546790595	2.22181289749342	1.09831156982809	1.07427460502055	5.8849871766071	1.96537425643062	1.94641144401288	-0.0183807732315207	-0.642217707765445	6.44820931576315	5.92221706545485	5.02272939314653	6.02330570360375	6.25320594330478	10.8031765583009	-7.91661811999435	1.35868286978506	5.99147970216755	2.54258333097509	5.78976859356082	-11.1862992904714	4.85133766745439	-5.65874397418253	-8.23252377277149	4.40449728760907	2.4769766926878	1.47697427608808	-7.24053319260763	-9.80566264474472	2.72787473681498	2.59242274200982
59	4.49643575253847	2.11159552187987	5.6670612253947	2.68339983484901	3.06525327062619	2.21278583568932	5.74681166647952	3.29193384342729	6.16059776968045	3.96686960018626	2.3569045050262	6.4489760832213	4.16821335891862	5.65606924293789	3.28065821630724	6.07849260159936	4.28727691755193	3.85799814729079	1.73299984624212	2.08841093092629	2.9228112671588	4.47830466456835	1.8675885358467	9.14161537792329	-9.42998747123743	-3.64009576911798	0.725088578603868	4.62375145484784	9.15351121387234	10.2688032370006	0.457111300937481	0.531654833342724	11.2988752186155	-2.4979617819171	-3.80429793375259	2.7083244700175	7.82691246155054	9.81171085224502	-4.72112343636698	4.26121085829827	-2.35797167577906	-13.1203684390118	8.20106801154323	-2.29000205608402	3.56040754306251	2.63233454201301	-11.7236808148014	3.66586407623319	0.0459611641953773
60	7	6.9074385036141	7	2.92560076425444	1	1	7	3.136129961719	3.89365513668813	2.3160660278798	6.47620358498265	4.264640374491	1	6.10699591806893	2.70268534601458	3.71011775700737	2.07252052679087	2.96537435965347	1.58081499260265	3.42973655687441	2.42640630953859	5.44747257151856	1	-0.653455497555293	-6.36655324993887	-3.54454277932816	1.70961141201874	8.74122748778973	6.30345490266996	6.72493547716167	5.83825439619621	3.11601010607609	10.2819575882119	0.733871144965042	-8.038537103351	-0.987148122877676	5.0656869803804	10.4144454206314	-5.49883337418676	3.50887296403336	-3.78692507961023	-16.4130850255585	4.87424483883618	2.98433715053596	9.50503679602455	-3.19933881475321	-10.7322854220643	7.87672638377889	0.794196783058043
61	5.60601075817809	2.71224033283409	6.16775835165271	2.34289076845225	3.09219279597045	1.81660373509215	6.49653803782495	7	6.84369185296471	5.21753639942979	6.33365257556118	4.57193434247308	4.4757077453813	1.92738232482724	6.34986336631382	4.48868978682578	2.80479391250707	1.07558574126707	4.81156810329552	2.61038806319998	1.88416519463572	5.34909534930643	2.62937115645288	4.41039071567852	-2.23316084313206	-1.04569818063713	0.374496770712952	7.47536123756943	2.96797155981477	-0.632517295103462	1.88107020231019	7.53164155332598	9.69187469092788	-7.11829623458346	-4.80223695266587	4.3828250613814	5.28867456966287	6.49555866151205	-8.39847063510616	5.19690342482336	-8.49936463970861	-14.0500446469106	9.5189886609994	2.91137701599433	-3.61547238005441	-0.569700784100038	-6.86981117645519	11.0835548981231	2.37012933190196
62	6.13311846461262	4.21037253664849	7	1	1.30590849210541	3.01153190766137	1.46227185896117	3.23748525610039	4.6023633337725	4.02209856300663	4.63489367492164	6.80027602775902	2.78046714290451	2.03284502217741	2.34343564920665	5.59009441295231	1.87868139473302	3.85908202140291	5.25520512379465	1	2.64550460039031	1	3.24160618954694	0.138713606975513	-7.85531838236659	-3.57606425850242	2.55940291413049	6.6673856068235	6.12616658535545	6.42346608407395	3.71131490897628	1.97632951351896	10.4124431867246	-0.64974130780763	-7.07556870374202	2.46119471435729	8.75745450607974	10.2424776685219	-5.08450767085527	-1.61619049180691	-2.26773389405362	-15.0197086786804	7.93906704465664	0.758006372204753	-3.12874516860345	0.316772007428883	-11.7279945617182	1.92496786167962	0.99367391245036
63	3.18321615322259	4.18458709306316	4.36320298636927	3.88332730359806	3.52841353563844	4.38481952473668	4.37633122096908	6.85789916541533	4.22686942212078	1.212222660606	4.16513957795266	3.84800418980598	1	5.5868616515859	4.77777774294143	7	5.05937585916794	1.7101069373173	4.97358365362011	2.99971830273786	1	3.82344510715892	2.42572743832699	-0.763160166977461	-3.63887592446343	-0.508593675282984	-2.64860230198967	6.66974112573422	2.79291418934597	1.04201271615762	5.22786651423524	5.14977120912295	13.513602447482	-2.10382841598421	-2.94669167320249	11.1328819793634	-0.906443046106086	10.0249153010511	-9.3044066820599	-0.327349549218174	0.161555124609653	-4.83039136112806	9.01546117041429	2.40545901503885	0.0206256289051421	-4.71894036269142	-4.96913718630916	6.68731442567453	0.863229744332235
64	4.12409547221794	7	5.15352118232977	3.77905395371781	1.53787820140768	1.04366475289312	5.70355276402781	3.85672921926121	1.8230326226187	5.36063076875106	4.30596870483655	3.46376658056178	7	4.80869347126778	3.31894659159098	1	3.12763026806254	3.11499254887524	4.58278015984228	2.23598349191175	3.85405920851982	2.94557971456658	5.38369647056099	8.47635531834201	-4.04319760172116	-2.49660461508814	-2.17823900209014	-1.28015110491749	4.08764046032687	7.53634318899132	5.97020976707614	5.15595063853692	10.8925277894509	-9.56750120289259	-0.523675839660525	4.89261203832854	-4.72009181940493	4.40765001261291	-4.93403666353292	2.76753922643503	-7.57509127338975	-9.18510486172709	4.91675298481708	2.92592461862571	3.23800487033689	-0.666934121034458	-12.5139356800712	3.19749509141541	4.12699518617109
65	5.57209637137244	3.48041028460757	5.23129971942101	3.37871252271732	2.36800895775392	1	6.12008088254339	7	6.3578278611716	5.9908465158352	5.54017194999313	2.82372348636366	4.89121519548265	3.13988958667371	4.01321638376809	4.25889190757236	5.24612851601684	1	4.71455959558063	3.30081840334905	2.30534242830825	5.85075392197818	1.41330249238725	4.91949890838867	-1.43838361088409	-2.32732068615667	-0.304978929383794	7.40016044122243	2.6302801307273	-1.52223326978957	1.96852069834052	8.81708918701999	9.4403934384753	-7.03111909540377	-5.27295857062422	4.88717836091445	6.08459302445491	6.36172599878072	-8.64388513734954	4.54193102594752	-8.04537502990048	-14.0387981164338	9.18747284455264	5.21003166307048	-4.82111948711998	5.15391541212018	-11.9727152526898	10.9457052868091	5.73692257025984
66	7	3.64080547246517	6.15573918932395	1	1.10206941853563	2.75427640688	1.9627229725621	1.50538753045844	4.35346330907962	4.60038674490691	3.86877620463732	6.92530448697839	1.73651963342036	4.04680144401221	2.02506950323139	6.52301476855514	2.15506152363097	3.53790925542787	6.08738142735515	1.86832537576135	2.22956401073893	3.76838186042883	2.80595390045875	-0.489775423729043	-8.27806769838036	-3.62997351884439	2.51431369742676	7.10664301582128	6.40760353772846	5.77819494583466	3.94305195379568	1.60044487381223	10.5355247740261	-1.10857487360503	-8.12641651167752	3.94305159472843	7.59758112740544	9.50966020952922	-5.21372808529227	-1.21707946057931	-1.62737859915037	-16.0070885971003	9.29809845563669	1.27210347300179	-4.76474192259661	0.719065667530845	-4.84680487803389	2.16290976295416	1.73991253129058
67	5.65114127584036	3.1716409122078	6.52006283467375	3.33599919090075	5.07439046964695	1.89708118773008	6.35855872682773	1.63480807541243	2.61574029699403	4.51940917074373	2.12515818084145	3.56068966294316	1.18682451026399	1.49957424781036	5.16594770543913	2.66835293277821	1.26028475521539	5.75618233692026	4.07093101976253	2.62029762992018	3.39098659260825	4.82768529753353	3.85503348598296	4.79796002050047	-2.55060597931138	-0.649072546828438	1.29006682263309	7.49104081562119	3.28341980246674	5.27876158223694	2.43703103967129	4.55424679533484	13.9231040446877	-4.26923335570195	-2.37749338035998	8.20995145758395	3.7357396715584	4.96943378323601	-6.48605190500806	4.4623953674738	-6.11047462008621	-10.0397426654278	6.9471154179166	5.91434247965272	0.561950232376491	4.76623116089084	-3.90142273120574	3.33558181743485	-6.30622636434939
68	6.76138961314194	6.58617010671834	7	3.46312978843809	2.38734868142995	1.62225973590069	1.81274544757445	3.55269388628744	3.76839321185878	6.39647930919983	1.75018486639654	3.72825915448705	1.55828183048491	1.41954015771185	1.01836454684306	1.46187327250034	3.7136014385626	1	3.3144306588456	1.65798343790945	2.29962356514656	5.4962440078525	3.61918207038025	4.44512332811767	-3.97400913655124	-0.779418938018509	1.78325568951728	3.48848192080065	3.89698128551546	2.56074206959801	4.81340893401759	7.73843052665154	14.7898291257478	-7.50417130697712	-2.77975915286198	10.1401275867581	5.2983509689233	6.25190799474092	-5.64429083226471	3.21863377239736	-9.59551351762824	-12.2921907833588	10.2670771776714	0.263822116764709	6.64263609311454	-5.43227022049676	-13.1346653899064	8.39471929524101	-1.90028112384755
69	2.6498542624259	3.3646693025229	5.33965496390287	2.73549956317754	1.56353043395509	1.46441778823539	6.38641814968238	7	6.60093758353959	7	2.05097560716177	5.08368211450995	3.1122063504995	3.73774123129748	6.35179732525903	3.27297160864819	2.62269361694142	5.03333462994726	1.02617396279448	2.02237780840583	7	4.62945366666959	3.37002199124761	4.92779399906012	-2.6519616096361	-2.86838954538305	0.56578757963938	5.86798958448218	7.33028395476874	1.82846844022829	7.42297339457355	10.2079434409878	15.3933992454537	-7.00728654235959	-3.46807916951157	9.26028292058318	4.91891801062452	2.72199798672757	-7.99929209460706	3.96085980417425	-6.50913411064452	-11.9451959386859	7.87406125467112	5.58471347564855	-1.09274395539974	4.12307348228231	-4.55822957722003	2.75025983886446	-1.63520130024932
70	6.93025406366074	1.99066454928757	5.56626661067079	5.90982157236594	2.90527438107421	1	6.91646232489836	7	6.03852539673962	2.4690092565253	1.29001984037815	5.06174985886802	2.83932656995031	4.94128819326162	5.51163244565355	1.55130367656813	1.10810275699449	5.3500220544417	7	2.93722386925541	7	2.10183239776503	1	6.69136711575059	-6.05233368902205	-0.393392435387421	-0.970838711168784	9.99452264956124	5.69190301375135	2.54988711050282	2.28504930054563	7.81705694840322	15.5603839496007	-5.91894663416346	-0.450037845729901	6.71444467783829	6.88551542618928	6.93599805093841	-10.2076847060781	4.15212620529101	-10.6446427315923	-16.3378715972097	9.7074728450187	-0.787183539834338	0.0838499181651426	2.648172887362	-11.7250223336996	4.10189416676377	-0.296729169512679
71	1	6.11425389995763	4.19118530770501	4.89036473224685	5.2430892789686	2.62425855354773	6.64151525495049	5.24562614771082	1.02703418729586	2.01230466534572	5.09677574077244	5.0073127338018	4.22203527277106	6.71408934081758	6.37807187398756	6.05274646151577	1.36968775547971	2.79797913594063	4.62052550555441	1.33740226735216	1.39104633998388	5.92754173234616	1.68914426408426	1.33364861691197	-4.62191227303764	0.0302015809638849	-2.66570725565848	5.65478557692376	3.33543707975143	-0.463317309224295	3.94646223035485	5.07621407088078	15.4647112342101	-1.52486730497708	-1.4111400610062	9.39543680554141	-1.10399984358451	8.23161445227789	-10.6540553101553	-1.72377790649295	2.22673616879059	-6.22593355719438	7.15308896393591	1.38850255742998	0.228179624954731	-2.98606906165625	-14.3080713939804	5.36366441118829	-1.15390178958566
72	1.24064154847161	5.63963638338396	3.15618531577753	1.84042122814156	1.88218252182614	1	4.60873792354058	5.49707807543123	6.77107307542808	4.87906313163594	2.06327387408337	3.3532265113562	2.10874605645466	7	1.99908728102669	1	5.18732804438326	1	5.78783045983661	3.96317941303348	6.19486639384798	1.57649933518106	4.92695399380516	4.09512670420281	-10.6708431683132	-2.79862892422349	1.18006530188861	0.517575792957248	5.18960915379769	5.85356136138172	0.885917694969389	8.29663558951484	16.9208144456172	-1.13449415026031	-5.25482867708684	8.1383250188255	0.627453985157128	7.82749971611268	1.58728780542206	3.282228934018	2.68098407493606	-17.7587323917665	10.946473881322	-4.1867702389364	1.17590770810744	-4.59249751632078	-8.42314138241047	3.82100708600811	-6.43339416629827
73	4.25785757215528	4.41268862660349	7	1.05654756431562	3.6086057465257	1	5.02672714796125	3.54706031827078	5.30174287649374	5.18823332453922	3.08375301561621	2.11738871547146	6.20415017451019	5.79961183394526	2.51859759407477	5.79155778120233	3.47396813333815	1.36306188290954	3.66701259826681	2.17833963747955	2.45078402559909	2.94935088526911	1	4.48756531693225	-2.49605354218727	0.795545133730061	-1.09742166262428	5.32056742190909	3.1038390533631	5.47894718028353	2.02434784793598	4.35436997662113	10.4303316768021	-5.66368303926409	-1.95184678237837	5.20476187036961	5.02910032763869	5.24463931034728	-8.77863643360588	3.93973501166758	-7.16672660656011	-10.5637023306075	4.04073967808861	4.12260136290992	8.04909304084088	-5.12390555577135	-13.5176153089408	4.54561280405296	6.92090789791393
74	6.37042037586742	5.83296298088717	5.55362623028203	1.31704920592941	2.99951017241124	2.5116605336427	4.89934457877023	2.48746631856688	5.62633791234722	1.8003874603605	1.39857343283334	5.09345002366365	2.4112456532544	4.89778985445113	5.02347965472024	3.6106771802625	2.95890685233852	1.05232231593616	7	1.65952657883616	4.34258082393931	7	1	5.18804527855217	-6.78409570083003	0.319691730499234	-0.563180971577981	8.3158252157736	8.42243963723051	1.52376708750692	2.26865259284283	8.67956926556146	13.9259240490322	-2.96863819605526	-4.61754504775575	5.85420126645758	5.02659825988196	4.0231271360423	-10.6828128773194	4.83967423321824	-8.12556148593418	-12.2635382992865	11.8040680837451	-0.150804130028352	4.48246214446533	2.47039828229015	-12.693197293022	3.2685406891328	0.430294846173421
75	7	5.32145396775507	6.12281501698517	1.62615242010902	1	5.1517501361142	5.18029106421319	6.06952298790996	2.93658767484073	3.72542408440824	3.09767335213925	1.11658782320862	3.24234971485129	5.9212673558366	4.37003890095652	4.57225838623114	4.17399308980458	1.398838332602	5.32235438589495	5.80247220480952	1	2.93275246601241	2.21042287826178	1.63061955252566	0.681918348070616	2.80500228131008	0.436663599346995	9.23666046101754	6.28325342538257	4.13540320504392	6.17810696606384	7.42251664738184	11.7700043061192	-7.91538483533517	3.22008319485789	7.14666612647839	1.70227938531127	3.62858559023398	-11.208491610121	4.8942382416109	-4.98671225160414	-8.23402419571185	4.29125863063975	4.44203819304857	5.20591135730492	-3.66215822586878	-11.2513562063018	4.30335960111477	-0.0541325732219431
76	6.55985224813127	3.57426582025316	6.90623652733974	1.71121307351697	1	2.17602492952496	1.13478489629618	3.12045421020005	5.61040343583818	3.36027157845151	4.92316424073242	4.9220316011244	5.41925778958717	3.28884905523402	1.69831868170059	5.67304496566435	2.4931363964455	3.08828511782516	6.44237934223523	1	3.0169139125601	3.21828334701323	2.24426098310914	-0.473615680333542	-7.47353860399265	-1.94173811320152	2.43585692359458	7.51539326911301	5.93381993065488	6.39857684846066	4.26992133761729	3.7161780599139	11.0961395246728	-1.11809090870766	-8.09960108512704	2.6255893230584	7.96467956019485	10.035417170723	-4.09109297694725	-0.26376251104841	-2.04478910949522	-15.0885189864792	8.887921689848	1.23460547716799	-2.64808347648846	3.35098620823808	-3.77388452997799	3.01743250690752	0.572214112984897
77	2.21707457981656	3.37457072586837	2.98844886654571	3.34995210156865	3.76743629741795	1	6.47532589462593	5.75458848818871	3.33251090488254	1	2.78903097564592	4.14817580822565	2.97180849653046	4.25318700512207	6.05258186116946	1.9561220210257	4.24790210036332	6.5506122998799	4.99179841631644	2.14727521795435	1	4.94835305202236	1.32244280280043	-0.511161235027116	-4.48289550801114	-0.124700253428668	-3.43788770325334	6.45642719714882	2.84971518845197	1.30924984354201	5.44341336990817	5.34276953598499	13.7083010142441	-2.40853775245059	-2.46002537925197	10.3360545168604	-1.55754673381491	11.0340328222835	-9.79809775447328	-0.798425326913417	-0.718596673833517	-5.89556476842912	7.86028935487674	4.53940012623474	-5.58853334350905	4.05922263224221	-5.56169929139896	4.87200951008176	0.796364733900004
78	5.91132882116007	5.11128633351023	5.49879105050099	1.47167260566536	1	1.79558668051384	5.08505492398657	5.82508408923123	2.78071527919094	2.89156673486331	2.81158242518682	1.57027419219629	4.55392260795459	5.98089162497077	3.28870259288954	5.24284675659107	5.44827879033175	2.01367502340339	6.63501318571111	3.25157215676432	5.19999094827854	1	2.20982262179454	2.07164448900923	0.332487977365916	1.80452860198616	0.871797905028803	8.19515195217057	6.2434335367275	4.7801381199026	6.7992946245512	8.36379865435035	11.466132032363	-7.50933941406475	2.86691268483878	6.74804951754727	1.08366344477492	4.09451709642664	-11.384640390464	5.34116697681272	-4.00888042113262	-8.19090753262708	4.75770844284606	4.39746217229696	5.33092794350018	-4.00046139613916	-4.02133805345899	5.8858613310304	2.53912957682475
79	5.89218510199711	3.99798605889146	6.89993454371333	1.60940586756948	1.26857550802148	2.09240541919286	4.18960613776484	2.78124705970227	5.74844611780841	3.7372894806732	2.15330669950128	6.19349053535789	2.8962682670569	2.90049116035675	1.88738408864137	3.65542625342556	1	4.33774254885977	3.51040044385624	4.87051684559083	3.12735192319496	1	4.43725560956293	-0.368248597879049	-7.12898523306137	-3.48309424192608	2.48711243164308	6.96155287557153	6.49747606520494	5.77126595674658	4.32772610620105	1.2822530547067	10.4527657530906	-0.34870205386976	-8.40691574804856	2.83422011010918	7.79966828404791	9.4046627386297	-4.72128719136809	-0.434250589803105	-2.95180463755072	-15.1581887738342	8.4978613431615	1.69449988875807	-4.35639462228424	2.31569753972255	-6.93707885061881	4.18946631158402	-0.804749426442522
80	2.24463418545268	3.83591004968016	6.13866695857913	2.32168369136153	1.52007232873746	2.46266421311178	4.84611540751261	5.18835719318487	5.71901702656731	1.19733315815137	1.53136715313033	4.91099684666937	1.78418577241662	5.04390731034933	5.65247320424094	5.46420390402202	6.63904748256846	1.07262763666615	2.65573181150717	3.45609509668579	5.26718936397781	4.83522714381225	4.9718333241228	6.21788311052059	-0.972648729598246	-1.94449994379965	1.45941620024096	5.34984057232213	5.9481729769418	0.694618466413213	7.54349956257654	12.7121562154357	12.9836214395947	-6.93195505496038	-3.17809219431234	7.37586477995157	4.33762560052865	0.0483848140709762	-6.19337352315096	4.95182976286708	-6.61449286938544	-12.9930903808835	8.13172340722296	0.7033940705678	4.25084428727888	1.46433583258685	-3.56574184716294	7.94702493436315	-2.79305064618124
81	6.54082664881312	3.62306953598821	7	1.38841347672616	1.23308724598013	1.7324541359752	3.60073090032536	3.03675036640866	6.88024831681169	3.72473175711893	1.88427080940984	1.92148327084768	1.24746755714253	1	2.28771836378041	6.70836480625578	1.01679663192409	3.19397567257776	4.74405858631919	5.07733048431027	2.55300855732773	1	4.62905017971857	-0.915182812419903	-8.36945312599219	-2.50900651121998	2.94247868793007	7.22923518892095	6.10188478126582	5.84307409691931	5.07130150733204	2.59406490744519	9.69591345225671	-1.18657775479567	-8.1924420291184	3.59383628654906	8.3455325573091	9.83908428581787	-5.8274083793418	-1.38414071119907	-2.4410774157318	-14.9478001530102	8.96430351740039	-1.70333452927002	1.13683531848781	3.2572761108108	-6.59564542689385	4.78776167868728	-0.833485691112597
82	1	4.44114786529851	3.07932346036589	2.15222696046556	2.50555133482274	4.66177729578104	5.13439697600839	4.59086200823489	6.34290886065016	6.18044037327102	2.25752276493346	2.82827678092333	2.74156484855464	4.91464650828815	1.7039664306846	1	2.65159540304025	1.29976670499303	1.61292799659882	3.87802968584112	5.02413429712006	2.34107791932172	4.07057251738149	4.11410215499777	-11.7992056171082	-3.01063365480426	1.20492339085282	-0.77313757778743	6.81965880287744	6.07464523506467	0.109407188118174	8.46036575804432	16.3105221671742	-1.9687904289801	-7.30103715131198	7.84135747591835	1.30093633671231	8.76959137122385	1.34688081548765	3.42351592247349	3.17561837360404	-16.5915336762384	10.6587664216252	-4.75392492840293	1.67995718609767	-4.49990776695594	-5.1175613161062	3.14941588317698	-5.7651269721798
83	6.70987215855079	4.78985738033107	7	2.71861185857614	2.90360516409102	2.26106228556969	6.06237750152605	3.84340085512756	5.46164970024719	3.32640591810551	4.26308790861819	6.87253217095237	2.91508986012773	2.7359591917615	5.54365710320803	6.50262757937623	2.48403897316782	3.61999923171184	4.92056323936395	4.25343803220959	1.07922385744098	1.22800669739479	3.07850364018157	0.279051171744719	-7.52271529056605	-3.87540915025842	3.08582157310107	7.80303919502408	5.39398299388586	6.543653104803	2.70432686816474	2.6100103049001	10.5732318808248	-2.02279482605337	-7.67074676492183	3.26322385400723	8.02147981503535	9.93353489104486	-5.27640612804581	-1.02701680895108	-2.40709246117028	-14.2280960498759	7.45317588700432	5.96530977530415	0.100006411204601	-0.370430727909833	-6.20091130572916	2.85943767180196	6.47030308185213
84	2.49315799925252	4.21775648215344	4.87043760862188	3.00465639119735	3.09457985231539	1	5.3405681433205	6.56079868000998	5.25726702937371	2.66676466374175	2.67579636843471	4.6336376938216	2.88799082921045	4.63631435058964	3.76416659464783	1.67467354525763	1.76266617947694	2.4193195931109	3.34207986179619	1.7291116395798	3.25791096693392	1.76436922964752	3.26933998584234	-0.657519944401179	-3.24587236010474	0.91047543101364	-2.0004143937804	6.38061666065555	4.56802782302147	0.418287087461707	6.12720512313471	6.07213460358387	15.7786306766644	-2.29691838676905	-2.1743091460059	10.1011764572607	-0.23488019118628	10.067567397829	-9.17312898024372	-0.117824071161781	0.128973106455498	-5.74952885096108	8.41092040094167	-1.65474111801804	0.674187358984873	5.26406977610031	-4.73461208268209	4.57942498041047	4.04644909451165
85	1.772811418811	3.81295625647439	3.02833429589587	4.90967419066259	4.34512166111672	4.29939560507363	6.33816573199101	1	4.21208046936854	1.95628352152283	2.42915802680512	6.9592508962715	2.28256056404192	5.53805303818519	5.22205134070578	5.74556619074065	2.42572238961402	5.22322233788848	5.50861288182373	6.15207030279689	3.3351946162921	5.00932857402876	3.07807516761968	-2.12216553902745	-4.27125066654048	-0.544081626185346	-2.31201421407457	4.54972825975119	4.34337852055264	-0.296040761186391	5.78915096678694	4.5286801765488	14.9593837668592	-1.22870269675713	-1.74543801565494	10.8433149419266	-0.0533948647682232	9.96316980488562	-9.42135259984062	-0.307107451071022	-0.430195418286959	-5.97169821793855	7.15655283760155	0.363238743424436	1.55370235906314	-5.98854478181207	-12.0840489359824	4.9115441861162	3.28448887050831
86	6.61901913930826	3.85521839363857	6.24546063152959	1	1.67836633432444	2.43188967552864	3.76431141144486	2.82712479029789	5.25443653347984	4.27740386096874	4.48895090680642	5.68249781412282	1	2.91047003705064	2.98992697551275	4.5801534903641	1	3.75053102110278	4.7662577995819	5.03433310404556	2.64339480796777	1	5.86990253105531	-0.924101170420968	-7.38605136780959	-2.91406604017129	2.48447879557507	6.94772504273972	6.24080112921036	6.11085721123152	4.68982721784131	2.47672155239068	9.27734434533735	-0.615587545838216	-7.1371126299932	4.0958947691086	7.81722707263202	8.47501658787785	-6.28387593532726	-0.18637488705355	-1.7794576577344	-14.6925995242039	8.08836617883163	-1.6895484474701	-4.81561642250821	7.2959596345842	-5.99077053683533	3.22599144604379	2.55194404192984
87	1.29697599210239	3.60071022383491	7	1	1	1.24453223379465	3.95853893646316	6.9479651739709	4.53148763285202	1.88017153126824	2.34071612373042	3.85517993516339	2.49092988941094	2.80477019735255	3.06924414209258	3.27337210800674	5.54975293597553	1.90070172415114	3.06091207016449	3.65169474184088	5.5292136144351	3.17366712237752	4.40933985136621	7.92246815414283	-1.16846440001855	-0.699603900097578	-1.14328678206132	4.65456042136646	6.36245858384371	1.86765440862826	7.27286552978307	10.9363096223633	14.3942000038414	-5.98820365965761	-3.95833638856954	7.66965030157842	3.65212051263345	1.44897646752324	-6.83322124728046	3.35308367637409	-8.11912131700823	-12.9862689658726	10.0640567618688	-2.72484633709625	3.51590840116682	4.08458464411867	-8.18842776049081	4.00157250810561	-6.41930092062862
88	1.4942430730103	6.82630211736379	3.20846129903308	2.86914159511567	3.13700116010052	4.42134457752203	3.47130276440218	4.53448737941715	4.0790625260001	4.73478853310478	3.0120627840107	4.73175631215903	1.48131232202742	5.91815572498471	2.45535820345928	2.39472976498668	5.4962484541536	2.10885733644489	3.56804527660387	4.23995830141587	4.21568928167259	6.21024995840376	5.34000111174161	3.04911976974129	-11.1485869973918	-3.72483367358845	1.86255144336125	-0.264849313649601	5.82904430472459	5.51799286118239	0.322255639277897	7.25029565484541	14.7675952221995	0.685506312883247	-5.99082964853734	7.69355170170284	0.869583083023698	7.8878187379676	1.04763439833064	4.88384011131556	0.949528636206663	-15.7382685714341	12.3181383408463	-4.76480493386392	1.15327690181974	-3.04135934354528	-8.87031519066348	3.50651380663505	-7.36136230369776
89	3.79366222665603	4.09470391910406	6.74869381046812	1.45112163447864	2.70905637483254	1	1.82238517035117	6.30278696157081	4.8676703504339	3.3683916332455	2.06101153455974	6.43896541745217	5.97783750589055	1.02487923816193	2.0537248051555	6.92190097254757	1.10034288918254	4.05176214338604	1.89596812237156	3.16596968777285	4.10559897431031	2.04609884977145	1.31343365440209	-1.27387544311277	-7.48528403720141	-2.7349040078651	0.9161447306121	9.3758635196783	7.04753520814219	7.10749013170009	2.78150554049147	3.31407116927449	9.08818701247461	-0.529539819184501	-8.44651734565401	3.24672010206978	8.24763753205508	8.27624039258548	-6.11039518842426	-1.09877450958664	-1.88092651980333	-13.6370980734513	9.89012414498931	-1.18536383807802	1.80800922508992	-1.48171392320166	-10.6261376762114	2.84779504799616	2.66718618789302
90	2.87463469249445	3.53650481768492	7	2.44404164176316	2.4590786970924	2.22838337400164	3.8780048554939	5.54132751043205	4.68269653961826	1.98973051195904	2.53239101754533	4.29729697191376	2.17353584816763	4.25356539382588	5.82234106011547	2.81771518321829	4.60058767940423	1.29565138273514	2.91349775980046	4.09775041814593	7	5.55462895500753	3.1174654104041	7.48986097415743	-0.760242932943036	-1.86429570217111	1.11657723492527	5.38604708104956	5.82816689250213	1.70514867526558	7.22107115255913	11.7917832831577	12.7610018441934	-5.64383858992523	-4.4595900679724	7.17022504926335	3.10286179595804	0.976368946582669	-5.73372739565664	4.34476845438621	-6.4324814827727	-11.5983890370988	8.90606487048403	-1.57920813840462	4.69859519272212	2.44242508076992	4.97596588136247	7.33199007751679	-3.20995121633065
91	4.95277292025856	3.63509572502978	5.761777070288	1.65675685436914	1.04929212452762	1	5.0924641778646	1.90953027833919	5.02783101542636	5.09313966316038	3.54712797445296	6.40500482642998	1.75999005176485	6.07653906711653	1.04706668276986	4.95069235654449	1.63617707712605	3.6163985516466	4.33728405092847	5.08325452757456	1.32019507067304	5.56622922981205	1	8.18658106368005	-9.8257357551171	-4.39424501162724	1.46142334024663	3.41851732618616	9.53265863119788	11.3492389385586	-2.25431002381258	0.538188302416925	12.7488860825712	-1.77950970912192	-1.76772761550644	4.31357823810426	8.71257667799084	10.4288186031633	-5.05276020312057	3.76781217105533	-3.36725768557751	-13.6247996047842	8.39926590465172	5.67756555762134	-0.761531086566254	2.4476859752781	-11.4495890558966	3.1106522777832	-1.44295325855267
92	5.5286771185	7	6.71882447306785	1.38126966736797	1	2.86892774349227	5.35045827753465	6.98171056798829	5.67967248612826	1	6.5558036473741	4.88564225758336	2.84249841756666	6.94071332790405	1.6259495021196	4.6091252916013	3.51687998172246	4.25845381316634	3.48414058976455	7	3.81553067785847	6.10759269470628	1	2.56878745145643	-0.673337311848164	1.31955912561941	0.346682967911966	6.90632030072761	7.35621595825967	5.3277053039255	4.46867976464349	7.00647700599574	11.611710064434	-7.58136442555102	1.69020493924994	5.95837089788547	2.67981288553421	7.36211996285183	-10.9820376764796	2.57553884288855	-5.35452825872793	-10.5422001246623	3.21458436080475	3.28560221326392	8.71922992622942	-4.24287068478967	-9.76462259285741	6.38407141606617	-3.48070910474736
93	4.13965190119781	6.6787095492785	5.42866890048301	3.09440690873357	2.50403536760895	1.5389248591669	5.39011474529828	7	2.66553941526936	4.59637209087976	5.38418905840493	2.79213303243677	5.02563848078886	4.36161798697053	3.59628455264183	2.62643086811742	6.41852588498971	3.19088221057515	5.25268444765362	1	3.28869609907516	3.99129161852649	7	8.90438599257765	-3.55805156518321	-2.74774209320322	-2.37498727370615	0.297228599510611	4.53942381465462	7.84743626686255	6.33412462652459	4.48262503302741	9.92747413202617	-10.8268825316823	-0.304952610659114	6.53989578934769	-4.13617505501449	4.61804246565467	-5.90069279941731	2.83032628766522	-7.21364648350316	-8.95998597251811	3.87260881749789	-1.23262669420139	4.85949763184919	-3.04250811197709	-12.6187584978691	6.28366950490625	0.945945332303298
94	6.31589142880176	6.06852001598436	3.76362364914369	2.67633893244059	3.05760720801259	1.61356685196267	4.13655905388019	6.90133302011871	7	4.78307855569055	3.60009460577585	6.41694759491234	1.743473307889	1.25691633764252	2.18388433730494	1	1.92258664453443	1.88199511127329	7	1.77280081501578	5.42321447161601	6.98200867024793	4.3728355021809	4.68915197586217	-6.41029730891782	0.219047416471203	-1.54787897515734	7.61341447586456	8.17725749683279	2.06117698911601	1.92330795859258	9.06819672232372	13.9023549834112	-2.91542092877682	-4.03217559485193	7.36236073448326	5.14003964683279	4.24125155841118	-10.2945406139092	5.45129983929664	-6.88126066572734	-12.8011344105258	11.3842825876261	-1.23502385546891	4.20869703161716	4.33813744761634	4.89098462923655	3.92233798975397	2.80969299462857
95	5.67437037673741	3.30185630285724	7	3.09937394761613	4.04749259133083	4.99072226340965	6.87082684249463	4.47381877435412	2.85140025001718	6.29313009497098	1.28790048178682	4.51336852345712	2.13675956535154	1	4.89234136858268	3.7722978351082	6.90602246818505	2.98610204219678	5.37045720348719	5.47824792051866	6.61557342133762	2.61803027578963	3.52799604011758	-2.68879656258394	-6.13626327572538	-2.00464319053677	1.59278577511391	6.0678161473537	5.93016386762562	7.65218392985332	3.57170782836018	2.45665354471114	11.8077795876747	-0.944663458185591	-9.75414815020442	2.31810879910492	6.97240337628384	7.96275162635801	-6.31306731651341	-1.73972393463351	-3.54091193557751	-15.1427546818068	8.67914900391654	9.60865142420641	1.68421352850982	0.206853082501052	-5.63781403732136	8.31785548368323	-1.98889399506716
96	2.10851725604623	4.35287443487643	5.55517790159567	3.59843055720575	2.76652041504828	3.38675554370169	5.74365115179575	4.86032549076301	5.4544996467189	1	3.59716884075409	5.3716560678876	1.80771920119369	7	4.9083538937888	1.70525521793049	2.66632345093814	3.57678527847813	3.78673961807206	2.47357733017124	4.11238574218147	1.55521178719054	2.61510808607166	0.451182945741331	-3.51895644345459	-0.0810734108262995	-1.91840970308991	5.50865804024621	3.81061995409701	1.29850210167655	6.10507357074884	5.93058986927361	15.4872339223299	-2.76555816605933	-2.23282159943242	10.218118250936	0.818827170281289	9.45262167857014	-10.0265557135025	-0.37619841888993	0.168763855067225	-6.55454655672877	9.05557756574713	2.96949177184733	0.125774560379755	4.78391284935746	-14.6945901474423	5.04986402197285	4.06703603160435
97	2.24584147934865	3.57626607720583	5.49987808268538	1	3.24265385123176	1.84813571186193	7	6.88148679504861	1.28468460396983	1.12465643330857	1	2.9740159534217	1.99384796368052	3.46486627024452	5.72478817448614	5.39128382044645	4.28218199323138	1.27284557990663	3.90747293088781	2.87875269051467	7	4.29087378618474	2.35003146671284	7.08042261584749	-1.24931232811303	-1.7268040257299	-0.0879343891398173	4.43867946162696	6.91753780621513	0.306175327259424	7.96477470871293	11.9859427723108	14.3214119600919	-6.02461967352868	-3.42632138255803	7.43111160042412	3.92516423228161	1.14627769042577	-7.41372513913218	3.6937051369504	-6.42872913731833	-14.7537333701867	9.91864820003966	7.51424428302512	10.6056735700521	4.90362052662987	-2.91781183344832	8.46919182217776	-2.4596606733323
98	6.84536755055632	1.38951349630548	7	6.89786758780594	2.65102726227259	4.43450247894497	5.85482468306793	4.02751772601596	2.57773855285516	5.28137412358466	3.3633879579478	6.41738596766099	2.94590614024688	3.97669068711809	6.31676640479971	2.20714354337763	6.19691818642382	2.3691319849001	3.06844067189464	1	5.53826736220901	5.16134321156526	1	3.61970661369131	-8.35824547249214	-6.42895665979988	-9.18825844028466	3.66833214885369	6.69841842995122	5.09391456915486	-4.19792334844299	5.67058417490806	-13.4302311283357	-6.19125231056911	-6.30792508302592	5.6113434698298	-9.50542322791475	3.66598769628473	6.90746418392815	3.76003740639763	6.97180260998666	9.82829559286878	4.22905934516264	2.87949218109702	3.30978638873023	-3.76258457262009	-11.5089291318297	5.03065768767117	-2.49892684493005
99	6.6906503175941	1	6.22087258829515	6.43173893811922	1.23122601616319	3.08950876712061	5.77861975266037	7	1	4.39942255186965	6.29758272691784	4.31671544265219	1.41329998559653	5.5412041085975	7	4.23891143912314	4.87415203876493	3.63926662506122	3.43846767452614	3.28953689979518	4.75247928805167	2.22643273469402	2.46682034030912	3.56546288895126	-7.11404864085399	-8.3545403294241	-6.48456536232475	4.01307034101286	7.10529689418841	6.52039999851924	-3.6594671507383	6.52069201655103	-11.4943536463448	-6.65984813510318	-6.95390462033449	6.84983492504399	-7.19939025520118	5.09322880105136	5.32942830267128	3.42318915313268	5.51111103510684	10.3548926750154	3.74681415322531	1.7078118445445	3.00178964987263	-3.62008336169301	-7.36395734229452	5.69742372715799	0.399124598589349
100	1.7860417204546	3.65825844988703	6.04701437918585	4.12327944339027	5.22979705560936	2.37441820114727	6.75548164877762	6.96573284591935	2.2137325761686	4.31302582748823	5.361028675822	6.2913264030983	1.21762907912401	5.01579168286228	6.36465446146032	1.61294584715685	4.00175219178779	2.9674395897235	2.35585938210988	2.97739970318131	1.80097266425112	3.34109524762697	1	2.64277990323202	-5.96135084130927	-9.27626738232354	-12.4961067350675	0.741980465761043	11.3787894960486	3.62725026891735	7.8802930726017	3.68226763181978	-4.23435113615525	-0.870327386009385	-0.348426699588925	5.91579757947206	1.68327253007757	12.5520918738116	9.4696919190508	3.58482059738214	-2.25150004224096	15.9240961651747	-3.79813726157368	2.08023026378516	0.858191351374623	4.85448925446151	-6.08807536480858	5.81150335091036	4.32842316208061
101	2.47982876936084	2.47931910791141	2.61008686773091	2.87635797170426	5.52632069231826	1.50432226123114	5.69794080225862	1.04238833942957	6.1218426075688	3.45127866546432	6.35676087483477	3.0036204066875	3.56550549910609	5.88205285859122	5.72843800352139	5.72459199210872	1.49688424834342	6.34217689110352	5.34737367703064	1	1.79952769070101	2.09922817322157	5.8723995642	4.45014579182584	-4.96096632326367	-9.4576258201583	-12.6820578785394	4.49320883922638	13.8715360446847	-2.88112825399503	6.84531266093794	5.28571165575906	-5.97742980254127	-1.87333490176662	-4.4632272658728	5.76667042723002	-4.72642764482954	10.3477501653433	16.2451209764965	5.86659081547548	0.826551076580781	13.0696532005816	-1.29305892398052	4.2956827224242	7.42713411254243	1.09273611328008	-4.34555380126048	2.36046914249969	0.404919848183411
102	6.42956974852296	2.08643878655246	6.89674897338646	3.84393203348843	3.57711142685521	2.31806687514385	5.4731098908765	6.27592559839019	1.83051980762889	3.51088264018376	3.96181427885209	5.65282558917914	4.27607047985714	3.90873895800656	5.31883830366955	4.13490237018864	5.10829278607809	3.37215016417634	2.60988453767126	3.05049204926627	4.44189894382829	4.57813482606897	2.11572925662947	5.29539630036619	-6.10225771646785	-10.1279671845954	-7.98839081741811	2.32653331746619	7.27360209986777	5.4260485872643	-5.38886655516741	9.78717952345228	-10.5964040367891	-7.22107963580567	-6.41093842622297	7.19396751026737	-6.51523841313727	4.56852220511965	5.00540813772964	4.41280209052662	3.68927830793095	8.78558352805647	3.14131135667639	2.6558489590238	2.82511149486868	-2.09037239925035	-10.3992010444441	6.14989195477802	3.55457952494094
103	6.03576315071177	1.56014255171059	7	6.27317468759923	1	1	6.61594812275121	6.41344532394838	2.86052820619434	2.87183323338968	3.93549384261085	7	1.04977809771263	6.68445257172265	3.55579963992268	4.26138650311705	3.72161093760732	3.18816941472851	1.64698066644628	5.79065931367746	1.80254581615665	4.37101854185747	1	4.00151518310254	-9.35195648146573	-9.97869240552767	-11.5297210757669	2.77965057525326	6.54749178902253	7.61545748568491	-4.57642062637705	4.79071591857332	-5.78374254762061	-7.3977064495507	-8.93766295795754	8.25411950856194	-11.4527027439032	1.8167102864046	7.66586017257248	3.38322448672084	5.38413432226486	11.4028064785033	5.88730658272179	3.78972065496775	-0.912567506692771	4.80265135792969	-11.7588940931477	1.3923232916028	0.851896337319714
104	3.06034775920763	3.61233364277131	4.19122833059294	3.4297756994243	6.68944956973675	1.73741116143238	4.76094610901797	6.49224859426422	6.32181325051149	2.2401475432307	1.03393045696938	5.34974341611077	1.66215315249041	5.62667375878592	5.09999954862483	5.23229932030576	2.52121229446332	2.13857365322447	2.14497724631004	2.57764090604602	6.80810306292394	2.71544491733274	4.90991678058558	3.54529425769441	-5.61746474317464	-7.89979663970253	-11.0381778708239	-0.510104355906847	10.4130437836663	2.15785508835974	8.17623661244377	5.81611816837882	-4.51874737200672	-0.772163019493295	-1.57729028506364	5.44306972040705	3.8787388810794	12.486414860576	9.49642873953004	3.12629999158852	-1.69414904078316	16.3381409162103	-4.14186644258906	3.74953053000141	10.1662188343905	3.87220391793566	-2.72389161289831	2.66728215071537	-1.87084617284683
105	5.83279694913326	1	6.36402052972538	2.98296096081711	3.58871801050524	2.74772307232831	7	6.50148875747959	2.63614724645436	3.29307831891695	4.95385672246513	7	1.69885296254374	4.34016995241465	5.32303084560631	5.37684675714841	3.50102418071275	3.08475058636436	1.6086598689913	2.45545824788145	3.7547460563746	3.74292111861628	1.8387437827846	5.9147949886499	-4.12737919418657	-9.06728753748407	-7.65817073923913	2.60966642365644	8.35173508886426	5.47754907787743	-5.01764184893245	9.46092866369919	-10.440741761827	-7.621508321793	-6.0506259369434	6.82876019173912	-6.65187079343153	5.72412959122321	5.25573398088553	4.25908867029346	5.4787703337952	8.67837009721288	2.57480495892854	2.91273995243622	0.29221173826408	-1.83475750642759	-9.96670603719917	5.2048674948593	2.93460840875004
106	2.30035770227215	2.69217620083068	4.6399375742359	5.53507687802282	2.3771138452976	1.30039006478246	7	6.52780308533945	6.63764390628306	3.6535912609496	3.86405327303007	4.57014372370307	4.94172262850014	3.14017516396434	5.55264478756919	5.31241580159559	1	3.76905750515073	3.51387996770698	1	2.22054517519366	2.4132403943857	1.49641239981707	3.01988572275646	-6.29422671798119	-10.3854954859687	-5.79345284905955	3.52597896798224	5.84681206342511	7.53385330473036	-3.43489689073655	7.24214039949534	-5.89267910690221	-9.28563463580321	-8.56183523407105	8.35132944204256	-9.06576358824192	5.72977877658745	3.86668642256292	1.55228261359223	5.0155751912043	8.61121074836657	6.14217412001441	5.57466272208596	1.11224938500495	6.12873434263312	-7.59518144314427	6.34445538987016	4.43121640437126
107	5.65475166832055	1	6.85244364755128	6.07627697123102	1	1.70990749372489	6.37486001407927	6.41215090242597	1.35823271241629	4.47458835879971	4.76208943040773	7	1.66204376815044	3.82798264091669	6.17991891835936	3.75483759918791	3.48843084418443	3.14027912018013	1.61145068403835	5.45111859274533	1.91991697927861	3.50620323325285	1	5.97325539292781	-8.68656154942161	-11.4304824523102	-11.4979514592028	2.78636031402019	8.53455520012712	9.46801484685547	-6.4033111462941	3.99575315598727	-4.9164727669663	-6.34166189967266	-8.88109280541118	6.74948653107815	-11.1675388756771	1.94738421416806	8.0388216226782	3.24763735278481	3.42736419220991	11.0478433358584	4.94028205714594	2.90838584412704	-0.228019113903139	-3.82393577880372	-11.4041750914472	5.13153936923688	3.86945990587283
108	7	1.30201655371888	5.18713788931285	4.99737999035627	5.13883302230536	2.69496851129751	6.79791056586619	6.5758066235798	3.13427674599103	3.27033250628186	7	1.29198769716622	3.7345090807162	2.78950547042209	4.32030847622261	5.97875265092369	6.06534146918038	3.43058296918198	3.27933370360807	2.16144262607239	2.23584109625394	7	2.72921506920924	3.39879325976364	-7.02078183587105	-8.38032514371634	-9.158568824635	5.37742426696735	5.84952453354109	4.8729757656138	-1.373120841236	9.79581516922897	-10.2138426911383	-5.68580742401266	-6.9364869035616	6.18214411634762	-5.77385567986536	7.07229192353232	3.91394212618021	2.17279407265774	6.94387989394518	10.3916502541327	1.22421088462603	3.22038598402005	0.413912867577214	-3.16212949760137	-6.15486604065955	6.50349797481507	-1.42519770270233
109	7	2.4857092095517	5.62091316798265	6.36508216032206	3.78009734824542	2.91895022291022	6.30916544426267	4.73770247098182	6.11383322098562	3.93763620587601	7	5.385815387752	5.56192663886301	5.67041946378098	3.37992602947408	6.62349749105478	1.74652764190424	4.88375223606157	2.83822547668512	6.11258018094824	3.97692656314569	4.76937136307117	2.36548641472879	3.15072485901451	-8.19060468864024	-9.86021504780499	-8.1785690152278	3.77580922705415	7.61279158710373	5.12645429553249	-3.27553254130776	7.13049747693658	-10.5109940102109	-5.70226289340065	-9.29875260440125	7.12426519890796	-7.24795987918533	3.02602217689981	7.63517837131329	4.35691748596288	4.75969550926964	10.2257679783537	4.04829254520787	4.23409010173442	1.71879057243961	0.443402771371238	-15.3348442546126	4.64044705224488	2.91671800731721
110	5.6697383105479	1	5.98711411213982	7	1.65564230982055	1.53217044512081	6.81731582428336	6.31686125856955	1.57234119682998	4.17745730084333	5.16450119691672	5.83447838184689	2.29653486287709	6.35231606536799	3.72980870983744	4.04373412362343	2.93488063140316	1.20086403426487	3.01241068362468	6.21719141691899	1	3.43204862039282	1	4.95434646542168	-8.80150939742748	-10.0802573050504	-12.1574666052121	2.2144368739315	7.61158187505479	7.9519878422633	-5.27328109396754	4.76111824691885	-6.07149208702815	-6.70120458019971	-9.48589208044239	8.70712918459044	-8.83205034694546	1.66350839509949	8.895209223849	4.22706668843227	4.54123373701743	11.1577610162041	6.97054039265341	4.04301888985377	-2.07018631520529	4.05482848298352	-9.79958452089898	4.16269177377067	0.345018690653059
111	7	1.65384698049442	4.55959496425825	4.9331461305294	4.33988657048355	2.63053111940108	6.01189547628451	7	3.7167420928444	3.62080463233358	6.61136036169553	1	4.81385101206791	3.35975108970159	4.362025978688	6.47124284334647	6.6170790404394	3.37879139695664	2.89731430051723	2.31223611078605	7	6.05003901716243	2.65777472337996	3.37872437281782	-6.60886163761081	-8.77239885140967	-9.35351965778636	5.34490934752862	5.10446680516169	4.39343645827541	-0.196938605651161	8.91544916964301	-10.3611275503117	-4.48049914277194	-8.14072536830187	6.66093526106474	-5.68506804153326	6.50217316385515	4.83453821470009	1.86330405627186	7.02286940285757	9.4542913241144	2.80316178199548	4.27471369295872	0.672814266139536	-3.62004794939472	-6.46489329598397	5.65770187364966	-1.84359291954063
112	6.94090378336249	1.56713685690108	7	6.39739738417721	3.55471220629852	3.08606396130013	6.32068818348984	6.96202122875317	1.64142843085814	3.83666305839119	7	5.47122894304587	3.13490387465543	5.90003290224056	6.42525449497243	4.28512942797201	4.65992603511908	4.64896099855795	4.21790415936575	2.94544808656115	4.38569692975881	4.70984495050843	1.54153242585521	2.79607562080432	-8.54814628987881	-8.73473734608633	-7.2628259172893	2.86579782410369	7.51795137047465	7.05976587133257	-3.53922181506895	7.03071340215923	-12.1145987735872	-6.30673260250849	-8.05444027068234	6.7477035771701	-6.91186431353403	5.55893064595052	5.51405531372631	1.93317893331017	6.07474063074302	11.6691131302166	3.2997983881474	1.10422165466733	2.29407092145226	-1.53715501749156	-6.52933485745075	5.35644526723147	1.47630171081588
113	3.2982013904527	7	2.19900016967684	2.97522965018652	1.86318112523954	3.29318823495341	5.84240928158322	1.57737891567217	5.38507916841448	3.27880867870634	3.68877759626011	3.89591791388513	1.65924366686809	6.88334126471533	3.386368009553	4.47304309415006	1.2694146457698	3.17381721261211	3.60230764671998	4.87943278741728	1	5.12110002582218	2.65542704920582	4.89226652626259	-4.32191978044215	-9.7994982690733	-12.3265310014918	1.09415764490858	16.5305727076975	-4.29429344542006	1.78541149214375	6.05192773527951	-4.65216951475312	0.143995695450376	-1.46043586766879	1.93241049060508	4.07928397898614	7.42795043235013	7.6125464138151	2.38498802637676	3.0991044421937	19.5298348132341	-5.0172266004127	1.2280738092164	-0.049688728301257	-3.76236699852251	-11.2411519340689	5.67164541026422	-2.19166483120091
114	1.79242375359556	2.18276142997601	4.01789348118249	5.77040208765401	2.7777113473148	1.99878541228839	2.99328591960315	3.32882449256737	6.31590612651094	5.80414614831622	2.21118519964876	5.15843022631059	1.89792120798183	5.78773686872633	5.12412671031223	2.00992924396792	3.94380838994333	1.11821911645303	1.53285737247118	1.33267009386558	2.77120578773439	4.07683694112427	2.28431864445647	0.516600494368038	-4.50470995765471	-10.6083925299609	-14.1425963666645	1.16018125178527	10.9865328136861	4.06328741981456	6.95907418824481	5.78088454345697	-4.22177891214054	1.14489532192851	-5.25550943582324	2.67667720462594	-1.06691949769372	12.5484304306782	10.5963360605559	2.72719282350984	-2.11708264578806	15.0672359871305	-4.48043593355105	4.14787618489124	0.160400000754629	0.00853482425145444	-6.81099368463204	4.46092961924685	-5.30300331344225
115	2.55032396649476	5.46344744286567	6.83819831489955	6.51188104970108	3.4672182313658	1.78696903360178	6.71315770542956	2.73679666442858	3.32254904612717	4.76897797186499	3.89551116516474	4.23046375955194	1.16425313012598	3.24313420715239	5.10624094015608	1	3.81883493610243	1.36862699382485	1.79011266427414	1.08281421842211	4.29383714732465	5.15124045251536	2.93292711109421	7.78463578535549	-9.92737351664458	-9.38182394801074	-14.4803174796097	4.30570556083118	3.62250082527886	4.22238755234585	-5.73185885145039	4.31607957732566	-4.97808975422248	-8.61217554643905	-8.75024649045702	9.39830097863598	-9.88576800368264	3.49309458781709	4.66495097268252	2.95841308817053	6.17346975324967	10.8593998937727	4.43897946444655	-0.0239888968359536	0.183824074811625	-7.57682897200426	-4.67850605524685	4.57533362066053	3.17021379914817
116	4.73340023420314	1.17570149969291	7	6.67419652471071	1.51572734288894	1.67435483179699	7	6.79413881908733	1.92137081998372	3.64200133963187	2.35644987954528	6.92608827296448	1.88823215583094	7	7	3.0364183006357	3.48241583446681	2.58707216748248	3.62712300984603	1.91808119667293	2.93561408129216	3.22246824171863	1.83890725944863	6.30770563071316	-7.23237105484963	-11.7512396961272	-12.0973499015102	2.8878578064556	9.11189063374494	8.77862574537776	-5.71455969066671	4.34919849956017	-4.68195626002864	-5.73693664763615	-9.20570361334327	7.68327661988227	-11.6027969151932	1.3014342999101	8.50993284457138	3.2581433106472	3.353094241118	10.9578286598839	4.77831534134128	0.732657972145895	0.249459667455895	-4.76304979921939	-10.0598310361993	3.915225700833	3.60808264679869
117	4.92147275694553	6.3358173247963	6.40828149310317	2.35481933281524	5.60986604487321	1.83360246282891	2.77126205943509	1.00315995449477	4.02886095503898	3.89166270763192	6.35360581050901	6.46927588108334	1.95805424887588	7	5.70672103962641	1.01541766452926	1.56921486355537	2.39916193491318	6.26483143421525	1.7912127313719	2.3351186970478	4.33902102828695	1.66719630596162	5.07128819956146	-3.70024064906119	0.885189223119947	-16.4446923505275	2.60716205947087	2.73551323833237	-1.31887715848311	10.153994905146	6.97037401099744	-7.60759743327385	-6.35961016088128	0.637191700916623	1.31258833750498	-4.41627330792997	9.59070052951807	4.9955945879757	-0.530013757402473	-3.28286619733486	11.1425172375435	-6.61254722113141	3.1979600908013	-0.0394360482174182	5.43281339258308	-9.49469985346568	5.22974517718416	-5.51420840378949
118	6.60411315942832	1.58468744775192	5.7568529508927	4.0459410092987	3.38322432778268	2.43123236629865	3.86139155481703	6.18478367885098	2.96994831550826	1.37660230979093	3.7105058117989	6.25883005696469	1.59470462018552	2.41704481404163	2.20807186513528	5.66950709549509	5.09144949080514	1.28354102439278	4.48365075039072	4.518695968043	6.53045120364589	5.40083583274895	2.01237945004002	3.0628319941758	-5.17830853094671	-10.3857910930833	-8.23684708549795	4.23404953960758	6.75582824571456	5.26702659764392	-6.52880642186837	7.40730917376753	-9.72804212313552	-6.82748844644297	-6.50334238302271	3.71810672135298	-9.03619522182046	5.6423409876422	8.60327564299584	3.46722872749476	6.54736417695807	9.93431895488	2.61370936449848	5.7596213679508	1.69983217302152	-4.66916091565286	-6.54926654536524	3.96584927382086	0.290942467606641
119	7	1	6.32790343179886	3.36407340780749	4.74831756593439	3.47667079563425	5.66580693456676	5.04318275287823	2.9460988398329	4.73675302785537	3.61293728659755	3.9125062554826	1	4.44306853445053	3.40885216795371	6.66768194907386	6.92171216530643	1.76961231579353	2.55608927133909	1	6.02964035893885	2.50667515450534	1.77615790156032	5.30055203573599	-7.97290572171919	-9.76064052894346	-10.0011154471118	3.90289699854945	6.59242387902924	7.79242159113078	-4.70727932133635	10.8331169207792	-10.4857009284766	-6.4975578883566	-4.52930005263968	6.21176491920305	-8.07055082075292	4.90694804145481	6.52552723516681	2.26545127955168	5.12554261467639	9.53391161595103	3.32180041576488	4.38681400834903	2.85177679719688	-3.01275461646866	-10.64211478449	5.79598574399619	-3.23591325235169
120	6.73174742346683	2.51360739444416	7	3.73405893812519	5.57180476440613	1.9166679527368	6.0509453470199	2.81781807918892	1.00495468277938	3.31188466036972	7	6.17350373577011	3.74392382908766	5.61532198696855	3.84898550236565	1.40474568675774	2.41643088394332	2.41838788068026	5.44321144700856	1.43622740494223	6.39620175929487	1.87056255648003	1.03236964579188	5.90696156047107	-4.71194514009373	-8.63371037980172	-8.51475611834067	3.40953839149026	6.42989080844146	6.77388428126448	-5.54651411699134	9.56175029552436	-10.259478981915	-7.07105358026171	-6.0189409406867	7.07436333772824	-5.67816745102556	5.61043559378031	5.12439753886247	2.98684844816653	4.79462573681454	8.71494899182948	3.1590866615202	3.80731932188763	3.88054563988129	-0.781598646339241	-13.3108181154953	6.00944124873398	-0.714934514692455
121	1	5.50602521695571	4.048042600821	3.24030393687412	4.08021200871893	4.70895210646381	6.08790499792475	6.50201092338543	3.51523313182068	3.99545663594266	5.6784140703303	5.50231933334046	1.48660397063834	1.84395661422963	5.55352609353381	2.96422813651337	1.63445857739876	5.4603552886416	3.78757141085561	4.67287671567715	1.35635656481776	5.11840500606215	2.31150448715345	2.94445824671375	-6.99648238941303	-7.60267840395274	-8.42018509543293	2.03711415198346	9.8411575665327	3.10036324132199	8.3214361883283	8.28644196549868	-4.6304826303396	-3.20687744836821	-2.4198214004212	2.84731425330455	1.89127833848112	10.197450926793	9.08285246236626	3.50820927622736	-2.33457185642207	17.329995966735	-2.73963953089279	2.01206725261173	1.70704105016873	-0.605509342050521	-6.31144292547974	2.4914540857039	-6.58222282146458
122	6.34636383414958	2.60041972491264	6.62447459886187	2.27519777202061	5.4702643829469	3.19819447072934	6.62259947659712	6.41884978144432	1	3.56380246114418	3.06891252889393	3.66436444636854	2.42717114628413	3.11794186864009	5.65335597770346	6.7620122994505	3.6228078283915	3.01971586282677	3.58868883736345	3.14991539090974	7	2.67735606170251	2.37435108907757	6.34569565119003	-6.44500037744825	-8.15166307856943	-8.35108693341497	2.99193464261912	7.18516183633714	7.60803417276518	-4.45004400236675	9.89536502835022	-10.5840715734264	-7.45085623579815	-7.35160078311697	5.59913688307044	-8.52954009589885	7.18342639853666	4.1088708109082	2.49995310508841	4.70021234646914	10.5933521022103	4.26060797634347	1.7346920737293	1.74565058818796	-4.86012784824029	-13.1550754511256	6.08994935325764	0.20278981004811
123	4.21367383054759	4.3749096264611	6.68837297082159	2.25774684160797	4.35396254380138	4.7537585035153	3.92476103401057	3.43209190457747	2.67056563310748	1	2.94901791818372	5.24094565940472	1	1.69027315905457	4.64633823497793	3.06185068924083	1.88765305797975	1.45102404012933	5.40798727347438	2.06498099291301	2.53221915254957	5.26192505390182	5.87626093073502	10.4988101388439	0.687419981769984	-10.5893493694737	-9.68788370129633	5.22426311984846	11.72123211318	3.57675318844345	0.691991584133874	5.70446935217201	-3.86187086104128	-10.237394989493	-10.709758425251	4.99367738778174	-0.881023949372654	13.4241855224909	2.19647678962132	5.78235536424239	4.41796175095928	16.0119508079236	-2.63103513839097	5.13531551267503	0.15894863027072	3.41948124898319	-2.65328584245932	5.67286601637649	-5.94987931057497
124	1	3.35094070345482	7	7	2.60126748383567	1.88786716517719	4.7138818292905	7	3.96430722278234	7	3.71006702905595	3.99382306893252	2.3525463613888	3.592979692265	6.01425106958154	1.2460036400452	4.17612853234056	3.46553889885839	4.35444905617088	2.30647178883715	5.74326619510451	3.56716914153588	1.34922728189228	7.69207828989822	-9.88460572979147	-11.5037398110484	-11.5297922565131	1.63514589534732	8.57711580625929	3.13364272739069	-3.90965117485872	2.31112949907838	-6.37933139576692	-8.54453268944479	-5.62071203208184	8.37368891306473	-6.19469361168173	2.33847099324146	6.57876698781953	4.52479968082318	7.40815932772791	8.48117116822574	4.67843363578917	1.39932131009686	0.032297142384418	-4.00807465633235	-13.0790958353639	5.57216372047713	-2.52521918220491
125	5.90789389924314	6.24100155545278	3.79194077492521	4.86220932419808	4.00941540361265	1	4.0557194490741	2.46890092250304	5.51475485336754	5.34997553369355	2.97053151709333	5.90846308708259	3.93089204232131	4.63925615426534	2.64501857526964	4.52042177306254	4.36655808935321	2.16974577419515	4.59131069723044	3.32702773371467	1.63074428552618	2.62624790766205	1	2.92269180421601	-5.33030724262138	-1.8315405925763	-15.1015843646521	8.61147483090668	2.33617517350321	3.63382577316417	5.23205120416769	2.53277622744789	-10.1726754414853	-10.2852290064557	-2.33300307322296	1.6304692292767	-1.14675951524061	10.2508375330278	5.8206553209078	1.32137777767876	-2.17737492332347	15.2861397376162	-10.7902090428812	3.09383958578297	3.00609345172555	-1.72165268282356	-13.9948555470626	4.49442029554298	-0.838135409689787
126	7	1.44106074817645	4.63452091900693	5.55388330977406	2.23000691023475	4.17404453147342	5.44071762612889	3.82927635178417	1	4.28466247942854	3.63598992260957	5.7903642759039	5.91684684520577	6.17275497610763	3.76527610243468	6.01763187054963	4.19554782262966	2.14908513392791	3.99978005876782	3.23709200377038	4.38032387588845	6.6467392733293	1.16089634641323	5.70820001871014	-4.90565415266927	-8.73287341243892	-8.73860634412428	1.9237107959436	5.96984633734156	4.49808788809264	-4.70556180813561	7.02463501803542	-5.78061994685117	-6.10095164803859	-5.08337651467469	5.95494535151787	-10.3566691507658	7.13968159523417	8.28330577154567	4.66191156352	4.80697392906573	9.00272745776373	3.94028631071513	1.00368889531558	2.53205020208157	-1.22024406578244	-14.2630448333307	6.1975169372741	-3.92618151530698
127	2.33962213770996	2.21151443055746	2.25781516442034	3.87765163495776	5.09269845864833	2.02872735995433	3.09297922153238	2.212639789793	6.51027749790716	1.90525709054877	3.13044136575811	7	4.59498178067293	6.18125811872397	5.11072781436584	6.34901480246352	3.72358216176665	5.58214781600428	4.05626236565915	2.29062150808103	1.76014041681582	2.02022583961108	2.2159220491482	4.73129456302166	-4.7324924892722	-10.921346047949	-12.6695512569221	4.9115930745358	14.5688084200543	-3.7809808172492	8.17265876821114	5.88977906697473	-5.80331016796084	-2.91950663486833	-3.59282331476714	5.94983214320287	-5.23076379009128	10.063184601698	14.9311657372616	5.2359308279675	0.85445092479999	14.2791069071307	-0.181754116822379	-1.3516208441581	-1.10783476994787	-1.96407606318743	-3.35725830641577	2.92436819983869	1.14925949441909
128	5.85822173452806	4.5015742718323	6.30714157373457	3.30328841255008	2.96317102877582	2.18468671230916	4.50165531197088	7	5.79141139596108	7	4.44160948240576	6.53182930608188	2.58989269129236	1	5.71286622788995	4.33821172848508	2.04588754482312	2.49339852223204	7	2.1630770139547	1.79837574957357	6.62690553812182	3.7925510656173	6.36440074326979	-4.44204411074355	-0.156001408746309	-13.5821173103579	3.24259579965321	1.53149208614301	-3.39492821575631	5.91590049964173	0.953184729236527	-12.6540935062314	-5.19282938120429	1.70285966184583	4.44459807955981	-8.92291794382908	13.0643440233603	8.79304091889135	-0.875388960865817	-4.57765016913471	12.6769550105145	-11.0427863893573	-0.828073162587204	5.09321297533029	4.62793744226122	7.50491850088506	5.62456422988892	0.732018111763194
129	2.09971026272348	3.25049739157128	6.15699026531755	4.55735452904805	5.48114228058752	2.7735652446787	5.02532357690948	7	3.11710895867355	4.33034649656983	3.37748669708312	6.48778101376534	2.67689170210757	5.90142335256045	5.54643850924654	4.75982617331934	3.97098524420105	3.14319358109776	1.43616673589836	3.27922229928974	6.44840173122468	4.3435447512882	2.05121987851616	2.77301934480415	-5.21105413054038	-9.42213136730114	-11.8622200639003	1.90778902370508	12.0865565151107	3.02490707872258	7.92362223479835	4.19212531622472	-4.58226032804698	-0.281345236924356	-1.34014407545406	4.35714935277926	1.26316996663708	13.1060948785202	9.0293601901833	3.36221508030369	-3.06071343887936	15.0876351383757	-4.61323799929761	1.4585231898398	1.25769489058078	3.51409061680849	-7.1904456701971	3.16329365631571	4.4314823064479
130	5.98673132956978	6.03416998401532	4.58968498317523	2.53928431517748	1.90188592806487	2.4422199370169	1.32397955068467	2.86779988280824	5.80643920117764	6.77119035736081	4.83766402422266	4.74022457258281	3.63594475704974	6.72542519250731	2.00331698741613	6.65796892956558	2.49356300087549	3.63661606303913	5.59078416780229	2.51524156634226	3.41539168926393	3.43744429813725	3.88406948848225	4.7880686681743	-5.87177433544981	-11.3002336389873	-10.9008351294559	1.11430317154731	15.3059786766815	-0.491692732584752	3.79948248504219	1.36653393306186	-1.29312336528152	0.353667580891868	-1.68237564764805	0.984134186531436	3.9169690699464	7.6783103891567	9.98217414077342	5.35319880975068	2.30722412230519	19.1556769071025	-5.28290301794991	3.61536652215602	-1.93244047506652	-4.97853296657398	-9.63833643992578	3.07795490353519	-2.67019850937381
131	6.07584897541947	7	3.84236631938775	5.55766962118826	3.52145350202338	1.17170158560704	5.41567749550765	3.37980846482917	5.34414776836056	6.01028528880559	2.6593223334587	6.58285252218029	3.94266018019257	5.52866690576992	2.58634046823959	5.29497391519287	3.27919441231417	1.77389415605097	3.92651987507051	2.92673911268182	3.13363334807284	2.09816334597647	1	2.46457592156968	-4.95164400018876	-0.634173703850462	-13.9312546192084	8.06739538059081	2.32606039758661	2.71561764745328	4.60400992480637	3.58177572895638	-9.03341003091001	-10.7207687294949	-2.15523180830755	1.66370309725566	-1.26687299053265	9.6610369831708	5.56803253713326	0.930130423181027	-3.15019883133265	16.0464685052461	-10.0722062967683	3.91978062760209	4.06352225505308	-0.517981636052507	-11.9295893229697	4.0444457901064	-5.27731437892365
132	2.98630275810047	4.17303139686142	5.3344084797691	2.92738154458023	5.19910347531075	1.34407082287894	1.03628928458141	6.86713581687682	4.90771129794252	7	2.78204397726806	4.3624359970474	3.17770250908954	6.21641489146206	5.48471067248474	3.83489523708863	2.5064368091942	4.35267712946604	1	1.40647929872101	6.51980728508012	3.51367329849362	2.29098816733884	2.10704610540425	-4.96523954725835	-8.69474003018233	-12.7218274683988	-0.181725762971709	10.8094625877933	2.47196406652295	8.38715733135278	4.86506370730977	-6.17146209214883	-1.30045138081722	-1.44195395656672	6.51035014467718	3.79993976575891	11.9264982895315	10.378986488556	2.88617606344033	-2.70517105663261	15.6749314646952	-3.49373180812461	-2.2413838541421	-0.241542041556211	4.43310434509457	-8.46881823198814	3.01456883847181	-1.01231195761562
133	1	5.52532033016785	3.73362370441044	3.96595246339768	4.88959588982411	1	6.80622639226932	6.17531699485041	5.92950652832939	5.381662485781	3.56490971013695	5.76722776932887	1.6412120469936	2.04943942676723	6.58435697012717	3.58611735334075	1.98880650371794	3.05121480157116	2.56583095885972	1.74037411808117	1	3.61968514393669	3.61542236713507	2.71888015301574	-5.89650752897801	-8.40616306047177	-9.18110440785883	2.00281070826233	10.5319714170104	3.01034004954558	8.33619208850042	6.74736829707454	-4.30424182450562	-2.35109002074564	-2.3594855012358	4.05339625879892	1.54515911047457	9.62778136442429	9.77352961032248	2.77018987128464	-3.3406614738064	17.7301841077109	-2.65759215319198	0.59489066623332	3.14576844800018	4.08442367304722	-7.14660144615991	2.53092339596124	-6.7243723804082
134	1.67326431931273	1.46657745989603	4.75240952491049	4.66440544787264	3.38135948384616	2.17414393354998	5.71810873596717	3.39618921039825	6.11383365778596	5.51978253727593	3.57113647878785	6.12015876469934	3.85644418685395	3.90787271459885	5.12839556729015	2.53623044448556	3.09866998738258	1.61491412947631	1.03527868913515	4.51214413456998	1.99208751712621	1.69140200232982	1.61357326726399	-0.115502630967417	-5.11484363185934	-9.97166045460132	-14.0868888727605	1.693255793482	10.9456275637182	3.19904195116479	5.8602940821969	6.24746154775171	-4.46358724944503	0.899342634715563	-5.10565034490389	2.5486017014332	-1.11941945555098	12.4212750156707	10.0509860859045	3.27415613946938	-1.88340161900522	15.1866609372474	-3.53603419210797	5.80408866971988	1.65401242911556	0.461451981402875	-6.67917238358011	3.87021707350066	-5.74853870331699
135	1	1.08933534217454	3.57512679270241	3.88654495903032	4.665997910999	1	3.59810145536532	2.07591620111611	3.73308209227703	2.81671709049482	4.93006830429778	7	4.10600442814154	6.07322873985844	3.69182628103765	7	1.16428981188296	3.86531327161605	1.06693866807041	1.26008855796655	2.92202071596613	2.87167400736554	2.4074974068556	4.32134122003706	-5.82870033381271	-8.65924055182044	-12.7116469929337	3.48059418772162	13.0960326265557	-3.21462663963226	7.53878436449137	5.32268543395336	-5.71148613562434	-3.0181256081027	-2.69811561813784	4.20040779326891	-6.03541325291629	10.334180204029	15.5806974186065	4.50525807055859	1.37838234497184	14.7972459622997	-0.878682975571759	4.08596763972221	7.52971055863103	0.285366654311415	-12.276132947472	0.166311719704947	5.34136231044104
136	5.20879611832037	5.57727846628685	6.96885564248121	3.09359666494093	7	4.42635986117199	6.96916482404121	5.87966780627	4.52617506990453	5.46183251036439	2.02267434915818	3.10338298102309	1.27936199640209	2.9760559183725	2.55328873910099	4.38537746515835	2.5585815750926	3.77567625956554	2.66888462150358	4.96938822490164	1.28061113686652	6.04110494444461	1.3313053869027	5.88521768880845	-3.94829871206917	-0.167226840317259	-18.0427141233512	3.72477472189389	2.9490763052907	-3.8438038619631	9.70887834917423	4.09721867090047	-12.5303906535537	-8.04502479838004	2.04414131186298	3.29817694492044	-5.05687914075634	9.66198192437935	3.85495045388042	0.330731908486796	-0.487088921203608	9.52167637378525	-8.01553617685989	1.51756989600605	-6.75097267552095	-4.93671776902452	-13.379638863985	6.88477682186601	-7.51564090825329
137	6.66901241291815	1	5.06139367589901	4.44655876826251	3.27230587185454	1.44650617768965	5.13453302147406	7	1.7999557984387	1.20712752337962	2.93147656428296	6.75352485773875	1	2.49235042289375	1.59491194802062	6.75278232311218	5.45281462593543	3.4226355772444	4.52021322350484	2.84896718172729	4.2279527414995	2.52322436200124	4.84426767890688	2.96241053213833	-6.61364284912845	-9.9566571903028	-8.94754310911978	3.34450373196681	5.93301198521466	4.46135532547404	-6.21218079471866	7.06964220764153	-9.97812240986506	-5.57810200756466	-5.47026204052021	4.33249564792528	-9.20944641061567	6.20013048928504	9.03609155071113	1.99298632320275	5.9550338856149	10.8960183750048	2.67126560279079	-0.000635345797222325	-1.50086673732178	2.45293835750827	-8.12718898605267	6.08600843573144	-6.88087072096271
138	1.87142013005913	1	5.06190505625098	2.71385359335007	4.41180660781754	1	2.99888012850627	2.79891090303398	6.86555680222219	3.7785542443278	1.94129152658007	6.24806627879595	3.14453253163986	5.08676472052662	2.32875898068182	5.51800438420402	1.95261782842593	3.4729810316775	3.62822137312996	1	1	3.61011618064668	4.79703832046066	3.34250975964891	-5.18969949033048	-10.8824736945295	-13.1423782744105	3.5524434876853	13.883241589299	-4.12261629355538	8.10164804541596	5.67818576805102	-5.19012369231512	-2.25597259068337	-4.94938391999237	5.88638321236067	-6.23599819075755	8.73737233915501	14.8579895881585	5.31586708445872	-0.612532662726754	13.5615281216116	-1.68852166501994	-2.51374726355115	7.65048792457539	4.61697085447469	-12.8816411770773	3.43533566097244	-0.00596437910630432
139	4.0662799510956	5.56233482426973	3.22384744142909	4.40000233542173	3.32177281510587	2.14177609563315	5.22307474851825	6.73862969936942	5.2853915293458	1.19092853910193	1.28858064793775	7	1	4.42566169115357	7	2.15939365277287	5.41150642541041	4.36632123039867	2.97893207849712	2.37245680109184	5.36196867813633	6.40128871021176	2.75369171485902	1.73228323912398	-4.72781979477569	-7.64450499341814	-12.1959394312592	0.841052758023788	9.93278888152837	1.91305849220777	8.85967923959857	7.72004805916868	-3.9993732274376	-1.76631480319051	-0.244070631020807	6.11928812551469	3.57909912093622	12.2170412697058	8.3929288646965	2.05409537290087	-1.86581727421364	15.1449960390248	-2.54972136328478	-2.36654838438127	3.0706994452032	4.65746068792522	-6.94418203770445	2.44723239432862	4.04908806914562
140	6.97557974616203	1	7	6.44098560941929	2.12603974006897	2.35174136389901	5.92255616799755	6.91587860778536	3.08979678145729	5.38023589090501	2.85264023380234	7	4.2272500594542	5.42041970577623	2.01171641586171	2.92427453276343	2.13378775104687	5.72077405580902	2.71234897950936	4.39286644538486	5.22451751231568	2.61445412437085	1.43292948599677	5.13441022459777	-7.52630695709274	-10.3713427160685	-12.0928794747525	2.3628800363617	7.09458767185792	8.27628836290139	-3.77699388815001	4.32311120925133	-5.10670853101019	-6.04377825024973	-10.0078888055976	7.16723759056834	-9.84117450156841	1.25669217485246	7.78050131507598	3.47636879846862	4.68733648804852	12.5020985809969	6.33656740658294	3.30386476741849	-0.563315120854787	-9.78101885270578	-10.1094964941115	5.28942064203039	1.48244373799385
141	3.86293609320817	4.94652940931353	4.64755898483688	6.11330322878332	2.03729876677178	4.23800972045861	7	1.69223915111832	4.6241319920269	2.33430839873993	3.68960961215728	7	6.53547407897941	6.07254548880881	1.4102378268144	7	1	4.71415983376999	5.27798678944508	5.96029304376502	4.32111529577553	6.72637722517066	1	-0.579519137388212	-6.5780601582101	-10.984612065449	-10.7597666859571	-1.11630675399972	14.1584378534704	-1.07282592158032	7.91618775814221	1.91706977770509	1.03489512002801	-5.78349808770171	1.25301295837046	2.19754810989323	2.6024622324422	10.5799693422951	7.84252796956066	6.89107742766504	1.30456137585875	15.6367465871061	-3.18393231324211	3.87475823512535	1.88472306432647	-7.28115792353048	8.9447970183911	4.1995492225091	6.25945368578983
142	1.91365282621303	3.31220732442049	5.46690433433808	6.30809872256282	1.56387472480884	3.11283026151241	6.02663562748677	4.00087411167309	2.75125937796182	6.0115140312097	6.75854629176614	4.47877259033528	2.52605372996685	6.93111692481702	7	4.85405783612018	1.9304094844002	6.2257731041991	3.39655242974834	2.75420621318341	2.68414228840362	1.7852123706054	2.11924098580838	1.81886796329943	-6.16201844605571	-10.1787120112292	-6.28796438567126	4.09248783659583	5.61186739856845	6.55356321176642	-3.93656232479766	7.15428720047076	-6.10116677224081	-10.4539577313875	-7.87313382981286	8.30084585707912	-8.80378245177984	4.69720921401361	3.84446425275264	1.66887886664303	5.59577759785306	8.65492107186945	6.09777457314868	4.67147482263915	0.762464622247429	0.267992323006163	-7.78381893994562	3.9843045964071	4.37392160892509
143	2.02317571719898	3.01396205373043	6.0030908396199	6.83066113184041	2.16385658820069	4.01523089710533	5.87386126291739	4.49092558502764	3.15663145892544	4.42328694631293	3.63433527784325	4.90303723943986	2.66481730941584	7	6.60067379220859	5.3273042946979	1.76322075177905	3.54259781301627	3.32269817327064	1.13092020707571	1	6.60588847904946	4.10520846507768	3.16914253905628	-6.70924910585936	-10.9567689711475	-6.84927525772925	3.30574851214059	5.78391500116089	6.07257941689905	-4.31315380869436	7.1918821636038	-5.29220074923617	-10.3155777906147	-8.09834536791281	8.21737552925507	-8.95481793559796	4.50011875680289	4.48357596098233	2.47488536638337	5.94925187536639	8.35483616953556	4.87772884793299	5.88633610758025	1.36602988007576	4.92459119791577	-8.05741021345154	4.47046910293319	4.87448183387074
144	5.45635035065174	6.06381274871507	4.41677934569671	5.65595770249851	4.32395030344913	1	2.76970129055732	7	4.90215803233652	3.79908481864947	4.18071808808584	1.02819334160393	5.05823122219705	4.41621150252444	4.71389703724311	3.8907167433067	1	1.11391789758877	5.91767580946519	3.31767217312764	2.72077675733362	1.79461383508536	1	6.91297710083783	-4.29980689048083	-0.66882758206644	-12.7499862488291	1.12025675519296	1.68258259554597	-1.80930013406928	6.65473675143366	2.6952105755589	-11.5372434567342	-7.8229345675352	-0.136758097297818	3.84943587577002	-9.00684634066968	13.3832441133166	8.79475321365682	-1.47810318579715	-2.09293164196093	11.0665590009767	-11.9842143746722	4.60319161667427	2.18871859662413	1.64871674949822	-12.6157389196072	1.51472369031071	4.03574565348196
145	2.77807806296149	4.4478964939068	3.4639112591077	3.39428286845574	6.82536321086243	1.98313094705734	7	7	4.10632723640566	1	2.16004974246531	7	1	5.5748310065864	5.75811927586109	1.85004134902366	3.788223371243	5.07503468085839	2.24494481275985	2.32598836210151	6.4930654659436	1.9718925267027	1.14505455679804	1.91896033892809	-5.39340554803463	-8.91442198901549	-12.4281859809777	1.47816248828377	11.0063927508493	2.12506374413651	7.54363582852985	5.87122396767455	-6.85563715712246	-0.612839795874778	-1.55295895553382	5.18528290042646	1.6781235636457	11.9875993510556	9.81542958032721	3.00448255051237	-3.79626820907863	15.1149192103485	-3.7508391641136	-1.93620463537766	1.15462753353515	5.13067742268166	-8.05656348106427	5.52611752472894	-0.72622582828801
146	4.3969145104959	7	6.59193010073805	1.80261896612454	2.3850377886132	1	2.90151792169093	4.38930286559598	6.66962891272656	5.3458869835696	5.23837310905224	4.40819451460675	1	2.20233742311557	2.19328710947637	4.71672048856248	1.36140428904673	1.60250584688849	3.9322499054588	2.02263756810394	3.67456304512404	6.30713082794121	2.95706994360133	9.8844499874184	0.489584443412321	-11.7583412925118	-9.9273581008624	5.39215073468311	14.2211010784388	3.69333953714603	-0.553079461231803	4.48395465970847	-5.36104771767746	-11.7371376925592	-9.44592973298039	6.32946858366404	0.556967727283116	11.9335980598102	2.72928399708708	4.85916419837705	5.08967843537366	17.7841363064041	-0.948105880457966	1.332694649317	7.72723223073671	-6.54621746321186	-11.2036189104875	0.411200529668034	1.77359644929165
147	3.84463947534795	4.84424080925456	2.77275315847653	4.28731508831846	4.10593854840035	2.16164363777416	2.8458776110526	4.32774854338103	3.69738624196133	1.66780460399724	2.15380321375186	4.9431107501729	2.34815746691022	4.28761410692562	5.7138686292877	2.56052489869746	4.9376880383055	1	3.00215272612229	3.96371969684607	6.31091344503088	3.78237484710759	3.35574703054719	3.14643002571649	-6.03642328914149	-9.88410778747761	-14.5039137581161	0.164547436472944	10.846043668043	2.04146966797951	8.41395205075605	7.25868255711171	-4.14158734074341	-1.56931850033151	-2.27717137307195	6.33762862923262	2.88036444089787	12.9799883682386	9.21567783400088	0.0440649313995853	-3.15717101295288	16.4105408908749	-4.94961813669903	0.764574690936268	4.89163838417251	1.79242936524839	5.92732446316332	5.20330327847525	-3.19254488778232
148	2.68167948504639	3.42878491051499	6.54091439053575	3.37737777025776	6.30608776181718	2.22492098143939	3.06314605719662	6.57666631080356	4.18518194313203	1.29796243963325	1	4.83650287960834	1.76441715202786	3.56347225228658	6.53025204978494	5.62821992927586	4.77096101023688	1	4.29679345828993	2.63470624134346	6.77942758300662	3.47459413595499	3.88085899069029	2.98603058169827	-5.54670198673079	-9.74030287454971	-13.4881991796734	0.506131407921994	10.1787694884764	1.18254316826829	8.21389884956861	5.58812671722966	-4.69118993732878	-2.39268442117541	-1.62195884043951	4.98934980882325	3.69147661506032	12.0187258676062	10.8614797785432	2.25751583225164	-1.54999186204971	16.4975935639497	-4.56677009969931	7.53804539442205	3.53152836195433	1.62896454813474	6.031885219023	8.09234915938056	-1.04429874091264
149	1	6.66555911088815	3.72015287306599	5.26403944468005	2.35051054752387	4.51566107942467	6.61887330693408	4.79788207976353	6.81626947964677	5.22676789051296	4.34432198645274	2.95122710201186	1.63029881094191	5.75780854529652	1.19196699262641	5.39396624905151	4.87930900863839	1.08354276188789	3.39630661533297	2.8178110991823	3.56341737163029	3.9361951752506	2.92892390659068	1.29301203151699	-7.67139874902897	-11.0331827582703	-12.0107365903483	4.22467526043439	14.9118546751921	2.26665177681642	8.9038668946494	8.89510134711816	-0.967823115199932	1.61217773526665	-0.911943175031936	8.57059275925435	-4.44954372294534	9.25852885315416	6.0527846224235	3.19534865548417	1.53463493660146	16.5644200888668	-0.0489347453208563	1.34821556799573	3.27188583986796	6.11835036629625	-12.7800018976957	3.57671631170927	0.914611666111893
150	1	1	3.1861930316941	5.03471411957204	4.66305940348585	1	4.31443493721351	1.53720548435162	6.24255860864125	3.19353233500013	3.93326544127764	6.52778753413474	4.0230887441228	5.81209734800243	6.00657165611615	6.91255689629641	3.10454587689371	3.47672008208802	3.2221713954988	1	2.84902108915669	2.74945490199892	3.29429243935542	4.05454626590828	-6.2893987648633	-9.25383093698851	-12.9213996874612	3.7292653736724	12.6606945653424	-3.84171246807465	6.4514949307404	5.57422461579656	-5.27655892859468	-3.30359522193269	-1.73128934774845	4.01205805450517	-4.78131227259613	9.84137616868767	15.5201436229429	5.08950229443032	0.83787063258288	14.4206756842413	-1.03720214036597	4.56776835174385	6.41404015294891	1.75873035339035	-12.4754815780221	-0.231487011547157	1.12077360079581
151	5.55023504202841	1	6.85493445261561	3.95153912401934	4.65926253974125	5.04528965704497	6.11433516294522	2.49589158261426	1.56669423548729	2.63166464977786	5.56250028895051	7	4.11260171144276	5.84178542933551	3.74481223676386	1	2.46884165523745	2.30058453750098	4.42923515111801	1.25743410634486	5.44394703326572	1.02352441376022	2.31096150277726	6.17046277615859	-4.59805350791758	-8.40479752917702	-7.9433966090144	3.34344420672554	7.66551655753975	6.61894344322682	-5.70175399651339	8.72504740019344	-9.16531797537147	-7.98661411485316	-6.26982912596659	7.85477821238427	-5.82135460349399	5.30381908795014	5.4054254790585	3.29993692935555	4.71774504992312	9.78077458588166	3.41991193092856	3.14059137442313	3.33056829766468	-1.06258096250347	-13.4215250323825	6.36619702894999	-1.59766779639671
152	5.68848955561601	1	7	6.9675605093577	1	1	6.69716329584812	5.89844198579264	3.38200905394491	2.59041778482903	3.88845484444514	5.84779744768129	1.06453300578799	6.21260971384192	5.79170499806979	5.19244423746315	3.15052047179066	3.05823383386504	2.16055048233764	6.73093126046332	2.18184816911711	3.50939968587892	1	3.98028968482211	-8.83831436432548	-9.74501083395927	-12.6935721365511	2.70664026255504	6.88550601497267	7.99270943765226	-5.54688266680653	4.7275295431106	-6.40320046023459	-7.11887150242388	-8.98637718908923	9.43028438578632	-11.0064967741039	1.87286885455025	8.11690240293379	4.20286628922296	4.63399776874679	10.5979050470033	6.46725159086187	3.29146546568227	-1.99207155505331	4.07957082885015	-9.59987176227261	4.64474936879089	1.19061228030449
153	5.32246379656642	4.74391550870413	6.57974749332646	1.38288025459312	3.94875832009892	1.03739401212732	4.13048489397583	3.33237683819834	2.39529492425414	5.95320139787213	1.71487984917567	1.5309884663681	2.11183721810364	1.63530767165424	1.68452439638248	7	4.46005080840241	2.05145714145942	5.17138784839898	3.24033150693387	1.0409341517213	3.28824756572435	1.64818248573865	11.3989362270024	-0.00203646121673523	-11.5039026267292	-11.1759428233741	6.00346277938386	12.5596728243626	2.56631939428153	-0.784507567497671	4.88596902716948	-3.07172406981208	-10.4434314795911	-9.35973821507683	4.43926586779371	-0.469051916476498	14.901887862539	2.35973369300982	6.06760571166633	4.04419572731606	16.9537363797579	-3.0214852406753	3.30135301768324	7.42190242786373	-5.15909787875431	-9.21783712927172	5.89456528212771	-0.257989821113559
154	3.17206194178356	3.73976951138716	4.16903563875233	3.3855139037846	6.4481448863024	1	6.09455303147348	6.79665862717833	7	1.59807468652738	1.17071714316541	5.18976895780423	1	6.14840562187196	5.72598005351313	5.93341122691264	5.13959662224177	3.16878128483127	3.45216524025556	2.03407664448516	5.95706981432402	2.51825656901393	5.33533085244103	2.03582545493071	-5.91082474158849	-8.94036712950897	-11.8798044833565	0.27763472776487	11.5899755475523	2.53679961537559	8.01429816953546	5.82706146781737	-3.91523467098074	0.414706613183231	-1.94854388939969	5.47059117872082	3.2350678258273	11.7570793542442	8.74973041631798	3.17645505618126	-1.32252078851456	16.1514034624294	-5.15996908123095	2.04404842338044	10.6836639870758	-5.98464862381309	-2.49261455986082	3.37189246861283	-2.19197491135415
155	4.47798764655466	6.21130224413222	5.29163254347436	3.71033606668694	6.29309402935579	1.4831146620885	1	2.58227627760407	2.5622125153271	6.33637333880596	6.52687420898928	5.36498709209919	3.15303533063368	5.36252853877981	6.79242160871294	2.67569233187659	2.25856889406003	2.23201899298972	1	3.70970886851	1.03693411961411	2.81586050608968	6.12267488505282	5.27002253822167	-7.57222738462073	-6.7732761343033	-10.7929069598035	8.68267773642758	14.8508357458201	-1.36900748740152	1.14298380769898	1.77259512111325	-2.99272242072741	-6.12876121134484	-1.59391069256541	-1.8448614282988	-5.59151149952771	11.0180111582112	3.43498959310009	1.17225081541621	-0.648229397911602	18.8795639609211	-9.77869565833254	2.30083604608663	1.71440283200836	-7.23560493702403	7.66669938023002	2.97681623872723	2.41672364184638
156	7	3.73325744269805	2.99121185116701	2.43662928653334	1.54636427357414	2.59148613442572	6.03000711506165	3.75301133025867	6.48773815976433	7	2.05743726535052	3.36975519747363	6.9276127314061	7	2.69475159091278	6.53404020984879	6.02300176441459	1.81848205910461	1.30711105368043	1.12452313856469	3.35579209466967	3.64584697999304	2.27336966473253	2.52173406874943	-5.23401183954177	-10.3016010851344	-10.48849961386	0.965617877362117	14.6011843912357	-0.674613834865836	4.02463745043036	3.40055501238318	-1.12293538723673	0.244873312167211	-2.97881400798848	2.39750893857612	3.5210632213211	9.13147909856014	10.2652884301996	4.34617371182791	1.41686057728067	21.1910448700076	-5.74472824049339	-2.72970089544254	3.76480369262472	1.47534086160628	-11.1768488200714	3.40311545741352	-5.43978733883077
157	3.65291243401204	6.18737247034106	5.18004675025192	3.36718254007025	2.60421006524972	5.48589793425158	6.54731736383743	7	2.90983998472965	2.58482331181684	2.30211487484692	6.10080955125811	4.25126618609862	3.82491469312931	4.90222481404251	6.4096327895656	3.28455763416201	3.8284943767428	2.80745712144792	2.12722566587888	5.97153673861942	2.97854196113301	1.0003600229465	8.18881888104329	-8.85056774870226	-8.55242616283769	-12.3462671612655	3.86461274004679	3.87308465652311	3.6313547866773	-5.89909967051034	4.7358790686584	-4.47143290507427	-7.56740195893777	-6.26349220338336	8.90323706020938	-9.71584253557583	2.81568734134021	6.63226008592765	5.96118754837034	8.15195531085898	9.93435796585697	5.44897672955712	1.50261296624412	3.14502364259171	0.418074652838248	-11.3973354569858	6.67590493096174	0.409199879366887
158	7	1.14322268036545	4.66090323683342	5.32951965980516	4.85220103628422	2.88694724011253	6.89078513542348	6.64459333425599	3.11675170688459	3.85520911526484	6.6723338630263	1.01769054131639	5.18807372264052	6.16797278126866	4.33771177475425	5.15774296995572	4.64768130684548	3.74579813653905	3.18791231622905	2.42545751459792	1.28809812896859	7	4.13189381418135	3.38403340649346	-6.36927245581814	-8.0945821763302	-8.71799963006015	4.82758798304661	6.55978171522062	4.84824708156563	-0.691383636148754	9.85905012798712	-10.4344719364971	-3.68284280128507	-7.95998354927528	7.42570361558823	-6.22887563197909	7.52709000123844	3.86951352528465	2.23191206566643	6.93722795444222	10.9847943687091	2.90056487939827	4.85197117889415	0.444911571500924	-4.65293861097105	-4.86518851438779	6.70314965751685	-2.49362968623234
159	3.83580801357372	6.37179223540041	2.3376718139411	2.19690713490481	3.24049803255531	1	7	1.10715700141888	6.59518055011634	5.28800173139311	3.39785201242621	5.71508182807993	3.95622720902032	2.94505555212056	2.77611657679612	4.58850482302075	1	1.11304314660431	1.20827173511075	1.27451518164402	3.90946124550427	1	4.37754087528035	4.80600237080557	-4.44887158493473	-10.1054098576649	-11.8656971067052	0.144146036231159	17.1406173127044	-3.09036106237676	2.70918085701699	3.65120773399343	-5.38220274512041	-0.777534062091197	-1.02194296678362	1.22740276073933	4.47629153038802	6.69765076819334	9.27469728209366	3.90904183336572	2.10788072476868	18.7533108343771	-4.80776297931147	-2.13997524234509	1.74645709687711	-3.69434983018778	-10.5813000562518	2.22808169405843	4.76696655843349
160	3.50543473051535	6.2337533740659	3.76240878083127	5.74727399175435	1.05687497342621	1	4.71333534307739	4.05704223989168	4.46818627295754	4.53531415323634	4.40723324969229	1.81989289573659	5.57003910260331	6.68796405763839	1.71382045153575	5.78230835745819	2.39832934839538	3.75264698157879	3.98089086732578	1.46296810968371	2.05390116420817	2.94887774419829	1	2.8610259849907	-8.18610428648222	-11.3106984122441	-13.270591676115	6.52912943729305	15.2203455372515	2.11965858258193	9.27190181652328	6.18165330189875	-2.03326731467156	0.162762492669209	-2.2678262084373	10.071509517415	-5.05182004527614	9.72765227907399	7.27722641756623	2.74817268838831	2.80148198470848	16.9263555358288	-1.19631927576735	4.90806859671238	7.30038367662692	-5.09288202523841	-12.7801338879267	5.06616899642391	7.72893415648622
161	6.77626974078193	3.63062708617406	6.44887343184327	6.48833355707152	6.01589473084626	1	4.22875808577495	1.48302351679203	5.46656386311867	3.38521683223171	1.25464190683797	1	2.70610505300117	4.17762457679213	6.35222822258119	1.08529175502365	1.3808334066795	4.20174377800511	2.7711402248829	1.88733713477617	1.89759220317794	1.58926352229713	5.7125626813839	5.44785518010646	-7.44636155031344	-8.67593909527273	-13.931089415263	10.4290000159606	9.43533076645257	0.786179879248594	6.80568259375492	2.54789616058589	-2.65256211558507	-5.33450922860792	-5.10696818686879	0.109687403889528	-0.837103972073402	11.6946543034667	5.99527796504879	0.852763689908339	-0.687686615412597	17.6862329464526	-10.9741243389059	-1.51656219859317	6.46857567071582	-3.46378826269048	-5.54185546854286	4.91179672518936	0.341526273339434
162	2.85532808019463	6.06085034379279	4.3532530341965	6.14427370831897	1	7	3.68191887389879	5.1733377014474	5.1021963327997	5.83966833631291	4.08972348152806	4.39867097133899	6.64086795202648	6.89664718336827	1.06237240391096	5.57815687135115	3.33488701521806	4.37058290429659	3.96826241142009	2.34157672296234	1.62580405299321	3.79272539137291	1.92888883697973	2.44869603003388	-7.52251789837988	-11.0538239617677	-12.4807260407327	5.04768428941196	15.2101056465929	1.73825039820636	8.71451683886506	5.60503185655226	-0.939661691415142	0.811601894671329	-2.01127159805654	9.02960966649392	-4.17226177976008	10.1387618648349	7.32499963431729	2.85293409087371	3.85331880071105	16.4766953870012	-1.70829824570438	4.52129743202293	3.96403545605712	-1.46359842520729	-12.820278132386	4.94899902852151	-1.78163609907812
163	4.5624910663971	5.42899212779839	7	1.80196699071257	3.75604409440796	1.87801525257722	3.13906360646229	3.25807919436829	6.84008341456861	4.88508767728807	4.56739221244406	6.86874649789777	2.96987888571999	1.62961062810614	1.70222153743203	3.99218486461664	2.50153740385561	2.69119409474807	3.60297047005382	1.06710166684513	5.04369107842404	7	3.39746118584955	10.4306473814143	0.926898575835796	-11.6269231207041	-9.02352794557771	6.20905703774491	13.4463016853244	2.76237968548769	0.00888376560463439	4.1240235780947	-4.68977234952483	-10.9715209918315	-8.90582321282905	5.88150032179878	1.35719059185329	12.6948919809991	2.20177478613646	5.53840390490866	4.61784759661206	17.8462738739833	-2.09382081764244	1.50744955418471	0.572309644273115	-6.00196324405518	-9.4421647595738	0.474041823489454	-1.45993831732025
164	5.65576059843944	5.33232187682434	2.50154021652826	6.51851196476092	3.34928944140705	4.4128098772765	5.82489435308585	5.72161646822799	3.98737860661012	1	2.72575040407486	3.83127077456134	1	4.85968400939163	5.37562930734422	6.47404534446928	4.14250864302141	6.0236472144107	5.66899002391697	2.73998581923037	3.62678789397148	6.01744581353952	1.62102663588355	0.150719025806495	-5.58349196607541	-11.8056266985196	-11.573331737963	-0.0784818050926047	12.4750297927265	-1.02767667844955	7.52497208408417	0.679680046774551	1.31647969564056	-5.54774448732943	4.23574717113509	4.10309881716779	0.71281242014967	10.9684860900802	9.72820887277413	7.03736110762886	1.19755427465158	14.7352268905429	-4.09008994481721	4.80163432678194	-0.543319147969945	2.80625963691998	-5.48233308690935	4.71690213673028	3.46073037853944
165	2.87279244341603	4.17037313101665	5.10176886019987	7	1.37358507561087	3.03140940945869	2.58487258455183	2.38553440063789	4.75838403625086	6.69982175808207	5.34452202786296	4.06650049555484	5.87326884549605	4.89921325585803	2.50120868977638	2.94927595921882	4.6156703224801	1	3.53058206955995	1	2.10956272758673	3.91600270598445	4.54821175143201	6.52562618512575	-6.82651159721708	-8.45628909821864	-15.2141978200654	10.0584079061743	13.2610907139719	-2.01866891863525	7.76731346598102	8.22457389393218	1.85143973463234	-5.90502844047511	1.08653603178721	8.27614303000186	-7.17602544563058	7.81386498580341	10.3132339252199	3.75479754269504	0.580838662112524	14.8826970039338	-5.63726322099258	4.33748732294612	2.27271738022193	-2.86356250693732	-13.1885157730731	3.43812678284455	-0.829935824546543
166	4.03687785856323	5.04940494397796	4.2488944281789	3.06883574643783	3.5384305803356	1.36789778618294	3.58750983807082	6.6394554617787	6.05317115688642	1.45154840396739	1.94962206289927	6.497997324117	1	4.66216868961131	5.8984896480199	5.20725500497437	1	1	2.07134138737137	1.59034914031015	5.20335494984418	5.9293218755825	2.03773515122045	1.32755194830657	-4.14546480609378	-7.35736586958348	-11.6951865255276	0.847807771192334	10.3040149332034	2.61852462304711	8.57154961023414	9.18686489205111	-4.61864649265219	-1.91484481977192	-0.743716969872472	5.65490261583125	3.40409879076673	12.243908480287	7.93593753022546	3.00043711067327	-2.88748980103549	15.1556001748208	-3.41500852006348	-2.43148783286969	3.1867652211328	2.19595423002052	-4.25198079810996	2.67517145270446	4.57446411412757
167	4.60393234010976	3.93084532164673	6.25206727246498	1	5.58985707634997	1.17844213080943	6.71076292731006	2.45237876763208	6.43160340758122	3.26468641635251	1.54708212477905	4.14294201714156	2.2369748301708	3.9458796932789	3.63206316152027	1.54679536457098	1.9802774696857	1.54750626452346	6.40818773283738	2.0626297259315	2.80370877483286	1.81861709797136	1.69216222119902	11.4352641961188	-0.689623195109307	-10.9084469295593	-9.61614030039769	3.27151741060264	12.762673095184	3.2527894034014	-0.705275764173834	5.03938004995643	-2.43589629184612	-9.70653707958856	-8.36733131392422	6.14337981390761	0.837618120528833	11.2251685983902	1.45544871151004	6.07086731068879	3.95395962637275	15.9159642719357	-1.71749738364199	0.587485005869191	0.863190184281351	4.60272560582405	-12.0484773043336	3.94362314295274	-0.128085727759795
168	1.58311789005659	6.86154426830255	3.63430992485793	4.98754116793326	3.90600694159818	2.72945448724308	5.65065561185173	3.08957930252832	6.6888017348951	4.91231068516232	2.67832199220983	4.38312195954953	6.44900550265624	6.5275791002879	2.79457768082711	7	2.81957442147614	1.61606542549638	1	1.38393756251061	2.78836584887888	7	1	-0.184563232025073	-7.04795334397753	-10.7606186016538	-12.1553079926665	4.42003194045015	14.2219449630509	2.60011494077478	8.4973000865218	8.27574105804084	-0.178716909189964	1.23310971134982	-4.23599688028376	9.78452282765958	-3.27199635039534	9.24479272545619	5.79624252856154	2.92168734897726	1.66062743974137	17.7866205022629	-2.39604669534574	5.19926480747396	-5.71944147778368	-2.23686957648684	-8.17246463179126	8.52116442062839	-6.29530692352297
169	5.49591117325102	5.10036954609716	5.24836537682185	2.50042403052616	3.90875308107766	4.94136099575959	3.25080985197658	4.98248110019124	3.04713491950069	6.45119506670834	3.10762436323372	5.06878644774702	2.12792916126405	6.12671200813651	2.97711091551481	2.02216908750693	3.07076728727795	2.04393849898354	3.80777904653704	3.6802468542762	4.47989456209518	5.89455775097179	4.89508186872054	4.35565287226412	-2.95372641581781	-2.81756590965551	-14.5722115258892	7.56095190881994	5.37329550259147	2.7461747237998	1.43008664358494	1.69030571794921	-9.43396051958613	-10.0361205486609	-4.39390098991309	1.32244080236129	-2.34197193616217	9.74156748379887	6.55455642187705	-0.204164825513516	-3.12205147308191	15.6648709197807	-8.68653680876068	-4.89905120044718	0.806120007191084	-0.0421177427846803	-5.45260878152279	4.89190767879123	-0.643122209351453
170	1.46349997099509	1.4996807898284	1	4.05144014810459	5.47138511672097	2.33059793156825	4.94125229792188	2.65474905644447	5.91521699424235	5.58264162248571	3.91478625971353	6.95311737779301	7	5.62897451936397	4.45056845770405	5.20909495197103	1.11347726184354	5.24432847407961	2.47933362466779	1.78778596752674	4.21045870675689	2.73376396224559	2.44223343209907	4.22951540021127	-4.90396904720124	-9.98181219740381	-13.8874024538991	4.7614957411797	14.6649316877573	-3.27021218261759	8.20573000054225	5.58655045480406	-5.93458918663292	-2.88230448967437	-3.02853834497457	6.12293483267814	-5.19147971879474	10.2504060390008	14.5384047370368	4.28481697870653	1.96713844052839	14.6221128925814	-0.0290883550687193	-1.41450997797638	8.67329829752532	-1.70592508286818	-4.21306384182541	4.15032627892166	0.197440340949179
171	3.93568718529513	2.48649034305036	6.2302903147551	1.42534053304236	5.14944881171875	1.41993436687465	4.03969650241137	7	6.56580436853292	3.58780706872517	1.43207871270803	5.03577844348538	5.06448946495918	4.18164682361547	3.21190786031239	4.85051672866881	2.14365357529239	1.07605114512731	6.99374897241669	2.08929266497256	6.69689779368076	4.09211322456456	1	11.0956447682239	-0.76650131637733	-11.9101226779491	-11.3759873520889	5.54010321270855	12.6751323259995	2.77943032786509	-1.16614634526134	5.48876415775429	-2.40011102078821	-9.94522304779569	-7.8269882558809	5.26933817037215	0.196467088631661	11.8581117711026	1.5965309331645	4.99225853386291	3.83333274282669	16.6361014476024	-1.2780425193146	-0.404010802578037	0.540582843891458	2.79909799873375	-11.7842766573196	4.37202209573648	-0.439951995434689
172	5.04174296258329	5.83960968342176	7	7	4.488787544839	5.71180492858227	4.6311727030294	5.11873238665648	2.21872044005339	1.67277004576905	1.68263299635264	1.42266288027357	3.49154353762266	5.3341959758767	2.69636143811686	5.46409509171354	3.19533645801492	1.22697148597927	4.81986351768031	5.60753001554153	1	1	1.30862620096075	5.1176441069805	-3.0498481140473	2.23063106081373	-15.3396431943658	4.69128001004547	0.688146093530704	-1.75979188270947	3.91019241529403	0.53906648361169	-13.9821456974424	-6.54906612331053	1.20631481640438	2.98540836549372	-10.7149442183217	15.5867908467997	6.33277163421372	0.206896206269429	-3.98822585636409	13.1097442181715	-9.37480191766095	4.60671683285332	1.35542062376014	-3.79689890847766	-11.9651177151292	4.24804958797957	0.629729902737421
173	5.33171467222402	5.24067823709382	4.21683658955572	6.19384277164743	2.98850828977751	1.10412305647736	1.16940573307863	5.67974137380938	5.40738018591034	5.89671369230256	5.94102507648329	6.98045958739122	2.20206925521619	7	4.89555667738802	1	2.35940539396945	1.31964875088279	5.67092120424981	2.97838785594114	2.72229806229424	1.66857031009528	1.42966335218557	6.69468142066346	-4.20613414491839	-0.869474567579105	-12.4623154634409	1.63833918763716	2.39090032756846	-0.859164156022638	6.92703785450472	2.89443788535034	-12.5623602986083	-7.3750792210414	-0.119113138516754	2.43995767333853	-9.0433576457239	13.8174074369914	9.40122880374573	-1.31321559754729	-3.17004866660303	12.1455984087449	-11.7321342933385	1.68391509539506	2.42442630598286	4.71859335113616	8.19011750696233	0.929623546658822	1.87751420414411
174	6.37004920796913	5.4618522403504	3.02697570088496	5.55727191266778	3.0986812900728	4.47010085662141	3.76807589217377	5.99924073354238	4.73246318792409	1	2.52585411636023	4.90157107519754	2.48404784497898	6.15280601671493	5.14482472889268	2.77388959501324	5.46683204884236	5.7625284785868	4.5425813091744	1.98754190122476	1	4.45136725318945	1.42789677243913	0.339621672248889	-4.59292428773151	-11.1532822273523	-12.0314420395651	-0.999342632032155	12.0875610791711	-0.620792166765669	7.63038343735788	0.020094516655034	1.04268587030539	-4.79015907690369	4.31766633570572	4.00305479102264	0.299984812741444	10.7243799650703	9.02964605045144	4.44091197498557	1.45268899682551	15.1406021278294	-4.84564211660825	5.22830966786116	-5.85948717446593	-5.271731078898	-11.2402414990115	5.36777896959836	0.938912945108477
175	5.47336501358267	5.88384251745314	4.35988761429312	3.80119787779358	5.77023262087421	1	3.69627880928515	2.90277599351124	1.70356276389647	6.80993043440956	6.11857610841752	4.13677497123056	2.09405006379478	5.44233119723	6.74423876714666	3.38872156724438	3.38503057978386	2.45228061265059	2.11413306851422	1.5281300821315	1.1253077967158	2.62951141012202	3.03421273578463	5.63202147901622	-8.45876390594644	-7.31178414063697	-9.78068348131032	9.52615976453762	14.9019039651039	-1.29111930361341	0.634612397894955	2.6944110161774	-4.40480269221699	-5.92244505392352	-1.76476348821896	-1.80217029896208	-6.83995429962178	10.9731580149733	3.10625576308272	0.937149875013105	-0.0745384012877794	19.1398992374881	-10.0513104382125	3.20841857951764	1.78129195245962	-3.814830459016	-9.8212447535948	7.42305129006241	5.95101481559942
176	4.79586197100995	6.75013877575076	2.64633913827675	4.41163592220775	1.51188518021945	1	2.05827745899402	2.8252474691065	6.41051854629129	4.44524561931728	2.76033754977901	5.58005506892328	3.66664063011093	3.18414091479252	2.28266763682326	4.71187111104134	1	3.94341084648723	5.53261001070993	3.10641110137747	2.73443261895503	1	5.14684017563332	3.04337383424717	-4.95286439006957	-8.39392029071083	-11.0849954987934	-0.624046732216305	15.2503103973983	-2.18810736980705	1.70780957692533	1.65529561823231	-5.19499145098367	-0.263012170210434	-1.1460644690548	0.130319438921821	5.34540471857801	7.15984211484703	9.49707631489739	5.1332790699213	2.81670037608058	18.544201054515	-5.89716720603722	1.79370115885763	-4.46808417776475	1.77822143631452	-6.05833857845645	1.50371824730934	-0.421409361583515
177	6.72083390301604	3.2332120467181	7	3.20429891033169	4.98294775597715	3.82240700254952	3.47673889953405	3.82683241075373	5.65180536761861	2.73846541935652	1.94904817292911	2.71180258308364	3.57870841996495	1.44369454162923	7	2.51985231199889	4.3723701796207	5.55712073970607	6.7101417145669	5.24938922088518	6.19059993795758	5.16422650467643	3.77207566653984	3.7716753392952	-12.5009730942665	-9.64290609426198	-12.1666753957238	4.03394418598677	15.355119777713	6.20885331336521	5.90831544628438	12.7016977744052	-0.100124856915905	-8.12431885202306	4.18724992592763	0.784496809350743	-0.895420301679916	10.6290360032267	-4.61556515795142	2.05259005585978	5.70701628001057	14.4914042309012	-8.12405686958965	5.6831935634885	-0.878684117174681	-0.931795892892503	-11.3198252531134	8.66396943762795	-4.45768135701672
178	1.16935317124045	5.09493643155207	3.59350145023267	3.72978116076539	4.28977742491379	2.24156332322717	6.40292252446241	2.37714867208993	3.03523721244638	7	2.47444307291283	4.19891304027974	1.7259770553117	5.82143877965884	6.83807790120632	1	3.77760792062401	3.12515521062377	3.79517375491876	1.41347917718075	2.00634433185503	4.32515921810446	4.10519445560163	9.02112990779725	-7.80629406200452	-4.59352540270883	-7.46212793104092	8.9951104892981	9.76425907048558	-2.83804207287697	3.74526741989921	4.15050119982645	-1.58641802571319	-4.80572035795118	-0.842632834282677	-2.44224222382999	-1.55359619865975	11.2161065259444	6.19243552079186	-0.498944284789908	-0.258337002808865	18.8835394819277	-13.1570245136312	5.49886986098443	5.96301696131589	0.726846584950039	-4.77094222663153	7.39854840274832	0.759838931115608
179	6.56014243625662	2.67366843925974	6.60842377040941	6.75744669578464	5.92061365869334	1.20118996414448	4.5897889778125	4.07815356747407	4.80997989045233	6.89361833811304	1.01063675761305	4.13929189481888	2.58305476574931	6.54297982085175	1.13680928030152	2.55843763254481	1.12490296284067	2.23893433133031	5.18070261920831	1.12147696384494	1	3.56605739305049	5.82084464246464	6.19922620394847	-6.7604766836181	-9.52871802569132	-14.0041342800941	10.7229007468344	9.83146859289591	1.25098982032131	6.67893455965784	3.55648296153004	-3.25203679523011	-5.9713640342128	-6.0061536842678	-0.14538121692539	-1.13446106977388	10.7154983382393	5.37416965511239	1.08410488827656	-0.933925949480236	17.1636647245762	-11.215578985697	0.940301922804235	8.67490121960237	-2.4756344838372	-6.23280414218237	0.708397516043735	-1.3137492644291
180	1.96175642506946	5.14870276334068	6.05182976205895	2.92232686027854	4.0297088686931	2.31399618715747	5.31905239666279	3.95716037467282	1	6.34613793899949	3.25605761632961	7	5.13576074368368	3.23891949002997	3.98614639548475	6.81222906414508	3.32354640670462	3.88818353324649	2.92461828605191	2.76851718097737	2.10343809791628	3.65454840902788	1.59623957296347	4.6335738365612	-1.01201269088725	-9.83740354369583	-12.5866663995121	-0.928551271474615	3.65818605295109	5.36355764030196	-2.14813432745811	6.01414703646697	-7.73445778793875	-2.97990141895414	-5.05454578925167	8.59632848665003	-8.5485173542243	9.36570348624843	-0.0846053832569728	3.76474120331183	2.04666767898901	12.8490254183629	-5.72671308790711	1.14298815517266	0.163705606154719	3.39156060509168	-10.1986441486237	7.16920772863774	-4.21100049904568
181	2.47156641101548	5.57812665277025	6.53859547065922	5.76770076519756	3.38156883840056	2.80319569044742	4.86270592964723	5.96488233038624	2.30745875186857	4.31924435993956	1.51305237527738	5.10799479734882	5.60390585582126	7	6.55978019747034	1	4.62783109125999	1.94510692153176	1.70037570802846	4.05909607041873	4.33188622568719	4.49134500366378	2.66847235344662	8.25224291134425	-10.1415062627045	-9.52994137803776	-14.327038964891	4.35181224122023	3.50167157165087	4.23470631768514	-5.63576848165891	4.86391894900631	-5.80477623507049	-7.74886386539584	-8.85233288483486	9.33440594428116	-10.8554200318979	2.28103294118798	4.30930049997734	2.66041548478171	5.7400278169838	10.4084743210866	4.81212935799343	-1.73772244105676	0.575109726092593	-8.08554108312893	-6.05244922569751	5.56468147085058	3.03975039022809
182	1.48043548628373	4.87070172874974	5.95311221041222	6.74382137534959	3.26170341827678	2.75109078285872	5.41179774836589	4.10860285240369	3.51497201189336	5.03621102493908	4.54465008029916	5.34736505745201	2.28406610386105	3.10824728562032	3.81831665104882	7	2.49408723195064	3.26074698823116	2.84988636402168	1	1	5.62472383642215	1	7.87067372722085	-9.13487750947163	-10.9474393021079	-12.8592548498256	3.64602637536765	7.93356527379412	4.46838322468158	-4.6657762513057	3.5714304450799	-6.19057586037655	-8.64016606222499	-6.74930129169256	10.0756728443774	-7.57092644844083	2.24827178992923	5.85642952733878	3.94608218537867	7.99473886067221	10.5828529501155	5.32202831349649	0.920485097171956	4.10458033043404	-0.152675850067537	-13.3925750266437	4.1811438051907	4.75986983060666
183	1.83500125670374	5.08704361396323	3.08243734052994	4.18961974201441	4.48528615487823	4.11158073174283	1.10630820529336	3.64321676452586	2.38378379015874	6.74874863989627	2.55944976159051	5.03459633902611	1	1	7	1	3.88979853094813	2.96957154041187	5.3705833400583	3.28531255406638	1.91516291209967	3.16672341916103	4.34567006766772	10.2328362236149	-7.61226471749896	-4.72950398669334	-7.48733824003705	9.16937884494946	10.4126389247783	-1.90224163186319	3.91876908566417	4.64073297785264	-1.93650614219542	-5.13716677435143	-0.896461332411643	-1.50799695294119	-0.184531502976474	10.2209077101451	6.5502184108645	0.833214737736029	-1.23201120830619	19.2808919734335	-13.1570260256553	5.18720563430468	5.64414208805027	0.302598925934115	-13.6526653639069	0.127768176243953	1.49625214833866
184	5.90983377305637	7	4.68374691866603	5.12555255621851	2.88903299085295	4.89038834629715	4.406612684686	6.12131624722753	6.74530669770442	6.07563164700168	1.01253847083018	4.27481771546498	3.49310504946255	4.37422986197017	2.12585092428655	1.13591949641277	5.45283428528202	1	5.67809356356777	4.35175975143324	3.46541083063133	1.71730857163705	3.67820478858007	2.19881405874659	-2.72035853285939	-3.13112811491096	-15.3305203064709	6.86523382183345	3.61223020803031	3.20289668985128	1.69394693903532	0.813957143844156	-10.1950689797253	-11.4496643285956	-4.63614549267801	1.42533819155074	-1.93997146268538	8.38465844518591	6.19536871255567	1.11946853946626	-3.20258891237252	14.8085639417573	-8.42679488004867	-6.01510690048264	1.05760398557244	-3.83877477480527	-8.73008567169549	3.65931903875141	-5.91823432313487
185	6.68458835929192	3.61455205701352	7	6.96674238339294	5.27906753126978	1.58624186304589	5.62961409340263	3.81884420755465	5.9727773298188	7	1.46027549320076	1.28516451280383	2.26535284534015	7	6.24289897434946	1.10876915712571	1	4.26721874120779	3.99900780958292	2.36178739110901	1.4963655672417	3.33328408262479	5.39152421494727	6.90933840103349	-7.5441046195046	-9.76541038363969	-14.5971665154404	10.4634178913393	10.2715463235316	1.30364091190301	7.04404311536545	2.14546997060629	-2.8800935289782	-5.16148388101472	-5.47372751375225	1.02089800362694	-0.89853703075233	11.2381834452238	6.79094739662264	0.647676574907652	-1.31350875397133	18.2528108110372	-11.7804273440284	1.44728009319581	6.41513805113113	3.82373377552382	-6.03465555967767	3.74689015877493	-1.54628631747997
186	1	7	4.1881835606514	3.22775346474419	1.66776369065688	2.13132479617094	2.24246106837158	5.54096000023038	6.86401982287017	4.42794794492934	2.35726439131115	5.70982801895161	4.88515889368175	5.23383810594423	3.10823316797143	6.85404083763632	4.18839537999244	2.2160451541838	3.07695009396723	3.0581685454523	3.58340494084502	7	1.78172272492035	1.26003960010608	-8.42771024455035	-11.7232317622993	-11.131256427536	4.52474785858187	15.4044878940185	1.8120775354738	9.67023654847142	8.6400061689805	-0.810187005893016	2.87108524365845	-1.44831649725838	7.9676609330707	-3.68179667833724	9.79582797227831	6.88719448775185	3.73058248341608	0.855231174277664	16.3359129685805	-1.08044420789514	0.466688566742866	7.53416027730524	5.95310103376441	-8.99274461118313	2.76565658860085	0.905341316523071
187	6.36473528096115	2.4487399400547	5.49900948827207	4.32238525492106	3.23891727664203	3.71436902520172	5.33663517658196	7	2.07048801651586	2.04962456943396	2.80124494661688	6.39214258031261	2.04449810538122	6.19627934017441	3.68158608854296	1	1.9548003199134	4.409933733193	4.38357170509293	6.43351281650533	3.82730626706898	3.18386892985088	1.92439633276201	1.58140978531568	-7.1757458375185	-6.52812897371916	-8.50247688739238	3.73215083882492	3.94844415132931	5.73674654301134	-6.23493556243569	8.11654015502696	-11.8680317418711	-7.60639351764049	-6.21854134920301	7.07691535218136	-8.82362687451292	7.45907703011941	7.14734125924935	2.71483718676478	4.4617351565816	7.42231272305807	4.45437240221763	4.04240115489488	-4.94521434980444	5.53387737738574	-4.38544204291987	12.2088267606952	2.97942321791786
188	1	7	3.22327015130998	4.2787962499383	2.07203510620278	3.08108370213688	6.80013819298915	3.7553077688497	6.41298680489961	5.10156591943819	3.9637833102051	5.30450381326743	1.38464604262816	5.01888384520771	4.20087054224544	6.93202467359124	4.72114889971948	1.55127740098992	2.91060803787281	2.33569567825114	3.06614926309534	7	2.38622159556378	0.104273152903637	-7.03146582684259	-11.9830179127088	-12.2507530658423	2.99035626443058	15.828095142822	1.78320350702231	9.60843067289745	8.99991222617435	-0.626541111546118	1.72067229105342	-1.29353982938039	9.52711882952559	-5.12531982704237	9.16438853180905	6.00378375489429	3.70457054872487	1.52251694258394	15.9782058063451	-0.207789459109743	0.189072638453756	3.86411570713383	-5.1435288378544	-9.53236927141878	6.8257855211621	1.0033690131451
189	1	7	4.01396779946666	4.32047514982022	1.58354425258183	4.00998593025364	6.85712245586909	3.7903363881458	6.21315711533942	4.65615381162176	2.65360364002828	3.46521907610793	2.15760465484721	5.69752261178159	1.79034194413358	7	2.99281856763156	1.53090154440303	3.39810486400852	1	4.35638539729691	3.85609476390311	1	1.11673230020857	-6.90772955063945	-12.7606681254326	-12.2324685116143	3.88338780335183	14.6138844027081	2.19271959381567	9.34231350913263	10.6079903210789	-0.942132032611734	2.64359609903874	-1.49432251005282	9.15676629260312	-4.38975466250462	9.92801279880767	5.66064187155298	3.46568628061614	1.1849041409936	16.8820285807263	0.264238618942394	1.4108970187634	8.17237703363968	-4.16032296687981	-9.1732142013237	3.99418072945431	1.75892671151572
190	5.73471933371099	4.9420619883314	5.69475933235196	4.88412356243707	4.98110323655742	6.02446630097292	5.60801440921255	3.33610663782224	5.04679824791211	1.98073368872646	7	5.33618488938045	4.49252368120265	2.25339893825399	2.42223165667616	1.2070814204473	6.40427574889717	2.69300032148265	4.30546901182248	1.06483152948483	3.30903957556094	1.98692873215462	2.45597807344691	7.39757263283369	-9.1711701143109	-8.23674350834091	-9.08250618081738	6.63996915588885	9.07789477729289	-1.86099840868201	1.30361694689686	2.13726909123474	-3.09995980555194	-7.5210348803071	0.76885227493631	2.58667876588419	-5.15770268497346	12.1350612907846	2.22694412708561	-3.17493947966374	1.0430783781769	16.8699544023776	-10.2727175411039	6.89407922587638	-5.52628791772353	4.56487681747549	-4.25588527953031	10.7285355805986	0.662010496787517
191	5.62886608995848	5.40789133811539	5.18433042109789	4.98234782135734	4.91457819589629	6.29392418415819	5.9692480296602	3.58243590623556	5.99497888033086	1.98022485888097	6.78278796004413	6.21144330983796	4.93920198923156	2.72165815327635	4.39481668508035	2.08605091959337	7	1.90899515903545	3.22256618211519	1	1	1.72264214163889	1.79612809070082	7.98768225782642	-8.52132118854228	-7.62542153318662	-10.0829633943004	6.82272255933587	9.37071909195995	-1.76055503313057	0.935210225122454	0.45078882268534	-4.15949016834328	-8.73967776354771	1.03112612935752	2.65264860361519	-5.60202776544748	10.9494397877473	2.91993301301543	-2.72826842728952	1.91756537565449	16.5992028652934	-9.55411042403237	6.01170751551286	5.8604350552294	4.77221886801435	-4.67728411487109	10.5551496138351	0.242509664865992
192	2.63761658253281	5.73871581834772	5.09083387193449	2.77859477586076	5.14927040497022	3.92634220068964	2.92396941542246	3.67805955962382	2.73377147142409	7	1.55821728363347	4.23162798870736	2.1808768993133	1.02231092237099	5.20166190700736	4.24437186414442	1.01160813217389	4.04795983863727	6.55021247758458	4.96544207857956	3.21458364831407	1	3.98762625230298	5.60667925899038	-2.15772461414009	-8.55023951219751	-12.2463564923134	-1.83341935863658	5.23652696569497	5.21217262145689	0.882088061717108	5.86297221996388	-5.83925234923027	-2.66331782162741	-1.15479327772897	11.5994748013579	-10.3486626246074	7.55548380151526	-1.27536210331717	5.87732459953477	3.51656975218834	12.3064206933107	-6.62899511839677	2.5554782498109	1.37256138207147	-2.28667295195827	4.40076745914654	9.34374593632757	-2.52040472932272
193	2.0713211237145	5.59920695977898	6.076843427359	2.75798069730493	4.11187671122962	3.03048319580053	2.50994147915279	3.74201508431553	1.10504172561164	5.79573450971991	1	6.27818745328233	4.705562008588	3.91982990854674	4.54897735547031	6.25825887457416	4.05027871075517	3.70451522470402	4.07846600540738	2.31764983842775	5.090586701544	5.25108786029766	2.84528814671109	5.16501742905088	-2.07418236605296	-10.267415908151	-12.3431138602517	0.796927346370095	4.10200753503055	4.75862110699899	-2.36680580152105	6.00640828197728	-6.66297069628372	-3.67670510057029	-4.65522879338182	8.93858110703317	-8.57715450833268	9.20820297804936	1.28972768037801	3.66191777426366	2.43453933607388	13.5091325193342	-5.72268006340479	5.96533875926385	-5.0476871241778	-3.87709716434186	-10.3602058040328	5.38786340046306	-7.61414311159184
194	6.91499028332876	2.42040091494307	6.89194703597145	2.99623547206108	5.1593284315979	3.817970321134	4.33893084860265	1.51716789247819	5.69173177267646	2.040242932813	2.07730955232713	2.39756662201243	3.28114135970338	1.43685443399106	6.46287123432424	4.12855921950787	5.3945259665521	5.86881156119644	6.77725847759046	6.91991788168015	5.63617353530595	1	4.27105219751388	3.45555648509984	-11.2067294379748	-10.1833264782627	-13.2003444841077	4.52910572539035	15.0416056783633	5.6581335119592	5.37737192540811	11.4919990815723	0.184378132211752	-9.07739586720804	2.86816521411435	1.71751705071235	-0.560764814848482	10.9255212726956	-5.48578973370177	0.561934513662505	5.34079524757426	15.1012108443697	-7.48836286234118	6.39506810381412	-1.98929525893372	-3.29278239925073	-7.60673355815025	2.04315539377559	-3.91797488213081
[truncated: 74 more columns]
