# Supplementary material for: How Are Mate Preferences Linked with Actual Mate Selection? Tests of Mate Preference Integration Algorithms Using Computer Simulations and Actual Mating Couples
Source: PLoS One. 2016 Jun 8;11(6):e0156078. doi: 10.1371/journal.pone.0156078 (PMC4898694; doi:10.1371/journal.pone.0156078)
Supplement: S1 Data — Newlywed couple and agent-based model data analyzed in Study 2. (ZIP) [file pone.0156078.s001.zip › S9/Euclidean Model Data/Euclidean Couple Population 11202015 0358.csv]

	trait1	trait2	trait3	trait4	trait5	trait6	trait7	trait8	trait9	trait10	trait11	trait12	trait13	trait14	trait15	trait16	trait17	trait18	trait19	trait20	trait21	trait22	trait23	preference1	preference2	preference3	preference4	preference5	preference6	preference7	preference8	preference9	preference10	preference11	preference12	preference13	preference14	preference15	preference16	preference17	preference18	preference19	preference20	preference21	preference22	preference23	preference24	preference25	preference26
1	3.44570485735547	1.29010221766106	4.63146302681213	5.13737230530666	4.26952550347387	6.87160460081408	1.18141282690474	4.04712175908168	1.96213469576154	3.8937377773828	3.32275625339805	4.1815377339422	3.50190984527566	6.66595780504194	4.62528027937652	1.83423109229569	1.73421306583182	6.61458365163427	3.110573760734	2.76159979677746	4.74283034328341	1.20381869768663	6.6595594972096	4.90924910155122	2.47223691925469	-3.72178643871318	8.63585843242201	2.77997687042615	-0.0806375411295933	-6.82890279911963	20.9778486878439	5.00577600775251	5.87329454302018	-10.4760130428769	7.17447372466115	5.71348728737885	-1.29973366128465	4.84903722366687	5.63192169564646	-1.10119139922921	-13.960891105317	-2.45253942557517	0.881211740323647	6.4644255218253	-2.43384894029548	-3.30802672603483	-0.991318915910882	4.56372950529718	-3.71209216255905
2	3.38858058841748	3.86382776165309	2.74177004995537	4.32697707051583	3.08367377581754	2.64428776574491	5.91073712590067	5.49138609694476	2.63865376744388	2.19635429324069	2.68579540680018	6.8926981826206	2.06789119449253	4.96687847967945	5.37095864509793	1.61157364707314	2.60431465609798	4.38852012400997	4.60820845831621	3.65378987897121	6.68757237496727	1	6.07347326864036	6.01585014531845	1.83974731514816	5.20739925403555	4.75095500637062	6.08150740807104	2.82942351670835	-12.4444654292639	16.8457954513486	4.83741968388653	2.08538181826156	-5.00936194274658	2.56844243217022	9.09573719264248	-5.82862344154242	3.40489624527144	-1.48002741127434	0.837453107033779	-10.4233463517645	-4.98835959117721	-1.30189155979729	4.53343030681109	-1.80282001395542	-6.65937317803017	0.505357569126152	5.6641247938551	1.09318371104775
3	4.61941888612674	1.64184567915886	4.62017558877872	5.2494390893186	4.19652753034515	5.26568335983236	5.01150949971361	3.64574075605965	2.6848560356484	2.40375122672223	1	4.94286475628138	1	7	4.97986103443628	2.72655997179498	1.52806150634903	6.10653049108441	3.44385816362964	4.81377910588361	4.41352258716682	1	4.81820240068141	5.92770164064065	3.13036083281861	-3.41603157969929	8.77436401045881	2.51307848983522	0.660316476129019	-8.322537344801	21.0627731415418	4.26212758135934	6.38149867911382	-10.2954196745374	7.72886502138898	6.18648225050203	-1.23349512015855	5.48712082437421	6.62397661689222	0.449965397642836	-14.1074024607001	-3.19504502419413	0.555337964388443	5.24649188199848	-4.34336024046315	-7.81435173800824	-0.327001243254331	5.28026900179057	-3.67051321165764
4	5.00221350951211	3.8415724305999	6.3207636071879	6.87350876746491	1.43913263494127	3.65517865932517	4.87493574073329	7	1.85655405471717	2.7702549657417	1	1	2.95234069154077	1.60035026854459	3.85214651495783	1.67441764701982	1	6.28252643206396	7	4.18344462317212	5.19061770093517	1.83283011896464	5.21330996823587	3.67998563556244	2.88829828262293	-3.80534163108798	7.34058034773541	4.78944024424973	-2.18068706652087	-10.4384764170433	14.8994796803968	5.9470359666355	4.85421111077495	-13.1220773507997	5.91296112805338	4.6174186799981	-2.2318237480595	3.41789425092425	5.10102071127391	1.68997122961968	-12.2904975593078	-4.22911674083566	-0.857457832000633	1.69413037839877	3.37118537575008	9.53748852260755	2.11520181797759	2.84659658068921	-2.84228425876726
5	4.77736818613576	1.12014920742388	5.62884168251322	4.41670509275631	3.69611407865171	6.61580641297219	6.1948051213583	1.82484278361668	4.45703658284921	2.8052764511645	4.57898098437132	6.76897619369717	3.52108115200947	7	6.18471170775009	1	4.53647035287519	5.24175873018777	3.31037033362171	4.25380644345712	6.02294074872339	1.81007019200205	6.6846283221364	3.87416680680141	3.94715790779377	-2.99179935377987	7.36152336942499	3.33299058255919	0.565581494993183	-7.17041169001221	16.2351774549882	6.09078359233662	2.12045168896767	-9.13450393819302	6.58839031788785	6.76744759174323	-1.48848937410272	4.98563567844083	8.51930531880584	1.82054271310488	-12.0097183139669	-3.43762523689068	-0.0998071882147843	7.76064787332287	-3.52842709823733	-6.78834766379738	0.497586674677572	7.1378489533679	-5.65236499920202
6	6.71727361652012	4.29826069543893	4.58980225885065	6.32366751529322	4.3131741707605	5.55048342903621	5.34155006585119	1.06122894330955	2.2496176210114	5.64151827043737	1.53823557452754	6.13842054365755	2.71448472258262	5.80091823665578	6.67521792139741	1.31308140565815	7	4.63784210758297	7	5.79504321573337	3.42138034785238	2.88848942962417	4.212783316821	6.13228590391374	7.2510141136968	-5.74707331294821	6.62186650490563	0.6997865976512	6.78321659084637	-3.22032699342845	15.3089987966944	2.71505483318288	8.61725804111355	-10.3825653497811	5.07161229849909	4.11606284622963	-1.83494001385271	5.28641109109403	5.12768231536799	5.20789062035419	-10.5048663427499	-3.86798132144153	-3.47460887507147	4.60081386390936	1.31116141061442	11.6462961860517	1.7869784890548	9.10869751354249	10.7378004763916
7	4.85175401405302	5.53499640817831	5.73713667585398	5.95575340774928	5.22830758424578	5.76177012270741	3.56125281380096	3.0182741469655	2.1478989086208	1	1.93282398005886	4.00072065747614	4.44822904113592	2.8270240486204	5.67284783670237	3.51057030353569	1.3895736878202	4.91666175323192	4.44900698418548	2.21607369131321	3.4666044540685	3.24414045359874	2.13631553035109	2.57423071607181	7.87800073945019	5.41331710614688	6.96417584498198	4.81141569776353	-0.491306845429814	-16.8569494898369	15.7000370228635	2.58889159591564	3.42947862648644	-9.27512538592546	0.52115240169065	3.87044764310483	-7.73159397248741	5.05540156957662	1.405362802213	6.32219434072632	-9.38559009546593	3.79955743406659	-5.56408504690649	5.01980623351062	-1.75266061910703	-0.912849545413913	-1.54758281884138	3.46153506610135	-2.93199149938556
8	4.33557881451659	2.43652608394231	2.3969831237547	2.11022366023072	2.27632002297358	3.49608800762246	2.92371884666432	3.22556078078793	1.12048212877458	1.27199244268932	2.08305394837852	2.12000232558638	3.28461562155944	6.06404292093913	3.75109075457989	6.01672558887989	4.70380531750091	3.16358477032227	6.15061173249081	3.85039560701753	6.07720846931819	3.1330965551991	2.65508148503818	7.96066275250283	4.19310707936124	5.12021239343715	3.18683325748574	4.83016027920469	4.40613748063698	-12.8113666845756	14.0931824837245	3.68456597360657	3.61527104795011	-3.98388633107948	1.03024809484731	7.17952046089118	-4.14102650792982	5.70161160640992	-0.417678827484272	-0.460810060056041	-11.4431204127802	-5.27762759896702	0.557689197046342	2.12049751700868	-0.426896124138992	-7.23231613078653	1.91837850135384	5.56914271092065	-4.62227313981261
9	4.17712458851006	2.49675696534015	1.54606570047977	1.79074594895087	1.62470106265673	6.44400179388918	3.83385054574511	3.05520216203236	1.5140537126298	3.04288369436839	3.12139294297598	4.80863428189743	3.02443514119745	6.12569640459642	3.83497379063501	3.28264834741372	4.61736967031577	7	5.35394715728949	5.00829067352865	5.46591212761288	2.90676891841241	4.54550471280299	7.36689123895972	5.18440846174828	5.82226148472426	3.93357570078907	4.67550551727831	3.52510294954371	-12.2676426449797	14.1351965357762	4.94416883139097	3.99592361202375	-5.99053925851657	0.57784904603861	6.5187962658841	-3.86471514742263	5.92814118746599	-0.998864343398363	-0.38314486510456	-10.3743522928718	-5.04802786213733	0.352598679806252	3.104456071773	0.163207010012545	7.26611476996316	2.04285780032674	5.28972614237873	-2.66277944937638
10	3.76121448333308	4.30433501943752	2.91894062063092	4.53667861715618	7	3.42463338650648	5.63550206935134	3.56905300586583	3.70491234657142	7	3.86477311426953	3.59207381482939	5.34018642014464	5.90373339816794	2.89500035640393	2.82234263738579	4.77430086330255	4.41700772912143	5.46274828759055	1	3.85027347243624	4.2263596012178	4.14389713285362	6.36385373232177	3.7360781542727	-3.95271643093319	7.23459546508686	7.6466798189287	-3.05351406012925	-7.6120318013424	15.5355923039205	5.75158030667223	6.6812508502507	-9.23699015341635	-2.37826541843201	2.58803071148174	-3.52756341306259	5.54254187003117	7.80322835280845	6.03403245795965	-9.69366985625548	-5.1741771151038	1.78285304573954	5.41696474636035	-0.800676270606797	0.0226250104823637	0.603350626123844	4.96954966040797	9.94951105086303
11	4.50186227397037	3.37053797547125	3.84286885731803	4.58833232084483	5.35546050525787	6.88344038503586	4.92942525051865	1	1.70104859302414	3.94222330207374	3.6909818706016	3.19426676558514	5.14328428033449	2.18240341529738	5.22076541953948	4.425670394151	3.32520218561175	4.66942871683688	4.02817868066968	5.6996821839246	3.68156768998488	5.34897866422612	6.40993812788327	5.21489784306869	6.21114690173535	-3.9420255361699	3.78577404602213	2.8560559657854	1.19885435829055	-10.7799891276596	17.2392497967529	3.36903122728133	10.5533190997107	-10.5675862876447	7.12694049321978	4.25507905426723	1.61891258873348	0.621175145821759	4.46197251354538	3.67134706230819	-12.6718867965586	-1.88274787399517	-4.13133119867423	6.46900815656735	-2.78075349280988	0.364260672505415	-0.17026991437243	6.24630594908361	-3.88551150037208
12	2.6245031925511	3.63280990353306	4.76228502238713	5.92618188287421	3.2313448369231	1	4.85039413545023	6.54329139718614	2.4766529053918	2.84933195097513	3.26714945169405	5.97104375342971	1.72258525420614	4.2680414090881	6.83255247371433	4.37555359707821	1	7	2.11117273783342	4.56787419015662	6.00731972554612	3.08756491693564	2.14537676508243	7.81180685401668	4.78132656722835	5.73289213894361	2.21933876892841	7.78932486823977	4.36207783919189	-12.9999915344333	15.8257378682046	6.2188887239179	1.755650844431	-4.83532444122406	2.28211565013718	5.40599072347587	-5.38352271746715	8.60542072625764	-2.37146430180674	-1.74710547671475	-11.5861832817513	-7.24537899773495	3.18357278426221	2.80228895949214	-5.41165116906273	-5.14654961190917	0.434877095776852	6.48445521052031	5.17470033467485
13	6.78453786072742	4.55817530041993	5.94658366684681	5.1850263244057	5.97425631367287	6.20615083872392	6.47103003251063	5.58732230249035	3.39128754651764	4.1902932364769	1.75926568625753	2.90989461229809	1.20678060111626	5.16911882934663	6.48094584966619	4.50109212312498	1	5.46676453004467	3.77932848056274	5.13396486456181	1	5.24424135808774	1.80747351795216	4.45746523891537	6.98407063679244	6.49820907541522	3.36157803929412	6.93060151913906	2.55281398917752	-16.6405219940182	14.5749707660974	4.20794198041148	4.98497032301669	-10.4653456930604	-2.43326222767189	4.54456588196774	-7.35785990577234	9.06704226841572	-1.81421654612721	4.07089609223734	-8.19340482557424	-1.20005348889985	-2.67765492560048	4.2373409308532	3.29662009323208	1.68463222762765	-1.42413845139154	7.83208201983635	0.49495187404019
14	5.58785504947714	4.00749348512784	6.09409613617031	5.68178655332441	3.73462731628708	6.50355769016878	6.34786081662735	4.25133259865444	3.1594249360276	1.55500377735132	3.69526483697973	4.33420584772203	4.90919466860598	4.02618112759991	3.9461286066095	1.96611777904201	2.29649352961641	7	2.60713305400323	4.46274962855154	5.5868159857347	6.60364040144568	5.28653550640123	5.78257030031256	6.1892461686196	-4.23390616060868	6.17054096199673	1.36300959091051	-5.45354106876667	-6.48087521627634	15.7756990331603	7.20913392043594	13.3532034235959	-9.0044414813013	1.85015503274113	3.21752218051747	-2.07556417253048	1.38713740502947	8.86378336723603	2.62527507726115	-9.89588837321086	-6.30829121964263	-3.00578965317612	3.23080395831051	-6.25452656116066	-0.06048092021868	13.2244791255552	3.03732098964729	3.9001370993789
15	6.69484348542927	2.60667459695713	3.3904325052942	4.67961454107331	5.81744084701772	4.5458185153427	6.29786567884643	2.27700349712968	2.70427270030953	1.92495038280097	5.53427844219852	4.77506610415187	4.40926263827128	3.29235973264315	5.29306332977623	1	1	6.63304521245403	7	1	2.99110118649628	3.14972341933805	5.06221388015691	4.65157011121359	1.06009115333514	-1.41955896214451	7.78663660530886	7.03271661755655	-4.70309289318323	-6.08987372041672	15.0417143948154	3.70358159970292	4.44694807544006	-5.24266826066422	-0.64727277503722	5.2455159713406	1.23066799566682	4.26123237671997	9.2425366575885	4.99757861206936	-10.4609585263422	-5.01369540520042	-0.925106278444336	4.88752171299917	-0.718450470868201	13.5523495279276	1.81474930826378	5.6396735428147	-6.16945469883941
16	5.2508987285528	5.58086655696481	6.0550311660167	4.23845231826705	1.69583898818417	3.641118837509	4.26167156043139	6.34959817906548	3.06757017166853	5.07104155833308	5.78980068358951	4.94695983799837	1.31270657107715	4.59240545228355	6.66104442725719	2.61425598825526	3.07685212628619	1.43344910694113	4.16789735294804	2.91879855568058	2.78725330323992	4.66539568900171	3.31889321485587	4.25384977531342	8.49587882717612	4.97648757072391	3.20767452772244	8.46680117986583	3.03220571813336	-16.141487356154	13.3679233715521	1.42027717073968	3.35419159829853	-8.83863587612883	-0.446386870525011	8.78942649855293	-4.06767928646127	7.65733219077199	0.511539127829031	4.80105273384179	-6.12772112562242	-2.12604877542271	-3.40279659912041	3.39162914292294	3.04236868301449	11.7164629176196	4.65473851176361	5.68081807778016	-6.1536859588296
17	1	4.69300579218292	2.75907229218868	6.64704188083047	3.50923780118111	4.86272869377071	5.02866092675307	4.13127939032861	2.91727448462183	3.88851863353443	4.66692414797661	6.49270710437308	2.86076363586357	3.27951100301197	6.53843034688377	1.97288991658002	4.42413376355336	6.3829912522605	1.92098009871584	2.69774372123457	3.39668368908316	2.54991003894201	6.25478787151815	5.26619444668371	4.8673568792041	-1.76224739597716	3.945102257723	1.25518561826608	-1.5135542766018	-11.0496087205849	14.2963821083121	3.1127542187521	3.89043520060989	-8.77486999535662	6.67257331980092	4.55684786292031	-1.2324149678151	4.75899703286678	2.47257633009639	1.28180248564174	-12.6939334110411	-5.2468991130487	-4.25780689148642	4.79034800829368	2.24312516121066	-6.87101385945172	-4.07541404470438	8.54337588755434	1.01633103083597
18	2.58004749427285	3.1245654232171	3.86073116180513	6.74468931613788	4.06217463250812	5.05571384955754	5.38646499026616	2.25135358295744	1.21202784861962	1.46130994843931	1.91975367570115	3.61536330401639	6.12771304892612	2.47856316077828	5.41866179274218	6.38645390275552	1.30556541223028	6.75603498370961	3.77374929200216	6.06371961483585	3.39361578706683	2.60988547193225	3.17933507473488	2.52239696731472	5.89916694525286	-3.6120802206301	4.1804222283558	2.65330372179105	-0.83879689934076	-12.2058569675585	15.4659899704945	3.12977351852992	6.60804814196614	-8.05508794244168	6.60119155514792	3.86711787556491	-1.03678609606693	4.13966351191723	4.28815025899588	4.52415825679709	-11.8489983436735	-4.09634618871015	-2.43241176632464	1.97711174027038	-0.488946123207912	11.183091995432	6.77209772926477	5.6096391304272	-6.72126204893013
19	3.92650263888532	1.03456959423939	3.60609877285825	4.98240367268503	5.51898170097266	3.62631289815545	7	7	2.68117397046683	3.61673738463614	1.81138253975697	2.42010432333301	1.93314550565354	6.35259629745994	7	4.70001070043941	1.64280650778352	3.49158478722708	5.75610001142422	2.5711203474207	2.68548324313565	5.44184999365942	5.16304133371556	2.98947009201287	3.5556692454131	-1.28181468983863	6.53145459621445	0.510336540819566	-1.05212785213018	-10.2466431179412	20.6588181041233	4.62057667192083	6.19867969104281	-10.2178224705439	9.15136466884343	5.0183854397154	-1.99620588343465	6.86879931589092	5.00488613123766	2.17745350222507	-12.5545745444256	-5.04215443501459	1.36339111605724	3.58992676275518	4.3934565790913	10.0995198942107	10.6810157069297	6.23578723051164	-7.15099799128067
20	2.88291825097803	1	5.06131126257752	4.22438819375768	1.42232218908657	4.69791724387859	4.57547838768002	5.7257231036911	3.41000526418425	5.83281415513477	3.4068508974327	5.38482771330032	4.56815515344532	5.78091622496331	6.93731815506406	2.4050353919459	1.54383698649648	2.59368656674776	6.7375978582462	3.21515377783969	7	6.47929176309146	4.67736989524166	6.02715010557965	1.50657802498674	-1.43723597046038	6.76952785011827	5.98988381650858	-3.45642167708439	-8.84328717296857	15.9850955433221	2.95265778866712	4.47170491533971	-3.8594681771394	-0.689651847635051	7.65964497184157	-5.96573753837947	5.84814143532788	3.87282217542589	2.38507131429967	-9.6416810149626	-2.02109600232096	-8.90557329872737	4.65981024246823	5.04826236905967	-2.14057787422257	2.00295326825138	5.29045232009062	-6.44918663606098
21	4.16342469119314	3.28811118477047	3.35000951692298	5.48989156996697	3.09875763107744	7	5.06248529777902	6.04347628747873	1.7766820735087	4.49552124138729	4.59675614152644	3.203166715603	4.84919852145043	3.55685407447667	4.05484543482227	3.9256694321184	2.957088639665	4.39495489190703	7	3.2191712300078	3.76325960429867	2.93110063894971	5.42036776670472	3.46774053672338	6.03086843234555	3.68453167952193	3.02429524772693	5.88969064102698	5.15066879931021	-15.4052812750444	11.4425024296105	2.63294437611322	5.22460153057325	-11.326012682428	1.1587681029024	8.00795624135107	-4.97210987174562	8.81340314477635	0.581745723156335	5.83555155405845	-5.59222221058774	-2.79624147116641	-7.14120578229616	3.26497966276915	-0.800549770463093	0.458831449556881	8.78114119612405	7.29469156087214	-5.57002754752031
22	3.74966829331858	6.06784415850038	6.57766675449624	7	7	6.45560509718529	6.67699450183454	4.96524444716761	1.04164437960041	4.85749373266905	1	5.02017018406973	3.94705133046279	2.31615446163329	6.71543751876377	3.73540075212823	4.95588702916078	7	5.36841947089181	6.27669456909334	4.07831462518843	4.90093014258921	3.47970489780595	6.63744002617812	6.3907264538055	-6.01997650661732	7.43986504324024	1.61352360110722	-1.36589044565242	-8.88827274145862	17.5270046617028	3.3236667569795	13.1677268470852	-8.17326984860921	1.67694822560547	2.33628544393075	1.03832142046517	3.56541641841711	9.22793525320366	6.35152729161972	-8.33447346523164	-7.31192585255015	-1.36111885046743	4.64626600498223	2.07159700542117	10.4064047884848	-2.47560945611486	5.99961356616939	-1.67300930575238
23	6.27290036978233	3.70409673984376	6.30759057394008	5.12677514104556	4.5554897165748	5.6372723445579	2.96232655160182	2.207336038936	2.36214079904114	3.93578931870999	1	6.80976154706381	3.76003049725016	7	1.71420326352271	1	5.02141957442836	3.84988649260932	6.33014049668539	5.70503414104827	6.50749632502971	2.35022924870558	3.62329633087103	5.35286333613411	5.87755889385093	-5.37955945883287	5.98304330013623	2.74089394503581	7.1764000250625	-4.67855929860162	15.5357149918948	2.23259167000413	6.54039205870255	-13.6754974822861	7.67638612506818	5.38752181351604	-2.80432056456881	7.40116698874775	4.53896250379778	4.75565561994667	-8.79011412251272	-4.3176799232093	-4.91656908912186	4.96648908964009	2.27688111231374	-8.13051601259846	4.2534970714608	7.3061484135513	-0.687149821955891
24	5.67916285980207	6.24264071758629	6.05019696855157	4.12742653918001	1.85374313103488	1.99341664811646	4.50149425387243	5.59001084119094	1.81830886256602	2.74004758523978	2.52019021139832	5.24529040565169	6.40517801559438	7	7	3.562349372978	2.01899779552016	3.72756506381561	3.22247868130201	2.41534229266322	4.01659178872939	4.05448655642415	3.28931537422527	4.16713599742685	8.53667117269503	3.7821895811336	2.91077937085746	8.27132668043019	2.75689704770312	-15.3534282758584	12.9471988519473	2.75099184349604	3.17059814572401	-8.15704543333784	-1.02450849739616	8.10653775449876	-4.51671645688017	8.45955211436018	1.2319635466883	4.72612757642174	-5.77667632349019	-2.28247020974116	-3.77853511945766	2.32771205339662	0.900228524198587	10.9577249437552	12.4843363091361	5.7852594586646	9.98879578180139
25	1	5.02747145655214	4.44653542866515	5.67889125083685	4.93937410067427	6.79558862606039	5.14644902833407	5.79515698779148	2.21886101900725	1	1.16525056295134	7	3.64090332172677	1.82507677281402	7	4.89495774544519	3.05367964441885	5.61471591946794	2.89784479289384	4.09421817962535	2.22580532363348	5.6604993690877	1.8005335956187	3.53424315965994	4.69251318782583	-2.92670231038875	2.97165469746568	3.03263315192954	-0.0304962793616202	-11.6332573340806	15.416789766819	3.45260456309325	5.81743508752947	-7.88700858881199	6.22172074460005	3.63160053453941	-1.09711087303874	4.06248630215469	3.22853165896513	3.51704601565255	-12.2190504363272	-4.67593544864191	-3.48025528842697	6.34106792706812	-0.461196434344048	3.00298952012636	9.42400340749649	6.43054803506523	-5.27238202157816
26	5.41057122326727	1.28258750131058	4.7750161891036	3.54936267407327	4.40477314474512	5.23313552589606	2.94754204350947	6.75237187766791	1	3.51164923917305	1.44290328541073	1.94436072295261	2.68040523954285	2.48630642200143	6.00857442033898	3.2337066930136	2.11611021647365	6.08311547575149	2.10931177190104	3.15308977308644	4.62366023545087	1.88178423440347	4.42855307252571	1.50365000836936	5.37515297233137	-3.25853665563059	5.80897759618046	1.68930903790337	-1.68373494975897	-9.48832137192579	18.9818835836414	4.70383816672202	4.96552198908757	-9.82038444478514	8.86574017504865	5.596124905716	-3.54122028210445	5.96576138321682	6.23519960039172	1.79579625304468	-13.5602441691014	-5.2190756796354	1.4794180573894	3.69681601981858	-0.575628479788449	2.49184788848947	14.1434513166923	5.5490010340291	-3.64786135823033
27	4.91006616022459	5.0574136469944	3.11351767289803	5.01845328783825	2.78233067728574	5.44707937589774	7	5.94489347942337	2.41280629297721	3.53323751477496	1	4.08547393417469	1.24792360379826	2.35979780444237	4.82058434919085	5.38334314859568	2.05730124056568	2.47808105894191	5.9745492126296	1	3.18775874680113	3.59584009817895	2.66278742743541	4.74969623583525	5.94656208129889	4.07101029910085	2.09223137140847	8.08325883787093	5.3425835520105	-15.5211765039356	12.1910634063358	2.7798408875649	4.97604986073364	-11.7542755983382	0.794043326325006	7.78336441274211	-4.21914245998533	8.99755970837491	1.22836146917401	6.21234834971194	-6.64653089229874	-3.39909373817367	-5.71183116984959	2.46432978922993	-0.770263365521128	10.8072431096366	-6.05348160875692	4.46503925794494	-1.82469284934683
28	3.93474644645719	1.65210438622772	2.77317404660962	6.00063190193153	1.55604041867265	6.96598761918156	4.63664530611905	3.08450265052868	2.91641008475354	4.46029733386782	2.17693032457695	1	7	2.41596017147358	5.05599922467847	6.36935659058536	1.57464899371756	3.83626608849067	2.72789691154075	3.06507884048283	4.17111537132364	4.9550534368204	5.39877827454961	5.55850076786921	8.79957666094151	-2.32723301558885	-2.99503000081767	2.62216520328302	-3.67979240463269	-8.97028709470055	10.8863506956833	7.78135784771639	-0.697031687311748	-14.7979267928256	-3.72121184303962	-2.57397901995556	-2.24141458595312	-0.399023461113821	-2.7012912107821	1.50037370443696	2.94176111647857	-7.6662956120914	-14.155542889101	5.87872033055988	-0.692695552614484	-3.42659684729444	-1.61746373626231	3.45254957058143	-2.56525651503939
29	2.42974490891232	3.87172162724071	2.41896363803368	3.72775802056702	6.10500841397319	6.42627050026626	5.53508787007736	3.5476932311851	1	2.23964507686683	6.24642388885934	3.79771592270035	3.81039359560403	1	6.21196664851211	5.93932232007564	3.77097020350823	4.63474253371162	1	2.86692061010991	7	3.66415287959398	5.00577460508032	6.8381262070662	3.34231753927971	-3.95121032507378	6.9560121823919	10.403793695679	-2.70062473844444	-9.11274610755684	12.5985328240994	5.0173542197969	8.54555397235123	-8.80035277838716	1.73153461068245	1.80191180786408	-1.59605624742821	5.81974433106089	7.08326636871104	4.93510916723011	-10.2509648775019	-6.35366109704321	1.54548333164782	4.57402988928661	-0.0945985937695192	-4.26056334932377	8.37594976003738	3.08457533965849	-6.57530521207392
30	4.73054864225876	3.45970006495221	3.1315924076939	1.96964742224575	1.3115042824434	2.66977845357764	4.48655475350408	2.15104347097847	1	5.40239718737895	6.29292241259903	1	1	4.77232163092506	5.00733036251985	7	5.84635448689072	6.89493136642994	4.86722397420749	6.91268520914444	3.49859626896815	3.88758793746789	2.74800952371929	8.52668728863655	3.39215097854179	6.46678846944655	3.24036235418292	5.30376218977967	2.95499519364433	-11.8462196275213	15.4171107555661	3.49298430913536	3.96396947656985	-4.06406671046751	1.26290857842908	5.99361753402271	-1.71897032751712	5.92788505351653	-1.23908372649599	-1.54721039857086	-9.67058938737069	-5.31970233651268	1.37899478529894	4.41534635743275	-2.70075082437538	-5.86676197764766	0.459688117375559	3.59600812714286	-2.91619806528843
31	1.08689896489457	5.45854010476867	3.22000117791084	5.9952696316691	4.22751481931588	2.44420742559889	2.32011409917513	4.75875287741021	3.94679777436492	2.68289679686736	1.34999239431166	6.28558764109326	3.50363330772464	3.59648108819341	6.43837020559456	1.40194360266977	1.74435139389305	6.64297868348606	1	5.14812294133217	2.99800079122135	3.84280385065234	6.61970551624121	4.71050225177181	4.12404394825872	-1.2900128578381	4.74640896100325	4.71457079856296	-0.199240093158833	-10.7759814326462	13.0240996176496	3.51871744428944	5.69781461949995	-9.35385421398211	6.85766764592441	3.72438576070148	-0.772279703327744	3.89702748719804	3.90092413850273	1.89411602705128	-11.920426106104	-3.54795984343696	-3.57588805748153	4.37128899908805	-0.707650146747242	-1.90644637437748	-3.51918619291048	5.73128545497001	2.16274295256758
32	5.08274035823299	1.53763826144567	5.05318242602225	5.74270829251599	3.54708453262752	5.18744209209048	5.9121766670258	2.8866884599541	5.02901547136476	1.9030692017685	2.5259275197293	3.8399184021968	6.03836968147137	4.84576183956889	5.96504739939045	1.59541411763326	1.10559575508102	5.04988293903425	2.59106942343329	5.51622745031852	2.49388108105622	5.8317792356887	4.7750246323686	4.45744199653122	4.27493774938892	-2.95938882003611	5.8731555944833	2.08105676445067	0.611035787115729	-7.3553665525792	16.3069750975239	5.77122549916763	2.92176652530646	-9.32371267535668	6.31053314368106	7.16585311531041	-1.45138122895439	4.92157163988358	8.15620531959436	2.05986098453306	-12.9739547100906	-4.78259669896976	-0.307831752959762	5.27308312591291	0.650338805219121	-6.98413030702596	-1.71225585492377	6.20325801872258	-2.77366544564255
33	4.72739522881187	2.23532915197354	4.34719698361448	4.41767617319444	4.81697725207953	6.01803356115505	2.62504042058847	5.86506566347986	2.74074202903103	1.42664478603458	5.5434928742289	1.72546950830696	2.53195311618194	4.13630637003371	4.87517350200772	3.51779715992203	4.70182904943024	3.13701042494487	5.75984207743062	5.41016414281659	4.81503378400434	3.25683623557197	2.46870118354172	3.62849993444766	5.13838557298066	-1.43494218832598	7.98917295409372	0.91856837361602	-0.399584794435939	-10.4866925932708	19.6988679712821	4.29169178038231	7.36273608447777	-12.1240226007525	9.74230487003374	3.88901326032282	-0.194814657942877	5.27865361112107	5.87585354205599	0.185833558205259	-13.3825259925715	-5.41444831763385	1.50058771380088	7.27477080468344	0.263500689001443	9.77538052659833	0.696455667515931	5.32284735020685	1.79277868385344
34	4.82835642582589	5.33393877267346	5.03845577550357	5.91475017856729	3.16037854148309	2.31434125992362	2.92057683937445	3.94455656397167	3.19724028541727	3.74273995185259	1.29442939908495	2.81814231035462	2.24726452975212	4.38628052453981	6.57748914093533	4.63814471716326	1	6.92744729310135	1	2.77938745710803	5.90954147414387	5.21228211873635	3.97711543657351	7.7445543919734	3.93470015358374	6.07316711978827	2.71607925615697	5.7486237383118	3.10113879680731	-12.0002090298763	18.5258436419647	6.60779018922999	4.34729353217206	-4.23761153751015	-0.657134412345137	6.27895028933687	-4.87922363992771	5.08739533515853	-2.80425800626766	-1.78617446933209	-12.5968679846481	-4.22343377351417	-0.386849459362099	3.05487192671543	-3.86844030790608	3.83899089130114	2.01208688895916	6.41277402215016	0.31599774286258
35	6.14355868939966	4.38443983301271	3.8997697617519	4.52047180398479	2.14511020532332	4.07203506678949	1.56416439876643	7	5.76841264362179	5.98054657866802	2.35846344049989	4.37898251074746	3.25782863575306	3.08195184333018	6.3109037089282	1.84934882094355	4.49446356604551	6.10347301974606	1.48387904079494	1.54301555817415	1.78363759268694	6.28934942172924	5.37753498113124	4.21474039192261	9.94486698591464	4.11540151837655	3.72433908704671	7.57169733518478	2.32081901859335	-15.3560108694816	11.9472548375573	2.92109458752762	2.91776581480005	-9.20556196342253	1.21211951986933	7.80363207260289	-4.68161153064204	7.92392456092344	1.49202443632845	3.36563822806682	-5.6432924566973	-2.41698764273449	-3.3141096273183	4.48795135271966	1.42234915346348	1.55207743347859	13.3067037750615	6.96734049471151	-5.50766791155842
36	5.62157712087525	1.05448542231461	5.46365439133961	5.98427970401721	3.67161651065582	6.30548859861616	2.28812039006722	2.76885021948889	4.83560553166423	2.08665766894865	3.02212380273969	6.12022010219259	7	4.4246378588409	3.81936032828578	2.85930025231041	1	5.78594110939511	2.37490385363933	2.43654343055768	7	6.52672517421708	5.50423572194041	4.17647570549155	4.75742266359375	-2.99632063767052	5.84316280353656	2.26067980216824	0.606468034368759	-7.80514640983677	16.0399565559785	7.08222151524919	3.42485598846972	-8.5772755010316	7.89408918916409	6.46696903283433	-1.66578519968263	4.87285089094592	6.97884803991537	1.55452007718515	-12.339946546576	-3.32923712596603	0.28008222878596	6.95712094797458	1.02539705824077	-6.35526624437899	-1.69317721937932	7.50314448295684	-2.94247689447266
37	4.93857675619274	5.33898377010626	7	5.20364392052847	7	1.19820868001798	2.86204583014712	1.56799680701541	1	1.02767256306212	5.45228804831631	6.67032351838816	4.51839895965886	1.22877430820192	6.09752621953631	1	3.57293797538714	5.77431220321631	1.63231465146053	3.94866005986062	6.86828343022646	4.37397573823595	3.58668116089772	1.53457817741465	7.24595135257059	3.83946317934139	6.95750570136204	6.58265114772914	0.65446520376885	-15.829440083878	16.7063863779058	5.42032748296394	1.21175649267143	-8.64212480650516	2.02741940438525	4.23488069696518	-6.92779362093289	4.94509215020982	-0.436962007112889	5.84899006010563	-11.8588977561974	0.799784267995816	-4.83766687233032	4.29032708481812	3.7982419787797	-0.647132431561189	1.96198234311692	3.50242818156003	-0.26654239510541
38	6.39671029496056	4.82764342011819	3.98983525327581	3.95042551624959	2.40653426762931	4.38621474608551	1	4.82712262676832	2.61128203356604	6.40934834583213	2.38577698088376	6.20488521738662	1.78958780947765	3.83151237663556	7	1.02401582068092	3.08857583383605	5.64726571125514	1.40192813062375	6.63645707926441	4.85979884855292	4.00005944057245	4.46682919056656	4.47904693640677	9.34189336576576	3.01433635805844	3.35695167727631	7.55742982262484	1.04605981649922	-15.1029000515723	11.9237039158996	3.81056914276888	3.59881058672757	-9.45322505518145	0.621917178869695	7.59615622798689	-5.31050594217344	6.81633761501122	1.69065760240483	4.12353204165731	-5.17949510075926	-2.33093770819124	-3.51891547968676	3.11491459090312	-1.0043836643477	7.74992860344345	10.9263726837876	7.51197854531063	-4.67048507313349
39	3.48102605233084	4.20816168695648	5.0220514264106	2.43879035571256	2.6063725368069	4.26363942371093	2.10006028843044	6.6757267653196	2.73048642650869	5.25445176377313	1.70676471937172	1.78164697130827	1.36581974308991	3.29012730794112	6.0459613188485	1.61943016286272	1.40871072790508	4.89012749431101	3.67830656977088	4.62614865913744	6.71808164448034	6.93347933839755	4.31386302091626	0.344840482455126	5.83033473906354	7.63583586512871	2.46394494332929	7.58196877513296	4.9326145111403	-7.32475188677104	14.7211301756466	7.729054519715	0.264122388124415	-12.0542405989047	5.05552388017941	3.51591894726416	-1.9177968336033	4.5725451118793	0.543839217699276	6.47318782890072	-8.38639268175352	-2.61760306608585	-4.50476635351296	3.94891930628435	-3.35573523706219	5.52003075749704	-0.358585155672952	4.97080985679959	-5.93624797825911
40	4.74696428617546	4.35514220783991	3.85983622488347	6.23064726562944	2.33989270517495	5.37684957578528	2.34888765541598	6.43774803371587	2.33576380018276	2.57924489335209	4.0339004335253	4.88126245108934	1.93113004945065	1.30772407618094	3.62635678819751	5.24740586285931	1	3.94470672584836	6.68499642608367	1.39656855706786	2.46472618195157	4.60497895533825	6.73490569710233	3.80693349680717	5.496426414697	4.39768944219567	1.94501151151001	7.18552534578445	5.44153422120945	-14.866125868928	12.9406739084133	3.39600689914359	6.39594974064946	-11.4082981065817	1.18461232256386	6.23407293292707	-4.01551537714622	9.28054766055051	1.6365432013513	5.8528077124027	-6.51859952566964	-2.37166200834487	-7.07099300452203	4.92138636241047	-1.47693399668529	10.5847113129652	1.37544366980316	5.03061749627675	-5.33184814602102
41	5.55570347310636	4.17944706352515	6.0222747508137	4.5316395598383	6.17014211588043	7	5.08717929010399	5.18545914766488	1.30309522827593	6.21035315191566	3.67635037665406	7	2.56030977000679	6.73075759704514	5.83802918406812	3.17292440376761	5.57787312121201	5.88539886182278	3.76913932436848	2.63430381357372	2.9731263899968	4.57604801051559	2.39803032282577	5.49141538594652	6.54866454791739	-4.79342830966103	6.28715747788117	3.56805702873622	7.39781262172212	-5.87484647564967	13.5858213804966	5.14109728330902	6.23012104874959	-12.9258618917429	5.99246178003552	1.65439779895498	-2.32933399985579	3.34536027317579	2.87998985865915	5.49091030208332	-9.60429859471062	-5.23672534302816	-4.20035136433411	3.59559535376305	-6.49137718322521	10.8625590990822	-3.33168322016885	2.78670380530071	-3.46446670167642
42	4.70096709179063	2.78638443710677	1.74843456107756	1.75470300884364	2.08085799927296	2.630694321587	3.44174738464523	3.46907771162235	1.0749927871957	1.85113931086632	3.31291872802427	1.49366788705097	1.7252279827865	6.53916820355226	2.46063306014846	5.49825320165018	2.93390983388419	2.78731557130541	5.87391582559929	5.07976756508864	6.16264590067672	1.22813047949487	3.98016130480761	7.79057667089321	4.43828153937657	5.047982205225	2.92710929162795	5.50138303538223	3.92910940700091	-12.4444669349101	14.0730073637169	4.7387520279306	4.28794492822804	-6.42733209210522	0.899958211114967	7.66357742658585	-3.76045282520663	6.36806556625876	-2.18653561692895	-0.377631606941448	-10.1022010869719	-4.97191631592192	1.04808662566115	1.3213354276249	-2.98756208007829	7.16643563816827	3.41435217142008	5.33053316869528	-0.132810646357449
43	6.23577609081886	3.92011085107168	4.23303039151833	5.59460787079065	6.69998614230096	5.72261133953304	2.61090265896464	1.29893280724763	2.2733636103176	2.75377183056698	4.35639072729845	5.32381808580362	1	6.83767237915986	5.02524913599347	4.72396581317849	1.08365671937325	7	4.9097501675964	1.70710244856212	2.93829358731957	3.9830110013313	5.1472717130168	5.30479909941173	1.58846508914314	-2.00092146053281	7.47163867600357	5.92601110941056	-4.72509446197038	-6.25991646864412	15.9211741629286	4.37466559134213	5.02719200813623	-5.05947603370317	0.420042488462511	6.22348719590802	0.41515892071897	3.56707060789805	9.11122226209521	5.30581734305742	-10.0429056332004	-5.96069542789845	-2.04634171814107	5.4017751031277	-0.0310219034143523	13.4753828243694	0.916165304759276	5.52642470189312	-6.2265758719497
44	5.10573605755182	1.09264707767659	6.39888481161516	4.25329469919169	2.10137797263058	3.250552968473	2.59462627200266	4.73294929305369	3.52404260785101	1	1.72178157010584	3.03021013034044	2.6389446073672	6.25396354832901	5.5088045046136	1	1	6.60363457285345	6.40512476924123	6.38051624690966	2.52626421403247	5.35991410981201	6.55843587745218	2.38595955217737	0.971428542506087	-3.03175564454237	6.74047642740692	3.13355813908974	-5.05287605838622	-5.98237249009223	14.3892154282224	-0.584481364243255	6.10175077817527	-3.41051079576949	-3.09700730141299	7.75450336647175	-4.74132447909161	8.97625201018822	4.90921046130506	4.24808694804126	-9.15555421346206	-4.81296685128345	-11.8491088296415	4.01430926866169	-4.47618510007947	4.77712980281479	13.7816969337987	6.5946511146807	-5.26253320264246
45	4.32532256464234	3.94499847361568	1.81922240165547	4.78085417759224	6.29470956227494	3.11622904346808	6.40832829409817	2.86358178854094	1.93593884690777	6.02158163964485	3.35150219448025	5.16532566135742	7	3.57222113564482	4.25287116842939	3.7442063125557	5.67203349648508	2.07594386405537	6.11125050626845	1.08895169305899	2.71690561286915	4.13623138291948	4.32364746519797	6.13754239206667	1.92648172850386	-3.21989963463096	7.71131990002852	9.06239966478237	-3.78311623546426	-8.09458849241456	16.2807383965408	6.27286921543223	5.92681207976611	-9.09012575676413	-1.74404497369626	0.721212529767392	-2.37248105872528	5.02898840730449	7.96684394353147	6.23783038567506	-8.93723624727182	-6.18340967171845	1.74536660517072	5.01959147111193	-2.27872393715327	10.9835357234913	0.990812065135545	6.53266191730679	-5.05965235650774
46	2.74107891239374	3.31409886151003	1.11080637505893	5.02094220771649	2.81970669491855	5.78727614644976	6.46652211053864	2.90689895660843	3.54845936705838	6.23559430371553	1.99010710544951	6.55233749144666	3.17276095481401	3.33851512253988	6.48405983118896	5.77687367551191	3.94684621554139	3.67608972692037	3.59728822308297	2.84529192359006	3.47419651490652	4.10792139522624	4.41334870183211	2.39530156013313	8.96757885801425	-1.65946696404221	-0.687384087564989	1.86693864570046	-5.62204682936354	-9.52916526440769	10.4358529847909	5.52921527372138	-1.36220654950773	-14.6149356583232	-3.1049699977262	-2.15394819301834	-1.65944879924038	-0.0250766379427663	-3.34792181373415	1.33249695457447	4.81514497204187	-5.45879739478262	-12.577990032287	4.21079923841785	0.857709905116159	0.889486948098655	-2.23204676296359	7.47606205339065	9.41565788241479
47	3.07317083085381	3.44043848584223	1	4.51917512655241	3.87682366471162	5.56052412116313	5.7941094954174	2.40534915930933	4.48410403015965	4.55376254687015	2.88794477605497	5.82590866300697	2.55122913657448	3.78772323132167	5.87170116468646	6.12187291093787	4.02420304900723	4.71832518597285	4.60217888021117	2.56954171613119	3.08222883484774	3.24959759673194	1.34379817911455	2.5587287338536	7.99395928840257	-1.65921071108008	-0.634374939758324	1.782584172568	-4.80806118225235	-8.78330358801668	10.0795197592003	5.91888693266972	-1.08559755133926	-15.8847927708246	-3.47091082355172	-2.86504003826063	-0.274466859563021	-1.18436461586723	-2.88850310758388	1.39323581488362	3.75084567383	-6.1364952806598	-12.2226128142915	6.4446429467487	-4.23382341070138	-0.0390029760966702	-0.896912775254813	2.54328776676655	9.31721023002495
48	4.27653913254265	7	3.23160098939264	5.4657287177429	4.25075804235888	3.76962340896212	5.03010769643371	3.70760117800818	1	3.86325639776345	2.80630093068693	4.64009942612619	3.04018652686433	4.98945957663962	5.89169644473402	4.73771660951032	3.34655647064141	5.32256493492762	1.29362644827466	6.71118424301255	4.70133003327278	2.28243724169096	5.42399415571682	0.334762006133051	8.5723881659167	4.50562578514566	3.43064463947599	8.43014492715207	1.99388537958257	-14.2847302928446	12.8750445072019	2.46587269782847	6.69871836938727	-8.92463417416089	1.96222439896315	6.90368668659879	-1.22645334003004	9.59072614607372	-1.30339063079213	4.21424418112083	-8.2883150304841	-2.70728993775131	-2.86246879845758	4.65873128724232	-0.484364618529334	6.49009091347676	2.35548745498415	5.03946578605527	4.14377453758727
49	5.4507094829604	1.11179055776285	6.5729980050113	4.79886247529964	1	4.98808691854702	4.29189056752827	5.33286662374502	2.78439577734151	1.38258823058018	4.23989814542228	6.71436104875922	1.20834808551059	4.14398307134261	4.33092650393966	4.52168860670398	1.82501249291901	4.14677948449898	1.82039447712622	1.18761950094578	4.53977659942779	6.52334374236043	4.80608801798516	0.972985645027258	0.0418209440928295	-4.17248524937535	7.62779914011911	3.09627514718453	-4.7458612609771	-4.70082508897948	12.6486955857906	-2.21204975403654	6.06889417945711	-2.99028697713424	-1.57663960531301	7.73011015943264	-4.48677351699726	8.75977195739381	4.82189459322038	5.265768027792	-9.46764381390216	-4.32343956360415	-12.8353158646751	5.49928978385501	-0.763885966693408	11.8805025830386	13.5698941746942	4.50411351801079	4.15327179548803
50	4.94925777672194	4.14418323408363	5.26357192219269	5.84586985294637	3.07252023556447	7	5.48292315198718	4.04637175040098	1.13307236195782	1.81147290439712	1	1.87787833889802	4.06866544536308	3.25011380241056	4.53974814727159	2.09764859985858	1.06452441346413	4.27204923836379	2.10727369403133	4.10033510696112	5.79730791034283	6.81157278366507	6.61512605498039	6.15158311609307	7.1492840931398	-3.45652219606831	6.93580253726054	2.56408756149385	-5.95932147394369	-7.97978076979083	14.9928094913449	7.04996967335628	13.3858797597534	-9.30516069365716	0.586790455593042	2.87576380974786	-1.15035245780642	0.619458175941245	7.86789259767476	2.53799066129206	-11.1701884003018	-5.41405606835712	-3.22507462023291	2.34259570038517	-0.361472895126658	-0.112709876119181	-0.461923468821038	3.79664632142352	3.89977141905372
51	5.62717823049802	2.65877704926965	5.8707412244423	4.04768729291114	3.32661806569611	7	5.59232477659992	3.71250035696556	1.73036879111377	6.57995855897703	1.33354696517428	2.30107765270245	4.51259287341944	3.3880602983334	5.88289833106936	4.65983306431175	1.96429194084239	6.74479974946531	4.93325493618694	5.2360806664697	2.51740076912904	7	6.06139969348687	-1.71808081715477	4.74497056746979	5.08995959021361	0.54969492482398	7.15560303516611	5.05248930682026	-7.28684924990051	15.1318993422915	6.94786624042259	0.787389581271174	-8.65997059622432	2.09079844413447	4.67692477015033	-0.639417445130985	6.39143646588388	-0.00830532459322253	7.02764844765216	-4.44762198141121	1.99374985954337	-2.83584055434844	3.37265245736714	-3.09650473442362	12.8820367596542	-1.84055819477147	6.50723363860923	-5.89592166676339
52	7	4.53699953703688	2.66834416629807	6.85272140149369	4.00578795745775	6.12089288922597	7	2.8300601745702	1.70145135154266	7	1.42376731057772	4.35568749942379	3.7724258037755	4.9457996978936	3.98301466770626	1.49387260800349	1	4.43888442797429	3.52266030704641	6.51449605703037	3.52784755288727	2.81204946124036	2.76028577585482	7.03132827946788	8.05583775303722	-5.16145017326833	7.69800762125648	0.697497659574374	6.46140203504947	-4.14001305556421	15.1577836647482	2.57413045845553	7.20344947847535	-11.4724664911718	6.27222314835707	5.25503067349779	-1.4304422639599	6.1558011673511	3.47225899797812	6.40437635996842	-9.91522247934016	-5.564118344391	-4.13162726626664	3.1603653505392	1.57939667139271	11.0488463020394	3.28451200642365	8.43766923500481	14.57354069745
53	6.15013160290847	5.49555080936866	6.50393572831344	7	6.95146757396394	6.36942922319941	4.94903072847864	5.4745429899701	2.43868560513182	3.66652750400507	1.79113986475622	6.62613265111163	6.22098551767391	1.75301799111868	5.37535179713085	3.61726763652402	3.9041618140692	5.00927118993612	4.56973425444342	5.3655209808935	5.53407583739187	4.62848018235085	2.28357895308066	5.23133471777964	8.21558726027053	6.57418471593315	6.00900980895575	5.01581580458874	-1.16830830430556	-15.3340307578697	15.9458673971722	4.89869353494602	3.38338507562349	-10.5090708522931	-0.108939296824433	4.89568524951948	-5.26327975552889	4.95644893170486	2.39149255974963	5.75097643133012	-8.85627119347767	0.99221593657169	-5.13942421375479	5.01023158716649	1.21126579545834	3.23369534557479	-1.18304615138141	6.10517053254843	0.370756196155461
54	4.45092005858792	1	4.69331111986853	5.83605769464447	2.8705937397589	4.40679544610029	4.69061872019129	3.37183160835603	3.57006731326707	3.41468659718431	1	2.78931754337149	3.45982577202546	1.27858951300167	6.40791797517713	3.04970870460935	1	1	2.38797970622543	3.70819927109278	5.85959925422817	7	5.051425300348	3.19204132767968	4.44611207974322	-1.98773605025696	6.82164733965085	2.26659784578578	1.50598769843297	-9.87266223448135	16.740896367248	7.59050194266901	2.7135568096844	-8.87544675606733	6.88822374759756	6.72789082580525	-2.76104038880194	5.1863248823448	7.33652456312064	2.0671674861353	-11.4138453746358	-6.05701635115769	-0.51090741036628	5.12327050368815	-4.71723239655896	-5.24664534694212	2.96901484301252	7.30585983871525	1.66624363313524
55	1.78006295344928	4.69843595082948	2.87892043153827	4.26090800907168	6.47025889237057	7	6.12240528023785	4.1017485071108	1.41639722904114	2.47852703693854	5.47621713512589	7	4.34036458128595	1	5.90791700351923	5.0334286068398	2.70785360786643	5.99078672635262	1.4171924629557	2.9537660244548	6.24061233872454	1.54067246345196	1.37318412503569	6.33083102310662	3.23590196006319	-5.07838490846174	7.24248650794599	9.92914126211568	-1.39455705076151	-8.93883705522333	13.507103555726	5.46257025374351	7.82798831570412	-8.13451014607158	0.809246435671514	2.32913121709092	-0.946333121530098	5.58618063895144	6.59938021948185	4.03119113174605	-8.47972712714072	-6.30018957482712	1.72804664961445	4.79912536264356	-0.50479786640476	-4.42181542042108	8.426606278587	1.40453377182933	-6.10664294430166
56	4.98139173104222	1	5.73233377688779	6.24917531771894	2.25679676779151	4.17465085491379	2.72824029368857	6.52047909230248	5.04164954946034	1.20037922381618	2.81863898839199	3.66849608750239	6.66163204893873	5.98713102323386	6.25436430078691	1	1	6.77721030551552	6.11579099206255	5.82104966087503	3.621820266078	3.54601431144388	7	3.09229893258262	1.18085047460011	-3.22558374679275	7.45352871656158	2.15678164108798	-5.51304301498369	-5.50907965951025	14.4281676062733	-1.98033211554374	6.01143100590456	-3.39153368927953	-2.00838685907478	8.53979961897254	-5.08037370364381	9.12965197575662	4.70715837893728	4.67014987304488	-9.80526898523929	-5.76471976152838	-11.7053445437457	3.86676415751308	-3.68517349089301	5.66529600281896	13.3229763893619	5.70349293100111	-5.47017417921796
57	5.40697931996369	3.89812068314563	1.98772168210619	7	5.83978915786419	6.0858138794518	1.9634239801486	2.11675756921558	1.00052146666766	4.05796307882666	4.03936605428581	3.17297022172627	5.8811953562868	1.47180595788254	3.6543902038356	5.6349555280936	2.40214563618704	7	3.49198868127856	2.1149454109243	4.78219788543031	1.33649700655285	3.35282617142743	6.68403222352369	3.1478899083374	-5.47667245451866	3.0141708554747	2.92458011732089	-4.32892409767463	-11.2661696494653	17.2312401487796	4.13979995522804	3.44806015250391	-6.63763063275596	-3.22257956771593	7.74020735233357	0.125445586661035	1.83370433694946	5.55415478699	5.71340861709757	-9.11259203635279	-5.58394094780264	-0.965932006417742	8.33575826064804	-1.18364081458782	-3.00243526367089	2.30400981359192	-0.416070458339986	9.78900121579053
58	4.07752255923656	1	3.5194593415281	4.49494639656415	6.912018293604	3.76192138929633	6.14638014494353	6.72110002969814	3.62239346039597	3.23424137989927	2.35764570451959	1	5.50727063294266	4.00729500567758	6.92243851550742	1.72745382558153	1.60617492962276	3.69685090325806	5.59301074233998	1.85491431939399	3.13098399287847	5.31899767492915	4.77354077206111	2.21308275292592	5.80170227631997	-2.01726429525915	6.7321890581888	1.10646774167641	-1.41077775970646	-10.5221646123407	19.726638122912	4.80608648772225	5.26606801880256	-10.1933247016709	9.22301567216963	6.32147653875062	-1.16743226100732	6.6094579712789	5.07514204026524	2.15594454798551	-11.5522762654058	-5.31425287340043	0.908835707829816	4.52437822309435	-2.95331510853529	12.4601752843808	11.6191235114011	4.94724484765021	-4.67934740732183
59	3.66795337073502	2.1101881893753	2.71671099300927	4.49162777114556	2.33594958760353	7	5.32451675518589	2.86340900858231	1	4.6031766832227	2.57948277091336	1.66904795701372	7	2.6340440888416	2.51609701976626	5.05967576723695	3.60380276473928	5.47917353894749	3.39741097514463	4.40498982863758	4.62793467617562	5.15432118190858	6.45492622089423	4.59485627692243	9.09742298134285	-1.43884066412615	-3.17765333527791	2.14280786088495	-2.73874061254309	-7.56776015022456	10.6368598272766	7.91799165086589	-0.758645190570097	-14.4804853018507	-3.9723848183965	-2.22734770379173	-1.49034992586718	0.669964113393257	-3.51231935740015	1.27578925303617	3.59397163804222	-6.93807881442637	-13.0915880082323	5.59685755495225	-0.59291807188779	-2.58946879088126	9.75112644823403	1.82646012099335	-3.94304251994452
60	6.21553706803537	5.93926927441148	7	6.4800845887242	4.54655944969112	4.4980554671408	5.44999274107673	3.53137374747069	1	2.18321355889867	3.99162675211402	1	2.796521549753	4.03883403396082	6.97387011837264	1	1.94293683929377	4.06298181066943	4.0399497689066	1.84902176204352	4.03688464315331	3.94700284687236	1.46441821580443	4.7841343093012	6.12121329558263	7.19794047288645	3.13904155933448	5.35730364161897	0.355269465651608	-17.8828858250143	15.5093183645562	3.78124277484733	5.67436055561299	-9.4240665703556	-0.8085582075929	6.39294630071462	-6.24028852619606	5.44635700215528	-3.48317947854781	4.46118504425372	-11.7395886233356	-3.03429503040693	-1.44243222611023	5.82371142011908	-0.649586243363418	9.6723516066547	10.5253240803083	5.11167495724802	-5.2163338416007
61	6.05216941635373	4.46537932113294	6.36339246516174	6.4668893014853	5.11808332548517	6.39481117861621	2.01149559195163	2.04109810971527	1.11397098830522	2.19226761131424	2.41217615406608	6.76853112371372	2.28950082295674	5.85832963781296	2.723820649474	4.40120340180715	5.99816519577305	4.17843048171881	6.76132297101833	5.99221033275791	5.85452205099822	6.48972221411698	2.28686357112571	5.52264448620896	6.62718231494191	-6.40756595870279	5.99472382402711	1.72200223085889	5.31530178564196	-6.75224862278351	14.5623765989591	2.39678682744003	6.72117031690627	-14.2842967477705	7.81688461909902	3.76774233672403	-2.16897972113378	2.85460130157179	3.86898067116481	3.79575012480883	-10.610217089712	-4.45998390054818	-4.4392602562413	4.46839450986643	1.57102356419805	-8.31253324748032	4.24205140111214	8.37152874677485	0.663986186498932
62	6.17842319117615	4.63165429632538	5.90837449296927	4.11876107510549	1	3.24871957771617	1	5.98995497767259	2.9991295638521	5.02273187561701	5.27088928190743	5.45713957348211	7	5.84090861757198	6.68728789326525	2.07148843596455	2.97721754924409	4.08662245420664	3.85862457970626	4.54091083751243	2.85601146843012	4.2060117424768	2.87526080647697	4.48949836042958	7.92991807958129	3.3496680997433	3.88396061929801	8.97554929935747	2.93782640681908	-15.9738862686959	12.3291608256472	1.58940102003612	4.09475112825261	-7.39642951977669	0.0565570007229458	7.01512193952722	-5.03452475955645	7.6391905637916	0.752057665109388	5.02046563903867	-5.76007312954237	-2.32440740818293	-4.83297618388872	4.1350495920651	2.64950531276513	12.6884490542649	4.72466711514328	5.51146187911188	-5.91464941684934
63	7	4.32364922260301	6.94387538589808	6.45279360048278	5.1907223837243	4.29553869253474	5.23265381134302	2.74971281322431	2.66333997369259	2.08922403508654	1.66631506806475	1.35404891960242	3.24669434441842	7	1.16477536012163	5.10377392038849	7	6.46666794452347	2.65959335707953	6.49490944362998	3.81896177377223	1.75412633545471	3.49740845915728	5.15844899867872	6.28708999801974	-5.60855329902462	4.51280357168139	1.22828026180863	5.67035819998971	-4.36272509287774	14.5451321459046	2.18183720105783	6.5326176713764	-12.1733438700897	6.51955077023326	4.06930274896296	0.630826467234461	5.10208283509492	3.77675501369689	5.02079030368027	-11.0086145891953	-4.21685356488309	-7.0420280601515	2.9333287839352	0.191165606245715	-8.85783857719298	5.68892657718124	5.67294819419673	16.421492202634
64	3.78505844810992	4.17955680205159	4.44636188160406	4.20957340806058	1.58900448396699	5.8853804728483	6.29963031122919	7	3.65956987705152	3.09483467171462	3.53690912641265	1.27564256319064	2.78749420449882	5.52597411806593	4.59715980231607	1.6019714154204	5.01804283221411	5.83521876293005	6.11807596350544	5.98516895236537	4.34224563937522	5.73667867947799	5.41770772615911	-2.02060244403734	6.71241402280886	8.06690468379204	3.13142709547526	9.60713474316777	3.70597402145215	-8.19754161497571	14.3747529266936	7.56639838853916	0.539864538182768	-11.9284954820988	4.37284341265985	2.8363012559835	-1.93152023077272	6.25055815995104	0.741311776367054	6.73386834400082	-9.88171380551724	-1.1935680754886	-2.29603469089484	2.17643848140462	-5.70263762383188	-8.30119959871464	13.3441357245264	5.23927328156956	1.20391586693213
65	4.81465628259498	4.32530928423432	6.37805023815553	2.89415716356787	3.56374004127912	6.577847654886	2.64164928342125	1	1	1.65838899506666	5.59388023322694	7	7	3.70724534263059	6.11106457351447	4.21154298516662	5.6227062084672	6.02910065056292	1.49761344737092	2.4044966746837	6.69932331511287	3.80340262650573	4.46317869102278	-2.15546394759364	2.88980754126246	5.82150308479232	0.00822210087912972	9.21493055982004	4.04368347962462	-8.55160462175768	17.9002533740628	7.50253157396058	0.357693062106093	-11.7265861640693	4.97589068173621	3.53733749025366	-1.83515500869332	5.10084982276729	-1.03201640587917	6.17511876826715	-6.62813671576274	-0.816621709722806	-2.5507160730636	3.56130998117357	-4.44829482464804	-5.62567662258691	7.89989679615413	3.38516476398626	0.533841037067778
66	4.79810206556854	6.35164487121847	5.10271006032811	4.87368144353171	6.30828782968687	2.91729509334206	7	6.22806516367104	2.98611779360269	2.76001961078193	2.34098053539116	3.73797425105999	7	6.19388086463754	6.47894520040294	1.71196068250821	1.54902535365522	5.90539055858126	1.76887210409553	4.84435781774931	5.81780709784727	2.55226558601112	5.13339028741113	6.27779340197352	6.15024892254103	-6.1368685094519	8.71422000215379	2.7853136704517	-5.77147652089251	-9.3893469696934	15.3979126029201	0.582733792087654	9.3437797377874	-9.02264427567976	4.32675524053254	1.6400423051682	2.03668662129876	5.63476896952132	7.73769985577479	6.15431220564725	-8.95356388706544	-9.1982161246646	-2.2183122462761	4.62849586027979	-0.979267330832046	-3.60339744084267	4.04704545098099	5.10091638957287	-0.59898475267033
67	6.89328724837643	5.50568241449798	5.86867535914801	5.81640856596368	5.43353711960073	6.18720398163352	6.26424729776016	5.71560887393052	1.99955195556407	5.29443946781494	1.97879550788241	2.60394030472159	1	4.20557898924297	7	1.23273291029963	1.75245377084514	4.98747647800874	2.9268404163051	6.23756409611973	1	5.36764730422408	1.43989954529383	2.86958581139094	6.55994942880774	6.93165119037639	5.20875643730811	7.18048449613007	1.83868588956257	-17.4223909219532	14.7730454887912	3.60174122806131	3.36850777414206	-10.0193777497827	-2.84511791616654	4.46094781659453	-7.18719641357131	8.80857008686185	-1.6663400993758	4.39158636636682	-8.42464729648985	-1.47824823497657	-3.02606738666012	4.85228087035191	-3.40194425669386	0.220122865121024	-1.55163258716673	7.21156036801107	-3.32078741217273
68	4.93912867642755	1.45767420151288	5.37041770314496	5.16729579545015	3.78071418717005	5.11799131730117	1.50275405742962	3.60920305409253	2.29067846614736	3.37984864468679	1.40782719503875	4.67742189733141	2.76633965975403	1.30654401857509	6.56281185684493	2.26281683113536	1.30602012639112	1	5.50530025654805	3.28309256566741	6.27519330498415	7	5.26891637742904	3.61152675800169	3.87821463386523	-2.97050379571331	7.90669894668523	2.08020472644062	0.237049893265487	-8.8074255052958	15.7604715502165	7.28809993728097	2.32007285439702	-10.1733554532504	6.38034140470025	7.10790183903057	-4.29174998317404	6.24783218295292	8.10080255507711	1.83996636493733	-11.3128321123009	-5.57873000180549	-0.434311905872174	4.11103122133235	7.17584207567295	-4.80792352032238	2.19402659257667	7.079824735996	2.07520712155674
69	1.29596896653992	3.8065221411205	6.1425949072338	7	4.53213873607226	5.0929582925295	6.35987915044329	5.83016422179586	2.1245421712157	3.90203180380722	1	1.86595501938344	2.54807936138037	5.67960676831064	6.20618410933188	1.72837330844896	2.11276947390294	5.85843617699071	1.7617045514839	1.64834292125033	4.30358794112031	6.27777062000288	2.8138274171612	-0.144731766560468	1.70343652970983	4.14597148309364	3.46796622817369	6.28824284416373	-0.490741105676455	-10.0617892909714	16.7065992175575	6.92939186263225	3.30741827071772	-10.2688503412402	5.5325709518602	1.22599454196399	-1.361539325071	6.33069722418904	0.619422402408708	6.54496296354138	-4.89987838236761	-1.38808169605221	-8.32586988917123	8.13171679345273	6.88211615188176	10.9741436158499	0.0562787239453141	7.35081432443348	-0.274816711553956
70	4.95022475183131	5.10413048905949	3.73893686414293	6.28330636918313	2.77717284632017	3.16335927547201	2.59712495116095	5.43968077935941	1	1.09935288367909	6.16630565010267	5.37528266631015	1.23127499692704	7	5.99263118794008	2.96358114959577	1.90894118179732	5.70836264306624	7	3.1337636614494	3.5244708962197	5.00198889867274	1.86944725293674	9.18066551713711	3.82632242024428	2.61815684262269	2.94389384982366	5.09580258680407	3.14949918130567	-11.8471485784228	20.1499350165257	5.32388181637493	4.48990849603023	-7.44000234818009	-0.736623872764779	8.20275902988873	-8.11708294349736	5.99556522619835	-2.1246697887525	-0.679366197104268	-11.0436827106776	-2.19589448759236	-0.561187935609852	4.75894091931888	0.544351841236747	12.7505411373843	11.4940162506129	5.53781719324149	2.24886815929407
71	3.93388427971812	1.26811961978963	1.15138522304544	7	5.02676091310065	6.31875888128707	7	2.07654293426094	3.44280262105759	2.64510910202189	5.58838400120109	7	1.89803756182029	5.49415940468698	4.3764744858762	2.00620698242127	1.86794599178086	3.0293901420885	3.70086634647168	3.53387689447863	2.37825132846279	6.62244617785023	3.52199610249365	4.05311332031825	-0.947957924813532	-1.77854281750169	10.538780267215	4.2042939370413	-0.333661850534969	-11.4740812063781	11.9863007421703	5.92724969724093	7.97067338163089	-4.70162464066951	9.80179622071343	7.13472986437759	-5.73716068110313	3.08075257706376	6.71610555247332	9.39883295429373	-10.5605648201711	-0.518147108403578	-4.26201474578182	6.68774690037654	2.84902134322878	-8.68981353824687	2.51608258272016	6.94900290929717	-4.70245775576304
72	3.46021243496703	4.23008677241744	1.13909096946883	5.01004823954284	3.45402604732305	5.41161513621226	5.18297514268665	5.8221966814388	2.50807138736136	4.61559778024391	3.34962740970871	1.81057814326143	6.3752853832517	1.43573865909322	6.64471181278667	5.9137288976	3.0664778056374	4.73595309285755	4.56102203462699	4.40977523545076	2.94073867131482	3.67713367571876	1.2626639693161	2.50085220973325	8.64982211561431	-1.04036876534126	-0.756140285685242	2.11072573538224	-5.13071946587325	-10.3535257188296	9.62286498275599	5.22615311365672	-1.33415059508352	-14.4809400680044	-3.70872890444556	-1.91822926895737	-0.880891863174077	0.634300102286951	-4.47666569736748	0.953251029277965	4.4812016685947	-4.50543469456645	-13.1762449449678	6.62970005015979	0.733078147908998	0.361027245435798	-2.01234596672046	3.6519707360602	4.20133811211595
73	3.93291845768002	5.51475311342095	5.93181423838966	6.76633234700653	5.80178733572914	3.87823290136897	3.95690470847059	2.90452103392211	1	4.28669583716561	1.15670671600011	5.30251798716303	4.20254302793039	3.56646267068582	3.6283245751567	2.09718582991284	1.04439935657135	5.60346459450327	5.57482535126498	3.50874155200263	6.17005318845005	6.82054069925999	4.80699402323786	5.69528799105244	6.72506181701447	-6.0842413271313	7.19392507977776	1.66843325157932	-1.03790070932379	-8.1631416785344	16.7389660373785	3.93280995038683	12.9237905679843	-9.22567025577119	2.33855034232191	4.17527897318093	0.646708067590127	3.03840510249012	7.7219647724625	7.27052376361193	-9.86924514963299	-6.88058246005929	-1.14150241648095	3.25198022455921	-1.13785902402906	-8.87309416010221	-0.957452620970112	5.00297905690816	12.4272794523066
74	6.2115788958122	5.16949420963719	2.88788919961525	5.82585571572042	1.52183605453596	4.12525867739809	3.88748086574223	6.47670294155398	3.05688196950644	3.3051525685741	6.13236158297702	4.46587042435726	4.49583945584243	5.70572750771535	6.67110898143812	1.54147878905594	1.57022174412827	3.97728399411708	1.37829641080871	4.45457894045015	4.95981891937207	4.63745019719799	3.11177293125641	4.63855202491267	8.80506364818892	2.84936445700581	3.09504690478973	7.48788951720809	3.14384030050713	-15.2517641609295	12.8112980501336	3.79628291580552	3.87260111897297	-8.67444867293515	0.406879215124087	8.8524294202646	-4.52209725521679	7.65312940030624	0.820711847055363	5.09037986116865	-6.19419077904403	-1.91136034128331	-4.76101403750139	2.74023181925581	2.20620755502741	8.13312251539907	1.04894241064482	5.85360103873753	2.86571853986435
75	2.62012516496132	4.24341811905558	4.98952800009007	3.52705135024998	1.81213163188063	4.40933537550008	2.44289353174981	6.93605558992535	2.57781325278687	3.37040107535355	1	2.61145119905939	1	4.12265259028517	7	1.31312206699914	5.77625927443344	1.28756663949362	4.20870998203303	5.51258932871581	6.351699461582	2.28238281186301	3.5342234403485	-0.118662291442073	5.9941453073977	6.2826357974435	2.71098246461694	8.80047881473682	4.7423920973371	-7.54101127140728	15.7218017359162	8.7918159016533	0.422224287105451	-12.5740191710769	5.92596542410658	2.64608567160135	-1.98427141777611	3.68580915370959	0.701185189291346	6.52207400130659	-9.01122041102461	-1.68344397735482	-4.03791350268576	3.71428314015071	-0.793200280044113	-0.0552365652144174	-0.121510454700772	4.88690273353119	-5.56226074819738
76	7	4.34546069829099	4.76348377496834	5.91252694642603	6.89933606888422	5.04594399113357	7	5.88034658107468	4.07190481394805	6.11213927635512	1.90229834738192	6.71843990799733	6.07685206212128	4.60472717178602	6.52533216350267	1.40527727702022	1.3919176369752	4.77253068911684	6.21589343012093	1	6.52348074618626	1.41712089637151	5.95881959132087	4.52192118633449	1.80241349965767	-5.66556766078004	7.33259214749724	6.16757423869216	-4.24244125373665	-5.78005795131567	14.5125316527875	4.98023600544898	6.23576317588731	-6.68469118913647	1.02048634439886	3.25530729939788	-1.57121132584837	3.24815807846351	8.60583119888607	5.26552946638096	-11.8359402692902	-5.96153492922817	-1.52940841312276	4.13662537243076	-2.76873216786414	-3.97726207984978	0.0770553647170678	8.12680894441801	-4.40102892096136
77	5.42839056664508	6.60911296782925	2.97255256105043	5.46357695226024	1.96029724210018	5.16668534247776	5.73850670663886	5.80586888336865	3.8096199085666	4.59192834346935	5.22090801086259	5.71586059666096	6.99487902632109	2.02859444673631	6.18011744600303	3.4206263087063	1.70281473286083	4.74925626221538	2.82999951093908	5.00938670915456	4.24099456229506	2.22499563003275	5.6044722886218	7.96930825098595	2.49085337811325	4.56071506180283	0.660114075908918	6.99644638673229	3.34316656913691	-14.0392117724038	17.324508340465	5.29121649197608	4.58747452686485	-7.53548019117735	-2.47789985686459	8.21554836945481	-7.94592915891515	8.0354878056159	-2.96837460840903	-2.44146369024604	-11.8150512198128	-3.47155463704047	-2.85052613550074	7.16408852078362	0.473333058342994	-3.35628449244443	-5.6471125392686	8.1861187820832	-2.17325071755552
78	2.93796084537929	2.69245566577765	1.28852364411921	4.51193121923821	3.49158602219296	3.54931427151631	2.50543228207661	2.83363841646826	1.74714008835017	1.79199094084192	3.04303185826406	1	3.22980566566026	2.5202487269325	2.19000852224246	5.49079210368371	1	6.31050670487629	2.86410377267107	3.59041444819363	1.95783574735938	1	3.17836122563903	4.2698014706022	9.71694944245094	-1.95045236439572	-1.1483615599079	1.75593839684608	-3.94713338231407	-10.2018846039628	10.4233676318376	4.52637719256638	-1.62798349508229	-14.8423073058692	-3.05295355170192	-0.984837827300402	-2.45180106937438	-0.942591442449758	-3.14055816764979	1.26267278167987	4.1756753638512	-7.12426320401788	-13.9652515517881	6.29239806744533	-0.363210082875191	-8.35038637641107	0.862984429169299	7.55935227738241	11.3318591580391
79	6.00256929435403	5.18725881584228	2.65250233087613	6.87806855845051	6.63354774230651	4.63040284813774	6.74641469558448	7	2.15211388500748	4.33054214694217	3.98359612909073	3.86868776345116	5.06215972060069	3.01425110986342	5.6011941909695	2.50711034191749	4.81983702857192	5.29983844791319	2.82362982665812	2.74443340554185	4.88590609470076	6.23616290639973	2.12570683513412	5.77074462116027	2.09360352966918	-4.48065046020945	2.90713078704177	5.54707385244407	-3.40818396581456	-9.69633951313936	17.3860375991284	5.81938827026891	2.40291789326346	-6.1458450685317	-2.79313538400377	8.21491908160614	1.19096250819926	3.64894790012595	7.43935943798091	5.30802580358812	-9.94025961690508	-5.89635493981572	-1.45160567783984	6.15753643640145	-2.12513734201619	3.53447171985946	3.18462764955863	7.21905203892681	-4.16252324836759
80	4.55359226747688	6.01871491732106	4.73304966861461	7	2.91175246229261	5.59690762030635	5.70918584301433	4.8284359894281	3.61521275583777	7	2.39734290333123	3.07639398984046	3.69261121082414	4.6620984171718	7	5.01846760256644	1	5.80245895354326	2.68997295822124	2.18757861377447	6.34527006524856	5.37873034689026	4.76722513496502	8.11708604769509	4.419237846943	5.77145101211471	2.55150774898311	6.23807411655956	4.03217448354673	-10.5898621977546	17.1558254418452	7.04179971335677	3.27703102863356	-3.95859412853238	-0.988738967596341	6.72430758651256	-4.6373489301478	6.16431381853654	-2.14002027911634	-1.68358209311091	-11.6446976622055	-4.2118426304069	-1.7294110224235	3.06757113351712	-3.35662372581852	9.89762258685515	1.74338640018806	6.37796129266524	-5.44353541458338
81	4.39366587141843	5.2540776222627	4.84535412214819	4.3478314032702	2.63147685130089	4.61820834533477	4.60048083047365	3.11988016357576	6.63022682607388	1.64172659190399	2.49472389966528	3.38059275302493	3.7301774522268	4.20085644853475	1.29581942703647	1.5404804018015	5.04471928433233	1.75752075760397	5.33582368859702	2.57934316056208	6.65591474512769	2.11093331278208	3.51977778680169	-3.06709698683582	4.41824060746317	6.93852197788825	2.71438476501216	8.52923445274809	1.76495430756609	-7.84148063943389	15.5223359383291	8.0072168140263	-0.786092973215796	-12.7924595180451	6.52540063905419	2.70579730097637	-0.498708731703766	5.06438292424779	2.72379471539839	7.63894124062865	-9.20343279016531	-2.5705298132409	-4.17071824177823	2.77975921061128	-6.80412121136569	-1.95165906377651	3.78648423021168	3.15365757405143	16.2902175958176
82	4.69965870058313	4.41804843112643	4.55496692297305	4.77587891693186	2.95521389757836	4.65323018181564	2.47291172663037	3.25384350789641	6.75339278043492	1	1.18869131295501	2.49117364035338	2.66800303774843	5.92882291889547	1.63030253781078	4.50018255732632	7	1	1.44365623317499	2.77835705528689	7	3.67933143234258	4.35675664780339	-2.49872724100972	5.24738371269722	6.85053434004042	2.11564378973725	6.6928451388103	3.69027036393333	-8.04284496335768	15.8997346232672	8.51719699019212	-0.493083766231037	-12.1270652738818	6.17415496370504	2.96293424483964	-1.33318737763581	4.41811872767398	1.10334018507466	7.69842077600925	-10.0711011431411	-3.06262478161079	-4.8209545369106	3.09084139806139	-7.71536002358809	-2.63554301766604	4.22732479566059	2.85095690127295	15.6856656694662
83	2.95557825004338	3.05467493156	1	4.18748330232749	3.08317106422658	5.7596302270837	2.48861212910114	2.17583363073405	2.28696085598627	2.77544352172872	2.99379504057017	1	3.17907286021735	2.93392608871575	3.10815156072411	3.01650927749413	2.29826657877898	4.54277275590109	1.69657149913209	3.48753921766294	4.6182185055476	1.86816063511236	1.57359268838075	4.47226061024179	9.31373514282165	-2.23982252889201	-1.99466308537658	1.98732959530414	-4.98631537465198	-10.4354430184903	10.1657367767625	5.01308848818048	-0.800331445355564	-14.2315810366831	-1.46610728198819	-1.90226367626174	-2.38578729191988	0.596540897666333	-2.99392919872505	1.41843899543264	4.65702086149449	-6.38396214663928	-14.3809716008618	3.76166933001635	-0.59427312890916	-8.7158620778695	1.26210821762866	8.18736261662619	3.7210467117873
84	3.36968430317261	3.37095159763174	5.35779214773473	2.54636341186047	3.52734777326789	5.19077926051432	1.25685165345099	4.87458966861178	3.81906445879584	4.77343805850062	4.60168375081765	3.90807351471754	4.542333737394	6.41131993366746	4.78849179387351	5.55928456492634	4.46384243346212	4.56312057260435	4.10953771865592	3.5879285656417	4.72337945084267	6.35808484264079	4.55573428630116	-0.805109372354272	3.5291249196915	6.57639942550779	0.820563911926061	8.93775855512638	4.9340723905859	-8.51496421044258	17.8276539818139	6.24527236510937	-0.330227394664455	-11.2939761104829	3.49506539876124	3.58838099394318	-2.11625918219377	4.45489215387702	0.20736088026632	4.96473359306921	-6.28640389653563	-0.368535008861402	-0.657924843867251	4.97024143090269	-0.613082612663338	0.994119933219583	-3.16543284783661	5.5368166156749	1.724013434937
85	4.13584180648885	5.95435555995886	5.42653187763484	5.34208901836785	6.05494412775894	6.87928461628657	3.63074715522306	2.98379299597644	2.48550431265119	1	4.00738635168522	7	5.18720062702416	4.94279411844548	6.13608307191951	2.84821297935577	2.85115827712735	5.42056449976522	4.9922106082983	5.92270372348068	3.16326313388442	3.52165556329826	1.28116947011226	6.34168675358968	6.24375321136833	-6.60871001052085	7.32581308798401	3.70107108554754	-5.9385815612459	-10.0658515227228	14.3019999087453	3.10002808712444	10.9850484161701	-8.13789118707383	3.4830404568555	1.28737432096944	2.92715636286318	5.33981550929914	8.09900709394008	6.94385236908338	-10.3285403291141	-8.23541653826819	-0.216366999615452	2.76713944429416	-3.39646722778054	3.78859805134705	-3.47739554952381	6.73441312191661	5.74581778854942
86	6.47431854784537	5.97382964417502	4.18039687126852	7	1.67063181670769	3.72104271912173	3.83916186364454	6.19559796064265	3.72288086084098	5.71996375551221	5.62783311336712	5.5489865752714	4.46649761107243	3.97524551740801	5.75206145629529	4.94500274532101	1.51002809494521	6.05495748907212	1.51186648976248	3.88835319450931	5.5898560027911	2.11579250917659	5.03132602268823	4.90804608384161	6.03009179698387	4.51016673396336	5.12540891291372	7.76143186420337	5.12255558490405	-14.889165143761	11.5173209215217	1.57108460077595	5.65444997617507	-8.55265461485559	1.9525477172888	7.69974685879502	-3.49670937929116	8.88630229905116	0.201667775504464	7.68533124676203	-6.26532420448342	-2.47516286560297	-5.40731120232405	2.76138226269167	3.96961621084444	6.4800336770057	1.49565917354753	0.828117580868871	-5.29272988583102
87	1	3.9898228360167	5.33037954613182	6.34789954295348	5.21755502529436	5.43267466176153	5.18793830241166	5.28984972848277	2.1345532095421	3.95414354260519	1	2.09358008432599	2.3779505260908	6.17146600136394	6.64511220439029	1	1	6.79873677071318	1.80381000050284	1	4.86776907766698	5.96670255000523	2.76372169777217	-0.476186245684186	0.513498163785989	4.13593096203075	3.69348442213465	6.31478932573834	0.0465545065913981	-10.0352348749095	15.6072145651543	6.71110689906726	3.08126020880316	-11.1902888357005	4.85738818346581	0.594967079295675	-1.77182856439488	6.00310975390463	1.26946334989892	7.77131274850702	-4.88352678705889	-2.37024664378314	-8.84531918628339	8.34517418454755	-6.95076978227933	9.57206146565706	1.8161762200516	8.21223578725786	0.882350749685847
88	4.29553330486089	5.85648192158453	4.34526538897938	7	1.63486200534354	3.58888699651981	5.82065806467957	3.7150638216021	4.73276517533981	3.17514178824908	2.71341056166794	4.86983596202879	2.27391560212495	5.37271381385895	3.84060158949065	2.79910104817363	1	6.32216854334191	3.77560902443012	3.26269348438601	4.7362569393207	1	4.8495263173702	3.89360141055058	-13.8859146654697	-12.6569295756214	12.5436798907606	3.21050505218518	-3.77597004118113	0.270465096117005	-6.22431441681118	3.22069810532623	1.13358879148396	2.8857194059043	-7.72345584870992	5.75616102640349	0.594326477555952	11.6251233574638	0.389666705284815	3.11688209378247	0.124287950204215	8.15993225678617	-9.96793610225118	5.82828692427067	0.415881906013049	-7.16942581460737	1.26657710331961	3.87307685852681	1.9944478203556
89	4.88362006808798	1.55248904034385	5.14656869981293	5.3486722021332	3.67920735204135	4.91594271760954	4.27583812056934	3.53269251631835	3.08966422576132	2.43322218257915	2.04646235515462	5.84754685080853	3.45919659408327	3.73502486982505	5.60592123440318	3.1812153989045	4.15949334041536	7	3.24387597887504	4.02526038197283	6.76778537975069	2.8049147054246	5.27705031837272	5.01410535797302	-6.84627796924087	-8.51468416936816	7.75715966656259	5.26002962466622	-7.97276598260948	5.34771594806604	-15.1520434364725	2.71968527202344	-3.40543601391858	5.48344549813357	-7.184848918592	4.16204220853521	6.05116901389434	6.39631331702116	-2.42274784461111	0.328154214268158	10.1579653289233	1.29793389922706	-10.5094844306663	5.81851570677864	0.588999388301025	-7.21721097020737	-1.61644791711569	6.52521413507728	-2.50551076688118
90	4.81276267854229	3.09990299086446	3.16741034447001	6.66916331621249	1.68706964938293	3.80040257016039	6.48006980097278	3.09285744299924	2.25806646109018	2.00622932435546	2.62115068512312	1.63394133195064	1.77925351157676	2.91145387326552	6.27016837571981	4.0777998755724	4.04156334012516	6.93689164452391	6.07817529028891	4.48426082187491	6.58507229214118	4.68241976232082	4.24768420258374	1.30060627613395	-11.2478230590665	-13.5379746578325	13.2150275341489	2.29989984752125	-7.09455695070965	1.66732397446596	-5.87219958152017	3.6615637686042	0.933110534591759	1.9794043801397	-4.74135189591253	7.75720053857271	1.7365924990817	8.66139641153496	5.01483349199338	2.10928737210973	-4.07987426656063	9.66528057698246	-8.83193875080753	4.60915125415745	-1.83528933456	-6.21286482297207	-2.67181007046871	4.03910872603641	-3.4485514255654
91	3.31248133946443	7	5.73855558273183	7	2.12935812585151	3.79047613876792	4.23515311188995	2.0475690373934	1.32476667201665	3.68248503426925	1.17456081703475	3.76393734360221	2.1213508291268	1.67271475243495	5.40345358256936	4.46454235617594	1.04311879924752	4.89811046817411	5.25511265828274	4.88940801019615	5.04783594755837	5.53133941854631	3.74292185050825	2.4975635979583	-9.26543437581206	-15.2375936691182	11.8747617169996	4.19456449595928	-5.19190368993016	-1.45246090950402	-7.17517101021209	5.31958826490513	-0.487575639490002	5.44109716644894	-5.46217502371846	6.94963752106572	-0.883342252313437	6.56813125848122	3.54012240602453	4.1448653006609	0.612678068532819	6.93628303611778	-8.35110189666936	3.29526336544237	5.20247134894486	10.3529024046221	10.3216861469206	2.78599248126305	-6.59473833345006
92	3.92529165898737	3.86835659405504	3.94516812880987	6.14272984117416	1.46716318305813	5.50178623747659	4.6869683375457	2.19530242900589	4.57419558160789	2.73993321097262	3.76431766199125	3.48814870673046	2.72080052574319	6.88524779573197	6.04432877266816	1.09323053278545	3.56269511897718	2.75081257517479	3.89570984868436	4.14464670917265	5.12873016248661	2.83866385693302	6.61810502399714	2.5934127614159	-11.9222206990145	-12.3679789187299	13.9718375719437	2.02105899778003	-8.54716473668041	0.785376394543425	-4.74745970054518	2.11578096742789	-0.46376768490454	3.21965732050002	-4.92196625950689	8.0639103831338	0.777293220589368	8.21015367352012	5.11517911209289	2.47813561582251	-5.61167661834498	8.86180627671788	-9.37825164747805	6.70742480744979	-2.06370576027015	-5.75373098002426	6.35622368275617	6.36092526422476	-5.45365087855609
93	5.59638635805301	1.8133613674834	3.37820805070183	5.38881416734539	6.7970990021477	6.01364779560214	5.22638601766005	1.98881474321948	2.02980704790666	5.15141336335049	1	6.40899036118405	4.53068672993561	5.85061889582278	5.01522120348954	1	7	2.72519420118269	6.59184310329441	4.69571475795706	4.86560332082233	3.4895290789354	3.17518848518563	7.45532425090699	-8.35500409508099	-6.74741614937102	8.50222022818978	4.29304579742776	-9.78233896247566	6.76652614615943	-11.1037296097819	4.3871920405736	1.23825228219457	2.20623718718954	-11.9317032334671	8.78238078407157	-0.0894478338847471	-0.178625263630892	-6.16039997001228	2.27199939805874	7.15277489679351	-0.96618684054985	-10.1592887124358	4.34306467538033	1.64404216441441	12.5219947347853	1.65195240937445	8.21189664319219	10.3911049950635
94	2.93599509416827	5.62363970098508	5.13668891605881	6.02495510792598	4.53195111416347	6.11184127654884	5.00369467332544	4.45404062700352	1.42962783434281	1.17449493487348	3.18534421099362	4.38245893795058	3.82201947619977	3.00962517969671	6.26710921440411	4.80149977849407	5.08217487493929	6.47212864893678	5.05275766983332	4.31531065558038	3.58505122569293	3.30540669545109	2.38367555869345	7.03168149093606	-6.53662406123913	-13.1650111587326	12.840952202249	3.70542019043583	-9.27738773146004	2.55197443731773	-9.24592066200563	7.34943719704764	-2.15330481240316	6.64921619069034	-4.65861000225921	2.96299095671393	0.850917491591112	7.36453927070994	2.22912603743489	3.50885273982661	2.99836128905534	8.01558055403864	-9.40054907572199	4.64948198767853	0.198755173727792	-2.10532519596954	8.95710092550673	6.3462715816073	0.383341408526285
95	6.09717235253178	3.87907797630749	4.21094936385099	5.5417168802245	1.2377517452454	1.61075031128233	4.31886644144806	3.27872726299996	1.50883261663811	4.78605900853443	2.88732774541914	2.68894843788209	3.5061664152796	5.32731648745221	3.16533173573245	4.51054843287959	4.47090788145585	7	5.58380207336778	4.69832225860432	6.25948126143883	2.9587027969449	4.40546560826561	-0.632276144505964	-9.63644340385662	-14.2239911429292	13.3195821574856	2.37674081796593	-7.90689782416834	1.53056459111934	-5.91185536174565	4.19504221958007	0.826118744278034	2.03345317031206	-5.24340931826712	8.10238344654572	1.17712782581406	7.71417253033081	5.25283261883678	3.64354296496386	-4.22757213292651	7.67989775186704	-8.82777018260577	2.02888536691554	-0.522785313937479	-7.35082314170943	1.93659398821417	5.13972161086681	-3.69047860525151
96	4.02454106897764	5.53347969613965	3.0495969215605	4.28568137790085	1.52968707217503	2.22928313239003	6.15387858455165	4.80409270203268	2.35531646479272	3.92841922310593	3.02542960370776	4.30221120892343	1.03540787817841	6.39160152838455	5.91429841889164	4.19018759819341	4.74164612885433	4.24533770792463	4.10080146450891	2.7347676616199	4.8711956167905	1.31684302799089	5.67372180249498	4.01646652768965	-11.5694304982784	-13.0479178048017	13.4172845250331	1.62399640674984	-7.1376622240227	1.70928066394555	-3.81501070322761	2.80215887389875	1.48677662572876	3.6889303377833	-6.05087671744708	7.9697092128884	-0.273535844681709	9.45721411627663	5.97315053518964	2.27130648086017	-3.74971278190289	8.55737804143399	-9.01492042071331	5.04260690175466	-2.6668665522539	-6.18156148375893	0.876231359983021	5.04121478117127	4.2510775611656
97	6.65173904667406	7	4.26203337539313	2.89191817538852	4.17658033155589	6.32828294156781	5.59422202208397	3.70548160195169	2.42797626367414	4.85471025061549	1.90230856212709	1	7	2.13441933764463	2.47097835344538	5.42881323849078	3.61338433324326	4.48215129812644	1.91343894696872	3.96683839408552	5.11243048209298	5.78586801024996	5.34537771861704	4.29637293404742	-14.8260124836158	-9.24650228731813	16.0813233843364	3.05353144705584	-6.50142540799813	-1.91055690854321	-5.10210532329913	3.39013529726267	-2.83213522862301	7.84816441595746	-0.668829580826914	4.74459941008861	2.56038551719133	4.18444745083339	2.09338778094696	4.08100374414985	2.46211439908935	8.03096406447557	-6.3955032591388	5.33619109060388	-4.78900854612515	-3.29100916307583	10.2046628899259	2.80678623537406	4.76492624331304
98	5.86047619877646	6.45900197128046	2.89534482713132	6.40223561564194	1.90388036992319	2.05247036035255	4.64479390789626	4.35730951716519	1.40960315214324	1.65503772562596	6.90093493226897	1.08052807094057	1	5.37509256781256	4.43109904500168	7	1	6.59798985014322	4.18009247680356	5.40728450126495	6.77547915499259	3.50093613142875	2.95743426564184	3.06614633522757	-10.9268458292987	-11.9234311215052	11.9491682908036	4.21015826484138	-3.82956883087517	3.15165295022687	-5.83348857147417	4.20503052706669	-1.60219253658203	5.01109618755939	-8.39691695779595	5.30148199742317	0.34067159291059	11.6682986242784	1.7270285216431	2.54304548443525	-0.881840819720889	6.70083232125508	-9.13747531365224	2.44416189639471	-3.19755248475409	-6.39634295442753	0.439875998448564	4.56920186644727	-4.60720337819305
99	3.5141281362333	6.64658635932756	4.49129083599443	5.41333731127144	1.9034377601035	5.96500593528951	5.99959260022754	3.34030173241944	2.7154446527287	4.48515638788546	1.77119194807446	3.41602061604183	1.84075653038599	5.17328494793677	7	6.48470940027088	5.06199588956444	7	2.58851895949241	4.45563894519816	3.06049669306489	5.30937739976637	3.89465997997086	2.92680114329254	-11.1683461170985	-12.7901285850935	16.1215487164522	2.00472250933141	-5.44319848768678	-0.12624190873976	-5.94018518487967	3.63457990243631	2.17957122025737	3.51661068929999	-6.17035907890684	6.05866666033449	-0.827087082839312	11.2450347986117	1.30066347700648	2.31557110901017	-0.319228173488309	7.96434406311947	-9.31335454236802	4.27084269904757	-0.959272386327789	11.1767372522873	7.08489392623068	4.8501216063191	-6.91603853969578
100	4.71427279414722	6.32394758932508	4.39063836099131	3.92107973049061	4.9662327171641	7	6.50717683479771	3.52045605751066	2.93889345624767	5.16610322137424	2.30526636703648	2.45941732187227	5.835520260059	4.95444809842205	5.77633249501267	5.51085124873501	1.15458520110233	5.25159917902754	3.66072884329329	4.67964634325573	1.28659277118408	5.38067918915052	2.4506027612007	2.33964341557271	-7.61311362913754	-15.490061447773	18.0902973547513	3.53400113463919	-1.0376345117012	2.56064193141538	-12.9628165664733	7.49384538945346	8.97889559691533	9.75407170103168	-4.02966837990438	2.07372682092884	-2.10458502352362	10.1292547307099	0.605465267954429	-0.531976355616332	-4.77910315560293	3.42046611680233	-1.08961353935885	5.59815885159038	-2.55967194973951	-5.04406773583678	-1.52544842465933	8.06797310438605	1.28217009277984
101	5.88915897062442	1.38026847606619	4.55894718050073	5.18119991648428	3.08833375225002	7	3.55918024552377	6.76756096125808	4.53123406256755	2.95748373502372	1.97027237156195	3.91635045301921	6.91623356729657	2.29490658660685	4.01246494979242	2.53950073959803	1.0986029342565	5.61754133414473	1.91765277622902	2.7617025283721	1.37393288275358	7	5.36784958748494	7.16519053860456	-6.03452035708121	-8.05973002482256	7.37132694605368	4.36306521804221	-6.48661519337418	6.03604936987781	-15.2854887238982	1.71181173680904	-3.13820007184726	4.61557712397328	-4.9368146482023	4.75744619877879	5.00671112062818	5.8095603245477	-2.15802439653312	-0.530472878820179	9.53894219830192	0.325177172170347	-9.867827753573	4.92463416242246	-5.59399119926324	-7.07098596637743	-1.05198305049527	7.92015084115594	-3.1151185718513
102	1.700028273694	5.23927306175171	5.16395642894242	5.78504106723663	3.91290143880185	5.5417623349357	6.54730305410916	3.71969890078757	3.13523583217316	1.60575527920188	3.53611758139353	6.09120977623989	4.04461370903113	2.995811860399	5.9998755496329	4.53813221649064	4.17271221737117	5.80430875375267	3.98229108442912	1.83855459915251	3.72914216614696	4.07110725598168	6.03361266779239	7.83218162839305	-6.8226593834753	-12.5513904380633	12.7597310669447	3.50990202140062	-8.69290213190283	3.38901407491706	-7.86318690867302	7.32506555285455	-2.12842617818795	5.93533357247278	-4.21728245215531	2.60871583873799	1.41659674813981	6.85451322841248	2.43059672313755	2.44902107981704	2.25994638859715	8.38590837733575	-8.80643126640042	4.30679567097021	0.115809559262987	2.37966266905821	10.5095059196347	6.5110018968181	0.813355516752022
103	1	6.6905306933219	3.6282882068123	6.23653223069265	1.70703383994885	5.65622213513107	1.52948478733955	5.59581255999748	1	1.56958711266382	5.74810188750051	6.75481185506982	6.21220404410926	5.34169917969017	4.74660696922705	1.74363109199248	3.87952659600197	1.49132433819039	4.26541839255982	3.76115492370069	5.06954131477701	6.00098532670427	4.95225919216994	5.54267863582028	-8.17244531223164	-12.1414612637907	13.5127100888366	3.51208611783179	-6.81507366111545	3.45058817282307	-7.76856465411303	6.74112768079799	0.983615875676513	6.87078913490441	-4.10946471088562	3.84215015595866	4.65534717286438	6.24437656466697	0.920348844455245	-0.332316113313477	3.29317842896403	5.66872314697666	-8.98646380657542	4.60354512785023	-2.3941723429113	2.31584207707383	14.1983719528827	4.52116979140903	-5.54182666121645
104	5.28901454388537	3.62540558230359	3.61897019769729	3.30774544834923	1.81873356282581	3.33859721880853	3.44346654640694	3.4709347358248	2.61082328250825	3.63802664774505	1.5972599106221	6.3689642607382	3.61767439063859	4.14840060663365	7	1	4.77982066799163	6.3665219319013	1.8961132025971	4.62941233452739	3.06294763089669	5.03583619269293	6.13662833396257	-1.05142401935816	-8.22221551536136	-8.44634573416044	10.173866996868	6.94943910658964	-11.5927349794881	5.8425842143228	-10.0586627098604	1.35320630190686	-3.3420383990034	-1.02222386959935	-11.4706209879414	8.75496867370505	0.315662924515365	1.87145294537646	-3.50319692158156	4.87575307255738	7.90578486263517	1.47116853008885	-7.1265280665117	5.2452987097421	-0.91383509597098	-7.20913386904027	6.80070487636591	2.66182867029312	2.03755552264548
105	5.46171170890596	2.96776648099821	5.76911633563371	3.26198252726812	6.27701310760408	2.63213267528739	5.76568624312593	6.33918483146461	1.38560627216036	2.39380411480925	1.63827264651484	2.66687095809284	4.62782368944225	3.50601720501837	5.34463790860031	3.07341459186528	5.22247262775158	5.42674304755534	3.05939362329014	3.49763701532046	3.66289253217996	2.00622966108911	5.28340174310175	1.86128736923571	-6.81624669100179	-18.3003876112069	19.5953965793766	4.23403657570771	-1.65063589152513	-4.74608020974236	-10.0717081038277	6.38121455424854	4.05080918617339	12.2055769314822	1.73787686570627	4.79453013807628	-2.27048258382731	6.03405584829799	-0.761744739120072	4.46318554257534	-6.9730049540209	7.98240282681381	-2.84835282015019	7.47495909961841	0.453306964983074	3.37931526989834	-1.21402807749028	6.42351077064913	3.00157107359265
106	1	2.89601969586472	6.78151479680415	6.81056753262218	5.75038791978764	1	6.25389301256509	5.92842593120861	2.45470649645949	3.17746663196682	2.68274744188795	1.95498884503969	5.92642765534557	4.8802270269986	4.1515590909719	4.70508725898329	2.63498614618833	4.75147512858324	5.01408917030543	3.37847982047949	3.85351906257826	5.19512114945199	5.84858697467337	3.54895252178475	-9.09179467281637	-7.30058953462159	6.81446452561339	3.65691018518244	-8.57426250467819	7.5842238735987	-11.3955996599243	2.39873909074737	0.403759840511881	0.229916313053083	-9.24451343027605	8.26376514779434	4.19940871613427	4.65515741076213	-4.68512698717094	4.93412016578509	9.14588809975799	0.693057233658562	-6.79808388295115	3.89609383931565	3.93918759970595	8.72146606739149	14.8998173244262	5.23431031777401	-4.88075940680563
107	3.95334342890801	5.82814968504539	2.56881889456969	6.20357137074373	1.35700397471448	7	6.17944214627586	3.24738911477092	2.9459724942198	3.48895879561941	4.93111445024512	6.64625994928147	2.96108434292646	6.09868681959417	5.63390417750046	2.59995319771516	2.23406022682619	4.80170542790113	4.83632461413571	5.31652945010331	4.65918738690833	6.59546529432773	5.11514644722367	1.38385973150761	-10.6485202487285	-14.3825591446812	14.4199788286602	0.667238880325635	-5.13333025192228	0.977935555842736	-6.17039975656381	3.06951400578548	-0.522368694300179	4.75872484971397	-4.70499051136834	5.72940783954455	0.110751354836463	8.37859363108355	4.65189623553823	0.43669939308769	-2.2772075720712	7.75774300944724	-9.27992802099114	6.73820543539118	2.8775106748268	8.62113377666972	1.92731550193176	4.50660157504031	0.434641683592049
108	1.62678517984315	5.79953869668039	2.0688911829994	6.67162902103665	4.26788698483939	7	6.06075678889041	4.6357320957185	2.17294832657806	3.97990573153654	1.849101736256	3.73958696230285	3.55521907428912	3.49446819321179	5.35444785657298	3.27148978292844	2.28286164986631	5.04362149702768	2.20364791144493	2.3082768843666	2.97018800252643	3.73981671300683	4.78424239095526	6.37084543215939	-9.03321783497964	-12.9631326685852	11.9583001399304	1.80358705147603	-8.58438186580993	5.68163246949338	-6.11346808394931	4.7454699298003	-2.50915060740375	6.97746324853881	-3.88735379405136	2.99989326749923	4.66511682867837	8.52226243031161	0.759874830617341	4.05409349879116	0.381664100475454	3.91771377232235	-9.13362712388835	3.76998299293246	-0.793374888439391	1.10085554917939	2.26852609682252	7.75994483902921	-5.13336304286789
109	4.12958852026112	5.06733692301893	3.645577622089	1.9960500850672	6.64684437418066	6.65993872229751	3.16212537612298	4.61015364691427	1.5305047016533	4.07341678045349	1.18105923278408	2.15942401389635	4.65609903643232	7	7	2.44486180415971	2.59611455934394	3.47025340194734	3.74705583608586	3.69690001490191	6.98995350410867	2.86053172077783	5.67955299234835	2.12043708587295	-8.37076146173367	-16.1952959662179	20.3529322323101	4.80411804339611	-2.87384087887294	0.761822972866515	-12.3572172774827	7.88520534356705	8.0025370930358	11.2013796818226	1.84996938267222	5.54495341067494	-3.62084880953977	8.02946174161526	-0.329855395509526	5.92512982217139	-4.60901718693274	5.80184922934675	-2.17542762531594	6.90602466293281	2.69134282505849	9.18240422952908	-1.04712138195897	6.10074418165206	5.14216472519304
110	5.11936920815159	5.87844921647175	4.35636101567929	4.39024221893826	4.56901346387524	6.53049060469758	3.26710075313546	1.89910458666618	3.28181030236581	2.76394407700981	1.66455311859027	5.03282476183052	3.29445012276616	5.61150847886337	1.52025910364289	1.37212321864285	4.70118067977109	4.09914978618374	6.39064298625045	3.31747948045598	6.98085921596459	2.75653044149474	3.02561440042604	4.53420241062484	-8.74514133309401	-9.64600477113094	9.27994356153812	2.62033929700427	-9.67140255036122	5.64882243734451	-11.5071965336736	5.81891159809643	0.870663576153363	1.67213205295505	-10.9866562305955	7.00558770614184	2.33886106012689	0.416376568291991	-4.59268133742708	3.81366233807632	8.48203291989467	0.0989588198971996	-8.84928818642627	5.49727267160408	1.58030399632557	-8.12062504969282	3.96297604275693	6.92007995204192	1.02797679303107
111	3.5987865569897	5.86424156266828	1.77372065941961	5.99959702221155	3.40775939451554	2.71650334998191	3.15339677523079	6.64129206042801	1.03200340631974	3.07242022684509	5.9516204785807	4.68724109000561	4.75451555403227	7	6.71191000296882	3.81392035468576	2.32118717274982	3.49709604751226	2.7153358320909	3.99693315633669	3.50259939087603	4.83359703925031	2.54848167423339	1.37207983003473	-11.5290865730713	-11.9574671665756	11.2906022648484	4.32064388931004	-6.66598429941887	4.94938419648142	-7.79586863136849	2.95119688264447	0.696584788586467	6.01850007493946	-8.56159716514991	6.97682072034799	-0.807989865826766	8.77234220231735	0.526587363785067	4.00703168646583	1.28801426134086	8.92436793725655	-8.36310152709935	5.31375380733543	0.749153354358316	12.1790316229476	11.3696761633961	5.39400762312553	-6.58911564414146
112	2.77711263070585	5.75518247685746	4.06403039352889	5.43250415847836	1.7414826116875	6.42287380091395	6.21327319072289	2.74316474593114	3.16399425349	1.94543355681968	3.99497277320089	3.03628527095577	1.34782866487701	1.85013536376433	4.31436792604989	6.55930203679096	3.52282616051277	6.66847902022152	3.65899477222159	4.92775433421834	4.38265775373221	3.37855077031968	4.36456910483457	4.0203310918767	-11.4065491131717	-12.6535394457389	15.0963426540156	1.78191205995212	-4.6502952870163	-0.0622736497477622	-4.4679868272606	3.87980241281913	1.17004526300221	3.80804702933899	-6.93110344811859	5.71777735768725	0.218453665385499	9.70657313193039	0.390450350467979	2.77566235480982	-0.00039348446778377	7.50181614551483	-10.1828386850646	4.22113128797811	-5.01411563200148	10.7221035849504	8.10402264226146	4.46365768747895	-2.90672231804116
113	4.1252273164257	7	5.63298056428625	5.83807725992537	3.65006579345039	5.45287549547598	5.13495910586443	5.34495826081444	1.2452562037683	2.66524075153394	2.59315722442928	6.85318905252494	6.87736914245922	3.96523596604031	6.19350477067354	4.60028196946174	1	5.7034818149241	5.18303419909098	4.54381075972194	4.86688193146552	4.40813594154633	6.48305507060787	8.02453141986018	-7.71871355857525	-12.2250455609256	13.144320211283	3.34730297611093	-9.82935626159549	2.57275418985159	-8.19569541978933	7.1812578641016	-1.61811026624792	5.76284770694977	-4.46187251977326	2.50796424594195	1.07664051809258	6.4198691016776	3.19074258508855	2.01661523751599	2.65599033108987	8.52188575944567	-9.10809798947566	4.64507240044977	-0.390647071855356	3.20313171090869	10.165189771927	6.17812047041395	0.513775477225669
114	4.85400222375278	3.16042829514695	2.99737336302848	5.25197840167208	1.8145821047681	5.09486649995638	2.60966403513152	3.14068628624829	1	1	2.56477828712516	6.27029319605955	3.51921097421963	5.94467720688622	3.07796784991956	4.19432694704581	4.38711599204261	3.78803362898493	6.38093738688223	5.57646232466579	3.9803872927827	4.58397043325139	2.98648445268112	0.587809072491839	-10.0973353972625	-12.296722302153	13.1869008923984	1.88230218221425	-8.3804999637886	3.51245314047323	-5.74189310426318	2.91560580017734	1.10177240070108	2.34079677953069	-4.78215780120697	8.21328712758431	1.55530856153201	9.16089592452782	3.34084522183309	2.80034670001438	-3.53580186896837	8.83170822737358	-9.50272579451977	4.28170458940087	1.37885079441337	-6.31068243617815	4.3909297706219	7.17253402782227	0.65652379430177
115	7	6.95416580460224	5.2447509803521	2.4833673643882	3.26621828736065	6.06132768524802	4.73533410771391	3.29726132798903	2.6624544202342	3.96239496225993	2.6765834385679	2.09294233927361	6.74756883026029	4.37567180848043	1.95065470336307	5.40285933425633	3.21024328810891	2.90805056482666	3.13064268268951	3.03358288463622	3.60703071794103	3.68245865408118	7	4.1088822328861	-14.9586592349928	-9.32283960627532	16.4238235031674	3.8589448731067	-6.68743989273818	-1.47160023361517	-4.24450666173657	3.05312418230516	-2.60445770741605	9.16872424604158	-0.407243120400838	4.14711105343008	2.00480377403992	4.53598529921822	1.85316969487111	3.07294161067764	3.7071594045738	8.13895935648078	-7.24169077877836	6.0814020314058	0.355085712998683	-2.70207902067494	0.149097176162301	3.25611225533331	-2.56099743349375
116	4.16676913795477	6.80623193008816	2.57852943736843	5.81474432866617	2.3898008042983	7	4.93129850077308	4.22611686547907	1.68213747529044	3.10686896181813	6.00548951442117	7	4.07456464144571	1	6.95257889709265	4.15793082191719	3.88331171211377	6.72370835851084	1.75859482384733	4.40581632208571	6.95143809183928	3.14853574415655	1.84693859390307	-0.280212904436069	-12.6868828014952	-13.9645187681003	14.8946765057509	2.00521536917325	-6.51088529564781	5.05408782521253	-6.71340376358484	1.20873623967864	0.79069075662564	4.47903954631154	-9.16788965130358	3.67552704632874	-0.068121043577922	11.195231881741	2.81975823768657	6.64212858206096	2.44223192877721	7.4475122704629	-7.65548128960965	7.83291210267714	-0.635354032419777	2.86453831073689	0.312768003202526	2.84594119525578	-6.87063758140403
117	4.8471506969324	4.71716469341205	3.31154349445915	6.35000147053054	1	5.40604368520112	3.11247293546198	3.35204356941862	3.1735209952057	2.34857723065225	2.21606606167742	5.38389438234835	1.64721844467327	3.14626215435237	5.93425644952298	6.05523775371371	4.69319534884741	6.92875083464793	2.60198317922011	5.62351073806452	7	4.02913586243838	2.09100915180641	1.47037039595195	-10.8421387812537	-14.3926725835024	13.6751820362559	2.53814721917929	-7.14620418459529	2.49408249301301	-5.76824542976633	3.16801300850038	1.05994455501081	3.08949969779654	-3.73395614980848	7.87494315526812	1.34964814393402	8.31442936814886	4.49966214277859	3.37233724896151	-5.02479480449989	8.45844607912113	-7.92784082026904	3.29773626833589	3.20069553640466	-5.6072725348438	0.41988836272977	3.8500200388686	-1.71657192652367
118	2.31475706646414	6.87094905600149	5.87863701294485	6.78374237758081	1.91006615430196	4.54163038534838	4.25938783778592	7	1.54915598048967	2.80856092051501	1	5.58395998787814	3.38092487818109	1.1361647147508	7	1	1	7	5.15053745743899	3.96831752995751	2.43753388703484	2.61551561231936	4.62913701039286	2.64148209388655	-10.1760301566347	-14.139762570323	12.5339975483202	3.12501952404401	-4.46390698899394	-0.399078850040205	-6.5207298184931	5.8115572004555	-0.151410188551348	6.53272804771998	-4.80727077440525	6.14964428498063	0.531819424649234	7.06845698548947	2.94637985188343	4.47263831251419	0.148896584069476	7.50429433055098	-9.14438305193917	3.0000434119577	4.25192792441043	6.61349997758306	10.9405368400387	3.21995398559574	-2.78133491236319
119	3.72323700999714	6.53053524775665	4.50830846595398	4.61305320205258	1.83893295740515	2.81435941475599	5.92230424256168	3.8690021818693	5.10798722764827	4.46037667729848	4.25978365938894	6.51251156656779	1.41894439243734	2.91044864744981	4.03005675875428	5.68938091018239	2.72392124303926	5.13839978042933	1.6312771417136	5.19265872319966	6.37239289331309	4.10192845451371	4.61978444295278	3.09987420543467	-11.0348953942473	-12.6192545868152	15.5072461578372	1.32940636174854	-3.60589425836002	-0.204308842881473	-5.31738077482965	4.58434496479745	1.92155874694241	3.0055939613124	-6.58130366076373	4.52324400576568	0.0230625248815161	10.425964674957	0.406861204322862	1.39939970199284	0.424751174415406	7.76835710467527	-10.4156435853823	3.86421119179193	-3.94252653528248	11.6621688715003	0.655609540419395	6.40659636425376	-6.02888193330628
120	4.82967790197085	4.65177663397185	4.10781977848323	4.30953550379719	1.48530481104775	5.43673567758746	6.42053954761036	3.76470929027832	2.72749544012775	2.21216713496727	2.04235567407211	6.21689530605312	1.75100989946466	6.12661805366205	6.78141596791145	3.49433455487581	1.98734378324439	3.81866879367523	4.77441971522994	3.81579860001382	6.18461998449168	1.40450003044879	7	4.09912304369484	-12.6785671455766	-14.1123244021121	12.8518004536115	0.802242057900745	-8.01774547475014	2.0800776293243	-4.70992605505963	2.73760009618232	1.98557354155039	3.75267043660732	-4.79711558051912	6.78618113987459	-0.352374021028197	10.3024710041566	4.6392067840189	2.04633459782433	-4.7312810010224	8.00650922253704	-8.11967441810253	4.59625135128869	-3.05753506875741	-5.36240255598409	-1.90420453000659	5.73886517006304	0.985585613769236
121	4.22771480645926	7	5.09719381975442	7	1	5.82314912988729	7	3.58550494645403	2.06544188668479	2.30430375742226	3.80142651931975	3.17766959038828	1.69234330573222	4.420012571445	4.26087140865489	5.86782691587901	1	5.94287212887399	1.66162027673351	7	2.77224019200027	4.60170388120813	4.6221042702688	1.45186274296672	-10.174478192197	-14.0793369041728	13.9490821106082	3.01508178722181	-5.39475282641357	0.119730974991946	-6.22691993486396	4.98026753085908	-0.540275424479777	5.22488004412409	-4.20751989296962	6.87702610881021	0.494199279328289	6.78956836015817	4.17892512395668	3.98351481674839	-0.149138670071517	8.21118252566959	-9.01372822260198	3.06680098425382	-2.86877829881144	5.97593037995973	3.0517366993389	5.93541843075284	-2.60478223987519
122	4.68684276615175	5.38780675286461	3.34324374099292	5.56029138994491	1.45912169091591	5.60621192531289	5.6536730382105	5.36745050905112	1.78650581558647	4.22211335481474	4.58635037262038	4.13085028716643	1.33205437895291	5.9848693844291	6.10757491474176	3.53036569917369	5.40355575736706	2.69448616332762	2.72061288322224	3.3871297654636	6.89842451563667	1	7	4.17429638329869	-11.679078654278	-13.5053627197788	14.2341110664428	0.578709037052603	-7.67867575279849	1.56926089503245	-4.54811954638116	3.36585239515677	2.01478195198731	3.84185464854262	-6.42899445660445	7.57367001266995	-0.309504215671958	10.1338879536752	5.05930596585717	2.04595459602691	-4.86801197491123	8.10042641509975	-9.79682084134967	3.5580311470352	0.684686053397999	-6.88685460434764	-2.30650817202162	6.06990224197973	4.06606105425948
123	1.4943638382677	6.21548536184241	4.75170440392701	6.85793281660334	3.57260357601949	4.10427858752363	6.83799421784604	1	3.04358757138421	1.14989443987803	4.34538364868721	3.02855253571459	5.59192990234143	2.98694412902272	6.26091180048568	3.18212763393945	5.80283442190175	7	2.645246273015	1.80762741559222	3.69165927966597	5.82591057746102	4.37076154064269	7.76530932751692	-7.11799280714325	-11.8855327561391	13.9688863897326	3.82578435910273	-9.47853348281413	3.36441878038488	-6.79392997274198	7.4849055795261	-0.929803181787976	4.98493146115083	-2.8883233547124	3.59988812219586	-0.0635821660092933	5.41320867731823	2.49562017470672	2.69350632928687	3.42510573178336	7.18642631099361	-9.1756924968629	7.41558488981775	1.40143787172057	-4.58112698358653	1.86830279246721	6.17412887081493	-6.4042999245709
124	2.74481931054795	6.60421940978717	4.25393443951598	1	6.61962921685389	7	2.96145419408656	3.28259629796204	3.69954074015292	4.20781358885937	3.61377413797632	2.28242527581517	6.0304676998348	1	4.20086031778581	3.43354101010279	6.41999924243458	3.09922918449849	1.02381598688783	1.86759047140853	7	4.03284381788616	6.43946860346101	3.6259593320739	-7.31118482923807	-15.352903344326	19.1566957823564	3.4953130723527	-1.49295111273702	-0.115694618463139	-12.2221852219613	6.7829710159068	6.79045102564468	10.8448029929579	2.34655000245207	6.658704521517	-4.36380174595181	7.59282493248082	-0.0836855664513266	3.89568406374244	-2.70304033431333	4.39417151234928	-1.01308833660498	3.53490429743471	6.02115667206141	9.95878019119898	3.31797350685375	8.0187001542097	12.6156885008025
125	1	5.835554242241	3.58776190068232	6.61045339237213	3.60388945742181	4.86987073620105	3.45830727418314	7	1.39087624051052	1.91181348370244	5.47468129304337	3.48434458805128	2.00237340759613	4.49843587438736	4.23611840326688	1.83319025765886	2.89872047478922	1.03075050035972	1.50186223271844	1	3.68033226722242	5.29748590724357	3.94803788642569	5.13150138380762	-8.14070539442183	-13.9624382937163	13.4320911829039	2.79161781963959	-7.53974341357044	2.70610921291597	-7.73006103606755	5.76929431760609	0.308450538553971	6.50334880502532	-4.64499949385775	3.0120281623236	3.36569902752379	6.28125649309112	0.667310929288652	0.0580479134475218	3.67496440979688	7.07193257555305	-7.4519368285377	4.05946497997366	-3.7224515674846	12.3896257394721	12.3927193424477	4.33249943477705	-6.53811030241838
126	2.52503645482013	5.02584434795419	3.11717132206511	1	7	6.99211139026162	5.42051106230943	3.85598623387066	3.98035577582461	3.51578365114872	3.6101995911961	2.37897722637557	5.55617201279701	3.33928635623374	7	2.62857818099502	4.71274351774837	3.4802778703824	4.134059621383	6.03209041727584	4.01898076744958	4.61208625910772	5.89409350418016	2.28362840287065	-9.17725619470262	-15.5395816218478	19.9035797761772	2.45488502684747	-2.18812192021135	-1.49315118287192	-12.7109161891709	7.5562105877444	7.42340860277364	10.7139163082886	1.52441041255805	5.91635474318322	-2.27919863297019	7.85443875352131	0.176940941575423	3.84597106540897	-5.96164944814627	3.57023588820081	-1.87953694703243	8.45561335320313	-2.54279796877588	4.80369326551632	6.81515628966286	4.28394316635218	-0.844585277075314
127	1	4.05824623531139	6.65441666220771	6.32629860251553	6.60275666296082	5.20453870162532	2.73653087419534	7	2.56732193420105	4.50192206827857	3.59074847676757	4.34325950834022	1	1	6.91145475225038	6.13063148569315	1.04351354053222	3.2773768798872	1.37167500865527	4.43131931264349	2.4999885429162	4.04018100720805	3.92485235267123	3.72681805530247	-7.31723672063349	-8.48176733498136	6.72176377780753	3.52947474959018	-9.4265836642442	6.04663598564075	-12.2581976770666	2.72316045638219	0.422534443199401	-0.103224713059461	-8.58066441221155	7.35211722793794	2.84802630831297	2.51060025238768	-5.22218314258238	3.78066020050117	8.55858854789521	0.86349192197323	-7.44781454890966	2.96151646472319	-1.50638879438349	8.1194613917621	2.12970802965048	3.67118644224549	-5.84659160143083
128	3.51995425154615	4.85092054416042	2.69569819216243	1	7	6.36490897607384	5.6873053475267	5.18734030083801	1	6.27836167354181	3.4243309349696	5.84255397201571	1	6.61673094123899	5.37533455337237	2.0665414014296	7	5.03139981660619	6.86141837767533	3.35033211178042	3.2200417240853	3.3060458128077	6.59877902145967	3.54297859884549	-8.63034714403179	-15.1296915163137	19.1874942880454	1.07361773298697	-2.38851975667236	-2.14354752533727	-8.03195877070273	4.85777914011142	8.23062861633541	11.5531381916565	0.228147161570007	6.89748213433031	-5.55295215473912	8.45317950309494	-1.17690631828727	4.66943383832889	-6.1510445381613	5.01257672426697	1.24156777567123	3.59995521357557	-4.45678821889977	9.69082516742265	3.47423352458636	4.99081526007619	-4.36658645466251
129	6.36547029281032	4.32620123747544	3.63860576705917	6.27220437814328	1	3.99898501289738	2.79162369229816	2.65699596359012	2.83250321264722	2.2807811125633	6.99505570475639	5.64740532689192	1.7004403815396	6.35415059446734	6.59258890802174	6.26828079895073	4.37895039406963	6.56226324861633	2.34148573462613	4.96021307403198	5.77005246978902	3.82474534905691	1.47613869825105	1.04927542433815	-11.4315729959177	-13.9825243897148	13.1108678194835	1.46116896881299	-7.29776703126908	2.1188778922184	-5.26020949302665	3.55027368530748	1.60060219331735	2.72393161450605	-2.52603747086369	7.41784583855531	1.86221969527979	7.51458206365007	5.00470417340256	2.69897468925931	-4.49638166426067	9.18034428012046	-9.37107097522062	2.85238578979593	1.83555479959902	-6.43130626043293	-2.4366041189171	4.85495958681548	-1.61226388118545
130	2.12898334254523	6.93089939738276	3.30335327922585	5.59176827494107	4.53382715963847	7	1	1.18239838527713	2.3589259260519	5.83501414281079	5.90251911983466	5.66184587707084	5.3479371444867	3.32626311437672	6.935197537345	3.46153915694311	5.1636514125313	6.36602480482117	6.00105786929845	1	3.99237868806792	3.59172130666872	1.83108954149745	2.98880744470369	-10.7049272427639	-14.5034817151638	11.6858758412925	4.28754264052428	-8.71895242470114	1.80630970177534	-4.65400073182665	4.75631810515817	-3.24542910533487	7.24368707520694	-2.45033994332768	1.03053100122787	2.68646894538524	6.93829011962622	3.10440772445941	3.28157894874115	-1.56073843189654	6.38874102890847	-10.6400730295487	4.91752619033506	-4.97488642229173	-2.7268912298627	-5.18753689916729	2.5797125019056	-3.22009208752577
131	4.02475611245762	5.59258645524639	1	6.67177556998344	1	4.10601548060614	4.31936591835974	5.52766522378369	1	2.53039623964418	3.97588110704019	3.43926297183569	3.78857985335299	4.63642717420889	6.88059619233409	3.82874812070217	1.56971071828994	5.2778539411476	3.83906108420212	4.2191275860429	5.40700133951269	2.33350607010675	3.13815817438151	3.97516837909744	-11.3294936664155	-13.9443486955455	11.2322604954588	2.30209462516133	-3.32383335379731	1.94022361111927	-5.29920783821416	4.81097604330478	-0.295746215175645	4.82639188933121	-8.79161892186471	5.45580439305682	1.0803280109432	12.192995584314	1.2002863227882	0.58055100901312	0.880362600880086	7.2449653039372	-8.01601858883918	1.95798733900161	-1.8738922308452	-6.92322343551963	0.579155073618355	7.20631306707903	-0.439871320237983
132	3.37003665474247	5.78540847002686	2.23870063516151	1.92589840689088	7	4.00540088453473	6.32149629518401	4.0623766088205	1.35159960829335	5.41619569147408	4.56819475228488	4.18762002425171	6.58369143910083	6.66639388574699	7	2.51014968619758	4.06545983025079	3.50617243365092	4.65545191404824	1	6.99567942950989	2.31120885167514	6.03197748561145	2.6023186927482	-5.87338814415285	-14.3066593531601	19.4954590488279	1.2746230513756	-2.77317151045166	-2.35870337508628	-9.03594242769655	5.02256188638165	5.51059292031815	12.470811961392	-0.390445035106274	7.22297801513622	-5.19068986937503	7.76940610173926	-1.25347046503422	6.89289240635611	-7.06322323996875	3.8379770949651	1.04534130618116	2.30177078708089	-6.95354078589529	-7.31513262026129	5.18735863990149	2.08573196059981	-4.90390620663204
133	3.77504755967813	2.33876588604769	2.36500717193332	3.14819369623436	1.29526066261607	2.8095946477004	4.79453797625577	3.882971461206	2.82038763934371	4.18560652444185	3.62038425602605	6.12614109491586	4.04032647348691	3.64635876986095	4.77483368040492	1.55863050529974	2.26734887964412	6.56655121144548	2.04748737913944	5.17249415086358	5.15739666030092	3.87453551399271	7	-0.505425812670909	-8.93485497518855	-8.40003090336432	10.3702031761782	6.74107065583192	-10.2774003439373	5.01692325385176	-11.0093350400658	1.74208007908879	-3.96155030124125	-1.06289860694028	-11.4613354148734	8.22767803365535	-0.179491388651525	1.41168085782517	-3.19548155917722	3.80623242481782	7.92365641635096	1.65286197009466	-8.49950855898987	4.866881991736	-0.181122040352215	-7.45584112489526	-3.21187739332707	7.28876168215812	3.52107458164483
134	4.89154808043013	2.03580921469536	4.9476906953451	1.61844891824887	5.78978881806997	5.2989469691712	2.0193750144907	5.08799468092615	1.68189776769005	1	1	6.9204248211629	4.71468984893881	2.9875743258401	5.72267099637734	5.57721832047039	2.59578980426349	5.26297280057773	6.24811101049891	3.10228720405243	2.61020529612612	5.30922307814405	3.01575508015881	2.40931185270389	-8.95887788197478	-14.300852914259	18.2932144572221	5.16538737719859	-1.86622168604055	-1.52742936932342	-11.5459768404684	4.26277825971732	3.65808668166487	11.0422441894562	-0.350874366314392	4.44115386984388	-2.95709399933989	5.90920422561949	-3.042656788297	6.31104937307847	-4.01424799326512	6.8575961074972	-3.34678139683402	4.00345120794022	-0.782836452530229	2.83480816975815	6.51711903964974	6.23514423003126	-5.02721289293184
135	3.50356005336022	6.60381021417805	5.99422076255844	5.91082785841045	2.53767688711996	4.73726874164288	3.81483650433147	7	1.61307281174989	1.82867754395168	3.29981364360035	4.55021424665084	2.37616218146034	1.38140564104009	6.7177572894688	1.55841142421696	1	5.43685482894165	5.23001013343798	4.19158722025926	6.58548241422729	5.73236906403503	3.43013754769248	2.4589284177518	-10.3976958080435	-15.3108657335571	12.3105776171062	4.01155608951611	-3.65620814405135	-1.07276825113965	-7.00071358996209	4.90693264493648	-0.639486376409771	5.18986494602581	-5.95776195069598	5.97569165016939	-0.28889617564802	6.21363096994854	4.2630502660745	5.04448028211447	0.273294290079982	7.39520642715439	-10.340208102014	1.26026477868666	3.87775915699797	7.46113972504901	2.05525043570661	3.87043381030592	-6.58085139553428
136	2.38113175183801	5.30249120402546	3.72084280195232	6.52777011024875	6.15175044266478	5.53329928487725	2.02397026322482	6.10311329664125	5.29257204350099	5.56986916431081	3.11980165744194	2.21023153182122	1.58881041280054	2.37363353248298	5.12714875510242	1.59284459646645	3.57816124206804	6.01510273491411	4.20839130422016	4.67500897694617	6.40585354271131	5.97152121927331	5.6998350439818	7.87280978954082	-9.72581560941998	-16.8129404800674	9.54640251310528	1.8955149988808	-7.60757273990537	-2.0234297225509	-6.69974346612853	4.69500789272274	-1.5398801919619	10.1236281771155	-0.512108705921511	9.51917522524481	0.816720243027345	5.18655988558198	1.83196753505559	-0.954619269745736	3.82356079067002	5.30057217900935	-5.99871835221529	3.57364257630218	-3.00192391875198	-3.2534986373425	15.714105056869	2.31739678884814	11.8827137088981
137	6.54824369482585	2.80741290098315	5.70492481041516	2.00504313297108	7	2.90139431019645	5.44043991737333	3.21129043382808	1	3.15931092744809	3.91825305038579	3.97048169803481	1.50907949475801	6.22984151968044	5.42066586614873	2.06946289814419	1	5.68790091083394	2.59536293997566	3.14602332088114	4.53748969318572	1.51274566076735	7	1.40944484209915	-6.66137811619581	-16.7269725254254	20.6828748640379	3.48134681592532	-2.56800768301652	-4.07346908346318	-10.036300249972	6.54577587450097	4.69409821599795	11.6116925145134	0.897352845654896	4.6895765714898	-3.1613020214375	5.72932346286175	-1.10827789483465	4.42350477276783	-7.64806537131202	8.59266736885925	-2.39260089651232	7.3722025608222	-0.652809731681913	6.46793094355378	13.1550180186507	3.22288942119765	2.69349935294169
138	1.47688398710322	7	3.1705835004521	5.47492088893502	3.91961826136237	6.66057005049151	1	1	2.75179504143784	6.08287848909317	4.37503957714955	5.99629486183054	5.26682761198173	3.17045340353358	7	5.13628077420008	5.90246487904079	6.44372030874051	1.49615289676521	4.90532886357226	4.05167161611063	4.5645711416032	3.0875669889311	2.36226061499226	-11.5150939406021	-14.0497761830277	11.4220460011434	3.6420063627652	-8.33591788820771	1.18848890109254	-5.82657461066402	4.0945725779183	-3.87949784299883	7.03402667488298	-3.94924676486599	1.68414801206821	2.16893162817516	6.82113343076205	1.53068895863226	3.71061794449012	-1.56176644206698	6.04242548669301	-9.69994779433581	6.22195739915459	-5.53749430133746	-3.33516685959417	-4.13839837776643	2.19783924305836	-4.48154030061606
139	2.5635931200797	2.0084802947463	6.21383494839653	6.6209138076695	6.53486805389169	5.67888792998977	6.55752041423102	2.73688452656228	1.79818648020482	6.89507607817787	2.28336473285903	3.95640569445992	4.52192728951773	6.10329775721127	5.9396879009874	1.7591053311358	6.43175374477366	6.1211480917766	3.76682674872368	6.18734864362029	3.04616332113096	2.51813084077169	4.43720304772068	3.02212526899205	-8.86086485312999	-11.0257561310031	5.89642143234947	4.99150234123824	-12.7159072572756	5.74392316248452	-10.7287357333479	1.54411116303089	-1.57402176110736	-0.941193498274332	-7.27595077084055	7.80015222687012	0.687900184679037	0.868849418452302	-5.6780331773879	4.30525897755877	8.98729471553374	1.28505178442593	-5.82278321240096	3.58582285924157	1.90097448989446	11.1039406430278	3.33714029178924	7.8598820524703	14.8773423222979
140	3.76629806958078	5.7229367249541	4.02970623343141	4.99574776086058	3.97678114604451	4.20353425916908	5.53556353525437	2.35013130143296	1.71527773663843	2.50474195542207	2.61496769247811	4.06305384809671	4.68333917977507	3.23190845092608	3.79849861817311	3.22336693545603	4.69284220885001	6.62310568781297	3.39445193970927	1.57566008281894	4.10664857041537	6.07902089579795	5.69029524240913	7.1831619818792	-8.11335487781187	-13.0178795729114	12.3799920120025	3.07352208638049	-10.6262639689354	3.33069690336738	-8.05767974177776	5.80939822158213	-1.95813323395226	5.45854280865908	-3.89833539013176	3.17746727163396	-0.0246300982220112	7.78287572500959	2.26291644373544	2.03774515532358	2.27771358787697	7.52016883332087	-8.49576347016232	7.63554190367165	-3.75290342184813	-3.85505965313727	3.67496761352678	6.53077336456782	10.6679959641136
141	3.37918461311581	2.16690621944428	1	6.6905196276768	4.15135322344067	5.06844316364279	6.13873934670855	5.02889693467013	3.605549960447	1.70030630055287	1.03603242403946	6.22864941273567	2.68889860149813	4.08668174027701	6.54631027032079	4.32612785935964	5.02539168583539	1.26407628553607	4.0891361018697	6.10914802646895	6.83098945088443	7	4.22724832375979	5.72457649066831	-8.29000370095487	-9.65172729265853	8.47705953071563	4.26494601777255	-10.7564596294795	5.66747931651825	-13.3175580191543	5.51943604408881	-1.94485476721548	0.905557970363168	-11.7780573965493	7.92392053933239	-1.35847260694158	2.05337542285438	-2.94505548207521	2.23589529933242	7.45996716005977	1.02543091925832	-5.63046570096335	4.09520025273963	-0.565968094953734	0.660322944151457	12.1643952804867	6.32540797946011	-4.71489747261575
142	2.06392490836167	6.93542094103828	1.58325518701391	5.73855448086155	1.61880807377009	1.00304979576443	5.4956156213447	4.07916048479868	1.96140987294074	3.9487429040194	2.55664426285749	4.4617789104331	2.75953140745435	4.41340010535198	6.16265075995893	5.12472198609225	2.24607551099535	4.43987017292829	1.26340285594445	6.3824937515732	5.54927184363474	3.6795287992529	5.54555681933238	1.49602438618318	-11.1493767473899	-9.69128096455576	12.7192949853405	4.98973126276293	-6.52853713022047	2.19642890155793	-5.65302643486854	5.07193219697567	0.805372088721188	5.95190756551806	-5.63354367340067	4.65828933472541	1.36321745401851	9.87507778717355	1.00889504774231	4.66732830472626	-0.158378709719097	7.93018886945817	-8.34560582410486	4.76153619611138	-6.36066624604501	4.99166810635312	1.8397611125184	4.05004202200085	4.5399181178046
143	5.06997301847947	7	1.3905775030957	6.35989304877038	1	3.36913276807739	5.36021329044713	5.40711419744929	1.16826118069052	3.8647004002606	3.67950394226541	1.15501646372689	3.8532199543802	4.91354769321806	6.22710808730545	1.5800625502488	5.98012575747898	5.30856646056898	5.49428602929399	3.90403048799942	6.76977188137249	3.43027666791323	3.57717772160903	3.39301688751408	-12.2557519700284	-13.8351493505843	10.7428078206791	1.83519812156617	-3.69066275060158	3.49395233233008	-6.12452726928554	5.68777063527425	0.252566231087275	4.93714092561418	-8.78913112664193	6.36639871002905	0.996074053443801	11.8224887608167	1.58528314776085	1.41922320259415	0.79677972387849	6.0366057885104	-9.40287068681627	4.73339944032652	-1.91466527374896	-6.65959868989067	-2.53687197780718	5.81646668598132	-5.45721350680439
144	6.06849576495011	6.49358691862393	5.98262021929965	3.03365530819075	3.49825868467628	6.83091255185606	5.26128435542579	1.38424930793995	2.81195229202804	4.3119466344876	3.84740469167844	1	6.78835177921241	1	4.28279915499669	4.83952972935303	1	6.11835525734723	2.89430657435618	3.66816008517911	6.18986347499015	1.03614876431669	5.21749033243673	4.36886266317292	-15.9475623934859	-9.08412211608801	16.7002250332254	3.87983066035039	-5.6227552953463	-2.49037045686614	-4.84572185367163	2.84312380085006	-2.32802342982973	6.15241486193732	-0.722066058698239	4.19956630726124	2.10878286812048	2.68558402950596	2.16071510296486	4.56374625045326	0.995707138705471	8.54006238081632	-8.17738251411553	8.68112701536445	-3.25581852472585	-3.41456648516767	-0.608014111130267	-0.257606672067123	10.7161991173143
145	4.51618702740784	5.99884297985438	4.72457103749312	4.42046107356015	5.77305307459173	5.25141820167946	3.47426037405469	4.21627872773072	2.09003235485268	2.87199253850355	3.80089206476945	3.06759080099815	2.47565321723182	5.39593164208308	6.38400275101481	1	4.40887949596967	2.8606617668612	5.91577352147222	3.55318950126887	5.04151888954838	6.64263072993446	4.50358083525921	1.36148462239742	-9.59145884428389	-16.9221477955108	17.8766691155623	0.443244039301926	-0.342791737900066	-0.740741415145398	-8.08065017718464	4.65951455798658	8.5629890396563	11.1311948932319	0.88012380178995	6.77119826672873	-3.77626466314425	8.99372371453772	1.50188592252691	3.93538731056258	-5.39351029833643	7.35787307986816	0.414842951584401	2.07569853300197	-3.61502517883112	-1.86738126284609	1.41967079946989	6.88431719924198	1.28832761995869
146	4.93762210921098	3.50844045634159	6.31656327709923	1.49921011593517	6.81032749479899	4.94255818780177	2.45262691703046	2.80082970750967	1.42837233618886	1.8849088179926	3.73385845979633	2.39358648827944	6.47679526685065	6.36425258609957	4.87711382303402	3.56177307446984	3.63625135952256	3.95724016816531	4.81903086938418	5.94854445913866	4.86609934657299	6.66868949066016	4.06367148025047	1.5947740720052	-10.648323529252	-15.6968728925139	20.0957375500416	3.53407193030535	-0.767887102522373	-2.13405803025201	-11.5812360956374	3.89466757882703	3.87116033023098	12.2517634407307	-1.28678515299395	4.70260391674234	-3.31742317528333	6.60258382840519	-3.58712866265265	5.44860698626225	-3.64554743084487	6.377873917123	-3.29592552538034	7.02973020633313	-3.44039576958401	11.0686537298518	-4.63437164088894	6.55988413252562	4.04062057374188
147	3.3728545682895	4.21251290188474	3.53108474098094	2.86294702458003	6.90319533318627	6.04090023152844	2.60543395176065	3.53192815268448	3.86991637952664	2.17931119128079	2.94794786995336	3.17871709617916	5.13437900578013	6.53007124436681	7	2.82365695371065	2.4416505353217	4.82184679747755	1.2429498783563	1	4.33236765523097	4.2953205174174	1	2.87101019563197	-7.62743830324848	-16.8009029635266	20.3169477243194	3.8731591224495	-1.91045186179844	0.12349233078263	-11.1056980959447	7.42342109877732	6.76306964978186	11.5333846904301	1.36382343080331	6.47044637694931	-3.63930667203632	7.35023781270782	0.436068005990188	5.31944283028502	-4.86973151053138	6.32830897541042	-1.8157521907839	6.11311460073214	6.90277902618556	10.0724817608622	4.72575808407	1.67145924432122	4.13637006029477
148	5.42022626657451	3.29954500525814	3.13372953851154	5.88460888220483	1.38537874611626	5.60463436749596	2.95907813893355	2.96735679261489	1.33912098956454	4.868948159677	1.97398191060578	2.03906722841559	3.61533484453023	5.72973815946519	3.76422569675232	4.61847176649077	3.89712889006627	2.19735891968573	7	4.68361735777571	5.71516484869721	1.84628763409274	3.0905997558462	0.328400100400394	-11.2557652795468	-13.298826986977	13.797472498043	1.62200800834122	-7.18755192131639	2.91151857150123	-4.88255364265796	4.39088125288657	0.703770778250772	3.68628531449659	-4.54896763714498	9.74304577510236	1.52222697717328	8.22726342046084	5.79804705778204	2.35353173085249	-4.55466427410773	9.20978414662404	-9.63889011019168	3.78129105685808	0.139118633449059	-7.25580142659163	1.68670679810133	1.75895887537646	0.223235659854208
149	6.07239082745089	3.78452061973627	1.97152662937558	3.39270968606573	1.46139794535309	4.64243698865988	3.99548088501925	3.05718211623115	3.48388671721298	1.82411225831659	3.70710183889917	6.96011387130169	5.61283573212809	6.00052805173097	3.86858995616154	2.07665903993502	5.6661796821643	1	3.58657308795968	5.04332633227593	3.93900044113666	4.89696126485868	7	5.99669302272252	-10.2684494133109	-12.4975972764443	16.6384435655694	2.7769943522837	-7.04031573471999	5.73006498108132	-7.70687372716534	10.2791443081401	-1.64743255255522	2.23791709579468	-8.24398631731877	3.04749790567247	-2.16906281552401	4.42926321046269	0.126699520696079	5.33644208869345	0.139967053791817	9.16180535605176	-6.37800038015332	3.43624277327067	0.221753177583348	-5.74369809418057	1.24466661355057	4.51218362462929	0.770096188595746
150	4.87688401262865	6.60204332803292	5.1465564932714	4.06172946890302	4.97284527345834	5.45654376054485	1.85377709192667	2.1470873504241	3.74551828168452	4.7812548048181	2.52829371586212	5.05666076135967	3.68138423089053	5.91475169700577	1.49823978815889	5.05160751641108	6.12280075453384	3.49424491320093	7	5.5224254936775	4.62209817341183	1.81908865445563	2.53767836192374	4.61621518941455	-9.08967082489476	-9.16072030851895	9.36294526493897	3.44933964469597	-9.10312293421549	6.01197619426105	-11.2978498057261	5.38720203200438	0.898139048973207	3.04304933941432	-11.1860613200604	7.59577009034808	2.31846560480236	0.354077010568799	-3.91677722698848	3.05726104855113	8.85275059719133	-0.941578515470683	-8.61313256168469	4.10265375688591	1.69606764083442	-8.01966939188874	-1.35755823005922	7.6484324379302	-1.541663214291
151	1	6.77118549086363	4.91803270482283	2.36490582871335	4.59182527597493	2.34498231516117	2.76527285321499	1.22613780012837	1.22380002373247	1	3.1127452013509	6.68804233266324	5.35771011586262	3.50421419911838	6.21484407114306	1	7	5.88326691256071	3.37650061778457	3.81801057559923	6.60038334068389	2.85423745239642	5.06208383506259	6.71279400838759	-13.3436800988677	-15.5603095007071	10.6970594289147	3.90801258752423	-8.15525023801276	-3.88229832532122	-8.63131639252844	6.56656558422886	-3.25062546156545	7.64606232013381	-0.118484933828033	4.65960448370457	-0.375062905774855	1.07558523092651	2.98319013625748	1.6316367720788	1.06337027834689	6.60202062468496	-5.47370745932406	3.60179827044341	5.77068791552202	-1.15253264956439	1.32303222881726	4.73035389911789	-1.22391712629935
152	3.77580441930306	6.10218962676821	3.89943787190262	5.33854183045564	3.84658791436352	5.1293397770679	1	7	1.11774651021662	2.7593418130836	4.17280912646836	7	4.9794011537658	1	4.59262832561369	1.8410642901518	5.80030457929711	6.09703944986765	1.9907758417051	1.60893598977885	4.90103562225845	5.9051201488179	1.92488624762078	7.78359198010751	-7.78767754361438	-13.6631332635599	13.932437346253	2.89278165420829	-9.76310008681778	4.25211184795532	-7.91766933472497	5.58972150688615	-1.28779269974891	5.5873839769508	-3.53733402171104	4.11874459891009	-0.298009184948375	8.42181147136756	2.8939622118753	2.39439199598929	1.75585907956256	7.48469095842979	-8.07572770856934	5.17070831748218	-3.32963855154614	-3.26336220766826	8.58135968962214	6.45405307180766	10.2576211362909
153	3.3551282606395	5.39981028166383	2.53361773558571	1.59568614326219	7	7	6.19245430937837	4.13826652096714	1.47554887089602	6.79966889445348	3.41918323911166	2.56576506727266	5.35634760329363	6.48373715709061	6.61106277035323	2.79086025538813	5.15922068762017	3.88083549841759	5.20423894463363	4.61689178933224	4.02810513765348	2.55860952923831	6.55143973450536	2.12953358327526	-5.61624670235058	-14.6783259757753	19.9780913418352	1.01993607284547	-3.09343767759535	-2.56652278776759	-8.47077080183479	5.92186558150637	5.97708874654644	11.1395428525333	-1.05076389470091	8.12421525744421	-5.86688010790722	8.24140774998413	-0.793172296993368	6.92908560332691	-6.72164515294894	4.2451553660345	0.140956538798624	3.54265945842797	-6.86186129462553	-7.21979467272057	4.73723095940196	6.30504494506143	-4.82363162029941
154	1.15812252784012	5.87551102015417	3.0462784340496	7	5.6932896783448	5.84794758481435	4.80278918421108	4.17688001515973	4.65330194033	6.92896390638336	1	3.61516547271283	6.64613403883477	5.01568599280841	6.82901539313121	2.06518682222262	1.10872350367652	5.4431137719617	5.83677568544846	5.59917874321101	4.55375307349759	5.36950483485845	6.43570710789177	6.83634372076197	-10.7688319184697	-15.0050863866715	9.51366273822009	0.100744327707876	-7.8285751948923	-2.07758026446261	-7.93964237362348	4.27438450705712	-1.49749926320637	9.71214163371279	-1.15721391579074	9.23109178632665	1.11523026354516	4.98241263344277	1.40258367593911	-0.693894159826341	4.32247055974471	5.82204845034833	-5.45882483007611	4.27623944034333	-3.28872625179199	5.10687803701476	13.7564531105354	6.65301516095889	13.0815445261167
155	3.69753662164933	2.64394173361526	2.27526592785706	6.39659709777464	4.66963817057937	7	6.52332867393503	5.04585304813029	3.64627420981825	1	1	7	2.35751157196385	4.63181027732294	6.97253188439313	4.1972013045934	5.23204120379326	1.35389174696513	1.73263164201304	6.41604090562344	5.07830673943746	7	4.22982474621146	7.00922238699618	-8.108102084732	-10.9318034134222	8.4686186384698	5.38826329773951	-9.63773944149805	6.25734214086918	-12.2745770805768	6.53183791561277	-1.47777136568296	1.06744406692119	-11.8090725251727	8.531760150361	-2.09101215150581	1.74747094079972	-4.06542311471553	1.14784823349562	7.6592108867902	1.37010350841563	-5.56253123584329	5.58445441816494	-0.946537828493534	0.71356175385829	12.5225196998775	6.39948013124021	-3.28926270785509
156	5.72891775598206	5.09240660618037	4.33242659537013	4.50182090427196	6.03398865997187	4.65491668127936	5.5626400849486	3.43451318219614	1.75620316188908	6.24552388283728	2.30491560200557	5.57199923604826	2.53286023905329	7	6.10441212358574	5.13576906336916	5.0575788029665	4.95397741432202	2.05303824489565	2.18149477120675	1	6.46287673414093	5.78630987744142	1.82255938337273	-6.14877955390574	-15.4561812573147	19.1000466409738	2.57568409841188	-1.04855781780416	1.38776848104477	-13.2307403449995	9.1498429986744	8.47165020988228	10.4087945591945	-2.40551995403124	2.8231298923597	-2.40587509449031	9.49296642305038	-0.937032828746952	-0.060668698767241	-4.61958095828873	4.20021684770158	-2.5317629318381	2.12477803452241	0.563843299190315	10.8661625460312	1.72404588373013	6.45839934116069	-5.68597304499393
157	3.33838909176867	6.5927475972899	1.52888403049079	6.89537281375627	1	1.1128124952266	6.50101528615783	4.16429188557822	3.02885509325549	3.62314136416737	3.32565639423885	6.99224306022343	3.48837874382688	3.40217655686124	5.62533904264176	4.64199897501064	1	5.25493144191476	2.49668605642581	4.97301026423018	6.01346873201272	3.24252729017796	5.90713295408967	1.46755644841988	-9.78981955996222	-15.0709861873336	13.610002675949	3.83593032100343	-7.13196270101601	-0.51085327653594	-3.83719980925928	2.00428716693176	-1.49579788310802	3.72668167276913	-3.53049417473932	7.45419855361387	0.825462674077784	7.32168138729007	4.37295244266136	1.33575257856499	-3.75809957934185	8.02066480808836	-8.56749107455199	1.21061254026637	-2.19312029220382	-5.61803396961523	0.610474365145977	5.07326555719434	4.81409594226644
158	2.78643995854778	2.58338849166082	6.36729518205066	4.66043708140268	5.1742198262141	6.43870143778854	3.41650623134913	2.69762080800513	2.35614360666485	2.45644306383819	5.51661183128336	6.83148628974586	3.86065072110934	3.43267532145279	5.77162391790937	4.1670704363604	6.60754657961393	3.7931158810656	7	5.02521878779472	7	3.35652430882695	3.38045451414798	2.57905587778621	-10.1253763845296	-8.00421336518358	6.20909523437731	4.17542737866216	-12.6594315339537	8.55182743295078	-11.653847419018	3.47987303924328	0.14166411272249	-0.962067969692487	-6.09551038220802	7.91437756876963	-0.467571576797586	5.07287706165078	-5.84683702286734	3.43522218962678	9.52681763856	0.0205850551142744	-6.94899905050038	6.45316200604409	-1.12369814816008	10.6478304792641	0.30586222561208	4.17855157016257	0.0956042298957759
159	4.92578122444496	4.03948619985412	5.11177300023042	1	4.81864958097383	4.4814346703177	2.89522873663342	5.11897605141816	2.43442959929076	2.95344047357228	3.84083706439179	3.58493218228943	4.61011902460888	6.55970358366539	5.47796206754671	1.86121990679212	1.77442164029675	4.62830071079668	4.77489308405375	5.17138954628886	2.16512087165819	3.06087538657842	4.02809414958959	3.42279393448837	-4.48396021495036	-15.5240235627751	18.3230197565782	0.938192737411372	-0.755449743459057	-0.294102823677985	-9.10565340172644	6.34795476015064	6.14435556506509	12.2055097476255	-0.729211944128155	3.06453085156518	-4.76199978356074	6.852839165364	0.130405611799817	3.70169488491114	-4.44784504563584	5.45968387383409	0.610017940654411	4.55085268686349	-1.2785983386849	-2.95516332150128	10.3098347080411	4.65300835967585	-1.28829748074512
160	1	5.07763212508121	6.89854151136886	6.68888480744959	6.88912799434006	4.6305662290294	3.5362404304242	3.34409482354795	1.14284878587715	5.49664787605469	2.56625988571182	5.37586610333554	4.79485849895623	4.4848783806756	4.28502177264349	1.57724622927753	1	5.19996416339982	4.24995416598952	3.01705060301927	5.91188115861522	5.91564468338477	5.21682440351489	3.1025875480689	-8.23506021097007	-8.4954379070463	7.21728572470656	2.51688535243445	-9.0841629468487	7.95489139369476	-13.312245393478	2.70370643064344	-0.517130532298609	-0.581493659369744	-8.0623434780069	8.4463516082955	1.47438225429974	5.42557828913715	-3.92730765425313	4.15413740003387	7.99762535777551	0.0579006405492877	-5.91025960313195	4.35788953557611	-1.08322749135987	-7.83490713643622	-6.56515744104666	5.023280239128	11.3988939535302
161	4.13908371395663	5.54055210546686	1.97830673819456	6.26743706152286	1.8677737257234	5.07900610787551	5.36259902656641	3.6478946761113	1	2.46141379977084	4.84712463922786	3.62185656921382	3.52678133715399	7	5.73700802641705	3.79737503814869	3.98210983907097	4.63431872788764	1.22819062007461	3.28198842976969	7	5.99063123193326	4.85952899254452	0.301027213654831	-11.6745022461957	-12.7919589225586	13.6863571486319	1.31818200392215	-6.13763454826021	4.73321456752311	-7.07554420937386	0.40243512376364	2.01064629200495	3.87167190426402	-7.93275237043481	3.7134777027272	1.47808935669593	10.4011570376504	3.25252136975343	6.29388956555143	1.02238337212034	7.60983596197663	-8.42737397758429	4.99877498939138	-2.21102137045876	-4.10152391976568	2.7577560269206	3.03813212337293	-5.75032660112727
162	2.61603822489194	6.06855940967589	3.59727003118458	1.43859887198458	6.20625373237411	6.91834648548733	5.18899876054152	4.3201704787668	4.13546737349458	4.3059450031412	1.33652689238257	2.77104669937289	6.12217459690807	1	6.59736695768954	2.30144759205475	6.80539393744721	1	1	1.70276623282158	7	3.36780019951806	4.45840284264421	3.48445469603094	-7.830911957239	-16.2492640530101	20.3790074827142	4.66018029741297	-1.26785938463063	0.14899050592216	-11.6143760372635	6.85129886703123	6.50309882327416	10.8057693171436	2.43059648281714	7.60782607251956	-3.70751559216864	7.52885097949373	-0.10481203582166	3.56008948387092	-4.05004773948157	4.68630501702736	-0.944142969405939	3.395988123822	1.93784335004143	9.44970448877445	-0.521381057488921	3.74721371965146	-1.06448053395956
163	3.58807656019943	1.38861818085669	3.75985318704748	5.39098518454355	3.61197898635001	4.6629966293617	6.3432736792023	5.97751906519389	4.68135005690603	4.77905142471814	5.23947446781172	5.56003024050407	6.33744537213034	1.17776119717317	6.4995700412351	2.73547944319473	2.54671035103406	5.73890219383899	2.41358873201913	4.77593489126409	3.1181025655582	2.00171613399537	5.1949274200969	8.08324223281848	-5.66788623007829	-8.68346991683824	6.09821703614666	5.77588093821887	-6.00565910706418	4.49898420056092	-14.2338647083333	2.76059134588587	-3.59542830608702	3.91334512976151	-7.98288575695907	5.64421655305638	7.71521773237464	5.84384447072769	-2.94900416815302	2.54190700705464	10.3844456103995	0.180998271708305	-11.5324095383468	6.69050117152188	0.216966867565145	-3.1194598688281	-5.08474744990898	8.36027438754102	-2.99386280980551
164	5.55578278891835	1.4239860895797	4.5176214142665	4.26212086048054	3.70344691781709	6.36598221411742	5.40837497203508	2.72087561693013	1.84640122759832	2.55039042433918	3.59269100372766	6.11989676451818	6.97007730342155	5.43027387588864	5.09703191871464	2.57729323411177	2.65585370672257	6.18568726392823	2.58904112053233	3.75818548724382	2.41582501520484	3.89228118326717	6.37934982477387	6.33769684023495	-7.44905270391724	-7.46861939361885	5.9294059695825	5.1953738735328	-6.53623829764607	6.19169816848042	-14.6257108068779	0.705652733125714	-3.04247431694946	5.68069471806491	-6.72352809234971	3.44575330387024	5.43958290122333	7.1139786767624	-2.23208755623314	-0.20947749577072	8.85803173964747	-0.424202673415656	-11.8704493270148	4.57081561177629	1.58020757520934	-2.06410610366514	-1.85378870224056	6.39829399032447	-3.80554612906931
165	7	6.7351216359525	5.43333448818843	3.34731350266822	4.42246851996622	7	5.62048899237158	1.73187037869437	3.59234049887774	2.97148188659307	3.58783537206252	1	4.58917269554889	2.7665578575328	4.39098765010253	5.18782247016798	1	5.4496592976798	3.16845848014753	2.26110697415383	4.47553767980924	5.84404105414051	6.29814120016522	3.30199760092579	-15.2197162241419	-9.18577647200086	16.1369677449597	3.87924361044984	-5.70184168739769	-1.65034089924594	-4.17390577796434	3.39460573402203	-0.660511325245549	6.89283811293848	-0.266739542943438	3.93710598389799	2.09995378198003	2.63518250675618	1.14315525572209	3.54410373902617	1.85905172333276	8.29409592365988	-8.10846645005386	6.10950913670383	-3.92972009138791	-3.15907308492275	-0.103841256380926	0.593251517670059	10.0378657545738
166	4.34217998864678	2.54914194465858	4.98080545547582	6.4003835760878	3.3185313985301	5.65358347022229	5.60764701358575	4.54622279286956	4.96532103518452	1.46299894290131	3.96366508936956	6.04961645778844	6.35832344501936	2.62364396531704	6.48292794113282	2.68895648638723	1.38817970357742	6.00432426794782	2.31534095147108	1.31041151485962	4.47615582419096	2.58440669221331	6.08434009588307	8.42627536685917	-5.51082649128191	-7.65913078514367	6.83694580117627	5.5491939266443	-7.22151552344826	4.1324527769245	-15.1486450596567	1.06879370557944	-4.79581636862892	4.40922835061341	-7.95973492212722	5.66588184911042	6.69663748661372	6.20516155181279	-1.9628990150393	2.91042887147574	9.76341792334003	-0.433003415062137	-11.9567783213464	6.72748043457746	-0.439212948705338	-2.73745880716021	-5.80188130883574	8.1724250622288	-3.22560429614474
167	5.41660052267987	3.7839534465402	2.36658979192173	7	4.02308368383209	5.41488163806422	3.33250020230899	5.84768774857723	5.72133172815922	5.04303583432746	1.97955057084789	2.53958798610219	6.43702635320556	2.79532840488164	6.05623527503238	1.89826561751223	1	6.87014050559535	3.93722477821459	5.85534827562507	2.35955355719371	6.43422086849906	2.31595759377709	3.68682332602137	-8.99358199307942	-9.72784494619278	6.79886827201567	4.014689306995	-10.3998827122851	6.231063520401	-9.67973889945105	4.87175564691775	1.69475759697591	0.749561956873377	-7.99997823515402	5.21639832998083	5.12726747536854	0.0433325126948225	-5.05860103622198	-2.61398294314634	11.7449522077395	-3.20539222277949	-6.87965394357271	6.67488962533843	1.6614712861089	3.63745768306837	12.8419010315836	5.6634430307589	0.48282442298549
168	5.85345374611257	4.92314866294587	6.38033706748155	1.9144041874411	5.26820178497071	4.59003146954314	3.11327427498141	3.18002782335808	3.30350044953307	1	6.16604310010085	2.70585862813836	2.4801900811154	6.83937234441187	4.45333489422914	2.85223766242457	4.41007351178787	5.05352492060583	5.85201696712782	4.90701561161335	5.18396937947244	3.308693292147	3.1785307149932	1.72021320764942	-7.49381543910618	-18.7624654350185	19.4749769217228	0.0597023811714654	2.89857507518929	-1.07616560145229	-10.3777696116235	5.05448187607535	8.61581566722002	12.3411342314479	0.861542492175872	6.06863031490366	-5.12450198427043	9.96317695451899	1.13676467786329	3.24384327777805	-7.26433466518407	7.88543127928437	0.235471030579101	6.29047405841382	-1.52245773609646	8.88616598191484	1.50452170016958	6.40198484222123	0.535612939124966
169	5.0085915760317	6.01914627252579	4.01014770639757	4.38559300006132	4.47570401833214	4.60443258910885	2.61020040368247	1.68931680439084	1	2.96594946647952	1.70702860614259	4.93895771713601	3.7600821494324	5.57859309647347	2.50156841469163	2.37210007028339	5.86109435593981	4.22879211800854	6.78942760078305	3.24503579243826	5.41935510464271	1.74574251304324	3.3442031375858	5.9320158551937	-8.38519638809524	-9.4127494683131	8.86600150920292	3.19118688188847	-9.35533362027187	5.25623157694248	-11.8654501880997	6.52703264529922	1.15128927831682	2.00139849751077	-11.208156678874	6.85837256781634	2.71216325021269	1.07657955419803	-3.97167441754978	2.52518531749703	7.5871002145731	0.434908901960251	-8.48848131440004	5.55908445358306	2.39721877662444	-7.26439914104926	-1.74813091139899	7.3392152374267	-0.331560327458231
170	3.57155084804707	5.06580476973047	4.76009762695807	5.97863847836802	3.81416056727032	7	5.52574359748413	2.28306089478991	1.85496670386568	1.76785701432447	2.03098210403707	1.03544281988665	4.7452835718884	2.28660212837267	2.6802425631407	1.92179361485692	1.67318244336604	4.88341921895882	1.79575866581378	4.71843058981524	2.59934921494205	1.22555491966221	3.14763590059867	3.64473894830215	-10.4878334793656	-8.74338872612917	4.57662234810452	2.49905562449553	-11.1517690924457	5.5081701792247	-8.78218737404134	0.00345475395591396	0.182162038273052	-1.99223129201324	-5.88887920225442	8.23549574803607	-0.0421310100873337	4.84584017420588	-5.21829250697255	3.90610222249156	5.75062752977364	3.65218678850753	-5.18353064244236	3.80065547302901	-1.33012023067565	-7.65963533804334	-1.86905100889064	7.32504664775887	2.42489450001423
171	2.99841012448897	6.93277531568693	3.43908207301519	6.63909549249449	1	3.94400851984801	6.99275019094744	7	2.5129917314884	1.27470056382841	6.23338162384994	4.84639170037052	3.57667002405774	6.1958253675861	3.32296811992702	1.9621822348957	1.94403789294815	4.98373940288054	6.98038451098841	3.09800691414398	3.18424035219512	1.22035436448337	7	1.73166094717224	-13.4695026204617	-11.5175666660089	15.111421029708	3.42916207234481	-6.6304700887854	3.3021402384674	-5.01873975193957	3.4537279432969	0.675343263564916	3.12491451179509	-7.29333528542637	4.10467729939291	1.09318538676508	12.1049812375587	2.5622165539967	2.78043639047223	0.274053574110115	8.06258207138525	-8.16666554653104	0.742808183316009	0.860867359433408	-2.74052364308618	12.4269479382216	6.46348557426913	1.94044457749188
172	2.77885467816057	6.53705371567518	5.56963150858419	6.09765240307795	3.91104095192846	5.40131480853418	5.32283770584839	5.6282194517186	2.15799106674917	2.83769965382742	2.84921360979493	4.33861383282658	6.37709617004384	3.22936542889095	5.45556985812653	4.2538109856841	1.22665074366853	6.83316986379818	4.67235929463783	2.04647383070327	5.21929732655529	4.53565123348038	6.86042737936336	7.27881152679092	-7.89095709591509	-11.8456001121192	13.3530149897889	3.44861736266447	-9.04509938680034	3.00971654863746	-8.67523226828443	7.35095067110359	-2.54132815744182	6.89982103934191	-3.94716476646549	2.7942458687386	0.970426828220341	6.7320738431376	2.41043751201562	2.54418142062803	2.78003821802348	8.19665720075018	-9.3105583644797	5.06144918320855	-0.979786329803906	-2.9519821101662	9.2762989843219	5.38211005312992	1.13977279970381
173	1.82675428147208	3.63958937909462	1.99588988076407	6.86971001981594	4.23180870938434	6.15198801044172	5.25084597078299	3.81155567109676	4.30394128182536	1.16308899739256	4.02683750553246	7	1.88177026948415	4.03595935803216	5.05795991725455	4.69164107841162	4.59531787691867	1	3.74327263098741	5.83921610875127	6.25928268963976	5.38458476310154	3.03910362735229	6.28450986069669	-7.98327182529716	-11.8364599636516	7.9408299473538	5.04780771187336	-10.1376378560079	6.56421560086674	-13.4647529699564	6.39969558933709	-1.93105769660127	0.657180325554004	-12.251412834838	8.44822014489332	-2.20025714139888	1.93863167817004	-4.38365386276167	0.594408354637325	6.81819610778504	0.512452741745468	-5.67505868822744	5.27716862588786	-0.8001962121838	0.875391629735679	11.960505612702	6.01688015638464	-2.26996343669127
174	1.17421338139791	3.01304230882633	7	6.91599404004848	7	4.62253759844405	4.51160504312251	5.84320962966744	2.83321987922769	5.65087567916637	2.24420006510126	1.35098421769087	1	3.69607870893515	5.46345881149217	4.86320686484031	2.34346994282042	2.4728598734471	2.62862416542449	5.18985420183153	2.67842712367175	4.26858566177797	4.96724498294214	4.23542058053498	-10.4547477370058	-8.60489183006346	5.50659068883873	3.70026142649688	-10.1047391234306	5.2387034990468	-10.8383332732612	0.374092453006848	-0.172010605801795	-0.393992859044815	-7.42032607039612	6.65730434808725	3.98043728047105	2.31456824419063	-4.68085771740053	4.30951103097677	8.79156763177653	2.40493411058944	-7.42226117064191	2.16746207434654	-1.02173300945587	10.5007778432074	-1.79327899258217	3.07978168672004	1.39541904882119
[truncated: 74 more columns]
