# Supplementary material for: How Are Mate Preferences Linked with Actual Mate Selection? Tests of Mate Preference Integration Algorithms Using Computer Simulations and Actual Mating Couples
Source: PLoS One. 2016 Jun 8;11(6):e0156078. doi: 10.1371/journal.pone.0156078 (PMC4898694; doi:10.1371/journal.pone.0156078)
Supplement: S1 Data — Newlywed couple and agent-based model data analyzed in Study 2. (ZIP) [file pone.0156078.s001.zip › S9/Euclidean Model Data/Euclidean Couple Population 11202015 0405.csv]

	trait1	trait2	trait3	trait4	trait5	trait6	trait7	trait8	trait9	trait10	trait11	trait12	trait13	trait14	trait15	trait16	trait17	trait18	trait19	trait20	trait21	trait22	trait23	preference1	preference2	preference3	preference4	preference5	preference6	preference7	preference8	preference9	preference10	preference11	preference12	preference13	preference14	preference15	preference16	preference17	preference18	preference19	preference20	preference21	preference22	preference23	preference24	preference25	preference26
1	1.18449826822062	1.84205157768094	4.01644867147296	7	2.06727862249518	1.97573695855547	1.27353324095659	2.99400625444036	3.48363495938557	5.78460854330749	3.1930638462974	3.58889226208099	2.02912094528261	6.65030203008194	4.8668060681308	5.67828089914779	1	5.02117362843688	5.85597525096208	2.32107974441719	4.48855363279347	4.15809779975625	7	7.00400421080288	2.82092960863065	5.25377556617055	-1.17417382222879	5.2550979300551	-7.96077404011005	-3.5209095948429	-4.49532107873461	0.52062778002109	-0.718166978042468	-5.14725049439416	-4.84520712782965	3.49067763850515	5.52548917644496	-9.29812926809887	-1.62464218157444	6.54761865494281	-0.656063307979532	-10.2034062476538	15.6629726851443	2.81244808478379	7.56246716362418	1.18634523594357	-2.21950573270991	1.39636249334071	-0.00882210895794583
2	1.61583430757232	3.11062207164934	3.57571176223049	3.40501714727396	1.85649406215078	1.95465795898259	4.65628094952706	3.92505671542592	3.79518841543543	6.96628177653717	2.35092856335155	4.40708866096919	2.69318580498619	2.96731232526534	4.7875926655602	1.56986093703331	1.01156701462953	4.87106992536585	3.56551025426057	2.15723196148337	4.73816463685784	7	4.62697216204732	6.00931493368044	0.990406380831613	5.10420712237887	2.02033630061231	7.18329931476201	-5.86300106348562	-2.76738138283821	-7.04038327132115	1.30264092327427	-5.741874564931	-8.52898659113501	-4.90975214656018	1.13419508822934	2.7026682125888	-7.57814307774206	1.70250832911161	6.43019115172687	-3.59364177373813	-4.88666363027975	10.8318232870632	2.06316533126708	8.33364793442715	1.19232656171762	6.6766382489487	4.62541853937863	-0.717141038385109
3	1.86185804572271	2.88167614377665	4.30398958897948	2.7833485141566	1.62139915399692	5.72599111076064	2.06480348048051	4.28735447992229	7	5.24699736391208	1.70650675695534	3.46601222982138	3.01487043926573	6.58949980432103	3.2604886153252	3.64968439080467	1.15824952593003	5.5102951533087	3.28857782878005	4.05583366934454	6.9954798065789	4.92448927961177	3.70068692289504	6.59424584227637	6.18313801263047	0.13944688579361	0.0561601111793304	3.22268996611736	-10.2635594882759	-4.14396787741907	-5.46218245453873	1.63835369598498	-3.2769843311435	-4.87870069565533	-5.67693077827714	3.95553872423014	5.36637123608453	-3.72477917236239	2.32502942354721	2.47907811007294	-1.61942876166451	-3.55925239361994	13.7358142648517	1.12278425776244	7.82481448809967	2.72418084442392	6.08512905545618	6.75540066491608	-5.70844777649307
4	1.19397264080736	2.86478859053854	4.49302402690007	7	1.81720945365383	1.49579974693288	1.86144878704863	3.68313009446402	2.2789004309263	5.84174431712732	4.03803432943545	2.93472295963455	4.33124263607235	6.63774611062181	5.53439879287785	4.11779966680886	1.08054224388053	3.58108321897103	5.89172973936888	1.98568374416185	2.45093293343653	4.21683022487843	4.81862297873303	7.36233474843315	3.12151984815797	3.89406881181515	-1.71495793368192	6.86595381848511	-7.61842019920062	-2.96754757299233	-4.5768054398526	-0.278514192123802	0.321552651795226	-4.94794065894126	-5.54122984539785	3.42683109727375	5.84387304963634	-8.42263746408708	0.287371048503133	5.36593583752242	0.57102834101779	-8.43425680051751	15.8889116328063	2.56361031259716	14.1072620661033	0.994132138440728	-7.02244415617442	0.73166109516606	-7.15946196129424
5	1.40627213291524	1	3.58331701896949	4.6831725870179	2.79533745099632	3.47167395972225	4.22416473117248	2.91936371985026	5.18177506683105	5.40115113537781	1.70319976291291	3.00277560941562	2.41437427681183	2.50701086137512	2.91145079634934	3.98875219183016	3.57512194157849	6.79546945983554	2.98741066418579	3.77475021338654	5.63977536340386	6.54127289634128	3.63751094745347	6.88789741101374	1.44559852239678	3.11727303089019	3.07760278931237	8.18256216051479	-6.23389257408141	-3.12044616315064	-7.21670476333573	1.54985150382492	-5.18950395842149	-8.24826474738146	-4.49988488299652	0.764251135830748	1.53404392376945	-7.66908994252608	0.0428084885090835	6.9717739145612	-4.77562533012929	-5.00590723344456	11.7849724752579	3.83609833715042	7.5471638318528	9.13751081176116	7.32485871990305	4.81494655400766	-6.26130476734077
6	1.39192424927551	2.81921954107072	2.73131807401799	5.10954368919958	6.42132958096781	3.13467139370728	4.23414708463851	6.22844655486567	2.59763249760272	3.18072484615872	2.59105820748928	3.93064736970242	3.11973827686014	7	2.22395535453461	4.91927666390088	2.08069864379566	5.45348318325419	4.61241773178489	5.88518570822521	4.0151459175269	1	3.85603140173441	8.86319224222995	-7.21067986539536	-11.9163120370504	11.8432782209327	4.28307752882969	7.56344411570635	-6.00244146339561	-2.58657359020442	7.33775487678533	9.66606148073355	-10.0146915635668	2.33185907088305	0.498697483388613	-1.68700040217905	-2.96199395174068	11.103513804811	5.23682524318478	-2.41738149670809	-7.05499222581978	8.22532703980313	6.12454896938509	9.05321070509112	4.58035611700241	-1.330227620599	5.32821096953382	2.22961444405431
7	1.51944880854664	2.69276953240716	1.94699922194884	6.88056392625555	5.35800891093604	6.43363401530078	2.3860636286525	4.82963134421407	2.12344287923552	5.74359483900006	4.53469567281523	2.21465150617135	4.21711124793997	5.49743709025054	3.95768000862698	1	1.71869297454064	4.75811363447593	3.29810812655856	4.37059941945391	2.90573381476122	5.27820169009757	1.28888628488128	6.51702234086872	-8.95490851163624	-10.5259432202432	8.35750875762966	5.58825248277794	9.96585543816343	-9.25457839538747	-1.3796621179379	5.62501273437425	11.0030318252315	-12.0668579480306	2.32976097502481	3.05842091030706	1.44771369450833	3.83178129522486	9.05330206087389	6.00031329590284	-7.80377870667387	-11.2343481551851	7.51814530925484	6.19481598922105	10.8163497807411	-1.21404125119697	-10.6041186369158	2.07322551834161	-2.38418601571422
8	3.05573887160407	3.1423370591846	4.5974117897847	7	2.21998465601403	4.304096364793	1.18820597683132	3.28899516451029	4.21972878626932	4.0889199450273	1.98794271269212	4.63625412137684	1.57314357465965	4.47831036527677	2.83408617860888	6.17361679189349	1.57723410593064	7	3.03839571856933	1	1	6.64392835026908	2.38672818051877	6.66761148983831	0.797768793571127	1.80878707028779	2.1787419167612	5.10029163177759	-11.2486351871031	-2.49418496755116	-4.56881937894258	2.14108410027477	-5.86265686383869	-7.43488897199449	-4.42412537151188	1.27204466257124	1.38468791452713	-5.9157604550022	-2.59904141143614	7.48572161747917	-2.98960700671831	-10.7477307649877	9.02229845531363	3.58199072248669	-6.7501340680276	4.17995645662216	-17.7106245396299	2.83732561958904	-7.61492450737585
9	4.45741018572783	5.9473149418689	4.19499553340627	1	4.14709306358483	4.72989178892918	4.65753361904013	4.46106359014378	3.23897432629473	6.77012400457276	1	5.44212867565296	2.50982865616755	6.82733208987625	2.76013462908752	3.42129765336739	3.02848759566521	3.91697716230956	1	2.08387344681199	5.34790655638106	1	1.62840987423363	3.95239692708262	2.19765327039627	7.21653636779189	0.253527287822006	4.13403111753944	-17.5349159972369	-2.07135885570221	-3.29811501772531	6.606963651315	-1.6510250146919	-8.51060974265708	-1.20065069898079	4.32463148152773	-2.90977524729043	-8.847156123743	0.332772136843878	6.89014797919832	-0.358286440443743	-5.2635566666098	14.7619424549936	5.58500606357574	10.1429378467764	-2.65880736664632	11.6268244607802	5.57410094526921	-10.7069586276859
10	2.32708691026125	5.63880362704829	4.46302363464931	6.89272157102743	5.37708271056838	6.37245023022616	1.87847005495475	6.35280593874726	3.93246473855412	6.3801012093307	2.6953158142622	6.4827892722869	1.76400387533401	5.21119563691947	6.88081679174636	5.14719771930964	4.58613088048093	3.23750702787723	3.19691262388153	2.7212379754335	4.16943051421752	2.71509198350753	1.64826586027209	3.32304172180562	-7.30883495410164	-9.9107401472886	10.763693636577	3.96291535965497	5.52001129535274	-10.1101279593449	-5.257648913062	6.73984108834825	8.71655887246944	-10.0834469012763	1.55818721497004	0.794616737960436	1.81648402562273	4.37564902721129	8.61692896211328	5.76256449498659	-8.28064787297548	-12.6319603591459	9.07511200956583	6.79051583793966	2.47253466311763	4.44316290095412	5.34562212859307	4.34620227783289	-6.22940555631427
11	7	2.39839125513274	4.059885799437	2.84506310686908	3.9948126212004	3.37501370817598	2.65566935403294	4.95559423336764	3.54276667983767	5.69716811573958	1.80905414223754	3.21483758081807	3.50041581366968	1.47232189926312	3.62877381406216	5.24207872899752	3.77050663156897	6.22105004627939	1.25083208039839	2.97880601037555	6.47197309625212	6.20459291306523	1.565638931081	4.98997950069055	2.80842064832445	2.90359562481234	1.06939842857651	8.13858354039516	-12.6791075122811	-2.47522260133382	-5.18198486850769	1.26648199407659	-4.7922554577484	-3.30808816626007	-4.21896599658184	1.91114820236584	2.2393850064841	-4.17029673206086	-1.2687326852511	5.75687844228144	-1.81546906400239	-8.13117341941932	9.94596837524319	2.92051429356716	-5.26495991618897	8.78929729062703	12.6270881405129	2.73945063981847	-10.3356791962046
12	4.64120847478651	2.23783182003882	2.66576838378026	4.27478066439316	4.72346929050148	3.30990627154986	4.0032530241198	3.573130733037	2.8583313799877	2.52171360084556	1.14866544292689	3.46368525708501	2.68217607882379	3.19407535103111	6.4178361728338	4.40317046772793	5.00173510620722	1.87141687008488	1	4.05616139800594	3.92944637142477	6.71710378713176	3.95671477652189	5.84211238281544	0.794511269575911	0.0767147891376463	0.421074737816983	8.86608190447774	-12.2399600624928	-2.04256935377071	-4.81782698399077	1.53995672109892	-4.42289381209901	-3.49640025085974	-3.43731851319917	1.64838881377319	0.763769100713882	-2.60110294130163	-1.01378968530427	6.37734219010376	-1.15259248499506	-8.07336666022854	8.20808993619394	2.39707711370487	7.14107892073395	-0.185454745496001	10.5945398713123	3.95856851039062	-6.71192763852959
13	4.28378759306598	1	3.4918456969059	5.87918885450697	4.0096084784838	4.45859908553455	1.67709316689623	6.01228091048866	3.07198943704075	5.14559759594381	3.51414340207055	6.4895721289231	1.96678134057532	6.87822234761621	6.90829522844385	6.44208982086358	3.26227408847376	4.40038026739241	3.28574522369525	1	5.19481942507999	6.13104580603999	6.3903727389903	3.0314445918766	2.12256472859921	2.25857367729167	1.1668175898819	10.109836416509	-12.9834052252385	0.770461013382182	-9.20510284680316	6.07168549222327	-4.29554719402586	-4.3562956847043	-6.05349866550592	6.27663984334651	-0.289770925140479	-6.66932734179941	1.93972888300176	4.39064497013757	1.02009286623749	-8.56488007419786	11.2746862347548	4.09975868995983	11.7249657618847	-0.829504374721875	5.79578011479999	0.502826614085899	-5.58213722720187
14	1	1.22323251524294	1.98127825963656	4.73049230805078	5.65125363805977	2.67515367846622	5.31656934473551	6.37960677349758	2.59762199264102	2.50368719502693	1.9302585360441	7	2.19044128978445	6.65237454079354	5.0675785190713	4.84508342724345	2.81652663574482	5.74674022247833	1.58467203714537	1.19551933903898	6.01348580679412	7	2.63063978890172	4.21290742457596	-6.94861458245409	-10.7434957093154	7.79744138366656	4.95651873976249	8.45063964928654	-8.96035129384724	-1.67959682706412	7.81951027387581	9.61941002308829	-10.304237765224	4.63204572543485	6.35512621462423	2.48067862489983	1.94700118586491	8.2915005913781	6.1201369818589	-6.65016594382787	-12.0283130299295	4.78276124996233	1.63287124273233	-7.21395093811189	-8.50772070584266	10.3385518461539	3.578570196827	-2.89926029730559
15	5.10645052779633	4.67909453550838	3.62548145176329	5.95939104593778	2.37096976493369	5.37416065854026	1.52996910193085	5.78701757053939	2.298730685778	5.84904695664628	2.24136267418645	6.43074491477012	6.00110776679013	4.38020899968115	1	5.12830349785829	2.05923537126007	6.34356682249373	3.18319280666646	6.92080898703091	1.02696630195388	2.1025964857208	4.36702112856724	6.34044980140686	-1.20746374250857	-4.33082897104512	12.5867511581829	5.88846584118916	8.80755283426983	-10.4422379617865	-8.05258398341147	3.98482733668829	0.227252890761051	-6.9379571931571	4.55299553586473	1.95026527701346	-4.30254422687204	3.09581926029876	-1.59025407769198	0.896404848056346	-6.22332124605605	-16.3916961228229	5.2165133831745	6.94980841630371	-7.4384642201378	-7.35036522307569	-18.3507938057668	1.8275767716989	-3.08418875801521
16	1.98611991424062	2.39395500055151	3.64897828171916	6.0488971496133	4.7158398885194	4.23114068656819	3.45540935226972	7	3.22565351931101	3.80648968018695	4.45796368866384	1.96564079324504	1.48466431558142	7	3.46437359064122	4.0202907973883	4.82936672449715	5.15664002570776	3.83340087602034	6.70895904755151	5.04255994636085	6.78012366917484	3.67472548990692	4.86975334981284	-0.230754297872868	3.55071357755744	2.92305952794882	6.37137725727629	-12.8969921964433	-0.522511520055349	-7.331948778311	5.15509826783598	-5.2468317224131	-4.68253932557818	-6.70505684578351	4.25344733967806	-0.975708347161807	-0.879045210980346	-3.01726463392477	4.51974390065722	0.313501687362516	-6.2902249087498	10.7464940825048	7.52041733155533	3.0857974976441	-3.34956880388238	-2.68752062891132	5.52077624168434	3.93022996141573
17	2.65915962148131	4.18612717082321	1.39765932154842	6.08814368684476	4.88448047850296	1.55772220760975	4.40502789129404	3.94218677835067	1.69779519632732	3.87405536816824	1	3.40519435694433	4.91318064805674	6.3532094238028	5.3101754924075	5.86831545363661	2.82283377492793	4.60096832932504	5.13525355205678	3.54251664305658	6.18765117727576	1.37919413442566	6.21160433046507	4.53115094143207	-13.7291990308809	-12.8050588667766	8.8210730620433	5.24973739360903	6.93653723622585	-9.5856999325796	-0.281860718023759	6.51029564944982	6.88028191207466	-3.056464256157	0.0146560381028628	5.97208593973043	-4.00172787062586	3.24898130328894	9.73198690130642	5.41605088497794	-10.7061830309342	-9.70314383861166	7.59841661371967	6.38745342372845	-5.85261872590657	6.66444758926522	-3.16713972746317	5.26593701006204	2.5830452773316
18	3.0091196942208	3.31869998017931	1.24159528127859	6.68203349370863	5.4440968892045	7	4.40342280014253	3.4679539532975	1.79079467645059	1.44892055691032	1	2.76436696790093	4.98469562205859	3.81351282655075	5.7400846097636	5.44307650133403	2.82785692718259	4.57977501471006	4.47129152583845	1.46318804126847	5.4606619135026	3.31643718210921	2.42751773617011	5.26018864008147	-13.9085704914512	-11.9338636757195	8.23206499878502	4.22661788740499	8.13168824031322	-9.54106881365462	-1.14056632502512	6.39373963364043	6.00024571861524	-3.42551594103512	-2.40438802093071	5.05707686570496	-3.33543171332787	3.45144237692201	9.72557244403688	5.66483591918923	-9.97508780596102	-10.4203495777722	7.84975758134742	3.39973060301555	5.6082400921006	-0.302351343083283	-2.8230964159065	6.40438284878976	-1.61617207637461
19	4.68294043644489	1.95866916656138	3.00294820934695	3.29402586239105	4.5942678647149	3.06395081425053	6.60687224076936	3.83773246919548	3.82162475887506	2.95301850644375	1.63043599213035	3.49574662252606	1.60211076430138	2.04811358968447	5.71070230566436	4.73108615264189	5.66867016141934	2.43809522787509	1.25136424283185	3.38673394070352	4.30722223114609	6.39698510633588	3.25403619176754	5.37257360042759	1.38466812120987	0.691072514569953	0.757328571994871	8.19933152585246	-12.4979231306744	-2.01514114508158	-5.17191906925157	1.46391475245971	-4.43162650912947	-3.83625700277346	-2.90438043644782	2.1391866843929	0.752726645205445	-2.93595043579105	0.366153122371816	6.20677405295286	-0.821947813219388	-8.50666045169831	8.40072484290517	6.1961701287896	5.95305930064784	1.14128674988683	10.167869938945	2.63857959247118	-5.87845233760107
20	1.34447735638323	2.93753189915831	1.33496324509732	5.48460688415412	4.78244999137174	6.11640574423405	1.07298742718307	2.58919370920337	2.0552571158052	7	4.14530239198517	1.94004858663204	4.27596117084023	1.7822814617959	4.22347284563735	1	1.73780946627611	5.84698430892477	3.26278774513253	1.31196620090308	3.70495352996664	6.10087028358813	1.4944436711578	2.89282302145465	-9.29861888079908	-14.9650600232667	7.67235751544405	4.72534830316687	11.3322921670166	-9.3402859988862	-2.55939146001478	4.99001463953202	8.71323030715276	-11.585555903424	2.84436541403674	2.25587643761513	-3.04433825583199	2.24372391762568	8.28111957727858	6.02812591134584	-7.97119674060545	-10.4808298541659	5.74703562028944	4.88122586519061	2.09355192941793	2.00118660759844	-14.9203119540809	4.5832375033216	-6.27144982298498
21	1.21278756532523	2.19070015972313	4.58414311738452	5.74824698408557	1.9352030919445	5.23060209967693	3.63920106599166	5.53189895720343	4.3603463791609	3.33316709894009	1	6.63741211022309	3.4759451865562	2.84671606291893	5.51013227398144	6.6323660840597	1.20963583219327	6.66661983984457	1.36630315852483	1	1.92658644291598	6.42442645658925	2.42730030623906	4.91103365086984	1.66952998613497	5.46195739039574	2.08433044672128	6.3274385786055	-11.0216762173912	0.278686050067476	-4.6082325141711	6.15819642389937	-5.25693394304909	-5.14086307425835	-7.11378997273154	5.15163426663577	-2.93304610385188	-1.96262344517404	-0.412705407410464	4.34097550046318	-0.354864901245539	-8.40885993451618	10.33916798151	4.57028631261277	-2.99223867367022	0.338629388603083	-13.6619619106901	6.20066935960836	-6.92425530487649
22	1.72310272233554	2.18965043325958	4.13928216875845	3.5804010711608	2.08587195361441	3.6497813467271	3.42729184380497	5.20280927420937	3.88701522299492	5.66158939773046	1	5.98387669629958	1.44112441501917	6.9933384228886	3.19109665603109	4.63696717258814	4.20590230433213	5.69279307205821	3.14525558805852	4.02104508439837	5.28272005070737	7	2.7144554425405	6.49511489583588	1.52824966233168	2.68257085489949	0.960197015003617	7.87464580072248	-6.74474482922315	-2.01479712979845	-7.35718874888448	1.77644912490206	-4.56481545190962	-7.75373811540026	-3.8412627923967	1.53386059540828	3.49607043096725	-7.85199194623631	0.202832568178926	7.59354866913724	-4.16826475372406	-4.99750501894185	11.1080463735408	0.0811584141338217	6.10185337763017	8.15657997086858	6.61400482041079	5.19778353684524	-5.04792313784474
23	1.4329243696535	2.92116984969937	1.32009712551291	7	5.74082252067029	4.45532746743693	3.82941475500577	2.43953816934491	1	2.1156222567748	4.13406139467136	2.75727878811325	5.07572542385598	3.18796823055466	3.05166214926936	7	1	5.29766853872631	5.15499590518335	1.76729528969148	1.23548011316431	5.91119357859267	2.6351099152943	3.37681332860044	-10.0657600809364	-15.8193588924916	6.77268146929219	4.89611486356616	10.0473214370454	-9.77979351042655	-2.0743974074225	4.96694049398515	9.34490678347352	-11.801489670873	3.39067955883704	2.50529009293301	-2.54200839167966	2.73125543690502	7.47663144950521	5.0164749521649	-8.05315532290368	-10.5063777398206	6.66655111826238	4.5994186993178	2.335242535136	-14.0122941822262	-15.1688982994759	5.09793564194267	-5.98497746602533
24	3.71196488309299	3.25891001790755	6.34810155422046	1.70418188319274	1	2.21049166376898	5.55131695202474	4.64161676973693	4.83539178884654	5.42800389188511	4.35345220868917	1.72403582815144	2.05795947332658	6.78955605778288	3.13923300741502	4.87753398381188	1	5.75943452448569	2.03046833160205	1.64699470306316	1.67214839707617	6.24208555902636	4.08303463596284	8.45311116982299	4.42454365119864	-2.40258269221498	-0.175297449713085	5.38290038147436	-8.55333014803245	-3.29151587103473	-3.60508466692578	2.9023559183867	-3.89988574551583	-4.87760992568816	-3.60546258578768	1.16184155412786	5.32766647673907	-3.58124250969637	-1.13197831259374	3.2226575652461	-1.6942134185206	-5.98499973126335	16.681264648423	0.808790785051169	9.49337899398781	-2.37149910438146	10.0410898205501	9.42757360539094	-8.23249754763345
25	3.89908741511767	3.12696315938898	2.86742653258161	3.24534308244428	2.53866320339736	3.56599913586806	4.34086056036768	3.6057307430536	2.83748220906869	5.85949420177211	2.89339988398128	3.87290114911043	5.53372888801368	1.7575086937743	1.99226541717513	3.07757700305679	3.38726634695442	5.51374336277262	4.3000841194266	1.68569992662452	2.46516484428579	7	6.94702647428885	7.85978232656707	-3.46580875990123	-3.90813196406461	12.7930230969677	7.16012238631133	7.31513749774826	-10.6027682163082	-7.16059873445325	4.55206210361526	0.12779470392259	-9.10363957662163	5.01315169075142	-0.00367687168390651	-6.52934318778694	3.82315859837016	2.42581242746559	0.0677615221573547	-6.31561764953007	-15.2215019411979	7.51463847461648	4.96344432725761	7.20426958419197	-14.3023869270466	3.27842691787385	5.42554994894067	-8.58193054984791
26	3.19307476930987	4.07243841247355	5.93285736158737	1.60249302398312	1.10563223073609	1.49289342997866	3.77288764537889	2.94367542194084	5.66544328907126	5.78712482003712	2.820402640178	6.82641054355221	4.3652018574263	5.47755895220153	4.85841089277543	1.51249708941893	1.32504308463934	2.04571085879315	2.35627265994657	1.88336739100419	4.01099556992138	5.96451101772949	1	6.31147460991293	5.10151202328406	0.113688106920273	-0.304584507368274	4.96297046147351	-10.9851795430957	-1.00308031135945	-4.88714705915514	4.60936949444869	-4.56699849575494	-6.38659842161116	-5.30829844340888	4.64435451697925	4.91143902515903	-4.8303586048494	0.786583041472112	4.14619410658295	-1.58239734726723	-2.75931793435742	13.5697339789677	-0.0757413175605309	-10.9895929704663	1.59880503665575	13.4416821391118	3.86019939579571	-7.63891802985793
27	2.6751076370071	6.13700168768645	1	4.78873480291963	6.79908507495982	3.47369163202141	5.90443069569513	5.46186204053146	5.76829491170359	4.43212716692936	2.38110253428417	3.64514546218038	3.1631293627042	7	1.50278672323991	4.66473735769546	4.0821265839684	3.97231086679231	1.66049157705234	2.67542275339891	2.35536729666479	6.35616336707516	1	3.17495843165902	-8.9447395778316	-16.6828699313636	7.19350247068627	5.09526490188052	9.99988287156745	-7.51552480771718	-3.90692383876627	7.7089539669309	8.05225183528142	-11.3410060476745	1.27022855110215	2.94435144416864	-1.27779727882959	2.45405354578274	5.36790914375088	3.54664230234253	-8.55363651979094	-8.71295811158894	6.2721653207971	7.09427033040171	-8.04173637512248	-5.21377134805728	11.670369763202	6.27000095891897	-5.35763089344876
28	3.5244551042006	1	2.36412695295283	3.83275618338574	5.93092701613979	3.4081433272981	5.09593874128986	5.03757457030703	1.1226152845489	5.65910358354194	1.62629099650492	1	1	2.8930346349685	6.50424105358049	5.03858940556379	2.36964941430242	3.0959751729957	5.52127425186654	1	6.35450564050952	7	4.62996836309887	7.81977530253719	-12.631833216797	-6.57321702812213	6.89215912588391	6.57248347441812	8.42464560791017	-4.09649959322218	1.69539527757991	7.27272593979642	10.6455777416448	0.561022579661306	1.53343290569372	0.2830273526738	-3.51035753342443	-5.31813056633921	1.82746878104708	5.22725942385284	1.24164036592595	-8.51811958286744	-2.68483968208013	2.64741577823085	5.52299069890686	2.68899627664933	-16.3416110677157	6.27190221373398	-11.7943898957333
29	1.26405461573995	3.56492639813406	2.3350978168193	6.78509013000941	5.40366646800792	5.21704661119009	3.11158381055829	4.55584283279745	1.41636554191255	2.87057338102351	4.28746301757239	2.40639575718752	2.89678169855052	5.5389029156817	3.79172309310041	1.01839447641624	1.45831905143801	5.69125815505851	4.85893369926778	6.76562273775267	4.49058117398042	6.2908939307289	2.4797474496197	4.71806656003206	-9.32850756075053	-9.12347238210454	8.19382668621791	4.88604462108429	9.65188328735021	-9.41387496413441	-2.25913206508615	6.2822397066693	9.86481530603016	-12.6374957601576	2.48072132597239	2.89442334193176	1.3317078403824	4.16203923627027	8.44104061209719	6.72019315119149	-9.11150396822273	-10.039015572741	6.5097893777051	6.32279817702915	10.5519136342642	-1.56081718575845	-10.1244924163541	3.65120389073668	-2.06849509074357
30	4.20676700692394	2.31285877348783	2.59133235232007	2.55552231269	1.90048995664711	5.76695626383517	4.40436010325507	7	1	4.32527642198461	1.74094025753073	5.35403897482659	2.76178418857086	5.10342614468358	2.27804588748921	6.10859019263833	1.49058195230103	5.07522208139324	6.04615036410802	1.86850398300769	4.93631286651747	2.41061039425009	5.66440345020721	7.58514558369076	1.0470860684027	-0.13654356478191	5.13241684106664	5.31306749391287	-7.07933471568144	-3.70131343219088	-3.19265215297245	6.01847176509416	-5.37308870886988	-7.81276030768922	-3.73645216650549	0.264894679223608	0.151758521882712	-9.68841929455403	0.714344120639167	2.73129232368439	-0.583474863861099	-6.6157883278017	13.3537967347903	4.30503321401592	7.50115479278556	1.84965185874509	6.41063323946611	-0.868533612996747	-3.03343208296516
31	3.69255370744606	1.24200409145385	3.81274693969464	5.6821879820617	4.56352629779993	5.55235458176855	1.86392017180868	4.90349788200435	2.00455365634155	2.77482006451451	3.03968872810639	3.27139449063269	3.7010643492913	7	6.73185055435765	5.33602608404516	1	4.88898073740099	3.46628528375786	1.85572808569051	1	3.59448188928328	6.99708619324051	3.16720765751303	0.338088176793202	5.14481966803626	0.735056262629006	9.24397898452111	-13.3770779255494	0.531541562131902	-7.76414633893402	7.06548831411013	-5.0665151137337	-4.36339237823782	-4.32796969709069	5.15633625202158	0.504968581920722	-8.11469142650576	1.73577131216842	3.464660308116	0.00588354768388738	-8.26601848461304	13.1071314140125	5.2502622186339	12.4038431409694	-10.9415680747092	6.65125556070999	0.674005251679391	-9.43078644105016
32	5.86073943953038	1.8952684190019	1.03061343315438	1.61501165012645	2.282664516297	5.01632707307637	1.28494017840312	4.3045525838301	3.27607689232352	1.26249053774655	1	5.9660891550576	2.14332508257239	6.70902550097289	1.52007748968165	6.23299364023087	2.11853600570165	5.74380302521024	1.05157914989093	4.74716013570745	3.96256619679399	5.41985187874178	6.65469839661648	8.49442988368083	2.2316804871365	-0.118987277172753	3.86879357313509	4.63529157310692	-7.68086875677936	-3.97969886591956	-3.7989373031461	5.93048381668994	-2.43800202552365	-6.53817457789071	-4.0396526275316	2.25182374103648	-1.04718774028945	-9.95473049601019	1.14529443539587	3.65829599627725	-0.568154851564667	-7.68821809246476	11.9517593527424	4.40765573139688	11.0534241060123	-1.4222964042543	-10.8912496165673	-2.18086628054966	-1.83771369451357
33	2.77388788393394	1.91061436327021	5.75543503531274	1.55669088044056	1.45201339905984	4.56361104825816	1.90268161640547	3.94346197470152	1.92782850656615	4.86092151799034	6.63539294281243	3.59042001966391	1.58728989118929	7	7	2.48998772509275	1	6.32150234888983	6.49596482248004	2.13685805949246	3.56475012941672	7	1	5.20715115060043	4.3851193380144	-0.22272358756713	-0.00795458708929911	5.88911219350627	-10.6705731916039	-1.87239638108491	-3.85249318063392	3.2351333657233	-2.84485936425766	-4.90570172935549	-4.82304747717989	3.60961126326149	4.59198052722129	-6.33522837961337	0.283374439581003	3.66631274271361	-1.12909814719222	-4.02834745239393	11.6250455291993	6.14171362795451	1.56613162531919	0.700306586822323	7.34739982097423	0.210518664540527	-11.2593412212935
34	4.32476542459413	1.74689757825136	4.55726258420476	7	4.11885984779833	3.47705355894951	2.49533809853645	3.71029760235945	6.5082398217185	4.2162512143344	1.49714341681012	4.39594288243435	3.98889513298868	6.70148914703702	7	6.02749274628444	1	6.01907600411427	2.88368050283468	1	3.58582362139312	4.551476478663	5.79246717574821	4.15910391671565	1.63480546637312	3.00895418989466	1.97296214801628	10.9541767451392	-12.9634346722503	0.770180057424834	-9.17364373243828	6.06130088061115	-4.02053673846218	-4.47057074645808	-6.98323276732175	3.00608776173693	-0.122998077238093	-6.46158221950574	1.75045170054011	5.31111078198182	1.21105404901757	-9.21301280748931	12.5233966648113	4.22513201616856	11.6514073135792	4.44689848949903	7.22900994993852	1.91586935457792	-10.273719373985
35	4.05701683045518	6.38557934546343	3.85066644631664	5.77563680866324	6.28176292890255	3.34816142498569	1	5.09460120971167	5.42106783526186	4.40569308286765	1.28379004468127	1.07975051333844	2.94976769067693	5.50463723380036	5.73221812688428	4.83699176270343	3.1134906430555	3.08711311113644	2.36848387110249	3.60297492424656	3.87942496181121	5.28087667285103	5.33128221257248	0.698706940339854	-8.18167473741632	-10.159611501092	10.7481261647586	3.84483288677933	6.17183934592433	-10.3925579155813	-4.48722537168318	6.64921868756454	8.60370829159121	-9.36428417329541	0.683783974557357	0.565092354134768	1.59533539368382	3.50697509866565	7.61736965094207	6.9186738942099	-6.94273894423095	-13.3639838071769	8.24663797103171	3.55886657585472	4.01085518531153	-2.26620502590818	5.91460471883355	4.47417307953021	-6.38982922575986
36	2.79967592733906	1	2.92487032379041	5.55417157190336	3.85778468713413	3.62437426316183	3.0108922379904	3.88454866211844	1.08440598357664	4.77859232006789	2.64065319738458	4.0750422500893	3.00803884124971	7	6.25745752181141	5.18832064910866	3.57656797876937	7	3.72607483938139	1.22761422745071	3.23812464902237	5.09078819272152	5.71348901019007	2.79732839056993	1.27202900940513	5.71345073589426	0.565069030891802	10.0656113688234	-14.460748481427	-0.712977832426726	-7.53465125666642	6.17123975294845	-3.18994346664821	-5.28193550415931	-4.74273975236529	6.04672210442838	-0.819729255083201	-8.14189002161026	1.86382053571601	3.3563726856734	0.322192667037962	-8.68322862560716	13.7008983313684	4.75300326613693	11.9863952006451	3.99249839947228	7.46194717048528	0.61790955212607	-8.78667996219309
37	1.40910897139597	2.90617080887538	4.96353766966657	5.53298641146814	2.41106918488075	1.82970552374018	2.68070996069832	4.30568768684755	2.34244297236446	2.59632612073645	3.08356978826883	7	1	5.76004290980243	3.29754467215655	1.93219666409474	2.85276539243964	4.1216813036032	3.94176850726648	4.6080208991549	5.022348328939	5.07603407903947	2.13143849557715	3.45364361573234	0.638668285917122	1.11391592843348	-0.148104785673543	7.32855916895196	-11.8528659518266	-6.5028414110723	-1.17000398939272	2.72066458190661	-0.197947041554525	-8.58389701904554	-5.51609173737397	1.08719375711894	1.01485872290494	-8.89611230312109	1.38279542573551	4.66474097503055	-3.11066995783911	-8.31253986159234	12.332796466233	5.67537094480066	7.89675863031452	2.40478159023702	-3.94018120548601	-1.16675441479316	2.62842656816147
38	1	1.40624278682176	2.29109581812913	4.38713937702993	6.20255543810455	6.30681333837456	3.15022345502541	2.41403599600244	2.79012592407052	6.86747755006134	4.47727329888517	5.35778515836473	1	6.92558594237541	2.40148919495441	5.20306913142169	1.03516861369383	1.67807666405161	4.80777964715232	1.18653575801008	3.99414241891026	2.63680697954516	2.67092021057976	5.49990115852938	-7.94362640980272	-11.6009813468932	8.83757682650787	6.80482958318856	9.14198451777266	-8.52163882279062	-1.05536754692218	5.97713595739754	11.5754743337902	-10.4483593426947	4.05948317043023	5.80344086388208	1.91460357301684	2.08927381909699	10.0179493879717	5.96200915930986	-7.88484840570639	-12.0463845963653	4.49336334203747	1.48338207164432	4.89188211472034	-1.74349074346572	11.0844214525041	3.41498018114016	-3.10351173697957
39	3.16726167043967	4.72905056032399	4.26041190964725	4.30294075830985	2.21497558723736	4.58916835772741	3.73414369701201	6.11831254994155	3.37180776809454	6.09305314114248	6.00892137160873	4.97353106025721	2.29102180454055	4.7740831337062	5.69680452355431	5.27397544872925	1.62481126108289	5.69263788887147	1	2.55369962878464	2.22577964273919	6.93913447604437	2.8982361246189	5.4768777013912	-2.67102070616843	-6.40882618512214	13.785426211005	6.83036226857522	9.54848517309994	-10.5273160643782	-7.18870612218877	2.65533547995371	0.0580293883273248	-8.25796217678987	6.21519733257267	1.99273156579646	-3.51001148666381	3.02964500020338	1.60823534126383	1.66441990250701	-4.07191114289456	-15.0442689344544	6.31822697277303	4.96873972918817	-3.18965935783811	-2.09043495122594	-17.6412566397281	3.34721278168793	-1.28253460535925
40	1	4.83246996149432	1.26135422325891	6.64497688201167	6.45209165509768	5.39197441357371	3.45964110457438	5.81641281746015	1.98767700885223	4.2566033603572	4.44901592225284	5.86512062806216	2.99339481479903	5.9161199832859	5.06811126442876	6.64258134175208	1.64098940031667	4.22152674547495	1	1.89586272278423	4.93981021780517	4.641500522942	2.62280833525542	4.69038826901782	-9.30433944576188	-9.16534004424638	10.0331164270998	5.1804425126922	11.4867321979786	-8.88987310878726	-0.28299751423068	8.66926596023397	8.91148667561373	-6.9072072851186	2.41197774533308	5.08262970903373	-0.750708677317034	3.40493291694728	6.88864727126582	7.88968023972652	-11.329022433981	-11.0016572836735	8.30305247502801	2.14046786605129	4.28787078109458	0.85111655781582	-4.22248199094844	6.19185526478624	-2.87259562580541
41	2.91511168806768	2.11579837132373	5.90852138742192	5.64546372454507	1.99932005024912	5.22839712159436	2.4795081782417	7	2.01683706997574	6.62713951588649	5.21752119603339	2.69680428009117	3.71943212337986	4.62767550792073	2.17880070074289	6.42914529201003	4.55345821059516	4.006144771786	1.71887842675806	1.97271479706062	1	7	1	5.91364354538457	1.44244309926491	-0.374122488196204	1.43756811944829	4.18163869162272	-12.3415308371943	-4.76579516849387	-5.20074671679876	2.13441994541838	-5.05801402020996	-5.52609381296722	-4.74818417243227	2.23975974995625	0.0423374478046372	-5.4654905174014	-2.68065317176347	6.94813918311497	-1.99347245815271	-8.92159190942961	8.55929269716716	1.58795448569888	7.00255057640553	-3.69559096869243	-7.30752542214364	0.207288387203438	-2.92360498444378
42	1.74261461629016	3.56549764134741	1.55331144323273	6.1878463622018	7	3.69228206337212	3.95431466785484	3.11067105181188	3.25136739673429	6.41401114547543	3.12893594434972	4.13643985107357	1	6.59921590225575	4.63511023029856	4.0946644582042	1.1775562875645	4.40001750533687	2.23817400140076	1.91099192243078	3.27564462044667	6.38843357719743	3.27289067960142	4.34964055111193	-9.34163470479319	-14.0609632052696	6.05635736503627	5.78715859933846	9.7493025165558	-7.72704249977601	-5.09017398399504	7.03545067139315	10.0332264648808	-10.2871528348638	2.55925672242013	4.55026774477449	-0.619674196713988	1.30014363577287	7.02941586076351	4.65961744490523	-7.85759454396046	-8.30852425453397	7.06359668441717	2.30867513227419	5.57913578133417	-3.2355507314384	6.21109895283386	7.72132234693582	-5.23698529574845
43	3.85827908653985	4.06331592043621	3.91816738478301	3.89679606506365	1.13566122341542	4.45729503596791	1.87802991154293	4.51987224123923	4.11742978944124	4.67707344554969	5.38397669451617	4.40136749468961	2.17808883416725	6.97088893567377	4.88125893707758	6.05343638351605	4.07262357474526	6.78755296045431	1	2.65006980586724	1.95030371573695	3.8693439954551	3.40169675126877	5.47827704464172	-1.64063844611547	-6.84056744790577	12.9739985857692	6.4050550790057	9.44800508757982	-10.2593487199881	-7.50230614857119	2.66915587620148	-0.0513354157858966	-8.13387011317684	5.66681312908504	0.455168243782261	-3.4639494847676	2.79826578788599	2.22517461306095	1.88056285071483	-4.92592764878465	-15.8941225160893	5.43357534257179	5.15653713390475	5.29909364963348	-3.22805393998354	-18.0517731483431	3.83365835918527	0.743137818640763
44	1.6214949097045	5.13333926621316	3.91504939166558	6.20986074361544	4.38512655612909	6.09356340647625	3.96237678807103	6.40694472684672	1.26351185229242	6.27633435027403	5.84322654849214	3.0156169619454	3.83140606694818	5.6228689902795	4.49765605879233	2.07534687087267	5.95107418743275	3.12127815782568	4.99584786384123	3.04909270650931	3.59531886970716	6.11091359905213	6.36976865700245	5.77127192909121	-12.6177209563281	-11.9329182103791	12.9592706571387	5.69913649461415	10.5746454335182	-7.48375413704916	-4.88681858118425	7.76034243577347	7.76317078034263	-6.28225092397769	1.06050975954504	6.33667440791959	-4.70086238693224	2.15132995504006	8.4657490229278	2.2269431376	-7.59671083229099	-10.940816055355	11.4247894647382	5.92128943161573	8.93343638006943	4.27920868189823	-17.7809581106566	7.43309927639996	-3.65343172244763
45	2.03024506204129	2.90964021658595	1	7	4.40274690838153	3.07388762364106	3.56081104715086	4.31532124916608	4.13592614798953	4.09976759853583	1.35095229543754	3.2640644400401	2.29378633269865	6.633078581598	5.35050590838097	6.80792809831692	1	5.17248687031935	4.65010056605314	1	3.59733243468313	3.41707133227945	5.92001958518845	4.53000178296909	-9.09029926032025	-9.82356407232859	9.2282018619592	5.54169567149974	11.5457097139586	-9.04197804289097	-0.952759973776263	8.62545456945982	10.3741314831228	-6.79419921621602	2.37621806296852	4.36249834071396	-2.85950525037935	4.98780336448857	6.30212708347731	7.98132723557569	-10.1814231298518	-10.9612524451743	7.92911728581079	3.6355894650221	7.37458319086979	0.774228874241849	9.41663543707854	4.48639014187505	-8.69482094250194
46	2.76872050112931	3.45144683920938	5.67594008047145	1	1.2962363895042	4.03714554719801	1.86430823079625	3.26286682974124	1.91478238650077	2.43753415721896	1.38793627307177	3.04984908994084	2.05898088312504	7	6.37893948127775	3.13470385791293	3.76625603176411	6.35691305513999	5.40812150362045	2.83039913459312	5.30449411697548	6.68036544856992	1	6.08395971282023	4.03495866591679	-0.529701989232671	-0.750604993817934	5.66503710131034	-8.93244871630569	-1.89028638185802	-3.45229157358796	4.02202611995456	-2.71365556131847	-4.57753385094615	-4.35621690029471	3.25022465055319	5.25950883255159	-6.7067689515918	0.533702164275076	3.97740605770557	-1.64644909925204	-4.38802908054089	12.1226993959066	1.56890336106001	3.97486602163465	0.654747919982231	7.07956288589807	6.28776478615344	-0.0186788169916663
47	1.77648021611664	3.33204633332976	2.9627730273483	5.15939250409218	5.07517373959078	6.70007634695755	7	4.68041423375859	3.0043253337349	5.72033980836757	1.88313369664331	3.59063172119845	2.0717200684271	6.91619741281635	4.9720077227568	4.01973029956098	1.92894936647871	7	1.12565580457454	2.01350462161282	5.14040654869064	4.64496286668638	5.5259328042606	5.7688654426898	-8.19757100472535	-12.3766122450732	9.71917990564391	6.42106027638762	7.05651445984453	-9.92208446655613	-0.893040056333376	9.50384256538383	10.2755612600243	-5.22352585433326	1.40257014709841	4.16248173844379	-3.4305011602614	3.33991703645023	7.91773667347115	1.72495616570814	-5.42532597814504	-16.2133611695115	5.57240124714263	6.36958419132542	11.1921506891266	4.09746332410304	-19.153994234435	6.73660650641311	1.10347949505789
48	1.81308935141841	4.11124279294245	1	7	7	5.51838237557787	3.91043014690143	2.58229542688319	1	6.62932694285153	3.58941349004394	5.10114352503639	3.95414690626509	3.75866511750756	5.50739818157253	6.25349594441841	2.99176570993268	5.68554199669474	3.66697575138461	1	2.62884603515504	7	1	4.50341858183397	-8.40789531807822	-14.8858721047101	6.85210372418466	4.23060661776385	11.0854659368472	-10.0501934264501	-2.59749014553571	4.11746669733708	8.71506637474892	-12.6702483557397	3.91203203965037	2.25836761936726	-2.57524965935472	3.64069466972996	7.38498743255795	6.4356339824885	-7.75006588163424	-10.3905249103319	6.60394938190038	3.48787132608868	1.59172837895073	1.92332828522642	-15.5930610763643	4.86134808000826	-6.58699876032662
49	3.35742134303225	6.25406101945814	3.88349353589002	1.92328267345745	5.41891607559908	3.5429135954037	2.56744733005939	4.00052717569052	4.32078945600511	6.82484767633247	1.58922064523984	3.69610247709384	2.96632782173916	7	2.31607293672641	3.77326327889417	3.16618979013319	3.37045609773091	2.41341612457205	2.17126429822583	3.34322513120109	1.38000915067962	1.55764256724097	4.89850532194043	3.93364313922868	6.09280639353611	0.0861436334955803	4.40454101043469	-18.033776311106	-2.36010302391353	-2.22357551255859	6.8311602004965	-2.02432734191545	-8.72977394620173	-0.577871783242249	4.28073798559433	-3.66492397369127	-7.29366508814918	-0.234689810024606	6.6470426405173	-0.641340762167517	-5.44427785157815	14.4107852888415	0.769793453700475	1.41456776888219	2.74677533131385	11.0088853836989	7.94878182832146	2.50865937281208
50	1.03743554669092	5.68902580668722	5.28276220000118	4.29416839543108	5.82418140486274	7	7	5.36388722429774	2.70742952094439	5.25294055226746	3.950940034658	3.53010968278375	5.97956784600729	4.53300058952554	4.82769531763075	3.21439521715755	5.7928318965412	5.71722845001387	5.69652276400688	1	1	7	6.84601732367142	3.64985650814196	-9.68976417331296	-12.7461333972924	9.78400674173373	4.25150112218556	7.47512168919271	-8.13665382399503	-0.146028868901011	8.55469820670853	12.9839554371243	-7.04358863459397	0.51550562599421	4.18819033789363	-2.56423955093814	4.21044567120119	10.9876099703262	6.31105282852972	-10.5431023665045	-14.2301507764951	8.68002858628608	3.08744728365493	4.02239851019841	7.57235653922595	-0.264340067385256	6.63229239045075	-7.85858956909415
51	1.43218423259648	5.32928427286976	4.17739763560775	6.17946675937261	5.32567817257532	6.46107073221213	4.7904236654913	5.84586182453046	1.81483295966121	5.11693707721589	1	3.21115409724889	3.91651200424143	4.47703741628876	3.64646119732947	1.79354889649342	6.24880334123595	5.02685261533961	5.30953997336341	4.20827207086495	2.65222228373525	5.82570671395889	7	6.07131604578057	-11.9406427199574	-11.6162838692567	13.4936783697576	6.72556466805402	9.87700039629416	-8.37205123175359	-4.95160111033817	6.88226702806307	8.07943347178702	-6.54152898393262	1.16484605916319	5.88683613803629	-5.04208274807671	2.04010744764775	8.29332564598208	1.9969679736689	-8.1685784236724	-10.1039813585439	11.1340514089099	7.03858054105157	5.96131817513452	3.68972697299791	-17.1766294113739	5.95726322595431	-8.34937788406269
52	2.15387648431699	4.80362329300036	1	5.98591799203306	4.39760036285899	6.7698839790627	3.75082249999879	4.26648568678976	3.63645330149567	6.94446144809428	2.49883141091819	4.23035926822982	1.45593763866542	6.32765779390301	1	2.42199925154579	1.68441776712098	4.08334493092332	4.50048454676294	6.35551290710568	3.73595435427146	5.36757658757853	5.75284639556688	5.52713142442509	-9.59238286709345	-9.26516861502581	11.5404547471009	5.21657874219458	9.83083157664791	-7.65539693704444	-0.455205334223265	9.27558108002274	10.0959817937224	-4.66812740763811	0.0562279139735007	4.85903526118822	-4.03853918792451	2.43087002703122	7.9775867187204	7.10408100052733	-5.7205503461168	-13.0049329684365	7.89178237867381	6.63251778096868	5.26989493019589	0.61868785952869	-5.05464063059515	2.73008299776679	2.97515315101307
53	2.09249830921489	5.01803156871152	1.23019116166555	6.20460374279146	5.75728426445317	3.7610232406844	3.58239320772725	5.71283260184988	2.6422872730104	6.29975757888816	1.13127462686725	7	4.29768268306582	6.43071737852246	5.04352999723537	6.70268984635167	1.63932989774279	3.96778860900859	1.6107663530626	2.0840034302984	4.3369144368494	4.92041617402864	3.56262389732477	4.68947058135023	-9.2416598375737	-9.01443720613567	9.02394704249856	4.56306948902223	11.1167740114236	-8.62387768349248	-0.343334420426947	8.90690614593305	8.2839322286022	-6.85287948867793	2.36412693323694	4.88785189372726	-2.07015084942414	2.59192075141456	6.85468642237275	7.72422542923831	-11.1773064996072	-11.3168221215701	7.75234300027271	2.5205498947481	10.0987587452404	-1.28371829892989	11.3920177296646	4.28813011994507	-7.23901772494979
54	4.44353829885488	1.98733107795229	4.7230711536391	5.80857459429464	3.48124446094198	3.04413371362695	2.9982241992901	1.98860139455358	6.03844893348752	3.93721993445851	1.16436943488931	6.66874423461565	2.91469763455238	6.51245761863974	5.32237299522363	5.56744859253872	1	6.30769877006086	2.53041203391355	2.61942987750335	1.49035906479228	4.67757546860923	6.37357417414663	3.37811169262299	1.44640061031604	3.87707459316301	2.16638549031705	10.4019049924427	-12.6931770101498	0.198101229567859	-9.07312513496817	6.36623855667342	-3.67950974106157	-5.04839903766785	-6.94883679945262	4.44785321261072	-0.338900194413257	-7.20746139943186	2.4094262620519	5.70227865088523	0.566314404998408	-9.25124870391659	12.7384807280051	4.29860284804968	11.7178321319735	2.62482388943221	10.3216316705998	1.66348229991525	-9.52024880249838
55	1	1.36828042680951	4.61212508389686	5.37555205999991	3.13666788981965	5.97285948013716	3.3800224732571	5.23703179068788	3.6846140908998	1.27124483696332	6.09025498407148	1.46248037125055	1.84500277879827	7	4.93174827852929	5.4100561702161	2.22197553556351	5.38766870549592	3.33017499127246	1.38723806333331	4.04340590640417	6.09044021180588	3.1246581276347	3.5131937844527	1.26124897853426	6.05612773515745	2.31034014169214	5.22254669682913	-10.7606949469567	0.888313181460215	-4.87828412753371	5.31526920086628	-3.9531468434771	-5.87160691872685	-6.91468423559037	4.66228874464266	-1.59705604036083	-1.21572289496642	-0.933393554253347	4.60304883017044	-0.512999526717515	-8.93361782999885	10.386980982406	5.09144721261259	13.0584100642852	-1.30991233020302	7.55678351378339	6.13521484393722	-7.92670983001953
56	3.2748343005783	5.09704408506902	3.22173908331338	4.70535118467413	5.6234306652053	5.3478634126449	2.64365249401534	2.57784524628998	3.72406097274998	6.70893917433881	1.46797473980027	4.34436135465098	2.49968997179428	3.15139892295948	6.17222997568788	5.62509504176126	2.78993950930523	4.90161407761125	2.06220865805756	3.45700153047694	7	6.95862026477141	4.61158067921761	4.87834263245375	-9.1550377562983	-12.5983557832026	8.84582638308036	6.21364748024199	7.57540656914817	-9.17441613587231	-3.89877534433557	10.7574498510257	10.5639497020646	-4.22505413352505	2.41539672780809	0.897372537381787	-3.72521771850035	1.65812843398422	8.21797367525647	4.10404919057434	-3.63555318731119	-14.3867619222237	7.98731994400596	4.54923573180737	2.38573505948202	-1.60189065787425	9.65355806464342	2.94116839967908	-4.91109820777607
57	2.72733223100823	3.49560796570815	4.79236314197752	5.11626506988846	4.04888904803957	6.56348327325039	2.29332813912693	7	6.3317984857499	2.00119565705533	1.89261548511652	2.78564193515093	1.56677899060236	4.01937399613029	1.91798997643472	5.49915293640339	3.77711405724835	5.34262693093322	3.82734964641524	1	4.06333656734113	6.76083141717141	1.75018124210577	6.64624702836182	1.87249280258986	4.32489127177042	-0.618445495656566	5.63093954768321	-9.51426436697993	-2.59619438855127	-1.81476657545358	-1.4184024002465	-2.36330093966798	-6.28189349707135	-4.66688354626269	1.86894160450954	8.02978925585031	-8.45797690516288	-0.749034664310662	7.27535769746845	-0.519310186979904	-8.8737349542732	14.9886678259917	6.53126071839173	-11.2397953387015	-2.01767413891239	5.72234115468996	3.79929263787423	0.802705205940285
58	6.49175420574686	2.27735786682602	3.35624896672055	3.45647481190665	4.37722551931557	2.65461715885632	2.87143955017353	5.96227257749259	5.34534694886181	5.38857413006191	2.03038590837743	1.258809081694	2.01689642961884	1.67470820038052	4.70642543103662	5.40339352964877	3.23222001472873	4.78782127436758	1.00309793944164	2.39682468393305	6.4753630643178	6.3236158832009	1.9585327201447	5.57697526050813	3.16891754704977	2.22626025067321	0.392413153790386	8.76248742926837	-13.0191380726754	-3.34866251140717	-4.70086271127368	0.652014118106065	-4.53737196159062	-4.27526108002042	-3.84819210857065	2.27248996814431	2.09537324156321	-4.45147292378035	-1.11386546436626	5.07399142393626	-1.73056229109769	-7.70189984080983	9.30930127007518	2.50395392045505	-4.87941253421746	7.75576241370755	6.9078994108139	3.04572827407089	-10.3165663672834
59	4.62454094041074	1	4.81437863274185	5.07698411250466	3.28478192026089	3.90437343519985	2.70881768113595	5.41349268981158	5.56038738905735	2.45325976246245	2.55656059469822	6.09479552828758	1.55048829979173	6.87439750611825	1.43351564963008	6.93407886762687	1.54663100751946	6.6009649485989	5.52325891295521	1.93854946341973	3.13210903086777	4.46751757679991	7	4.24970578985879	0.934249911861456	4.81003939618062	1.64243672584881	9.70325420952071	-13.2883080992642	1.88645551634574	-10.9435567878976	7.36614191031468	-3.63575007531496	-4.5298439453852	-6.06052971006917	5.26461445062568	-1.32990587438902	-6.69953085236167	1.67616985461231	3.51199901931957	-0.169699199877272	-9.26399835004404	12.533230798516	5.15538723311413	13.7444431395947	0.609732469355452	10.2728055303436	-0.322183021513935	-9.24416519459863
60	1.30688011745819	1.50382661926461	1.79188177600696	3.95849919421438	6.51646817169899	4.23013011337392	2.9968489996455	1.30199279752627	2.29742957687883	6.64142823644703	4.79362499337479	5.8886655860249	1	2.36123613862529	4.16113124547774	4.24183625350413	2.31163851381039	1.52686178329163	5.0654348991	2.25952809013767	4.67690870577037	3.47008205861349	2.5030922408961	4.6394680426847	-8.12257783473381	-12.0771719241484	8.23503552708775	7.6222160063625	9.30763035274071	-9.13406544700804	-1.64161933452973	7.49492588469193	10.0696694096617	-9.67751100154036	5.1633801287725	5.03166850680248	1.1627207051851	1.96476248655942	9.82151400529367	6.34729571792909	-8.96784980497827	-12.5531345171317	5.18160836105775	1.95250922532906	5.04538715544981	-2.49286709737165	11.6046388558374	3.50121584837698	-3.16939649003497
61	3.01927938365564	1	3.19495246827197	4.32179730071744	5.2699127990149	3.18789757658449	5.33316236242329	5.39262639362589	1	4.47094644257163	2.18210758159377	1.19017373667822	1.73581492886393	2.61756889513223	7	4.73195770672709	1.67756683865712	2.91871285796392	5.20926726306554	1.04609740930115	5.39510856095555	6.17994424174229	4.85515819986786	8.4344762087264	-12.1143099431358	-7.0550137156241	7.47969245604442	6.07270067923472	9.04896812123076	-5.27476492339729	3.26075675216172	8.49642836521473	10.5094504943503	0.769093501940572	1.76169284383615	0.721671140400546	-3.83806742096823	-5.04508696447848	1.72557581106635	4.92714343046548	1.86987548651523	-7.94285539695754	-2.42121289789005	4.1350508902474	-7.53185600679369	2.33626404466336	-14.6216538394467	7.55562050606757	-10.9940187646906
62	1.33940311186351	3.23857356947858	1.69053794780839	5.73157990627811	4.77770522718623	5.07273140495907	5.82716962484744	5.95019830590551	7	5.11764685575395	4.48794543305397	5.98941292340972	1.60860161583001	5.95076771253738	5.94872931696325	5.07609534924067	1.67497226134291	5.24102468373467	6.1357696758898	5.53781074755646	4.95170799046385	2.16626460151327	6.15368880039413	3.18368223450302	-8.99164525658407	-9.48973449384933	11.4851674367144	6.72890222611892	9.76602133851459	-7.95987349700513	-2.23038596632497	9.99301196248412	9.53538627923348	-3.56452878581076	-0.234921958746342	3.93415232496456	-3.95255493907833	2.5387389028129	7.72791623101703	6.11899464769684	-4.45100519574194	-14.8805120859272	8.86333199430864	7.16961810990654	7.90158390125161	-1.09368146485605	6.16818915279705	0.641278482956657	-12.2879085101239
63	4.30531204974662	1.95448123264428	1	2.61791962540969	2.53760309478494	4.4760575023801	1	5.12306404225957	2.77441253161256	3.6705553811481	5.93074311748917	3.79987947287709	3.19653682134466	6.98037854200708	5.73847401048653	7	2.06945606528355	5.45807051011005	2.48487602619983	1	3.51011688419678	5.40085774110229	5.71762486614425	7.4296458547669	3.09111485641049	-0.713254853620962	2.87970304849635	2.56320568544167	-8.60970711335604	-3.94168797285548	-4.60696224787121	7.00184706947927	-4.02942969248151	-8.19967370285239	-2.00030429572096	1.15630470674564	-0.203245174596081	-8.50608776019399	0.258405849630815	2.86023386116174	-0.475155988371329	-7.52082305737539	11.8881749427019	3.82994875705694	7.3949057958089	-4.21793040864096	-12.0838129620168	4.47085524617936	-1.78056770857263
64	1	2.67273245288854	5.29454392442998	5.59406581209886	2.95434893591466	6.53628106849945	2.26308894401644	3.99141173196995	2.71896012630137	2.2692750408864	2.58179200489784	6.44481023478754	1	5.81939193204607	4.58425399811576	1.79341562354785	3.79659801571131	3.5362112953303	1.84085985690673	5.04010600973239	4.48874147865474	6.81483661636754	7	4.4655808543395	0.764915464785094	1.43669513404049	-0.689976842907801	7.09274142130071	-12.5085095795339	-5.49390272771843	-1.08666482912042	3.40948229632498	-1.20802190198925	-8.38934281184868	-5.57676028820837	1.73716509072222	0.936379256154916	-8.56324754325612	1.2862029324999	5.39233675778616	-2.96296552282062	-7.45365065047496	12.6724264653365	2.10314138042487	7.11975136610877	1.58318001686293	9.20573739360972	-0.652606896579136	2.33671815982761
65	4.42415202415036	5.3512800897055	4.93567041141589	6.03748811275178	5.83466575606849	4.49521433006586	1	4.37535691412116	3.32247016585123	4.5049019438136	1.60418000628538	3.05519622086589	4.50351723545231	6.81598559180255	5.81468825439921	4.03220180423892	2.81269981369394	3.16233995852768	1.8969839422688	3.16834260949013	3.58591977473189	6.32397263002767	2.29518320044003	0.815216607737839	-6.50984567563065	-10.0584199837294	11.217350405447	2.99264475023431	5.69562846973886	-10.3261239983626	-4.56847530693031	6.30989676591259	8.77549550075464	-9.51696707670721	0.254635011416869	0.635036451542081	1.27368177114305	3.87351124414619	7.9755346024236	6.73082853001218	-7.54963467234542	-13.4406873213119	7.96824733989053	3.40044043031111	3.75908272918425	-0.15388571027621	5.70085750981724	3.32752605471551	-0.192799806685049
66	5.01331007471405	1.92054042188153	2.99520776094792	3.67455735322198	4.57063890567741	3.37518751213107	4.50227557681528	4.61657447788879	1	2.05791459263747	1.78938984688665	2.49612321955441	1.1209237014975	1.52822564711814	6.59726238372041	4.55204567155013	4.94621935801843	2.4118739246128	1.8460288034798	3.1529673156757	4.18362233996056	6.81304743785709	2.97383202596939	6.11886007172402	1.17722973417618	0.739329785703604	0.672486185172511	8.54089299052902	-12.6844110213509	-0.925010805332602	-4.57226474360961	1.59524869384053	-4.7962211064722	-3.38892173158129	-3.99305007862014	1.94355679609365	0.546990780680431	-2.67751493059733	-0.506616262103474	6.45583855408325	-0.72135741656927	-8.51428284319777	8.2123418873562	1.61006470778461	6.09883442212442	1.59554558858259	6.76216146228915	3.0646317617184	-12.1820330393229
67	3.73662117296732	4.63125135616048	2.54503916145881	2.13827570603501	2.01167147493348	4.48216151863974	3.87010887286143	2.62293845593396	4.26576133533498	3.78734555009216	4.54185933905744	4.65575467937118	1.48557077048393	6.96833492568123	3.11733453064804	5.33369803093076	1.06296040309227	6.02503135958928	1	2.35747390632938	2.80642308237099	1.23079589554483	2.78909931772366	3.56689854925907	0.910000162438346	7.92455854196229	-1.19975444287228	4.17454861045695	-14.6153744101369	-2.24198441541648	-4.90995119920095	6.75548702347693	-3.06498214713951	-10.9051635962267	-1.39848868023353	3.6139250710817	-4.6482710322222	-10.4582622251349	0.689911483841805	7.65183238094906	-0.0295230798035679	-4.60597123366717	13.8370705747297	2.4618250879628	-6.64560288654755	1.8679625155448	-9.48033236340046	5.44684994935062	-1.09273130941866
68	2.3832586926841	4.36153062731862	5.39943370228112	3.07609282909344	1.26930993141738	1	2.75015124014126	4.71494859392569	6.66824223775541	5.91147661668424	1.53191352684335	4.61455360279621	2.87747609779165	5.82664443400427	4.37523757910614	3.83783772405399	1.35466311602342	5.08680053594916	1.58893453152878	3.76660924826098	5.41450789022939	5.61193251426404	5.4291782228197	6.24062248943347	6.11874155705982	-0.869018021967922	-0.272960029962079	5.26160378031648	-11.0155873385256	-3.45021942917789	-4.49433192883685	2.30468829302559	-3.91227736240496	-4.72862547447908	-5.74886033778954	3.25885944542332	5.38311949768266	-3.09233690581545	2.98587088105694	0.738507524617574	-1.70681431725	-2.42811744929751	14.6855852772817	4.92431657471926	0.792310256097771	-4.44507507732157	9.99422164316612	7.92446611595594	1.74794768642272
69	2.31173669420637	3.64078225989329	1.99291161630067	5.59038252976154	6.35035105261054	6.62435943447751	4.90165997570767	7	4.31917308343813	5.76048438145264	3.8636790397591	3.52939047359257	3.47106326154425	4.05966653905867	4.01053332530568	5.56008378176721	6.70189066680967	5.93262684239582	1.81568512028876	1.36279523691429	4.3425740626278	5.70445566611727	6.98388057762446	6.60564549689899	-12.5994910713449	-10.8177669225938	8.10517584484597	3.49361340349984	7.65884028119076	-6.78356745950568	-3.22435828954729	5.96392452402597	8.19557258276713	-3.51729768999846	-0.973307689096282	5.21794620639572	-3.40369280576014	2.71646457240183	8.51386347700129	2.48433058075664	-8.28115296830292	-8.4849313054972	8.4434176597309	6.54408465479097	12.1881289020389	-0.756752354806059	-1.25465257170474	9.58739589022417	0.536407762790326
70	1.45304294733176	3.12645879051633	5.86350694979194	1.21301997247324	1.9332657437118	3.18240539590808	5.75521651960619	3.48348182706339	3.91364873069453	5.09323536002555	1	3.91615608800341	2.81442699043522	2.86282907826026	4.87826679054113	1.3497557425876	4.91123318134597	6.98415666101584	3.35111550034238	4.40075293390455	3.30308115331617	4.53435484073465	1.42901116446846	4.94710103931816	4.29567461878058	0.341889889064683	0.0952618569537875	6.71593636062389	-9.50278714753133	-3.17430179512107	-4.13166157693999	2.24660006913266	-2.88856006542015	-3.46755189063251	-4.59144073703842	2.70716500206973	5.52829284065874	-5.27759183280384	1.48256978206077	2.0417877840663	-2.90641839902142	-4.20981398627072	11.7754906158889	2.32715160365581	6.85781156974196	1.94511820922425	6.42385333624565	9.55140986938256	-11.4194423936279
71	6.69649019090453	3.19879218208105	3.62863738455193	7	5.23338304705992	1.85401684007109	1.32798014524643	5.35034699895489	4.3781199723541	6.80134446276985	6.53618632646362	1.71289326741033	2.54666979232102	5.12265108597015	3.12124045103184	1.94106134032651	2.69063032619137	4.7180531787287	3.8135628735118	2.89583996727923	3.67476593774607	4.20763767673696	1	6.86252288615222	2.32341038485701	1.0693299483871	0.422842921243243	9.46650999959442	-13.8725606846454	-3.48574644734425	-3.19520593341325	4.2718890452814	-4.98442130223254	-2.837560874221	-3.81271544310989	3.03201480903905	0.805989482246906	-2.46645868690298	-1.46747838264683	5.07805734638356	-1.50840492278883	-7.70351805689781	8.82835795713418	4.88465262012295	2.55003822727683	-1.72179592725929	-16.1268445402369	-0.532687733056135	-1.69851480125983
72	1.36516899350805	2.92860480143016	2.74007988253631	3.6915656109151	7	4.01548452725862	6.54366221767014	5.61924320833123	4.17326506699883	2.0147024118879	1.95907570725073	3.90859278804255	1.04761073662671	7	5.67889755277562	3.73145242356735	3.54924392794523	5.54768636892842	2.28639161802687	6.1588471404429	6.45552303579846	1.14571806279804	3.80545263353549	7.44214174848512	-8.17485320072113	-10.9069976745475	11.7313410292194	3.44931661434647	8.37363145523528	-5.56234407028107	-1.44729217731303	7.02276336388241	10.0188637177518	-10.7189761805908	0.822612766440328	0.477123640574031	-2.21082423533496	-2.94660650593174	8.76525963536482	5.69347689118351	-1.58917732706813	-7.84631461950084	7.499265754551	4.85025907459911	-0.564741902725982	-3.26054565841651	-2.9368337832472	8.74555320379149	-7.13047576714575
73	5.25802439845502	3.8298961816502	2.65016175222923	4.83526982015385	1.14196022856885	6.44779875224677	1.71047995160226	4.59133572880073	4.56374261603449	6.62280924639944	3.9878289556205	6.99626307278703	6.86507915332704	5.22749728389234	1.74435219863614	4.75955475505942	5.5715666133116	6.19501193301975	4.71691981132206	5.86185028551329	1.64080394166444	7	3.69077375388711	6.17786523075638	0.162314584337252	-4.54493346587328	12.6830709751917	6.57461841627467	8.42882581020899	-10.4313635699133	-7.65193017994141	3.16464998937807	0.720216593716322	-8.80846363777305	5.30901277274386	2.30617985280969	-3.57626524335698	3.24203924567168	-0.413320026588332	1.37588993103993	-6.50354373691894	-16.5927034631467	5.50111600199039	7.17033487339866	-7.95123466567127	-11.6173721846882	-16.6027184167154	0.480195692560286	-1.62075803879099
74	1	4.50346114875366	2.83937533134728	6.95175883200761	6.13865529376053	3.66443643233065	2.28506667493123	4.32613714686064	4.7444049457288	6.7647621569844	1.1902761231038	5.55000358144732	3.74874084748794	5.60540274038608	2.59955924630606	2.85769272418563	2.87669961696498	3.97336997131762	4.83723074155673	6.03823814220675	3.00148658283126	4.61938388085387	6.47611823069499	3.85132265907463	-8.50131854699776	-9.91529358104466	11.2967519651896	5.73048491781521	8.79686813076879	-6.07367224504642	-1.34297793419592	10.4736450331814	8.9786933771881	-5.39117037104432	0.658996697789841	4.95583813030598	-2.80704387866741	4.37114152599769	9.70685397493775	5.71424721234313	-6.84725737010177	-13.5447337492474	9.35405999654837	1.72228533839853	6.97272425894313	-0.539672593365154	11.3902773118386	3.8355810233959	-4.26529647028785
75	5.79553059593267	1.46346864957931	1.50856722023094	6.4298953415739	6.02744017774348	7	2.9578097655671	4.76718423663547	2.20476119298203	2.71245519574995	2.92905215753666	3.63910664995741	3.01012317853103	7	7	2.61954277446424	2.14412189736743	3.6545510886633	1.77156956160212	1.4428232152532	2.68026076823245	2.45134368953977	1.38176324710787	5.48155277442616	2.53149727994645	0.514404007924685	-0.213372751833803	8.04258498854807	-10.8948409611191	-3.76461315156202	-4.70836428032312	3.61279797322548	-4.678287018156	-5.05909067026972	-5.37375279615437	1.34328318831078	0.84637603387491	-3.02173626769865	-2.01001929989537	6.31700557266758	-1.62864458323357	-7.45796427974109	10.0685389311278	4.20279507176228	-1.80729338651851	-3.85083555757713	-5.41772830147538	3.03160426448124	-10.6556698016811
76	2.16490639677612	6.42295713732009	1.9633156427474	6.56205015619729	4.45742209306786	7	3.20997788222407	3.04096864000175	5.56252099371986	7	1.98957491811048	1	3.16924029114275	4.53592828462952	3.58532620695616	6.85626706329602	1	6.35755904672065	2.03368779192275	1.46193276271111	6.94813913433637	4.80573032474297	4.7617398321908	3.08326827405398	-9.48533982897228	-11.4021544098408	12.6607571883388	3.71175296223966	7.69886329099852	-12.0516752904668	-5.04843981948787	7.47797296609454	10.0096986288336	-9.093166374126	0.888736679191681	2.99616081813261	1.24992338984638	5.63955920988374	8.35307022797558	5.61000018188671	-6.70532555660631	-16.8780306766794	11.7903590163901	4.565327462857	1.49842035139413	3.93092978740258	-3.3981773642344	7.30992487836379	-7.61172024027013
77	4.95380414540424	1	4.48050067686988	6.27627213493172	4.54595772776311	3.16580301049886	3.64784023191334	5.89488264456866	2.12495372470028	5.12223239899355	2.03102054112323	3.23889149770005	1	4.50243333404323	6.48263120310944	5.5128287740338	1	6.05668585797482	1.78645788577395	1.61695533795912	2.68769724624518	3.66528695869818	4.85972397144544	3.87568629093096	0.581380717556927	4.2274542907881	1.18567157970112	9.99304966695058	-14.149218204101	-0.064531581040459	-8.72478739303118	7.27228604730294	-3.53525135288592	-4.81467148078038	-3.68906843591335	4.73755351992304	-0.246125105238556	-7.35414518197184	2.45243870019487	3.93509676034745	0.996040863878931	-6.85997909291979	12.1421455203466	3.44558523443135	-6.88912043440951	2.97994156598092	5.84783539534331	0.634873284582995	-0.854351284651764
78	3.77038129895951	6.517156305509	2.77010484359257	5.90281737055231	4.47970526968543	4.51334739775776	1.74541768534532	4.47389731951125	6.21411442230862	4.59727239206311	2.13953537759355	3.62259426559391	2.88162426753601	6.30246377910629	5.18684058529434	4.3371208713115	3.42247624784946	1.72694052041753	2.3045297893822	3.43629286720952	3.22536242383697	6.08256915183862	5.73996158469435	0.76309950127031	-7.34885425226615	-9.90780640712964	10.9003414215431	3.56104767046403	5.8310189938352	-9.51930828509714	-6.15206987339304	7.13311110241559	8.84758293288885	-10.4735301378233	-0.183091420949276	0.833292079343052	1.53089377467853	4.87844594063238	8.2651468302344	7.10704965381465	-7.01507165800297	-13.6739960785931	8.14022059623942	3.91542859968964	3.8449281822177	-1.56547270380652	6.07604852833615	4.46045404565636	-1.39393500898541
79	1	3.18248328088007	6.39800216458913	4.28193930304519	2.08481130004033	3.92833002611113	1.67778578402751	3.1219823785659	1.82809407672096	2.76206740991074	1.31047906572875	6.79115136415004	1.59559109340062	6.98358080425759	4.02571239746827	6.76403986242127	3.62751483712782	7	2.05899430703499	5.63471708835559	6.17543045804308	5.57844683254021	5.63607647609475	5.62436824659825	1.62520810454513	1.62065337542812	-0.271112414538167	8.61873612028466	-10.468700667536	-5.09006901289579	-1.83142840815667	4.71404329051553	-1.22305387758777	-7.47244975566637	-4.70800576577299	-0.242124868906243	0.156101265856428	-10.4626268602825	1.54010508439345	7.12306585410826	-1.28178720827449	-7.69723001559885	14.2129614583492	4.23594569794341	8.23177026835214	2.41315279185089	8.46186668609908	-2.25584591418565	-7.25555009321473
80	2.00384172720625	4.50852932060491	1.39587243688488	6.45768657478334	4.68164247192025	6.09914116073892	3.29523053180263	4.77879908374416	4.02002069395757	6.35352255164905	2.99898991090732	6.17205258345906	2.04547589513525	7	1.08346566894005	5.39855590020706	1.12838973843239	4.07939286704575	2.50551399256059	5.56333906067262	3.43805390485592	5.95676781410147	1.89400092163312	5.08010405766149	-8.67171186900401	-8.29356437828689	11.5621113607128	5.88747704527676	10.6328842392458	-7.79434902520923	-0.947390045776762	9.60823779496696	10.0635180186315	-4.16945666702622	-1.44268679218268	5.1232642020191	-4.91534636036105	2.90610016975188	7.66915788430924	6.72543410003744	-5.93546457239635	-13.2087379323455	7.98946953884076	4.95499167267926	8.09489568872356	0.918632271714291	7.4310742185224	-0.611092607424625	-5.7191851902273
81	5.56529210042759	1.37036140148966	1.742774763959	6.79740242161198	6.48045549069045	7	2.0305053866797	4.86611197524435	2.51982746625823	1.74916347271436	2.5303808210832	3.77976437174919	3.39269667499726	4.64117783050904	7	5.64122483920719	3.285441287082	5.26238784939913	5.15407208598403	1	3.20917229981644	2.5160960370222	5.12948361510221	6.19767053848417	1.50421637235161	1.60210325922166	-0.393608948919878	8.92977119884713	-10.4621093819711	-3.67038721180613	-5.92804572691912	3.76112463811472	-4.71260804401404	-4.78464828987374	-5.14364049001456	0.39823657893694	1.09678136146871	-3.2094377309374	-2.82792184549615	6.35852097062131	-1.02826551067269	-9.3468123837518	10.2157935241831	7.04578249647877	-3.57583635795375	-2.40571715741072	9.44165133617296	3.08121542051785	-9.22160390736586
82	6.53208030784218	4.71291532147158	2.28526229618085	2.52401370017051	2.83786051407251	3.62382914941172	2.59891437566955	1.79185229259414	3.797427375656	1	1	3.26265436667499	1.96266748989119	6.83781989556701	2.8750818666699	2.20984952436618	1	2.77823378611935	6.41060902203729	3.10102092078114	7	5.88810377972014	3.43067473190988	7.94504354671333	-0.125269635165298	-1.67720417287183	3.38804651873217	3.85404970909573	-9.06441559533798	-2.07174027443475	-5.64885316395983	7.0002506551319	-3.96771662490813	-5.22391014449746	-2.48866881938091	0.582132990376006	1.40016544125651	-8.12648654088422	0.735980743846492	0.880703413876184	2.22400591480052	-7.79117718046479	9.22029726189353	-1.08634007698634	11.7217168740938	-10.2141224972778	10.9241944698625	0.928705650376323	-3.13365717531568
83	1.23061268325052	5.09320060235953	1.25923522556564	6.13088716552488	5.82575684679492	4.26041887834652	5.04958310380324	3.13157267702034	3.63312584429192	5.14766691296434	4.33248601705034	5.51798624915307	1.1647338124613	6.07132117727317	6.61056786112758	5.97143358351805	4.25942778317291	5.07086690640261	5.71791922566421	4.54064404264239	5.70051515849333	1.98797648453624	6.44892123867418	3.05382312558641	-8.9039308529825	-9.38675406049063	11.4506192161069	6.87241695564363	9.65972607706455	-8.47507347613572	-1.52365990350303	9.43505493778325	9.26600622473277	-3.54583840679612	-0.598917515620063	5.52356264629901	-5.35469055853603	2.63426644236474	7.98271718031511	6.29914578672876	-6.22666721258009	-13.6437884397842	8.25807960061098	2.27534188815722	10.309578784844	-0.365236490545878	-3.1274624399686	1.11269280232764	-11.433232032605
84	1.27311945281982	3.89008369755462	2.62339363632305	6.24129669708412	4.61929060564797	2.90243189909792	4.2702591421342	2.67176624980234	5.06203809803872	6.62106072603555	3.37418929259455	5.46804660690263	3.89023991338731	4.48387531012056	1.57634555525362	2.84543270050543	1.75142126084206	3.9656347758316	4.84888652172378	2.4166660803216	1.75736697840921	7	6.42255944512658	3.00819178272785	-7.57755305761843	-9.28577440894442	10.4992385076817	5.58433496877881	9.78171115512497	-6.72575335354866	-2.1005448356725	10.976676978124	9.77825140636573	-4.91077036323218	0.876021845628751	5.17376256497489	-4.04948413284258	3.31020871714728	9.2516710981747	6.7707622095024	-6.66974165377755	-13.7145727723375	9.28219325024472	1.28388037389559	11.6318449366605	0.135259425313114	11.212126907404	-0.764295293679799	-4.57822743950081
85	1.90328085787309	1.45824098629432	4.72379940751224	2.91447780775674	1.4371442113032	4.39213047668976	3.13372353150323	3.84044642987171	2.60817077659609	5.67548497499056	4.8467863824701	3.04318735717359	2.59511842630554	3.80663118998077	5.13567484896892	6.81634558609479	2.12269870751371	3.0303737863673	1	6.31128708703072	7	3.77964935477863	2.80167933102986	6.98409236384593	-0.07705920842225	0.708534430008548	-2.81502765909441	7.83670562880442	-7.3065950727256	1.98025932039187	-5.00501576550441	3.68694389353843	-4.37067980589773	-1.23490082394248	-4.32837875458607	3.80588376064853	5.81386529795776	-8.64550319887354	-1.45859857858082	6.09618169937781	-0.137909335988364	-6.43802698496441	13.6287636663603	5.49569232477938	3.35484501877357	-2.95125274236185	1.07086662418861	6.92134317517204	1.03796183585866
86	3.54886921177677	3.60786933858739	5.617108665588	1.72056042757488	2.14728334905021	3.17673138973613	5.86873769031596	4.03514797650469	3.55856096951873	4.83098912593707	2.7942918917144	2.97442184296145	1.6688354172498	7	4.17145966664126	4.57623027930884	2.88832862187159	5.86082394716427	1.52355068554843	2.67555745962895	3.48260113492209	7	3.03317819137945	9.19047209874905	4.70787738899749	-0.294146325261163	1.45921913354141	5.76354598194845	-8.82947111605491	-2.0812195565293	-4.88370747676337	3.68420651290016	-2.50624849414287	-5.7838732780132	-4.64162534579156	0.880503980746535	4.67725707181625	-4.23056214872245	-0.0641512285125946	2.21759049057949	-2.60129298102527	-4.83013458407327	15.1469207636338	4.1715153454896	9.63358881443069	-3.03375242207933	10.4434853468186	4.70267092764	-7.79758383718052
87	5.14133865058435	6.74798988198702	1	2.81921043759163	3.07474460763277	4.15974064189462	3.28738330799827	1.48869165114651	2.69483416888092	5.54929501623854	2.50059746749754	3.39254398829468	2.73002142721077	6.38847062917865	6.16427079421621	4.11785933505876	1	5.15054986295683	4.79083648142694	2.28827480715764	4.32926313711501	4.93446992137124	7	0.0645588625919986	5.01514240714341	4.99455901099686	4.06029246555547	2.55763091792015	-5.78979060941252	2.3292848432187	13.788455296136	0.427136882940384	-5.12190335733873	-2.07696695273645	-6.62350770644193	6.90705750869862	7.89994042172962	7.89300118922132	0.166990685202529	1.08682591558892	1.93198662239759	-2.40273161363891	-0.818154933872227	3.3331895350772	14.2307861234245	1.38499649899152	-7.28171478952353	1.9646142349956	-6.5157406885979
88	1.51440351565217	5.05477910644456	3.2517673581148	1.85006078611626	5.24214304210026	1.98332790773126	4.66555339212437	2.91605055408761	2.97519410055302	2.2457134116171	2.38553802265383	4.59821087955982	2.7781515014569	3.3367020033771	5.25115328186594	6.17145340753435	1.06157828683419	5.07135508302494	4.18656445065135	1.52217444461775	4.11587203052584	6.39810436646104	4.40276726398254	-1.34677514111457	1.90526205208135	-0.0633611039324879	2.95656472328756	2.39378423781715	-8.81324239611432	5.15946572335625	9.24996775401371	3.49496499323378	0.347889812199647	-1.0830249697241	-2.7798309094389	2.4213149454118	3.67615951670743	7.14079163067246	-3.34357699534345	3.187185829041	5.96589983820765	-6.44135554063403	6.97699700809225	2.35791860728902	8.8042105957903	0.945942639271371	6.32059001882917	6.07923494770129	0.303018104771854
89	4.66408701216952	5.14729489605675	4.00439012717076	1.06944979441526	5.7742318456149	3.11020414731155	7	4.21361153223604	3.40837275710098	6.38957755819377	1.77156228152992	4.73583625394573	2.35992798933479	7	4.10371634210377	3.39874115684863	2.10982516370487	4.23398119147389	1.77959395204536	1.4621643661289	3.31137386743754	2.37796832202021	1.4913570933533	-0.397981672869522	1.3482465854331	-1.35998623830803	1.97379973763795	2.67529939329698	-11.1476388045898	5.24585551448326	9.59252286510127	4.99471552323526	-1.12803270262799	-1.99716478807587	-5.23323510643503	1.81005345538756	1.3640576933246	8.74650300594689	-2.67698049482565	2.90514282559989	6.05458629412016	-4.49499469656923	9.50237223763257	1.95627872663393	2.28628933507927	2.11428592525269	10.694896112543	3.77918191542939	2.38479324919236
90	5.35756157760337	5.382730261318	1	1.48912565343666	5.26336058670883	4.02988622749205	2.39101673991158	5.28824891325208	1.26843603324976	4.11735259173128	6.54856894066574	3.87516518456119	3.208075119705	5.93247552222401	6.63601416685053	5.96603847066668	1.08195002616711	5.46458196717169	1	1.83884925717672	3.17214419097072	7	5.30903113136208	6.51490225328192	4.91082890679288	-2.02295500870404	0.0385837900526353	1.77019826970551	-11.5348356528494	3.0450469458431	11.4903347183704	5.36151573076147	-3.05669189119221	3.56828413512256	-5.51868356088273	7.94309996026785	0.902276047181823	7.92014754251791	-7.73341353086774	4.34252358461978	4.53519324627556	-6.28079510717374	7.4709785426933	3.2218701915597	-0.849691557402189	3.42319004882831	7.00929680239703	-0.73415420546474	-7.15054347798715
91	3.42934080051313	7	2.49096421386197	1.45601538793898	6.98284147731874	4.04901692752283	2.88750949978975	5.36235255702569	4.16860868246277	6.42027178784221	1.72616440015835	3.12384249656826	1.41770807107787	6.67090609924626	3.08460963859095	4.86630503978636	1.19342007891665	5.14724861510964	2.2368911400021	3.90501927617334	5.18240404228163	6.54796862937147	2.2264115830279	4.68759259920683	1.4871181266442	2.52555898412441	-2.15915578126695	0.59548361606913	-6.81428025041791	3.53157880585945	10.1946351906405	0.380301844547649	-2.83893131270223	-0.134057814737603	-8.32070334799624	5.96763406858433	1.16399185688476	7.89902165016845	-6.73088821050542	3.17620631889025	2.09222698982785	-4.53937153572299	2.63450179121161	0.513074088213174	7.53869186593477	1.54528550311476	6.16119276144407	6.38315767176474	-6.66485951385756
92	5.8388877315671	7	6.67245737222521	1.52676811679336	4.37527258050107	3.6168907669235	4.4775370704569	4.71535180221837	5.99263772855173	7	4.23773436864605	5.11588274653566	1.61641096036968	7	1.09389541728073	2.31880714697349	1	4.05260454337585	4.79526009580773	5.22581689924446	3.66205099331472	6.78771491666269	2.11862954854797	-2.32608978568098	0.589474273571352	3.03039688304538	5.26932051787679	1.25568915746363	-7.68912499243751	7.12820319489246	11.4140852025245	5.47991492395006	-7.37637025227763	-5.43901919926346	-8.7512219731052	6.28276498333325	-4.24334394268484	4.17069238229735	-8.06367450576217	4.42366599699109	2.92838906212955	5.16146042452847	-1.63864468194287	5.1874073795444	5.76433282618228	-0.0218940196000965	6.81167176828197	1.91909303062191	3.10845738139201
93	6.56722446119961	6.24033530767119	4.37463643658986	1.53119356748716	3.88852900373265	6.11629586510249	2.00253388724769	4.46008133980161	1.93010117540942	3.2302957493279	2.29493786682291	2.66930421586772	1.5865537329847	6.81909742212676	4.64977459540385	5.59270768482846	3.56719729533049	3.60446893475544	3.36919356262132	4.65362182713841	5.32407718207577	6.53573737073569	2.68951584407175	-2.30086533251104	0.63261827921189	1.8451617742213	6.65379465098234	1.08256599507411	-7.7094286049229	8.74851674679494	12.8646417710104	5.42935971422411	-6.47573211273029	-3.9816264712077	-11.091694984929	6.82832477332362	-3.12416910199799	5.39647011600941	-9.43864565717101	5.95674263481857	3.12758343657476	5.77027215772397	-1.45671624818834	3.4329765144298	7.83793102712786	2.68772944396478	-2.84727747940883	-1.01309561332335	0.411548189451577
94	3.34827526755205	7	2.47439601725516	1	6.34390668111095	3.39365831781894	2.16129034955173	6.35621071946849	3.32654758295639	6.27326726283683	1.7796287389925	6.41880824306004	3.34593874800914	6.78557392278484	3.1736904839894	6.60890349245002	1.41136135584546	6.60646904550095	2.68956927111657	4.28110264077768	5.67216701136328	7	2.59545603718586	4.37391422889626	0.644177948468982	1.68189328141963	-2.67371421277249	-0.374894800692956	-7.03696108751012	3.07391981267631	11.0758176534171	1.3991910765017	-3.4436645605266	-0.536230997117456	-7.60864612246839	5.55731110918936	-0.585468763196598	7.62518321493222	-7.2184011189115	2.60203956085853	1.98588589101978	-4.48452483787788	3.36053145425642	3.58010752478019	8.31290313922069	8.78676077753651	10.982286843069	2.28824634333517	-6.53853294227732
95	1	5.12835289148925	7	3.13273542193206	6.16347601116055	5.46387713401335	5.68549013618271	5.03425861895952	4.0391314803482	6.64939110547569	1	5.16671678998084	2.79282402572395	6.98313893375476	6.27000856957086	5.00723895871402	5.46858666868909	5.00004160081552	1.70683129361497	2.68056013563547	3.77263949176325	2.26701376647839	3.15208865665548	1.6173944901649	1.35901754792546	-4.92038140713801	-0.45999156101089	5.91591920043011	-9.91930724032619	8.27343526981369	8.15243487411663	0.809736909186796	-0.362577188434941	2.58087663112055	-11.4486533779759	2.50184188526214	-2.00114321991668	7.77109070562217	-5.36491181033796	5.60641654909454	4.00932264630068	-2.29963882889666	6.82389244879838	6.91818417674774	11.4808589783078	-3.19154109187052	11.0078814940521	5.00389086033947	-10.843397009475
96	1.43885219655745	5.07936350003427	6.91839898912485	2.53953357517509	6.05694555991337	5.11594174568608	5.08177840818339	4.01046587517876	5.197118447656	6.63924231487973	1.15097776263637	4.99613267999425	1	6.45016461567756	6.71050793910649	3.80017374537728	4.75683869901793	4.57992526920541	1	5.00075279202213	4.21427612624546	2.45735882471939	2.26596408142233	2.06980944287825	1.33047049544221	-4.7318155566664	-0.353242796838142	6.4778058861822	-9.91889014831626	7.84952073828856	9.32422367379615	1.48767105495574	-1.31953578114452	2.07392882344448	-11.2985942554695	3.30921689654518	-2.32806263745152	7.94310223890577	-4.64872118637733	5.4018049312376	3.76217790667549	-2.05636800720129	7.23594942222647	6.8979290663033	10.7248704220384	2.77285868425102	11.4048536446368	4.54863025002895	-11.6729268777448
97	3.68492114819307	5.43527358217742	1.79537540505325	1.97011728935713	6.47827534938363	3.71328387602648	7	2.42020856089456	3.64728623577306	2.27388100540313	1.93594909757755	3.49090877657752	2.48501383152542	1.92101200520316	6.73097755806381	4.56559902762765	2.58756267306845	1.52439665534961	2.38648004875868	3.66234834291014	5.03890922703366	5.83393498808294	3.06769930374857	4.40908103080253	1.29794627187704	-0.0526015244244948	-1.88636729488133	1.28622405110808	-8.05338663856536	3.27353624842219	8.37050198088595	1.94547041202155	-4.34708972710691	-1.67945289675369	-9.20511566484767	5.45757607891157	1.87563552712741	6.69744800277538	-7.79069064538255	4.42068663055816	0.862948815526689	-8.12137436678462	4.29465183041259	1.02112494947662	6.50627240760427	-0.0584980700093073	10.2777926239395	2.82020316979598	-6.81744577977785
98	7	6.8403567076641	1	1	4.26965882403174	1.78027435445661	4.28832344053097	5.92664441533705	1.65184446203124	5.99068013546216	1.69450424296502	1.96879686353464	2.69484499305656	5.6983514899073	5.48588046556085	5.56971537211412	1	5.12786118761103	1.0730234260503	1	1.04119396443956	6.04767767658335	1.74189171434226	1.18075924586088	3.50868561368139	-2.66459775014828	-2.02135166495957	2.16359106603059	-12.8670565056369	5.52718968437459	9.42200956989103	0.527037909286964	-3.70646452269998	0.738153333997197	-7.15061562835872	2.94087934885639	3.89257180753699	11.7146828996572	-7.27362973315331	4.87365345757478	4.25884489346527	-3.00831999601714	6.17427611699919	0.408762033433802	6.86832946678344	4.50323971624169	11.8913490114362	5.98269668421477	-4.36448676958115
99	4.04368863646649	7	1.3126831065121	3.84298614241828	3.76400716782792	3.40054097168697	2.20642921199976	3.02570219588609	5.28497031035497	1.94957718132265	3.2027185390517	5.28039610575232	2.50407041402971	6.82972512131428	7	6.11855088854281	2.73526121668578	7	3.42617728494837	1.50815983503405	1.88040885430266	5.75197536826642	5.87187725891249	2.35240877943837	2.35886713029793	6.03542577220818	4.64304747282831	1.27569646772292	-8.12421948830918	3.03262941564528	14.181878284706	-1.45696083555622	-8.2128386848529	-3.16533207181074	-7.61838735106814	7.60995345227285	6.67683248858748	6.95293577891372	0.0933953458391223	4.89734839164316	6.3533418658276	-1.1176768443817	-1.28649138125373	4.19850843509696	10.5069856486821	5.36895960132033	7.06910414524905	2.14241025404186	-8.21767874105442
100	5.86891376435917	2.95343568877086	6.67979815722194	2.18966995290755	6.04730431330419	3.47365838964079	3.14120880516638	6.30670817919748	2.03348747332064	4.7855264664381	1.62621087742859	7	3.69777085057786	6.59501176196117	3.08647175707817	5.76791242469621	2.65025679062927	4.12527716859433	1.80328732393848	1.87005986491796	6.92337047457144	1.72848333306484	3.45069315779807	-0.598563307041373	-0.698102816740704	-0.404205127340451	4.49371258045305	-1.11111915472424	-9.14292161497727	7.15523972166	7.52586518124834	2.38245797295453	-4.26424884222345	-5.34974333871527	-4.97563676512701	8.90439286282765	0.754106757592514	1.94581531617394	-7.56844065059105	4.24920577590439	5.37097075395537	1.01621610399557	0.324808799408044	3.97300006739676	11.0537160344337	1.16050584955243	-4.79991956518194	3.31771811695257	-7.29321445441823
101	4.54632335119399	6.47155122398162	2.42693932859201	4.81740552034651	1.85944687539055	6.00743069592099	1.92422311504765	6.21855877651186	3.21603427575951	6.7800557916789	2.68357144235032	6.60849973566859	5.66899710558355	5.03465520805161	2.28523447193171	4.20560030574431	1.54947673545494	7	4.86563380061149	7	1	7	4.74227144732766	1.40703886231998	1.27936582573431	3.22572083161537	8.74788059871263	2.81480864383958	-10.2051902195298	2.21355604454215	13.2800549999473	2.53839195646284	-5.78647975646939	-1.89637462026193	-9.34590947727922	7.27356025775007	5.71149586251614	7.22121058004164	1.62836359604067	1.64832094006568	6.84487856636032	0.741158618255846	-0.444366920490879	5.52436565480445	-7.90505630268758	-8.303459305956	-19.1090630498885	1.93755631407489	-2.87949043315096
102	6.07335935037557	6.17489436577828	4.24725170771263	3.15659250715374	5.71000292014548	3.75690960021599	3.14127160607257	7	1.83813845797599	5.25300326696999	1	2.90377302677832	2.67532822261004	7	2.17899094914704	4.13454628822773	1.31266086707906	5.92842359132745	1	4.05567175762395	4.56621373900948	6.43806311953095	1.43802189711918	0.664686453623353	0.0401490725739172	0.310569506320529	8.50629001649372	-0.999262236095658	-10.6430094398839	7.0936943535491	8.36759200912087	1.47802531397981	-6.00811974779486	-5.83966130482971	-3.05169239859492	9.32185976315264	1.10149047963861	4.34192706503114	-8.77027509125955	3.48868663023016	6.28778401784926	0.701220563765207	1.96099939298995	7.07681757066047	2.00222564273206	2.31060327830244	12.588983098733	6.49821203770709	-8.37821881422724
103	6.51983313640061	5.88289162352255	3.96077578742938	4.97109325151039	5.67612294201122	6.6744929536893	6.71577346499348	4.84495884321355	1.66259226569809	3.44963575289291	1	3.63078062934152	3.96837693483176	6.23930183769536	4.56880235727858	7	2.42472926360202	6.97316747750154	2.34384821717554	1.68065097386415	4.65708841381602	3.96780564927936	5.66363359201072	-2.03570652220303	2.71039833974478	-1.92561251352734	4.62069618749632	4.44243093981145	-3.56239315337729	7.70993757110629	15.3265077525349	2.6889461797103	-8.85731517041441	-8.10452350531457	-5.42531902185362	7.75893643091109	2.17160256093225	1.04974022215919	-3.91559497464082	3.39948581305254	7.09486017916495	-2.00073578921759	-3.57862691968819	3.39128851552679	3.29153527296562	3.12630679110125	-18.4091271232355	6.4466261854585	0.83223895208937
104	4.96825555852689	4.31588827042134	6.0268264868317	1.09957557278935	3.75231160258755	4.79982666217162	3.42413317751096	6.19950630418815	1.7415912218035	6.45579002052818	1.31216679540932	1.61250941246125	2.71022911046537	6.02778071064876	4.0236153011028	3.37061719099067	3.36793441340939	6.49875304689906	5.4300341612541	4.70788311237567	5.238395744237	1	1.92751362808469	4.62452223541842	-1.92500164101393	-1.80447419450459	1.61946488460166	2.46296077260826	-2.88474248738329	12.049277189417	4.25542761294091	0.842558293545579	3.40245045575038	-8.25144595526207	-4.90280121821469	7.05272366083939	-4.51447686007119	-9.24390969925988	2.97081563442885	2.87763062855972	8.54821997979698	-0.383772191680262	0.626664559009789	4.14204574480236	-12.6404498465665	4.38950793986453	5.95776489732465	4.49813270871692	-10.7225677736439
105	5.57262299198943	5.66652673055486	3.72405304518675	1.28620319598083	6.14034262111532	6.00471230205883	2.69229315349947	1.38098673097804	3.54437879198341	5.67567658844709	1.16407163984175	3.8582236721518	2.23654634898512	6.35670665707155	5.25383228853554	6.78977092068404	3.52530067698795	3.61694471769587	1.69404345446313	2.7957721283792	5.37483550609322	6.29904657474438	4.44609672658919	4.69294115351241	4.7003740092581	-0.423782128776827	-1.60561705493018	1.49423472133612	-12.2390849339155	5.23198557080132	10.7430467075027	-2.18277666231843	-6.05857016240322	1.30226757002548	-6.99823795310897	0.211360399552562	2.6038002776701	10.5323153182272	-6.67827289681968	6.99010176459369	5.32238669068325	-5.90578636166598	5.36805988016454	5.41107587791463	1.66267438703926	-1.66508689563345	10.001178776164	2.81920117710169	-6.72702728634224
106	4.37095525114028	3.0268941601552	3.48131793180482	1.90837766077356	6.77454689711363	3.99076209978239	4.964603155213	4.05078522937318	4.68878755271373	3.44413833624361	2.54906667959973	3.2707336410442	3.120562238954	3.28503488101008	4.64316396480719	2.18347559497334	1.2156782614208	5.39475795199805	6.03687272585904	1.31439161854455	4.70112957191438	5.37827909420123	3.91328012244384	4.14247858513374	1.10005969169049	0.113802259366979	-2.23720903199507	0.026654111952268	-10.1088770336159	3.30510276403142	11.1374229577794	0.284273307203052	-2.92318075527667	0.15630558635686	-11.7408074408268	4.10035170119161	-1.25755163056696	10.1877052872834	-6.60452608564716	0.670079885644753	3.35052721607668	-5.00559474125382	4.48355658149696	3.42453718918827	-5.28083917790556	0.174826980926009	10.9947073252812	1.53016166935461	-6.84966427770079
107	1.43418821926089	3.30715373007284	3.24861446161978	5.44105699717907	2.13262073034668	5.3817844311531	4.91874325716569	6.39206234878819	1.39226606547617	2.21484018570748	3.99551545544517	3.88343696051103	1.83861262716704	4.00319964165001	3.76508182112625	6.79915010096055	2.17625789642137	4.84467593863255	2.07684535739863	2.58924949134078	6.73396977774687	6.52006292614058	2.936998042652	-2.02374262772503	-0.180836246960436	4.9321431772137	6.14270654233935	3.94318308131313	-11.1939980905065	3.32874825885182	13.2931217632112	1.22387115809101	-4.10328521599699	-3.5794544007279	-8.93441536830144	7.14421254580261	4.44896978701036	6.77301610334006	-1.3317050968051	2.19618863589386	6.03762281786905	1.69012687889939	-1.64907530541542	7.33029411187109	-3.5775721176736	-9.94434575490055	-17.8538633347568	3.05412620297289	-2.42313059620089
108	5.4938037430768	5.80971487310675	4.11660792234684	3.64509817471181	5.69809918381765	2.96596214855388	4.72486714518583	6.51895343593203	2.43244558561495	4.27878623762149	1.68018607577761	1.56129400298977	2.86455917853875	3.21923308090737	4.59149259443609	4.8803500893453	1	5.91803168857562	1.05078440423889	4.23389490625031	4.67804293182002	4.52566094835338	1.32347717699418	0.665146358499992	-0.879235497833013	1.1695561813044	7.52817535488318	-1.30163621553738	-9.66079686547247	7.58482606095531	8.5297429225837	1.28509667264715	-6.19879911292381	-5.6927894090941	-3.49447652386639	9.23360277347146	0.588470962338478	3.76123122245463	-8.92453054945891	4.62585542728635	6.59704933389141	0.621800704072944	2.16060928290535	6.05569178813681	6.21075844349571	1.82006900687713	12.3992408586613	5.25579379970038	-8.9201740251385
109	3.24126900263833	4.56558780175705	3.04308298667217	2.61393523724265	4.35781401719659	2.80967976048593	1.88808246959334	4.76232933366717	2.27014561744726	2.49246985411251	1.46607898709721	5.0022542077884	2.10196885337249	3.36702449679682	5.73906684407002	1.47842297157813	1	4.98372917180544	4.50207127904604	1.4184093284315	6.92103643477083	6.53703670164032	3.87659779032679	-1.87755946734453	1.90337599145414	-0.759892472869162	2.84457603725421	2.08035860402964	-9.12403838263148	3.87636677919266	8.35911157450272	3.29010906677712	1.06151512004518	-1.49376475590395	-3.41588426687881	2.21344522677755	2.64065397902447	6.80052731068611	-3.0459390009585	2.77811162021063	6.16695482396487	-7.08255288357461	6.89483443139716	1.48850162936591	5.31917635683446	1.72851225209786	7.044104292319	4.97385455326956	0.48474151897293
110	5.02348156064154	4.00845100867982	4.30259379661053	2.24529007310361	5.21169419961277	1.969374801488	6.99303906286604	2.94978371378718	4.10060889506779	6.30850496865958	1	2.18004910832831	2.21974935605386	7	4.1364939640338	3.54365848534286	1.72787729403045	4.48438357535345	1.21707729130152	1	4.59911589224135	4.87964513792819	2.13155685897905	1.81825012350897	5.36479121925086	-1.94402872252468	-3.82759447729344	0.180746586441657	-11.3295540458791	4.44118504613156	10.9832675660074	0.956376815793598	-6.13211226077181	-1.00178885680022	-8.48969073539482	3.24152030263262	0.57860060844781	9.99356263874907	-7.97314075370083	3.51508135153325	3.75867033620101	-4.00147442547365	3.42249626063498	3.35088028588165	5.40985928282745	-2.56495024428549	6.49530646967438	8.01297888337332	-5.09490992935962
111	5.44360864662543	4.16686542095271	3.41357102306713	1.68401504393726	6.10513124614499	4.11314760072596	4.63521192613416	5.22426929266145	4.33720716691886	3.03171119756095	1.6254481278337	3.81943426446353	1	3.80741281519402	5.64219301039439	6.03993110673538	1	5.8868294816532	5.18514954332442	2.65494833095705	2.4557256779432	6.34604082118544	2.47850101406445	4.66059964800964	1.05779040935719	0.0377921109923096	-2.48721429980624	0.713598204227574	-9.89509025838985	3.73175854201134	10.1019447666018	0.105097726564922	-2.65316801403608	1.38805591844695	-11.1450570323145	4.22533046219617	0.125332056861517	10.2459023052875	-6.14189555997097	1.55859660729518	3.03452593318189	-3.99304987436016	6.37893706296435	2.87399296181933	-5.42602288152481	0.911732752340862	9.27810903931894	4.26431264393221	-5.05418189025034
112	1	5.81516306882766	2.01711158810148	4.93921910353954	5.54094674535904	2.73241092382596	3.76517894552171	3.20945912175398	2.10707826952154	6.90215847989782	1	4.74738830039499	3.02629898305652	7	5.89033921371127	3.48456168004508	2.08564251877892	2.820203429615	4.00596495556929	4.24286346810815	3.29531959333981	6.89350978248498	1	3.40840633804507	0.0731475470506319	-3.38112313451259	-0.0779142109293295	5.72040709076464	-9.27649034266668	4.47924859133325	4.76026168009252	1.91541460825572	-2.38158808356627	0.634601965501731	-2.47956720553746	4.47178740494734	1.12411238170164	7.87100340360625	-3.31880965469554	3.50600382723259	5.52006181904235	-6.12596018390475	7.55768298911218	0.138086181412839	-10.6504829505956	-2.20327649595719	4.51471558288194	3.91891091106899	-8.12041453024787
113	5.01340668082106	6.94985710327176	1.61220363312451	1.81492497910781	5.32984994035103	3.48564623888251	6.37003169971297	6.28988495986656	4.66539896480975	5.00291952514458	2.30658009509945	4.19619909247174	2.26327419794403	7	1	3.8029830112697	4.50921747113055	5.37138150281982	2.95273770994523	3.05056283455559	2.47567892059983	5.52690221223192	1.54199866941878	0.830706108739496	3.57103398283657	-0.439417551198738	-2.2096431935545	2.53547526486154	-12.8720293084394	5.23826399498006	9.22903054165446	-2.04974908862351	-5.07169173017906	0.00789783467016864	-8.09053943644215	3.96060337813119	2.3849301925894	9.40048450779818	-8.55295796824638	4.5517982706648	5.53740617045368	-3.77756285735947	3.79444971700492	3.89605782199585	-8.74903770793375	-4.40478306728111	6.35099093428466	3.24190185321256	-6.59758550260072
114	3.56991173048933	4.64056264636276	5.20820129143121	1.6322524396554	6.1264334345591	1.82203333060719	5.40273426066803	4.89524911543881	1	5.38144943329953	1.87396012603411	1	1	3.53324297273982	6.90742372621417	5.09482516347652	2.77054819619402	2.48218992706086	4.74830480717948	1.67304985078996	6.63051497406455	7	6.28996291032488	4.60798716940924	3.09211720116191	0.691229305194337	-3.21794743592053	1.01840619876851	-8.73807964849913	3.58950635701187	7.78470651552856	2.73596591337553	-3.45528994770164	1.66703916235068	-8.59149543784452	5.03754303808744	1.06136007754881	9.25402912949191	-7.72294410520303	2.09245416182424	2.87925936371518	-6.43612500026794	4.31200254189112	3.19948120539205	5.30092290302535	1.63497540375569	-13.256906877073	6.74966693160896	-10.6973733039852
115	6.60184280627678	4.42689836811686	4.56509226745319	3.33019351469568	5.91372893231622	7	3.47720046215067	5.67079318376971	2.09033397498611	5.24220649663075	2.40619083067105	2.20216968454647	3.08847666533337	5.17630506054469	3.05483438985393	1.7514687329835	1.91624155956592	3.2711414979036	4.15164429082947	7	6.41717880910106	5.65974800614334	1.81459943481145	-1.65724720126055	0.529205582837974	1.15960263555586	6.59435660905049	-1.12009415361396	-8.06787231153058	9.25605445715162	8.40210904272767	1.2846494053456	-5.02310764853577	-5.73456018783618	-2.7599397514144	8.85960348641396	1.79086151268588	1.37800210441839	-7.43627494851015	4.27399953519466	4.43666656319677	0.846653689036347	3.79360316329426	3.35042892171191	10.4675550482744	2.36802589345978	9.84548258243613	6.92382775515891	-1.80697583772775
116	7	6.63385236466715	6.6822561524866	2.21093992348989	5.55310260270707	5.6916570754411	3.8641208767375	6.93805584108524	1	4.6504614851478	1.60488219089705	5.6028530155191	3.12227810226301	5.64187815175272	5.93998630666962	4.91765408551475	3.27485448453495	4.89122485537904	6.64850079257674	2.36468989176204	4.61664220049694	2.50212283400488	5.7668885114318	0.221343785433416	4.04302209097184	1.09039718995338	3.40250554936114	2.85964934129578	-1.06285857455095	15.1972769088458	3.31560882105847	3.79810737825394	4.11462719174879	-3.33212656408947	-4.06743039846688	2.74785384517976	-5.49170901399465	-0.883884735964816	2.56520679634175	1.20853590342054	4.04541230873799	2.72502698958938	0.0998220041999036	2.60912515306859	6.87686035099408	1.22884173532059	6.24714205506513	0.439381075475305	-2.57401051806137
117	3.96174694729377	5.1154802463406	2.53012731567644	3.41588617064498	3.86075212350346	5.69892488370142	2.48824936195457	4.44053050591899	5.40789150145898	3.1088210575866	1	3.16201068503041	2.58235443880679	6.44180439821973	6.43255763224478	6.85042191551051	2.28518900602548	4.17841190796245	4.87191045955355	1.52735597548155	3.53627600775216	4.58821395775218	7	5.15975058068918	1.25846450525919	7.25516702883722	6.00754577486903	3.8313484383607	-9.08417340497122	3.50903019597915	15.1256632722001	1.61346380822895	-5.83182051799826	-1.75481369181518	-8.19159706352879	8.98718157266844	5.42491625738648	7.33330500347171	1.04371703309493	6.11579801368897	4.31215279702332	-0.642912128979111	-1.15718602706099	3.47076013421323	7.76378726803229	1.00049194145808	11.4147944836461	0.366353915613132	-9.10666703199873
118	5.92707870796529	3.70106101669738	3.00198941836026	5.80283709938242	4.69252738730704	5.14473398768526	1	4.80048494122056	3.32698411408954	2.74583203821617	1	4.6594049468423	1.47849871510598	7	3.60785560522472	2.94133059670747	1.59064217912154	3.18115491748052	2.69715800291612	6.87574033945867	4.8072855782254	6.87537108288965	5.43195826773201	3.4543328459385	2.91495885332596	4.16893886333662	8.68205237639307	3.8916355530766	-7.622329249579	5.63857679996487	16.3791876849937	0.0231124452797005	-2.72242470294494	-2.85862047022466	-9.42858249262448	6.47608841900805	6.55024919586371	6.90317679592066	-0.613392180281934	-1.45357243175766	5.48970003150305	2.54059177870091	1.04546242808646	2.98165696477274	-8.04112205863132	-1.82665448694566	9.38997329233648	0.018735371646973	-2.54517908741079
119	6.11677830145654	5.48967172292859	1	2.10335996725877	3.01862714142862	6.29062367600984	1.5384720850811	2.83942183660074	2.63941814073186	4.37852060539053	6.61725218794033	5.05778041911411	2.10564364150716	5.86756549855323	3.30789172167171	5.17195955059654	3.6132976211733	6.81671237075402	1.78586924421625	1.70411617867566	2.11715737133275	6.6634539978731	2.32058653389143	5.85895666202909	4.6897225491477	-5.14738129704156	2.49129115148495	1.86804618085963	-10.4756330098568	6.46939514882228	9.76113720514462	5.90346126333592	-1.39222718525025	0.0306994391871561	-5.26943453797278	5.77899911647488	-2.41548539606096	8.57354351943513	-7.37098003894906	2.13055053077092	5.14922354055889	-3.86592705370324	6.65999313200372	5.57068866668421	1.24903661079207	-2.95222201947526	5.10631471064226	2.51684015831077	-5.2442447319942
120	7	4.85072350179945	1	1.39992423929566	4.40751583881544	7	1.43038490072908	3.99336418717482	4.85242472301413	2.21621437840372	5.2673968560917	3.09636554163055	2.24477252846269	6.63152197932113	5.54117893043798	6.95901663203662	1	5.14738163963603	1.91618771592897	1	2.43271306147343	2.05223726926752	5.12830158802233	4.36830756675998	7.72780608150241	-4.52524483500537	1.21729793591442	1.26289947661232	-11.3549313058791	3.36418824390026	11.1321931883074	3.31451927357694	-0.250037741672492	1.87563414951231	-5.62290377600318	6.43279804675584	1.20482993925795	7.13257716241884	-6.64918818310012	4.16389356584213	5.90037726697264	-5.27695728873439	6.20619103203112	6.54698947090044	7.14320370360813	-3.89434352049165	-6.30833130758054	3.77506026900517	-2.29263826895831
121	1	5.5824045871744	6.96222614429596	2.9380232792902	6.00256710099281	5.99263034860888	2.27683734312163	4.78944312818828	4.96863811890937	3.57100218188827	2.45272646877101	6.74050070565475	1.62759422011988	6.83249808678049	6.4199614682182	5.20019920873784	4.52034350338453	2.92608984660601	3.8422538590203	3.19045671006762	4.28686562555327	1.6356556747689	1.73755005147815	2.63265403190967	1.32782525988426	-3.79769561633865	0.194624146461709	6.7439031154862	-9.74089532667591	7.30759238776737	8.26284716388288	0.304330799824612	-1.99371015849711	0.969185175489103	-10.2388040336248	3.69821002757882	-1.44889332731051	9.53447410480715	-5.97100062179236	4.83665665462602	5.03698667871168	-0.968538025046876	8.04762055784646	6.40558044588268	7.41556654139866	-3.27965046086729	-13.2798759280766	6.37078057042763	-6.63843497384928
122	5.90809138596693	6.9177160403935	5.61514195253351	1.35852924462716	4.24630359007369	5.92878930646474	4.55807179476736	3.04523555859901	2.43226347487855	6.57721862063354	2.97854235630209	7	1	6.4920754898755	3.01945494397108	6.94258483766912	2.76490106927812	4.14323984823723	4.15119212829631	3.7540852324688	3.15057833452696	4.98833976271485	5.97027104142585	-2.96431284692482	0.150716553429995	0.945529113526261	6.01252693966065	0.406652483939588	-7.99047680878669	8.36769560495043	11.1190409038075	6.07327690870035	-5.84712494382419	-5.62068661320905	-11.0727407663053	7.05078305717986	-3.92618574644344	5.73076349005605	-9.36816774437548	5.65122752939392	3.85796328900773	5.03466926994862	-1.22655371694163	2.28881010621847	6.11414412768818	2.48382579315298	9.28045004641701	0.758027003321984	1.79664253263565
123	6.18914894290877	6.58516355866762	7	2.23992720872316	5.88038266741462	3.24873349309458	1	6.60165388166777	3.72698815417622	2.60382025331435	2.10457436031716	6.23653226569959	2.1073597815512	6.91723590932781	3.73665467342686	2.98128463034427	3.04740972373694	6.82891547615389	1.66622218013929	5.4097049040426	1.30281392614252	6.32734629390083	4.58246825293739	0.708061137055092	3.73093593972774	1.4036522941048	3.70482980141484	5.01250386411599	0.714375597854952	12.7046832098538	3.77920589744531	3.5825021862324	1.90707706108699	-5.48553353768254	-4.4218577588979	1.75515634004955	-1.38964729963288	-2.0353939037214	3.26620890245684	-1.14179877852216	2.77315685447988	1.54435592912306	0.374842353780422	4.63754204758347	9.12295705961773	1.84014718852968	8.42564626568515	-1.47420357922647	-3.69528552210282
124	5.20780968225501	6.68308806530449	4.27157190680821	3.05813623159873	6.57977570759587	1.49905634248187	2.74203228079146	4.4257059160068	2.32451591670623	6.61475901949953	1	3.75123852677238	2.41659996981685	6.31872660478416	2.06928503861107	7	1.18376233724711	3.40101178707242	2.38075456750067	1	1.26772196522027	2.53412638370011	4.41881986353883	-3.13523550820986	-0.217494273051819	0.325343412638968	5.84970916658979	-1.15376256826478	-10.1576126531252	9.72847621276558	10.0628868651654	5.42215030959599	-7.35100079415466	-0.482352401720577	-7.17448798800464	10.5252450031226	2.02387021977409	1.06475982857883	-1.6128384183045	3.20364767029467	2.37374062999836	5.18574795335264	-3.49434305901124	6.11015549899874	-11.2391191808057	3.40136965158821	-9.74863452559799	-2.00935521724905	-10.196290925972
125	6.94134962480195	5.47276979965473	1.47197511190219	1.85202095659474	3.58746134250537	3.21337233997041	4.39592363399883	5.63322883538876	4.74317466462342	4.37354818675259	2.11138717084515	2.51813232206957	1	6.64002195577876	3.15233672182875	5.17589489961407	1.51299955797397	6.6443933797252	1	2.51859625880413	3.17791764285747	2.02663855933911	2.88879633505869	6.24455674661479	6.81071927266833	-3.98346070525288	0.863097087010597	-0.858061286284296	-10.8138169157729	4.20934445320212	10.0059092183671	4.87733902865504	-1.03813386463536	2.30824198036954	-5.74210796158418	7.04847652455087	0.508870379665792	8.11550302078082	-6.42702097539504	4.26417122913502	6.79155362533093	-5.88322021161921	6.60624950881464	3.25228081050941	-7.6950327952013	2.13493560994441	-8.6332372838728	6.20023459740591	2.50800866882108
126	1	4.32939157809586	7	2.57522271646073	6.082241209395	5.43787837676439	6.19965444283405	4.87883019847044	3.50643710891273	5.97847169815771	1.40729714581453	6.2957555407256	1.66440680932351	6.49306831179653	6.78193015079154	3.381679069994	5.22690004910903	4.98845551046195	1	4.68808683049446	5.35423984253234	2.20352637602295	2.04891644321303	3.47308423013743	1.10658593920789	-4.59375970873668	0.0705130437851954	5.93697222656868	-9.78158552697701	7.79772235188421	8.43267673887185	1.01462323972734	0.110506208674519	2.13994360943718	-11.5025570692304	3.70693291759955	-3.1895952688498	8.3279736106807	-5.12145171398299	5.55898082036559	4.26794453086745	-2.1064102046697	6.77411497703539	6.98300231813447	12.4968807185391	-2.75464078863012	-3.76602636594739	4.64205282806266	-11.8572485258047
127	6.04114670171712	5.46761976819805	1.15822425989271	2.30307779435882	3.24516207295701	5.31761208766874	2.10864444026154	2.00039340674884	1.96882763040876	5.04884698397253	6.94993164250664	4.23115668666829	2.45882677843006	6.90590600312694	2.7323574429452	5.25340220436552	3.5242281831742	5.35791473563834	1.84870742590571	1	4.2314580542111	3.31954081195236	1.69053975655291	6.43886586899535	3.78792312417247	-4.86727080147232	2.05118368475948	2.19196486232428	-11.0773020410787	7.11158957223345	9.03554619779585	6.73535598809871	-2.18640674999291	0.196734517917122	-5.53022591479353	4.87958558075248	-2.07855525514047	9.14613330046796	-6.12323010962051	1.27185482847747	5.1283708782637	-3.52423966148455	6.70839756252569	6.57987214625034	1.21808621826827	-2.57464643859099	-6.58333479910958	2.15317037057432	-5.43587456178591
128	4.04580705534018	6.92033473579372	1	2.55849932759874	6.08015540598712	1	7	6.19242942036999	4.87704649570409	2.02718552426272	3.11781304848938	6.17985429122289	1.60922658649745	5.78915550288735	2.88387315512893	4.65726830087194	1.76498531965041	5.46925531194615	1.53474400838613	2.21792177863954	6.8186456230414	6.85110786525269	2.62484668734441	1.46739794534706	3.44567132288922	-2.36229901513985	-2.81039708161067	3.56609459223956	-12.7008806020878	5.61648637346146	8.47174465295181	-0.736493591008192	-4.66911523052189	1.18887045829527	-7.80664253895301	5.30383774112853	2.33449287209424	8.28965260537175	-9.19633472303346	5.53906996525941	5.48373636633948	-4.48095765011687	4.04676946955811	5.84740980081794	5.35498694645106	1.0968284468965	7.66460824118975	4.66012473322897	-8.07474702909101
129	5.71388167318371	4.98003031552928	1	2.18812649676554	2.37614150686911	5.95182532459444	1.88931647394684	5.31637548223296	3.10665303093486	4.71206944331757	6.61581380827576	4.50607441644306	1.78028063629511	6.3076842503692	3.2890932666742	4.75220290113593	1	4.94975483667943	1	2.53290176364855	2.57138519854113	5.92437722421647	2.40332773963514	5.9304902025224	4.24621879354421	-4.55613631829527	2.63415024111804	3.46326009704803	-10.9710058260073	6.70933203814347	9.41331826033407	6.10865620602555	-2.308868664597	-0.409553777464932	-4.71045377208741	4.84297951169162	-1.78831705056327	9.38334552795721	-6.71023346246886	1.78448032861505	5.40864202624235	-4.14857766405189	7.01954561722912	5.28250193528674	-11.3322791066041	-0.752115841658213	4.21397303537261	2.43703744577982	-1.01147362388364
130	4.99116704447832	5.54205442640728	6.34664382705283	1.58789205530949	3.29614782987317	7	4.72675069557593	2.33068812487947	2.23886431631837	1.4418761804841	3.3849388561377	1	4.72680357387868	2.56989238710169	3.72705163164424	1.39807841068954	3.76665670963202	4.51816165329894	4.99455967700822	3.24759798460957	5.95659266919	2.18600120954105	1.74101689835028	2.10162620979123	-0.088816438367103	0.774080095196227	3.68100551988103	4.05829919292474	-1.42166792361919	12.7962446911258	2.97832919817438	-0.200445408257348	2.43049723422753	-9.01908875296887	-4.70164655873205	5.32245921956626	-6.12192207512377	-9.33849874089211	3.79637941051687	4.19843463692088	10.4625656326402	0.557405460636514	3.82931693046304	2.30879579134251	-5.44829965094519	7.36629279784961	-0.978371508333372	7.01690454869853	3.22010174519353
131	5.06079431020288	7	2.51016509436102	2.96414324084097	1.7578897859672	5.07400388475248	1.36329194542843	4.4656120449312	5.46771648071102	1	1	5.74187400899483	1	7	2.25357725399232	3.93901344413168	1.29815259415558	4.88399528659902	1.48454819854542	1.20044562944538	5.75072106312546	4.14551604193383	7	1.6191184332921	4.73018129929607	6.33581785414052	4.54890890136326	0.38572454536787	-9.16438603475945	0.528553689730893	14.1897713922508	-0.842457139319266	-5.2746137166826	-0.757596595483913	-7.21531417375386	7.8330938389158	4.90003467116325	8.56794162283235	0.107640008138486	1.50525622396901	2.4184192647528	-0.178243156738055	-1.27564188229015	5.17180301625522	6.77173951281621	-1.43192752547451	-10.9470279802141	-1.07521676210429	-7.86574667842794
132	2.32032319464532	5.07765062414961	3.70639355340048	1.33583261219949	5.4630984220201	1.27208864785468	4.94397350748088	5.41473446140458	4.29264452997751	5.49758526537001	1	6.30685733329953	1.03477795502798	2.71401952688927	3.79885977386286	3.4569973079995	1.57702881186883	4.23951326261827	2.87458731040919	3.14957268018143	6.36206092119553	4.15378849243994	4.23653507043452	-1.07238655901635	1.11715172244758	-1.5174492819226	3.08682327826917	3.11869807918389	-10.3620158524327	4.60890111645421	9.60354978704715	2.80982985944639	-0.603760060536328	-1.24950057789718	-3.0401727212466	1.90106923660254	2.86290218556903	9.01829688942859	-3.34837635878936	0.83477954665401	4.99987547162602	-7.17771454878546	7.46898407064937	0.918490000523533	4.88045996563059	-0.351468829057089	6.08509725667324	4.85485605303084	-7.12167490803846
133	4.63724210974085	4.19461888829837	6.22051335565955	1	5.43690722858133	6.40735915198096	3.60564343165772	6.43164941292877	1.25984236660709	3.75773404779358	2.43403154589574	2.85677709641742	2.1440046589831	6.56312666940274	6.56908280925127	5.63079372385078	1	6.522289602224	2.09297519572924	5.61562018511216	3.75532467929497	1.13495420574024	1	1.14906875990484	0.27586602677911	1.64028181761924	3.36056242527512	2.34175060533354	-4.60481121807041	12.2101733277538	2.84226456671425	4.71764679310347	5.32515236277963	-2.34055627269889	-1.95257697955535	5.41289612520368	-2.10271862892445	-2.84920942462955	3.09740989915487	1.75825774110303	4.2909142481896	1.55411123696596	-0.305694845836689	6.67013079820426	10.7646004973149	2.18515857972583	-4.60449802189787	7.70991804520948	-0.656975105282052
134	1.5479979942737	4.10816864593659	2.75384458444608	4.78140300230475	1.75478581445583	2.31462973940189	3.55195433746878	4.72903931576754	1.29231408466879	6.97612632487903	3.36098535388958	6.82272923283218	1.50898878514982	2.53887344906862	5.51930478422327	5.74486484043513	2.41517064574764	5.15179994674237	1.23651305985228	1.56718847104691	1.27758882167439	6.01609897494124	3.6694113098247	-1.25337909558886	0.414393661610707	5.06615007058361	5.75122076663626	4.40546787883032	-11.2263179499141	2.90411497809131	13.9610246088274	0.72773266593555	-3.33934273328443	-2.22379837861576	-8.9728000138432	7.03678614648419	5.31445781136521	5.96609885849806	-1.0733041351642	3.09175727380542	5.400743033764	0.63936737188361	-1.70751316632688	1.00977978002984	-8.48747923300542	-0.632076769677536	-18.1007237288379	4.41429913858812	-0.22585819160545
135	1	5.78722299405492	7	2.89138206654726	6.68859420898142	4.72533226387172	4.48185298853322	5.66774395485608	4.23121355900612	7	2.76758645378614	6.82049227128143	1.3411081844971	7	6.79568691911703	3.84590191352041	3.69454297138735	2.61020185571633	3.08016350374397	1.74849010376056	4.03230217993542	2.41334164352052	1.33945091122724	2.80212743850423	0.205934154767144	-4.12595715022043	0.404581946773743	6.34912799081317	-10.5852716576936	6.36711831930006	7.39729397328775	0.128554595677316	-1.49001793191067	1.43221302984776	-10.9857530516218	4.08623947740115	-1.49204519742971	10.3395388760489	-4.86172593605835	4.92606999327275	4.02548903697173	-1.46772555971624	7.79242823961654	5.80515334161233	8.35252745488503	2.85871176164779	6.40642476457424	5.81715515440794	-1.069176516936
136	5.32390889419236	5.07923482051894	6.78706961900107	2.12367188208162	6.39971085218122	4.21168408850045	6.2151490684514	4.78031131964629	2.48009733600764	5.21652490659037	2.54148250169788	4.9079877417609	7	4.31271915242614	6.2179591051551	1	5.47516053737469	4.42458528903453	5.02756579076149	1	3.15273769592067	2.13010717356513	6.22495247470761	-2.3637361883255	0.380464633032319	-3.26969923688953	6.2061482565995	0.832428670499127	-5.84139530597496	11.4255067025436	9.93196314097385	4.84372562630185	-6.96729573558109	-8.17748660743707	-4.2621806143428	8.72975574269714	-2.55516727672099	3.0171865148222	-1.82641017551113	3.52881517148108	5.72807486928879	-1.9983134803128	2.41248640057654	4.07947619562813	4.83281202265822	7.6007807692229	-2.19748121620809	7.78232944233527	-3.31814533885295
137	4.08124122846324	5.63654409786236	6.5058314345449	2.51851905172498	6.15554716008818	5.65592157686054	7	5.89664006526521	3.80486503280089	4.55939908349152	3.2766898639223	1.67596122245114	2.25760250641455	5.15214648712403	6.41272960726056	1.9613670437348	6.52272391815351	5.05364842239002	4.29741693819064	2.18205949504285	3.88935239039029	1.73148338929169	4.0488355972519	-4.73401359611832	1.30261885148186	-2.16026001792115	6.69123189971238	2.46768184815459	-5.63418408327879	11.6063424870228	10.7960403196306	5.00934878679914	-7.09824140767668	-8.09770904270276	-4.17346812943821	8.36096484630719	-1.60988791471919	2.10446444516623	-2.22753739471573	2.65054021856367	5.78052529232588	-0.447335653390413	3.24446229876581	6.01273820166877	-8.74145834807487	1.12079992577874	-17.7581201107032	9.5391381599014	-1.33594200536895
138	6.91731622061578	6.47138541678703	6.64337298296651	2.75714545640359	5.69603171545907	6.35555701610909	3.08952329144705	6.60598058523908	3.79312354100896	4.5771233179205	1.83603626906983	5.7849877228527	3.05938980649926	4.34557212690365	1.80195743977444	6.16410873335357	2.33667861194712	5.34649320821346	5.96644998270149	2.34154086431328	4.75187944289014	1.3672553726677	5.1140961754454	0.89447848176716	3.05509494672563	1.87755226768471	3.84728263668608	3.4551811376177	-1.01054848612246	15.6404360543319	2.9633303842779	3.83322019769992	3.19757717201796	-3.96058607644364	-4.56163804355976	2.75039751710937	-4.05761186939643	-0.873476916335546	1.85660243883233	0.457286387338743	4.24997211980586	2.42098421486277	-0.46862668766096	5.00889967390822	7.0173121933015	0.689192115539081	6.52894438665963	-1.39286922761062	-3.33494663569671
139	6.74479310600134	3.04004959006307	7	2.98579595611284	5.84968576488182	3.33015753005325	4.24921980947976	5.16619072471687	1.56165733139898	7	4.59565456754722	6.24401002494546	4.42413783929086	6.13778260692028	3.04726277305772	6.83929337900708	2.60197295161934	3.90569905808981	1.6314888750816	2.81504810593353	6.43007956559525	1	3.42905320963102	0.69204426296448	-0.864126620706395	0.615285066282074	5.16487057795417	-1.43070118924204	-9.88634542018647	6.41458583956605	8.23536087909829	2.74172836606966	-4.87266996254042	-5.34309905369248	-5.29979703907792	10.4822282849291	0.870438854791343	2.29098632759791	-8.53422864659822	4.74127407800169	5.91179199173079	0.706186816643564	0.855450406987709	1.33659460623168	5.07538921943568	-1.99567520236217	-5.16689959023875	5.81145290855734	-7.21208883270954
140	5.31450932171555	6.90433296694257	6.05217182174367	1	6.45895009706589	5.93701923243728	2.88115389773525	1.23327729922944	4.61285407986653	2.03785331180343	2.74255770515242	6.70669879677514	3.19022287368619	4.72367213495751	5.51247529731771	6.48898138986636	1	7	1.74834328038254	1	5.52087568995952	5.61194111161655	4.05355900993216	-1.82597038822878	0.454808913981752	2.5064475226188	5.27539501698106	-1.06617535284332	-9.33781067891795	7.50432554945559	10.6283663175725	6.65459549398352	-5.2678840536015	-4.7216378005961	-9.17909990438569	6.63598854111012	-1.9082483261757	5.1054963302145	-9.05104975369291	4.59162582756717	5.22334897131474	5.01882495169785	0.329276366232268	4.51962052115566	-6.75676729726405	0.18584967492421	-2.02418418424585	4.87498387228004	-6.64319885402722
141	4.13274592425254	6.24566059193892	5.31999680276336	1	4.80946304510031	6.06123653290299	4.22520516666477	5.26886333566039	5.18817986791141	2.17347018175098	2.12064587896107	4.99343334685278	1.81990335350589	7	5.37712963063327	5.69064519628236	2.16772770873899	6.04926263264271	2.96934154901104	1	6.77362336892291	5.92006992020852	6.85481857643052	-1.58188911698595	1.40748444483562	3.98848074379726	7.26326455000695	0.732120084610989	-9.34876926309264	5.67344656395183	14.3173405399249	1.91615338795617	-6.13169582453528	-3.12270092717528	-7.92633335454065	4.15278181119393	5.36327172819587	6.18179208630028	1.02382086606657	-1.83069460849762	2.90943453348993	-0.869769103387064	1.07108214252336	2.88346120104409	12.372641692658	-1.44860414514704	8.54767051965451	6.72930614894853	-0.333395893053712
142	6.79565532752084	6.60531037727474	3.63633253790973	1	6.05358441821292	6.64457514778949	3.25063544460728	1.93498196485355	3.36739849677205	5.43415502125084	1.32686932177646	4.27027361006506	2.57385047616776	3.79805653018426	5.78561777041695	5.92044568593251	1	4.37313334169832	2.83904191587236	6.7851111579435	4.98548788395062	5.80403710976971	3.96990248473763	5.61529149005022	4.23538361494674	-0.0208491467298738	-0.339441115695505	2.42275711431025	-12.3237459114944	6.59912189561962	10.9196043598665	-1.78654903631797	-6.25002914672551	1.15576256882093	-7.59849888377757	0.908849687970409	2.2415517788358	9.84272842310568	-5.60666348833067	7.8664634620721	4.79390641116919	-6.51662380746609	4.20789481403102	5.8765900391268	2.19016061193872	-5.29884258395021	9.74260241729498	4.1584561085654	-10.8203279400111
143	4.27106983663329	3.88165883421738	1.5676407136238	2.14909073064167	3.16963847239109	6.20868467811793	2.65318430387795	5.91938744563549	2.77424925799237	2.81971500569937	4.44896830577771	3.87486419485903	1.58673039725287	4.53305090194189	2.06095080261835	6.31460920248602	3.45533413266021	4.77517470945159	1.85511163392863	1.62156659987588	3.26945663225127	6.61144638831453	2.55026759719746	6.07080696665704	5.01448419734319	-3.24101524585543	3.19323814273559	0.377855038105125	-10.2682109005297	7.53754435921618	10.3077174231252	6.56256747849644	-1.94258921917947	1.08607695601396	-5.25622731462733	6.79510003874795	-2.06557809566763	5.71060387787935	-6.09576061134452	2.77303412232206	4.53025164077451	-4.79392209323222	5.08151298787871	3.48787350911571	8.1942823008074	-4.22454165953788	7.54170476993671	1.46705317418767	-4.35674909670501
144	5.26546633797315	5.06942235475936	1.18468967838964	2.44164177818204	2.84989811114547	7	2.99669136218423	7	2.05913923097219	2.0405343111985	4.93366488802844	3.5308121319104	1.53861962448857	3.84360854013779	5.51775764202884	5.92539900921334	2.61844586537434	4.44715122913948	1.91688711870163	2.71098915017457	1.59542581381695	4.66130469746547	2.45048527512504	6.80595502398222	5.33770376015334	-3.02617342696324	3.43555671717777	1.9033836447652	-10.2098155285312	6.83074447944079	10.8951507890941	6.70756165323632	-2.3585092905772	1.01581278846889	-4.8086218466406	6.03024842016318	-1.15930742704155	5.4975616396511	-6.85221375527113	2.54236040064235	4.21228083127577	-4.52275910961122	5.94409690247635	-0.0329114618120019	7.74286579597647	2.34080762439759	7.14698996533266	-1.10807438107818	-3.25003023359557
145	4.7736635446991	7	2.00683963961674	2.63402931181867	1.21001702304967	2.70607772387705	2.81620560270502	3.1858554284379	6.79142561133977	5.26884267648091	2.97081600361595	5.73735598804493	1	5.96627809747166	6.53740403571072	6.48415940015548	2.06644596428099	5.16463609502145	3.34147057089364	1	4.1696281216774	5.01870689138345	5.31594757364798	-0.0489477024103375	3.45175336200675	5.57588657174105	4.45421197682934	0.0753663811265922	-7.58559856092802	0.885051786244095	12.9698841224975	-0.445297294932509	-4.9068971174669	-1.60933127479334	-7.48790493524597	6.41618114854448	6.62286541861478	7.70568576386422	-1.43295547914562	2.20668918411863	1.15526424909233	-1.36316810480172	-0.105527778341952	4.75593347650625	12.1490447655434	4.75665578395302	12.0521340518135	0.967522874161321	-4.67685776004418
146	5.32158642412467	4.01512198851423	6.3844397142849	1	6.41615191598945	6.20459450204552	3.38624098096749	2.01680819485462	1	6.06412128083259	2.60610951017503	3.52931197149521	6.40574363099706	6.24252066910401	5.98110839034702	4.37160477588809	2.55379832448237	4.33233606441735	6.46507444969998	2.05844924992415	4.3142226194762	2.57480283825933	2.85320361035766	-1.77937245342607	-1.35665183460049	1.22570001214176	5.26755603837981	0.266472791747066	-5.95258725310975	7.77094228869616	10.0687162234959	3.99088190113269	-4.63957430044578	-4.80835966905522	-9.37018914653193	4.28019263230089	-4.33818551150417	4.30387614659617	-4.86154374760715	3.34130501415185	4.22700227715785	4.3374141197541	-0.0223984190925787	5.41282392750566	-6.90409331955095	1.07161386023037	-16.457886096699	7.36917468128586	-10.5384418043452
147	5.59926972327954	3.86648319849685	5.86868841968618	1.13035711680684	5.22711496858679	4.89602015205051	3.9661389054512	1.37643172083011	2.51935537629587	6.01831351852066	1.18500621710967	5.96732196435885	5.68204258535872	5.32462383931635	6.03544895221024	5.19951984831946	1.59956429310662	3.57883120034816	6.15000106218347	1	4.92813502632005	3.08014590277356	2.70169077099911	-2.77039349659654	-0.882440664758044	1.65576279872363	4.57930149434986	1.51219472435648	-5.83692495866304	8.56134095307208	9.87224979464579	4.28179297957414	-3.1949914596845	-4.85336591021328	-9.38682293535344	4.9779868756898	-4.15649512547973	4.29770189081658	-4.76100246048962	3.78443806068895	4.89259607108132	4.29843708274895	0.443118774654239	5.04972430774289	2.99047767326849	0.0872469755139446	-11.439989976023	6.19669999104625	-5.36790526899906
148	5.54523540024916	6.08006355239	5.88844989416339	1.66644662869387	3.18390000288537	7	1.86831497337814	3.67552702232062	4.57065247767025	6.44137228140323	3.0070052376661	4.62949427794528	2.73548907820305	6.1091158528825	5.80736187747105	5.65052968109735	3.06563021393811	3.89970174799148	5.05571267109523	5.37331732160786	3.54623119106134	5.04094907355826	2.60254850018609	-3.35856388580089	0.460671816611539	2.6438058131866	5.67766526533623	1.1032496809145	-8.25522137967725	7.43754975593032	12.3312082408738	4.97590235778917	-6.66910388139055	-5.00829384685744	-9.7678215824573	6.05922167309294	-3.38982866946713	5.78005561458547	-9.34573143362965	4.88889114666378	3.34804040302503	4.82800388262069	-2.45929316213011	6.92103071670175	4.82292586488243	-0.289997287055952	-4.5922739092808	-0.624430264831829	-5.75122464776814
149	4.90352625552821	5.58300614775302	2.34867872429399	4.08868315465709	3.3901147910329	2.33298349701236	4.19486832540148	3.29712684045341	4.31759826238561	5.61586625443269	1.42607468090701	3.391103608467	2.18774220385709	7	4.57385504377566	5.03275428879771	2.56177507569216	4.37482995407843	5.26767038225415	2.42368619247016	3.74708272261571	6.7549925274319	6.35362085275171	4.08694523640339	1.89052160714786	7.57648384764318	6.17878559875469	4.48413654895525	-8.70335735046954	3.26179427488363	14.8517379569997	0.674019072389513	-5.23957829593481	-2.99641245005774	-8.48977159220508	8.66236292273053	5.77335060877181	7.08687599944742	-0.779049308353466	5.15934558935637	3.43948349097325	0.112174269172451	-0.692691246437614	3.08640286743227	11.1059361089692	4.52034075958676	10.8202210850852	1.21343947834689	-9.90564684875702
150	2.24039535268692	1.93947965811862	3.79362835882159	3.6527454899847	3.30581430290485	2.35892846650948	3.13775404345022	3.17542634779751	3.82785520442975	4.46655366240622	1.26687253758988	5.65724466193999	2.21252335079658	4.82223130475528	5.42488571901732	5.21112795741095	2.35036042396798	4.52788223865393	1.52944704300331	6.24854401310506	1.66850372199532	4.10102998597994	7	1.64983086289404	8.21176133398132	-2.8662639487707	0.548590928963936	0.747888739019892	-8.73941317515322	2.18577341946661	9.51965459706622	3.1004314611744	-3.14747729895996	1.05380690542789	-8.45690398597817	5.37937280093226	2.19170582454583	10.6170582944569	-6.37929173266651	4.58445628734509	6.70587897532373	-2.16523152679341	5.35083673437064	4.8953920095027	7.78939945092503	1.11371686999896	8.4208708529928	-0.6308748997568	-11.8315425442571
151	1.56411774182377	3.86027633494548	2.40181426055759	3.99196207345116	5.67376481780708	2.03504688343211	4.11002284292848	3.1581130516567	6.33223263840505	6.90957761215503	1.76637363132498	4.1500416305016	3.55670267373582	5.85085824936323	5.00834010651316	1.94016014678547	1	6.28443402638276	3.36265465303957	3.58454702934166	3.04775099184928	5.79933782876258	1	2.74342419033965	1.40424215643378	-2.78620008198209	-0.265130936439877	5.46107519828848	-8.11955804060413	3.63170784403033	5.06642340417288	1.4886030409463	-2.45037102511956	0.952710992463853	-1.95145829965777	5.44732290896606	0.890527029994509	9.04149990881531	-3.28301215510969	3.99717827581341	5.90649448570735	-6.43670115309812	6.8291214372836	-0.290822054050741	-10.5910565260788	-3.01784027861482	12.1548745142685	4.86202020452944	-7.50884581617719
152	5.58925148377286	7	1.71307126888441	2.58322403082534	5.52936036117283	3.00184897724397	3.69357955997577	5.37712215560823	4.62402794772494	1.8496701335536	1	6.51926611928183	1.68147413842355	7	1	4.81297327671363	1.20251862286922	2.04757731542466	1.17996153358477	2.19978496305235	1	6.60479467722072	1.73377192236339	0.793760377745367	3.96305032024583	-1.64345659439309	-2.83856686028053	2.23139048775432	-11.9640515531185	5.90527468541228	7.30570018613187	-0.603788658893128	-4.98342342561388	0.795601379042132	-7.89663556221968	5.4859196223023	2.3311998531901	8.06459753906706	-9.69204690610826	5.70757104610549	5.35645705177539	-4.32019720894555	4.01649495070275	2.65567826719845	-9.82917769225317	-0.969625416770599	11.0872802704843	3.99936735176838	-0.112277508157368
153	3.7239325414832	5.4620840897149	5.04814086676862	1	5.12494649370193	3.28513193801704	3.6175536603417	3.75987569653882	3.60491376297249	6.06611074352535	2.27594610857836	6.97086780321658	2.72730807375341	7	1.67072686031257	3.88021580948844	2.60036810051679	4.25542783752969	2.24650610598006	5.97605687947076	2.46778035838292	2.0327787787294	1.30934675530466	-0.246143381480419	1.70110196768988	-0.518484356636867	3.10073187958852	2.55626364570475	-10.6210187142402	4.97549619496773	8.25590745435393	5.69979758182348	-1.08656316880237	-1.43347477590888	-4.58553808708396	2.7517243072654	1.83476787842939	8.14260407527338	-2.99699726093208	2.84073818306695	6.49322803703719	-4.16828078936011	7.90652457919288	2.14511944447317	2.71087952702669	1.91015615656851	10.6876353170739	8.65017086935934	1.15754632813155
154	6.89791881552341	2.82885842003387	3.30936371390873	6.08292421201427	5.42393476617194	2.64364640364929	3.47358339461875	4.61099265451171	3.89176339808513	2.89866183287331	1	3.06692777579563	1.1573158645978	6.42981481885927	2.70405061395556	1.78107867700621	1	2.40884458609588	2.72855882451918	1.53003479383249	3.17282046721317	7	5.60296549535872	3.80912003623301	2.8234863946853	3.58201110339913	8.70715118954963	3.07505775064143	-7.80566508696026	5.03447475414292	15.1261915064456	-0.0112065990195892	-4.48357208765413	-2.74028814193017	-8.85306799267577	5.86335190235263	6.7104526094605	6.86025187585897	-1.43938915454839	-1.4310953430256	7.36517700413106	2.55601859949067	1.23947299491088	1.83144156545948	-8.29620657601831	-1.50743849992894	8.38590800848549	0.479661671794786	-3.24356021609655
155	6.90056467635019	3.04211278982302	2.41978132514194	2.99267206650793	7	4.54332008198289	6.20657672391141	4.11162301330466	4.13308790503438	3.01050634693243	1.21283836171254	2.97512210759992	2.03538363814427	6.37145651376076	4.52139913803315	6.39541875985003	2.8843756866155	6.54805000516253	4.28785624611015	2.82444257106201	4.69373042503013	2.11161606577019	4.7920437882735	4.18311024226514	6.88302905205826	2.20116362043542	-1.21234461339594	1.02687491923875	-12.9137783066921	5.58323447829894	11.3635387470302	-2.50618010758182	-6.17934462136858	0.404373091451791	-8.40751844942272	4.39259751947109	0.269176006053265	11.5241052044812	-5.92408850282998	6.95630217704528	6.31692531796624	-6.44818135586804	4.17518510136898	4.82551125818717	0.134687937154291	-3.40027615313423	-3.30510526580434	8.42622039630968	-8.16695753229556
156	7	4.73836118707089	3.22604331777182	6.05568827074414	5.83784330662064	6.47127835350898	6.04747486923148	7	3.63516407443397	6.31246377458296	4.25487010592991	1	4.00875533412167	4.10016120316795	4.85428090272301	5.51792650449641	4.63872094987439	5.4743136614579	1	1.76373861572517	1.63069476458278	6.16318540431494	1.33474703668984	-1.74218556142185	2.28099961684681	-0.609109340368677	5.47049492142534	4.74672197834222	-4.79459193618879	8.71088913210576	15.6107286637715	1.67017198088149	-8.28806509315578	-8.71715580194952	-4.55610213442313	6.90735328113306	1.83004930731043	1.46231288377175	-3.53269450655278	3.13665974775451	6.83679400227275	-1.3318156384246	-3.44447428932863	2.33572034294201	-8.15183990468254	2.25081783318214	-4.03129509875893	9.33881720396662	-1.83190307497764
157	4.83281649970993	5.80733092640075	4.09304378963193	1	3.99906413250157	5.57126901227902	2.47236079669094	5.97809009910474	2.13468309713217	1.98341769163351	2.87349942594898	3.08728131393147	1.38983680742913	5.46288806967085	5.1565967122072	2.3791814183582	2.03460953088059	4.92721227605982	3.45543544808236	3.48535753695347	2.19302763882984	2.05858894304311	3.63696787184438	5.39031985007056	3.5927606429893	-2.97460405489305	-1.66980515586281	1.52239038497395	-12.3570491940992	4.80299342060044	10.8582508162439	6.71356570440025	-2.27870195076043	4.92519060130089	-4.76247821598503	8.64121262127554	0.182265976628584	8.93621258094525	-7.3891321323193	3.59285997769097	4.99600558167976	-5.31592705375386	7.4004594984757	5.50239435450677	-3.40273873717485	-1.53486856847635	-6.34707676255628	-0.689150648253763	-7.0409190351241
158	5.47479093203159	4.43537792957832	3.02368958113564	1.88009558017973	7	5.45801189674384	2.86448075625092	2.64155576211509	4.86601549237699	5.70648135965933	1.06989135850054	2.55647487615456	1	3.93887636673463	2.95458252724122	1	1.75546012427032	4.52002685935002	1.15609182271303	5.74459247381838	7	3.8224851347162	3.44624490074876	-1.50518643699472	-0.57271672264261	0.650679501358851	6.19393786929012	-1.38531773853298	-8.87401817332598	7.62088502922092	8.55028872828228	3.01399728674085	-7.06506568370652	-5.72872100730736	-4.6622413365364	8.55358775836849	0.836413903050467	2.90101150846935	-8.83230071082296	6.01636506466982	6.60501716163583	0.466722406981337	1.5475174714666	5.82162287625287	11.2109734503285	-3.04622291192281	10.1286421521126	7.81547120966996	2.05578018427488
159	5.58660924058485	7	1	5.94679193371933	1.94513332912678	4.20297820164165	2.24448706352407	6.25522735196753	1	5.43601851008345	5.94065225888815	7	5.3593319837589	5.75778094862642	1.69420837753426	4.95641712976538	5.91786957744924	4.77888383192426	4.63805005448513	6.89901442252703	1.58890935796885	6.08965350824429	4.5350612591028	1.91260981539588	1.65408995484683	4.7572922386352	8.97048477686227	2.50035065780564	-8.96115507881485	2.85087006737409	13.9295474970832	2.52516146937108	-6.63615435776083	-1.51758657540363	-9.46697456122048	6.71990172653068	5.0192330159469	8.4340777560583	2.52550258727842	1.57642356027211	7.75085393923086	-1.86141886172728	-0.833740452074881	2.96426891843326	5.24521532262424	0.446973267750215	8.6697942177014	-2.00908417672338	-3.24314917988414
160	2.27914593371166	6.86280684600892	6.85349948489475	1.89042474683249	7	6.41911486891557	4.57403129203284	4.26972125666063	2.00833338403335	4.26742900661513	1.24191030457404	4.92130481567233	3.84419815062005	4.12796701926227	3.21255926481579	6.41843723163979	2.17898509767154	1.07330990603863	4.57392139155201	3.02826448213118	2.01826767738311	7	3.69258221864307	-1.05851655721806	3.48100853636849	-1.53558830339688	7.39772405161305	2.95579078149738	-2.50577561575149	12.1528200534882	12.8730656701161	5.0946609666907	-2.50087476635709	-4.44912369554488	-4.60166121627698	7.92067994489551	-1.42385950654206	0.726929320290243	0.820483969670221	7.024159731078	3.57622148384074	-2.03889059426912	-5.13114989379086	3.87374024290009	-7.25694867976507	-2.16198240861111	-13.5722792121509	4.45450415452123	-1.123334374773
161	4.97535832186043	4.72528597948523	4.16695743137258	1.28998822500709	4.25660037184754	5.49722046716954	1.93790231980864	6.06527501375201	2.19536232019311	3.51367285891609	3.66955394695227	3.72246188344641	3.54597396699676	5.97360904869182	2.31814057970834	5.8459094281795	2.44478439047981	5.1521561357841	5.47810721217127	2.61556161199523	2.05093315682898	1	4.25668397255102	5.80258513321555	4.34359905694656	-2.63723855958816	-0.683354043331797	1.79389418437701	-12.6401877331266	5.03517675184235	10.8029291442613	7.23650845286643	-4.25415054478771	4.70728999439597	-4.44529683679741	7.93088393689773	0.856935422329111	9.29146942060125	-6.84833404165222	4.10456681751025	5.06769439393512	-5.39622681063244	8.27537145328642	4.72536166051311	-3.38676073936353	-0.362690000091961	-5.84731895445609	-1.11183476635705	-6.73293726651334
162	5.59904106189161	5.20522013402069	3.33080694991617	3.10306865842563	7	4.05984516522359	3.45510870423962	4.22256211485207	6.49833756917356	6.53379033259237	1.3169903732668	2.85887038860987	1	6.40545270327922	3.19738869950382	7	1.21060723418676	5.38243232933575	1.07353763629573	3.68200417608464	5.2408125613968	3.46695914631647	2.16364098854324	-0.308192561536852	-1.01090114947889	1.33838953819416	6.89214306290721	-1.25338091609464	-8.80445222608914	7.0586760328872	8.75395111719443	1.95806250677969	-7.18538522997008	-4.50746969227718	-5.11737037056097	8.72315677556712	1.099891157389	2.88058451036416	-8.26581076183792	4.8758330210011	5.52326745254886	0.826765898712989	1.43842693143214	5.84084653752279	2.0147091248127	3.37640923892493	10.8723319425917	7.08793827395489	2.34670274131292
163	3.92463398067075	4.30202020330327	5.57453776269688	2.74404930479649	2.89450348602272	1.71814684038227	3.60752707329315	4.20315419610422	3.31829684559952	6.17004898754254	1.79989515010399	4.19371765532605	4.60301530855953	5.31809990768766	4.2043345431074	3.75018590687086	2.56658249846158	4.66035779870595	3.54061789956228	1.04579308426995	6.99085900967886	3.4871776754175	4.65279657649537	2.90582427812715	0.835855013803461	6.25994387271908	8.15501302070999	0.664019501241668	-9.12282608545636	4.11907479408025	14.81470731853	3.16685843789998	-4.93273554541014	-3.10683703752533	-8.9121668088517	7.7374818046519	4.76131531002087	5.77470993000412	1.31554404313143	-0.946563405405021	4.48638326556551	-1.07917763129988	0.044328948381179	4.99409763246945	5.63208336113815	-10.8697008459894	13.0241269886927	7.40728589272608	1.07168404205743
164	5.40961036957863	6.85050378848329	1	2.19314948704263	5.29863246473063	4.07741619875154	5.29821459639573	5.80420016040649	4.23238458273163	2.6093929505701	3.69125652879208	5.87265555965446	1.00470434057038	7	1	3.8571676661039	4.17127246317074	1	2.62928851391824	2.69470190925771	2.68379667819847	6.34407064220823	2.459063479235	0.122477477987535	4.02960584327901	-1.34405630703622	-2.02703291548776	2.67246198575979	-12.0315566663868	6.65145792166635	10.0427247011249	-2.05458719371342	-4.11278832952025	-0.3761263643136	-7.7012698099462	4.64627537924415	3.26292085342695	8.99990801376431	-9.17039009291851	5.51948125335158	6.19702597566355	-4.8768854677896	4.60241053735675	7.27614383948863	-8.20335517279218	-5.2928951397062	6.42614771485568	6.81856839173684	-5.54885469651417
165	6.11398745834759	2.73020499034372	3.39083033524998	4.33162207182188	5.41335948137256	6.04410963224013	2.65247172217472	4.71285914266705	3.44019500680855	7	1	5.04060356733527	1.00652882940514	6.74552693578755	2.81193767440023	2.14572490980612	2.04177652265158	3.35963819647436	1.81884676664758	6.10908861832042	3.76209519870773	4.6804813540995	6.41347328889655	3.08094595422784	3.80702727649625	3.25782750208867	8.99568496147126	3.88962474423844	-7.65560394548507	4.83537195989936	15.0836056257269	-0.385415136588412	-3.34445570793816	-3.00033600790311	-9.16753858159633	5.61555165401609	6.60506631424272	6.94984703579631	-0.246801439695696	-0.62453534742465	5.35400491851903	1.93697973226311	0.613652012052206	2.67048961892426	7.9391287849621	-9.877946623011	9.28321522745855	1.12720954120789	-3.16713711734459
166	2.40280819347057	2.29013888961126	4.2548498996895	3.47916374777366	2.63865663348887	4.59537036939457	2.17105943630674	1	3.56898213297699	2.65000058916049	1.71250052077026	4.83022092289075	1.01993442387821	6.09140761346396	7	6.78545656113262	1	5.43108430176593	1.76018865407159	6.64861715629551	1.56802241258491	5.35583113337553	5.08598805099184	1.53373964345776	7.65169465539282	-2.8272508023062	1.49536466482487	0.0791916764035373	-10.0585720824122	3.01381530616412	10.4476321498441	3.1738177583428	-3.19875213285006	0.950002636692528	-7.99607248965184	5.25301159634697	2.1929053271841	11.321901849562	-6.71427560677583	4.58359676815065	6.13452053438426	-3.42400501611636	5.99383003723386	1.83248922052966	8.30889911514713	4.71060027531666	12.3855010894692	4.09411232925889	-11.1724685174844
167	6.39331312051801	6.50361130987258	2.04341308599086	2.80189247987502	3.4229691211383	1	1.25623985059565	3.25007096110011	1.77984551492141	5.612045093415	4.83435761395641	5.63911346420758	1.35855388052628	7	3.9954108066135	5.85074247943771	3.55161550326422	6.07131731650319	4.57128015327636	1	1	5.50346843074245	2.001574550045	-0.029552524342115	4.3126949714537	5.21625021526177	4.81105270108899	2.54367397633948	-5.81349609812419	2.59131235318396	13.9907898868178	-0.723257151354166	-5.90211258679808	-1.35922567594414	-6.43695888552135	7.88541039922227	6.07402041443405	7.37289204232066	-2.42433839775356	1.12111714360781	3.1518438669564	-1.5381070938402	0.516590715723064	4.24684026559189	7.79912427673976	-10.7885471562293	6.74598125008818	0.699456361806682	-7.05513967712991
168	6.95244859556344	4.64590127721135	2.36599146000861	3.05219571344092	5.53305760780543	3.25310641229312	4.20779049146093	4.12890887102599	3.82078128306776	1.80709856710723	1.42270234165822	5.01629294862398	4.00022582985437	4.6108302213189	1	2.79688611918174	1.39162024690025	4.33153642647997	6.02936495618576	3.29179973218879	4.83522891602217	6.62237244827893	4.40648711135376	2.98725814664283	6.05880935273673	1.54165637773652	-0.98294153454786	-0.763782963706277	-12.5908919270614	5.23155918832939	12.7471713630453	-1.12416885007339	-7.13786948345935	-0.407715597967233	-7.18578858319494	1.44440572891801	2.808641967423	10.6920126311738	-5.91209807443111	9.43099322953952	4.50544613126964	-3.51053875416993	5.2549483207813	0.730096115863181	12.3162397605876	-2.87511093227437	10.4040463848626	3.13443225625041	-5.00515159158339
169	4.0683176176618	5.38533580671307	7	2.72857217991152	4.75115028815236	6.28433216439041	5.84435352667629	3.43721053589327	3.97648374720638	4.36746698045374	3.72492421286218	1.48818849806378	2.15468478470203	6.29098550052249	6.949500393365	1.38649803263623	6.15250461554614	5.29751861567775	4.1207022717718	1.93916687567157	2.78430184438982	1	3.90598052437786	-3.22609230455408	0.539689881782888	-0.146939112355265	6.0238870595568	2.25825876454413	-5.24068995025416	11.521309149888	11.2299071915867	4.48393848220768	-7.33001100647477	-7.65098746829911	-4.95096653802439	9.69336040994235	-1.31998159940972	2.44344083638067	-2.19772595485851	2.74206862973482	5.47229992102485	0.12050013170955	2.1667078056148	3.64613982011279	-8.34291447029106	0.652107462134131	-17.5558803072914	8.77949639614653	-1.17310156830241
170	5.59778358492549	4.75975026905202	3.85908539860438	1.08305379545188	5.8764622729573	1.75632443937326	4.04135051575427	4.7120016577426	4.50536129058858	1.72906640841213	1	4.44418933379193	3.17904387372229	6.3207959240265	2.24342496121589	1	3.44690699748022	3.0021942254252	5.54665985194336	2.48986502851553	7	5.64587388652398	5.29432707732377	3.44290380736663	4.53310133792479	-1.9341728884621e-05	-1.34177258813102	1.42306866247598	-12.258179775936	4.62257440518463	12.3436016607968	-3.11369877616709	-6.55573152958757	0.884257440376929	-9.13480176350813	1.90069454152774	1.50626103468168	11.7477795034458	-4.44252189349257	7.1545382476299	4.36039023927845	-5.66443432447713	5.19252387500097	3.60396980759361	-6.85409932915477	-11.8714624178712	4.38503153216366	6.26023153695725	-13.3186027420304
171	4.06431549074447	5.19563396320722	6.42336067312258	1.52425930565116	4.79700321983986	6.34008304627912	4.60447230425563	4.79909093679299	3.17101440538653	4.26026572734318	4.00445918607735	1.48133942182348	3.35529286969245	4.54549086506397	5.02321165976014	1	3.70190731520321	5.17461396624813	2.94019223275865	2.24103775631365	1.28659459589388	1	1	-3.34064091830311	0.87587050008426	-1.24820076520259	6.01204415268645	2.46201928808742	-5.09825823981214	11.1774769927418	11.0792897132003	3.51917562004295	-6.93167023693087	-7.35321536447489	-4.4191100597735	8.92549568245079	-1.46334540309528	1.83955220839078	-2.25823426946295	2.78088684824902	5.75954811633847	-0.335814882610647	2.36138464149027	3.70107075269973	-7.6826499850326	-3.37020352230376	-16.6601222529682	8.67499843240191	-1.15323205056379
172	6.84204557290424	6.02309469265487	3.37896670706064	3.38795088739115	5.86745073270013	5.26361364447614	5.71774527241841	1	1.67323536694239	5.55443638053135	2.42282017257663	4.49623120298798	3.86232243315821	5.88512563136586	5.23088603843151	7	1.12122998136245	1	1	7	1	6.74728271741419	3.66982238324153	1.72307373944137	7.86300789040905	-0.241815647442977	-1.91409141875465	0.575304897375369	-11.1907766374836	6.46895169650377	9.55652925030901	-3.13122660167018	-2.2612828523321	-1.67652652838198	-5.8614428002023	0.451624986233213	2.59040829904017	10.0361615807574	-6.64664749954597	7.14241389979478	5.32980654470559	-4.2126773318832	8.04048605474967	4.62695141442768	-8.51023664229576	3.15074110395916	-2.98966890479796	9.03955552274251	-10.2313880337642
[truncated: 74 more columns]
