# Supplementary material for: How Are Mate Preferences Linked with Actual Mate Selection? Tests of Mate Preference Integration Algorithms Using Computer Simulations and Actual Mating Couples
Source: PLoS One. 2016 Jun 8;11(6):e0156078. doi: 10.1371/journal.pone.0156078 (PMC4898694; doi:10.1371/journal.pone.0156078)
Supplement: S1 Data — Newlywed couple and agent-based model data analyzed in Study 2. (ZIP) [file pone.0156078.s001.zip › S9/Euclidean Model Data/Euclidean Couple Population 11202015 0413.csv]

	trait1	trait2	trait3	trait4	trait5	trait6	trait7	trait8	trait9	trait10	trait11	trait12	trait13	trait14	trait15	trait16	trait17	trait18	trait19	trait20	trait21	trait22	trait23	preference1	preference2	preference3	preference4	preference5	preference6	preference7	preference8	preference9	preference10	preference11	preference12	preference13	preference14	preference15	preference16	preference17	preference18	preference19	preference20	preference21	preference22	preference23	preference24	preference25	preference26
1	6.35689175617746	6.58780837475374	4.873470642726	4.8840455583346	6.1740170493743	4.43038992870715	3.49981986019634	1.93754825450214	2.67700551870845	2.16371590562716	5.71844122430609	1.04175154784092	2.68747207769209	2.00997509751608	2.27669192413091	1.78841811768955	4.01074940309791	5.77824798524128	1	5.63844295600002	1.08827724289174	2.34933086226633	3.79926112950213	3.75682345365169	4.46578157052244	5.1713767127261	-10.9568187223147	5.45364810923341	-1.20527802281646	19.1010123363515	3.23499425391559	4.40931687822447	-5.08432553354942	-4.63642738841158	-5.52201817177802	5.38561805372755	-3.42988939898869	1.12486989836588	-6.74439387223266	3.37396274503228	9.99989194565898	-1.43264841568878	2.96825562211321	5.30341720343846	2.99343820024229	-9.9614272019662	0.154353872322446	6.16985973221346	-0.93950216496872
2	6.79730216707241	6.55912739868123	5.07445925816783	5.6030261219027	5.29959873757714	7	4.79542030696939	1.89989233430389	2.09987175046066	1.21623217482801	7	3.50606651221761	2.17857616702085	2.74396573768861	2.37726213674692	1.54191870210328	3.40976301633498	4.73881110488882	2.58827431363266	3.29608918227367	2.10950673401949	2.73657098778271	1.48008275797235	2.39491734331445	4.11043870637919	6.48242027474191	-11.4756733949949	8.00481872753008	0.700238927870545	17.1656044598322	3.74816826920048	4.17626816586875	-2.82478789885345	-4.40691538416234	-5.12802664032453	4.31542728865603	-2.97891488047195	-1.43348657495662	-4.79540292009788	3.09689148649768	10.0606477284523	-1.89324342660157	4.12470095709836	5.08801029357017	-10.2332924528405	-10.1466687690111	-0.332551573014048	6.25082129433123	1.81878830364978
3	5.53605794655314	2.79397602088629	4.37968871618983	4.00590417549235	5.9655817020894	6.90292220054964	6.62662141954798	5.41086599235056	5.13998813919406	2.25228289076286	4.09800033252831	1.6792348725544	2.14534438456225	1.07358407984089	5.73088501994858	1.06211208393029	2.69727551367804	7	2.8416598595004	5.81566849450618	3.64156377006925	1.3076386833283	3.51145862510721	2.13244720338658	3.06844074459954	4.1838075560855	-9.95789355641836	8.21126989427799	1.44498764569942	17.4576552590377	5.42692425258463	3.315982636411	-1.48483071297619	-0.7707171826625	-2.61517664519552	3.25857383202009	-3.60898900861588	-5.0045041345737	-9.03723411779767	3.43708736733146	10.7104199811063	-1.20992919593746	-0.536903121649704	5.25808538762606	-9.62701605971895	-10.9857925662319	8.47345910592948	7.45654734148936	-3.7842619131873
4	1.22480011562069	4.92011940935413	6.36369864089601	4.42760745525207	3.27421491268603	7	4.8138419428533	3.80527290999394	4.73610125734384	1.19214167577242	6.86857077136438	6.3248497513978	5.19766485545011	1	1.79693287461136	1.12262154974292	3.03553431447228	2.16170312919685	4.20339625937743	3.65091366369457	4.92351369275331	1	4.86404370352893	1.40490219596849	5.52763610037407	10.6771054628574	-13.9071533993786	4.4296907996064	1.3888017628513	18.9424389397208	-2.05574697960784	1.73222662524521	-0.781783670875341	-2.92309305365588	-5.33340948372649	3.4257136244168	0.800282824888002	1.01531857042367	-0.849161499308308	3.70562306499083	7.5090008362649	-2.4716192014279	2.62869298962622	5.24070526347875	14.1844746505709	-12.5945583049638	-3.85701888036598	4.74939724107262	-4.32351382866945
5	6.57568081272901	5.56049749568699	5.34597428297738	5.60097256879017	6.61500593836955	5.83385693486438	4.49415140555969	2.90684445458575	3.99765337127328	2.88877943988322	4.73264924162501	1.30475446854654	2.51625795914589	2.90518079056793	3.99845678921584	1.60381985693103	3.6961190624333	4.3409688307433	1	6.12269224160293	3.5507892525033	1.40244110247182	2.83808121754823	1.4039518215234	4.37702661878437	8.01429389348396	-11.8305093511767	7.74583510711399	0.576470558389926	17.9176344146908	3.28798254758711	2.90921011706287	-2.29639495967335	-4.8069978964653	-5.9250743329217	5.03157763688569	-1.95829679896634	-2.00247819765705	-6.96151913080427	2.35543982438695	9.96220778457367	-2.67664770550198	2.6510539938315	5.53733119420289	-6.60035534592723	-12.3472626358835	4.17520156266828	5.1760625172707	0.228500137525345
6	6.0245562992495	6.20735513565039	4.27491912100722	4.14095187030706	5.54547677979369	4.82872623124588	3.97703467618636	1.50806292816331	1.94311321386512	2.45091626949603	6.11868534750417	3.34809525226751	2.66986782174787	1	2.17881161880676	3.4219665054878	4.46389157370697	6.25313731385413	1.72708064058508	6.3896684672601	1.10039810515125	3.22666618523184	2.98692314842129	4.06253993543284	4.34527982401269	3.802945499555	-11.3553277441637	5.02901689441273	-0.742925828645567	20.880633702891	2.95269783239478	5.14823219132151	-4.82263137276869	-5.64487716536179	-4.88511835107585	6.00179791331671	-4.35170873923404	-0.105534097704077	-5.84783070694322	2.63622012137468	10.5991160423242	-1.06331174175876	2.74257493190016	3.9747022658629	2.68814136887858	-11.5657469158929	-0.200457939997781	6.95144190156022	-0.0889489226772464
7	7	3.69444460651075	4.70992654792314	7	5.18550813715079	5.31807691265363	5.70530219849537	4.51283062134576	3.91653520306937	1.37261936518676	6.75255671703603	3.05467270426953	4.32566461632536	1.46809677987239	2.02487136327336	1	3.15432129722169	5.74292038667638	2.2034051113721	2.82894752420025	1.12672606818929	1.44718145919882	1.833561830829	2.3280969706982	4.01491549971623	7.0368712588884	-9.61364441906816	9.47717988649785	1.02593935052841	16.2036471653123	6.63006506036792	3.83724978875831	-3.81092453522664	-6.15393135560721	-6.19870708591894	7.00123029217996	-4.00941762236475	-0.465718129369535	-6.84022079263709	0.274875701252635	8.24067431638254	-1.76767979895339	1.717748984327	7.67334224096226	-0.963199427805508	-1.44005867409876	0.528771247555966	6.0418918188458	-7.82706279910171
8	3.32684388958733	4.49076953505273	6.08363286843305	6.14670477757783	3.67620281458672	1.44646701415476	6.30495521438137	4.24944455784086	3.32597576527959	2.46124573106241	5.80668800544798	1	2.24437446967281	1	2.99627022541266	2.21774797573235	4.07807401230247	4.52417958519904	3.10519929362397	3.66083322493586	3.11963811256109	7	1.5311952171182	1.39113735560813	3.09257898837166	6.38131632093816	-13.5726341056435	4.5301627105165	0.628286983291619	20.4629037884857	-0.483496739255762	2.67373246556785	-0.0364676706341692	-3.65575193551893	-3.72059868523536	3.13989528979814	0.157682297690331	2.20672736700728	-5.98142204581752	4.33202283182316	7.72734067894739	-1.46253600047913	2.00325864099828	3.48217194527288	-9.31622766771298	-2.51597104048587	-2.68166904909038	5.88268369653846	-1.82582422748445
9	1	3.91843258098948	2.06191403170054	6.81945890896705	2.779109795962	2.73742415490609	3.14240868382893	3.61363249901981	2.3280481012284	2.03649817037004	3.93041279539624	5.94960912257953	3.45390574334792	2.41409885052217	2.13545596189421	1.35892314801258	1.72713011503727	5.4997780973124	5.58572017286341	4.56381123483806	4.4051190210667	1	2.17640235608672	5.52477021301027	-2.68552157718314	8.28338705338602	-12.0806248424345	10.0891812384926	-0.264619464909774	15.8987235995574	6.62498604307828	4.32341659048654	-1.94089014756111	-10.147446074444	-5.56757967150905	5.41024843793941	-2.03684531259191	-4.19678722506204	-10.4184980747206	-0.671613228467838	9.62592380961661	6.3876818143676	0.071087067498412	3.39165864032874	2.82277327349698	0.385646744722128	-2.92679517197523	2.59455386220988	0.0232577586723153
10	6.55893055703928	5.32781719295073	1.52468950509064	5.11719992374649	6.89467227039888	1.64767818312861	5.89878867666959	6.95638673921616	2.41005237685173	2.07635843088302	5.34523860322275	5.09958560112457	3.93275146332745	1.62280483023449	1.15546760180639	2.08766815429623	1	5.77268922763025	4.73037248682744	7	4.69218490547125	3.57047480274208	1.08894325177946	2.95802503456573	5.73581820016825	5.44676853954985	-10.267183129568	9.62599842494662	-0.544785782455267	15.9226729946646	7.63403397580629	2.05361428768983	-3.2071759064933	-1.43620390160085	-4.35018749458509	4.76440454504098	-4.04444163473485	-1.69369862608354	-9.37279185017563	3.49039616070077	11.5429084854052	-1.75796719866372	-0.814710101942441	2.35936191027706	-6.68694001777752	1.49037543383307	5.19827079767755	6.56851319497173	-0.78962669057658
11	6.63944079684756	5.54279343335538	4.7007241499141	4.54287703044592	4.30595611640219	4.51124283788998	3.57812185897626	2.9657210279472	6.37389235259959	1.64522662319344	6.80417425678391	1.46505668088861	1	5.0400511433872	3.83907814657691	2.28558469872377	5.83030185876609	5.61274061253005	1.70286157068206	2.16229171431577	3.98146688491607	5.65284026602386	1	3.22510807012304	6.65015634528825	7.70827129491757	-11.1632361616219	9.27577570341661	-1.28020407754057	17.4339636500394	7.08382362119411	4.26551286777866	-4.21459605185437	-6.32747509626707	-7.05532315469442	6.85824577442225	-2.28757700862527	-0.842396236693132	-8.61033551812012	1.02591575456728	10.1595968042409	-1.59148590980279	2.57649977504388	5.93458887119433	-10.0930621821563	3.97827003560146	4.92684732472182	7.84756617954423	-2.14836238285341
12	7	5.14165464373609	4.86620179441375	3.71473655382185	3.94121097394877	4.00288742726364	3.52295349116886	2.43722482004066	6.21635923828961	1.71270887699348	5.99461305663747	3.39020403939465	1.30779484541551	2.19450806670518	2.84639000241863	1.4994063227659	6.02799753989559	2.64574016058804	1.99586332463244	5.51081468053272	3.28391838267802	5.3645824697719	1.3337293964157	3.91071616321021	6.33631493801892	7.23817429465315	-11.403721259755	8.26042991976218	-1.11754749237821	17.2500989202493	6.27706633078117	3.62076848625227	-4.27762268684217	-7.45846921957645	-6.06964520295584	6.65720053714139	-2.43868264804735	-0.0145006113660219	-9.33325294664467	1.09171079833192	10.4803193780476	-2.20895884091133	1.4193470651742	5.65333716187118	-9.42408523475469	3.33342965358511	-5.34873398139898	5.97779789400246	0.857681007023089
13	5.30917511411111	5.45358681609633	1.722603694747	3.98773009921822	6.49546765674995	6.96660771188962	3.83912088728801	5.81871775492717	4.91649100112421	1	7	6.42019718809942	4.82009993711757	1	1.28382267672726	2.07777003879282	3.05818692238023	1	5.34587816919452	4.13390749069496	4.41813674837463	2.44467432242492	5.09756275857679	0.853558512503837	5.06191946492633	3.5645525569977	-10.4770185822945	7.19389287282956	0.12527884806428	16.175239362795	8.50977215075245	4.92719969936504	-4.43340131534848	-3.90783912339064	-7.50575870716158	5.87142737009561	-3.06213886879953	-3.39390217343478	-11.2295957717298	3.13385595393985	7.20372363449896	0.316222888714591	-3.19856711959468	6.19236948253384	13.0978540003478	-0.826921979962605	-8.27709164943304	2.80397391942448	2.16172492255627
14	6.99387499850387	6.18471881019174	6.73553256153328	4.53849395881422	6.67023637671406	4.20888007650859	3.82721256055447	2.02045344674866	5.46542671719056	1	5.73389285159946	1	1.48515699556885	1	2.37535213347245	4.51145878637874	2.32883143284144	6.45474831539178	2.01768942810666	3.99466264284178	1	1.07511056665073	2.42789324597063	1.40716070813652	4.18319241916901	6.53501847789869	-11.045247185389	8.93202956928125	-0.71208019186266	16.9585372577398	2.20559867026388	2.92943305016941	-2.46752089685222	-4.40958591981046	-6.75092694536908	4.34196473152791	-3.25004505785011	-1.44078921056779	-5.95038886489484	1.11523309027078	10.020945030103	-2.45506174269497	3.11092972377588	0.289068136785418	-9.35527985697743	-10.4701340093929	4.99537155291581	6.15212021154271	0.658475293632952
15	6.96018934602733	2.46790609514404	3.77360196225948	3.42668875900161	6.26433439408705	6.44919079146805	6.31449118681687	5.36637023032277	5.33698068319783	2.31039452747642	4.75658407493165	2.1852897964416	2.61868328931752	1.16475983895562	6.01438413668551	1.15067957100617	2.51931274615241	4.89448030589713	5.71211895629941	6.68874147120282	3.20257544945386	1.08225280980203	2.2791792046063	3.71568498444637	4.85332164158115	2.91997449650177	-10.1099960147498	7.93541118229299	1.72693613539661	16.909001490929	6.59076898733435	3.00191131196925	-1.96880786810547	-0.886349789093752	-3.87759856491434	3.45461769415543	-4.70459893602568	-4.20863731293315	-9.36701485914429	3.08007222799016	10.3924785701589	-2.66423967942665	-0.165927603278916	7.14145716955767	-6.75259352635859	-11.251110927416	7.57565103709509	5.84675805766855	-3.03248942094402
16	4.14480100427314	4.87836952633008	6.36427549823893	6.45455329223823	1.82953516586693	4.31584843204604	5.25727821154082	1.49535449021896	2.02050416929379	5.70224484479861	7	3.60154418404543	3.03649846546729	2.20797141689954	4.69876897409929	5.84668131538424	3.36780183972391	4.17630760505433	2.21312359514056	7	5.70845363317766	4.95323284231965	2.57392912219201	3.44870301461334	3.39185088294449	8.83258723928261	-14.1433096500689	5.67920523079514	-1.47424290887597	17.0520653105766	1.98898259542899	1.94410350317256	-2.08118912018895	-6.90522148379156	-5.74982741922466	2.02180848408975	0.720461550387939	3.26716758830103	-5.13116923801316	4.57230365418564	7.20617081813141	-3.64359757081336	4.56735303238238	6.78613512775343	4.36371665916013	-0.957470070214102	1.52214751385184	6.84696464509427	1.17607505204317
17	4.76334588248993	4.15484730260298	3.694760233826	6.8624552853386	2.91147924078847	3.73181795190441	5.52253997904632	5.9184150475631	1.30785880138643	6.20427804354072	6.92800686065968	1.51423260140881	1.26403539820832	1.01415717182706	2.49851131448315	2.8699296663274	1.7271764645413	1.53253581173583	4.27619575997461	3.38236601001677	3.9481452731517	2.64789980537833	1	5.33500005329697	-1.38328190121482	3.67141311493652	-14.5429754996592	9.4010950775083	2.29396687080232	15.6917456082462	6.55669119747766	2.48847391681163	-2.00090815279406	-7.96487008010302	-4.69128240067693	5.38533775471631	-1.72760770104231	-1.95861629816347	-10.5566802929543	-1.86944763485642	7.61633871823625	5.55889651259502	-0.264598729903036	8.92145153812301	-0.143493697878461	-2.04317859420202	3.50057013917427	5.57124910878398	0.735123072665703
18	1.52560818294715	3.38249580722755	4.50646539160281	7	1.89053188503104	5.05218418823953	4.0927606714312	1.96792637373985	6.15126008988761	1.10926615674457	5.46549320662522	3.07916587502119	2.17725141004861	2.23889289646418	1.47834942523588	5.66593898458444	2.00948319356703	4.81032159794275	3.32152200085119	5.30793607103947	4.08404157756013	2.19853446227932	1.8110004260392	5.27196476454418	-1.73846778566725	8.61054459418789	-11.6712081736792	9.19707188944515	-0.299011819305497	15.6083292251759	8.11777926944359	3.8956454444771	-1.1657571764276	-10.6950630352297	-5.79315743089874	4.78464499239689	-2.22618374535877	-3.23128926420227	-8.35648539951712	-2.27844647655836	8.96202788352474	6.70369109404455	0.419974202377427	2.46172919069137	0.712226574388688	-4.05594568036625	-5.8562192038794	3.68945509565752	0.696927696974937
19	2.01714583366393	3.9584248272113	2.20538949010113	5.63719293989752	2.15667038092712	3.18738771422226	6.45980245884377	3.73829825042456	2.51211124541612	4.99407294425889	5.85357187871976	1	1	3.40978820402335	1.04194536891717	2.35556962290033	5.8448863548833	6.00293608039511	4.81989832045763	7	2.0093773619621	6.99138475870165	3.87339874143943	2.42152975534546	4.08421323431816	7.77091787354952	-14.6064018997345	6.19647359070031	-4.98808975404005	18.690906495541	3.93998532746381	3.60539451372125	0.561962679063531	-7.42275481617301	-5.65438561887651	3.26779195045265	2.53943455391528	3.24411070401814	-7.05803965596909	4.93793630064785	10.0912501604674	-1.50913000620875	6.45571105043641	4.15077744235672	1.14067540268714	-11.7509512518007	-0.778203749972503	7.94455672824475	-3.65158365650252
20	4.06760484713069	4.00655064224254	2.86071271458515	7	5.34720222754688	5.60175755348217	5.99058901175344	1.72970332147781	2.9859594235525	1.89639887989946	6.96474649632293	2.7519509395296	2.36109808741224	1.61534835981964	3.43757818012861	2.23136086677297	1	3.84140085452992	5.5893198692628	5.20156074108641	3.25570349668721	1.73796100676093	4.17004233034453	3.43853830997833	5.74096914724233	6.27518172212638	-11.9942380172067	10.3799081071225	0.809118851603774	15.5982215440951	5.67202222590575	4.37341024960918	-3.07501980444591	-6.45336667423784	-7.4686376238868	7.4680687438538	-3.63397570921703	-1.51571096117264	-8.25372320972495	1.47230560015826	10.280397390814	-2.47813747415004	0.487150623814701	4.78983159021913	2.00444948456213	-2.98582183069833	-2.31664466119281	4.21286593103644	1.35562889179357
21	6.08238270765956	6.69134545049394	1.74168266681412	4.36596960677455	3.85598671619192	4.91157868417457	4.13888247001871	1.77958354837479	7	3.79526575093368	4.46648009333787	2.45244134523671	3.4450907140872	1	4.02180262989155	4.03687213894839	2.15583801119844	2.68336211433434	5.97667581014945	6.37852429378188	3.27122623689339	1.07068609847682	1.93638777427586	4.56649688855667	5.06340357737967	5.39306737679415	-9.23495311769672	6.48708124076803	-0.313189938859863	13.9215335384541	5.00672740340771	4.77429511510319	-2.38681969912634	-5.48002154701193	-5.67290610454125	4.53746706205575	-2.54139857519632	-2.39488798771064	-5.28074788806261	1.23114170840881	9.46107498222098	-0.51366500808273	2.44283972855318	1.68665989181657	-0.715265977779301	0.833115418169143	-6.23786574473926	4.32692872436416	-0.687588208797898
22	6.8553356412692	1.76260233746314	6.60849562031594	6.21236512140884	1.77349807026134	3.35915117199561	6.71824027674984	3.06741494208988	5.73480888318318	6.70277589052728	6.48255126541522	4.98060451898036	3.1148393054247	2.82839903527374	2.50429119410149	6.22371903912291	4.46133218993	3.19525077795095	3.55486401362102	5.87258306661041	3.28641349038008	2.90861664742675	1.21121435705447	2.97517893412661	5.9438168957089	4.7681183964503	-13.0944107098257	5.17002136513049	-5.26904875326238	15.0675393056597	10.1103779761425	0.338656834619141	0.506140436094226	-5.97520306306899	-0.409270311371652	4.02735818454466	-5.96388398340837	-2.85050338015794	-17.3322951625322	2.34233162719514	10.9957312693676	-7.06647334601931	4.07739020958495	3.38264229896619	1.60295150138512	-11.9131972737266	-1.90253105565466	8.48474418607726	0.98846326045288
23	3.35926267401069	5.70690341124074	4.0941727714898	7	1	3.54005925273462	5.23958396936599	4.79042536751652	5.53106774557664	6.79365928883503	7	2.57802675251463	2.40400672839965	1.85597516485761	2.72194015504219	6.06764658718166	5.17621582163641	5.33458719994567	6.37144973483061	6.89108166233994	1	6.62697910815092	1.66374683863015	3.74307423823838	3.2593255573966	8.46308767741633	-15.6522208483166	6.10050638565021	-1.4665981266129	17.0317014691869	2.48704124524052	3.79513279106704	1.33198156009575	-5.75394167608901	-3.66087519026223	2.76759682030085	1.29299433599668	3.08903885891157	-5.56781487228966	5.34321502031712	9.59278581175118	-1.55222656966338	2.81958809936049	2.88205469480809	-9.12509429808182	-7.14855953032894	0.792718471296932	6.34754125933138	-2.38991909324874
24	5.34495438474447	5.52209634229504	3.5220837390139	6.14359553774119	4.08703934402692	5.4417083975796	6.32034293650915	6.74323125184902	5.96494526847349	6.71059514077823	5.30222681093343	3.05997024058759	2.21618949231774	3.04518658760321	2.69357180871028	1.99079063971409	5.0880078083372	2.67457100742475	6.1819492357287	4.09489921637102	2.15833578729636	3.83723092714742	1.41512503871943	6.95739387840471	-0.429714819685716	4.29838291082568	-11.0939682354746	8.04145250797051	2.34688091931966	15.0495649152122	3.56395303159295	5.30819552438403	-2.46924578410487	-8.2727019299087	-4.04932465118736	5.76541506010674	-3.35368508555294	-2.75517383314412	-8.37595986336166	-0.502721510230517	6.80297646085431	6.58379718812047	0.143683902272652	8.0869695700599	-0.219738123558435	6.69784130488916	-1.52869413381814	9.03066989591674	0.77141580667807
25	2.89724395903654	4.48020794033753	6.82375373920053	4.82276983325141	5.09313046505075	1	5.57860233972738	3.63935491356497	4.79616434523033	1.47723128432441	6.17717588728261	1.32582712225819	2.45977253256039	1	1.4721666707481	3.29638637615673	1	5.6902094424386	6.75577101463443	4.287464818658	2.40553152674561	6.83973194684019	1.70409346367117	1.81778513408923	2.08080936080807	5.49399303936459	-14.1968866336977	4.47378864637865	-0.0460539725817415	19.5533878915141	0.0138716094012815	2.69556279301242	0.0217468551897679	-4.532414878261	-4.61222228320829	3.45313762318168	0.00913824292688187	1.86613066567541	-5.98760084037333	3.57485530096579	6.76012052360059	-1.29619284406281	3.59263405210516	2.97562131011355	-9.97735793861436	-11.0795257194179	-2.70552857923923	5.30992792833013	-3.72571428147142
26	2.89385100282231	5.78450142371149	5.70615811323509	7	2.63204275435348	1	5.38240106423804	4.00717821619152	4.81722801945843	2.18593315761314	5.18634816125284	2.99168676881861	4.21156356119291	1.24965763178503	5.39944782869774	1	1.56524538715317	4.15383190274032	4.39666052964497	2.9769860930391	1.39080376919429	3.98546050909474	1	4.83259677761517	-2.63132188791687	0.136620929213181	-13.6168670249052	6.08020741880803	-2.359153892608	16.7991058714746	7.08319291898421	8.01695863461055	-1.06938999642518	-4.85136098374852	-0.334702703751389	4.71639881113527	-2.21501578773524	-1.43354126346266	-8.56794806285058	1.91371429314926	5.99729284229336	5.33037714333018	6.22753493761385	6.63823801159708	3.61378776355736	-1.07502640967018	0.866685790071464	3.17467734391148	-1.99576974855615
27	5.81819598250884	5.81853494379555	5.35409837588756	4.41489201706668	6.30206847086355	5.28628223866261	7	4.07596332818179	4.18361631447929	1	5.39446396920421	1.92204981753297	3.74059104825354	3.19032433904391	1.44140649945056	4.03216957733196	6.28032813774982	1.97502623541322	5.93216619229228	6.12294512472047	2.91051623271668	1	3.19571539383467	1.67532755946209	4.71306791994078	6.61028788809641	-11.6116021746208	7.76515856576978	-0.250691348040015	17.3552558734771	3.5362931282464	2.78239116374239	-2.31198982107887	-5.47144363528351	-6.6855199422097	4.82769730109428	-2.33849809552547	-0.684351439225984	-6.32258048362054	2.58335202250447	9.54554664310704	-1.85887961801305	2.67663774415528	0.423235159243522	-5.73419860529106	-2.9823801798863	4.04004010286479	6.30775825145618	-2.48529936392504
28	1.44828216208913	3.73935662385377	4.97878312270152	6.84368129742359	1	1.41549528928568	3.34109739838518	4.7315966851121	2.55651061301021	2.76966113140194	6.7764782821914	2.78668395546508	3.0231117974085	3.04524293128598	1	4.11709928791593	2.75106265919643	1.88304524937866	4.87387800252087	4.54105421582216	2.83009867137939	1.71720965637614	2.05507445788961	6.28655726085095	-0.811508880910674	7.4792391603355	-13.3418045886316	8.53377086333549	0.223456368675493	14.7063877181746	7.4624453922124	5.70967452775709	-2.22226733984187	-10.5088973977393	-6.39787108519946	5.92047746371641	-4.15915904171822	-2.99317020073078	-7.96880420336164	-0.372508849882916	8.56067225300754	4.91892046385024	-0.30969135500238	4.52828670997083	0.900494401011274	-14.9018097960845	3.93045495558299	2.7615621958942	-3.01427727382048
29	6.0320474135291	5.1266015510747	4.8748621954918	4.7884792306423	3.72783803416155	3.1990438379144	3.82301877567433	2.83648573812478	6.43641783436849	1.16512995519371	7	4.555777032566	1	1.23709610103849	3.0324598900038	2.39840773888272	5.74344082118031	2.44795761488301	2.53000627097751	3.15256923787409	2.21119468919736	5.24704956843003	2.59576200086548	3.73906768567488	6.56025249975273	7.31372621388396	-12.3154352504952	9.74065752448215	0.764572967239968	17.6696073237013	6.39086487288227	4.00774636774463	-4.53908274002802	-7.14679685222901	-6.80729203791422	6.87649114011087	-1.44479854343174	-0.29539315178359	-9.42084703580732	1.54853749841779	7.99950726643411	-0.275968191568502	1.67511174753526	7.88453305322236	-9.36259698305096	3.96286051866061	5.31726033994428	5.48532947372317	-1.92166587607776
30	1.52665547552269	4.24520905981311	6.45901285177026	4.43035974323568	3.1320948029069	4.14130750892794	4.21580741586505	7	3.35990821712352	3.59164639784141	5.53043588291999	5.79536527437557	4.33521423942434	5.21898380471908	2.62503626953645	1.58332530541055	5.76476527514506	2.55236013322026	7	4.35070453903768	1	1.39611901700255	1.10810368447783	-0.0159126701646221	3.76156630315592	9.91891060365229	-14.4897384114639	2.91520148953248	0.306585329228752	19.3497762505436	2.06708510548114	2.88108491180024	-1.33163364482216	-2.81619978929685	-5.96611310388702	5.60041929662742	1.12548658272146	0.460131126761508	-3.00277537934729	2.54066654308949	8.54163742951388	-3.31411334068799	2.70469618228186	9.34249745534841	10.0805464740807	2.97000464622188	-0.631861965360189	7.32298047523662	-12.3787092855714
31	4.20705592758579	4.07019307656874	3.74420515972567	5.41193510960142	1.67562964363313	4.48934275112045	3.96816308643026	1	6.17924927707192	1.50276027310009	5.81559765908829	1.51308846537678	2.97279129493615	3.63070705871852	2.72252385517228	1.50450950451454	2.02079643291092	2.53519187785517	3.37402291158198	4.9657443827008	5.14477077237588	4.25123471683753	4.4280891456523	1.38860203944071	4.99876587552122	8.15066011447809	-15.3352094267455	4.57929937321331	-4.53080310603165	19.6523428104459	1.71576918238963	3.75543315858535	-1.14136184496528	-7.3220650782437	-4.66558421655014	1.03206485331702	2.68974874464493	1.7507144802001	-5.46992179347974	6.33391957904565	7.87437735559358	-5.0607161832908	6.85344030676284	3.85674756143612	2.39098761413596	-3.23595312083006	-0.143234127084732	7.29532738682514	-1.86114710780523
32	1.89687727405565	2.65627375183017	6.91440349376311	3.27156361077554	3.70138975404277	1.66440784993888	3.97238978461805	3.46190052900408	3.15462406149546	1.68241374569271	5.91914474134066	5.45515087688	2.17980367396456	2.42007327039336	1.04884955234037	1	4.29814525993036	7	2.40596437533141	4.55300327136749	5.81991001581153	5.55243051085309	1	-0.823721276196307	-0.101154007693019	4.57795000007921	-12.3912912018937	4.95483648296158	3.14497246675352	15.8232421686076	1.80899082124567	0.504057181476331	3.84899635209448	-1.6344964083929	-6.02863883603814	2.97721701843839	-3.57112747871307	-4.98937004075121	-11.9071854439052	3.06586658007218	14.6712063865393	-2.93554246797477	5.40547833486759	4.83621337664853	0.343106658418471	4.42576523708628	3.04254164482242	6.49921232139479	-7.77077630863717
33	5.5441159288421	4.28621579931692	2.72915297273805	7	6.65665556530425	2.86622740386223	4.56726736346915	2.4378185313387	5.75635569824731	4.94474732810867	6.82031991664688	2.44821877239308	1.2775657376444	1.70977935018145	3.02657647288236	5.97524037610399	1.82037055753843	3.9184495229615	3.02678067314425	1.40033197920713	1.76553731597886	2.84732147157785	1.61252999973445	3.23499637605956	6.56083763335776	5.69767808554715	-12.0728858625962	8.88826899301314	-4.19700905857298	11.5448158427197	5.8603825070089	8.41076437093104	-0.706088947191193	-3.49820604130265	-5.10080589066328	0.593654858697456	-0.733364523459063	-2.27204091771948	-9.27591670075561	4.38619386691582	8.05446179430853	-2.73493195837102	8.16833095768198	4.34246962276266	1.5810603675558	-1.24331060835215	3.78364563593567	6.52099897735415	-0.965534191544321
34	5.1796254852918	3.89456471104011	3.59219147534518	3.61997476518667	4.67479347403132	6.1199825954498	2.90438567331863	3.84053681126576	6.66843583480604	3.39975590632987	6.15180302068761	2.988386403536	1	1	5.84186282577541	4.58099634582776	6.46123733372649	3.4365869083961	7	5.62374992400304	4.50950109261536	2.35918587593914	2.37889870817673	5.79569064105178	-0.156501740808827	4.15942391452216	-13.7576903129806	7.67127487776044	1.88048347781157	17.6223433108355	5.84297638047575	3.53432652260624	-1.6381960490319	-7.42769501068204	-2.31133579010909	3.30833069541443	-5.18331549464182	-4.00189706162087	-6.82626119433534	1.2715072200879	9.17659577855898	7.55740610530013	1.35470179010992	10.175102170279	-0.407679232412272	-0.0914197640330348	-6.23114388555432	3.33268488236751	-0.0734021711996167
35	6.82812403765071	5.36958816615547	1.59697221688774	4.35084189620139	6.58344479421413	6.45362216372034	5.19777203059919	4.35405764132881	4.55820154694705	1	7	6.99012029607881	4.70970592598571	1.27717013032893	1	1.35444823293117	3.14344687856362	2.74868449080856	5.90862515518952	2.12007341528321	4.00246629047424	2.16724645230767	4.7630315751772	2.32849334138882	4.7362844977349	4.74948722602423	-9.4890248615849	8.53216630031162	0.808938183722048	17.0553463617059	8.3416298219119	4.79602178750991	-3.9385989373905	-4.25539544702354	-8.0505991982053	4.95901789730908	-2.33519286570446	-3.25041415688936	-10.4335126774142	2.29860141115708	8.18390219273149	0.421698729117143	-2.50380238126253	4.20959592742393	13.3059541206085	-0.194029846325886	-2.51175072172191	4.14650375850617	-3.57846206096104
36	5.89798780298151	2.29163491794412	2.24973382641342	3.08603308509931	6.17762303469384	7	4.63457944048009	5.0206940052484	5.70681814268047	3.71284425196748	5.22115776624045	2.63671145954254	3.37460625392788	1.02756873112081	1.9927522722172	1.49335580626378	1.96117422151767	4.84514363076086	4.88858670833136	3.36605850865375	4.01169308103166	1.27772257506051	6.64670823030018	1.97532381685662	3.12417631473856	3.32911765228736	-9.41274292611419	4.85038611167917	0.796315961564426	15.0510218614093	8.72460132765431	1.82590687332367	-3.46566445157928	-5.57892726110047	-5.36297710724902	6.03824809376544	-0.841264394764396	-1.71492929605803	-9.9860366470366	4.0108731427807	10.1604585696773	2.29431768191745	1.96779961206807	4.4300826304528	13.4888089913656	-12.2770038614539	-5.15011890432893	4.68037936358642	-4.20194794360571
37	2.30467384120702	6.72622984702598	5.70863231826232	6.26156100922493	2.85751867549829	5.12929227651719	7	2.72332328211095	2.84102939453936	1	6.09415142523315	2.62813883694664	3.23110352053515	2.07034380621532	1.25199496768311	6.47029384302025	2.84045603588143	4.46391964144547	4.78326214943824	7	2.33078064110089	1.82285886040983	4.95913548936612	0.279733182192106	-3.27831056038723	3.35200933496148	-12.2952175268009	3.26465423853406	-3.4012379457641	16.4398660925871	11.6332782728681	1.35122377721078	2.12465727028739	-10.7862438312702	-2.59639258293299	3.65447730319933	-7.01425547245594	0.0451924166063205	-16.6826739356615	3.65867662853026	11.6671471096961	-4.15341273034882	3.61862291977111	9.8014654751318	-9.29110155113047	5.22995563187888	0.450530265834124	8.74769581833305	-5.11428721225071
38	2.35328959491968	7	4.70591590163633	7	2.70244850054243	3.37735893842641	2.31032372123915	5.89132946894325	1.98341597251492	3.43733382608635	4.64257980567947	1	1	2.47321950410511	1.87392670225889	4.48997163950352	2.56714990987294	1.08558475506947	3.88494211297606	1.56243371430496	1.1238003545086	2.11832573670814	7	4.23433457935475	-2.21359280478938	1.38445527159065	-12.9948458788557	3.00606721996568	-2.87077741496439	14.1729527844829	1.66439899183086	8.89669426503627	-2.52407850768378	-3.59717782897991	-2.29359215724008	1.77519676029123	0.829097912271332	-0.830515068750217	-8.37538154542022	2.94006883959821	7.8034118762959	5.94760965618432	3.6437770176776	2.2145378941161	-5.96450645449543	-4.9462449150335	7.24667740950315	7.4156670749585	0.386289741408327
39	3.27734442988606	6.26786721272061	3.28099854842074	6.71228617835597	2.81064935583503	2.92227623856232	4.31809944757757	3.49860386455082	3.83155985947594	2.43938451119857	5.18418227792701	3.40795006708942	4.39863286826382	5.63727255927507	3.10091190673592	1.01694636958123	3.87919739957001	1.6461328668213	6.09867770524881	6.23909778608306	1	4.27039418414359	1	0.672519284158074	4.93784687195902	8.26640682847148	-13.7191642094406	2.6793150420775	-2.49745807344049	16.9769675518225	3.20162167381769	2.36436270112039	0.583710429519876	-6.43445228932492	-3.25558112915716	4.25739541124554	2.10315311387569	2.64106312852263	-7.38124810135619	3.75079207670902	5.87482633651048	-1.90533615289132	0.906283226354608	7.69961753277662	2.13591347901486	2.22026991391662	1.16627676123553	8.68354344897335	-1.98298877120298
40	7	1.95563019609334	3.54132045822516	2.22111653018479	3.33616282108266	2.69837150249181	6.21310582017339	4.55634574789285	5.65774257284474	4.10797379197736	6.80462602192347	2.18221045234176	2.20050811449631	3.77164343507222	2.23236721551969	4.44766895233202	1.36013327537378	2.97852500863366	6.61267950573546	4.03249779413562	2.67653877859532	3.12481058847374	1.79981151040881	5.07632523078503	3.89076556142984	8.17246008919	-13.084153304615	7.66428850945573	1.16425477676466	16.7737267658757	2.44171627708933	5.03596405145696	-3.91690919599255	-5.71155404791746	-5.21737623259144	6.16232669322696	-4.58238557092896	-4.01614655691088	-5.87465503258893	3.367403984933	13.6251272349558	-0.838333402576873	0.464017777141745	3.77550553000797	-0.277533685827685	-3.17593722183279	-4.19026098852587	8.32825852383025	0.155663618382689
41	4.17569600231366	1.2803980175347	5.60432253090798	3.32516972936333	4.37197052018389	2.12960318894605	5.88707894258141	3.22025483893388	5.02909838852741	1.52084506020231	5.32315222109322	5.60901159589824	4.41492375294848	2.40620781790299	3.25914400688514	2.75571758941944	1.57433762823864	3.14382676345356	3.47059778955019	7	1.33666726703523	3.24806420512962	2.57575978528069	2.13383080701841	5.48412003745032	-2.44137926565886	-10.4023186173958	0.942406026699283	3.98571481482148	16.6748797022823	-0.0774632072297696	6.20129507718317	-4.8144694176788	-5.17658673302775	-0.306768061846625	5.14114481442339	-0.261000514980824	0.727154186460602	-0.988693543737565	6.90322284008918	10.5307521786288	-2.33158563559792	2.3133469651772	6.2008969546761	3.77579983709028	-0.581703514844414	6.5525351840621	8.45026761893481	-2.13991216710086
42	3.26992265984991	5.74717499482151	3.72859063402979	4.54554686634438	1	4.90596713328664	6.89372868917415	4.63533257319763	3.81859208440345	5.162905152529	7	2.75543818788409	1.23334125149911	1.43237656601721	1.54711828081713	2.28982846831557	1	2.08356841970644	2.29661837381785	4.97982114031556	1	1.34505168802072	1.29568471763034	2.61530866668802	4.81100180567455	7.91069595017273	-13.313484983901	5.35108614239247	-1.62701127304215	16.4612508080918	0.101481697732765	4.69284613872599	-1.37917814570039	-6.43730226859323	-3.82939854452737	0.725945763189941	3.66712574363231	3.11750490645856	-5.36207434212045	4.3419859713306	4.96431684931079	-4.14609424146888	1.79523240518481	7.1721315976087	-0.754981324583934	-10.8992876343052	-5.86931145685522	6.70424898172442	0.681320335626251
43	2.36290167054565	4.56384034549319	6.07779739106771	4.60550735644867	3.49062075545031	3.95397431567895	6.88598632279764	4.90674236160094	1.41213711336206	1.93837818309297	5.0527660973761	6.9341985853935	3.30680612693888	1	5.35516130200984	2.45852524365666	3.9105066153279	4.70779927858134	6.20141568929399	6.47418497097149	3.86865418758864	2.24885901832857	2.99336412480724	1.76630608404324	3.89391811957361	9.41802574814561	-13.9274509997817	7.68011153945274	1.16577982580116	15.3796202451624	5.9723267050356	2.50299336212367	-3.89024042739381	-7.0118836836902	-6.37889107432638	6.62686537918904	-1.39376360346244	-0.867145251812537	-9.10271337902132	6.17436422766634	12.018572761216	-1.66008271713642	-0.394480006823224	4.72169345897038	2.92297584660487	-3.78285442410815	-0.635018302120276	7.32073165946783	-10.3320299850426
44	5.23235082390631	6.55642459764168	3.16055626427687	6.82884028902705	4.74487771262035	1.29996056183547	6.71151893594575	6.91772047472938	3.30947875179808	1	4.38418423009264	1.23732481602011	1	2.14773121843191	5.08755099308466	5.23481702032398	1	7	4.43767322928868	6.16944169553596	3.716468564351	3.48439657581469	5.50011075118217	8.48579210713642	-4.01173911238801	6.4091983168088	-12.4821829385466	9.98948844370709	-3.76001340953411	15.1441926054655	7.10925246396368	2.43310007362863	-0.0562542154221315	-14.0387445759082	-4.26256487759617	5.43744949804652	2.23521321033271	-1.46807085817165	-9.01984350569798	0.235902766516425	9.89003964820902	5.2431983191562	1.5892559519168	2.28232993247869	4.38979451761869	-3.3470751860101	-7.46756704158333	4.09497321543098	-3.90976287665949
45	5.12097278979085	3.85606756052678	6.44378501490183	6.83318568477365	2.48156204899956	1.58790172043037	7	3.57610315120204	6.45163635939054	4.8719817152473	6.23672084478542	4.75582203477427	2.96569574265685	2.92880977489178	1.15960422467702	6.79916905759946	3.83791696308478	1.50487996837839	4.11147460203096	5.31497945371872	1.15365401220658	4.34733965172199	1.90228257230269	1.70167310450893	6.81057509252982	5.87254328140366	-12.8544337505985	5.41217815618053	-5.0779624769103	14.4605856719036	10.096469207088	1.25179959239726	1.95575388926746	-7.47554287558887	-0.806732548735626	2.85712306159297	-5.90098838482317	-4.15559311668396	-17.4891429887271	2.48854150228881	10.6620542015004	-7.83642842746325	2.36719169363729	2.85842418710164	3.69887747836113	-9.20662922410267	1.36003278655374	8.42337158324091	1.33459393857716
46	5.11374524401657	5.30376052676033	1.52191376915804	6.81485726245765	3.62573554507453	1.91282965086919	6.89945170442847	3.3559816529114	2.5640413053851	1	4.22799170486518	1	1.03461801371491	1.95973473352463	4.69697001296414	6.03291846287031	3.30973340516779	7	4.76222492014225	7	3.79341351291061	2.65912427526098	5.48057623672927	7.8932095893658	-2.96991752676825	6.16079082991076	-12.2070883940156	10.877021185116	-2.95002250015579	15.4101036584526	7.25780374000503	2.74382113191	-1.72445446567638	-14.3518234320838	-4.29629820928328	5.52057969059645	1.41804790337771	-1.65051298423071	-9.47671053162775	-0.151399014854027	9.44219651515005	5.16660155973673	1.19872382633469	3.2282706091499	5.32277202792994	-3.35381555186134	-11.7129315424707	4.96815836228115	-3.52406560989912
47	3.35198153787794	5.34806413115409	3.69445852110593	5.1522009021016	4.52402982754512	4.75290037378982	1.97138658822057	5.00403839204221	4.03314710641411	6.1308150837428	6.19963468929003	7	1.19477569622957	4.29535051048606	3.96063516780097	1.9873961062504	4.79009956187685	4.09603267414419	2.6189413784129	5.94347513899062	5.34123859457789	2.30839309039949	1.59626752709459	2.13837028734661	3.38075833103938	4.73955650931704	-8.2413990840578	8.95958015794273	-2.1421195106852	18.1558808739922	7.54159841433244	1.98914519218228	-3.07197731482918	-0.355624259859566	-5.07444237570108	2.87091483921502	-3.4821930782115	-2.73633940094296	-9.2683870739269	4.71847586883454	10.2911210376484	-2.03805497230275	0.373203788499999	6.67098907807834	-7.14342927726346	-0.390356318922343	2.51717937476763	4.85182399683753	1.36617189824729
48	2.74417082526142	6.40146874706599	3.57367161932093	6.32537641936697	1.69930728036028	6.99443067700514	6.857352293705	6.50259233676435	3.05091783494508	5.58474348508477	5.47732860607859	1.62524379648965	5.20256454172928	3.58358281281376	1	2.44392863259196	1.66504153083071	2.02456302259493	3.2608222215839	3.56930610248234	6.14464061521786	5.16613220332507	1.94160909586046	1.94916865652681	5.72396913158007	8.08729771603241	-12.7545177633011	5.26516145960476	-1.20718206530449	17.9506043621205	0.943615620051019	3.83852161063918	-1.76604867438911	-7.46681750154346	-4.12268372069437	1.45355585177721	4.40478814520016	2.93775942453133	-4.583158879677	4.32377216631612	4.91735394479919	-3.77620949457831	1.35338314730582	7.97975401649518	-0.418101592406985	-10.7121809417522	-6.20946039750283	4.58287390980349	-8.42577697712921
49	2.15956641501067	4.5468233206097	3.0488991894079	4.84556298311983	4.09444806722439	6.59294151842172	2.3407863875622	1.52008441864283	5.69864220907275	1.58893845488839	6.61827841961227	2.45350591166655	3.07568450711846	2.88807380461556	1	2.0724191761796	5.47865976098181	2.15639426201017	5.33267021121969	6.58987042413637	6.16613398491056	4.64210578400881	2.16260526054647	6.13967834533802	-0.947058670224137	3.83250257846213	-13.5044660885293	9.40398050860496	0.494245571952361	14.4624994658879	3.58838559916045	4.74795450164666	-2.94580992590758	-9.35240364929059	-2.05125181033029	1.93874361183822	-4.70918425261356	-2.60162371246985	-6.91099899551524	0.626355097519003	7.26220283732351	6.41519717356361	0.847028878446457	6.69348333863853	5.83526572997567	-4.43051781179085	-1.13970527065358	3.70042290354814	-0.0232198140213378
50	2.86882681860745	5.17640993044919	7	5.59429531036852	2.74959440786116	5.50708140558404	7	3.73932225248458	1.71814840832206	1	6.82371032814183	6.56091629149109	2.62103892702	5.02869720670886	1	3.31204741991086	2.47976272573824	3.41019715957375	5.88444929513778	4.59897328989927	3.587382555796	6.26667709414217	5.86953377133691	2.13701094467878	-1.36044779060508	3.28923122914081	-12.481540722013	3.00787196494205	-3.78736658645289	16.3385591707251	12.1645491930703	0.605954333207283	1.84023649820759	-11.359261059233	-2.32122445040904	3.96033672615137	-9.08642549901629	0.198576004490662	-15.6885955308694	4.09124494039816	12.0574224914505	-5.55835744591308	4.92264670386793	0.348504779323789	-7.87981571184549	-4.03283830166785	0.35566874206386	6.88746362323704	1.90191125426902
51	7	5.4354556047412	1.90365256987701	3.71973134124338	2.43465150029787	1.17027883837698	2.71567566216405	4.46177507935207	6.00079714661788	3.58111853979973	6.99937525427651	2.19613458069642	2.22664684080101	1.59527262981626	1.22543441527452	4.31418073867676	1.35894242725861	4.18716975305439	6.69188060242536	7	1.80812066915678	3.7447706793897	1	4.87117718495618	4.80932433563658	7.69407975515717	-13.1351312325521	6.66334976200457	0.924936173185221	15.0560664180841	6.25506405793724	4.16951564203101	-6.30260780003144	-6.04945617036969	-4.88494887030237	4.30918982513038	-0.877675905425433	-4.36386172873243	-6.79288079582588	2.96396472702054	11.7857630372567	-0.269208192922017	1.96467964971668	0.12642064716234	3.70892648020466	0.129428197996833	-6.19192700215103	2.61658532938436	1.05293163710641
52	7	5.64887381536001	1.46486299134308	5.23887611140785	5.35505766188578	2.20334506370867	6.23588454440799	4.5628015667453	6.37832613148952	2.2647110253787	5.53021746542621	6.23729916620946	2.35453743268486	4.84442928423119	3.67922542644344	1.65939616727136	1.95815648754188	5.1103453901002	4.77243421684598	7	3.6840257601978	1.54749055062461	1.27786180211641	1.70351113139576	4.59498533765051	5.43984097754102	-9.36198976487198	7.02863099425006	-1.03333671731092	18.9679234640324	9.04482837422062	1.65120563231404	-3.00481320123661	-1.18594487502088	-4.61669027245147	2.64512335938518	-5.03662306323003	-1.92091128187389	-10.4658340519715	3.51738994615923	9.50681296940961	-1.34705503129918	-1.57704337368943	3.8967426606401	-7.7612267902642	1.90911891161788	7.84513554283869	4.88043058122303	-9.75067558479669
53	6.36443359979346	4.79184814778821	3.71865200572027	6.05615976775358	5.91248504347041	6.26446804318875	6.13300231717451	3.85756618183253	4.92721167447107	5.65547070223981	3.40290743884781	1.39296667609775	1.58202503418908	1.86231972349933	3.03977306630781	2.93006894269676	2.26843684418593	1.53946808591612	1.85288801656686	1	1.64446765614725	4.35761254493739	1.33436734151158	2.33808978500866	7.04977471211379	4.22581988599859	-12.89601019558	7.8983983665809	-2.93687900256445	10.2591257684005	5.60793989802379	7.56636207201263	-1.49789717624354	-3.46599162038756	-6.11933686171621	0.852160175948429	-0.965316678907997	-1.36218819849322	-9.73897162744374	4.97725289738473	8.63587273682337	-2.872825446643	8.31997462749017	6.03437108582843	2.7103601081672	-10.374674722048	3.12602081587754	4.11715785095888	0.281940571317341
54	2.14703936932358	6.45156453136809	3.04579642356202	6.05809957690325	1	6.17259678754883	7	4.65304128520257	3.04467391403287	5.1159588511425	5.04200788452936	4.67908946489102	4.58250956912505	2.91893900038889	1.19272991435859	2.60919589675502	1	3.45900757496422	2.39436102651088	4.19452627948444	1.03138150799263	5.05987504595386	1	0.977814081734289	4.94628094939622	7.38620210397135	-12.9302316980096	5.41509115527648	-1.56881882050522	17.1457503474189	1.28309381299165	4.03780127775375	-1.59889179399788	-7.12021175869284	-3.51972095041057	1.67189798663955	3.21631644494212	3.5215492837696	-4.56850490353108	3.85276662370126	5.15941533735973	-4.80074228342302	2.04475792360015	7.09428616573432	3.135222163477	-10.5734127023273	1.9609525017538	6.53675014424966	-8.42148166412312
55	7	2.79495578519797	4.52547791129324	2.78214666111178	5.16377377865885	6.05346353700034	4.86177597343891	3.95330341693951	1.53701220185439	2.0851118984473	4.84990820813504	1.20618932377052	4.02561165339552	1.67613714281138	2.49740121663699	3.6390090392275	5.02138718567604	4.59301403258305	4.47235394115998	6.70680821803049	3.70889933417878	1.03394730591648	2.888633785762	0.828708184788463	6.54685081244595	2.24262140910367	-7.66864984411898	9.09015284858926	-1.23489644109204	16.4870721796568	6.44229020207205	5.3820264546513	-1.23290081932341	-0.36262825822005	-1.93947520155691	5.96259445366905	-3.96355608519345	-3.22917374076626	-11.2376995487594	3.16175623778933	11.8445722512786	0.586419240853853	-2.90421020931264	6.99370706814047	1.40785276492136	-3.1456064452414	2.9758685435026	3.68829234022059	-2.97761992379936
56	1.34073126562628	5.39827784454674	3.85371645741116	7	3.45518832913861	4.70580715211835	6.26814972975106	5.96488790616277	4.84035816805616	5.96848262191445	3.78747525177986	1	1.82372353530679	2.24102146459336	1.71433011421891	4.69620340749089	1.40682133686487	1.33768524881291	6.14886658619704	1.0532876904428	2.67712190765324	2.39473023341782	2.35586889760755	5.8608285082166	-1.77231743331068	1.04368615173171	-13.6604482985268	4.31283604111555	-2.8408500353958	15.4878758381664	2.78952726202989	9.70142370876099	-3.5792330197636	-3.82610567521961	-4.68715530435184	3.97209645324231	1.89536868076789	-0.845123549592044	-7.4325982621149	1.6925677139216	6.20825975486015	5.0603469117582	3.70018562098632	3.03272664959827	0.159639812114506	-4.06991178453011	-0.380775584398853	3.60367449514975	1.74670475380128
57	4.35572537515187	5.61073017878058	3.00112108870287	6.91532518246405	4.71518256123866	2.27024064049695	6.88351355787609	6.19090562346417	4.06284906497907	1	5.15100946527594	1.09277635614758	1	1.83457707622427	5.34770670846143	5.41409230246186	2.11545146399964	6.82756449984477	3.79497231739753	6.30078204529632	4.05625039099575	3.48817705874349	5.2661201585754	9.1367313519234	-2.85483008345541	6.45492627530704	-12.802501557529	11.5743601361126	-2.06484630500267	14.375574030329	6.91764775718142	2.4632771310122	-0.927929828318206	-14.500174448341	-3.34520371065319	5.06682840977723	1.73210302529837	-2.39201537497825	-8.77406906978515	-0.531868076601906	9.67926379648158	4.98279125273085	2.10121447209014	1.78376518135069	5.41368489917428	-3.54079285202534	-6.95898245621482	4.80273733758821	-4.83992100476171
58	6.26024013277985	5.88948229634753	2.36565633460481	5.71225004583341	6.71935869211812	2.49640019931117	4.94448116775754	6.8662818885273	6.38466694269089	2.92949796050472	6.89857254482288	5.93675305473786	1	1	1	2.34124904067846	1	5.92292319001786	4.8755335640962	5.86947277257726	4.54893556036824	1.52126657999612	1.41683257831561	3.16331824388713	5.28730006483982	4.26087316975772	-9.93226114899516	9.18489609059873	-0.231582038434691	16.4476277692529	7.96720318612421	1.08982711209531	-3.55166996298961	-1.17630592352922	-3.73179262725816	4.4244927775644	-4.18912131517541	-2.41841321974072	-10.5650173593815	3.68539378791591	11.089445361705	-1.65266867644361	-0.766164085776103	2.83652722144346	-7.04835528752657	-5.26070392215227	8.94257022832373	5.77986573149188	-0.0682811836830832
59	3.43387443539294	1.89776610920995	4.18001855546078	4.01148613088803	3.83084275590031	7	7	5.34150298984652	3.01444146028068	1	7	5.15993515014533	1.44387160967891	4.26326162456088	2.80643551054981	6.44797934076825	2.06843487848454	2.54493523557144	5.14655759595293	6.35004755079025	1.54404918297762	7	2.2148254970511	1.59028994105843	5.48624352016229	-3.19308509539891	-9.44208385286333	1.06682672453354	4.17794064114977	17.1126485928188	2.03596220787261	6.32369622627496	-4.22242237801295	-6.33441738116955	-2.21745988657891	4.73466598528842	-2.06646730019642	1.26261815055373	-2.0023501911508	7.3158401046153	10.3945173029012	-3.37862222623883	1.36272554059378	5.31883771635159	-2.94668478986228	-0.100711344803678	1.0976537557084	11.0508917490307	-0.0343565021694853
60	3.3309778498885	6.35296752116375	2.24239004926616	6.05357411224135	1.79438671768766	6.05354387310535	7	1.40596575562378	2.56878578084756	6.23878753347963	5.8291450822172	4.24972519739391	1.73002990683447	2.44388842715234	1	1.41917785259909	4.31624469749349	4.48954599217786	2.75837344272752	5.30491291618374	2.61354965588744	2.4237331575722	1.40011952560965	1.65337659993718	3.84926386584621	6.76168893382026	-13.9887042530978	3.46319992018169	-3.42705604157558	18.941316165936	2.69617113560472	4.27891849010115	1.13401910828795	-6.99341472495398	-3.89219636104492	4.35572187414153	0.698317817332235	3.58823198279911	-6.41891110604181	4.86533344260954	6.53994530645727	-0.77640833022328	2.44583556668308	7.0060431886747	-10.188381795567	3.80613500349038	2.33707979525613	7.2454490932055	-3.75268015814732
61	6.92139806277998	5.57908055076431	3.15427742820071	1	7	3.07402478197321	4.26898348536057	5.12558031816655	3.37943550306086	1.5004513422522	6.07712858207439	1.37667744165601	4.11089755537394	1	3.46766801577908	1.99380861458537	1.61971691657474	1.90649075531134	5.56878841124808	2.60204930529987	3.91264626378866	2.39186277645281	4.20455603978166	0.83678590665716	4.23462037476068	2.8943410626782	-8.66034076364954	7.54319424944803	1.10531144564015	15.7311099047234	9.14987017653728	2.05063826974683	-3.48567284611057	-3.11879300330427	-7.39468543036969	4.0663508568389	-4.12342764732334	-3.20695480656015	-9.459944260944	1.67387484401023	7.2511796321737	1.12689476892776	-3.41391983263486	6.54307759823172	12.3478418351441	-11.4971615894147	-8.31232618786696	3.1524955753436	-3.14299761346497
62	6.58704736194903	2.48607669438812	3.9997784056049	2.7582418565575	3.44000370739934	5.30605167440769	4.71411907735968	3.87234212641701	5.47709386828699	2.37859806500952	5.08703448088218	1	5.13942701829831	3.55481458547775	1	2.79477247574761	2.93564252573516	6.08224919138502	4.9317119536239	4.09641172426967	5.8772453090189	1.27817509333367	5.19370954242162	0.978061544556299	5.24820616809608	2.21501399941938	-9.38410410722348	9.71844069438756	-1.02079641148448	15.9230514166367	8.14924140998681	4.64023498476517	-1.24059614595425	0.302151458202442	-2.91898995281731	4.84135882533044	-2.77954967496778	-3.36177667426473	-11.9975320335551	3.51145356757679	11.0073008901539	-0.23638599112088	-2.37545522434692	3.32889517272723	-0.682076072574478	-10.3120091573674	2.50994612631241	5.14427931630321	-6.93402897129651
63	5.041121247633	3.08677785409487	2.74730073793297	5.40724892636963	4.53677970405812	1.72182085113443	5.86610719774166	4.8569777057936	5.47822030560875	2.46113028029874	7	4.38871034546303	5.27102531714496	1.28644149943509	1.52621016393853	6.6149783381938	5.27771254957184	1.71751560573139	5.76820461521833	6.24130669476066	3.29434944070823	3.22402692018935	2.585402517529	4.96083991110954	-1.36690006289963	3.73017606400762	-9.19327120299253	7.02585567298578	-1.57390906133117	13.6466292469285	6.76687459882422	4.15372231841699	-2.83052586851144	-14.1749717630275	-6.55216990066187	4.5540556260637	-0.530724890748522	0.186697586725474	-7.68550545479366	-1.41031020023633	9.67663260492465	4.86278049002754	0.553059200748406	5.46895833678396	-1.74104600753919	-0.166132632076673	-3.35695774866907	7.16627603064516	-0.433192186696359
64	4.33546836675878	5.75177457342899	6.41345704322973	3.33516257340519	1.3580026702371	7	4.82910244440021	1.5920161221965	1.34956575098053	2.69577382562847	6.24101551563878	1.24296027878516	4.1193823793094	1.13850498550718	2.34233247536029	5.15167208196437	1.22098351843296	1	2.34317429545691	4.43211874402285	1.19392509162989	4.66331471510533	3.80750921575893	0.0926683893098252	3.55326667613888	8.86202926690494	-13.8067013267669	3.76086652290853	1.32302301787714	20.6521270116395	-0.300102140640418	-1.41665819717325	-0.986931511511764	-4.8902567083246	-4.12312944957988	4.82995593874978	3.03684605864557	0.819616981690878	-7.23196483211766	3.9526192036513	5.30431276447791	-0.692670031824785	2.15113953688915	7.39641567746154	-3.5932560780869	-12.3890403666619	3.04448320313505	5.17029929422139	-3.98349473074081
65	1.19635310434296	3.04080270435403	7	3.45046862046557	3.83355417758323	1.93371792865401	6.69235572547863	6.10246917021828	3.398162037278	1.65792963252525	6.09166173594237	5.48102872708241	5.84697414559321	3.25063028593177	1.16574467733683	1.18444666174816	4.53221047830731	4.88532183121073	6.74806803717128	6.04618511263763	2.88962889530091	5.24234823580982	2.30012497925331	-0.401048153128974	-0.722162484375638	3.95027064954461	-12.8463803916072	4.58913243987897	3.13133440813215	16.2816310093962	2.44322766091338	0.518024167611142	3.78796946831189	-1.08753652478143	-5.98167561074555	2.55157704837898	-3.65333584273785	-5.2503098977047	-13.0632269957558	3.63585873124758	16.2370660021938	-3.98802521611682	4.69247211669404	4.77274954106709	-0.112321188261284	4.77813260826295	4.08220777481313	1.26168127741971	-2.17708551630601
66	4.24597963559767	2.15592748530613	4.59981998835788	3.21767197164843	3.76048323434166	5.935012661832	5.72375715925061	2.64533964772646	5.71340830042471	1	4.75026478768864	5.74921941841967	5.02319680344615	2.8618389293995	3.29824475010334	7	1.50876903969807	2.71653879083732	4.26726871054306	6.31038976557155	3.71736340085682	3.45441518602411	3.43787761199543	0.773500943057347	5.23772555108954	-1.99373620440675	-9.8422565243102	2.17390842136554	3.63551588382904	15.6072925686529	1.49661539642181	5.25368134872024	-4.68130726216916	-5.577509272436	0.220366925649	4.59655628300159	-0.629888634497347	1.07180287416887	-1.85458971425864	7.2569205916987	11.1326779118851	-2.36770338559593	2.03372501911898	5.91362687407189	-1.80535730106879	-0.967277876830786	7.58074323978681	7.40054008818532	-1.4643830898031
67	6.2588419131918	6.38397285131892	2.10105254572207	6.29083258292404	2.61092384702664	2.6078086893708	4.46224313011259	5.51678253551132	5.05756356076502	1.05943322331527	4.53524767020557	6.38895698842079	1.36526727308404	4.22953934545418	1	1.27227576285053	4.0726844115396	1.47652351141622	5.56365670078415	4.25852619912777	4.10841757778861	5.24807124763551	4.27603994752904	1.54620541326143	2.63875712066662	2.53163716422839	-14.7520913242138	7.79370657852498	-6.20833470418864	15.2723400734747	9.35858446315651	-1.30923279355618	-2.56953698326985	-8.36259966576203	-2.66431085203041	0.356096697453728	-4.54758789731588	-2.9501858080474	-13.9416083060322	3.51636534640944	8.89051984760274	-4.04360584537119	2.96843810182666	3.22386296265335	-9.36225460272213	-8.77832010927076	1.37730676340978	6.09523815610045	-5.31543707130026
68	3.07861273472851	5.30910598620872	6.34312528524048	4.92296601974601	3.46953644026058	4.76055249076967	5.7953456864307	2.83849661540231	3.84357957898981	5.95085249088725	6.05858540037984	4.38143642487388	3.37087146387262	3.11903391847901	1.93490454738028	4.70759040358902	2.30421884953655	2.41431856332065	5.14962180570542	5.58570912596766	2.50309517419711	6.7257221316381	1.89742205866538	1.19240180198885	-2.28484271000386	4.04649938284072	-11.5728344645644	4.00345211729889	-4.12611058225157	15.8938548152171	11.8667278292409	0.240133599144095	2.08290477131115	-11.5000557580327	-2.25655795535062	6.06741996504989	-8.6329962530547	-0.242097994359116	-16.3388551297475	4.91078569268894	12.8393509272978	-5.87346714311947	3.63307521593516	0.751912185512072	-7.43549859447543	-4.2558689620606	1.09728425928044	6.83164153096187	-0.207773037784304
69	4.16386676567335	3.71352799314637	1.40795519176061	3.27688036258014	3.96092428393306	6.37392285394479	1.39957482747807	1.51675663670501	7	1.20770387039785	6.59857513598225	4.5526011681853	1	1.70971389832262	5.34340235987137	5.34802955373689	6.59998190784734	2.71895326293758	5.85887153081788	5.86608381697573	4.61144042813254	4.4911375559418	1.94155326750295	5.33512055726485	-2.32640602787538	3.82033964535435	-12.2853971835424	7.18198648491221	1.75797753675377	16.8108504293942	5.84250540120285	4.76768196077195	-1.05473549894114	-7.22957703194532	-1.85507852560559	3.47616037144661	-3.94833288395476	-3.29024400878167	-7.15553013639548	2.04935685958993	9.65755408840033	8.2655972370506	0.109123158960587	8.95056646892638	-0.894134004628193	6.91188592843829	-0.613686176322718	1.58412774053196	-0.379640734921159
70	7	5.44484125912375	3.00124756698652	3.73719216930682	3.3052526111911	1.26113922473072	2.80949142074669	5.99699880926866	6.15433307431192	4.5931480409164	7	3.13547977209479	3.46173492505383	2.20880233571341	1.98210111748893	4.34184307670462	2.36198665137745	2.73798351175768	6.42084474197375	6.51983608499277	1.69658598935766	2.39116040252806	1.73008502005152	4.06566374292607	3.82291249208317	7.03293345391108	-12.9807115646467	5.88774528399497	0.746679467010091	15.8181438891798	6.17564399389121	5.18154117306606	-6.41722625938542	-6.05906119291829	-4.60170312661132	5.02755408173787	-0.943366950679611	-3.44075677159518	-6.88386446467928	2.85122651544989	10.0797828959225	0.0765457278185006	2.13714534444058	-0.823202026651399	4.28082131948028	-0.792365581343884	-6.17017674881081	3.8920847017227	0.705828961275306
71	3.21246041811879	7	3.60814064889643	6.77197017947163	3.69907631858659	1.44192309714973	3.66162578341723	7	6.48266829792061	5.32833312628193	7	1	2.47811408706957	3.04918108754382	1.52732107619063	3.0269111114603	2.61851547647261	3.49876119939133	4.30100336696208	4.64159400616783	3.4271300011187	4.28455127145953	1.20519736272806	6.14283060676457	-1.00393170655983	0.834410749055296	-14.0988402466993	5.81636358453666	-0.668437217229423	16.4662424304304	3.48672950865621	10.4070041350801	-1.63809873929952	-3.03767176492146	-1.7104038633085	1.59062823019805	-0.144460278522385	-0.287512580846505	-6.86483708556095	1.16818880569685	6.6870515168625	4.51961557777973	1.24790608564198	3.86422552108728	-7.6769233835239	-12.1383632617978	2.73772335289294	5.03337129924357	-2.63844795630395
72	6.84159022974748	5.42818154995186	1.9119769944679	3.34358527680545	2.65838441627875	1.15447201682547	3.38724574733983	4.94597346636414	7	2.11405607876634	7	2.11981155522029	1.31120024071717	4.42802634140392	2.0551215682756	4.11142495552611	3.73181534524312	3.09737034534679	6.65003148904574	6.67446029026851	1.83333026756221	2.26383527676291	1	4.07063708082988	4.66653089273707	7.17479345451465	-12.6768270322402	6.92624091699718	2.57969093947485e-05	15.2963829053449	7.22132864878714	5.03182691091482	-6.59326608635986	-6.53843502855024	-4.1473471123662	4.43520310593065	-0.873941674595315	-2.91569530294249	-7.60740847694472	3.58735218867908	10.8476937772479	-0.584215322205976	2.60972055974197	-1.03281434743318	4.2031424697531	-1.05635515400858	3.31855676683724	3.84697043284486	1.61448741716499
73	1	3.53913642953699	2.86520561285546	7	3.07827523642492	7	7	5.39738347979056	1.44716218010814	5.42297119959592	4.37805308868753	1.09488707558203	3.51791323125587	1.35603952065785	2.31283967261448	5.85392757190695	2.11237115451812	1.98455418770152	1.40856731173539	1	5.34190714885012	1	7	3.6321600714399	-3.22766767522269	2.42143085805404	-13.1641975501153	6.65297608713847	1.02951486942877	16.028486343843	6.24915991607324	7.3531239661176	-1.60377450362872	-2.42548836691696	-2.25062303592845	2.73447550963327	-0.829806453316626	-1.61299911773054	-6.89169800276912	0.484539682263252	2.61216282927399	4.02809156976397	3.35499843633814	8.61931449002715	-8.58630005503161	-11.1192811667718	0.307575057847066	3.26346209321773	0.0668253925851862
74	1.10633581413254	7	3.07356418582161	7	2.97757286688372	4.8677467437421	4.67074605735864	3.73236114753823	3.33000034257807	4.32061646751055	6.96439163157296	1.87999028658191	2.10650011828212	2.69997848963009	3.93737422440104	2.65768496061014	4.67943731787707	1.29593006729064	6.6990190716107	4.58700367988523	2.71312366243477	1	4.17943009341093	2.55660972023532	4.76531927380802	8.42103718940341	-13.686519803182	4.75471352288156	-1.69179167884185	17.1891109999532	1.35873790555028	3.97795842630954	-2.36564500152881	-6.56243824005131	-2.70053886707075	1.46172159254247	2.65957042398129	2.64680979478689	-5.29969690179978	5.56294512724571	5.77677841339112	-4.79432207408444	1.27258197516169	7.4249816133836	1.45379321003392	-15.0747478177463	-8.48894795978038	10.7587204465269	-6.88985380460533
75	6.76437875422481	5.99643400975333	4.59324932765128	2.43261360631984	6.00871243878451	4.17433963128685	4.55142710907185	4.89487233860774	1.51004481661033	4.21764764718437	5.69649332092138	2.95099124570146	1	4.3325826741874	3.60255749021184	6.14730039029104	6.54390419462416	5.13192453569333	2.10984894531879	2.11432428815996	3.34067814804413	4.37479511377065	1.66115377733884	1.54768783801927	4.22775611579505	5.89687007674733	-8.27069535581254	8.38050841884626	-2.55895767354001	16.9979845674118	7.13872508507161	1.55610225129109	-2.42764858526258	0.0735651880256947	-6.19221212057104	2.71346830151597	-3.89207471560511	-2.38719210804596	-8.68109606678853	4.66559383864662	10.2724333783988	-2.74672358503176	0.179149093458894	5.87159744368872	-8.18865167128164	0.265736837900337	2.89656684701153	4.90271983124904	-1.89000168330447
76	6.43277990804876	4.1503254668436	2.13588684087739	3.84806177166777	6.67431248862025	6.74423206666093	3.77267945182078	2.90590548516543	6.09914393882429	1	6.92668211743158	6.79731578666672	4.55950139691839	1	1.61986248480959	1.3887106869474	3.17197290511905	2.5840462286959	6.17587226555782	5.84705910137239	5.25071180289506	2.95163014019501	6.06487679894304	1.87045917136066	5.57606712294309	3.48790338067112	-10.2605289369926	7.98268919796398	0.430278494307168	16.6477174629745	7.948674009012	4.37080682555151	-4.56429721626238	-3.48239337162814	-9.19303183960308	5.54519606490326	-3.64992357453891	-3.21493613355856	-10.8319538914666	1.93792744753272	8.32362365312586	0.110683905734237	-4.090329191304	5.55497336898391	13.0388390125315	-11.2766138014461	-8.55478268875387	2.51066689577426	1.90463248154455
77	3.83647969299936	4.88702851746522	7	5.32144587464021	3.90489553323347	2.10773541269766	6.44669864379999	4.48692098875247	4.40916962654595	2.72469997370596	6.58481189630118	3.52099501463426	1.50342258519443	1	1.77262462061544	1	5.50357740480216	2.14417739745693	5.36271560883315	3.4183822850289	2.06174526229728	7	1.55304940655015	1.41323434770256	2.71949445811941	5.61776864204957	-14.707725027223	4.37277561703584	0.469956262628674	20.5439051000503	-2.10080362161783	2.81431005760324	0.852194163109367	-3.89134698256866	-3.38729238041275	3.68907560933991	-0.0224686549325844	2.66000125955508	-6.03507885642916	4.96947358048627	7.12577305779266	-0.373848862390027	3.11822138289672	3.14311004666437	-10.3871528716757	-3.63472009471057	2.35227663751209	5.49040489195492	-3.10900111846637
78	5.3787358939677	4.10697901313163	1.61761539854707	6.43355210070702	4.53877543164386	2.27809100218042	6.76397889108612	1.5978684920994	3.08483156323355	6.70296796739152	4.75787165009671	3.06272729546903	4.14123475369656	1.5832992422414	1	4.15805313124808	4.70228321719477	2.1221003614421	4.17814037165758	3.16274046258703	4.1109659962294	3.62996719692088	3.13674053585498	5.34503878861419	0.655882064729716	3.77057319396013	-10.661561746854	7.52494506588708	-2.37071338816537	15.6535783730669	7.97585548573746	4.08185551780075	-2.80879997095285	-13.815149847481	-7.01615375231536	4.39907489015767	-0.154952077179955	-1.9251703244387	-6.75198279899743	-3.42464638473746	8.54725206828784	3.89856919688741	-0.0806681838685293	4.37983284195779	6.66594513219633	-2.50018361414455	2.47564337119187	8.16161591246934	-9.91650253306671
79	7	6.61003718509423	2.64296875305553	7	1	3.59431860356733	5.54199429301275	4.62485569118101	5.03263307826238	3.55459356263883	4.72996597222104	1.01065725330382	5.55795165515339	3.10685087337021	4.6559419835192	5.58750525656063	2.80488761092069	7	4.70374361722664	4.25536362039234	4.68385922673705	4.84311055810705	1.51815657245332	0.509103700268328	2.09790643121649	3.02333190380035	-16.4462937861196	7.12354375079503	-4.35366274282309	14.5725201013586	8.98255305042172	-2.01776156489965	-3.54946893663158	-8.79060090415427	-1.4646941611587	-1.63557508987514	-6.75717272425967	-4.06656087557006	-16.9611540599876	3.23248904801675	8.50972028574228	-4.673145304593	3.44127095296261	6.44093601894218	5.09087895697464	-11.3258159634637	-2.21534298034596	4.4883051983081	-5.96876130795011
80	6.83265199953411	5.6063475587432	2.55566180233396	5.6710730538772	1	3.42041356202821	3.28894114464947	2.93394783189696	6.41035840316093	1.3945183542945	5.53907634833533	3.04531679879346	2.25986665861076	3.67152576888683	2.19277653438746	6.19173283550152	2.38253384911649	5.77505387053489	5.54818430320799	3.09443655409665	5.41321390159435	5.22894608204303	1	0.441162908361965	1.71799115518301	2.85085736017031	-14.5868102270493	7.76551800444423	-4.28222669912909	13.7734239366672	7.96789401888677	-2.56605662469274	-3.95247570001395	-9.10661613872627	-3.61331280197752	-1.09853105262726	-8.50910168386534	-4.09710826028247	-15.6370621005802	2.61780944933085	8.18851660890285	-4.85902821544291	2.94082966278622	2.70937849789262	-8.52157518813155	-8.62862683392113	-0.937384323689703	7.46790272934896	-6.53440022367921
81	1	6.78545879514288	4.63915679562978	5.80979738667311	3.5828703980533	1.4424977582546	5.28918202026152	5.96559971875306	4.45924848845622	1.51412928224708	6.87399102911532	1.8129019011347	5.76608988197923	2.68008549895176	1.2153311157943	1.18062060080769	3.93927867978888	6.38492867407085	6.40753542031017	4.97447836050733	2.47417808307752	5.75354980522352	2.8259827906814	0.186059044544628	2.67863136969679	10.4358829364596	-14.3469205140302	4.73970991025984	-0.405484848800068	18.0935316286293	-0.668269834881616	3.30473863176931	-2.94932772667359	-5.0077192389776	-5.66008642124961	5.52218533503198	1.52360440233051	0.821777093156172	-3.35628751806149	5.61209329501368	7.57356121410668	-5.18592441310997	2.14791069438803	0.661659389033442	-3.37314589051831	-12.0109995647553	-1.08518123027983	4.71284747464593	0.896855559966278
82	2.69072811988449	5.13967508793473	4.67101852397975	4.02614196013293	2.22231868582406	2.2425153559722	5.6406801150395	5.92313758146381	2.97876901295838	6.6567394965979	6.78695140432044	6.06350323341313	3.96022411891933	4.51472770955061	4.75746043012336	2.28331560973278	6.21819220361034	3.15936567198476	6.49807966660324	6.63786756982531	1.26770032632781	2.5982269798952	4.44616975087921	2.52281657333623	3.60502635145649	8.47830107077668	-13.4156552324057	6.1654878911255	-0.617527863308017	15.7362474223009	4.12497406174026	0.821299503184625	-0.175536260814794	-7.33095210574213	-5.06835919737263	1.82174774948586	1.07242384636112	2.19857275596475	-4.04138708070959	5.07277511945856	8.82768014221809	-2.52456123907626	3.70623160589703	8.96917582811027	10.2188295524649	4.69702221480787	2.95758137676385	8.20723199044747	-4.28320886292259
83	2.68878365576432	7	2.29624556443013	6.6950219429454	4.90000250384042	1.45189895511734	6.60384644781973	7	6.6539408706258	5.15019761587897	6.41032713483841	1.47730545516455	4.33583340653201	2.58472763012916	3.8149253243351	3.51486955800927	3.52903201343009	1.16855049287568	4.09967551007431	6.30800598734699	5.93717178581487	4.83118412010365	1.51766432797969	6.62328358210857	-0.900792622347609	1.18975091535468	-13.5834413293282	4.90396784916452	-1.95982959640398	17.0850531146647	2.75887995417235	10.3793022349253	-2.40142502317042	-2.33825657287582	-1.6260556015254	0.203221653717278	-0.315148878122175	-0.801836565354673	-6.92254566657814	2.06656759302251	6.40525488472344	5.28173564188872	0.565008142595586	3.65054287604608	3.94237536950707	-11.6011805045183	2.44728533042439	3.05934240311668	-3.93645661064222
84	4.29538677637405	1.70690439989082	4.56522844478691	4.32113431586464	3.41977416447637	2.54515055698965	6.4707455722341	4.5062873908434	5.31513832605873	1	6.45870896679831	5.76123185285173	4.7866734687457	1.84753826045422	1	6.69706276448877	2.19042864768619	2.48078809775848	4.35805859528193	6.35351661618532	1.67140612566927	5.2422462562729	2.77438222419938	1.63766532415254	5.48683524104317	-2.02641855977208	-9.52897275809729	1.20390006832056	4.31307503981361	17.0781262165485	0.456724918683345	5.75036567624724	-4.82143837879861	-5.69225621321657	-1.29958250330937	4.28407689184418	-1.70439555787257	0.393752104199044	-2.62865742875998	7.3170048524382	11.3984450353787	-4.620055946815	1.51627031980304	5.91004316289452	-3.44497404764646	-1.71455959912143	1.33067796822233	6.53253829549603	-1.52341300675461
85	2.25389179068073	4.23524552927544	3.54476628667683	4.50249267404556	4.19008108750884	1.41333638052634	1.90459271538489	5.98592217711805	3.41997207292244	1.06233892056785	6.43480464572778	6.24079982589052	7	4.16580985312785	2.84731867720278	3.8312842096555	1.49872597493515	4.64710999337597	6.769648311604	1.00391644533394	5.59779976205552	6.49689935288283	1.03574564864018	-0.860379521829443	-2.44195873099989	8.11227550108438	-19.7573351162659	7.91393903104151	-3.21788159110173	18.9707333799568	9.10197575758722	2.21457069824696	6.42153386819767	-2.51906565772299	-6.15224272412346	4.76514700750785	-4.72558708773485	-0.138243539385164	-12.409561745208	4.31033553151579	10.6301509424327	-4.9633797304437	4.57229402824279	3.4106844571502	1.10749128564054	5.43589027461353	6.47867467451603	-0.493158556902862	-0.594383385753981
86	5.75119585249894	6.05148704857811	2.51088910249613	7	1.09418341772802	3.26575673030923	6.82264003027748	3.6339383146349	6.92002526299447	5.0193591293731	6.57626528953466	4.70739556126417	3.41599658125671	2.16451232775844	1.18125955476386	5.48387264302194	4.30882826027353	3.81602513214707	2.79053676527398	4.5359874245713	1	4.03120042951404	2.84710127299395	2.10158589293577	2.04942987338319	3.70405547836939	-14.2641372650908	6.9103768023207	-4.39624819498056	13.8795410157349	9.86440314946016	-1.71695506410044	-2.94781465688801	-7.51188576865076	-2.26979590206743	-1.34950283769936	-9.18308320389086	-4.06688747986277	-15.1526523463594	1.58888201826859	9.45027619075867	-3.40195862082264	2.17420992923398	1.18256994289397	-7.74438616564349	-7.68311065929769	0.413538285603879	4.90631332087945	0.720874360256691
87	3.22547712815161	4.64731301931052	4.09389503966243	4.24025147087192	4.19546894297295	4.82503373772437	1.85996251216275	1.40476297323448	6.64705311419007	1.38066534257058	6.25802251172046	3.07542736918122	2.29535030897444	1.94109822152081	1	1.30390098814966	5.55991215101451	1.60333071502906	5.42762353284943	6.23149155177085	4.72877165908075	3.73845268274569	1.86523526663446	6.37318568048767	-1.06370429295963	4.75089901728301	-12.6609899484275	8.88496540726508	-0.633130840388682	14.1026067431981	4.19445471031873	4.51422093109371	-2.40900779863135	-8.86739241967105	-3.44831397197149	3.65000684105291	-3.9584815834694	-2.18843437118635	-5.7069968047692	1.54430998990978	6.3930856414794	7.61039277952835	0.489254310969221	7.55120578372233	6.10175852765173	-3.62896268314832	-2.54345720516795	1.66265820740653	-0.429596437766281
88	2.45321375620067	4.4023683594455	3.00287194431859	3.83149870311571	3.36976501510741	1.37106825732238	1.71591414245923	6.85810428545947	3.2556681381249	1.03018975686244	5.94754203688638	6.33806106535802	7	6.03276478137098	2.40094719212677	2.75997946118725	2.28570607852534	4.95183388343488	6.71985250527501	1	6.07211525045684	6.13977527406264	1	-0.033483212153004	-1.78053152709426	7.5654920009239	-18.9426606490833	6.46948491875905	-2.31695209906412	19.0230444224343	8.65277012918812	1.17514796406396	7.95079140252296	-1.00367122213648	-7.23822376820067	4.92572862412083	-4.92401281613471	-0.89172784401528	-12.6016128047079	4.28932744545385	9.62652682382486	-4.27779575325475	4.28585282478144	2.94069064373199	0.470970404063132	5.82431991439883	2.92953965550844	-0.130193037904905	-0.504956054408303
89	1.81962486894457	4.18923423339248	4.43139268438399	2.6094720886697	4.45376254845939	1.48994899344564	2.31450688013359	7	4.06195725888465	1	7	5.75930640852899	1	1.27095075754333	5.14510330405964	2.14901747559819	1.62159391483431	5.75208076005555	6.79934599750751	1.26470695239033	1.73383667676934	4.49074108253445	2.65138044114135	-0.322573068820665	-3.38240484909527	5.52464308694584	-17.6935483984415	6.30373986310447	-2.33557180407714	20.0855974434569	7.28858136568339	1.99652389909704	6.6546009652443	-1.10105026153634	-6.32268124218798	2.05660498463909	-5.77122604370872	0.500690748129688	-12.2439336890112	4.67087346660647	11.7824121336094	-4.62758338759599	3.52094966404538	6.91759170284923	-7.85132596976627	5.08225662207019	-5.69042981809681	0.0952228648559873	-1.86286936850819
90	6.97226786211301	6.20026969974436	1.15028082225527	6.18910362636402	1.10626894710764	3.11382112794124	6.15306755196908	2.70640076709794	7	5.94668550796996	5.53073563644183	1.94960825208826	3.9320856912208	3.41989462303852	2.18790063208127	6.56659350811025	3.93851361031463	1.70435246968349	2.87511531981336	2.83784826007759	1.51294147053285	3.18959429885117	1	2.56101466149167	2.65842573196268	3.70280652627775	-14.9346040473463	6.46322625136637	-4.70597748888207	13.5178409530743	8.72528614832512	-1.71876279889417	-4.06124080255658	-8.39025113468273	-2.41542373132026	-1.84183366051059	-7.75614149851377	-2.97960667051446	-15.0566347515802	0.701597940630711	8.91765717764556	-4.21762714840616	2.50450190984142	1.12537052419257	-8.18920267175406	-9.03500639079124	0.366202103010004	7.80282862122811	1.31890604027895
91	2.69822430933537	2.3606069894572	5.11466688693423	5.16402376026578	5.12196965076205	5.41631799847894	4.43644387436423	4.56506677535906	1.3197577263865	1.33912263251873	5.93833869337954	5.67026662827175	6.14327512121652	2.77036086792698	1	4.13165883566425	2.82684465430308	3.21524370973261	5.95198557258353	6.47522728412491	6.63653877177506	7	5.2052853321888	0.198033114754273	-0.565477987867571	5.08380068359434	-12.8833686820642	3.73181266508818	1.85658218364452	15.5199294373692	3.78628682189438	0.872799108509222	6.04305085091243	-2.67163110100177	-9.56412823140785	3.9650187852482	-3.7797939169665	-2.14054583617035	-12.0759131701288	3.37760391858811	15.770876383405	-3.9442356251908	7.01555643553155	5.85155656845899	-8.51651162684443	5.23474936884033	3.12862888194684	3.75353650759133	-6.2512254217835
92	4.64773293544948	4.78552296219768	1	5.37630584425968	1.73097361133979	3.55287707557585	5.31756132254382	1.84296818771127	4.72719376569424	2.27160241263803	6.59130869242381	2.1463652085269	1.51044020612296	1	3.20922853900816	4.88086102492185	4.00403318663134	6.96257925321735	1.98975743833901	3.12002377155653	3.09607426374306	1	2.0426231132828	5.07768943547505	8.06119987994014	6.29628448847758	-18.7857851765432	6.9588209110493	9.66976267149482	-9.64863811283129	-7.30170649607993	5.27864975603428	3.78703036532597	6.42250919596666	1.59198482305317	4.7860636348333	7.06454016161513	6.1153936331535	-3.16815978934455	7.19414915434076	5.72803760703517	3.88919135720746	1.76393675850609	6.78561057612525	4.08705036152605	-12.5234342422951	4.78400238582981	5.53562291862673	0.560664317317351
93	2.93657506633435	6.07438930895651	1	6.49927173755327	2.84032414137777	2.15048645405469	7	3.06544225520969	5.07514948362074	1.98069303735406	5.9921419476629	2.08643124861494	1	1.65082062455433	2.47415147229614	3.55921814714047	2.80154213553149	7	2.12148457198994	6.35648103177209	3.53723180065225	2.62904613112714	3.02519761283743	6.10430571786121	7.05470162875063	4.55347562828783	-18.118728135161	6.96328313643929	8.80417426567965	-9.89898080992736	-7.60265236929996	5.81315508826755	4.80840159152116	5.45894691791843	2.66521402941052	4.83238171499434	7.49525336002677	4.31386542165874	-1.94981938427259	6.52025483621998	7.08667365276665	4.52436769285906	2.2095890989878	4.14965142612517	3.11348207692107	-11.4895027128401	-0.912765486126606	6.84449129451638	-3.16830685737206
94	1.45710953650688	6.63446149768273	5.25400850465503	1.72271110514259	3.88474919444116	4.60970808598955	6.69389016105158	5.12279584842901	5.1422917960781	2.44683526520235	4.05639924586381	2.03853227910972	2.94416341819502	4.01939491183122	1.7786618356218	1	3.28491228064943	4.49286321342621	5.30428875411803	6.98078471203437	3.31254671809281	1	3.16895845742723	6.44890174594839	0.648779191233632	-0.127696704771687	-6.53016293540432	-0.855663566472534	-4.73015365107062	-15.4543933556052	-1.62041564253353	4.7429341189994	7.87018200061943	-0.955949390076661	2.80693906353063	2.85215964211733	7.78422378629721	0.814685272992446	-4.3827865725135	8.16830070752789	2.0017560257045	5.22205288963289	1.54083260633241	6.20451925656217	-7.0596851901871	5.13351458708951	7.28160855608473	5.94596156787126	-2.83870752186815
95	1.96787543845218	6.13259159249316	4.96801366304243	1.07067885793361	2.50412509254266	6.31088577192264	3.87926704491429	4.91650241231858	4.2841519288345	1.77431152738849	7	2.92738458124811	4.81402224528351	1.63612757256879	3.67656851976924	2.09641391124567	2.86594735005542	1.89189965839264	5.31068590126979	3.96013484105638	2.85138922315442	1.79869162378925	5.51804180700312	7.15673025608951	0.191114804818297	-0.376753536517644	-14.1690337343759	4.04813398077778	-2.07082370599752	-5.12861084808476	9.77553230810116	5.75884151492735	7.13159650092027	2.08529159375278	2.67777441780163	5.18183995076228	4.51416730306993	1.03487838729459	-9.77612884655817	5.92413277879186	2.34255983566209	4.18924435536391	1.00156090831202	6.72041502750268	12.640955901968	-13.1932726422922	-10.8591077031128	4.04593858734178	-3.94519439597679
96	3.67201846509136	6.12111246924099	1.02909874443378	6.19595974335912	1.5412432476272	5.89072362749932	4.3172137781021	2.4834886797906	5.31078216401546	2.09201704977474	5.75618719754446	2.64573900940921	1.81195017284698	1.84183253463757	2.15060393199307	3.05949931899616	2.07874735166931	7	1.15441604192075	6.39822871538383	3.02106904176408	1.39723342467356	1	4.59749387708765	7.88371700593383	6.15531674992237	-18.2402140240184	7.67796822673263	9.48886501745288	-10.1587855313356	-8.32124348135147	5.94147702818205	3.83586840683154	5.25379811921848	2.51714442943688	4.508431346122	8.14475545967939	5.13221091089431	-3.01421219250425	7.21172255526192	7.97466692314094	3.61046476901392	2.04953008776359	4.404845548871	2.02616467664131	-10.5271028487744	-0.255962465904268	5.18544294157942	-2.8355607104777
97	5.12732658022616	4.54502643869951	1	5.06320926514143	2.37424977018509	5.20951598605324	2.74323952721981	2.28890419828818	2.35125147879638	1.79655733674804	6.48349751992024	1	2.10350811848822	3.37817074291485	2.56352981305049	4.69983868883322	3.74248863863446	5.57339602789987	2.31730966024802	3.05907948886321	1	1.60150399121036	3.32030606382856	4.60829340678151	7.94578135044626	5.94305075085531	-19.2360980394248	6.12072043132647	9.39238851077665	-9.47118152232489	-7.75436641803598	5.74760180519659	3.98079080068068	6.3515252237596	2.09001597294911	3.89334398082499	8.11315196726853	5.63337184754004	-2.64241790108177	7.27252390056238	6.24803154140187	5.20306508966564	1.64327630416959	7.13291571343817	3.0423375008356	-11.8368251195645	4.62812923417728	5.95187393173394	-0.803166313594448
98	3.71186183337727	6.34955061704426	6.39557576817987	2.85528478719947	1.48137739299233	7	6.28665850302504	3.94485190744015	3.30928510618461	1.45705090994282	5.68034217416661	2.21061882256627	2.48749862420762	1.42910922164417	4.51506278660988	1.50583612034429	3.29156779207597	5.95749163834922	3.75834633703764	4.3125504095117	3.7503288901166	2.7503898945527	2.06222456099666	4.09299190150291	4.51822014064033	1.94117810839758	-0.793967978294986	4.35660327331083	1.20046663576081	-2.82285299180902	0.838901400852898	2.32652641816211	8.04233578955718	-2.28941511367443	5.25991159480703	9.48063255153724	6.3093192832761	3.65601452799856	-7.62269130177583	4.21375577530941	2.77530003478932	-6.77293843219358	7.83948298255192	5.01333980090891	0.312835653516914	-1.01206547295501	-0.625416462223341	6.16656867268126	-2.94459126704205
99	3.71354599801596	3.40884015093867	1.46379462544256	6.40845576324865	4.90640719130424	1.34129057181596	6.09901274682039	4.15609989734364	3.77903393215805	1.07051781562803	5.95191322893862	1.35282527821144	1.52732722593923	1	1.31631625277299	1.13138097578411	3.3829308902023	4.62900197580343	5.7068733768584	4.15541606418466	3.77765729619169	6.61929872111182	1.04688945537533	7.10675791368665	6.79502036476026	4.60349367015498	-17.4586833615693	6.68616710108452	7.36137107871467	-9.49983337985656	-4.98318547653486	8.20276261220567	3.00597702295025	4.46123066502892	0.184376172410644	4.92689018349165	9.8929944437698	5.21569463938625	-4.01995701130337	4.67488743726168	6.10372766683113	4.45812631745645	-0.658314205480224	3.56566296464271	-9.08495273609586	-3.44938156511114	-0.75363573944106	6.56291197087147	-1.61649528591384
100	6.18381966273518	6.1478067390695	4.01206324507219	3.56315628089416	1.45247395976052	4.05744859587002	3.74865687097302	2.93965064843832	4.13975650364386	1.33265895370481	6.8411121134081	3.14850694061851	3.06648416193066	1.41992211115189	1.52040008446643	1.69414739113589	1.82261395794558	1.0448790859293	5.48524735303038	6.54749588703242	3.18145575623299	2.50706710294833	1.60298080963422	3.16076592429628	9.42350911945959	-0.179513069341113	-0.344453151036614	3.31283743712161	0.0217833765102698	-4.5358397815496	-0.258573509546283	3.75929357064701	7.79964194184064	0.492526551849264	4.08584859802854	8.28065858211486	8.50180736898694	4.59361441345079	-6.65302100273789	7.28475928315283	1.23842838855058	-1.91363477371779	6.07166413530042	3.58513128677288	2.19339543581232	1.51720629113415	2.58730595799592	2.98521901067612	-0.0599937508978227
101	4.0994448127084	6.85914016427608	2.23467757702735	6.60006474565612	5.90879199245422	3.6185911267044	6.85021274240371	5.2611431936244	7	2.88130238232238	5.34606846451917	5.95772711679437	2.43169593490342	3.61892529295957	2.96278446619485	3.73543637113798	1	4.82325733264725	7	6.83240192231053	4.26662810312627	1	1.78686205458223	6.3933758083258	8.73701983611989	3.39461674456461	-13.3556505786392	3.76597557662122	10.7593021034662	-8.75255770353124	-9.85073611305915	0.538604058380081	2.6620319358356	6.82220650148352	3.70053684098716	4.92022217297334	10.9470074496628	4.45086101768474	-0.524671727480992	8.41769607232709	8.69375949486643	4.58090600276243	-3.46928092547936	3.09865084845884	-7.66118446947674	1.4512795021397	8.69895536532769	6.27328271659088	-10.1834134359826
102	4.07410046497596	4.50718551778986	1	5.72571696158186	2.29492529170499	4.699417527489	3.79421575491501	1.77531332122393	4.62019268694602	1	5.92615043297841	1	1	1	2.18773202786564	4.1088891438625	3.88238091250814	6.60512033499855	1	3.3563681231699	1	1.09934405454656	2.43089025184764	5.44270104667729	7.81231655369634	5.93337852757659	-18.9353436283991	7.23309646936591	9.02771166144794	-10.1252988659907	-7.41019242522255	5.80118465108895	3.18996178501973	5.88908404952066	2.96563971431561	3.81377513813952	8.33264482806703	6.32595062766153	-3.36606041486158	7.01341581951239	5.423563925178	3.84892529320207	1.48333014727738	7.07372403414388	3.03046006127316	-9.75377079164528	0.533069964009488	6.8626712263859	0.777735408897525
103	4.13762347443922	5.53961440277316	1	5.89330605776993	2.59497517076033	5.40281426922973	7	3.83915851873814	2.11582590337146	1.15552057401082	5.48971492658676	2.24981333772854	1.32317488531612	1	1.7841299694301	2.92254215458317	3.30437376169625	5.92287542250162	6.59538311264006	5.65709340512905	3.16902290851337	3.46930219614954	1.46223798565493	4.9077728649152	8.84036145289361	5.39274679684321	-18.801725146583	7.34777780445343	9.09203426877622	-10.0788733628748	-7.3858893734223	6.0592210292508	4.65007248302812	4.99073446434724	3.30316765085507	3.38710877801168	8.41946076995137	4.976019026973	-2.12287951020752	7.11417162827308	7.94708994003491	5.02929283714107	2.85775708508037	4.16652844290073	1.27339213462175	-10.8536015390531	-0.53676859480751	7.14154530831691	0.178317823955354
104	2.87348983971743	4.82309936594822	4.64388521770659	1.28423861936881	2.79552751429022	7	3.96363001223087	3.91037147853852	4.41258579337195	1.03533839457522	5.28644536668114	1.5522997563962	4.55103382402866	1	3.96013549338368	2.39291579428756	2.89327882368906	1.60403729310519	5.93581456688665	3.58184189245892	3.97372899260764	2.35518527040365	3.89392192404739	6.60966488692983	-0.533367835227482	-0.678330772307059	-13.9188379515696	4.36817978992168	-2.26613440911568	-5.8554017723339	8.53551193243198	6.27003781912539	6.25153501516241	1.94110301501741	2.84871462295209	4.02233046743094	4.46985557909628	0.674975386685597	-10.6035298916395	6.53531268030422	1.76072115872995	5.96600113318368	1.16427754047815	6.54952621961235	12.6178988892063	-11.7938486482001	-10.4527832328119	3.90858879785506	-2.7286349526432
105	3.91165671227733	5.84333863456615	1.12225450790294	7	3.08506559810742	1.64238505019759	3.96352826001793	3.41295954630883	6.50920440693066	1	6.34618275168307	3.09031058963748	1	1	2.44264104509188	3.87015809939866	3.70571246160863	7	1.78858324621593	6.23498629294514	2.82573672952378	1.02337703909667	2.31855702583156	4.77251217507211	7.44394808475132	4.99096657402755	-18.7517575508808	7.77976798223554	9.17737564866552	-10.323343387719	-7.35977933152561	5.61006714011372	5.00553189183202	6.11585159053825	2.37237514321139	4.5765553375925	8.81893591341281	4.22697590698206	-2.74013377501614	7.20236694857754	7.86214387159664	4.01798471138904	2.14142766149408	3.89777888157968	1.27134374901369	-10.7827175953349	0.0968157929993168	5.77035994533451	-0.787846818575809
106	3.21874130042482	7	4.21926421119475	6.13829304154049	7	6.28466217891705	7	5.09539136380459	1.38751790039629	1	4.336839784309	6.79964064531066	3.24953571408143	1.91903720814001	4.59316891392503	1.57402594332125	1.58420601538099	4.32883947435687	6.67469850349748	6.59579403686842	1.92645214439017	2.99723442530479	2.12783557097122	7.91243429812782	11.5974828999449	3.13327668060153	-16.6915039965371	4.5734028115537	12.3559181815926	-9.8575309629717	-9.52144096272515	4.74560288716974	4.38633982904556	5.94696623047432	2.51019096240912	7.14692653805645	6.88674388311024	3.02119464382252	-1.82847413542225	8.53518003362417	8.12067373643101	5.07515608665941	0.355214397399257	4.83439127288787	0.471569840508901	-3.74911647766456	-0.57472054012895	5.65694204921188	-8.92114959356276
107	5.38703624941405	7	1	3.97758706442243	5.07097883116135	6.25986393525192	4.76705730345727	2.66575997177283	2.31908838896656	2.53559358195973	6.36536927207451	1.2716247601839	3.83373636002081	1.4561102482577	2.71136442046635	3.04538585169597	5.5202668438482	2.87663302515132	5.62386289624026	3.55302202777127	2.70642517845789	3.14019506300008	1	6.5554855334788	4.25228117217562	-1.74648085061584	-15.2605238165698	5.88028490687661	5.6916093309833	-8.48740016755896	-8.22782876677281	5.60394267959045	3.66811109462488	-0.873465602921194	0.497812704324674	8.90705856763079	12.1295364790952	4.05131418602562	-8.24379731750608	1.84732594137726	5.53041163291308	6.58677955624067	2.83433268315383	6.26434312623662	4.44312788389073	3.89630337764083	-4.79427738047589	4.5827374079464	-1.81102636803019
108	3.95245896142816	6.54924089469348	5.61474068076188	2.59333808633186	2.11635498785722	4.11972631751238	5.73460998837017	6.09922275706234	1.02862267030761	6.94823693753755	7	3.13534241578904	1	1.10540710759073	2.89831934320801	2.65102795534121	3.36521154498868	1.38721209158479	3.89332312584459	3.42451262648327	4.03002372541883	2.71024352234327	2.84709078358382	3.88653193668588	5.93719765729289	2.27931680310008	-2.79676485223694	3.38404900397574	1.21354119545032	-1.89274623467037	1.21919244011709	1.82038811930679	8.15552911356505	-1.43697214008102	6.86020387855108	8.32319755630869	5.60336776617626	3.3796493743967	-8.1646747456129	5.02854377112013	1.70136704686198	-6.51861306484328	9.507637713846	6.08631186622008	-0.54985134205462	-1.91527706314283	3.19439169296234	6.49464887195336	-1.61311047945507
109	5.3148222412255	5.99130388237838	3.46410515587501	3.79273818964624	1.13656434225384	4.42933181302407	5.00687217911245	4.32120083614627	1.71825426859029	1.43742652273938	4.01785085227215	4.08685601576419	3.32069474746184	1.83745861519115	1.66335235640571	5.21346491151677	2.5725873813753	1	5.45039177682749	5.72780199865644	2.88520395282015	3.52342572880865	2.39548238857394	3.06020780151913	9.54784753557644	1.67771620657541	-1.05810866280528	4.34873464570205	0.386627714282842	-4.85797023447232	-0.263132136287833	4.38366580718062	7.85296978824926	2.83521061437174	4.63591726521036	8.75585700515788	9.04101119405985	2.91152492220831	-6.12533575185058	6.04965520094471	1.83734788821986	-1.94537779246279	5.78252046588877	6.30318531601057	2.32967835725554	1.53120688184325	-5.38913310006293	7.35464156509497	-0.604202391824575
110	5.46444293472257	6.70662313534384	5.30294677134163	4.79007536225729	5.01738149839899	2.1155492326961	6.01396391716902	4.07660200196227	2.25191944967606	2.64532161096131	5.84677957499954	2.57895278632815	1	1.67853137046333	2.48219151022043	1.44644110214115	3.18009888160066	6.91676675086073	6.52277896514781	6.57925943271907	6.6202506255561	2.23519478770092	1.13826916201249	2.40514288301928	5.36886658182397	2.67616260090196	-2.47236242457869	3.63510772990114	3.01201393897616	-3.86371510485022	1.84106407118733	4.10725845275053	6.65423345596068	-4.33553142575982	6.09935233174503	9.15492715658778	6.1539481319948	3.24701178896951	-10.2591051447504	4.650770596415	2.68225823242664	-5.96726753332918	8.28543370422828	2.63526732235873	-1.16407320513081	1.83592268520942	5.08232885691613	6.27874798862923	-5.67797658029201
111	4.23509760238354	7	4.39781438235287	6.45393825439773	6.60520063688408	4.15519036139698	4.3475026725299	3.49412456791492	4.45583176152334	2.17850005527416	6.88337635338001	2.4752412961464	3.25417427206554	1.0725816833308	4.09015594604289	3.61440033837244	3.04875239331908	6.25833602338036	2.86406325691182	5.0100130087007	4.75534513726756	1.65406986232219	3.012150997301	6.16893636758257	12.187582576159	3.69225666989844	-16.0843793245834	3.99233642604824	11.803553793335	-9.22251279007386	-8.87237938112517	4.5686599013247	2.79975166135272	5.86049921854657	1.86394977703305	7.37025567344017	7.48931446280214	3.7422024591548	-2.05032493226203	8.98328533534984	9.01374582378618	3.39330557924979	-0.219207442774983	3.820643080538	1.3187834077099	-12.6507078835797	-3.21783481677785	3.30201636770735	-4.51191951446506
112	7	5.38303978456244	4.5331812820434	4.26515797999424	3.8177430103141	5.79850648899976	4.96314152278716	2.05598738643956	6.77044703871287	4.74206180516295	6.23698677364151	2.72107906855853	1.63783982590819	1.33687744358546	1	1	4.79847518932279	3.65621980370539	3.50312487034441	6.23251017437979	2.39161502055209	1	1.62675287483597	1.01540258833446	7.65751183099188	-0.264532675092885	-1.13556126350001	3.93663004960424	1.97197610138171	-3.75863986465679	-1.317842739072	2.30600815332649	6.81119248521828	-2.97753624950725	6.49437657971392	8.1243657322037	4.5349161228821	5.04615200974321	-10.1634211441072	3.87769957250878	2.52826882738937	-6.69925687077043	11.8261838887921	5.5620032275626	-4.90792733472238	-0.739284835612249	7.60088300856993	2.27665494092688	-7.09791878026686
113	2.74667412881284	7	4.82385652804923	3.47118995572939	3.1611170851021	2.95137731790915	6.74994039865653	2.90641798756875	5.54502061076828	7	5.63314449856796	3.64473483769839	3.7362783154514	2.75661901864979	1.18275348858119	6.28298284174386	3.28693341906323	4.19455215441799	5.42328876215708	5.41120867520426	2.38531876576835	4.01704331239346	1.50630498562666	7.13295618328928	-1.39759809401134	-1.64493684352258	-7.69802399841566	-0.24330260490175	-5.21163776163738	-14.9354969121781	0.349391380709592	4.92266124176927	9.99183612927883	-1.44707751977521	5.94162854646977	5.01884699717338	9.1888498496852	1.2899431664654	-5.49010209394004	8.6092189572922	1.52235581653066	3.85854334996265	2.57268576640266	1.70726608577648	2.47904833315985	-10.6774943393629	-2.11746396807323	8.01714506456691	0.983708567717095
114	6.037042578657	6.34113383962951	1.67397828998078	5.94313830519373	5.68286855007654	6.96895799134161	4.31722060343732	3.68486216128636	4.27632597545791	5.52243723350225	6.42154831390373	3.68140375394257	1.41561325406734	2.96388501028332	4.74494197768711	3.47941504382672	5.21682793806015	5.56232592668056	5.52107037465748	2.22381729727616	3.54135821290853	7	1.4802844533174	7.23971329115619	2.26687810830159	-1.41897052951464	-13.3321666776585	7.07281544118649	5.44059537183418	-7.92142237448918	-4.60592162499549	5.97110324246466	3.2278584594741	2.56407019422153	1.69778218806388	5.84255116682724	10.531111249619	4.13083414353028	-11.2165707589442	1.62366187255693	6.11428736258114	6.73997855134989	2.54544937231894	6.97166546475795	3.75341366017842	9.59459920336713	1.98412736508464	3.79594969608771	-3.15027655584358
115	6.69167804546711	6.55830756840351	6.96139041014242	4.24636689971845	1	2.18837987747968	5.69678211815766	5.33390877817705	1	3.61829568608113	6.25435411920758	5.45288106362309	1	1	4.64277030839021	5.86268735843196	1	2.11820583234	4.25149005800316	5.20051500005174	5.62234936088675	3.04994635635523	1.07945064132456	2.31313089406036	10.1187553653806	0.458356691158325	1.32931779248732	4.40850410071601	-0.423416638153953	-6.85102447918463	-0.515482869376783	3.18477461493116	4.65142388184316	1.73688262685442	5.05252458620668	7.8638836368518	7.76558072433877	2.40199031223501	-4.94257702808338	5.8564018544273	-0.785773937251153	-1.10778405369524	4.45849961997513	2.45787350273913	-8.63576509683443	-1.95461682712211	-4.35715417179193	7.78151579632454	-10.7587980707375
116	4.28632109293825	4.41957110283912	1.38905919518134	5.66727080258014	4.41564200249031	1.19168387000869	5.2128442785173	4.15113692239979	2.51552232454591	3.15635869389057	6.50757971991108	1	1.3234427462093	1	1.86593095616395	2.36048792143975	2.63060142916128	6.30292243918987	5.84785524812092	2.82140282490857	2.58347898834012	5.45092480790787	1.57946291538114	7.11590203183938	7.31238507060764	2.58736074610894	-18.0524453184974	8.42745244339641	7.97651300794777	-10.1498761308795	-5.51409970165027	7.96976353551305	2.90160988368181	3.50612846190453	-0.113982697328741	4.29355858253779	11.1398886517453	4.86838673796514	-3.73728361041027	4.52237297666812	7.01260079025868	4.50516372773495	-0.873131062311631	3.18358094645642	-8.95814000307685	-1.616202839861	-3.42969619100143	5.92022146410633	-1.95717248938092
117	7	5.55530517105776	4.27069139852158	4.48688569152946	2.78373813761156	4.79825423774627	4.90673649950053	1.76098611124182	5.83368223163143	4.64453954257996	6.62049600814953	2.77263597358501	2.89904002561328	1	3.16846451244375	1	2.48937373190365	5.03896045570856	3.05748509758224	4.54702350026487	1.90309038818884	2.90747037975047	2.79859606800221	3.28411041130241	8.18498523837864	0.0805431641767855	-1.2824724043566	4.199598170717	1.05206901316794	-3.14906120560676	-1.27905463308381	3.73751606829473	6.80593193687337	-3.13128704619957	5.75749047888512	8.80381064103174	4.33959611011052	4.91163716331695	-10.732031158267	3.9605930970974	1.38625057584538	-7.58592337837896	11.948574063246	5.82626753878115	4.04819570120594	0.530098752983048	7.02829897147683	2.37959218550219	-2.45088201249071
118	5.28927014760422	6.2997777167368	5.11133858415931	5.12514472189832	1.94080529734456	5.56943937580741	4.51350477156571	3.85978808409927	1.57975907228584	1.34844322585023	3.92336866857228	4.37875104836801	1.4411176982663	2.25850589487159	2.25812898768454	2.08806938600687	2.4125930567426	2.38579323728825	4.85036912203984	5.37384563187439	2.91317612948255	1.80043277886119	2.46095897176364	2.44379528072587	9.51170944273567	0.555350498131799	-0.885109469967092	4.40248749764425	0.457934153318801	-5.10917354564117	-0.165977001020699	5.03252456801865	8.47053407954235	2.0341848898773	4.45593504518627	8.65444408110214	8.73489336253429	4.25043151642828	-6.69048319818461	5.44963572889759	1.64327420811128	-1.05226818504241	6.20707561555387	6.95274766836385	2.31396802794786	1.87723062668412	-5.19515318749314	6.80195400506437	0.644011580661614
119	6.98410592045592	6.7585800580665	6.13069465695624	3.50145778002725	2.62337457986024	3.99603932390057	6.54093769802898	3.64663202814352	4.9905602641848	2.28285138803221	6.05683891505776	3.01800763711552	3.14885269100686	3.25443385437492	1	3.71096216694803	1.59618859362689	4.28825227263873	5.29213116686368	3.82967114465247	2.86204283187557	1.54559838185991	2.31991767583386	1.94433986562284	6.57870795891402	0.0402919561115625	-0.969029960419223	6.36228586160189	1.51177632911258	-6.11955434836107	1.71729798460248	3.94935052511926	5.04734978172033	-3.70842257690743	4.79174553792114	9.12072529132598	5.50525754382898	3.98682948917762	-6.6367760859578	4.42058083114429	3.26863684550164	-6.99079542745675	9.37099071930173	3.41115665530274	-0.0613338936942726	-3.03370442822921	-3.72027456645541	7.93451789823268	-0.0288685714442414
120	4.83185085475274	7	3.09067268692418	5.2229037905175	4.45797461651294	3.6524571692897	6.48664549037043	1	5.25805019980091	1.50405651609091	5.41495733103329	3.60325494576793	2.13591599926623	4.27794818421111	3.75580693425166	2.60654364251998	5.86959217959162	3.21413929859695	2.03451996324773	4.97939295834771	3.25110054989816	2.33860515558533	1	7.91415419135864	3.52618248739245	-2.46175231114204	-14.6003490659584	7.11357348077484	4.6373547149986	-8.32723678944846	-7.5787970932064	5.61637082840138	5.40219259662648	0.714412488729722	0.401053613008803	7.31911524421227	12.2339245366766	3.40820193741335	-8.69819255026757	2.02989206990926	5.70683338967429	5.56121886850355	3.45316986558697	5.83548069118801	-8.65008599685362	-10.4125524129697	5.31731169330992	5.77039471026371	-1.99641918999624
121	1	3.56401822811972	1.81285332070848	5.94926945152536	2.520414225139	4.43133295620711	3.56371792099238	7	3.60333662099935	1.29242145276859	5.51860683689331	6.74083790062137	2.08251624812356	2.78475187415806	1.80506182681531	1.58468819993568	3.66787677726251	4.05036756002409	7	5.64123386850738	3.01721591387929	3.25513943246993	2.39743500063321	3.24053677836999	7.01217287825832	4.33793355179806	-16.5205821177579	8.4633906628578	9.11991406621453	-9.42646636336434	-7.17484204687554	7.75467971110527	3.8768225294975	4.89009435897841	1.22262268164282	5.12285016647085	11.0468336500379	6.68101233268042	-3.97525461754528	4.83236685937789	8.99198388254463	4.36214208062054	-0.647965468976311	2.94677055170837	-5.76175421891992	4.87634452016255	3.34424055058944	1.24200420026689	-6.68189429952633
122	5.09459759458587	3.45545873842788	4.61020979203643	2.08238708366537	2.18952365710884	6.23898446343855	2.75659202099458	1.60786951276387	5.04685105518828	3.11986164951676	4.77558214895323	1	1	1.33960623783697	1.99447328049679	6.11978886819149	4.67097244379736	3.8012796651573	5.73231319507951	4.21151379584016	4.31388291730365	3.56782737216649	3.79428534033236	4.18033618435899	9.47077944347994	2.8992282256526	-3.6163504428781	3.45289989441435	-0.259783039364486	-4.30938093127275	2.00105097506164	3.49249639736429	11.1937694274375	-1.60847967080577	6.22685738667489	8.85121275028102	3.25035141093656	0.960671937919236	-8.91316296495072	7.31018936864509	2.52108872632366	0.663037916133427	8.22092814280986	3.56814001510697	1.83715981937108	-1.74527174156132	1.731646711478	4.58591662741869	-4.49153976663761
123	1	4.18673100631544	1	5.56747230344516	4.36932460929681	1	3.93337430040149	4.2458104997212	3.61475337871176	2.69530948535951	5.00543476555744	6.78820155801468	5.9778339480902	2.20943554555306	1.80837879554464	1.41694490308001	5.30983106681681	4.05767602496021	6.76576306131455	3.8212890220303	3.28340923684778	5.74492462172476	1.20920594903744	2.95502260016673	6.882629143355	4.6456256467991	-15.2858869269724	8.95650450670492	9.40074269084514	-9.11267080397293	-7.7710062074063	7.48999673881463	4.06965339260901	4.63703267973218	1.49661507647023	4.48039915764025	10.7404592975677	6.39493676703731	-3.73374792117983	3.09705322786086	9.11672788198899	4.36396013274711	-0.0893117021956016	4.63651884671426	-0.426283315276914	4.10691462103365	2.45135450261366	0.350605902254722	-6.92801783062926
124	5.30114199403045	6.24370882592169	6.59468554822344	2.56335776386751	3.45044995635028	1.59330684942206	3.86761459505378	3.79390251399168	6.77074257287864	1.10401250850019	6.29350239230142	3.13348002356249	1.559126381896	3.40547080104152	2.4912243536796	6.42305583017815	1.04546574746785	3.26636036666837	5.04895776462628	5.2585067567361	2.98629778086542	1.63021034679334	2.63937771534291	2.08079710686753	6.94929104649345	2.73477465706521	-0.729658633984892	2.70564026919665	3.56634776401535	-5.65251696801746	-1.48964247559026	2.90890629649567	5.68140854099654	-3.04072514067039	3.9426505484536	8.54296923642168	4.18817651599374	3.60990214844788	-10.7356176778085	1.86128772679224	1.58650224676522	-8.16845896687315	8.88593930049646	5.70667916945743	3.81022146396106	-14.6372302075151	4.65781089208932	3.97570735043902	-3.90575841818298
125	6.90640066615482	6.87858342698348	4.46106178874534	5.88531956152378	1.60233474845818	5.99554409099348	3.41524951254995	2.80430280145334	7	3.83672457435003	7	2.17814433223673	1.01843737301865	1.21869618775766	5.12843861335294	4.5212333669278	2.47042940762392	3.24808100269869	6.08992865935462	1.83690903847584	5.18006279785628	4.90237629532998	1.54548246416945	5.10559434300219	7.87195379205485	-0.41003857952157	-1.37609453739181	2.90337962728353	-0.16752260258719	-4.46808754478035	-0.589063399989452	2.14524346646415	6.30096810235183	2.69679945272823	4.85668330066741	9.03838747934631	9.08933847736817	4.09226894346681	-6.76541083088834	6.74938248400133	0.796614110514162	-1.05741465028954	3.89762042113657	9.98451152294852	-0.229582843778164	-1.67886354029832	-0.477471743145371	2.80461155487074	-0.379139145939539
126	2.76099593557879	5.02478458513711	5.12253656238381	1.98738080828553	3.27622483907021	3.36816422353959	5.55539736530912	3.42561262513912	4.18610972308446	1.88939286759179	6.97161277798534	2.41455950822254	4.30959576666768	1	3.15406676192764	3.30819100951396	1.66059758048569	4.10767620262202	5.17582161516232	4.33588506373838	3.54460358888402	2.35886587287503	4.09518919251844	6.66092831678544	-0.0297542997931176	-1.05985994513301	-13.5654294455826	5.09995519197663	-1.03527070078083	-5.29345119828829	8.89239811600364	6.4934411155447	6.50401628644863	1.99907063211768	3.51660491404603	3.77279146306449	3.77764444045863	0.784855587661134	-10.2384769172299	5.9869013088653	2.44933452204614	4.01724016009648	2.15067033529588	5.84207677406499	12.4654299515602	-11.8689199976604	-9.6851453351918	4.73838256875716	-3.50145451612859
127	3.14114300886891	5.35792854027787	2.93331736949774	1.91637148289449	3.44714219055191	5.75626513063446	3.44601471980306	3.50920546879594	6.15423840406037	1.52033643587519	6.81239138189758	1	4.64239636929934	1.36034732422513	1.00590424585252	1.24546085703613	3.84773863795481	4.83341368153736	4.26694711660781	3.09060114555101	6.39113187677855	1.78078887361985	2.63562127055986	6.07421478118199	0.643011039154404	0.551067627670099	-14.2386141238413	4.15870099859468	-2.0609260445274	-5.21990889226104	9.92944608645293	6.85983272222557	6.41472169882565	2.71178467660536	2.92427336500203	3.83821150795016	5.63290635693613	0.588389929886512	-9.85887931171502	5.99703625499645	1.51501586403278	3.82021374408967	-0.0164941755653208	5.75883961302202	12.4279971087911	-10.7549241405059	-4.82783331835537	4.60003611463508	-2.95107766434565
128	4.97163829427689	5.87852627508861	4.67766955749797	3.90524023373448	1	6.09849224320785	3.25073939036898	2.93455367379396	3.48555926167729	2.21457920487055	7	5.85611376208906	2.43315737447078	2.02113987991253	2.51397286415065	5.1543375046708	2.40642319883408	2.18714674036876	4.9210764592431	5.76854922848611	2.62488171601895	3.28081798848043	2.45545149008025	2.79085616780891	9.78121950000816	2.01340511237582	-0.532344553265659	5.30621926912824	0.0885763094071887	-4.77507850734685	-0.979016179929576	5.1776783091394	8.77998720762273	2.22006166479408	4.46528893249661	8.67613564401989	8.26601616190084	4.13862852912531	-5.27290016059125	6.65102386479797	0.992530709224858	-1.68765667858515	5.81887577880842	5.8818807929724	1.90917750685194	-2.55162536578518	-6.40338553005376	7.5383841494807	0.414863388470473
129	4.83236548373714	6.08156294563072	6.91287032845249	1.7992244537269	3.73139379749501	4.11932774614851	6.1178571723723	3.80265969947741	6.74391982992646	1.79676729728294	6.24532317865501	2.89534003136964	1.08173594306666	3.27342527942139	1.49698375913399	2.37553412133005	7	3.26051749051748	2.31520905388601	6.78265418189323	2.46986373412192	3.85371057167824	2.13387247880621	3.43245514377791	6.31701664744369	2.80265752799848	-1.64784253128628	4.50080446491589	3.83998703517596	-3.16714235743659	2.1796319938002	1.28858445435913	7.78982832364888	-2.10892728358164	7.31267182918487	7.07989665984569	6.1922606275714	4.48229379525133	-6.17900719339991	3.28423622784182	2.63236723386586	-6.96102735336269	10.4889109905455	4.69800758489241	2.41311222527726	2.47805624963282	0.186986144472909	4.09518253050717	-0.936613528579281
130	6.30071891497046	6.51794520098254	2.69926305982528	5.24891736507822	5.60275788667979	6.5612765351012	5.30467735119573	3.63871710846185	4.71916118174939	4.80784614940711	6.44510202345671	4.729352280489	1.29314650346962	1.66018717367043	3.98292290462466	2.15727556164463	5.33385857895841	4.67534890397785	5.88018799569332	4.97478549171259	2.90157777989169	3.6424479356029	1.10451824754617	7.20013065991394	2.8823110886884	-3.00627094028654	-13.5601030683568	6.667311006407	5.08111812187844	-7.72258888695038	-5.10426207185085	5.29925540418233	2.56053713444885	2.79213835185229	1.72752235707361	5.08630616867579	10.0234814700451	4.18121498117304	-12.1969839259091	2.04740673746715	7.23526747702834	6.93674943161599	1.09311309875231	6.93785807859611	3.78381922007236	3.13268200456351	-7.27305258853836	3.83621604729872	-4.20304027194117
131	4.07312553003877	6.98811333400974	3.09726721300581	6.41228342099066	5.92510726770327	2.55949508884268	6.31153265439196	3.96666600517761	6.7641236962444	2.9462854757709	6.61195389753624	5.96588520493105	2.79922011083808	4.53085362362486	3.23328558193406	2.62269215413712	1.41162924802178	5.81678816393463	7	3.47764245975808	6.23535123466231	1.22197264261721	1.32823378404353	6.15797258902173	8.59683070144622	3.71589712376113	-13.7350568048091	3.48372541219993	11.1943334693401	-7.38139630331811	-8.03276789046732	0.990508963105034	3.49770447861385	6.93809613693654	4.39300478926768	4.1765559202032	10.8738530621948	4.14976539554466	-1.5444003276495	9.10357174856522	8.85877406391419	4.74275860151961	-2.83945199584205	3.67990531703691	-7.39300031049322	2.17665628032515	7.90247060833534	5.36122521722883	-9.66456049855038
132	2.37395720064959	6.98321866313212	4.93657279389141	1	5.16337142163406	3.5911179923993	6.53338499060905	1.79142978887024	3.58049180212498	1.93428356369436	6.65356452621413	6.14580674917633	2.42675061848658	1	5.62544128412809	5.44319300194909	3.19480745708531	5.5256334757306	4.96512218108699	1.71289000865069	3.02371606096962	1.53417552569806	3.11611103013874	5.95047799925554	-1.68083153818461	-1.28887092875455	-7.27618795423617	0.386530870818654	-3.59851761805966	-15.0188912836956	-2.123022007301	5.1443603457139	8.50744978779686	-1.85622730038536	4.05059027044818	3.57511151895085	9.78045502762731	0.159024236149783	-4.18965615709997	8.58232053506946	1.25275316741125	3.82523801301132	1.11126878512647	5.47089039271551	-7.26871655959552	-11.0201683295447	6.77341882280989	7.37090006108006	-2.4765112828699
133	3.57360797063604	6.1126781145143	6.80307076477505	1.89811322226021	1.27304803860699	7	4.70994295802526	2.32268964223823	3.20284922430199	2.22676215204028	5.92017591454159	2.91357663221818	3.36630868058446	2.54095498552211	2.98921170383796	1.96759504739048	1.29172584106059	3.57684691152835	4.29249894659183	3.83854461118112	1	1.14671142496152	1	3.94640953753337	6.06896663533039	2.5238456186343	-1.5038685868616	4.13405302902832	1.20809229355167	-3.01260172777123	0.313496352270577	0.972503783741106	8.11334925086909	-2.61857976728818	5.72657751102774	10.4745355717244	6.75535018965944	3.01239823156567	-7.16806098485779	3.32425680031158	3.37495035130332	-6.4059636306615	8.24456148948299	4.25125053643912	0.585080724443003	-1.4001294145966	0.0207159751505481	5.81352897065335	-2.48233887938432
134	3.3262299571097	6.55897387296801	4.4476629281467	6.70888605320154	7	3.1146392242185	6.19230584156445	4.73230120591454	2.71583022458749	1	3.27027680158422	7	3.05739645755129	1.36140015491992	4.57579037476798	1.73335409168628	2.32484473451456	3.7848439694616	5.04437771479946	6.95872431709661	2.3383287086614	3.47608720148562	2.80792700625165	7.10291718462837	12.0630295938997	4.06900421318756	-15.725207148381	5.33321856166904	11.9937080800512	-9.47251212830589	-9.48304207631121	4.3331570053538	4.27900556996557	5.75549631003615	3.23997849660653	5.97376297688193	7.0804243833516	3.37290225899405	-1.65146621593595	8.41538985540379	8.8284058813676	5.09595685569895	-1.13878289354607	4.31007461201268	1.87501452198044	-3.85176597067699	-0.58252579343804	6.84100685098734	-10.1728696323616
135	6.55891425459846	6.06249147360218	6.76665860741932	2.77945696977785	1.84471917665237	1.63031248843392	4.4065946466952	4.16923186137989	5.89061918409699	3.56290739138069	6.76711812623453	2.26611609571194	4.04159004918081	2.59952268798737	1.17218339222899	3.86678246223828	1.61656703838709	2.26217201635565	6.92315683843315	3.82205406777077	4.03103446308929	2.76836302294193	6.07568471723284	1.70959089982528	6.51759894560701	0.312528606347559	-0.887303036147832	6.6188629118502	2.47796773082842	-5.35744478821222	0.33752127443756	4.29471032196496	5.49399957359235	-3.28059744954635	5.1958424551756	9.85074978393555	5.07514817985854	3.38426087883393	-7.14501838355448	3.39627014504638	2.02425928216673	-6.48159902327046	10.0433626157781	3.12529507338242	-1.31079054302495	-1.53052996762009	-4.57410995462825	8.02304743340705	-0.544076827626882
136	1.71142598501582	6.73891771598198	5.44817333726732	4.32383209500848	2.51279045278443	2.05808096711965	6.72145211805369	4.14247706926074	6.6238043265746	6.05987460346643	7	4.90016018481147	1.65081015165635	1.40868698758594	4.37367289037377	4.91586768366286	2.67560341743879	1	4.64163914861272	5.66921166293204	3.19999228783007	4.50255691962082	1.75704742840867	7.85958164865072	-1.96335097829625	-0.380734234845056	-6.38159561232388	0.917890318768479	-5.30321022686282	-15.7598035294382	1.52235293840622	5.53055990824029	10.2327629014156	-2.78576653632684	5.24210040766613	4.30962468431144	9.99368537510138	0.488014758782129	-6.19107433389937	8.89655166943325	2.20257578649205	5.22147173444421	2.65695073291407	2.53967958410065	1.08542093062781	-9.64333029860631	2.454685598536	7.48274671088422	-1.31510158756585
137	7	6.68619746389661	1.40277992349246	5.32092917910987	6.79130900217786	4.59851398807399	4.1334078485262	4.74407554808962	3.26411812552175	2.9728031152248	5.47280498937326	1.40513789412798	1.67837228869546	4.49886972246804	3.77504495694535	1.50366789714905	3.78310869795652	3.39454137802345	1	3.27971996451831	3.53818153268167	1	3.62668134971686	7.23687571616101	1.65669188016585	-3.949529910517	-12.9348771745601	7.56321730406035	6.67286293139354	-8.17597620509323	-6.25441761117289	4.92997081821522	4.7179030423813	-0.0562639947518568	1.40818870655776	7.85414822000524	11.0056851295921	4.89636086096332	-9.7555877420749	2.37742163420875	4.66844498247417	3.27116933568072	0.406780256018635	-0.474336698740652	-7.14038570886626	-2.55748754626356	-5.38238816676251	6.10935990576897	-1.67124394466342
138	1.81246284074845	6.33774378694123	4.16697231489421	3.74786883927545	1.09781730162974	6.11896133671111	5.23750142959827	6.90370268796213	4.09558048648408	1.02540796022982	2.60145842095492	2.05408394060092	1.27077312349628	1.80124642457041	4.21100449247604	3.49554625208614	4.40090054421205	5.85059753318365	3.39938473039702	3.17403368539548	6.7967794476814	2.35672588591769	1.84200078099393	2.99277306637862	6.92381796302804	3.80388625474905	1.24255141815652	0.664684006798131	-3.65058104082764	-7.24662021386016	-1.59408307632683	2.46677814017341	6.7223958870962	-0.986594443235802	6.78041513460686	9.00210784065754	4.28338124208454	-1.61432413069271	-8.00245580015171	5.27518467140066	-0.143189817468052	-1.17443288203177	5.07850471101969	5.31676104340314	3.86867016661457	4.08835004809619	0.912105861056003	2.79018825586269	-4.33221898250017
139	3.11152978894287	5.32605278167491	7	2.91101855859534	2.1304883380351	5.75954082520816	7	4.07380827082199	1.66088639958816	5.30074871081564	5.92065432212576	1.8297177938017	1.43871616148493	2.33833722444946	2.42719575510528	1.96910526658459	1	4.2654489468622	3.63908570509651	1.18286758098843	7	1.00336793552478	6.38243681448091	3.57349347157595	9.0667547680877	2.27149568225481	-1.20175534100239	4.04191030669326	1.10819019459056	-5.90036435604297	0.0702271279331491	2.41831283665318	8.69334084564935	-3.41948276746543	4.69945841518001	6.8501008594214	6.93525751297152	5.44133551321468	-9.10282678197601	2.39478983172211	2.51037989672723	-5.5206962994729	10.1904954368329	7.61386139980065	-7.03895695862867	-11.1395027904259	1.59250824950377	5.27541446409714	0.171730570325687
140	6.00902549117239	7	4.99950464476716	1.79048699671867	1.13402557913717	6.82746116459747	3.32238420388931	2.47132543068452	5.76546445526327	2.03583499554945	4.58346162837914	5.19188691894891	5.45641434813499	1.80424892097076	1.39359132742025	5.52573965587997	2.75365627567927	1.01139136542727	5.98235971702706	6.45969002387988	4.58330626030498	1.17918801221847	1.74253467530031	2.79472364875858	9.29120756393563	1.62708092922699	-0.868175337984368	3.77078611941682	0.378952794076452	-5.16695654917806	-0.563927280755601	4.44699694697269	7.92738416068413	0.870457516668505	4.34220790631577	8.58459269998781	9.22526887170184	3.25708577546689	-6.54743034618887	4.90742017588978	0.520830049620984	-2.3204048031212	6.518402907234	6.42484070110162	1.09535629428662	-1.55360639477811	1.25400626688865	3.89470038847405	0.849146849417321
141	2.14313511523854	4.9168483267309	7	2.55850460977319	3.68293118252869	1.97632214437666	6.56676984194907	1.99277453815556	7	4.59863587642815	6.78796067600951	4.92145641059374	1	3.68145860095541	3.80636421900793	3.20778877273682	6.17560286672447	1.88981623570108	5.18651515599131	6.77663486185874	2.11110200606283	7	2.38581456588679	0.724977999642747	9.00800260223838	1.74890094091248	0.0743687978998953	1.66592664944062	-0.764770497663942	-7.01429714879725	-2.15395200258034	3.62505824482566	8.40205342591756	-1.02427165670176	5.8690582826386	8.72388263771208	6.30747713371269	2.29219773142819	-7.72746449918455	5.31008034533446	-0.0664438346506721	-3.54766522208296	9.0461742079097	4.19929773150959	1.58055417865022	-10.6246416110912	2.70213626094448	7.54511006840683	-3.78192646027666
142	4.50238786950365	5.71610447073785	5.17720141820962	3.86726071739795	3.30374768541478	2.14777798557253	3.91819617050146	3.96539498577603	3.07551624957707	1.83951934781995	6.46251774484611	2.27664528197453	3.42680507920882	1.97902104224519	2.84090831411285	1.1337613518888	3.20036434409932	2.61271412799972	3.24609848056061	7	1.65473576506094	3.83705668945249	1.53958012086697	3.09914057319455	6.10139248102719	-0.306338935945482	0.0721484466250866	2.18313036576815	-0.361182824622117	-5.54403994811573	0.928606400365569	3.67485778743498	6.11094979667941	-4.53732941303797	4.66514871922558	6.05951263966497	9.31518608654186	3.02466519289592	-9.29004594088429	3.41970032607571	3.38879993873703	-7.39063219277545	8.54457833819668	0.81488493212169	0.270057824564491	-1.16423765000268	4.87015872975641	2.78194589892307	-2.58159309560922
143	1.69004617174894	2.90698775302084	2.78652184222205	1.67267701992027	3.42708163123464	3.88848232984583	5.23933332101793	4.94141309780211	4.07964752549511	1	5.85400482571465	2.80614544806637	2.01307195046108	4.12005639272713	1.25132346881192	7	7	1.98236673268852	7	3.79083430280899	4.63067401440729	2.18247417786007	2.54497931018213	2.84481661644738	4.39033495730656	-0.21132465642531	-9.06632099094255	-0.083229157281692	0.612475693548363	-8.50818988019733	5.35757990602127	6.75028379914537	6.87748275888265	-0.913317429635582	1.23119413713314	5.77551891687001	2.73495545185764	-1.28207750656861	-3.65651761364365	5.41509824641977	-0.445252587577051	5.17441522992463	0.515256295409848	5.71093013280656	-10.12643166549	3.71860111530952	5.13726298249732	7.51701441785172	-5.81172554820244
144	3.06957003749742	6.14694037385391	5.82013720887541	5.67488965860375	1.23084190399363	3.52519914604364	4.97940788316835	3.66940477080926	6.75803008407632	4.98718269885374	6.51626163861327	1.98403409305273	1.91782950650663	3.09620531215006	3.52424916766346	6.18496623338217	1.55074703799523	3.38816987259339	7	1.05280614452402	1.90112650355353	1	1.39709841051313	2.94883416698393	7.97006292405851	1.63419750304514	1.17327194085839	2.74159778793342	-3.52095413255529	-2.28720207274868	-0.333062901931264	2.32020800620194	6.37264556212973	-0.697792719149907	5.49359137658065	8.69164846823986	6.38410439694762	0.371120532383662	-8.71002448479524	3.71971023244057	-1.35728385190911	-3.49658603082631	5.48316577359746	4.0141911816787	1.22813161742485	-13.5841600295752	2.46585508616515	5.08898348818978	0.348746992070616
145	3.39328363207982	2.55692487502142	3.37761238831918	4.87166758629204	4.22400182910227	3.1830840205777	7	5.98956064722733	3.34893066500595	7	5.95397572343043	6.82175921821148	3.69428402970078	4.86970818947069	1.78827839206034	3.32261016136548	5.34032313933584	2.90015077823482	6.97777781336011	6.96058416236193	2.13854693981866	3.02744554528278	4.06211422293649	4.66000928985606	-12.050928494749	-12.5939938538322	-8.06529680519834	4.68929286287185	4.89876357231595	1.30068963201437	-3.29750575256346	3.76561519547654	7.58391856701691	-2.65418095082769	0.966581857111805	8.88988301039469	10.2833611695406	9.2340423469349	3.00509093741432	-0.457742496068091	-8.98662317990768	10.3596688545999	3.22896325745498	9.87068359837885	7.72426843675949	5.6806022508525	4.1857674274206	7.40406857333048	-4.79645382910264
146	1.6085374619899	6.18538551860884	5.36300984364829	1	4.36541660602166	5.39926416738696	4.86909336330941	5.07187410642996	2.35514942676533	2.32216732999582	6.59268590721007	2.31936980707954	3.64914958205599	4.4779650457195	5.34363613833111	3.03102199055004	2.29222742365609	5.79692593885268	3.87413387184029	6.83656098581443	5.41255534866121	5.77905231404402	5.56313182841707	8.27637447075542	0.581331807263414	-0.84831160996818	-9.44131878738935	3.26208217264791	-0.0567817630635566	-7.92956376774274	5.66377795924612	3.78700053164271	4.18474145673664	-2.64826269778823	-0.0131862845721987	5.49784504274027	4.9490210856776	-2.95556659719917	-4.81014081805916	6.06715528584951	-2.57780444148639	3.93161471543414	3.43740180417065	7.53344646652234	-5.24897065265591	-5.14465863334669	5.00547959003239	7.04779945317542	-6.95482521543398
147	4.64397552356801	7	5.72956017779953	2.86322576072652	4.72634569780193	1.18627046985075	5.80013342315971	5.97669258161302	3.20346377628808	7	5.93468170871925	1.48287859931111	2.08939556684015	4.57056135786439	2.76695549947341	4.51450768910569	2.31265197546233	1	4.01339378254566	4.35437766843463	1.03933483512975	5.02312767512896	1.76378377131312	0.762603511037636	7.67026399998894	0.783030563682016	0.449186323815237	4.1641107676138	1.01855395194238	-4.413344532208	1.28231380615573	3.37311541362271	7.3130999180754	-4.91778125676402	4.71863157239063	7.79623919840444	7.41718150703371	3.52114636992775	-10.3132736237969	2.78255587890548	4.93309795441664	-7.46963823335035	9.64896481019991	4.92362947449308	1.27441158777666	9.7740397959788	3.22494866873629	3.10153248684469	-2.32980719733957
148	6.44420921961654	6.67274307844021	7	4.87923725548468	2.17450961853369	5.11873875408808	4.06692043417031	1	5.40043402526612	1.27441343122522	3.89825542525159	4.09971675453837	2.80822810326829	1.80227367805754	2.5659332396596	3.72556760047874	1.98423466030915	4.01111814535813	5.06678512493645	5.01717400502247	2.89659092761313	2.93750048184785	3.33081268718509	2.4598491093952	9.46768217502043	-0.357715153772004	1.52365962716768	4.60283115885517	0.891645695674142	-3.95383587391428	0.962365698481485	2.39451747300996	6.03367323641749	1.07431031391133	5.60331963703699	9.43273262277238	7.88095990943003	2.68717554757941	-4.52235616028845	6.06700571970975	1.62849166450739	-1.28443448536788	6.06417176238148	2.53068279890063	3.23115109659458	0.466975989730025	1.09893233140963	5.11751086470302	-2.4402878191215
149	5.93637646986222	6.59424874951279	6.36056959482044	4.18922794832265	2.38538227502143	3.91416307804187	2.6404357705861	5.03977207618234	3.91434109584475	1.80842339049227	3.80810521930283	2.5721370271701	1	1.4769296746423	2.10905381196952	3.64216812430567	2.94502289208061	6.97547449490612	4.66492043335993	4.78557693764677	1.8643011231302	1.71506384099453	1.75191082318567	2.87366717446596	9.74066617574942	0.772005112800485	0.869476919735908	4.97513317515527	0.448178725044086	-4.70848998002962	-0.479579379634317	2.23531408532609	5.86892599886267	2.24869282182948	4.67206999734655	8.81314246556809	7.74494636009629	2.14843745787033	-5.11887044183921	6.63409008627052	1.03987017487017	-1.33362029972617	5.9677256615765	2.75680070701443	3.9220974300012	0.796210715370046	0.325938421932774	5.73613515236567	-7.77589715526323
150	4.92764955600436	7	4.6542958183764	3.41880500642996	3.95689326423898	1.89389081173237	6.70352898237399	3.63974538904934	7	2.19432249153105	7	1.05970845773883	1.57407461467762	2.05254414358548	4.23491985435294	3.3749856582376	2.28006293901098	1	4.52707253866912	6.81809930807123	2.84118432427391	4.34516989194096	2.23710976158802	1.08311626559136	6.80586782610224	0.340395099117411	0.777186226096202	4.23540051611963	1.32862150639627	-6.54280156464607	1.15763318455698	2.60657751740907	7.37005375406442	-3.57708051164733	6.14618330244601	7.15246876779565	7.14342982978636	3.37334964478301	-9.87445462844229	3.64144617148212	5.25877882035343	-6.72573633121621	8.31071424758633	5.75247210999491	0.683659916382284	9.27964716937811	3.22948322149319	3.40757686295749	-1.78428018281196
151	6.15701552642449	6.08845757002216	7	3.81809666302148	2.74162516916014	3.92909270939401	3.83689777355886	4.35908524829716	4.91823022872351	1.14790130575904	4.26092128878613	2.33603321257954	1.44281177541656	2.22435414481968	1.55238797723952	3.13725883399883	1	6.53671211098752	1.10477445259494	3.56286756134053	2.68768510787971	2.01924990518533	3.0385408098492	2.89654520253953	10.0703525352159	0.254359974522104	0.646908732825275	6.16555806963865	0.560554324108855	-4.52018724045481	-0.522192465411255	2.29361030383137	6.37380401104666	1.22688211341737	5.37867324352341	8.9180033305028	7.86441769740658	3.3726801517017	-5.18185522069548	6.00372996229097	2.27410325393226	-1.58075331136554	5.94131470955599	4.90065113592537	-10.1291173111824	-10.9565955886064	0.136417503075643	6.01197298075994	-2.82374196466684
152	1.96406447854178	2.84478039159014	3.49466261919949	2.23086105847578	4.69001784996103	7	4.73330752200921	6.99072550505947	4.37380481857948	3.07266181556759	7	5.41471391841869	4.59383390004327	1.85404094586697	2.7281376178081	3.76980071036198	3.43211421247862	3.76680855128685	6.37755140065614	3.07256990393549	4.65287199386883	1	6.2565438217495	4.8098856779254	0.261727508936069	-1.68307346236811	-13.2897674920745	3.19017552637276	-0.781420893033744	-4.16094363003258	8.53616339663146	8.1836775513089	6.22680764763211	0.290717591188906	3.66289022712387	5.0556003966046	4.05652307126808	0.383305710445996	-8.81638676107209	6.06743857137128	2.76206429568176	5.4887512463148	0.330698205716741	6.22052744526429	12.1847081862495	-10.4746835814565	-5.33768938394203	4.41854332005959	-4.68913991722155
153	2.69866114719667	4.28902033661456	4.97876709561724	1.60318866665736	2.97866259901944	3.14707996587766	4.84644708837439	2.96566853298907	4.21470980264799	1.265277879796	5.76411361211565	1.86408931465205	3.73835013217653	1.47333472772123	3.08565284938735	2.24683048609128	3.01814519410023	1.25225639186538	4.53220743927399	3.11113989444812	3.37407667879336	2.57226780710189	5.08712207318585	6.01958671309912	-0.560226969975946	-0.0346969695937875	-12.6443994847627	3.70068081741848	-1.65290780449322	-5.82345372842477	9.42740634564573	6.0387897106628	5.73249812905615	2.71643119772571	3.02358235335073	4.02032079889335	5.48211836023203	1.56453587036797	-10.2229577132833	5.26631678385756	2.85597788501233	4.30244765769013	1.36759355724094	6.54996303916237	13.1985107287568	-11.6522232814524	-8.95791701569229	4.05958715531431	-3.83152471598139
154	5.64513641618291	5.01862148723067	6.61207269232047	4.62088683242813	1	4.66343446547927	4.18237044860511	1.46993969099713	1.48408099431408	1.03215977789324	5.23733891130121	6.12849285490613	2.82251605633209	2.81600866197226	1	2.12325119478296	1	4.48735564907287	4.04540154165886	4.65209453197562	4.05199408727164	1	2.98508857293065	2.92654482706122	10.8235359873765	0.0138685511243685	2.08047003892863	5.8601881664239	0.0682908599624635	-4.1403551413146	-0.440089749770303	3.87447495059573	5.28360770438614	1.22327874906086	4.37022611845335	9.5588643545476	7.82974817590634	2.30533755471241	-8.74490914770859	4.24192589806994	2.28448846985102	-0.202850237669084	6.40933992404485	5.8629583925908	1.08159867382946	-2.11160514570491	-3.68494161005359	4.7621023735522	1.08737495817597
155	3.53383440526254	3.29379179051131	2.553283342415	5.69727095687644	4.61563300845338	3.79725682403066	5.81029977784953	6.73754396254526	6.05572213663604	1.47073741276886	5.90051032260809	6.29331932341815	5.02876522391565	1.02661467544033	1	1	1	2.92503560970608	5.40642733359231	3.24178675866734	1.44930298312281	2.51187148148691	1.47279591678196	4.60901920668994	-11.1504048374488	-12.2964086902911	-8.23121179477808	5.74817607111468	4.81517025623595	1.80092106104101	-2.68186837843579	4.38785001934002	8.35255040923439	-2.9586443813361	1.0054593328463	8.98150909622434	10.6569995475187	9.37480956426674	2.47253239418019	0.816814907844044	-8.55811641965272	13.4542920797825	1.9890283694321	9.34226900306597	9.19953693244617	2.81744159059273	4.22360532775182	6.52502343666026	-13.3144611988244
156	2.0116829091989	3.22717029456053	4.48347378951231	2.27476188675164	5.04178132304213	6.26885911373094	4.08321785919463	5.29622380043007	3.87112334889598	3.02678209165563	7	4.65492488565446	4.76223036598024	1	3.52102694372701	4.41542699003186	2.08472896641463	6.19921018944786	4.90005118769444	2.26488724206337	4.56009478576714	2.09839825731418	7	3.99494627585176	-0.730206075337001	-0.986831272746643	-12.5388920093039	2.55495918675231	-0.679747966298523	-3.46025017577009	8.94860667434804	6.77248866850526	5.47677001177731	-1.11196075896347	4.09416806857889	4.89702804315468	4.18283128328236	0.976224645950988	-9.05037734047692	6.14959210666158	2.51890472600049	5.05861724850587	0.728222172252914	5.94570920552568	12.5588877212893	-8.26398037044456	-4.76855737617965	4.38116019819729	-4.6630492202802
157	1.41534388717643	2.88580230537478	3.41572948540416	1.07242246769852	3.38684170324305	2.43220547774078	4.91202648512676	4.00828101019307	3.47367909211859	2.7340656177235	6.84100692573316	1.12824989552936	2.69791732397651	3.6707405716686	1.79470120298776	1.83323815195186	6.16292227473677	2.67472040301034	7	6.18498951142794	3.71450790358925	1.13497478466496	2.52364706740799	2.96720680848165	5.5209934164761	-0.182725403245749	-7.74784171974131	0.0653825035471189	1.56754996427909	-8.5903079814929	5.74115241132165	6.84435194232791	6.28267510333899	-2.32466379659732	1.75156574555277	5.51292311217181	2.32337031095789	-1.717151950535	-3.23220630403368	5.23720197925316	-1.37936047315103	6.25990227310679	0.391461549870444	6.49158328614128	-10.1118371115747	3.58065165693384	-6.13151315157502	6.35509416510107	-5.69449482447632
158	2.9849194632508	2.71419549536088	2.52457124800945	2.21800847128863	6.33803566252951	3.84795191393129	3.68402129952681	4.88622378076585	5.66986619102059	2.09189090614934	4.95662592004609	7	3.53403076387533	4.10354999482774	1.29474482327953	1.00456181714916	4.33220213143111	3.94346152092908	5.78238563028392	4.10372623454198	4.13150264592434	4.26849290598883	4.69300166882509	4.49173202832723	-9.88395182922401	-12.4632535126574	-9.60959104553436	7.42526649221134	4.73759763715647	2.90864105548165	-4.27110111493595	2.47241969170802	6.73046065089576	-2.19518400256612	0.331389412338776	8.88182944287335	11.8200988310947	11.087752095782	5.66398816954961	2.81256458515458	-7.67448884613904	12.9350561966551	2.44649286898576	4.69465224038369	-0.48291163513585	-9.39777157581801	1.0748380393517	6.7764878798716	-3.81403602453387
159	3.49657292892878	4.23788640871673	2.0725035817695	3.20894900323891	3.21838540590814	4.64471345699702	7	3.12743437914166	3.45414737083264	7	5.83090583877393	4.60334997325603	2.82283755118258	4.44317898744713	2.24658216155014	4.83791981736481	1.9514433227422	3.70360987276545	6.54243291631393	4.65236040178367	3.99235952137533	4.64023499722073	1	4.10569194660429	3.05646669556403	-1.6424107508219	-7.16503972056019	4.6452099177226	-5.17996695508734	-5.77631016199007	4.21436752571862	8.87747219960779	9.10716392458463	0.467334470770051	-0.150925559349994	7.98624532285731	10.9479389394769	0.753651031867699	-4.82823700823498	6.81638211342393	7.64196751387539	-0.548047004705129	-4.09290325549067	1.25824416934204	-9.10415212703012	-7.70099220143572	0.472413681881681	7.64179573979079	-0.25376747172716
160	2.8626356319011	7	4.7870906545409	1.72899865455173	2.60462567026251	7	1.71667788498373	1	6.3457249515309	2.04594932502208	7	3.62613892264733	3.05972694460443	1.755142173664	1.17907861748476	1	6.47875407909172	1.53667330944216	5.25823141624342	7	4.67464427562527	4.57967060087832	1.72493487440343	-0.156908750251989	3.27275339011641	2.67649901017927	-1.44939839621036	-0.981184814384207	2.53845605298077	-4.66196303763314	2.50123725546384	3.15048630872923	8.37267850139784	-5.62506642818488	7.79814777203719	8.1487493740782	8.4178525811244	4.75431254304807	-6.14097221945169	3.02736032170612	3.16480434993203	-5.84379271616829	7.24146080641423	6.99079923166132	5.81292857652946	-3.87468895891241	-1.25499468084421	2.89726552345806	-0.86702893746057
161	6.6536965979735	4.4008880493833	6.82226957725962	4.93906820327542	1.4200267504364	1.45161259587674	5.76848850951786	3.17366952407214	2.94152746095804	1	6.60662577637338	3.34151491878281	2.24425929107217	1.42660332523164	1.48666940394382	3.58133039133488	1.75619002047259	3.68706329167189	5.75904349022476	5.69304911690191	2.48224696863787	2.73057567455693	1	2.58586096799435	11.1191391694306	-0.393249657786275	2.7000804833951	5.61965654300515	0.622224374427485	-4.87896088507425	-0.578552599441941	3.12418550103182	4.75381144916259	0.265249815509184	4.78906937706482	9.39259285551967	9.23906526121571	2.89954028307907	-7.64240662819622	4.93028252297979	1.75347327715902	-0.361893202560799	6.46151246833201	5.24570146696009	6.50476350238387	-0.304076347463733	-5.81143404409419	1.98812801191683	-5.08564434628176
162	6.07105024096465	6.59432765577073	6.67355354087863	3.97526522551287	1	3.83147086507989	5.53855094711932	4.66923202887366	5.96827397177064	1.0536266018812	5.1341926322489	6.26201486095643	1.22904402429412	2.09452529659302	1.15501656744588	5.32474404839161	1.47903505712144	4.5728520528979	3.77349258034252	6.07092817081776	4.45211229328245	1	2.20208434550505	3.7510872589888	10.8137411506422	-1.04357317639818	2.56893086688103	5.27131901695114	0.47390810499833	-3.43194821610309	-1.61606966353308	4.05569941221964	5.31418886546587	1.61384593456062	4.17448284707986	9.64721195303586	8.44180331993699	1.71072956907985	-8.35962945765951	4.00259697190854	1.66035823106119	-0.95219103204018	6.21020686784216	2.74722522604559	-0.510143336309343	-2.15695246541855	-3.15009952610623	2.67494976359723	0.280999899756038
163	2.32292004939604	6.63380543989002	6.92974642518723	5.9608561078577	2.08151231030828	1	6.35828720189235	4.31029278909925	6.60684921869317	5.2074612020083	6.71705472063215	1.77064826744335	1.12302358232229	3.65717398866417	1.66767782385273	7	1.88530351817032	2.87255392823221	7	4.61201533203475	3.12860243495797	1.63824978428686	1.06593780319152	1.65566279185879	9.56764876342809	2.22348957797426	0.630548370803679	1.56625447122164	-3.11811079222988	-4.14787607032473	-1.03415920578624	2.86342332152612	4.76277048595477	0.18607455464788	5.26669474988332	9.72276090345593	7.46276387221859	1.54780279136208	-8.46966924680172	4.90069120956171	-2.92555215179217	-3.98026674617751	6.5786717999631	3.19127291219243	2.62403483329669	-2.38551845633009	7.2166321020505	8.6590899712233	-0.0953298978986516
164	2.35051991524143	6.84140989292705	7	3.76665698294708	1.04356385745118	6.8344656051514	4.73197729380631	3.3733222931346	3.55046344010482	5.92107945528768	2.97599740842597	1.89713442981506	1.63330073599994	1.54813247034824	3.19359565217983	2.84569133219468	1.32263507939494	2.09911209371367	2.17893155736709	1.54604002407523	2.57293949410513	3.9190708634084	2.73691880227336	1.68140632279912	7.1920677004394	3.63671260583919	1.72144166455507	2.44811394893969	-2.96017930478368	-4.74847906466023	-1.38677039658144	1.60966746064728	5.73339162032502	-0.40484572053107	6.80655218921643	10.2311832191178	7.27467410090111	-0.235134006137908	-9.80216808575006	4.24480766717112	-2.04885931141306	-3.6843938799755	4.0053946655121	4.93624452098217	1.70981621254756	-10.8446511303677	3.41801197083615	5.07463753300759	0.695731886519267
165	6.21029651863383	5.19424998744793	5.73081743040324	2.77479529147	2.23367205059258	3.14573787177216	4.81577328415971	4.77845927734893	3.43340979710349	6.15543659497532	5.77709464206047	2.92574260892779	1.4679933894953	4.93063015997058	3.8293548812803	2.76003404522896	1.44678305171595	5.6118907081089	4.64180386808997	3.74118545126319	1.42461196781122	3.20770369443004	1	3.96779696144851	8.03172243461518	1.94652963540766	-2.31530182685148	3.99090318100962	-0.944314243811642	-4.00227542426439	2.00942998574497	4.07709241782006	11.2444127997742	-3.58740701993496	5.13572923614653	8.58731220004055	4.39021871901239	2.81965606371969	-8.45786802866426	7.99443125682149	2.82456597784646	-1.3909249635258	9.40165988277377	3.60291169455667	5.0503165219735	-11.1714203626823	-0.23433397121138	6.34633435700394	1.05919298781469
166	6.37576993132408	7	1.66220963440962	5.78036467162401	4.61716652849281	4.01499683709449	1.77442155623545	4.49947781262775	6.18838924521038	6.38929153135866	7	6.6883256984572	1.5089472047936	1.65985388701004	6.66105044826858	6.36646744621557	4.56719393772526	4.12062181772345	2.74472305102251	5.62730082264737	6.28498534873132	2.71532351586147	1.4221398082991	8.56712663628026	2.49220689588391	-3.04696688929762	-12.3744618313741	7.27240811106777	4.97428121701983	-9.07602682982931	-4.52656123268344	4.84735232535234	4.07681756222969	1.10555376904055	-0.478708583701503	7.65584713508995	10.1036604013697	3.4848452024054	-10.8920518300703	1.54837609096773	6.38393442804959	5.88358258628667	1.49038339573044	7.13424470171718	-7.33273641247104	0.101902460107061	3.33633991873675	4.89647410921198	-11.8667914587789
167	4.39576366548424	3.22822705183559	5.10154531415367	1.79180532260511	1	3.94178111267594	4.75165970280741	6.17991396070381	1.43820590535464	2.28091155913727	5.15602842209996	1.24004801387533	5.23148145374551	2.50751514973348	1.48240898760783	3.23596149173262	2.55408853861273	3.22788596476909	3.84102047471283	4.68037956816153	6.70033666357882	1.62311682794202	4.73016230188674	6.79649486741058	-0.122300846755877	0.134933476427552	-12.0671752497072	4.59992414813258	-0.788682856037067	-3.73589603700622	9.30636257431553	7.284082387735	6.95230401314994	2.08878370321517	2.37733169980712	3.27891504380789	5.49437243474945	1.18294889994855	-10.7860011157436	6.03249330347911	1.93341241369299	4.61288053371464	0.93249937477382	3.86654025434728	-7.43501789753147	-1.62323048905282	2.78876012655035	5.45311631887728	-7.11081847284176
168	4.53065632281389	4.5682936130994	4.12276317258685	3.7538126853244	2.5993972295637	6.01354325355635	4.1415442741643	2.54808069948682	3.87350184158021	6.45823638051297	6.20407476462291	3.03846639316584	1.40801166966636	4.60323073433425	1	1.6244115342036	5.15186495252692	7	6.97719360918478	6.16400306723687	1	6.76035914043238	1.21264802175046	2.95383836527443	2.87801660671667	-0.512294328260436	-5.20980506278673	5.07698719695388	-4.24819126421669	-5.59974242508637	4.87415139220908	8.66792670141762	11.5926096587808	-0.467072046745768	0.24478484425662	8.95108820270065	10.6648885551202	0.420437078474684	-2.60478640697786	8.69423542508301	5.1656635483253	1.04666704040105	-0.967940243271578	9.02939695332254	-8.09047919136602	-4.46724260264624	1.9870432200052	5.25951207993219	-2.13083014699455
169	5.30076859408534	5.68087801731104	5.46364443904277	4.45324425963371	1.73206125746898	2.93582996240571	7	4.42125638776807	1	6.05645343236431	5.41657076044703	3.57716609164163	4.08894331696001	1	1.32977498295319	1	1.9842402063093	3.62238299683692	2.3039411470109	1.90830271286608	4.88384612246668	5.80160760848322	1	4.14605875144937	8.39504677518812	-0.515855121914551	-2.21607098171555	2.32381701297577	-0.826945300272221	-7.50854239947947	-0.845867690439054	4.74498447687229	9.31594023185229	-1.05656361750465	8.37689320608754	7.3754657922012	6.19109387659153	1.86451268502811	-6.28350547353794	6.88331742378302	0.731053555586988	-2.3493604966489	6.95192876636779	8.49740331655403	1.6007667141546	-3.2151529395075	2.30662693659368	4.83732918338502	-3.20107097509509
170	7	7	1	4.4467091821075	6.43161598849366	3.19912293860589	1.50297908850994	1.62902268942955	5.64886442972012	5.83867927645077	6.73022623247908	1.75138814421139	2.87822085049251	1.91703851179458	4.91871081196812	3.34760080296799	3.22329939919422	4.19882745940696	3.15654962292835	5.98765886337597	6.66383039359601	4.39265871673939	3.050846513898	6.61606575148077	1.61133427914671	-1.45227772103703	-11.9621129317434	5.68902736729491	6.218069885086	-8.38577099072389	-6.50352743141053	6.68120649462723	3.66906528307954	1.62200600693984	0.0221276807858779	7.83584026282889	9.54362440652787	4.20564550195967	-11.2265844937173	1.06223224828822	7.10240666935767	5.02120521625589	2.80592034943415	6.98782401138338	-9.64086195889734	-0.937414242445564	-5.81904291566015	6.26074322516415	-5.49814086830417
171	2.54069206609923	7	1	4.82118809560541	6.76584221399568	3.6311844010051	4.54829948845109	2.59478082879629	4.57749555602862	1.24788857346037	3.76751197183945	6.82347989755567	2.46168752439494	3.25678559412447	1.82269581087973	7	1.45860783272662	7	5.36673989457165	3.15979603680193	4.69105389106739	5.53208637036746	1.91190819203633	8.3596921394255	8.52140539691544	3.58676780739763	-11.2278310162239	8.5912527703873	10.1730919231102	-7.55400927859229	-6.48841136495101	7.36300658803746	2.02708004386575	6.88523421401859	0.463645350593402	5.20156015102461	15.0987502160646	6.42701319963661	-2.15830705581351	4.83161485151468	8.08251614666286	5.65444420584316	-0.209570150379331	2.54162474140278	-7.34458560681734	-8.96392639063052	-0.68126244019024	7.36533565028436	-7.21400407802752
172	1	5.9994233420346	4.54360413388333	4.36170049476404	2.08470642224908	1.22310502137005	2.36961546532004	7	3.9204772942264	1	6.65294461320693	4.7878819140027	5.75158502928989	1	4.05619868206905	1.6079729781474	1.72041019987987	5.62352347346721	7	1	4.58403369439304	4.33728197546923	2.66467549795718	3.01666764942501	7.63119455378144	3.32995826867136	1.82213305562856	-0.266053833757484	-3.18030585402073	-6.84529763960192	-0.872604761164679	3.61264644164695	6.51213439573961	-0.846370523738527	7.37101941657458	10.8468991987472	5.59575225263249	-1.01916167412776	-8.17012395720987	4.81043549758309	2.05680167812136	-0.853593078856025	6.53193020219881	7.49141862607981	-1.23877757961892	3.61000704987448	-6.01222214638472	-0.314554189146056	-1.1558074269105
173	3.04170060080633	2.78572741993355	3.11424919314239	5.25300083921823	4.76123584957261	4.54213440844313	5.38433107483507	7	4.34172286973926	1.23557576281327	6.34212633996048	6.60631663584618	1.81417439499825	3.30055509927091	3.28867900034578	1.61797828221541	1.2087347627953	2.7335709473774	6.24483848024951	7	1.44739577094802	2.17740796642262	1	3.8933981561261	-11.3375544079634	-12.9414226606868	-7.68501379073697	5.10954769458127	3.6881052846978	1.97683431423565	-2.48609616903255	4.1435891734782	9.31307614016629	-3.40631589449549	1.57555608414728	9.2925257289831	11.5281365914623	9.56314591599883	2.70015390057088	0.27941639111145	-8.32140459614253	13.4936250073136	2.6808239882055	9.74671991934307	10.2957777967989	3.49370950958783	4.17826489529512	5.95248574575148	-13.0764971096052
174	5.47433359791382	7	5.3644117142984	3.92510791694235	3.65996155963562	1	5.48145986288694	7	2.9910995761235	7	6.91641870877037	1	1.78836700089138	3.10114854142993	1.19105885654753	6.03759247477685	1.26261525805162	1.16119575405799	3.38230251238397	6.43528541880756	2.69886103538881	3.09944934903662	2.17206880514684	0.708041791750876	6.34513223437366	0.421847902653139	0.477146349617854	4.29492124555642	0.665443729387485	-5.49281687696613	0.221934487225233	3.11452349419455	7.70560814532915	-4.11823035978949	5.15169871713714	6.76555127891643	8.03324013391404	3.22731524969902	-10.0753548186755	3.37726122224888	4.87667757761014	-7.48291305566554	8.74114281618228	4.34104708695131	1.466256240178	9.51916021990343	3.7918840299768	7.03388374099025	-1.91969485112655
175	1	7	5.15791772136516	2.12649562413743	3.82546458679036	1.49430998823883	7	1.54850189295933	5.76665965824319	5.32318827831859	6.3024422162871	3.47959617357038	5.77390579698842	1.18062694624543	1.14837799786013	6.1118523759023	5.83683072859737	1.76123242869884	5.79946810983733	6.26547990215397	3.22270465904415	1.42885952923745	2.10972599909622	7.20666519965601	-0.656216519945292	-0.278803751069319	-7.97619317738488	-0.33720393573494	-6.43352367768148	-14.1270776417951	-0.677646923387227	4.12240446545322	8.88087472290232	-2.05828917306596	5.82925860723355	5.63685076231074	9.65753496928684	0.401094560909149	-4.55717322441058	8.37993303065935	1.2604855637351	3.67875520934336	1.47774490153201	5.38727396179004	6.48953619058706	0.231920460118954	-3.99389106252133	9.06463627742518	0.144611679673142
176	1.67022079814951	3.68251098630186	2.44496519131937	1.73206712321445	4.79740376535892	1.40854724430053	1.57109983066048	6.53634466335334	3.69480279080372	1.16433817384346	6.77736850168685	6.25022582656517	6.45399327821094	7	3.00264894965992	2.97482501716788	1.26012073540495	5.30367933655317	7	1.06093553601511	5.56147888502919	5.92209581709051	1	5.75210475963544	-12.360987583205	-13.2655403153858	-7.84769793427482	4.55837194255643	3.80852762733283	-0.732411987642387	-2.44932951095397	7.14061429909046	7.56597390880714	-4.60239186946755	1.24451748289827	8.34285768419356	11.1562981462007	9.49540583304752	3.85837723917212	1.45980537752724	-7.53318450994055	14.6722366289076	-2.75578308679764	4.67830058038588	1.42862760716096	4.88653627705037	5.76876247707173	-0.786779209578884	-2.09976323730945
177	5.29651570236249	5.31581217288245	5.2107159266514	2.75302454727844	3.28108808397141	4.17981034630495	5.32354157904538	5.39990165667857	6.04644719519861	1.42642933123717	6.26888815339644	1.34211164616304	1	1	2.10272189063869	4.12722429742837	3.90075807152988	5.84498735321035	4.09353190994776	1.82520884377086	1	1.30395560028371	1.0564701077641	2.3581645038437	9.3217591075242	1.40157808642216	-1.06865388129182	4.37127804719449	-0.244534938499631	-5.59304620752787	1.67692946394488	3.76653264712397	10.6553092579017	-2.88232183182958	5.33129625832712	8.75321612630219	4.2000119375936	2.15401726780208	-9.7689611392085	7.78439442442332	1.72677741109245	-1.70523405876095	9.94516322816944	1.83214084488641	2.35402514472035	-13.246762796246	-1.17422553479679	8.24755321802951	0.170742728862189
178	1.4762369701666	6.09090898660933	3.44214811779785	4.13556689115742	3.13007964956378	6.45743951239362	3.86607341155094	5.80712289419621	6.35984269426186	3.04099470226025	3.93082188349449	3.75545542782402	4.43678650498709	3.81521840721176	1.0663842509213	6.73563079654229	2.49009034391581	4.0785796703126	6.38315005495952	6.8384881916217	1.30859746920699	3.74508215099357	1.46449658842417	3.43721753487264	9.29694520162085	2.22916370990652	0.628703453009392	2.15254788990019	-1.2633942383344	-5.47495168904273	-0.489047806115557	3.0195427352983	5.58145857159432	-3.25065685058592	5.21163532038449	9.78633578208006	5.0706837274196	-1.66008666673721	-10.1505721708113	4.18626408608519	2.7489307740978	-1.68048684749379	3.7982864722649	8.55307488085521	-1.6131636920056	0.275344391512733	2.34496978288939	0.572983964253914	-1.9247437018201
179	4.15768716328585	5.72128703950817	3.99659171994886	1.49486139228736	3.32566207871388	1.37057710546702	2.79485464083137	6.13898603110878	5.74684260329906	4.86989199436109	4.77550861526001	1.91062686382789	6.15657302371408	7	1.734072482817	1.34357226733008	4.43742592005328	6.32124677285596	6.16889842737338	1	5.40953000981903	5.16548470922956	2.91642728336307	-0.96649228160422	1.14298275150915	5.4800513207864	-4.04617181334004	6.778733118356	-1.94188565896201	-9.84223173527189	-1.14514635995479	2.31579241003286	8.69993010502771	-3.10933983578223	2.80371741769739	9.27371488803438	8.25191048723017	0.118290881589948	-6.72377162954897	-0.715086688434268	1.35474786614475	-0.321875132603046	6.6957628066768	3.87030051988532	-0.461089545869254	7.17514782663557	2.9940740940538	1.9505828268945	-2.56725416770351
180	2.48481574206365	3.4255720093775	5.51059911388215	3.51693373654485	3.7641199828416	6.07474243965091	5.11225297806279	4.98600899342134	5.56489964662272	3.34694343809625	6.11483798533296	1.86020176682976	3.39270833312204	2.02321156165174	1	3.68736824535195	3.2328146227452	5.49350161079709	4.75780555303799	1.78553093976043	3.62151373284246	1.15502987866741	7	5.00626086334031	2.05900910199593	-1.16815775314107	-13.5511461706698	2.6080856097836	-0.523929521061843	-4.29667676608358	9.42689682017211	8.46695846303304	5.24975444306869	0.391822187382977	4.35621964100331	2.41615735081871	5.02118509536322	0.525418829060504	-8.80372066861992	6.10717674379634	2.81014139144832	4.99191152224754	-0.645864249435578	4.56820511379052	13.359635845441	-11.1591870217733	-4.76517144039899	3.72050975971926	-3.99751909940064
181	1	6.01309106832039	6.48384073374569	4.56682122990605	3.11439333083133	3.66753627662829	3.68750034498434	6.14710275348053	7	6.74987301358312	4.20668576783734	3.29604709501793	3.68062013929526	2.37103149693239	3.75809899942819	7	3.27082367769313	1.47675434972013	4.19214263708579	5.3228644229682	5.83192541145529	2.61766095970851	2.1033489098273	1.64544775964361	10.652602347196	1.08512257754916	0.233653146383514	1.25552964722229	-2.87783617173699	-8.1342614008389	-1.75760220277755	2.67826629668433	8.09573413521145	-1.83580767175018	6.48059025303831	10.0701483160553	6.29686020981408	2.36387172227602	-8.0900373167038	5.27804418281007	-0.264431692177164	-2.62051002354128	5.64619956036948	6.42805638796865	3.51721023506489	-1.89936804214981	-0.0173181771166225	7.5186682964267	-3.50664061829176
182	1.0781093754344	4.30078483710393	1	4.37513789654199	2.53680284526556	6.95790816288427	1.65503748464179	3.95051793697174	3.64009358543076	2.0479465237628	7	5.06390245909317	6.56514981844422	3.74854329158937	5.17907314367803	1.62858550935961	1	3.25420027466876	7	2.44091966635482	1.92793218657819	3.47769130881406	1.14884791918296	4.37904994248723	5.17228791251037	3.76670594031167	-17.147603385982	8.86832591193161	8.77314013157379	-9.75480088350968	-7.2980581973385	8.52770258500557	4.04287810870834	4.6153783640101	1.04073861852238	5.42249374555244	9.04205377571903	4.66549963432668	-3.08681647751654	4.21455731238092	5.60839542973864	4.67863896395036	-0.206427796257713	-0.435459023815928	0.878057693815192	-7.67586378828482	-3.75099745847884	3.55151194147765	-1.8420589786291
[truncated: 74 more columns]
