# Supplementary material for: How Are Mate Preferences Linked with Actual Mate Selection? Tests of Mate Preference Integration Algorithms Using Computer Simulations and Actual Mating Couples
Source: PLoS One. 2016 Jun 8;11(6):e0156078. doi: 10.1371/journal.pone.0156078 (PMC4898694; doi:10.1371/journal.pone.0156078)
Supplement: S1 Data — Newlywed couple and agent-based model data analyzed in Study 2. (ZIP) [file pone.0156078.s001.zip › S9/Euclidean Model Data/Euclidean Couple Population 11202015 0421.csv]

	trait1	trait2	trait3	trait4	trait5	trait6	trait7	trait8	trait9	trait10	trait11	trait12	trait13	trait14	trait15	trait16	trait17	trait18	trait19	trait20	trait21	trait22	trait23	preference1	preference2	preference3	preference4	preference5	preference6	preference7	preference8	preference9	preference10	preference11	preference12	preference13	preference14	preference15	preference16	preference17	preference18	preference19	preference20	preference21	preference22	preference23	preference24	preference25	preference26
1	3.59021611076142	6.16644651308688	4.32027416782265	5.59857220889515	2.19740923276877	5.42125366671256	5.35819983273652	1.64545230180797	5.70363785606539	6.94013482358582	2.73174365140594	3.69311205333181	1.4381723945307	1.84158448246337	3.02227859843381	1.49983418765852	1	6.07297975303144	1.60426369931148	5.58428261192889	4.83184633248373	1.16384723296379	2.03512439761525	4.36209445317457	15.8199709523164	-20.8130609182415	-11.4189753768465	3.17879173376558	-10.7819219494681	9.06177586485796	8.22335739113991	6.79446911709865	14.347559470757	-9.44492554095898	-1.87292146299477	5.93952476577356	4.8710673063326	-6.06816518638289	5.63339480964503	1.14111386838133	14.2907723081239	-8.67867149532992	-3.68112099407509	6.90341150058273	-10.3641329106391	-18.0108464289562	-5.23485753898054	3.8179643557576	-10.6004027623334
2	2.07218582236769	4.57522922805721	2.76655764586012	4.66085879278795	7	7	5.09126076256021	2.3092220402181	1.47543290840554	5.80831952317537	2.96085502492366	2.06432514613379	6.242806111892	5.08066812595767	6.73998536722657	5.9920825400892	4.79491266463184	1	1.84755919759807	6.48817794793516	4.41442827830759	1.83236661261638	2.18028219556112	3.43272500790834	12.8931453620332	-6.15539450439198	-14.4162810993663	5.8228501846299	-6.25063396645892	12.4151034278164	-3.58146105458177	7.69143014744246	9.24686425713727	-6.0357720405998	-4.95833465253406	4.00291571954761	-5.59055108801442	-6.21131301492469	3.40984968933432	4.21139906686174	9.70725966097988	-9.24855393473741	-0.159597119201252	4.23595264170831	-3.30948936333629	0.837184963377257	-8.826710208595	2.48837432014411	1.56540877046683
3	3.35353230941737	3.50570752798717	2.78113907633946	2.23945304336544	1.87259806301268	5.0831171628176	3.47041980227716	3.33923701109627	5.43823849920582	6.27718590742236	4.35099034759897	1.7730968963017	3.5036229386792	2.55751443431796	6.23591238034778	1	1	6.09425634915249	6.24833971407677	6.4645194647483	3.82773304606734	4.85639401644553	2.01324276240027	9.05888229406098	12.8127375397833	-9.60526461430127	-14.6489020630279	6.32657210823669	-7.1620056820184	7.4563412036749	8.21143107341003	6.24315316025018	10.3553924755757	-4.74657358157291	-6.68261020209163	0.827013505134243	-4.86708961873824	-12.72963552759	6.19305289392923	8.52554897822356	18.0067166461889	-8.81992033621387	-12.1426516947927	7.2883454238041	1.38790075620164	7.46733721108512	-9.36720491732163	3.70753623850061	-7.41175987646024
4	1.75438377209266	3.1619860816178	3.86632418286537	5.65707590843726	5.49382440878332	5.30636322296195	1.99925756394265	1.19780583014983	3.98752584552451	3.34882629233958	2.591711326892	3.27482365306602	3.99065875976559	3.98805664531045	6.4423436891084	2.82028111748826	3.11092150929462	1.23175013625708	2.98144005602818	4.38950177101661	3.53228180045913	2.64325313576443	3.64421875744798	1.35804377788289	12.4903204305339	-4.92803357339283	-12.6381683714566	2.14470237327103	-6.01326617853432	13.5404730725293	-1.73184485461549	9.28109727147943	12.2570470169584	-6.77731699810636	-3.80995875495201	3.84768842264155	-7.17313899181355	-7.14471973969467	1.79609782949451	7.38371932051937	11.9760833973813	-8.30073845968691	-0.0976543866668719	6.96092234207117	10.008098698429	-20.5639744464073	-6.54646268861511	2.82969390226697	5.13723561202401
5	1	1.4921957479976	1	5.31589857161654	6.71911348587505	6.25965891097437	3.53073407295859	1.54973385793497	1	4.02037934321517	6.0299299988961	3.78188994707375	3.35188927013164	1.23015081663555	6.69925231255433	6.88076773941924	3.42307104351555	1.65077134700628	2.25122454391744	7	2.50478383555474	2.01033474195379	2.66907555893107	-0.786995185829822	14.1023303230956	-20.3319227131453	-7.17253934453049	2.39995156184192	2.10764870142271	6.92190870573073	2.50449076739605	6.43657177666803	3.01732636950327	-5.40078243590147	-10.21267687327	6.62451968162249	-0.70950761921462	-2.21898730037707	-0.533712463579477	-0.877902582007217	10.7051735230093	-6.11740186265086	1.09091010407982	5.48967497913262	6.5246825809981	8.07782201721195	0.268743418153784	4.19317257235697	3.09875970282585
6	2.67228210596935	1.47971774840078	2.69428712344231	3.96398843150908	4.43490280351239	6.26506717102541	2.61250037903053	1.4974380830619	4.96255598894255	4.50810160302307	4.70955188381452	1	2.51311064853794	2.6801356528369	6.86828622025583	6.0140696945399	1.19187490451128	1	3.99656701552739	7	3.22478870194302	3.50834086643175	3.0388630825351	5.27977336675235	15.081389375847	-15.4031133501095	-13.9424974695978	3.41042840029865	-8.44965313837685	11.490014353094	10.5750962765963	8.00475818472468	11.4941605101149	-8.23184605433229	-1.02987839720716	3.35362381495282	3.94560541774383	-5.81710597100544	6.68078876611866	5.64553497613012	16.2516048379936	-9.73076896766413	-3.58834345589575	5.75873147110117	-6.42583967689789	-21.4639744893082	0.595740026599393	4.80768073721421	-9.50043897453285
7	3.23157603203928	3.32098876612279	3.16212099202829	3.53122516768807	3.46331845010992	7	5.204423896535	1.20382334100391	1	3.7316164271234	6.87761479226658	1.2661918300894	5.54265695314613	3.94579196629623	2.79897522443346	1.94095046757525	2.95751748516081	5.69771250160814	2.8394373212988	4.82761031917452	3.84560337874212	2.32760419075857	3.258232874592	3.79562874582948	8.9154136253692	-11.0275366565872	-20.1031411206442	5.08147034191628	-6.48401160416523	6.16522605588457	9.96635913831146	7.93850002092503	8.53562825775854	-9.32181933137586	-4.11992109804433	1.92250342528838	-1.52420959285982	-6.77372315919769	2.36513622106738	6.28116591577609	21.7180581493872	-12.1073416411893	-6.13179222760932	4.13696883194096	2.78476023942475	-14.1743586666528	-2.19828979923601	7.24786402655105	1.18495468111891
8	1.01972104082769	3.18762153451068	1.33231815500834	5.25028144488295	4.68693633943622	3.1811115740873	3.9783778718665	2.8402506954749	3.19856348271113	6.53727876133418	2.98943250936451	2.94191559022376	6.58207628610004	4.57316573087017	3.52460037157193	2.6419582151268	5.61612217287979	1.65503953913007	2.41076129014966	6.39751284759741	6.78017810319584	2.21932469338667	3.57729381770629	-0.178407484318649	14.5353076573109	-22.8869824063261	-7.3465242483448	2.81976079123148	1.34476201338429	6.3757435147075	1.55179946366227	7.90119103315395	5.23317367209935	-4.0785773982917	-10.9122259658378	4.19002757469876	1.40947220430163	-3.20045727591058	-0.286970672736497	1.08535158493721	8.29569553451285	-6.04580614384819	-0.473794709740242	5.08381942963809	4.90670954636161	-21.0352939434905	-4.47654471079694	2.98436578665641	2.0934965881445
9	2.92358920120119	2.32076917537529	1.95294024368803	3.24553837709739	3.65302740682841	4.00786981447145	3.44895095421417	3.55100614258847	1.9710139381081	3.76320875526421	3.84363944373331	2.07790904928186	1	2.07428221250178	4.52526681656511	6.59022321746216	4.29699561601829	3.28671323251837	4.89619806092019	4.14297307100925	1	1.69416893271963	3.60226571961301	5.00557543504272	9.88906169257208	-9.96628239185841	-19.8107628988872	6.59071953891993	-8.65601400563	6.35696997630112	8.93713299499447	9.74639609162735	7.31290039529948	-10.1922669520288	-3.13074581846982	2.01007948991237	-3.80146403911618	-6.03496308671091	5.18913593176403	5.42513323754324	23.5999206550015	-13.0508701101484	-4.6472051670626	2.46155351412472	-1.21284744027921	-21.9886491227185	-7.5202409364438	2.25900436047309	4.14513135701051
10	1	1	3.10849951211612	7	4.46758159255473	7	4.17023093791793	2.20768437236387	1.75530570427683	5.5129610060518	2.45182662915791	3.07923000890855	3.10472728096986	1.7095606091148	3.47938236766584	4.98286501159339	1.3196392831022	6.55238846988585	1	6.78441600136942	5.72996444781798	1.62547417002382	1.28361502094763	2.72652626249664	14.5250686003373	-22.745820396149	-14.455333805518	3.46086332453377	-4.61649047037837	11.7915882474906	9.54985424232973	8.34853293430641	14.3999531831971	-7.03512666890717	-1.58079776165886	1.6197737948847	1.25527336041009	-4.57989849293387	3.99880093869461	3.74397225420424	17.392001899608	-11.2000877494734	-0.869830740436512	8.63710982530648	8.11285069074675	-13.4470530212537	-3.93403852162508	3.31583622831929	-4.51983991662872
11	1	1.63706590631379	3.18957924430549	7	4.12002053560416	7	6.41313492933876	2.71675835092633	1	6.35080616840083	3.40138301625253	6.78309819308844	4.89434884632511	1.16445033733293	5.63459653724375	5.38123474784419	1.88036003293671	6.68234939012347	1.63227373489363	6.37009486036326	3.63647330521576	1.67164656721796	3.38545886715506	1.90749738091902	14.0031165910541	-21.8147709068903	-14.0687168060648	3.27122823589083	-4.30715664394931	12.3336489121156	9.45414509613846	8.30869355753686	12.7467370369641	-7.87252617179712	-2.18725266858659	1.63841543085923	0.958621387741132	-4.4792446315968	4.48005258899308	4.61490857040117	16.844293893312	-10.7860161186271	-0.258442644083799	8.92886975170762	8.06566383880353	5.6893533152563	-3.04655973060539	7.15323814927416	-5.58250984825048
12	1.41963037743226	6.49062553360214	1	4.23106388148565	6.34162343774399	4.13633665256027	1.89508966999391	1.8649647107349	1	6.61939105558312	2.07866539016865	3.06768924860204	3.04830295160424	4.55124661171085	6.9589502667023	3.25441110413369	1.44227709466997	4.42356413817059	4.07898893005756	6.28074423780436	3.40394842418336	2.28587821156375	5.29040780342844	4.90081654841583	6.96149540540004	-10.1070360158805	-13.2847036081108	7.39292190831479	-4.2235133224014	16.1659355479206	5.60157485727702	4.62550657526946	5.91406225488216	-4.6572257666284	-7.1920591646497	2.96409686959006	-2.99468104039629	-3.21428489024583	5.95327395372927	5.85112385139117	11.1372271754302	-6.57424273993624	3.38828205792552	3.04739030844345	4.26859989122154	-14.2334298301035	-6.01389066365458	3.35892357852536	-2.01265300395039
13	3.09688934611729	1.94533595049156	5.56153331373063	1	6.89362769383694	7	3.7837378790001	7	3.36385998497959	5.51908771213277	5.85069465850812	3.10346553899577	3.13866952774703	5.6629465739543	5.80497849131493	3.4791671869423	1	2.65665053774967	3.27597644659762	3.9822365702596	3.49013851602807	2.82347582264434	2.30937331543671	6.42425096916397	8.62722799187587	-12.3621917547864	-16.1520131564561	8.57128680790996	-7.7689972498526	8.59536741297933	12.3958470344771	4.14277891795728	10.8206092586143	-8.25024279221818	-7.26730308136227	6.2960127562213	2.01121760672055	-12.1486297516681	-1.12993118837924	5.96336217007225	13.826906691176	-10.5145701411839	0.250270998981487	5.44564615395155	5.29961200492939	-20.9187371740035	-5.99081999430153	4.92910342264933	-9.8241333620524
14	4.34032923943248	5.4582294576051	3.4321626363647	5.73590647821835	2.68981876261244	4.7248864969856	5.70038977752941	1.43208644506967	5.08696932205362	6.95287821680167	2.10486268791732	1.31781580018115	2.46018178511118	2.13572142671869	4.80104258959674	1	1.07614489809373	5.56829969413177	4.90634367192775	4.55573721101233	1.74062167310442	6.05804901150113	5.7496563296964	3.78906335010659	15.861152217229	-20.4862738287192	-11.8794737683139	3.10891119117203	-11.8054127910761	8.59835035712873	7.03787542244876	7.05409385894019	13.8993732818217	-8.61115120668623	-2.44956593765517	5.00885496234347	3.81103230767027	-5.71854966907862	4.63366281835424	1.66900431131896	13.1652497017981	-7.54504640508652	-3.73654611610672	6.79643347030623	-10.335118341432	-18.6666671166345	-5.48439498934637	3.46880475577205	-3.78643057347941
15	2.18655087538926	4.89160858939458	1.4489148151151	2.10609499612716	3.28102292317133	6.16281514643234	4.47022943850178	1	1	5.34991398124887	4.20226918377551	3.45812767939438	5.06277965166319	6.40813588643868	6.68731986309782	4.72041276545389	1.33068367184886	6.30106435817757	1	6.21632023697865	3.7187250808454	2.69370015656591	4.28365967871005	2.36029837280076	16.9125486533476	-16.4179461564469	-16.5945147242624	3.85213070723259	-7.74561344264788	11.5384225163313	7.72245831877351	7.47336431266128	15.0878897107768	-7.95396609298807	-1.87344298644248	0.838995936376982	0.736860125767441	-2.29746046983634	5.51403762494067	4.82574614798562	13.5146584284455	-10.307136415278	-3.46797788723109	7.50184053831735	-1.54800259310486	-11.9422952556411	-4.36875092620082	2.69552862929877	3.85567246359609
16	2.58095087026221	6.87172482447377	4.54565562560586	5.77258494746631	2.16827818732293	6.39665529723951	3.14081575263178	2.30648169464391	2.75004058443039	5.9403394689472	4.12640110883352	1	3.67441198211731	2.98954280915372	7	6.36042730111611	4.0106630984693	5.34637234439151	3.48640775206127	5.70421878596431	2.46177950327683	2.38249295106513	6.74039693898986	3.58836050287873	15.1877085883022	-19.756274639728	-11.361089874446	3.55047201275314	-10.6557187868454	8.5559571802869	7.77580485386722	7.79333438629662	14.8517922948892	-11.8653759698884	-3.09639489172726	3.74421526659871	3.79645140879095	-5.14959925836882	2.34510158258436	2.68118511487704	14.017792277516	-9.45398168721395	-3.05687414460592	5.79149549841717	-2.91208930243096	-19.3964983313741	-2.28830004427438	2.84180206760324	-10.6753062530526
17	2.72865649855459	2.31208966673225	2.05464116240413	2.99834871662043	3.66278023013201	5.68057920560873	7	1.27371656190545	4.19428879811013	4.73112982386454	5.45126873197897	1.4764088584917	4.5042244357997	4.21734076758913	4.3607894277978	4.68359984947518	1	3.84230810538541	2.94238111478754	5.50952369427057	1.69453530152934	4.34969684535023	4.12506618958036	3.79737927509816	9.6794309592133	-12.4429368069666	-20.1439003253016	3.58788331627361	-5.98388997889244	5.47904545188128	10.7469649785038	8.38034854644079	7.12345753329807	-9.78139992017221	-5.0751821484965	1.69747448331007	-1.341329381605	-6.63049059268285	2.96694084724668	8.07452423692596	20.8575503952703	-11.6414404029129	-5.49660511919356	2.09181175498632	-8.08112109865878	-15.7402936422314	-2.62229630398395	4.50018593369623	3.38297729898512
18	1	1.26403075622494	2.86607046869339	6.54648249622327	4.07465023238608	6.07938941635866	2.21174081362032	2.62954927234083	1.94649545012571	4.76814383212736	4.00276333036373	1.68881598566893	1	3.33761326678831	6.33888923856619	4.17826392604784	5.8752355887473	5.16172198568742	4.3890960899665	6.54092044388372	2.88041304000391	4.3722346521198	3.10339749852355	2.23110205277077	14.4809536530495	-19.7141167096701	-13.1428297998674	4.29134533132966	-3.51504327602187	14.1215828481786	9.83735737384578	10.3955083631076	12.0849224196974	-6.90214967326991	-0.783802994988827	3.36972961859544	2.50636032345736	-5.46689309180537	1.54437513650146	3.71300386775844	14.2064932071889	-14.6661455485843	0.466272490631786	9.24910251398506	-2.48946034235719	8.67732033558642	-7.50552929667497	6.01057058567838	4.20368311481035
19	2.88078833715892	4.86776984524962	3.58019421048783	3.9321658025835	2.56363872157706	5.50606301710609	5.53306364944045	1.15768706901434	4.24318399354368	4.35937688519195	5.19618792088283	1	4.09185890495183	2.16264685786637	4.57847991647083	1.52466477948214	1.68093598149589	7	5.98101277478747	5.57689364254324	4.78948150930821	2.59613286584129	1.96202380852871	4.26528633369575	12.7190245495827	-16.3701589385873	-18.1796667320244	6.41963540883362	-9.98411941202976	11.4332490504906	9.15720525790938	8.45328926320697	13.3952216907818	-9.87432704243769	1.71398101703441	3.17372470465642	2.97156843845755	-4.53706710442433	7.38069084592459	3.65904977594798	13.0005862092756	-9.65488989408125	-4.47705968090694	9.16394774603312	1.0269191250516	-14.267120213285	-10.5105689747909	2.84592139701194	-5.7285121583583
20	3.92419095350728	2.12760815627502	1.67700835504285	4.07876417360188	4.14313514554416	6.56696630011461	5.38352785015183	1.28821829835161	4.86529657907751	4.18347786823045	5.41046299259446	5.07193790082875	2.2016230562484	1.70879278256106	7	2.11684892618686	2.71051924423004	1	5.84833068851748	7	3.46594608185554	1.23782421512027	5.28945356601441	5.39189234534124	15.0253696659373	-16.1957995105051	-14.7284400024164	2.87565558591336	-8.1280678171307	10.6162522764202	9.44119357891785	6.48859631758146	11.3951651031312	-9.609007776212	1.09712245799062	2.45051024949286	4.20101481101847	-6.73548057815625	7.30636955061008	6.79242866406911	14.8303901454945	-10.3442711414072	-3.79651012463611	9.10644584812768	-2.9249736059489	-8.47266297083371	-7.4185428815178	3.93509299689093	-9.38003529399871
21	4.54000234011602	7	3.37325317330233	5.1023988547638	4.45685911392027	3.80249583354399	6.74767373525671	2.65093067812297	2.14672218008433	5.2757975846019	5.86778505376619	3.4543278751515	5.36687486211938	4.82159956936324	7	6.09997336456989	1.20211760350249	4.03947323272528	5.70242409069303	3.96226948441252	1.33390898737069	2.49660652731167	6.79064914291155	6.45103687092372	7.09043679240405	-10.6413479490395	-15.5119603331355	5.7293204087506	-3.53098835243515	17.1300108781806	1.39884406514079	3.17393814642841	2.7142873627398	-5.61257418789926	-3.83689559449661	8.53617528609626	-4.42965541068194	-6.43663547995027	6.511260302691	3.63558879982131	14.3252858459725	-3.84605947566476	0.50919659849104	9.39395635101043	-9.66134586471946	8.82092269261745	-10.7879676395483	5.02286966922629	1.05809788857989
22	1.78192954717573	3.69343113466665	3.87871094395966	5.51664768084179	5.75206686332922	4.3418646588595	1.63159772082996	2.49010757168903	4.86630565458642	5.61576620445581	2.40929017216234	3.64571933746471	3.82362183977825	2.72583809798075	2.35786863619906	2.3729085180202	1	2.42110001511554	2.90282021833249	6.40253685429256	6.05788017743025	1.2704554723641	4.842017700801	1.34754293100869	12.8389777485301	-4.37853262777847	-12.9839557738501	2.82488668534014	-4.81015520422011	13.6207608925633	-1.99942547903083	9.63567939554056	11.2937206793082	-6.11000849456362	-4.5233629729827	4.16665710786068	-6.74370584601372	-7.74742777153102	3.01827001525174	6.82170389189238	11.7074366966655	-8.31227981386024	-0.547093038342634	4.53261593628857	10.0549048024271	-20.8865727920577	-7.63052548242735	2.97037431154302	5.78466156530734
23	1.30396207577088	6.37656359366023	1	5.16372059654804	6.03974533078467	3.81283761662393	1.05643756690455	1.15831534750247	1	5.27172827170214	5.74175034781663	4.43704815589726	3.27104442654732	4.12922988426743	7	3.24677406103692	3.74568382915682	4.33902307345157	3.3931758005387	4.80084629080174	2.14654487463398	2.60225184571024	5.67457275372081	4.1390014689681	6.98614534705225	-9.42054625799791	-12.687971996358	7.07273136910463	-2.54593036961988	14.5982373559509	5.7459644916242	5.90967036044271	4.73354863765952	-3.22492650466613	-6.99454585629568	1.69765255846575	-2.23727055059706	-3.06338414354104	7.0968021003268	4.99715646392325	11.1652748914782	-6.29213967641369	2.21985081826684	3.13462978711605	5.48243829365149	-14.4234346373837	-7.53024919589927	4.08293070590654	-2.16360753050588
24	1.43267378554551	2.05467447766296	2.69335210156298	3.78356246145927	3.07768145218265	3.48279061255132	6.59665460297624	1	4.12020276556948	5.06139581285975	6.97647687765949	3.66400455251686	3.13758555660939	6.20731457829169	1.81255396111771	1	3.84606261375768	5.05747487102682	3.32989081146251	5.95574824765249	2.15479712410963	1	1.74183851642809	5.12512671462023	12.8648143166037	-11.21917823028	-13.3568955752221	7.31153709537392	1.13659207071102	17.7490321606233	-0.185797762096814	5.3000891025441	6.1276120052468	-5.70786315391852	0.952355757410056	3.36543186944009	-9.93851854942922	-8.218947821091	1.2982085558523	8.71081777029123	14.4863876262682	-4.4686700900021	2.19223158163583	1.01192360170645	-7.74830000399406	-19.3262320478477	0.0120928007153159	4.14507743162623	2.08866919185148
25	4.02795593903789	2.50351484440517	2.94274500328839	1.7018460789959	1.66355107715503	5.71112400668728	3.88624721665149	2.53799585442617	5.58883895494926	4.70184005989034	4.10746978509901	2.24712704247834	3.91089759439402	2.97129573373856	7	1.78913397051968	1	6.14744002318762	5.56830286882714	5.9626272149362	5.32124193436074	5.97392880362422	1.14181392326401	8.23674524157201	14.2092998348735	-9.816674019576	-15.683889207771	6.15879856041146	-7.19338406633312	9.16602120978346	8.82573502224791	5.80932854608446	10.0101081420408	-5.07947280139276	-7.88917392997666	-0.349122020772629	-3.55510451739977	-11.9892035379946	5.78474132983468	8.61256681389411	17.9345018086414	-9.33372826053947	-10.9881019993384	4.41341845354861	0.731942812013756	7.63915497840579	-8.88598884528584	6.59489549405772	-1.60952472212648
26	2.3569145301158	2.73482803419988	1.87717390640122	3.44798999539566	4.34162436162573	6.76886307210518	7	1	1.45945216506422	7	6.53212720895442	1.92744914945882	5.18172641034817	4.18946887019005	3.69915203145382	1.34518809598134	1.85753619234371	7	3.07303064073817	6.4934719299998	1.22892852099805	1.12081025460979	4.13548496050862	3.93170263084375	9.28303744158466	-10.8697226655223	-21.2786666412808	4.10476365232756	-7.71763012395735	5.75489316322467	10.7006683034229	9.12117851783854	8.99323863822165	-9.23747300177183	-3.87286264653711	1.45793932549561	-1.44287337116373	-7.33888696088696	2.82494576836223	6.30993891671815	20.5677718855568	-12.2954261615704	-5.77100383553658	7.93817820443924	2.42896831532505	7.23343882705866	-10.1609908146868	7.21422760762021	1.80348744372967
27	1.40339359296917	3.03273979234943	3.14466684231632	3.73493964802101	4.62143702698185	4.36877027523391	7	2.02890041161203	5.21280028224316	4.04567907069839	2.83243197161689	2.8173258806928	2.19815345540087	5.72264468328654	4.96135701348851	3.38905529187733	2.76324293700385	5.02749276885262	6.58923753332468	3.28183675287161	1.60031986035168	3.92981239398344	3.29121588699203	6.59003100084664	12.0957377166601	-8.94881440713513	-15.6735005020444	7.12601103563528	-4.18266289370293	10.472667584852	13.2957614450156	3.8507858176283	10.1498401386264	-8.13361740868272	-7.15613995488886	2.58990065527216	0.0487536821078502	-10.4227212007137	3.91255093177265	8.23489046856275	17.3248210942953	-10.8735883727692	-9.05353747781357	9.63829767858764	-7.48185840792146	-7.24879144025874	-11.81028275717	4.65642297923106	2.65277100741817
28	3.76898524263525	7	4.09965913547123	5.64299252069851	2.07030685514521	6.72439947227404	1.20189419165231	1	1.35815138691993	6.62203420481687	1.64276673897918	3.33408983655599	2.14681466303217	1.25507286176493	4.68748683974638	3.07004446633343	2.09039619469724	7	3.95354548186848	4.80051103110547	1	4.38203038602892	2.69603406652582	1.73059477692313	18.035503537074	-19.8122297696197	-10.4486668696923	2.48183856305655	-12.0128880641651	9.85080029084973	9.72814314151259	5.57873695514229	14.9139548737044	-10.2962653562026	-3.97293048151232	4.02287521578482	3.28338050984591	-4.18668332260551	1.43558588157519	2.63684486421275	14.7003316778652	-9.60586831483517	-5.14639785536245	3.31707198212392	-5.94828705944476	2.61982837101534	-1.65357730817785	4.32135160595807	-2.15539718278517
29	2.51295666762966	2.28472411337359	4.54133241995226	1	6.24237306184466	6.32676264620199	3.28304886466637	2.51551766050988	4.1850493665523	3.03179273264543	4.70701559957085	1.20905375235482	5.57838711556232	6.09396290843588	6.89204659042407	1.74670295396003	5.31592945332013	3.09230918118493	4.11481452280003	6.17629765566288	4.49708414882732	2.47147512925627	1.68451168273514	4.58767874948452	8.66160129210463	-9.66591590307515	-15.5809443498707	8.56149343084761	-7.80500663706925	10.5995441304876	14.2486403537462	4.52370754420992	12.3889012645348	-7.92550672361304	-6.2280583850162	3.06634746864417	3.27522908847426	-10.8685823699835	-2.97111128052773	3.30534015443073	12.1035934777946	-11.1969688117771	-1.13454960718081	7.96144063537507	-4.8467221025277	4.62757019568534	-6.7463312119321	6.80219369267588	0.176869935935266
30	1	4.49536596549253	2.33676455573607	6.40359768404782	5.29669384349784	6.40628192563349	6.63301834405444	2.63120953855332	1	6.10899158076127	5.29547499912702	4.33833377296556	4.1614803380814	4.34489440272779	7	2.72213198014393	5.32153215529217	3.90344499790827	7	3.62894003540815	2.06593850232129	2.71327355900013	2.67291128591574	0.383816788048658	13.5450156950992	-21.9165752003496	-7.98096157281404	1.53088115849167	0.4031832056601	6.3417072332577	2.58181350670033	8.50550821954998	5.95651008337425	-4.81678762603408	-9.79493961291456	4.89032516939916	2.31667018343887	-4.00091522963186	0.802990195204026	1.78271232933948	8.05665342399577	-6.91084579459977	-0.0712480717126189	4.88952508485688	-6.39150139230939	5.17934078758831	-1.8875603506676	5.77651382629516	5.57134049315924
31	2.56964890529369	1	3.30702734950505	3.19668272999691	6.32434796275127	4.7866168195369	4.93540770506436	3.74630498446101	1.27500255217796	3.38305895758683	1.62714519609132	2.38618409645101	2.56379239439796	4.76188164768467	2.57711294521497	5.88206684627884	4.00414779108849	6.19591854038075	4.33400928947319	6.79174037933495	5.88572840171658	2.29236276680898	2.75399539043268	1.82632644260368	15.8280521876604	-16.3567946339407	-4.40143936705523	4.25189383573135	0.249804154430926	5.47403337391512	3.76708673163612	7.46143547660801	3.68731947097218	-3.85676876756963	-9.76289802477694	8.29481960469991	2.97591589591753	-0.199535135622439	0.985536165364641	-2.40740270688603	5.75864113075728	-11.3899463269213	-0.130822954129651	4.42453540487933	-5.44275604548635	-6.48757758122751	-0.0134783696348733	4.94972233927001	2.43785318599652
32	1.58348109470672	2.82545019171602	4.35860054340315	5.03157410139956	1.97739518888867	5.31197378855783	2.55575819718304	2.10220725249794	2.02290635957229	5.9175215449257	3.0369593443859	5.20939035847001	1	5.26532901581868	2.80176512833763	3.19894532842969	2.21169365458673	7	6.10032076363513	2.94471818708955	3.09709779959696	2.10776528567861	1.22465171379309	3.08057723832242	15.3743510737932	-20.9116812355881	-13.1546089788293	4.22753814926422	-5.06231851088742	14.5990672953044	8.51680548293371	8.29148021118618	12.4913862928853	-5.32379255829663	-2.78575599502422	1.22469560753993	4.41730529556139	-4.58014128306645	1.84409023437166	3.679677996811	14.8078022239638	-11.8587611685226	-1.09644838742669	9.52868364845841	4.56603392494844	-18.6355920484292	-2.14930653582678	3.8823774250581	0.0710842950829018
33	1.38409129066453	2.76471507730017	1	4.82583163541122	3.86671548872866	3.29536228650521	2.39726767563769	3.19257002763395	1.95487245223992	5.9184620712523	1.34284742914663	2.06634408060254	1.87380793069161	4.63440186472114	4.15346337522224	3.09989569132224	6.43895410659007	1	3.82433271831754	5.83170567361522	6.16510673034156	1.79263865742122	3.6728743023301	0.0947976218191732	13.3145701251948	-22.1058079711219	-8.16950369984603	1.72489361106588	1.91441487814599	5.64207288073376	2.03211881621858	8.10037760188486	4.52597267826352	-4.49623620951897	-10.211761326254	4.4474689982158	1.12938870221648	-2.06984173330194	-0.277927202853646	0.777819856735877	8.42094315993498	-6.11599097145161	-0.330108299077762	6.63367352065562	-2.89556779153429	6.47634941397018	-4.66933988718397	5.15960007863583	4.58180199498497
34	1.06565848129832	1.30579812423753	1	6.35959774166005	5.93464332160985	6.69467901705942	3.68041812020626	2.14034384152102	2.60508448849671	6.31168344062865	5.22751312516463	1.43310652580944	3.85149666548316	1.46225686874197	5.82042653867131	5.08697349650928	2.80474654481704	2.16033868817552	6.24896492349435	6.530775403804	2.34446875249531	1.39612728533512	3.45920705976675	0.160001912514033	14.4166596143724	-20.1804750862701	-8.07660121194058	3.37095325217342	1.91615086431282	6.31505206167715	2.22171484778834	6.08689672480956	3.94804929919828	-4.79162946500259	-9.21002349794468	6.58520336862172	-1.08148541363128	-2.95798309437445	-1.18978667964095	0.10636178237783	9.56515149612125	-6.13785255553868	1.35294722494244	6.8745392180832	-2.82922763229893	-7.02067466248742	0.304894581433409	1.03861569452113	3.04045502639843
35	1	2.75542961911661	1.26998307908642	3.61521384303687	5.38657250515706	4.89578260956549	5.86105171583169	2.56913426541279	4.47174250117246	4.01698411795976	5.68041056102724	1.3133755880374	3.36446610045012	6.23038523988571	1.5836485436607	1.99212497361615	2.58283360149479	6.06960857405861	3.91214668054974	4.118225615448	2.45578270575846	2.63809176443322	2.56000448040693	3.15741163371214	12.9408825383822	-11.4094606306648	-13.7543205137067	6.50259258184501	1.67013913842054	17.029200113836	0.632637900931872	5.67995448908244	6.36637538806141	-4.90122617812305	1.9314591519553	3.02530446668937	-9.19395343507683	-6.83132690500756	1.65135711879604	7.62232779554375	14.3188799647968	-5.00677467457274	0.651343493946305	3.31715139716199	3.65570506727925	-14.6999854139137	-1.60347935575789	3.58806433920959	2.48502046469565
36	2.76054959550195	4.55261781795371	1.7802100369949	4.88062284106463	5.87905027351	4.38677408485261	6.92287864791276	2.86013499527594	1	4.02379054753965	5.12043773022146	2.028461461359	1.3864569428396	3.80171617478623	6.5098057355854	2.08199195711957	1.92696111004148	7	5.47460208201856	5.09784689511062	7	5.32992216067519	2.81291056035866	2.42329221502447	15.0372742522533	-19.0818419030063	-15.8712868424441	2.3026403576961	-5.8668290102544	12.8654301947634	8.38142915862986	6.27875435917421	12.0756156703865	-8.61115065678371	-0.745272077691858	3.24560091912362	3.24228276707667	-5.54100999414273	4.76130223838864	5.15258450839154	15.4957053207522	-8.59029922172172	-0.594954418776306	2.65641032057366	2.86559276938212	-6.74983805719007	-9.17820211382908	5.48859394318199	-6.75759257175852
37	1.59157767100931	2.32470414595367	2.56804667374546	2.45450886420009	6.5345460353467	5.96274282888614	5.43642379643988	2.08010449651268	1.23024338991644	5.91133350544094	1.20873498161582	2.26124502703936	3.91440127310344	6.40961616719676	6.68970049953108	6.87556261879153	3.69099714608138	1	1.27776919931946	5.36728543686534	3.87198914982444	2.12814086597126	2.48500344624458	-0.278283012387422	15.6294638846094	-19.3979294689396	-6.36780453990532	7.79923732952378	-0.485736189343265	7.1833740455567	2.81489765983258	6.22532906825662	7.8366529555684	-1.32183100686384	-10.8068447596303	8.19503619572848	1.68416001862075	-2.48793340312996	1.79655856598473	1.56336650840351	10.1827868490088	-3.11903467799692	-1.14408859294775	3.98714991631662	-1.6428171750416	8.10350358065072	-8.29072766142147	2.07929390122807	2.05618677342547
38	4.58523218620323	2.89050735293693	3.26771186542239	2.30694826440769	1	5.30642511916148	2.99164896832153	1.82963405466949	5.06111770904881	4.94406167510168	3.7290595266244	1.39667214506578	1.92739992853693	4.20676686011848	5.81597076602617	2.24252487283325	1.59539953611895	3.95078520740432	5.29296127556362	7	3.5960625119551	5.26754239305075	1.1661606696451	8.97710726484424	13.3858010616767	-9.74006422597278	-15.8105960655445	6.057313328491	-6.25487130057463	8.33437504939792	8.51685379551401	6.48563838005654	8.93880937567078	-5.50363980111359	-6.97725918420784	-0.311151985240018	-3.48584242177541	-12.5742856836902	5.16093849042649	8.35710936547546	18.6626208745957	-10.5942680579025	-11.1501816067201	3.2796671853871	2.1796136194509	5.93858650926051	-9.12152610968399	2.79073561094116	-2.38636702034978
39	1.89707152370937	2.2340693862694	2.93706064376078	2.15693827379042	6.64565420039161	5.1697094605388	7	3.61044480115502	1	7	3.18474645309129	2.41526039872705	3.83515428023545	5.48446424641334	5.39872299589824	5.33361419872832	3.38042863436203	2.09634967506962	1.05862560561951	5.5567890037791	3.20705385069704	2.19561012502627	3.69175672912585	-0.451622597100389	16.228825094982	-19.1710344182617	-7.19892740378908	7.03070036943627	-1.34525188412369	7.53653101977026	3.14939112198126	4.66181830696697	8.22867475476776	-3.90571048628775	-11.4768593358089	8.03751894471207	1.9218034032662	-1.57163901975144	1.71940859889684	0.849403568490022	10.954818608123	-2.53456900842645	-1.86377059234023	4.51387752422211	6.09823185718782	8.87231756826347	-7.95519346568632	1.71849270916372	2.33314821195292
40	2.81075239524335	2.97416456767837	2.18142273940401	2.96091720023784	2.71346263699731	5.08942095508349	3.48642095305295	2.55954542428967	3.21781771029598	7	5.29889185340807	3.04476916640374	3.2445538588478	2.49019474978707	5.24860681396087	3.59336769983323	1.60162421225969	6.029865256459	5.82460376231909	5.99877910642309	5.59231181606005	6.30136429861041	1.8372362433582	9.19653722763774	13.0085590921292	-7.38086916957211	-14.3580616187352	6.13194855429042	-6.67298447065037	8.77816324798073	7.96430155467624	5.66451443096239	8.77946485057658	-3.99956385321266	-5.87770932281335	-0.6318574451431	-4.12893513906275	-12.0958925952254	4.53992355095999	7.36701767398162	18.0431928117582	-10.0946413815134	-9.55943324464249	9.51794268550154	1.64799323597397	7.72519332743081	-10.5497026936368	3.82444675622188	-2.80492439911173
41	2.32954943883496	1.75021587692804	4.48670241216807	5.57476569723172	2.77132847193509	6.58119746202479	7	1	1.9381087333558	3.85060036505428	1.42297652399614	3.47040273983126	4.68879009862359	3.35406020137245	3.17977820181468	3.55161169257275	6.98653124343422	2.51521591399327	7	6.39331747705585	3.29183891971124	2.98572409184195	3.91453293236877	1.87698790502703	15.4747561260648	-21.4270505163467	-14.6632649406324	4.0435849266025	-3.11121377992338	15.4565634407324	9.74932671099907	8.50997081419525	12.5219499144244	-7.67997864877413	-1.81925234818532	2.09291915023668	2.88777698448933	-4.55061619407527	4.2627591261741	5.10371025789102	17.6242745235285	-12.4282774614622	-1.05907314231823	8.14578424273086	8.90070168635624	6.17222187581609	-5.50896803131674	7.74839064720399	-1.95463622139563
42	4.0764303058273	2.38279648437816	2.27708322679268	4.88620074228587	4.60377584118696	6.286633173344	1.22670641869255	1.41226849488798	4.80564632526209	4.64465366329813	5.56621541293971	3.01295099645833	2.11054688642445	1.64909793732107	5.53489633050568	5.43900515581609	1.46325641370372	3.1136931916723	7	5.22531057753746	3.90800445871482	1.87836901335976	5.24458232591528	5.81400026428569	14.9105751531043	-15.2748348722325	-14.1618741773374	2.12652759934576	-8.02849037134741	10.0476103630555	9.60574908100218	5.9494629383211	10.6966285927955	-9.89472126490595	-0.534168553543934	1.88783004397981	4.83765791285155	-5.16020522478152	7.15874912754293	5.81872765468654	14.9922284905994	-11.3105774760365	-2.95000543811383	10.8077505586262	-2.67034374847202	-17.9609993577714	-7.80428769897744	2.29389290369926	-9.12891979089912
43	1.35558136354973	2.83824258781044	4.88282099221242	6.18225325456229	3.7735182557846	7	3.19851346436174	1.50605192681353	1.44315458958034	3.32092326987443	2.20535390593123	4.07882986258348	5.98765567890457	3.14579663045622	4.57004354055016	4.54870170766513	6.21241443113128	3.14940768474001	3.09748329609556	6.63195374955401	1.62646020919845	1.6082959078021	2.10828562983989	2.39495312744953	15.2198557226908	-20.7396502736681	-15.303628379933	4.01346242728254	-3.26517323879262	14.7941482736945	10.0885536729832	9.16701505057117	12.2412745452907	-7.33121913139609	-1.26503434205819	1.86261176404243	1.81399269973582	-5.4580742639514	4.1268488781684	4.95727842918146	17.5695553885115	-12.1558793992372	-0.849737536332359	7.81232694120139	-5.59161616439869	6.80252699021168	-1.56945316519848	6.66843112040048	2.80950545216089
44	1.52037416054799	1.82693865186862	4.21175512779605	1.36538886189707	6.9655909056885	6.41140432109909	2.20415262434428	4.29259983338589	1.88460960097969	6.2878288246979	6.66892451036759	2.37043603824958	4.37357713654072	1	4.57143538080929	6.42171844178078	1	1.13490187555661	5.03792885963623	7	2.53804184952245	2.12707972396908	1.4901857571433	3.19211346353339	16.5032917414304	-16.1259289131544	-5.52222681406727	4.42936518460161	-0.123599402424025	4.30249049400521	1.6364266722454	7.37691437354624	4.23278440491411	-2.97172053905749	-9.63336610753261	7.90952699133476	2.55028318465467	0.939879000105119	2.06756413932068	-1.146304896701	7.01928214231959	-8.90617825777164	-0.77527440168861	9.77118584104485	-6.20408134167643	-12.8314893450594	1.40138878422668	2.08314122831968	4.3924446995869
45	1.46150554676074	2.69832038224721	2.74957357853448	7	1	6.34253646734966	3.45206103460132	1	3.85322533610755	7	1.70337677530869	5.87597842126195	5.24369386182753	1	4.41435065612079	5.63058595911497	1	1	5.36444569490129	3.64889717690967	3.22716856128873	5.98640926182815	1	3.07661282996041	16.4579046016647	-20.6656052496268	-12.5420427353098	3.33638659180769	-4.04796130129264	14.3227958110574	7.98812887978687	9.67655751523381	12.165404382554	-6.97812890641613	-2.22986701633173	1.56446872076697	3.78798384912226	-4.99314407326934	1.99201571732514	3.5191171510996	16.3354142246907	-12.8193155088674	-0.0831199285711991	8.07104302394815	-5.48407500956756	-13.4796561914856	-10.7170472134889	2.31585492121484	3.18542553690111
46	5.02131511729283	1.10998253927282	2.98540281926683	4.29203483590882	2.56318675369171	3.45135683777089	3.54067390799836	2.1157366856476	1.64504954471204	6.45739241689055	2.03497209538893	6.98795949956356	5.45183776054495	2.84814032684939	5.45438570863138	4.29744444358434	1.4069807943182	1.46881442874809	5.96222773395312	6.80562000317729	4.30753149473728	2.0646586603389	5.79956916054232	5.51932213409553	13.2203824918814	-15.4949514210164	-16.2802653570279	1.52641885492495	-8.19281167332812	9.82079444360302	9.15837177065466	7.16648297953631	9.56892673008331	-8.21621612488222	2.75523746535178	3.55127366919827	1.44966409796274	-5.07368320952991	6.74822133036934	6.20378101173546	15.2619178477063	-11.7371039612198	-1.36552996222969	4.97156824119025	3.58142586603017	-7.27445978499064	-8.20081901665789	3.58871695636547	4.68024178437181
47	1.28279859505108	3.46228519870124	3.97340533547588	2.4617540541601	6.59717908385974	3.15191457629523	2.66407778859051	1.89147682297302	2.5918596356906	5.53541400893147	2.27725876522251	3.76021035751233	3.76760452667129	2.01293842150764	6.48863150464846	2.32394574922256	1.00542697294787	6.07043349062706	5.41917211718442	3.81279347544639	4.13300634812257	1	4.62293383478551	2.55574864179497	14.5095716411089	-15.7448992072978	-5.44698948814486	1.50237726609931	-0.951893167898172	7.12408592806224	2.81772364382753	6.78160698731629	4.63055631358798	-1.89671983410548	-10.1160555285116	6.60684288890444	1.71955123285712	2.55714484272479	0.738583472348049	-0.0195311347609596	6.10502538949093	-9.42977477098012	1.97854509122521	3.78011878915187	-4.71039523892591	7.22434043379499	-1.6427187199019	3.10740416578752	3.97915547845791
48	3.92021075112999	1.47037588039606	3.05128061565844	4.53500685967665	3.90643846100149	7	1.41987547049285	2.82375602159613	6.06457360120447	3.92968839295685	3.89169230797788	1.44927500531011	1.80372976909624	3.35461159059001	6.50154881312115	3.8848312277135	1.12768529827979	2.20076004125668	5.18696137645171	7	4.86922089060074	2.08774147243652	4.1571046433652	4.92979849423957	13.9860015408495	-16.6036153630584	-15.0376736262263	4.05461853631466	-8.08923145524473	11.2856806815557	10.5643087342491	6.39867730533921	11.1670780896139	-9.99216930971008	-0.00529162973145847	4.68032877228783	2.51610332199951	-5.15261034272905	6.96870177678384	5.6450675150405	16.2795535859572	-10.8254890609155	-3.06241507031291	10.7701887094994	-6.07219184795743	-21.7259638267947	-0.0268881044724619	0.218673932841874	-8.32071934152427
49	2.65465988471524	7	4.28858385843457	6.13477108069101	1.26711914180944	5.60581381551331	3.6736508858732	2.83241617329334	3.35817205609358	5.80122686509423	3.6187760569682	3.2317561201055	2.6256507825406	4.6896713731607	6.82131844327034	6.50324247673021	5.27268180523818	4.85942746174595	3.10318467081544	6.1974243434986	2.64602159125944	1.36197558297235	3.1319418727068	3.00606941895289	16.298294043916	-19.3070930925134	-11.3524436956611	3.98163759391398	-11.0599451679279	7.95200906698401	7.55137486896248	7.59370206787495	15.4112206769545	-12.2290324235331	-3.75453131832326	3.68602536985152	4.03739044710308	-3.83327015693752	2.81102194306709	2.97044462106645	14.6709518828472	-7.73166315280849	-2.87573938336704	5.29243882860515	-2.35457583973403	-19.1790983406426	-9.02183959713618	3.06776046279339	-10.0020357967624
50	4.19398601331398	5.1901041292714	6.21424467094538	2.96531674898733	5.22638022842928	5.30966931446021	6.41013302963008	1.42497345565243	3.40595854211652	6.4903501227526	3.54115330308884	3.73512900884289	1	1.19112455485453	2.01162567030385	1.46226550627668	2.97851833504771	5.49993082151665	6.81601246755631	7	5.85754723918529	1.37133438142889	7	-0.0278802540918841	15.6299322447065	-19.7380782750951	-9.31715420047844	4.10685640763031	0.431250436139841	6.82409219397164	0.190496053169055	5.24507646334131	4.81047434793432	-1.98963039343806	-8.68637385377021	8.31702583578074	1.3746814740315	0.216396673324609	-1.47155796410401	1.65700486177848	9.88936015456634	-8.96717859451269	1.44606145766237	4.13075374942007	-6.06517394627576	-14.2860171805032	-12.9987163220309	3.87085982359148	-7.63249777069674
51	5.14786652115024	2.35050018285975	3.77196297104687	3.86532317381846	2.77202339410321	5.59216033875211	4.00947346970865	2.03903125348558	3.03507237102541	6.77224803906193	1.69382912427827	1	5.24690626447868	4.84597362886937	5.94721430357623	3.32783872608317	1.50710391445217	2.03393180737499	3.67119453795298	6.64447354317698	1.37428136516671	2.20933225851785	2.13141616500862	6.57842455834927	12.821252929143	-15.1211700625882	-15.9451420218003	1.95015877905407	-8.49737694864504	9.80802396448341	9.31519655856614	7.18052667865963	9.90279785936532	-8.12336155903226	2.48933819191389	3.3804728093815	1.13839591792525	-5.52161052502815	6.2459173163938	7.03960553052946	15.2990776571251	-11.935386103604	-0.282858425813458	0.971444181764807	2.49202727802193	8.37010765545666	-11.7876549815963	3.87322089272382	4.95059954440802
52	1.90697129414049	5.13904511127811	1.24361126437204	6.66753495964193	1.82994642933492	4.47712052850672	2.59134881631806	3.24626597951076	3.90899815564421	4.05129688849496	4.10683608830108	6.54141815259938	2.16407191948274	3.64726312115741	2.0615796954488	1	1.89765073081956	3.0895137876358	6.58352129687267	3.94884177158119	2.23306854629911	3.97648667437911	6.19813246003414	9.28115693618405	13.1659926602032	-13.4323991548171	-12.3053278375195	5.54115856920733	-10.7760093645474	14.0857204251744	3.8614648996621	5.14167549603752	11.7183086351984	-7.59775291428921	-3.74906021622788	3.26574522871452	0.153674144785447	-5.15353005207861	1.6198279123156	1.42581725412378	14.5960103025036	-5.54628176470829	-4.29087920822432	1.36752416854044	7.15253390953873	-11.3351821190546	-1.5748768736464	3.76602001951118	5.30392369168291
53	1	3.94167421242256	3.01729207007891	3.60662729866322	4.10149554486987	3.67203686541383	4.0096800762116	1.14148036788635	5.5616108777063	4.50182029376885	2.03463999951111	2.0658234580946	1.04296500035809	5.52597839719597	5.67063679395534	2.31094563074447	2.7918868226843	5.82177245920865	6.12073756818893	6.93095906834137	1.03163041869355	5.63198194502869	1	6.39520985570635	11.2042195642873	-10.5019200754205	-17.2018008199382	8.64694810857741	-5.34912666721156	8.75329191019931	10.6160335884102	4.21117238143889	10.6202314574091	-7.14975006917838	-6.87206270334642	0.858157926009752	-0.446545925533347	-11.212445921003	4.12218012974302	8.93675962845359	17.2582686207708	-12.0100470054508	-8.80017321890105	10.5440044165135	2.6985992104797	-14.5569986749676	-10.2798382501423	3.74101977079436	0.353192768474385
54	3.83686110126378	5.9614698986712	5.61834851646253	1.78627751244268	6.46734634912667	4.97766787136457	5.44590719534315	2.11465816241017	1.26417957922966	5.44668822811181	2.9171709068136	5.82583653090897	1.29634637786143	3.48627728357399	1.20078144038074	1.7581127825442	5.18222267238055	3.40129990186497	6.52122455281448	6.11189937485667	6.55979737017729	1	5.1557415917248	-0.745409088788231	14.5918824334571	-19.0288714714081	-8.88836951446009	4.26423245383266	-0.751047418014346	6.17761255692628	0.0968108794971627	3.02746892586886	3.4781695443454	-1.10460150113262	-10.0670061072309	7.65577890849935	1.93619340743596	-2.17731110406925	-3.10825608835717	2.6812508788371	7.4699031189943	-8.57373973647299	1.86812611662667	1.49506577612481	7.46412201445769	-12.1550981983699	-13.1968174352493	4.51071870591915	-11.0308718044869
55	1.4664205092507	4.23845678095647	2.99252552643123	5.64093482309818	4.43492491663499	5.67188406878857	1.79490478539617	1	1.04659392222992	6.46864325638774	1.64798532908828	1	4.82196684526705	6.08515858917972	6.6604066111715	4.95099023287715	3.51490010033023	1	1.01826881605013	3.31646842757871	1.68338922083178	1.86976852878209	2.12064115136358	-0.0952868764088671	14.6259243197981	-22.6398893038085	-8.10722925573783	1.51755058102185	3.17403078139528	5.86706458855236	1.96899251927237	7.19067255481739	3.90641977235813	-4.61645494064939	-12.3564780984052	4.04842172415702	0.556954550988422	-3.42999993452892	0.314244903580493	1.23932331267792	8.52221875186876	-5.49220097910517	-0.717795769512579	6.57103815311394	-2.77753440152201	7.5426256334086	-5.51056921725138	5.68237112698794	3.00064828367778
56	3.9174053915484	2.82086571492797	2.05440344069606	3.16246705619824	2.8252409737389	6.60296737689345	5.35202684853754	1.54186928395212	5.55910063821047	5.63848853034265	6.61155404855901	1	3.72230023189402	3.13650791988659	5.87018934712379	1.00200544572136	1	1.2309023802139	6.88798514021466	3.34868344217907	2.44411990066392	1	2.76502979856805	4.57486772562097	14.0227700918011	-17.2948010935234	-14.4501995139777	3.83213723204991	-10.0788108435083	10.5198871577546	8.2292767981041	5.99455322270124	9.94655395950177	-8.8167073982264	0.916213655129257	5.99071304324592	4.0771032147212	-2.99563907515546	6.85869995982209	4.64163911488978	16.0232375068198	-8.44911072813891	-1.22740674414067	3.95471856361091	-3.62887166390159	-13.1721170765531	-4.6914476353388	1.121549213896	3.71325674931795
57	3.18035437115656	2.60166662960733	3.17588667847011	1.64323153262613	3.44674832309558	6.50815151704127	4.23914335621425	2.07715897141301	3.06282245961776	4.5670568374084	6.31533359437999	4.14740914459484	7	3.72163703092038	4.81468230530522	1.20555790412804	5.62178904410496	6.50594560263493	4.05777653704259	6.73666652951264	2.57626900348995	1.97032653716331	1	0.663246439329555	11.3502649672945	-17.4315915489761	-18.6403256192274	4.05837140047794	-10.7782287103751	10.0052834746736	7.7708340267239	4.92052598013142	12.3273371172901	-11.5683726795296	0.363617120614513	2.7232756277864	1.44122343946025	-5.65826763338041	7.57450386519499	5.84791195832883	15.1711192459329	-7.20129688955227	-2.48313990029764	2.72898958010752	-8.39787333616541	-11.075370867387	-5.1081109295558	3.51385109412353	3.81276454120451
58	1.58318462915887	1.58243927374751	3.62172965066212	4.30310520089473	6.43927565536284	4.34985806533789	1.46011630168679	4.11555886657059	2.92900604725255	7	2.44707957016862	5.66883761245357	3.66216400688475	1.47320086637358	5.0687794206068	2.44372370838001	5.46668561638853	1.71231499804301	2.97313796417382	3.34358857383716	2.3535593873193	2.28548540182483	5.81725865572578	3.39157454113713	15.8162614136982	-18.1289676639968	-4.22846480054319	5.41625527528009	0.826306286869301	6.15360127560617	1.58565793909795	7.88107793928145	3.40373966186418	-4.19996402294264	-10.9293354792424	8.09643717384551	1.84426186417113	0.825654431169196	2.04714515108849	-0.394379184199946	5.75531503631324	-8.97463571782779	-0.30032188043501	8.64631250801484	5.96954751736446	-18.5832272469268	-8.65338010234352	3.99312533219861	7.68739953821739
59	4.68295367968976	3.04980962004469	2.39818832212451	2.23559018994242	1	6.01809829226353	2.83304811959661	2.63235409849095	5.41884977208527	4.51072241281307	5.26414813055233	1.1003925872279	1	4.77028608863901	5.78720717914903	1.61373148224243	1	3.30464795542054	6.75761284174276	7	3.82743517050728	5.91381550278844	1.38615230221017	8.17470147047454	12.7933719586632	-9.64749020857243	-15.4295206987889	5.94807411038656	-6.13931443886863	8.31325973551582	8.85006368315794	6.71577547545971	8.57475964054333	-5.51841514302589	-7.09545702312029	0.29409550041519	-4.46975238279103	-12.9750676084203	4.85501298994982	8.6384243593951	19.0209006910759	-9.09115697978434	-10.7356621918132	3.31934573706801	2.02591186112706	6.69180322487479	-10.827906599507	3.38400303380674	-3.15767308058025
60	2.46510055234981	7	3.8762410212638	5.39605825185068	2.22562842098487	5.7703750505972	6.75432870976033	2.87586372817781	3.20755520562161	5.69639665816804	2.28333199691932	3.20993756731749	3.09570884096621	2.99363457619427	6.2655216784418	1	4.87173901275687	4.71104554480304	3.39455018194077	6.33562876933651	2.22471317405857	2.08570432086878	3.82346318956084	2.51934833690286	15.2530192397342	-18.7162362998042	-11.1110561462924	3.23252575901477	-11.1458154999567	8.06508098979663	8.99991922445392	8.72355603752618	15.2226374104343	-12.124366436604	-3.86581793122469	4.26052656393847	3.03430572746469	-3.17155356538823	1.82930626136788	3.43334927147527	13.7766611686533	-8.88837392546202	-3.43018957424527	5.59133778802434	-8.02009429410607	-19.4354301165234	-8.61964196984927	3.1725191460882	-11.2220663155761
61	1.47555211838602	5.69961048080354	1.20732585277655	3.35669714092631	6.94404950498693	6.35268493921146	5.849751117152	2.10104144828279	5.76633473722223	5.22525975121587	2.66441549301981	2.50658309380877	1	2.6280329523135	5.80977656236221	4.67954484131813	3.35414867948017	7	7	3.25684895325847	6.85027469244619	3.57449508759132	2.37474114956856	5.71814564204359	10.5466437427752	-16.819180425833	-7.99952348939813	0.372999493965494	-6.45884526308166	1.77505029797638	2.52683418703454	6.551497766164	5.4861268783231	0.270455982979636	-6.1253407142139	7.78015895016667	8.89298791547455	2.27436573594519	0.626223745954205	4.30367304979981	15.7904251550027	-11.314470118688	-0.499463132512249	4.78992874025455	-7.38768196345274	5.51045145698365	-8.02842363726854	5.22829507356778	2.38582119554172
62	1	1.30847574754316	1	5.73398007458243	3.57856910428569	6.76364044343361	1.78065859737354	2.12994986143807	2.61726532492181	4.65940987604894	4.98458625729755	3.10714791479048	3.39682772808547	4.48590319615118	6.94089344811303	1.59559326972886	5.30896263359524	1.63355734814975	2.05627513741186	6.47063760576962	1.6101803063666	1	4.52078599127556	1.81145416957571	15.2930000288516	-22.7847532754581	-7.34681494807548	3.80364506520661	1.02903282125632	5.655038593407	3.62159113552131	7.58610781889663	5.41587439274867	-3.99738523406989	-10.8849370302032	6.64854990542323	2.7501066936227	-2.21840434869609	1.38768338837012	1.99384673579436	9.50733415258438	-5.16918121675544	-0.122111084679507	-1.19155531508964	4.80906388921936	2.680214544328	1.15888936728289	3.12117525128612	4.46776652405459
63	1	5.0984176729157	1	6.61008161123067	1.65507402460812	3.80894256467433	3.21311735215361	6.27001172434152	3.88741133424439	6.07335055926237	2.68578966366077	6.25751999725637	3.51304212228365	4.28740986723298	1.87053556463354	3.17742490473457	2.25788531628601	4.70987430701098	5.11996216249698	2.51650319145503	4.17331189469206	3.55539356316626	2.01750811810669	8.72899890277902	13.4541261249922	-13.8976647952065	-12.4219469509467	4.78504536201746	-10.9643182373698	13.8461300194173	4.67200841473812	3.99574972414581	10.7574196733454	-7.51694808719946	-3.1020294622468	0.880481690037622	1.03767504582604	-3.97420770621639	1.21355971194526	1.71758107430699	16.3644610769472	-5.24037528975451	-3.40673016860707	0.00965768909137821	7.25107677209956	-19.3467936944686	-1.88683135685921	3.72217567808827	4.22463697975314
64	1.23990637122659	5.23687077623244	1	1.85542045771207	6.98515568162105	7	3.22497491405669	4.65884596759717	5.10745050769474	6.3517366041141	5.36598614158604	3.7126568440393	2.03930441687874	6.43940954079557	5.73812276395545	5.59864093439522	4.12658347277431	6.54327480420213	4.39023797271832	1.74993764432622	5.93048841940395	3.36299928586737	1	5.00097299868347	9.99297727801627	-18.4661303273248	-6.89650044780926	-0.324066956473413	-5.75403302440589	2.34663405902218	3.85323255071801	6.91050162900123	6.01149044249389	0.314951320595923	-5.10549742715469	6.5225294562715	10.7744450593144	-0.231947963401702	0.512897091430718	4.2383173752622	17.225506774444	-11.9350219262561	-1.11214691441071	4.60722341283082	7.47220541600384	-22.8952139822184	-5.14444678233625	0.726853234360949	7.27620179031679
65	2.39525465332451	2.63229731793586	3.11660515596357	6.81295173467481	1.24181644446969	7	3.00938166252173	1.44011083624889	2.73583508113618	6.47719469591639	3.54225985841281	4.7089622753591	4.94119823172768	1	3.84439660153231	4.90514644974719	1	1.87504255986012	3.19530218728304	4.04328645037662	2.81621219920112	5.88383438309094	1.86859132136427	3.19130790138258	15.1357431733481	-19.2888277948416	-12.6153595717791	3.16793721289599	-3.81924703605839	14.015531074355	8.6978605663403	8.68372589954118	12.1797689116603	-6.65623253972756	-0.813053522015802	2.17559102880262	4.4322361187805	-4.39600795555553	2.13844841051846	2.93649141861943	15.5241183353223	-12.2304340028738	-0.754315656087828	8.31507426464867	-4.69980119118036	7.6444504970161	-9.51340795133423	2.69502500697254	3.03169684380651
66	1.49807124586149	3.26212192934437	1	5.77800462609697	5.31460612579057	5.91767454545368	2.81535341221159	1.19149025911729	1.78295972969781	5.84051039896113	1.3560969330202	1.63464168329064	4.50076588483285	6.28615391090159	6.04234765604189	6.04805591018047	3.0832917644726	1	1.32363445798863	3.11156518298115	2.08969576940748	1	2.66784521608544	-0.204088279615205	13.1320659930298	-22.199012359005	-7.93324684027071	0.743364572600985	3.30643863266524	6.38084799680365	2.49422068958566	8.08676480638118	4.62047241483964	-3.90094439571258	-11.0856075805261	4.76889093161771	1.32300405246281	-3.45338914975459	-0.573237071668636	0.930653317263302	8.70127503651072	-5.71439322407307	-0.233219742359455	6.5681709045054	-3.64956688265502	6.95443132522018	-5.72978955390315	5.82887020256081	2.65399444273253
67	2.02812565981288	3.70352002713293	1	4.96561923566645	6.26877515219617	5.69568052287335	2.86057459098798	2.22379800895289	5.70274958103763	4.76160851695833	3.85148016592493	1.12436610404263	4.96578013746838	4.71262350581321	4.62786770278468	2.99604039449605	5.36083763392027	6.85932098591999	5.22197641385487	6.37059274197202	4.69860502679672	3.64077909655369	1.80443045119703	1.09796179117978	15.5292645962229	-21.7751697686069	-6.96113260575035	3.34721354687168	1.93785297714705	5.93146234611225	2.62490541315557	7.2291443270279	4.89123229664504	-4.37246316834997	-9.25510921277028	6.65160952319871	2.70868648261541	-0.649650960868122	0.653527889275379	2.11172759338606	7.29591143697209	-6.17084210156662	0.67803215483278	8.57121012235383	-6.12895957107392	7.10361107132883	-0.862251455568738	3.54218033784926	4.72411261706533
68	1.80364520083402	2.11635844523934	4.1913442353974	6.04713199741445	1.49685499576168	5.55239516361547	2.81248337581696	1.01076276281212	2.66303392415566	6.14632623925764	4.12556227547104	4.75875801775937	6.76859094549189	1	2.26124693890679	3.82143579072111	3.95242680307684	6.4750432351208	5.56511945168341	3.62869889887926	1.46766124946881	1.87742398153613	1	3.0189800882337	15.3468189201548	-21.1630061843772	-14.2200609219487	3.47266219046834	-4.64679415560593	15.6525182724082	7.77865540150723	8.31001295632128	12.7864043735645	-5.3507864429078	-3.1596120328065	1.1357839053082	2.64891769732704	-4.17377238089793	2.90749693855255	4.13595725524115	15.981307110723	-11.4903328705801	-1.0455251982251	8.61897576241927	-7.76333802100655	-19.5165475605995	-1.85902552746539	4.59086051176802	-0.271501258512292
69	1.37526175538846	2.57406991315525	4.46936968715053	6.51234101063759	1.43446199607681	7	3.45436085345384	1.33477526487503	1	4.03047829102062	5.20303775797213	5.79947049940001	6.43013144314555	1	6.64374571924909	6.10302156995906	5.21126587911466	6.86796136735406	6.08115325296846	3.9112963191596	3.97856744471885	2.26458838386123	1	2.5227286213786	15.4799530708964	-21.4298810954868	-13.4494333216794	4.33175803936816	-5.56978757201622	14.8916965034241	7.51773283236029	8.37963143100228	11.4932349786039	-6.46443880648083	-1.94343730755492	0.851347715781853	2.90988799240917	-4.61429706836262	2.37273653067292	4.07386249481274	14.8160075733554	-12.5348563080902	-0.441707485237875	8.33356736164284	4.71294029340623	-18.643031850931	-2.74185679256527	4.79284379288253	2.49049335740311
70	3.58493746682934	4.41846940637193	3.52636326580072	2.19668877030329	1.61522819752385	6.79224662934148	6.2283343068169	1.29131214309968	4.52254111204256	6.39666713515052	4.57629224377215	4.93459016476269	4.22521424740776	1.75497787760455	6.36845867518129	2.38212341328229	1.99059432471377	3.87978233936842	6.40239475515032	4.8416182276048	6.40744525382331	4.25129965491079	1.8138084914244	9.67550970181052	11.8986907678221	-9.04218357513205	-14.522370729979	5.54812484912514	-5.94532436177428	6.20248533704893	9.59315522616284	5.87883213028687	10.377769509415	-3.16156495995839	-7.38438258520495	-0.477278069312005	-2.43390593821671	-11.5389245671572	4.23086484537514	6.59521727287363	17.160226725802	-10.0280531531327	-9.50352852417672	9.47795930368598	-9.02277808436372	7.8887897508239	-8.3493783842424	4.74917768303999	-6.42910062019227
71	2.38847712046718	1.38747601014492	4.47879731349882	5.27378063769723	3.57437261977628	7	2.50892932492568	3.09781681368796	6.62823753664504	6.09551252948744	1	1.69440220808999	2.11563713847919	1.8899262358849	6.67807138030094	2.02405110768756	2.01848658842831	5.76730580974305	5.10930760115936	3.94239689839952	4.97083603964079	4.39725105613074	3.04732440831835	10.4166925077014	9.77235310450589	-9.60808972973455	-16.8630812096126	5.46237601077162	-7.04767170054364	11.1836234620167	10.8552100462084	0.467084073418696	12.4211966551392	-7.17352274715894	-8.01649557516106	5.52386099926512	-0.289517120382069	-10.1943265768373	4.41822720510897	8.17085679457107	10.8320256035021	-8.53301739792522	-6.94316769195102	6.46030371155731	-4.34866520871292	6.32080894435414	-8.550881665886	2.30736560078681	5.94423288540335
72	3.20315822053124	3.35065670468286	2.68963543057173	6.1339020088792	5.32937248610335	6.85053228350381	3.62804523985257	2.49382227960132	3.63983156516462	4.79361933969874	2.79525195046885	2.6433201179182	2.32839405872335	6.3713884044781	1.16513740169853	7	1.38500752169946	3.8538350533976	6.10065516301403	7	5.03519414166128	5.64908502958809	1.35371455211961	4.42968064993154	15.4383029875496	-19.718669711706	-13.4586654314315	0.00729359275349745	-5.2153237105344	14.5012702318467	7.66506036751615	7.39540748814153	12.933110832458	-7.58443592583312	-2.07539580719313	1.3576774224241	3.77129437891865	-4.13176570335938	4.54620790497613	2.56960854414343	13.3588981134468	-7.87151802315592	1.54483663668879	5.21109518412033	-5.91459431075481	-14.1885922661456	-11.1050735759923	4.01288760481546	3.13493959181436
73	2.77075985321858	1.23004335079852	4.89702364910705	6.08337854194671	3.51636030902371	5.98785185113515	1	6.801311965132	1.60973298406351	7	4.13830509711631	3.8596686830422	2.95436023010195	2.75662329461564	2.7468372196351	4.15515667435126	1.47921714324224	6.73013130072202	5.21128674347737	4.49407934064914	6.73460551303973	5.01037521076719	2.30100930275596	9.71887662239878	10.2046695120908	-8.05506670052471	-16.8819131437912	3.49593751774077	-7.2284918055515	11.8809028436049	10.7592891443548	2.41836246665096	11.7093676174791	-7.70424264748951	-7.44360074297541	4.27262756340032	-0.110399220851808	-10.4268728761419	3.86585386594706	6.3366334885347	11.1815576595795	-9.51708928841262	-5.79415067613097	-0.0574806500501942	-9.4921239939704	-12.4218225135403	-4.87375890862426	4.08529819686432	-8.3207938615961
74	3.3092481644405	4.1845653178806	5.10883159999512	5.83317011075512	4.95290192188783	3.1169370688572	3.10165273829555	2.8173987635922	4.38773182936739	4.93651913464622	2.48282840990296	3.597845249973	2.03897315862535	3.28772871993523	5.86653766464728	3.70916658307739	1.89826605999023	6.733215983633	5.73679789938219	6.99300001930306	4.57133202295624	1.80203229498466	6.1012287483492	-0.274824169265645	12.0559520264468	-20.1229520392258	-10.100758680651	5.87906546739321	-0.10333849007347	11.8684909139484	-0.175346460367746	4.5760243577216	4.97555013556996	-3.74742308044045	-11.9948496112817	9.27661113287866	1.07424041997416	-0.906654112709196	-0.6041900980018	-0.324226288155423	6.92848648408448	-5.22213024555998	0.397892146107416	0.403855394768639	-6.66197984972316	-9.85224273090575	-1.05274241454383	3.63219982853509	3.51038600356955
75	2.86456294857452	4.81306675019489	3.71303338610764	4.38193319360128	1	3.89724377745996	5.60895703327543	3.77154663576442	1	4.423980076851	2.17273021933181	4.78832711814637	1.1610795371473	1.10990330405831	2.68992257256889	1.4106335645809	3.4539280625482	5.18821876116839	4.62680734233712	6.91668287029105	4.53918401827137	1.67187056497527	3.43758309383918	3.05381015344369	17.6240638469619	-20.940521616143	-12.3124058657188	2.96561354095257	-11.8066203079544	10.488332434091	8.00542409109397	6.08928063988378	15.3251112622015	-9.74922550187788	-3.66828959921299	5.48649702275603	3.11189757343565	-4.17529488944339	2.68973125984583	1.64659046988636	15.2729255348107	-9.78747509131318	-5.08407973853361	2.25055737001281	-6.75723860643851	-20.1492845641003	-4.68953285628856	4.33263282092619	3.81652218216019
76	1.07515573397317	2.94864994156051	5.00052198305025	5.00792010910022	2.73174804829867	7	6.14155288959341	2.92583822492449	4.2611939663589	4.62636768835446	3.09130910005716	6.7692835461095	3.97420769892889	4.52387351475909	1.25626775132139	2.85817020487471	2.04654480936456	3.0125026211008	5.32543366636877	3.93206698120943	3.0628711007922	3.60895659375913	2.6327598971726	4.59895138972176	10.9608248746169	-11.2878749376145	-12.1429798994997	6.93466400416577	3.77790621492952	17.7440607216041	0.683466180327129	5.56117629457479	7.33842847015399	-5.72538034056192	0.793953575191515	2.4903721954324	-9.74973116558084	-6.30298610202548	1.85819584047574	9.13695182226754	13.606193928836	-4.3026881213946	2.56447738873924	8.84779493542871	-4.28437282523338	-12.4643425491466	-4.58290310377754	3.99541366857171	-11.0582097764232
77	2.51404565063182	3.44936866688654	2.8395320595271	4.55604182151954	4.38749960674552	4.34222403750347	5.21515616536013	1.527738393869	4.17528031666882	5.31557455063809	3.06577585414572	3.25048916658358	5.09313859060933	5.20987271630297	5.58310388649726	6.91155986700908	1.69230569238828	7	5.03768525593444	4.6411618039845	6.03382318254412	5.35615091510152	1	4.76930167944649	15.9593320259596	-18.9148040181402	-14.3373825270854	-0.19164540076291	-5.22278124789941	15.4377979513992	7.9972484819833	7.0765608139889	12.1385470988752	-7.03028634148125	-1.15889635808295	1.6200422066834	4.72931054108685	-4.35560994853595	5.19088914282225	3.50424414152195	14.529483318421	-7.35056374387286	1.14384218898166	5.93153642388897	-6.61537811438983	-13.9391301966663	-8.8325434934924	2.40431142071562	3.23116638098107
78	3.57646966951783	4.54894888689762	4.25889880279133	4.65799573814078	2.02978601982505	2.50534474025006	6.52596121411816	2.42751249240843	1	4.81449799669233	2.8237493113821	4.88214770235188	1.81666834989546	4.5978424409094	4.83604396894064	1.71416355840014	2.81342088179563	7	4.80711223179568	5.31939626408768	3.64999911955328	1.19299475473748	4.27047425098917	3.52360391447067	17.6983062779712	-20.3662663627121	-12.2493265382901	3.35878741952668	-12.7063323832258	9.88049445346729	8.57063758446384	7.21241568135697	14.7387199151875	-10.7243204024844	-3.17029505829382	5.20302740151026	3.73404817992227	-4.00666607060588	1.50930161985025	2.05096837632732	15.077841379957	-9.30515772641464	-4.9998910378729	4.57748825806549	8.9782876943144	-9.28155074962753	-3.48531229738307	2.97213815612045	-7.3481542110652
79	3.28228513097225	3.09813330349953	1.61032549921036	3.48444183550631	1.6981276118132	6.90273748716592	3.85137698634903	1.67879923721284	2.62710052537039	6.44466508499484	4.98602842966032	1	3.55891309181978	2.08671060930477	4.72373531484714	1	1.0281507000932	7	6.65986645609837	6.44844264850556	7	4.75518087937478	1.58949448884551	10.2375257681571	13.5717695223344	-8.04388131871971	-14.0355503936832	4.50486801560543	-7.19978397742896	7.5188590864176	9.03390862633232	5.76766948811889	9.38351270551838	-4.26231762494157	-6.30188508776386	-0.560020512124146	-4.05152031143799	-11.717119174164	4.70747069874722	6.51030615475426	18.2261186182995	-9.71498831882403	-9.30800843725353	8.9469930545154	2.326113073845	7.20483165566132	-10.2096487044185	4.48078700150281	-1.83175766471814
80	2.81562522022426	1.15876486775923	6.63144522074037	1.25878274533633	4.70067275910446	6.59192919912458	5.1799832996857	1.58035659656635	2.10812112962687	4.10444356714434	5.07932238806689	4.68785740607385	2.39026194257606	3.6995930816562	3.04955424367843	5.75047474997414	1.84815273845243	5.97053492212327	3.6489893594397	3.56365795298985	3.90995786842407	4.43207639282605	2.44351259332838	6.77112983648088	8.77683904078255	-8.04172080728687	-17.573007314454	8.50993461207776	-5.55532868222818	11.6351552471838	11.1648934278591	1.99148759812817	9.15115399691409	-8.07280845497836	-6.6228494573081	3.21366254945997	-0.93691882179961	-11.4927676501953	-1.0931731666326	5.15523643330577	13.0059422001971	-12.9534723525858	-4.24832896011007	5.00137989706686	-6.5905848249636	-6.75038018757502	-11.9671770096959	9.74894598489153	3.1705374873303
81	4.02820361833871	3.04316616257655	6.62192831604319	3.3634117878665	6.55052157370883	5.50125438287159	5.0948042490824	2.32046686676232	1.12627632358148	7	2.84498630345121	7	1.03431868508112	1	1.55441260978367	1.68840512505784	2.99456758000785	4.44453001506873	6.81574193791138	7	6.29751632208638	1.53268129969338	6.44375748705444	-0.503120254835084	14.7450202562113	-18.7159008036047	-8.45558893994066	4.09121042321455	-0.606214530099456	6.4051106992427	0.521261507212681	5.89632825954038	5.36416307411012	-2.55939586496993	-8.55710346702365	7.98672920418242	0.678712611658163	-1.31778500149242	-1.18428568622192	1.66444949242623	10.0756784174851	-8.52354801137516	1.01208698155512	3.44174597119595	-6.03958470666307	-14.1161893639043	-14.9917652151005	4.58654774839062	-7.07455807274959
82	2.1988858138898	2.72408496054541	1.98540784394559	5.79785800142707	5.70207251629403	6.89437391276156	3.4104282897201	1.01877458426459	5.31717453800573	6.8748058803355	3.99497562517949	1	3.38363352106326	1.0169647620852	5.23899514415812	2.92013603868979	6.08179835618946	6.75311485294475	7	3.31454584749033	2.21648663829559	6.60520615186655	4.75876563986421	0.509116726200768	14.5354853248055	-22.1651504954322	-7.71523976259581	3.56670905954548	3.47536707423877	6.48014881656697	1.13233198591185	7.30926974758204	4.69875219585939	-3.44878213783506	-10.7107460371018	5.87004947391728	1.59421434115436	-1.15858385895759	-0.817499993493413	2.25158715160879	9.06887512700551	-5.74069536878632	0.610642112308095	10.5313091997381	1.57665859896549	-20.8467900639073	-8.19730380677504	2.86970940210868	4.0658322358795
83	1.32362022599009	6.46835118337496	2.7328382275607	6.01922874634531	1.03536627856918	2.57784596153939	1.90934782362181	5.16745330531498	5.05840404744292	6.04299615117884	4.33199729677405	3.1849781218664	2.64304824243033	2.32806828346737	4.58702077801511	3.3556947878408	1	5.63799081251347	5.13005212796916	7	6.83985834774232	2.11939274361901	4.66307236529628	9.30455326497361	14.1155887906474	-11.9796332693418	-14.7144109569717	4.50375122896109	-9.00378546122066	14.1137390853296	5.7666659614251	4.54791250252028	9.82936075463582	-5.09130050165137	-1.66626588757654	2.0341564498898	2.48684972094558	-3.19689685141752	1.35234191579515	1.28671818951441	17.0514650042719	-5.87594371575248	-5.09176666335372	4.62907788590407	8.25013620942309	8.97685323901819	-4.45438966095839	3.14298661673362	-4.28614990252299
84	1.05873578553913	5.5411167855538	1.47902786873844	4.6281215636166	6.9173432039095	7	5.8023372504634	2.68877315035724	4.36876483286654	2.66126931676627	5.86446467939967	2.02612671634973	2.28107375122985	2.16220519348487	5.81350268287111	4.21118736574951	6.43202837739556	6.13466239230904	2.94758561582471	2.83576033503705	6.25283962513819	5.20150331872292	2.60536752176864	5.36626769475706	9.08863760036988	-16.4274587799067	-7.00328125131562	0.49196593890566	-5.91369731731734	0.211893787295143	1.83719319237005	5.72077185780314	6.69355162115647	0.19017464625976	-5.54802623261506	7.76634514173377	9.16741947712445	0.412873538089198	0.568598593608544	4.21393133369787	15.9782448635475	-11.4828130646803	-0.368484638367719	5.28240579004732	-5.81435325950199	6.59214948376319	-10.8689787774292	0.643789201587831	1.89511658316911
85	4.38353882815341	3.76377546701687	5.5808275240232	2.37244721934873	3.0148197261025	5.6640947380131	2.15430026947863	1.07293734305237	7	7	7	3.42716116824878	3.587656657597	6.61597247733228	2.35694569393932	3.22114173351751	2.51157477659153	4.23959928622945	1	4.03020210092749	6.0048642556155	3.57685431141758	2.80594109000806	6.65559795009642	13.0485726845707	-8.74722560524937	-12.384517954549	4.33335055422028	2.1458986347421	17.8369678486137	0.407122349680155	7.05488846555491	8.59989781389988	-2.79070533308186	0.397853328179189	5.86767588746203	-7.12351440569907	-3.30841588420882	1.50964736851327	10.1339392264363	15.8051712233684	-6.23713876402239	1.83701683812861	6.71483457615178	-7.42650762725062	3.37816874852927	-6.15889244791525	2.7264012734268	-6.54310376887112
86	1.00902655350668	5.33274898203668	1.15884594817063	3.09313298031584	6.77185096685204	5.72927031509517	5.88409011088293	2.95667294858601	4.6847042875295	2.81360683692464	2.95159987790434	2.81537994613606	1	6.98635670134946	6.10061253752102	4.88763458305129	6.82602465603291	7	3.62568356803899	3.94413020010792	6.66827271338776	4.35435647267433	2.76172843733207	5.6629640752243	9.28126866587817	-16.669628379702	-8.17812927901618	-0.367200051560072	-5.95251313413156	0.406068926504876	1.8394180570657	6.14603368349709	6.91492222282546	0.588679963959407	-5.56801714140925	7.74712106532643	9.49224607264221	0.623489988537347	1.55203422533345	4.97151682010375	15.984453949469	-11.1850439078986	-0.950224308361309	8.54641530148356	-2.34174433613811	-10.3018283089793	-11.0275797001977	6.2626390402338	7.73451799025703
87	3.73354657235508	5.40111853604411	6.36278217210497	3.11788815401162	5.72909965826273	6.3268223887895	5.23366156518429	2.21260887636122	6.24458878494975	5.54477679265152	2.69362153673891	6.10356527332709	1.45136850203598	1.33695286213694	2.13207654868962	2.39103347198001	3.32173657240913	2.10013351989364	4.89780056977755	3.09081372259064	5.99443288747347	2.73008429573274	7	-0.637214778170817	15.5423894024167	-18.6755963715886	-8.51881767994089	3.37856144388881	-1.1368993062835	7.88420425879293	-0.628328526254075	5.81556356227191	4.00209473272491	-3.75286756926478	-9.97416404924073	6.83149199102691	1.15092684638624	-0.369624070087984	-1.34549454376868	0.935225615235249	9.07961153683769	-7.63174858940134	0.512925508571788	11.3119271868715	-5.78866226081414	4.53955886076892	-6.09183738453815	1.76453082889552	10.1509945239553
88	1.50694163889978	1.50949212767891	2.25097470721913	3.22976002215254	6.5591846582176	7	4.79110415051567	3.60927659555189	4.63135394439907	2.63967132922606	1.16613866843143	1.81312815309895	1.94962252015849	4.1940157149309	6.99899606293287	4.89945348460622	1.28059823354019	3.68589043329381	3.64199974335224	5.87480312465407	3.53523506737517	4.83268293961522	6.12698151262967	-0.458961262236408	14.8611439473558	-16.8713220774105	-2.73296147439241	3.29070400252492	-2.3447948498714	6.78096354720117	0.628909461209705	5.1472956496482	4.99084518226124	-2.94833727092668	-8.34671409612305	7.57903606312446	1.95375199557408	-1.47225992788365	-0.0558360779886707	-4.3400225950354	7.91413581217916	-8.77679869279579	-0.233747038778602	7.71666723852178	-2.13209438727314	-8.63606300640568	-3.08721716051771	4.9677106756469	3.40591935779746
89	4.51096542011103	3.38743287629935	2.67853821277174	1	3.08350052262141	5.19487211634983	4.35794185371236	1.63640808037594	1.82600512035925	4.3217186612174	3.21603990336518	4.79998780574704	2.67552464106599	2.2903314036685	6.21419234762147	2.89711026225586	3.69039162985029	6.11751095753189	6.21372247585514	6.71938076155404	3.96697900630747	5.99150265951164	2.46555170523241	8.82339844921234	13.8114446121582	-12.3856835389923	-15.6917290028223	4.41935265678516	-9.24089742412305	7.86461216285016	8.17858547152437	5.49567332375745	8.25885803632957	-4.99147446738824	-5.87909780027077	1.71861386721025	-2.22066635180751	-9.43466219837461	3.27915845137717	10.724715251399	19.4988610426875	-11.6720847245921	-10.6671721992885	10.0558567031459	1.67271373739761	-20.1291004002283	-9.28277429094618	3.14900008287798	3.16836344339084
90	3.24204045692407	2.9505337619923	3.93818183576131	2.20780143040596	2.0268234009921	7	3.47370039279089	1.20499761470345	4.33505946474978	6.52717212685177	4.39067141428562	1.12120568634981	3.26320977473412	2.00292072833822	7	2.19074996563314	1	7	1.56273146868074	1.94883835255286	6.73536949353423	6.3715351933785	1.6024231682221	10.3069043361726	11.3709436831518	-9.75406643142141	-15.1589854410955	5.49675374074077	-6.28960793429051	6.98909638317133	9.41593790350394	5.19047278319783	9.58427617719746	-3.48853152886567	-7.36188011514264	-0.314935758059285	-3.48482096829832	-11.4347839028051	4.14360062261589	7.61872929294216	18.2758444523445	-9.09916687350844	-9.5089537622204	9.54088741539207	-9.07074459510266	-7.31718125485222	-8.51876060086153	4.56242587458834	-7.74970419970984
91	3.45558492261319	4.9308425227088	6.67037360904706	1.51133977773252	6.94291630219581	2.74324593174251	5.33701041912059	4.0487839582365	2.8137274528549	6.58414466266849	5.22004056828254	7	6.11940287012334	1.54510441677684	2.9092372296601	2.47713419737729	3.72233104279976	5.35693868236134	6.74170221869203	7	3.52783382870348	1.17210308708022	6.32774540025066	1.51795555111421	16.1506400761963	-19.6100393395301	-9.39556389762128	4.20834229037043	0.881348619568592	5.97599911209948	0.607451915665298	5.42890679520926	3.77683420759545	-2.09198827751968	-10.4030997954444	8.53532864075462	0.312035675985814	-2.43118691788403	-2.21128700175849	0.86570739128409	8.82126391634229	-8.31677820102751	1.34084416975921	2.72820959207058	-7.5038348135131	-19.5313599471157	-3.99386148619481	4.95344117072198	-7.24809468126345
92	1	1.02215512182144	2.95800417291712	1.21497835285759	5.44870637751389	5.3987857899086	4.63225456001958	3.0219458191232	2.00358011421672	2.54257145466272	5.0567549069752	4.57870526206941	2.75434215032964	3.28904480316678	7	5.11078312833548	5.63581075422283	4.5046344774658	1	6.96146808082535	1.54334040220521	4.57124781202322	1.76273474696026	-0.701789558076562	14.3966033187424	-17.4674343238808	-3.48250269737696	3.05624043100193	-1.88645296080263	5.86491796992106	0.904495598591937	6.66206186640204	4.43939074428364	-1.66458209799882	-9.01547202894507	7.77109789990881	2.29261198463451	0.261353159076399	0.332525888378267	-4.57137550080015	9.24497021998725	-8.61886155497489	-1.11366494219892	2.8439901917402	6.18955022292078	2.85470232547262	-1.36485705164764	6.82416556126201	2.62020788166546
93	1.08501531083922	1.87440042747714	1.65171371178921	2.37269906436892	6.42609036354179	7	2.66531341052374	3.23712492337922	5.12042732166738	3.5411232449364	1.5038810653602	2.74316873753788	1.45730319551044	5.24191358955605	6.10257105593694	5.1953017279702	3.68660670701202	2.62349799337652	2.64060963159509	5.71792876243458	3.20732149827738	5.4196767366068	5.59238567649001	-2.12972436412155	14.4849498518599	-17.3435866907717	-3.33185741763566	3.30423305695531	-2.18757425422616	6.6059475139975	0.520952206537591	4.334124037367	3.64915502003198	-3.1834718060715	-8.2584674067245	8.50326009572609	1.98545435183564	-0.262600362796513	1.0179911262306	-3.79087383992902	7.96127774901002	-8.23131448431118	-0.774811168131305	8.2488062112764	-2.34090379660736	3.43104024807797	-2.30164233125406	4.98594253636145	4.97737954189783
94	1	5.22549088167304	1.24908312624186	3.92141383648206	5.75893408095021	5.52195480346252	2.03185076265677	2.86543067732818	5.50898698035658	5.33803563431483	7	2.23828625402584	2.39174142546011	5.93116067719841	6.4948419239808	3.99703975666624	2.72969040358379	7	6.91107204274495	2.85255002205081	4.18507115095548	4.02938137079403	3.04386108255703	6.88475614929315	9.70131042915877	-17.8890229221028	-7.19852749897401	0.611838778641304	-6.11458966005272	0.86147407211432	1.97531333116384	6.24718416569865	6.37412794494263	-0.534016590784463	-5.89556107684421	7.78256060676381	9.52794860811493	0.426430437475984	2.08085264415947	4.35136924220787	16.6101937650712	-10.957358662389	-1.4019188582273	8.46096567138712	-2.11918693432843	-10.1077568445478	-7.53181008217084	6.14855808104812	2.7091050045268
95	3.96796022281797	5.7264709508617	7	3.30041434705545	5.14027527262313	6.65142812744032	6.46361801478135	1.54700637379178	1.59168645677432	3.73861588653376	3.25261846366598	6.21757479041698	2.01939976384528	1	4.51444494020993	3.91872011236494	2.03755834348285	2.08896636694607	6.0225877477488	7	6.25730612873075	3.16408008898892	7	-0.836129513887103	15.3319464054409	-19.3652027871245	-8.49816740595676	3.99437070609183	-0.683982974010319	6.73540277071064	0.112683649798112	5.64553890294532	4.66419388097134	-2.80630279356387	-9.35070348679989	7.4895426329028	0.0397545735329511	0.10182256762788	-1.60125644697292	-0.230526906664767	8.92370012748095	-8.48994575427031	1.25872410427737	3.15335888045092	-6.78127377510434	4.24163874131401	-5.98775625617521	2.26377785006677	-7.62233689075101
96	1	1	3.91082757888621	1.24549282783515	6.26662875646879	3.48751060700825	4.54433300495858	1.0518111725569	1.44714117348671	4.4878427641441	7	4.85943798099795	2.77644355686809	1	7	4.57423094405537	4.30975984327897	2.56559569000044	2.33359335340997	4.53130446820932	2.6020891092217	4.4922955343219	2.22576813673296	-1.6940537962965	14.7590998191274	-17.5516999032048	-3.19838597750193	3.71495818941973	-2.09399561267989	5.22503891079013	0.74683445867518	5.40598039980497	5.01709079449527	-1.36663040326955	-9.45441708684398	7.27752344320737	3.48864080539067	-0.406175871775936	0.0747504442464633	-4.91766346931672	8.71968950642555	-9.32249890039847	-1.01627877130195	2.87836818336487	5.0220162234086	-6.89058166628582	-14.123991208435	2.30495688131229	2.5284359355627
97	2.98641998067667	1.13756611949514	3.01457307591427	1.49112054096505	3.00292995838055	6.77808684308673	1.07687968090578	3.87422450093552	7	5.95044468302617	4.91658194711916	2.33732219004424	4.43963824964336	1	4.84470534981542	4.60162710736274	3.79730667173295	3.97064244704495	4.99426001700843	7	1	1	6.36674528002249	4.69160210396824	8.96784768062764	-11.1803318754297	-20.9373524180745	3.02520852295427	-9.66025313747465	5.64567266967432	10.4738483539206	10.241554537655	8.30088704619407	-9.87647181856569	-3.4756979604676	1.02919987299186	-3.78331186793788	-7.63291651203225	1.64483540233191	6.96863151194629	23.1520516053601	-12.3080024758925	-5.58047861893886	8.72465995650679	-6.19168529554368	-9.77903441030813	-8.39867957819127	1.255830932779	-10.4497545358948
98	2.58667265466189	1.20821641407519	2.97034450509641	1	3.58268320020825	7	1	3.58297192505188	6.47412249539259	5.65211753741238	4.31368800747789	2.75833651068941	3.65105961523291	1.98396328382924	4.68057407647111	4.53840426581574	4.91466671600475	3.92098471760434	5.73251266764979	7	1	1.29600698043122	6.80968221185274	4.24994997731866	10.1694056558481	-10.485709243018	-20.698175239671	4.69718335866881	-9.51698907891993	6.53982171095119	9.87501305446102	11.3044676636154	7.7339938351431	-9.69292167204396	-3.2629191891143	0.550846878485862	-3.7346597819373	-8.09355801200189	1.77971465353995	7.09269693073985	23.8867648165568	-12.7348980538954	-5.49863331803089	10.1778484768019	-6.69059521421466	-9.32588092972731	-8.65845772684751	2.69597530764267	-10.6525799285547
99	3.461861967312	2.27436495099268	4.0277228622798	5.08899708154566	3.04377135012332	6.67894446878816	4.82269886046715	2.81109604375397	4.505613013345	4.49744229997475	4.27429483943778	5.89520484997835	2.46257661827067	2.3321901304323	7	1.70068971273718	2.89803977489999	6.15795104214815	1.95307041889959	4.43307706016514	5.71586950197605	3.4730004961161	5.48510558536651	3.92826148235256	5.28864510860162	-3.62703458953896	-1.32562377051174	4.42492242405849	5.86847782593245	-7.51995930529796	1.99726944263757	4.67268604882377	8.60957010741931	2.83366183040879	-4.93624270251684	4.78066368893551	11.0655369504263	-3.73378566054581	9.47036908931463	2.64122745479716	12.7965828775421	-11.9921095803298	4.19367475757905	3.3020902225571	-8.66422034909726	-18.9949490451731	-5.70896110642136	3.3114897040398	-6.27134866284404
100	4.51573589053956	5.73302239835609	7	1.52116744773742	3.13678341435998	5.7672336274727	4.29438561309188	1.2646148354853	1	4.85974065066223	4.3612645260471	3.39328813049538	6.13569513648935	6.46692829828171	3.39654354889739	4.53490852084908	4.007016642206	1.66994911130852	1.43396347020635	7	5.31496751110532	1	2.88574848046	3.07272214644723	-8.27412478327974	-4.35137852034729	10.011777840848	2.56106900127979	-9.90150974900926	-9.32574685157651	9.36501157525804	0.619894893472317	14.5535976150154	2.11975408187229	-17.9892432588367	3.85927902575032	4.95642919654606	7.46606155611718	22.9394355055147	8.93514398285694	15.2113479641209	6.81949060750612	-0.844254494955274	4.46792220445573	-2.33993696861807	1.55605383737157	-8.19200682895063	4.5735474240223	3.49201656311325
101	5.32701048848171	3.42176445365615	4.39854431258801	4.03712225755976	5.38185587478888	6.46672880112038	3.06072617182367	2.60049918020048	5.50291835175478	4.72084078509388	3.31376783219569	2.59165688744946	3.62940817973729	2.67067397461858	6.7324106454763	2.68339664639375	1.17666548421757	3.09493378660969	5.52746805579077	7	3.689660252467	5.98687750988183	1.35324497038927	4.31285444713878	7.55719323892297	10.1336247263639	-3.42724107384752	7.38436175494709	-1.07410201324045	-4.78450811035489	0.765815741171238	2.49859778855613	11.4090239279756	1.32226178231072	-2.56960048293223	3.72848594984231	7.61242773127422	-3.83483873466021	4.3637366467231	0.0871484269021536	12.5750645168823	0.644060042083254	-8.22350764602496	4.7901498432818	-0.227920074491255	6.74372133519029	-10.4024952054207	3.21720387626055	-3.92608058256258
102	4.71645430248563	5.08779335879283	6.21781134236797	4.0696814523659	2.7539716341239	4.53087031548864	2.46846607280373	1.85085279279898	3.23562891619792	5.74614623361785	2.1711717043475	1.77915645568338	3.56386656764244	4.45033208640248	2.0578594748037	6.17201992885424	3.24713676156642	2.22606927559786	4.86214119924788	6.45566850788495	2.73735051634848	1	4.80907740409919	2.31403102261597	-7.19718137064866	-7.45597679516353	5.20305398809473	0.961330499648474	-12.3857089009222	-2.72675851322988	4.092732787167	1.23180483151575	16.5552479061575	7.70734171193594	-19.356522578434	5.67862846852644	8.76480346453267	6.79771393686195	20.8314700394446	6.92142593816789	17.3520912366239	5.22752849160728	-0.769060410066297	4.84737563229761	-5.4397610975592	-22.2346196906972	-8.31048093929523	2.93984754630364	-9.10183225246498
103	3.7894507653147	5.10089272704618	3.79715704987944	3.97682687687401	3.22755662727545	6.08360883650328	4.30181746214527	1.79610352203042	2.01669021035809	6.7164370248598	3.66956563172428	2.71350226345712	5.07770846556942	5.50333280210606	4.59463490170244	5.66493581937868	2.27109674611011	1.04951252248351	1.23339542764849	6.46085466318911	3.83728178218169	2.49649469454184	1.79604438078402	2.3993768021261	-4.82807218178402	-3.98909683794416	7.78645923158031	2.90734178716674	-8.78533765997354	-8.68604280411799	8.87604326950535	2.03116103194568	12.4372392805386	5.28193427638665	-14.2386905283568	2.54493321482641	5.46750804733131	6.21783420974299	20.2386219264392	7.16284954732694	18.3595623615484	3.64582133410408	0.228158191692272	6.24927746204401	5.01330032836722	6.50267912842963	-6.78083612761628	2.89372208077233	3.05541927183152
104	3.73145123300803	4.43061552271161	7	1.80458921378053	3.25087352360769	7	5.87310344866172	3.39024420052435	6.48665819434718	5.03866182515931	4.27834939917963	1	3.39335684500153	6.72642507359556	6.58854917460888	4.51183392564266	1.11642416077956	1	3.37773167039233	5.74699284782427	2.05202784583722	2.72927367386561	4.37542895605506	1.97183802647996	-7.8055931140029	-6.30039963648963	5.42933182983404	0.959033603590998	-11.2567864601443	-3.587897191917	4.47682493726087	1.0186393122849	16.3547026946665	6.64934103708121	-19.1870225437707	4.46287347356108	8.37408381755957	6.60720241418722	21.8710421530774	7.20112994432669	17.6292499537704	6.35047397777244	-1.46008076131674	5.48110703697584	6.90226777708947	-17.0901888263888	-7.13743198112253	0.615235967770988	-9.30019771460597
105	2.57853560864615	5.52197773631551	7	2.24326299029924	6.58317665422567	6.10673526679729	5.76425684422074	1.6383029013719	3.49830392921722	5.39463320106011	7	2.37322701473348	3.30516428993266	1.66332180385525	4.06296144574603	5.38330272542011	3.05816453938745	5.7432079262558	5.82249437725878	4.43381802711401	5.85567706974283	1.32078253402353	2.57593507231817	1.8092922662023	9.00096680630025	5.73274366775724	-2.63321842489827	3.565862062553	-1.48907268798562	-8.46098055553686	1.20781802029101	1.67309595481823	10.5794798552464	4.44652211079748	-5.61192881543641	3.35536284706857	11.1681901281973	1.38632680102713	-2.30157944262879	3.85240920792406	10.7928532764284	-4.38026530678406	-4.4167063841051	7.07835050165514	2.84666861527024	-25.1254262444945	-13.635348490191	6.53916690567609	4.57962661458552
106	3.62419954050635	4.82759781533862	7	4.41002026207746	1.39689276013855	4.10356421875195	3.17809554456842	2.69800793756461	1.85730007251268	5.85735228976255	2.1609510061944	1.90586594858271	3.05139940255584	3.82389756317607	3.79553249025061	3.2673003458752	6.60324975993913	2.56004773278646	3.86097680710554	3.23372326961485	5.96641661573836	2.15599253496155	4.04709642582956	4.45806127213763	-10.011604100296	-3.56909653751509	6.39292388521422	1.0616149261114	-14.3200219130687	-5.52701756437224	4.63059790553937	2.56255406691876	14.1891017066221	7.52837990425458	-19.5193339322351	5.10922560742782	6.63293538767135	6.84745226058296	21.5923268405505	5.22113367965873	17.775147318522	4.69036958697053	0.528564973394954	5.46404282158904	5.11010531487714	-20.7791434643545	-4.18486830253471	2.69950389392683	1.89420971509991
107	2.49689711926686	5.47922634101906	3.24899563799982	5.00485752872149	2.73256409656557	3.9913051854201	4.38904809631664	2.95355552541511	2.09944174736281	3.84371462465426	4.57501211896688	1.70687210053512	1	3.7455643915844	5.45917426570217	6.69435202914295	3.43711273999654	3.27230811292219	5.31572894732612	2.5461906318314	1.89480389447541	1.99014840708926	3.35349803339964	1.98268574353326	3.07902230934988	-4.84304675489265	1.37124468506928	1.65668865526843	6.10917071642071	-10.5922576339212	1.60813326554943	5.56082308221278	8.41990109678251	3.39207111577157	-0.766263644778518	2.90243309528958	11.3869506982245	-1.37409870618323	10.5291976038831	3.97579041055172	13.0600955734954	-9.8254234274943	2.14416668868238	3.01264390497025	-0.925765039691995	-21.931757467619	-5.87752015129718	2.60866598247084	4.69671569734015
108	3.27444215454484	5.62673486287319	7	1	2.54534771917562	6.59972494027735	3.33959236199716	1	3.67679374478093	5.00211544816733	1	4.63218492828008	3.91976081221465	1.69879387937276	4.18244054794756	4.96525945826077	5.98400840226654	1	5.03583578259411	5.87787283714198	4.81911211069706	4.20040477932721	1	0.404367476469764	-8.60972695373125	-5.91988397343178	7.40310586123779	4.5294671387496	-13.0439148895396	-5.58409921529141	2.81908567643829	0.762363346840852	15.1926847182047	7.03125509821261	-17.3923341089331	4.69535174074666	8.43935988694096	8.31129288514461	22.2061455697817	7.81481353153722	19.3936450233549	5.56090284529901	-1.00081303177024	9.25425725348091	-4.65636496880959	-13.0196860565441	-10.4975867739157	1.07822017061185	2.49005492223779
109	2.44678855799912	5.48324471238585	6.43000405461815	1	2.94069412183214	6.93851760896569	6.83698408383594	3.02306556180806	1	5.67861539679684	2.29526460034441	2.45258706202302	3.64160378544956	1.65896719170295	5.91335569638822	5.14686364389696	5.81339079636782	2.54248551814289	2.40612480032033	7	5.96918480245416	1	2.65003735490312	1.1122256989036	-10.0626515146244	-4.89234634817098	5.56737641913912	3.69894989686476	-12.0437743191115	-4.34786224324804	5.77455887158932	2.25882844381356	14.3185563128059	6.84233898142597	-20.1685768843349	6.39848972690776	5.48185832492401	9.33176779300471	22.1129804706979	8.68555586485381	19.1697492700529	5.56103688160824	1.0451031840915	9.15190442417221	8.86231222984157	6.02491706491111	-3.72023477267214	7.33302018390168	-5.21624746279188
110	6.37421276592046	6.61052234343321	3.89747488316721	2.4620497507235	6.42003866193214	4.74720981518435	4.77713240313467	1.65635311266905	5.37579425005723	5.0828478137229	5.6362724061833	1.1914254441579	2.53148329312737	4.52794288475556	2.07577240205345	2.12529529611366	2.6751873525739	4.94695307323829	4.42633351120839	3.77860671138263	2.22579816848382	2.87109700248358	4.15031485433575	0.430943322512366	-1.97422714504058	-1.69730264978535	10.8584233162135	6.11074814436788	-10.0664707298738	-1.07262830252899	5.71280326193235	-0.0996875423750178	7.60028175901748	8.82530631475499	-15.511872862094	4.49234370146209	10.7148891679376	-2.57007866073442	13.6222607467028	6.70399954438015	21.1139832141746	7.46600685962601	-4.37438449318037	1.60749094720593	2.60749725326166	-14.9881489602924	-1.39528275993126	3.93134410834112	-2.03419727308554
111	4.19168520818142	6.29314604628627	4.79640173554538	2.69992960898735	2.94957180779612	7	3.86204064264699	3.18538926021935	3.06567398957174	6.68799784614418	1.74876444896224	2.82638451478859	4.54026854102261	1	5.49435151907354	2.82724362134529	1.02037719582035	3.38980228469568	5.78907966657277	3.33062529754844	1.62915081920114	1.62652350058062	5.47472140272444	1.92209589977854	-7.35505802524894	-3.69029736309982	7.99908115745818	2.72148336289263	-9.14792261515099	-10.4933005125487	7.94836454812532	2.83233323818417	14.4040461395007	5.92926255414284	-13.860572793548	2.91449891529999	3.29118006064227	7.79239476640017	21.7687190336684	7.77727796120685	16.871668457923	6.25488081902659	-0.449750001720775	6.98343799164783	0.516253423524557	-5.83834144266973	-4.43950792873076	5.87843357713568	5.20528329440589
112	4.4099122818604	4.28396128783076	5.68839401847581	2.78075925562778	4.74252227845249	6.53560843270467	4.62239880614632	1	5.11735923382676	4.44989582800395	4.22092674800914	3.54241242718981	2.07012780898297	2.90764311943389	2.46809930874659	1	1.00417981863983	5.92283399806267	2.56483462115199	3.32089913136345	2.6067412022044	6.64187049800067	2.21740549802761	4.65435280735612	9.06888062555023	9.44565219378351	-3.7927450296941	8.61482469147198	0.100961390356334	-4.78806479658081	1.33472266924728	3.29498425366533	10.9923305483458	1.2349327799345	-5.05140472792047	3.44492580459864	8.9191547601075	-5.78422747822265	2.45430771155837	1.0267767974048	12.5863919308426	-1.4555226100459	-7.16546711417039	9.59258702462459	1.95480278213767	-18.7895750796623	-10.667424939816	4.84447074731144	-2.82960144948717
113	4.83258682966184	3.37096077221522	2.0588996047602	1	2.81749961775405	7	6.25906971314277	1.76982090357811	1.23442711747372	4.92318729894071	6.13362283306759	2.11859838962114	3.04136015954308	5.67850904092947	6.92895202982072	3.4491124354707	1	4.49123552124487	1.03897324338587	6.5801736200385	1	1.07904292113339	3.10986367460572	0.104014814930714	9.4287745682655	4.03520895017037	0.472678737409957	2.87056282915746	-1.5306864418601	-3.31897446272817	2.80112696562097	2.15541340967998	13.2645323254136	9.5371003237835	-1.78120310115223	5.73445753687728	9.41229521913968	-5.49503047465241	3.39981230255917	6.037778643013	13.8437392302515	-3.06026786567319	-3.48446744390902	7.28745063533037	5.05831396733065	3.16924690146705	0.641307633922081	4.41239658482663	-8.45382356181436
114	3.83085854702084	4.06982295717057	4.72573882812592	2.51567834133075	2.17628407408218	6.3713161429611	3.39357215455205	3.09878638842914	3.52637560148547	5.12601456014228	4.15160263405787	1	2.72029494456264	3.78992285472424	6.26088163152651	1.61165699741249	5.11664489105077	4.6739711534268	3.81114527851985	6.62176517514811	1.9081729163448	2.1005136404475	5.71865452657199	2.31981019663205	-3.85081885010356	3.19795367228546	6.78413529699635	8.55459453551953	-14.3958837330359	-6.42202515826989	4.13183730529438	5.20818627339708	1.79827345855519	2.3764812617205	-6.91808363822601	3.27907691185772	8.28654497763612	-4.97671606601413	0.634095375169573	4.66242385985794	5.32383490182443	-3.49435392625455	3.02581132755316	6.41779027041166	-7.59741095571477	-18.6122287791179	-1.52301521413615	4.40047324869895	-10.4614002208012
115	6.01087824688108	7	6.51673523104481	1.11347710688475	5.91588388324002	2.86303025746396	5.56023886104255	1.69436701275501	3.11836466025338	5.89791544787074	6.90647761724541	2.50143076800971	4.38883217318673	4.57191576441427	1.62083685775133	4.10574424818224	2.486373312409	7	2.09622068734925	6.74477772187756	6.10273671099692	1.50233789310136	1.77679699491189	1.93952905126228	-5.11159573605948	4.93092056542017	6.49901599930921	5.15245138945128	-15.5648128929239	-9.66562151994944	1.79685053961809	7.12119163492196	4.947792085535	3.04776313479815	-9.20113746179214	0.8692834867561	1.94946306759891	0.0423061305222325	1.74334768220396	3.1890098155194	5.43934211061622	-1.70169278644624	4.87829545345852	7.8477398675105	-6.12995652327084	-20.5857362144558	-4.97908344150389	4.14643708283836	-5.71498397918295
116	2.6549280492846	5.21553329861533	3.9933072939094	4.48577319400252	3.46657964154758	5.4752949488489	4.32869824525115	3.0683800460605	1.0102360620285	3.31155269008389	4.23926255688182	2.1523496256544	1.070028646766	3.52942836959896	5.41467610439241	6.06402122555893	4.31596485739536	3.63995607426612	4.9993702621845	2.40347609874312	2.14822496302067	3.32559664800188	2.13503333787184	0.900976485085567	4.18817867979225	-5.61312935152497	0.488406673798049	0.477152236895226	4.60193360150557	-8.93067495382815	1.72201238435521	5.95068320201468	7.78535421459228	3.23528576222384	-1.20007789607179	2.52102281357382	10.7846720451238	-0.703275447987736	10.4193066194704	3.09133520360873	14.7191168298965	-10.3433899274829	2.53265551614427	3.13824357196268	-3.08943530251404	-22.672732998237	-6.45352707354402	2.45784148420457	3.58767590425846
117	2.27640847266496	6.19487951932191	7	2.26448097348049	6.57483681502695	7	4.95210176991679	1	4.30538267107837	4.09181464891671	5.44451061609415	1	3.5538964901033	5.29682116104746	4.34034336889808	5.37412879194226	1.60011999808938	6.06673078748796	5.68535612784844	4.57485667712169	4.92300613457254	4.12364652019809	5.08035326330162	1.93538961690211	9.16401627414719	5.59727860961173	-2.31925798321371	5.12953604710564	-1.0587064583978	-7.7258018252974	1.80127738876374	2.147111237197	10.2355976533521	3.94111893263674	-3.59739156038431	3.21390145972397	10.5261468967556	1.68748452048241	-2.3462206131957	3.10831962813491	11.9204250312041	-3.90029122930645	-4.95011638508672	7.51004716745602	5.22578014989072	-14.8711794368363	-1.35288668320266	4.88419246125066	4.93222440153821
118	5.1832077356405	6.41607956529324	5.97737841274195	2.06528519275746	6.40648589087741	4.88698382227242	5.32092486936082	1.39451105566354	4.76400646583287	4.28881994786987	4.71186531085259	2.56588160459972	2.31247631134068	4.52471366162455	6.56537036193951	5.74473254881441	1.96361790395554	3.06136570967734	6.17765034445587	7	4.28859553237973	1.87653875757115	4.5212999383533	0.32153170552469	10.9619671727502	0.471487869775041	1.30616375141271	2.84450322738442	1.35649036251376	-5.86325981617916	1.16342233408857	2.36049231054921	12.4521708816146	5.18745737225307	-4.5302267324101	-0.0359028180326276	7.68537306503245	1.00219806235243	0.899592685824733	6.58111624323065	13.3102202631606	-3.2459823447814	-3.91021641515545	6.77311581163529	-3.34530418345396	-7.89764664380562	-8.18564778465589	4.4364831394972	-9.4643359193678
119	6.16606829265689	3.33765861682167	2.91447210181806	4.43809681830479	5.02717559491758	6.15817293189916	5.42584312026959	1.11402281118809	3.70392327532793	6.65044109765747	2.05334876858242	3.84083579654476	2.54358376220892	2.21712062582086	6.97995228887547	6.82954174240534	1	3.60812322334208	5.92831627729196	4.94176533355003	5.29323705798085	2.93078827963303	1.74599408552591	-0.54872858168893	-1.08866095286537	3.50008796401131	0.880614826812442	5.22667677801914	-6.93937146586328	-3.01718520077631	7.80573432347644	3.47766357865976	10.8422626577633	13.0837485467677	-17.3038518853725	5.62765125898718	7.90727832770242	0.965622434200504	8.34064146639271	7.57510089373587	24.6585669245419	10.2872807638033	-2.57428834910881	8.22391145435367	-8.52044871210314	-15.5412123813102	-1.7982268947773	5.26929838293392	1.28836865763168
120	4.57716053292545	4.8889019653144	6.64356962097503	3.79491934291897	3.20035455005125	4.57764259548112	2.84603382590327	2.9908599500057	5.41524490984311	6.07652261301607	1.94704581789855	3.74753158759809	4.31586919447029	3.22597770446502	6.11227659816377	2.1221448288342	2.51928824180235	1	2.61179989010296	7	5.5388742749525	1.20139868335445	4.157542477483	3.28243786560312	-8.04332092774269	-5.27505652601451	5.39032425361398	0.423609614991296	-13.0444314198463	-2.44385991264366	3.79621150627224	1.03924175703718	15.3348353245665	7.57304022462271	-19.4495375935264	6.01955540439704	8.32925523885309	8.08440196564184	21.5441749339635	6.2993077499935	17.4476685339436	5.28699473571598	0.60549648601554	6.98350874627141	8.54092080477306	-22.3846466049735	-6.94075276655152	3.16265428889897	-9.53793561779895
121	5.83936612807961	6.8533278474057	4.32157510474159	3.70630195055705	7	4.97596985729094	1.37959177184336	1.15214430702522	1	7	7	2.84399622252818	3.07536651258167	3.33719376864407	6.65106381463284	2.75006598256836	1	4.20686379857313	5.95406226585869	5.81861607151729	3.91374869902388	3.32837644881147	4.59232961455364	-0.730680947615351	9.61500107976673	3.02713378994833	3.0447919678983	2.82610122483501	-0.976129660197763	-5.48938789550569	4.20109895629219	2.7289244305229	10.3468466097012	5.56939849571344	-4.83800801352346	1.21902033554764	8.48271112010414	1.66538094177515	0.746688653630605	7.14734357577124	15.3682121761174	-1.19292771679672	-3.20673316812662	4.45405241219451	5.89275043908664	-13.5668825866562	-12.1783114470286	2.44019558007419	-9.16925022005042
122	2.62120958019667	6.66542794706002	6.15646347979493	4.03774179974418	5.5166810313337	4.98578825392917	3.25155223383497	3.42330415233979	5.40804623855596	2.27072463374682	1.88419160159817	3.28106416237403	2.1876467192655	4.88671408050371	3.186257425696	5.22534356224483	1.55250511681435	4.28817454201838	4.45836117491084	6.7606691981697	4.064574069931	2.70480354927917	2.53965804649277	0.301974002854786	12.9958435809423	3.28767806264436	-5.33168030425914	2.80318888806078	0.652192755478058	-4.74507965845698	2.45418098124936	0.280631481982407	13.2174072575017	4.94809045886672	-5.0046964060215	2.59548716131551	8.76487272539655	-0.195387872536163	-1.49484658559982	3.65560114922764	12.0375051464529	-3.38755976367177	-6.99744377553018	5.55106861383446	4.43977246983149	-5.5115466252104	-5.09860736922158	4.86092616861902	2.03841253452728
123	1.56667264792339	6.9765534684908	6.6841001661058	1	6.82103644654478	6.59011962556661	4.60303624388826	1.44319353432779	1.94070362573655	6.14548323931691	3.77263139434887	5.85253213402823	4.2922901348263	5.58604778014914	5.03353159640623	3.75171281732129	2.20701201466876	6.85159581278809	4.42691337983611	6.68246051249524	3.47740957447176	5.29837055884023	3.53473954557306	0.987253322251907	7.82826813661485	5.41968843724936	-1.99058703564243	3.31046004119751	-0.101694961804837	-7.14200847358912	1.63414635954814	0.67049301260286	8.67647519081418	6.02459175869788	-6.88979589146691	1.72311909919146	11.4802377917051	1.55311751677516	-2.42071891775615	4.21387413369736	12.3756613595345	-2.6815126190951	-5.37900526521206	4.34871542292839	2.58228286695818	7.34055684618699	-11.2488910578935	3.10680058589692	3.56333236591976
124	7	5.87131813313647	5.7459251016826	1.00194446683066	4.6550607236083	7	7	2.99550328610094	1.52512260010123	4.27065860802983	6.68661547165645	1.46840308176156	5.08025499845576	4.84289799316266	3.88343988435335	1.20088391579809	2.93868356845179	7	6.89119355326754	4.60386974513768	2.41988673292332	1	2.99766756781449	1.34211352503904	-0.934186516496523	0.0559667102936097	7.81247088189159	4.43001860232672	-10.2765382361872	-0.573471014824481	5.87345986773806	-2.38923959837345	7.02028545478958	9.33397712263409	-13.8604084770902	5.40416457581035	11.1684253363813	-1.5299338775709	10.6720514709886	7.10568987683825	20.2318103161187	7.10744488320598	-4.2902694015838	5.62493472988709	1.71515283902712	6.99771612386835	-10.4543649793076	5.67592839198158	3.80585657697244
125	6.55181845925557	6.15919523873413	3.92174539797501	1.83540749126483	6.96804439336305	5.33668439199233	7	2.17960813707864	2.37926769240643	3.93117459010614	2.46857316337316	1.98451223695989	1.54243979536412	2.01114750001575	5.49142069976416	3.15396237078023	1.80065636710175	5.02092070400077	6.64665724915163	2.55960951007772	1	4.32610877443134	3.6435210743019	0.672232504038693	-3.65456128428813	-1.21402543459422	10.0260209297989	4.99406092862773	-10.6953438568326	-0.446030889084923	5.59487685940604	-0.553364582261747	7.50140585235186	9.22865955103994	-15.4933646328755	4.99657380825954	11.0195140864755	-2.63601077667446	12.9233805323666	6.61279934300834	19.0285976410509	6.52844651508491	-3.64904626538543	9.72328505468049	2.09838397008806	-7.30350089371826	-11.6571945620236	3.88007772904738	1.82428374280358
126	3.3673912828946	7	4.79463212251442	2.20069012535771	6.80573622640915	7	6.85671408958534	1.51852549787646	1.68502478626248	4.30514598590376	6.07249777509256	1	4.30514132394407	4.42360145029427	4.5806172247841	4.94639190606715	1.08947405716255	5.89435959445248	5.60565210685205	6.16192246324512	2.50921271044392	1.01074825087467	3.30481529647728	1.10262502704639	10.1264014492389	0.916134854495864	0.707420311775052	4.58848436705213	0.743807341841308	-5.5314526096454	2.2446118941909	2.0889305851953	12.9301158526995	6.4765663798386	-4.45417552361318	1.13691271119703	7.02497989872044	0.447064393183915	0.727904233989924	5.93068675168831	14.3991372760452	-2.06090939362414	-3.99600677917588	8.13955528809204	4.31798510218715	-16.235009959365	-7.42632053277311	3.83263372832912	3.92741146100992
127	5.51795776578437	5.12047271690322	5.23391036059189	1.42968023993775	5.36767561580128	6.64342225899336	4.2109498253445	1.58271959261842	3.11536108418859	6.10946307847972	4.61853815403207	5.07375948652029	2.70470408277053	4.95356841452233	3.76195923074371	1	6.66291478539014	7	5.44635586893113	3.43659369401654	2.32341365149081	3.27188034219401	4.62180501231517	-0.0244494847164711	-2.46569939244145	-0.478498563790541	8.31230567323279	3.29137810254233	-10.8371629183576	0.427397796180789	5.06195787526145	2.86458991846827	7.06294486727888	8.29176603189605	-12.641883145917	4.01213767921295	11.2788791505917	-2.08017292599624	10.7735428670056	7.49040052007397	17.5214291502331	8.65422520759046	-3.34430900512838	6.14339237928231	2.74244940132272	-20.0190818347713	-9.05817049795307	4.44839958021647	2.55227358506628
128	2.27984097215555	6.99304649710972	5.38843361817226	1	2.72480522181528	6.41997161523121	4.924777317027	2.65501478499571	1	6.96996619578579	3.77868021729079	6.44868083564762	3.83485320466389	2.827129657306	4.46238735944311	4.66531286752293	1	2.26188497208297	2.01104037070923	6.56225991129841	2.28061992328175	1	3.00277852540486	0.209750555851182	-9.71802662948708	-5.51839613567023	5.93102439785639	4.220742110556	-12.6187599897725	-4.96576745101471	4.46587402197105	3.22792643145886	14.725138155365	7.00846104455379	-19.7773691819232	5.74626119220899	5.88017572828021	8.31507146833431	22.2347835787471	7.2301938566022	17.7825514046424	6.2702961850881	0.536025921570394	8.22556770426906	9.12088094177986	-12.6632480998795	-3.23911365942823	7.39169372933175	-5.98625115773739
129	1.47646880065675	5.94446824068799	6.93357327331148	1.98048892620981	1	6.57237600742467	1.83781234564386	1.82772296024761	2.31487598962739	4.42459059925594	4.48143687220435	2.83635826024801	5.62969287861703	2.9935111353493	4.24603131159084	3.01978428253684	1	2.72020585462537	6.75727335591837	6.61474691781306	3.36032400542457	2.98011826067652	1.81414597775764	2.5161339639892	-11.2698607634904	-2.20010107627741	7.38960732381948	1.146522986998	-10.4740719631709	-6.44968248923245	5.46361159300474	3.19626527957959	14.5226710541577	5.24663364009626	-15.4204154910428	2.43972694739871	7.1058123882105	6.90467442442704	20.2897657981343	9.00294891815624	19.6482798917922	9.63309932490435	0.881591732515199	5.03608437059433	1.89110346645413	-14.9355829413786	-7.5807964419436	6.1352981411703	2.88145359179292
130	3.6526013593799	6.6265565021865	6.51328767509425	1.57408434666454	2.23363944324111	6.21276886225748	5.63989483584204	1.1249933525753	4.357121420846	5.14444217890793	3.34767510708963	3.3815506279934	5.30315973534157	6.49243216294687	5.30520335789317	4.49017643657837	1	5.90641890191177	1	3.14837692957286	4.55967359510057	2.24150975255364	1.37900970216034	1.22676067526378	-9.85906945084787	-5.86730869510825	5.4920523962255	4.32843210491563	-13.0617957975026	-4.70031904411066	6.86533654849129	1.99108620266971	14.7955979459991	7.39085047229937	-19.6244639938847	3.995167767086	5.53414483512829	7.54358781734935	22.4441648773166	6.92142222338587	17.8395531859629	6.43906961547976	0.680943010120875	7.5415203224762	8.55265134012533	-10.0308265704652	-9.06363891170337	2.80840414978185	4.23353660565059
131	1.97542933080847	6.20912310680345	6.09410905491322	4.88587001255948	4.78888404730646	6.46151259670092	4.26900017924396	3.54981617144894	1.04530368224005	2.74630588909233	1.65578641375385	2.90207640983	1.62685498941797	5.95928024876182	3.65887178554282	5.41032264172337	4.42418551854806	6.24440403217397	4.9014025371713	6.96973091519629	3.48429691565336	1.9806867484602	1.7962701584998	0.426561291185203	12.2364571707529	3.0957765066856	-4.91699861144865	3.79422803908332	0.221781344382614	-4.77061746647544	0.861496660660431	-0.409034532727861	13.61125427207	5.0160063717196	-5.38037529366289	2.7593601102393	8.87439563735398	-0.724136129516123	-0.902910966178771	4.40154578611853	12.1507600162418	-2.84506399188985	-6.64218625455874	4.88552455439324	-5.2900782854809	3.17624770038486	-6.76948184792534	5.90764632091032	2.54062772325154
132	1.15318555038522	6.31602078156505	7	1.59380729857876	1.42249477888707	5.99723672048151	1.8719246913694	1.92040108818419	3.52508450084701	4.56337174306286	3.05987961269637	3.38100027946678	5.26274458225312	5.83382575815106	4.88414992249427	3.09390687767317	1.48330526763079	1.42769008230694	3.20288606308908	6.26758342740986	3.53587114629728	1.10038275253501	2.97748883700166	1.48775252334807	-10.3606872280277	-3.54116435676512	7.97281448118414	1.29041549490707	-9.95692631711465	-5.74048606967285	7.44089645054477	2.78026528571006	14.4362098107091	5.31828764637122	-15.3996005790463	3.90910804460149	6.86101060921282	6.43972902290533	20.7395682654017	8.43701370741229	19.9326131262312	10.1734644563893	0.160336116372615	5.47469487661533	2.39856140341761	-20.1531149667013	-8.21165133939036	1.3888596422766	2.92214288462965
133	4.31742377764339	5.80440842080833	3.60601984954596	2.6674854897889	3.35218275442915	7	4.13606596081965	3.73723811252106	2.84088166682847	7	2.49723327853742	2.09871984128033	4.89930273566257	5.78084986588056	3.90403600912807	2.01967784587402	2.0642152725014	1.35826243957497	6.74176149622449	3.74389467223701	2.4217140755963	2.40059466086132	4.02215678827055	2.50744245169896	-6.59856040744976	-4.45887494103808	8.21413079008231	2.38258158089036	-9.45259890193572	-10.2872902752238	8.76537095032553	3.10525830350833	13.8186888932987	7.75558180596953	-13.6027177505956	4.18736065636267	5.02701076219949	7.12093525420138	21.4124401198049	9.93829274211245	18.1150318046608	6.94870862084488	-1.38027083721178	7.73314728620948	0.78929932281209	-6.17655693643587	-4.21578667361851	4.72033014694781	3.99786670380043
134	2.60852519239312	3.04498806258138	3.98891225797881	4.47416272571104	4.79200225555946	4.77204570255344	6.15856828320873	2.17529509161907	2.04296203413712	7	5.75726355852089	7	2.87074105350167	2.3131301115342	6.16491840205889	2.82977363202741	3.45299038513345	6.77169010788397	6.00069979066802	6.64253150252617	4.56829733431954	1.26982368739842	5.48608058794353	3.37451247984822	5.19034613453207	-4.58253837862963	-0.143931916625451	4.09911089361584	3.39753629132186	-7.89756525630491	2.07234593659962	3.424160413561	7.25800605682864	2.59843502564052	-2.93072689853441	5.32840266934702	9.16330912107677	-4.17732926949122	12.6308158614856	2.83736401892291	12.6961503467866	-13.347946852297	4.0380619101509	3.01818640100054	-6.85403488277614	-11.7198746834757	-13.7900172745675	3.96221731350426	1.29913649163859
135	2.35693025348075	5.83485190470662	4.52271217710382	1.80940419195082	2.06139185221024	6.45814537139215	1.83750136895567	1.26828453916394	2.2990192638211	6.77840276967197	2.20255786338356	2.09691969147056	4.1402150371467	5.58860574958225	5.18610430062574	1.64118576345193	3.85935248858845	1	1.13426040033804	2.10366932006643	1.73072646648296	1.53623280916547	1.15977446939866	2.8243448443614	-4.93486135161009	-3.10052633404864	7.08306331803101	2.34328593767432	-7.81086265104122	-10.4285277955161	8.74920765525584	2.05685485828891	11.5055374894825	6.33654724851409	-17.3855144821193	3.98914867582582	5.04393070957941	7.59426700471622	21.2659837672898	8.22739184546959	18.1527640660847	5.9365539051016	0.244080137029948	5.93544859684366	-4.08756635236237	6.92474322725966	-6.60421385099874	4.48818416458424	3.03704811935178
136	5.96981270540829	7	6.71525330187176	3.50392387361978	2.4772576429131	3.35782040484203	2.73427770528771	4.69663800719113	5.21747073619915	4.89284544256691	2.09740728418262	5.58911466462921	1	5.09235356172272	5.16504170908137	1.83630858151482	2.54369045485387	3.11393036805429	1	6.96849047332756	4.45189944120861	1.62855609769476	3.49537367459006	2.08813626212027	4.99524570073712	2.55425873997762	2.71777401970632	8.92214158655174	1.82621880399173	-5.22946599807018	-2.71878658032872	1.17393134994098	3.4993443406453	10.2856497024759	-7.20899957570555	1.66014465018539	9.51814370317154	0.765836339999971	12.5624042387607	5.63667792630758	2.9583735854392	-4.00399743060291	-4.12405879857045	3.03101423743839	3.89027472463439	4.49573437128533	-10.4410112103792	5.10473892779273	-3.23758427590725
137	1.90790481641487	5.66449588329017	6.45838324043816	2.45521985539507	1	5.8042945542323	4.35404234629898	4.11108908686922	3.1012647054383	4.73615348503897	5.57494566831608	4.47307118552813	3.05351422390559	4.79447661155804	3.42575277772324	3.89376520622258	1.05077149046	2.38366777870704	6.68918122174354	6.68071047416681	3.67082521186945	1.95115474913802	2.45530906992097	2.77786761571764	-9.15853906732713	-6.50848875755053	4.33732007339711	4.23966539514058	-9.41411077149649	-4.53339637509467	3.41528806995629	3.03637304507355	14.9287510461159	6.74539256415886	-19.7602473595446	6.24137391122724	5.65428020576229	9.30685209715818	21.8079139390238	9.56231270460375	17.5684322834729	8.31101569802767	0.322567987460617	5.56168988240404	-2.73198231734593	-16.5153544722189	-8.15134271038046	6.35791135359943	5.68756268512171
138	4.61474249396232	4.33821297334133	5.0341498657448	1.10704525002558	4.18953595829327	7	4.43080563712461	1.02534276681559	2.18032796355931	3.97825595589075	3.91185055425094	1.69189274444777	2.95314487107005	1.96911424771396	6.01660208120204	3.10927651238852	6.29551370830456	6.33697229219755	4.89891932096365	2.74698694219039	5.77227726612094	7	4.23694525862136	0.0229850156734729	-1.70083656832033	-0.390398364067572	8.76325831352856	3.15591197372174	-10.049443437806	-0.377654825393763	6.05276294825251	3.7277522778391	7.46588531469474	7.94263775445725	-11.5286751050155	4.3671107469676	10.5740926512293	-2.543180815165	10.9601632736359	7.61018549162062	17.7744455754157	8.39524432261525	-3.28980721476694	6.9922737181196	-1.77973603414548	-20.6800143136708	-2.75155329606355	4.10947260795534	3.48120259248914
139	3.35083199971026	5.38270392995762	5.12279314398799	2.32022649209803	1.69124329748451	7	7	1.40800261914748	2.37353820318729	5.00677008256851	2.50528966856794	5.01342549033115	4.9144364856405	3.21322593809828	7	4.77951577067035	6.61658895469045	2.15683089485383	6.44040097384408	7	3.20995620822779	2.01054065872105	2.88150854781848	3.17093373211579	-9.67456599674413	-5.22748073714932	5.0083788182304	1.80164960914415	-9.76841944418091	-5.81322484786491	3.05655057685437	3.23087341527497	13.8070099934653	4.94247230310514	-20.7061512843591	7.23617834403183	4.18044896322667	7.37949587922552	22.0148566077395	9.13374686508997	17.3034251639397	7.82814780559883	1.03527832658096	6.95166393467816	-6.17814959201024	8.54523262708654	-5.01002261769425	8.73510315944548	2.66271394466056
140	6.92188948208117	4.31381820081049	2.06000011975196	1	1.80135196021628	6.05742152118329	3.97608948725532	2.50764880102934	1.79643211376904	3.79638450733812	1.53670493930316	1.59048540157619	2.57702551848392	1.05593131156958	6.12616318499814	3.22955451350683	1.36399086729905	1.86888137404363	4.80134722691567	7	4.83084019955194	5.25651075524875	1.55976560438718	-0.553903687627068	8.72406686534135	4.19669299471605	1.68928274072983	1.40138257962192	-4.07680627649556	-4.6743396392791	2.9709138877102	2.49951991827438	11.0854246943442	9.34794988276068	-0.107824815484171	4.23709978875039	7.85189125173696	-4.66987682029455	2.75088776813249	4.90848073061482	12.6577107910546	-2.2078090830696	-5.66969054406026	5.08376823267492	-6.44262428805968	-7.74823393480333	-10.8033925694577	3.25712937691532	4.61049650513764
141	4.48647935379886	6.61735705568879	7	1.39796068993626	1.37729484062947	7	3.05585878013203	1.99926494996508	1.33645725144777	6.5337817343716	2.46793164058334	4.73759009250562	5.36121280807703	1	4.23366096539556	5.08772642462131	6.07926737725096	1.16006778032861	4.65510718596698	6.6381809727239	3.05408212881682	3.57750195934754	3.17118472079756	-0.180012546653862	-7.96254211492463	-5.47445969030318	6.0760956920977	4.62974566552477	-13.2808694828919	-4.34031438036419	4.30611043099242	1.44404143071318	15.9836549679879	7.21000670106566	-16.7460751250107	3.77943896129996	7.27839204019007	9.22889267294381	22.246279275456	8.05429534528499	18.3013062449111	4.89062143572084	-0.0879743249499746	9.05439097678297	-4.42400261178356	-12.8504915428224	-7.38747877720658	2.32240242413768	3.60575379898829
142	3.72249129862006	7	4.2049734211432	2.29457325989825	2.3100520344448	6.82928785018842	2.19696386350138	1.24561129754771	2.07647145083154	6.81759981524613	5.85500570210444	2.07177878708852	5.41739651987092	1	2.4972053464382	5.79592331633332	1.42720545130201	1.59442995290052	4.822165868366	6.84046673998199	2.13391859954904	1.93036131781142	2.70218498932617	3.25790763117693	-8.38321435154137	-5.40457699556025	9.28457845425912	4.12323487144875	-8.78080730545398	-9.99146187532492	8.70864326585872	3.25492672339529	12.2830831421966	3.7962927179916	-13.2947211705476	2.27375016944864	3.97667094986493	6.43694857080405	19.9600533164412	10.374522846568	15.8675876342306	7.80872745804717	-0.99235095533715	9.17595019483031	-6.75541550380524	-12.7539438055485	0.499296011573442	2.54866204567639	4.66277724255828
143	3.93925429541211	5.02447094166433	5.07078885841151	1.25480392376778	6.86450433599598	6.24072415203372	3.50191592030042	1.57399275998096	5.3935876932395	6.02703535596172	6.30385409690284	3.63096931481802	3.1941971945238	5.78727941819324	2.75527711762324	1.78389408020387	4.2431325513417	4.6691213353203	6.09264012814767	3.07885871772118	6.97948831701208	2.45499265333868	5.22162001639994	1.55965113440924	-2.52180775336044	-0.239653545923306	9.33232892269056	2.43871602331344	-7.27348402140936	0.640192032412368	5.36961501261428	-2.00476842985436	6.87983406649517	10.4612728540304	-11.6186837093331	6.08585655974198	10.5212653471932	-2.50201285598131	9.07452975394088	6.42905371834813	20.175813872006	2.42735639161613	-1.32184781953524	8.01996341818688	-4.52096241818519	7.28725571857157	-7.87588233170537	1.06677022858883	-4.74869291712913
144	3.12209999569486	1.24122986305534	3.96369794562606	5.12667609102317	4.5718813834443	5.45029249054601	2.58419988387617	4.36005474542357	4.66065644069859	3.75882151340552	2.1946925685353	3.73388313685283	1.91056193679019	4.06972425599082	6.65344350840314	2.64332138616267	1.78993923808879	6.36528947790692	2.65667799476411	6.91085409600692	2.10597083218654	5.32745295984373	7	2.10046335221747	6.10830824663553	-2.79340882605601	0.191547831672756	4.93758614124453	4.59097857444658	-7.49537065350371	2.7305058275134	4.04885614233774	8.59994787843941	2.51004470881675	-4.45733150204339	3.9130371893627	11.1885855605889	-4.08714429643881	9.83498709752056	3.8353860850367	11.5579739825263	-11.8951786243518	2.48977555886042	-0.736415739226998	-6.64393611050407	-10.3995422353228	-1.42162430224487	2.77944543963329	2.89628882202729
145	5.48887542193232	3.22181738888041	1	4.23033425887277	5.31289565085035	4.63038887429589	3.84921984651013	2.36175701218567	1	7	3.23021231062824	3.32029922400048	2.1494342422301	5.80958476151635	7	6.56422855794825	1.64231347242681	6.14804979990977	6.35154567857143	3.57718599835135	4.13035323532399	3.25205902207933	2.29414297790171	1.98966951535993	6.83194523565441	0.200400580515272	-1.11338310573417	7.9219016931308	5.99308279857901	-6.11110255470649	6.68809545486802	4.57617692436622	4.13863240510301	6.14097179591763	-5.09353264204927	4.84536251589939	4.31361582200235	2.3101372277821	4.69556068018002	7.74199096641678	11.0376222110418	-6.90836745159544	-7.02715135548881	3.42344147500217	-8.90397566947257	8.92553640900562	-4.87632125611805	2.95148393070291	-3.04899944034335
146	1.32245664308004	4.84503287447411	4.12723561855444	1.9314427742522	1.97393877741148	7	1.64649142669199	2.36204703719564	2.96697247078972	4.49955349472163	1.64007047880009	1	5.47863214239354	5.59077052565981	6.13064998023284	1.92574446500681	6.17549397906233	1.92432960870889	5.39652961534812	5.81318722670301	1.41292467676918	3.57308505459634	3.24081429584575	-0.177017150877639	-5.88444539182515	-7.4975877021942	8.27377466813277	2.65185761155223	-10.3963494302587	-9.51768104921473	6.91338518951332	2.05602400377192	13.5928540854612	4.95904405206749	-18.0802145574715	6.01282147136404	7.36476758579668	6.8429427120921	22.2747040313643	8.51883339886518	19.5045289264106	5.19097160421595	0.184594409007385	6.47240087320906	-6.01919874703199	6.8438577474656	-0.356947579585707	3.52846680989935	1.86688753472709
147	3.72438240054943	4.62415795665092	3.14570296806836	1.46020301090324	1.62927081642149	5.07625987354658	5.51437603646698	4.72846101764122	3.2880997740999	5.22304515019548	4.19413975898475	2.38338412826325	3.02289752865547	1.99972052594587	6.96783370199611	1	6.23921119220565	4.46156535467092	4.29480196516634	6.86600218767853	3.77037834264385	4.44361005780465	3.1972822350188	2.65704309183725	-3.14971920298786	5.74600539931327	4.45189813152154	6.82210981860382	-14.8298223277692	-5.28014037205434	2.59166464821278	5.55072478378168	3.48115893203224	3.29513624740373	-6.51806776182239	3.82930354242728	8.23044529105566	-6.07753630047581	0.866906664861351	6.29767575309178	5.37626757798069	-3.03161547715099	2.01130018980853	5.75555071002259	-4.48863564206113	6.28268905790044	-2.74381587585218	3.01446832316123	-1.00393140354842
148	4.07765290128451	4.43649806341644	5.28984210281667	1	7	7	4.91269885258759	1.94154506175306	1.22607112838593	5.54135783319155	4.85448211240101	4.30841479935723	2.77251311872319	3.59730281848995	1	1.61460819095524	2.36188470048069	6.12305298530454	4.13453950874146	7	6.37155850867135	1.3655854159181	6.37753953690796	-0.528449721809844	-6.48237773123782	-0.0427566427473937	6.72320591159265	8.95282013381043	-13.8810162263219	-6.37213380910378	4.48954001438885	5.05740624598338	7.36151401817129	4.65316006902536	-9.36923383071996	4.53345231419448	2.68885020218565	-2.04560513248391	-0.553015823252847	5.78244332335831	7.08981306860941	-3.29977925116706	5.34346095321537	1.91217814866974	7.08001572179955	-17.2103840528967	-14.0113203927818	1.95205158630048	-10.7117334104874
149	2.54393525968906	4.06153123059843	2.84786722370916	2.09350205905219	2.63577076539721	3.81267196639489	3.52541697028022	2.57249373343443	2.4004958222397	6.12181310598612	2.77779371186543	3.77532429825678	7	1.9634426549952	1.09167498141796	1	1	6.61866088767245	4.45048974735985	5.15905553023716	1	1.07352623582421	5.68815422127066	5.47141002065943	2.06385061724314	-0.954392944498959	3.23861405503103	3.50309852676342	-13.1826249081261	-4.88991727172386	-1.58764217063261	1.85410321115697	0.744901153343186	6.10932416279722	-8.14682444091477	2.09396090396132	6.24753116544189	-2.33852066933127	1.08863599540076	4.18476454356382	13.2415297129146	-0.667191205924153	6.3274816769708	6.6733995360456	-8.00884358388684	-8.64878833462199	-5.78688526199667	4.15324456217795	3.12382981413937
150	5.48791665703908	3.46435726230054	2.36084615993541	5.1046046159468	5.26576853245922	3.23803670400617	5.98381903119089	2.66130141497301	1.4972396597652	6.40377295068654	5.62515725309487	4.29078261510606	4.82020430177332	4.49325164743598	6.06976354761447	6.42972317670699	1.73707433172641	6.83877515464921	6.11886931618486	3.90810167830471	3.15622251282104	1.74195158299324	3.35605929275168	0.88969994944997	-0.990841891551515	4.16001600941736	0.911380599371566	4.72817582027304	-6.46727939494069	-3.58608556770851	7.84245050069665	3.26929595854721	11.4017176661855	13.1212079555903	-18.2444885956272	6.64557148600611	9.03790264099283	1.15208130524157	6.86159731994518	6.42137397481228	25.6405849074613	8.23425224341977	-0.164150574628766	2.09069229667143	-6.82544164402272	8.79432706891564	-10.122074763294	4.80179884564613	1.4634794825298
151	1.91939075031276	5.27313113375682	6.2171015774124	2.29869684654603	6.90427717700615	6.85256811581043	4.98835580881355	1.43944822197029	5.15548520340406	2.27350106382044	2.94385468624319	1.23978297998702	4.18634096084225	3.35969089150013	4.44234168935217	2.97290032686	4.94867519562426	6.5816860499193	5.68970418836635	5.86547213210758	5.3246135453522	4.44540578416002	3.49380978385669	1.60984427825574	10.0884910028417	6.27290488959393	-1.69897438868313	4.70126410063918	-0.299903589979457	-8.0775708197218	2.18673101158937	3.00069714421707	9.45355832840253	5.60941389522881	-5.19094014946399	3.00053609879408	11.8668728531766	0.774860770503081	-2.80005666128749	3.30973315376598	11.2371179690547	-3.82341861280898	-5.56560020165049	2.31289160988343	5.35136688141953	6.80472544279821	-2.25772442051607	8.51220033238936	-0.10343229480973
152	2.51221040269981	2.99945077831249	3.54554347150929	4.06709725790364	4.66586158757522	1.68219463933913	6.44489335406729	3.85192237109752	3.07204735488045	7	5.82189828262992	6.80143598853154	2.36004990915579	2.4691697616457	5.631522055137	2.31263833020871	3.17037550573681	7	6.01701177302149	7	3.98485631437628	2.14582729148936	7	2.68453622584111	5.31136589394009	-4.78091701402723	-0.671660955521988	4.60239667229656	4.09320628294289	-7.75812305858268	1.66413034628325	3.77676752278395	7.2014682236959	3.55802996976491	-2.64892889112248	4.18043738327117	9.62696938898763	-3.58231974205777	12.9091890199209	2.98142641884221	11.1225940222963	-12.2661899170802	4.75950728194257	4.10439333215198	-6.19291040409428	-19.6173103631639	-3.35375418258606	3.71463116593226	2.12894899328359
153	2.70921399708501	5.02853183923308	3.49322450883791	4.82872807937704	1.87883831326197	6.34778309969446	5.33919208129636	1.84509111423855	1.25591563432739	7	1.40035881213108	2.02402563400001	4.71951614781244	4.84909179601652	7	5.79672748546105	1.89871489426487	1.47881611706316	1.18748191497408	6.35692006581908	2.1868668001786	2.40354933695074	1.97231384091415	2.16083846065504	-3.26363826154575	-4.19463204806948	9.16011425916	3.54658782357693	-8.46859076403401	-9.31730980297109	7.11047697459203	1.7942854334352	14.0279061455399	5.80462165155997	-14.0887191018657	2.79687825320413	5.48545364462305	7.23073422058025	19.8288350271133	8.08111557400236	17.1807995053334	3.60211722771416	-0.67817910804339	4.24621216309934	-1.4508959779325	6.72184364144565	-7.19678704758826	4.60058046383237	3.25999740717616
154	1.68612389026157	2.29943621699354	4.03100043910532	4.2401386631187	4.29086146497145	3.03267543614057	4.83853872395084	2.6126397235479	3.58349177079978	6.10264267761329	1.15013658738163	4.65854108915935	1	1.66206058554487	4.55134608961849	2.7607959008669	3.72553899061962	6.87970925173101	1	5.99772344589535	4.29731950464453	3.1845745706048	5.15216888313778	1.1206054016668	5.09260026027408	-5.40986657717168	-0.242180951507867	4.35989347829504	6.48391760977987	-6.68515525136847	1.07082863312761	4.03858873473117	6.78726119724698	2.52307615376075	-2.23344535289831	5.50349150364136	9.70075323542939	-3.53618493254891	12.4559127206301	3.55182305833206	13.2382422209246	-11.9791647952465	3.79987815713964	4.45773084661164	9.55977930041858	-9.90457811502851	-3.17874307413119	4.99018212979344	-7.01241753751419
155	1.02237069008379	5.33001480003239	6.32688421158076	3.42623279388305	1	6.35611604901833	5.77660192651297	1.82304697969183	6.31784901952013	5.23178558543349	5.20540387685205	2.5065555283158	3.34131913940907	3.55670317516405	5.23663379050851	1.25922849621629	1.3931613710151	6.06567768038563	1	3.60238300556788	3.49590602384658	1	3.0403718696672	6.06578108964658	2.10401431449827	0.741828960119014	1.61020270630063	1.25218730083597	-11.0530772313444	-5.97947966069848	-0.489727424660238	2.81249371362985	3.44160411488386	7.57221996619456	-8.92176185784288	0.664949651945024	8.56397664765244	-2.20087961057953	2.05401639723011	3.97223297774192	14.7376141037493	-3.56326945986248	5.51234256782067	8.96375549590404	8.61412281379798	-14.1014537234543	-5.21665013442308	1.26483804244792	3.70261262054569
156	3.91691442267894	5.8736492623084	4.5592370817162	3.15825805225748	2.81709278168877	7	3.93318559342885	1	3.38349468913542	6.94077886871749	1.21359151096167	1.01081441987089	4.62481278390832	1.02508942005332	5.50380719133993	2.40684914933831	2.17378999599454	1.01842303064373	5.35154990432569	3.41577199302663	1.39099328175575	2.06671896908722	4.40224802783041	3.10198035000146	-6.36452625250851	-5.31094134702891	7.16513134211645	1.83848524326699	-9.66101551318963	-9.87459448683653	7.62033120855638	3.42609052838826	14.8336088446396	7.5795206203086	-14.9990823908758	3.6392488500112	4.11367667324955	8.18150298888015	22.4969387754106	9.25333843126614	17.2448471807867	6.57849707390505	-0.278959466164436	9.60153867178234	1.79970276830974	-6.30454047578359	-3.72109593750064	5.00926875867657	4.25681264534601
157	2.44618097495008	6.37633063992021	7	1	7	5.67086070720468	4.53575604579459	1.38114968277941	6.79056816444693	5.86247234688982	4.15588943705395	6.53674240636135	1	3.11756449529479	5.07778408240749	3.56861986968088	3.41491451674214	6.1443217117114	3.99136382066328	7	1	4.56193751704763	3.66926216305525	2.45950167144821	7.84583173166992	6.32582085412381	-1.94655397544896	3.42724244265379	-0.412803917999122	-6.80108108332995	2.58424168528411	-0.134937057039863	9.39335891934036	6.79288061909257	-6.36970040343684	2.49817283599998	11.0954369400044	1.89280793490977	-2.88676655235928	3.20238128226965	13.3585804097825	-2.55885891886894	-5.91881393661862	9.62783877640636	2.50758719651331	6.31716887736273	-11.0651834022465	3.11024167780178	3.23296548343051
158	3.56580965301277	3.83163394540096	3.67331023879649	1	2.75061579025523	6.97552152343945	5.35910600242839	4.41406984146589	2.83021559573041	2.27412913991714	3.41627563799312	2.25476068199584	3.0435787257365	1.98658777279792	6.09562204840666	5.95787074914193	5.88592176332785	7	3.68395858582336	7	3.19637634413782	4.37797500874363	1	3.47375161785196	-2.50509069407315	4.68229287918618	5.23884765616269	7.14058750688067	-14.8812649408648	-5.05298750153264	2.45390941589189	5.78394918863825	3.21165383471631	3.64413831072938	-5.95086641566842	3.98005364117495	8.8662863985196	-6.05177128748893	1.23721954434381	6.80753592950216	5.83323693228128	-1.91688130481698	2.55859979453714	7.21572142946769	-4.18711319853219	6.76137131227612	-2.00953708168721	8.20869750796454	2.39342078314376
159	6.34404598251573	7	7	4.21048436822887	1.60892478008514	4.41472056595823	5.76158333397627	4.95164469635924	3.6740500517752	5.4220233461373	2.67503087233295	6.03592553245847	1.27414496724198	5.11915957942714	4.79250523886378	7	1.02404944718521	2.00788569588572	5.4433142584088	5.77200943162479	4.81712166300166	2.0976067470618	5.5165957661326	1.52751097867277	4.14203725636797	2.44357131499534	2.45762870190974	8.54633639546455	1.3714759773715	-4.79258401175908	-2.03498072069544	2.32448895993413	2.46016285409699	10.5926757879254	-7.96363410789976	2.74119222945187	8.50158705301743	0.641069364322704	13.7412665466869	4.91151050744291	3.10750166245513	-2.60182965820367	-5.269893003749	2.91292102566009	-6.14918325638074	-7.04973776655338	-0.240716986827547	5.23901632004976	-2.46658816252568
160	5.71387559556855	6.23898006824449	1.69623966646353	1.69593999466655	1.79583053815364	2.17877923890538	3.37789794274797	3.23036078603848	1.17091135215391	4.97620972580031	2.04108497011574	4.76684081642723	1	4.5284118771814	6.3751748189538	3.05393477778997	1	3.32179629441915	3.23031955399693	6.42985093260945	3.19463883864144	4.17121490391727	3.47019974805858	-1.57406031417831	8.78023506212632	5.57567730153593	0.792142617157934	1.04755889274267	-1.67063630403749	-4.5208090830973	3.80513133962459	0.801702665459891	10.3865055510512	8.48059344719801	-0.925297446729262	3.31196266190148	7.72037536120343	-5.06207919342653	0.105634141806083	4.47685862672074	10.6757516060782	-2.32444146651646	-4.98640887086116	0.70388372831108	-2.6911697947867	-8.7022614952388	-2.42538112921854	5.05098483287854	2.87195571423109
161	5.303965021364	3.00475841706497	2.72504419935677	5.48982827343713	6.03084441046961	3.29995806901524	5.20547545897758	1.73257702871312	1	7	5.78280970450826	5.71364771686475	6.5097082697645	6.1677789973249	6.37729179997742	4.76540801434756	1.74403983879867	6.88346832926504	5.65809376535218	4.93836100821324	1.33340374341069	1.57177439273611	2.55673969244548	1.24634316377156	-0.696966557473183	3.78811551709971	-0.0521731598581746	5.7268260883545	-6.6243542072574	-3.75114725014207	8.1313086229505	4.14921017668564	11.5147837652042	12.2308200292958	-16.9226557608748	5.6347983825003	9.04793358759714	0.789256362626445	7.44540272763393	6.85951916323387	26.2731651471066	8.63250493518903	-1.12981591358892	2.55336274039468	-6.02900313057669	9.93149127162354	-10.1312164073537	3.6808185267744	1.33291071417216
162	5.1866321883392	1.26868261463884	5.05018957709674	1	1.95989641207442	2.38510176518906	2.91064666915932	4.53947266141389	6.92816660415749	5.22979000033616	4.62601802582579	1.59143272916139	2.35265472528337	4.69359978700563	2.80283921688064	2.74821946991729	3.56401268318978	6.44596982997663	3.91625688463674	2.25939806777847	2.71673198325173	3.4352253982169	1.24860290407992	0.844784482081343	-1.63377203925818	0.24346385268436	1.97261615342671	6.7894773137408	-13.7400816991325	-4.98485456921029	3.37105723959502	6.12809102669867	4.77538282967098	6.67330648635108	-7.10290782208794	3.2393038502579	6.09698692231004	-6.65804025098748	1.91683487150791	7.56465223491626	3.12010593317489	-1.53391205206637	2.31873013691851	3.81935407402405	6.96762901053023	6.76048550719479	-5.21335425011715	1.03952830810619	6.70168554061902
163	5.10140381534391	3.39730199717074	3.2091022445494	5.87293106433016	5.68755256173821	5.61963054502942	6.07481731017464	3.23210847623889	1.35381995899375	6.03383188544015	3.71108095482857	5.9371077353775	2.55387849189885	4.0960413905919	6.96027286204447	5.65793572784047	1.10557456100183	4.72997222822235	6.22585722394504	4.5450582142436	6.85156740962591	3.32979728000932	1.22498978165157	-1.50085104378139	-2.33686943875928	3.0954468335601	-0.457596996824569	5.67867323017068	-6.45553609086643	-3.65944440204764	7.27277780265604	3.402543035778	11.3370785377615	12.9778348148976	-17.6583723702188	4.61965966897717	9.01233814261816	1.29209693936741	7.84112076793686	7.73704186662574	25.9402810845341	8.4447920167075	-1.89059989912354	8.21285706572155	-8.69068617126811	-15.1607586083169	0.163270696601795	4.28315603651054	-1.40673566759816
164	4.57584826685766	7	7	2.03042402494708	2.02308077445682	5.30595162736143	3.39758413124151	1	1.68143018344657	5.96717920559923	4.53487298213122	2.06399384365626	7	6.98450717857404	2.23123367394065	4.25042240351206	4.92976627246858	1.644080863015	1.71840355411139	3.12036604903907	4.72121380265961	1.28315577449299	1.35948512889973	3.19125757577675	-7.19315910336422	-4.80645152705919	10.3080954987391	2.40314318353767	-9.74688005817681	-8.45887525741857	9.07206189054966	0.0377619001467276	15.1765204549891	2.86737732929438	-18.2504103880198	4.60240830716992	5.43359559839136	7.3049744798551	23.5390210984104	9.07838357549112	14.6812248571995	6.97614869337607	-1.22340347326425	5.66235821910864	-3.32402912080139	8.12818858002187	-8.33203088944841	3.41284846031692	3.05501459058959
165	4.70244078757068	4.97426680259399	4.25129288104778	2.89524781119306	1	4.84491933424616	3.79041601426493	3.07547158910528	5.9089141512951	6.14486005006693	1.35449172839727	2.88305793993066	3.5177725513632	1.8657884441017	4.52795107013572	3.57138940235279	2.52664521720818	4.59210669593962	4.19021475465676	4.92431908591361	1.41887846274761	4.82575584155674	2.79983027460075	2.62877891155805	-7.83179405291123	-0.863419799937915	0.530395037840865	-0.694022483246657	-5.35986732372863	-6.29537898984027	4.30274388005485	1.67659962629642	12.7099188152369	4.5842815637214	-13.6293467254679	6.22337269332248	8.24479890346607	4.01476406937417	16.4472748772138	8.03500994686983	17.1985863139814	7.53650289689426	-1.81386910431154	6.26437558624119	-4.9292754794118	5.72569801939517	-6.49768644626427	1.85153515885793	1.57229470880153
166	2.09488585910128	2.71992137693394	4.18685212737282	1	1.89900654666931	6.93027573520893	5.05171883816278	2.16517036062307	1.73413014183596	7	6.58983470880775	3.12632220384343	4.17422461777333	4.65315751147271	4.87307608568571	2.32239251166226	6.0295795456458	4.23935157261887	3.51768133408518	1.91264247053517	3.08326770445551	2.46269382742565	5.11152498313506	4.87211059695897	2.78072911098987	-0.346662509368839	2.89105185955493	2.59282982743816	-13.4807662899913	-5.78355465360263	-0.163919349698134	2.9069910270827	-0.179824287678106	7.94023673212599	-9.46287297025142	1.76102644561996	8.35209777442468	-1.04322321535893	1.62625138163597	4.83236643890397	13.6865130758097	-2.83283410840497	7.69689020882792	3.84608375022248	5.99357806386769	-6.57477998719374	-7.56433268642788	3.10515556575525	3.08576393807296
167	2.69263381978711	5.43910533968502	7	4.37680571726054	5.30534571905497	3.62400418154945	5.20587557511423	1	1.55987936068692	5.98849567403626	1.90209132958454	3.78827407422208	6.00358718235999	1.62211102712654	4.21069606520688	6.69157267107826	3.25845642621796	6.83038399264142	5.95712448161237	5.16890637337397	5.52046544583033	3.27073982930673	2.51600358038377	1.58250231776691	13.108636927466	1.8518505401697	-5.2456738192568	2.93185853297609	-0.0689420879141115	-5.00655492508983	1.75316603824344	-0.846055086345528	13.4535824499734	5.92010217203675	-4.21211458264532	1.33648130054279	9.55509909265471	-1.03914891762304	-1.74560109232282	4.25285235113443	12.133656679277	-2.57523392115214	-7.8423339884351	4.38054416971573	-2.38429686956731	-14.4937799367551	-2.37545925674331	4.22271624550889	3.30114559869705
168	4.83815709393541	5.43949783850784	2.55955756431916	4.43017030756117	7	5.41606724196817	5.64764786133539	3.15760319223919	1.37439714219404	6.52120383657697	5.46872336169143	2.3793189037848	4.63924218468954	6.10409304001428	3.0656226510445	6.65543934466998	2.75221146289939	5.88978627641171	6.47123551871402	4.53880212903469	4.44773991422745	6.27883431259272	2.74778376726121	1.42409530386106	5.13581121016415	-1.9846660278195	0.202878613152441	7.44608764411152	5.47812294234874	-6.67549226265832	7.42587998860151	5.10084684599657	1.43718942454616	6.70596404181148	-3.45036099365068	5.67415022410054	1.36126143080499	5.26640261376769	4.28407166297189	7.64291677915601	12.2347151731432	-4.90374332423335	-5.13812014670236	7.8622793755038	-1.32791533946343	-16.8465281522837	0.230160734110993	3.02879111952688	-12.3788406574735
169	4.92179472058163	4.83796762283009	3.78071146452694	3.06549998378712	1	2.03470935667976	5.49247702981795	3.15960347929091	1.62158166531248	5.50173585020876	3.23924187427446	1	6.50631743372503	2.70662840541207	5.87506793262389	2.55507437811394	2.44359594908246	5.77122094220127	5.27900173618958	2.45631051749561	4.53580999717826	2.19782722185527	3.3691000426129	4.14528942054847	-7.15504415649515	-0.128376955603298	0.747314626226671	-0.29717136140717	-5.2854504715071	-5.57679340947746	4.69400302646836	1.65542925758997	12.275791953226	5.39629440155841	-14.5969477500261	5.93019470705659	8.79575832779737	4.29400649339629	15.5975038217253	9.2242901025262	17.1561751222127	7.60600007679466	-1.75852587346488	3.92976464789691	5.31866549102701	6.50481120306735	-2.17211164622765	3.2370885937019	4.65253110506394
170	1.91002283431381	5.053317811882	4.06015630887674	1.37179376794145	1.93720935210935	7	4.44394538928896	1.70790213214606	5.17571395586455	6.6552787769462	4.62963672004447	1.03428767129307	6.43728482496242	4.92514514657772	5.72358385362433	1.57071404344615	5.94717255952837	6.04638818231473	5.50693677982576	5.71969432556937	3.78840047985278	3.13784523238767	1.0016211349489	0.194199696441748	-5.49053511090889	-7.91170125442312	7.57225824621592	1.46285012431292	-9.5796014983697	-9.86009257426555	7.23127490297584	2.0831888114486	13.9413889498634	6.26047395125188	-17.4199309314212	5.12897469798014	6.44225926175918	7.05158498554684	22.0389613876499	7.33879955603357	20.2050376762859	6.43758996794517	-0.611027296028184	8.26826365981415	-5.50347148671654	-12.3320419155319	-0.201314475073161	3.82946279200011	3.55391321266248
171	3.79680313183344	5.68716300594433	1.3765823597385	3.34644387592236	5.33820110483587	4.77483707290679	2.39195668046346	1.21747235815877	1.28706186232732	6.22963244090446	6.66831262287716	3.60213976094904	7	3.03879576061226	1.66821897380569	2.31464834464733	1.49470161996868	5.20329107942708	4.45982595445013	3.11752830046458	5.06133644836769	2.22739883323366	1	1.30949441471099	3.89366841379349	-0.878294569430825	-0.118297810603363	7.78973937389688	5.57590387074292	-5.95694646420542	6.89182465505979	4.33631945424929	0.945130811544846	6.59851794186285	-3.60237444142382	5.24171966999383	2.79175400291588	3.40006845427286	4.43801811705828	5.86578830912321	11.0530632114011	-5.48664172890126	-5.5079943621484	6.21683737785511	-7.49899550618742	-11.5289702558754	-4.81132223394905	3.20429068672068	-4.37079641245718
172	1.63216185408868	5.02557189514098	3.63264118591485	1.87427578249014	2.85239842441113	4.73169624412746	4.94369597343044	5.93009421712411	4.53024981851602	4.37972258578563	2.5860017475564	4.24711078243218	6.564216463995	2.45777840270666	5.2906897970847	1.46347400087414	1	6.71954281782732	4.58052555614521	5.16214199215427	3.68393524241264	1.83578938425565	6.30364855657687	5.09697648120519	2.12358323616986	-0.586586018609318	2.95755624995013	1.68134467310411	-13.5732566899224	-5.55866287392398	-0.179913736932548	1.48363094249547	0.994439629863507	8.04670048661505	-8.22218583681562	2.4782642750835	7.25322746066183	-1.90724970280435	1.7982525179401	4.56156778184953	13.6882129646738	-1.73152620909402	5.74925778446349	-0.435659759321455	-8.2460239447211	4.14665103242025	-5.76994590384079	3.53788564595982	3.73674809788185
173	4.53725477165232	4.84244906448044	5.13264392959003	1.64615293835648	6.24337290047059	4.49320819823781	6.29702761778764	1.20629717974182	5.04348029499738	3.46616698745046	4.69906589782498	3.11213377015769	2.18779150691927	4.0584587068884	1.14631163203922	1.00762228008854	3.30217351708029	4.90536485902763	4.67426401280316	6.51022422327514	6.56232240144104	1.35933396609174	6.25114009777567	-1.19008815174768	-6.43916031299147	-0.41081308701155	6.94618175642936	9.80081887107539	-13.9433774361075	-7.16604924242431	4.1272971291655	5.39583344998554	7.72262385364409	4.28560407766376	-8.84954576129504	3.7210667278904	2.22162107391735	-1.3995318398212	-0.913658093550912	4.83490672272989	5.63337251829492	-2.33770196527088	4.57260027633528	1.57855413538147	-9.13661824714271	-11.1779510835762	-5.741642869162	1.91048400084907	-11.2404377622291
174	4.21414085898391	5.13043790497024	2.71608962776637	4.36523594087285	6.50874973621942	5.40156750353854	2.08563105201005	2.3238850521469	2.39431617318118	3.77872387110597	1.51694142498772	5.10773828607919	5.73617592417952	3.34294882419709	3.01396844670252	4.16461101183407	1	4.01780324096396	4.01578893516079	4.34819579536534	3.2587074451469	4.81892209982613	1.72553593815579	0.00769274083059968	-0.921044236595019	4.03052935827986	-0.201134438510642	5.33797462958935	-7.33015699439948	-2.68895767541323	9.07251966149435	6.88270185807254	10.4056865276292	11.9105793673366	-18.3769692592496	3.02620018628946	9.0578739605797	2.54599205586538	7.02989771827458	9.96708547879365	25.455546180005	7.09999685745602	-1.78540440228696	4.57331626083216	-6.85298711952191	-5.52324611611834	-8.97041189058064	10.7283765815421	3.15076063497888
175	5.73635824035234	3.8956799184847	1	3.61517328498448	6.21787520460088	4.5059412112868	3.43043363047942	1.84518739347477	1	7	2.37158829377733	3.74727529899613	2.81082187262655	4.89447105107071	3.49711732291002	7	1	6.05702936857936	6.26883224051223	3.84005363429225	3.34715802825807	2.90317542373582	1.94302427089016	1.42924451893945	4.82585347857259	0.780708282856436	-0.264294920240026	8.07061332576812	5.95511437936029	-6.2402492938971	7.23867930441775	4.41979646096439	4.42818846598511	6.55769158363572	-5.32903688304866	5.46790515835664	4.52728668393698	4.2845222714976	5.81974177912679	7.33941500783547	10.6510991100918	-5.50435185302699	-7.18502091553887	8.62792993757692	-9.09418854054944	-11.1327456276768	-4.83187728775427	2.60115241077298	-2.91986487790651
176	1	7	6.05538332104977	1.62189409562002	6.54713415931939	1.57029112149086	4.21752971791846	1.55647347639615	3.37392719585514	4.52731118255358	2.72306390297953	5.33016361328335	1	4.9227274321012	6.83591122483584	1.69387099519248	2.59911757781257	7	3.85969399499983	5.21533104733235	2.61095153299725	1.36808132494534	2.18512992366866	2.24227935294135	9.08650348752902	5.23533555992097	-1.29116044499057	4.82118943056262	0.089609938448391	-7.18730110251187	2.91217526691271	2.294283519109	9.048848918895	6.33746609428347	-6.55482611012993	1.92863823361387	12.6161736113188	2.04974732517713	-2.59453298664156	2.17113004133652	12.9779848504832	-3.40428246484832	-7.12705122596762	4.60808792170398	2.13358060067163	-7.87341372110144	-11.3111051007537	3.83380311311604	-2.32952998020577
177	4.9078608561537	4.11335848764229	3.04565901726728	3.5485952752714	1	6.68885367159958	5.11113902605157	1.31654271651108	1.24218900902827	5.92969157125756	1.89459995611403	2.52391748962067	2.48627744269153	2.21310293507493	4.66135119670636	3.69009407607948	3.17175320148211	5.81751725063795	5.25904081047093	4.72420638041975	1.2853252346005	4.69142757257373	3.60523681352452	3.7041220396662	-6.85549316669416	-0.482087092062521	0.243384620084221	-1.50016695773699	-5.686772215478	-6.73587235133967	4.54614412196566	2.06000372425129	13.0484853051625	5.04744455797575	-14.184545746465	6.6133453810443	7.55347250234896	5.02520807438949	16.2055159075222	9.60359120765797	16.9050005488529	7.88912417645025	-1.59139469384112	9.70190075273985	4.59884882175839	6.16618119733125	-9.55310755603587	2.94455031796943	6.20539719887586
178	2.95878982673044	5.32245268148233	2.28084093766004	1.40385358242936	3.24836772107098	7	3.73989082896736	1.13866646063049	6.21160493663877	4.66911629613645	3.82791823060517	2.99035572317568	3.21453414917655	2.30354990294915	5.92717028667855	2.31802710102933	1.41377256216067	6.6249376297315	5.24427850111967	5.00977282552798	3.04571311374515	4.89977343919943	3.81931465088553	1.55006483215027	-3.2440886738169	2.71799239649665	5.01025919435484	7.8786688613066	-14.6116324029405	-4.8088909621368	2.50439494542524	7.384893383261	0.739620269225932	3.4933502421425	-6.64177160205691	2.76287657751435	7.80211636888237	-5.99539118383258	2.30375104965966	6.52251056380462	4.39901037422707	-2.46260400560604	2.85589001546061	10.1195251320408	-0.108289829192745	-19.4995131318524	-11.1393530432672	3.9530040537494	-9.93126287103762
179	5.9417039755913	3.93808986663294	1.65510442216057	6.96177650967033	1.4229119902616	6.86917637276117	6.49161182631367	1.25967875463155	5.65793182164987	3.82329445994539	2.02275557714343	5.39563175202953	1.7787300279188	1.28046445575217	3.23530762881069	1.72962502313805	1.03513457010943	2.27552907336913	5.08334640749449	2.56720955091779	6.83161558499459	2.67282075159434	5.75084737732038	-1.44988064171038	-0.210564309518925	1.92085351705533	2.97108189109159	5.02283284242965	-8.37912322622439	-3.56368828999324	6.2405988154147	4.55050868663394	10.0225109725183	8.28903392453349	-16.6626208830052	7.80469867429015	9.18207343098511	0.419593868463188	8.69645798569115	9.74187167188124	22.2746280194607	10.1238394097724	-4.70859899358712	2.77764563861566	-5.64144718513014	3.54048896830381	-5.43670487127792	2.89549415550761	-6.25089027984171
180	1.88099357771865	4.41254373496139	5.48379377058951	1.92868767043021	1.32504632666899	7	6.39801962720123	4.13287555042083	1.58787993955933	7	4.24415740026572	1.27700713998192	6.24227631845239	4.55832630517483	5.68367341403764	5.86118078081414	3.26996635327451	1.68395275652116	2.27161743432646	5.39442835104456	1.30772109221285	1.76601596096602	4.96387764505658	0.814249996824703	-6.37349082164663	-5.2612461212642	5.03239053958465	3.79037061274176	-9.86653565742718	-4.06727829846943	3.45158850861887	5.07233698716651	16.3127800625683	6.41063861729087	-17.2573218680133	6.5956486162554	3.6265080019507	7.30061470437049	20.1773772625013	9.12569681994132	18.9518977186291	8.15834937282897	2.1011783892357	7.00589575171665	4.99646608682911	-19.0852061561008	-5.08658042442763	2.99815242865406	4.58353324066263
181	5.28944017514949	6.44726135988013	1	3.17227952321703	6.42618251977133	5.52452115995799	1.6377784387617	5.44417761022727	7	7	3.85639895189383	3.96046993578359	6.86172902952745	6.42470458634438	1.87499996735541	2.11241267168237	2.61139939411217	3.81453832238213	4.74668267199129	1.16621179850915	6.26751639941812	2.09659395997024	1.16938746220067	1.37992509382671	5.23775904298585	-1.3296486085944	-0.679538170616681	7.2584724718877	5.35320044450289	-6.25325485502449	6.69265672470231	4.09730263139233	1.49677413579439	6.10353551174904	-3.07496966512164	5.40760959823243	1.77472416354622	2.9228962584069	4.28848772470687	5.67904527354084	11.8420313062722	-5.14662414561208	-4.93316506898529	8.88490144580546	-6.59572639536827	-12.6786833851808	-6.06336246804844	3.25872375151026	-2.36466467021091
182	6.02147043697025	5.64088462939042	4.98730718058134	2.46764304385141	1.32190616895805	4.20970134941412	3.73948934071401	2.79290734097737	3.71149689026827	5.28267483951937	1.52974200785002	2.4568989936284	5.6171517095389	1.00012899522384	6.67175964668057	4.04185781418313	4.95097586474627	1.37252783257506	7	3.16984219001561	4.52005219863898	2.31317415348354	3.06968493144853	2.83265034651016	-8.05562179813535	-1.07819298084906	1.64836107338168	-0.118807749295881	-5.46211540373941	-5.60868913030179	4.0971737964112	1.5647457785265	13.4810142246931	3.36109820896806	-15.7607289605454	3.80915016371946	7.51467320461481	5.1149216853542	17.36318282973	8.3133447427585	17.6387273157961	8.43031803360313	-1.27927139021239	7.08459264564542	6.08521761629254	-14.4613579596381	-8.07948069853821	3.63652677963266	2.5691353778526
183	6.07022056225945	4.74505166519481	5.49234858608561	1.63408697043489	5.37935098347575	2.66999784832697	2.00772583506074	2.95123228186284	2.79922490243798	7	2.73369603168018	5.21638583627889	2.46992225036799	3.10606302570354	1.8457217171081	1.26349446566642	4.65360715967375	4.13704792936644	6.30620302284344	7	1.78593187985409	3.5440160906441	2.60425277453802	0.943145735952402	-0.850309006035939	-0.803578770921725	7.52478700617484	3.19297728259937	-10.2455838517359	-1.00922072486783	4.3613526119107	-2.33657101473639	5.91216129096444	9.94217836564077	-12.1284456131833	4.41649013580735	10.2777355465985	-2.73851265503168	11.0512745090179	8.22830322391415	19.9743635920072	4.74957623392493	-1.73788402027965	-0.493609934757524	7.84793208277674	-11.6186760640965	-11.5538789386024	3.7972247855357	-1.76109028340196
184	4.81573618249866	5.10634451000505	4.31654355825311	1.15507751723062	4.88773542897771	6.69173883077369	3.88722473612694	1	2.30217518012861	5.7920733436429	4.09569156761756	1.09822992709228	7	4.85123427227392	5.53261491919825	1	6.97661051935332	1.780614185506	6.86495041708666	6.559934145949	6.29881183536483	3.76606099075106	4.05235354075193	-0.437691663976911	-3.46681782024789	-0.532381367011592	8.76928908562145	3.24662931021561	-9.88761574535851	0.110061140511439	4.74419989963974	2.57439713915602	6.70844717565914	7.61788808837082	-10.9725447607624	4.37014739158866	11.7925866924731	-3.01711318037223	11.11145213194	7.57108443098598	18.4679008005456	8.2091058977325	-4.04502853005957	9.49308597369833	2.17964713296023	-20.8831004210255	-9.57045563849505	3.12154422542972	4.14627489459214
185	5.77054820247184	2.43717693911167	1.82247899906325	6.94431684268555	2.97180110089391	7	3.07079545894311	1.21676687930149	5.42832949134115	4.75923778667179	6.61153176845967	3.68603386221333	3.79759491826409	1.55017723305362	4.23492595169272	1.99755781812113	6.23034343675348	3.52740199871212	3.97836167226008	5.61054258173225	2.30196806966035	4.46957951636374	2.4030536753082	-0.677021736780825	-0.499400656155546	2.30131607402421	2.20841730579264	6.27332654522371	-9.09505907942427	-3.08835736758596	6.0634889520248	5.42009034148868	10.3445225342807	8.82304609644697	-17.034494292675	7.58328623558771	9.36048892147552	-0.541367352302607	9.02021638238524	10.1378360147231	22.5621854841552	8.65863182119792	-5.29571121216051	6.60091914026157	-5.75398818936325	-21.4845524818997	-8.84179769355463	0.790198378361065	8.80124872608645
186	5.82224945234651	4.18388239592665	4.38061179458625	1.95888572834594	1	6.60434289134623	3.82210168714512	1.9513985512496	3.98710156616629	5.83878353041582	1	1.13143752337797	5.48264490731895	4.59773628858557	6.25816798356216	5.17776095007594	5.59649579063286	1.90269183190964	6.65084873029995	7	3.85305756715337	3.42030971689697	5.03839964980093	2.80064878824933	-8.59759836882364	0.011829087171881	1.64359123687687	-1.36913842355205	-4.86821439199668	-6.8947729014466	4.42138698302124	1.45202472753995	13.628458673364	3.55865097780608	-16.4695383647659	2.26481164539324	8.02659308528315	5.2177361884477	16.929934814353	8.41073871191575	18.1613914770826	9.93970946981168	-1.5332245502162	6.10751486075216	6.54353785515472	-14.8031971352223	-6.41001450891144	1.11455831088939	3.71305445300418
187	3.89078177482835	4.11029991879788	1.99601784306294	2.87795912892105	5.69089899761753	6.5494553157596	2.48695064724045	1.96582523938406	1.89423784673109	3.64000093504182	4.19830611776628	6.87909915534527	1.85501724209686	3.82789796454587	5.47570997541596	2.70171012960752	1.23239956815877	4.46774579846418	4.26343838935673	6.81917939916511	3.08287748618937	4.46833558982114	3.3528457395559	-0.879478250994823	-0.819686082088052	4.08158574329158	0.301928708801006	5.5624515110214	-4.85830916205926	-2.49839504071738	8.4106769850642	5.67155887758526	12.0759722740575	10.3747295092012	-18.0096771652747	3.60282984511944	10.5204419605292	1.40017935919557	5.83642128025801	9.53414906333287	25.1718399197545	7.37806244978515	-1.68960184327887	4.60520993532123	-7.29938163793294	-8.45349697592902	-12.1641529766747	8.6746770919339	-4.89766287486448
188	2.32400563244969	4.41436337047531	2.64086330544536	1.78617905463786	2.02287914742682	5.79554317552135	5.05540179820025	1.38756070192294	1	6.10318125967646	4.17379622182893	4.62053663014664	4.33922727776882	6.16781047135324	6.21852977274769	6.32635393986777	1.9599768512343	6.52246386179749	2.17540820990773	6.0903941809135	3.85981916916218	1.89805241821605	1.27456264865309	2.37818940404335	-6.43929115991172	-4.69860798949616	7.39233161559223	2.72953600219821	-8.5988567336904	-9.65308383342112	9.40827730949634	2.25017979545472	12.7644324528698	4.14325507122421	-15.3966601100484	3.4204187864928	3.15763673139191	7.89360141128239	20.6342432905034	7.50306816114645	19.3365118971464	5.62823519780974	-1.24023853889991	8.43898107153441	-1.42465328521271	-10.6359008144832	-7.29449694005499	3.45370636491602	4.25888952425674
189	3.6641368767183	4.30789467899493	2.25371241908509	4.10102958694005	5.60858909395267	6.56722110230465	5.36688327761423	2.843377878299	4.70482054505438	2.34827820824333	2.06701965338299	4.45059573300076	6.37504644380779	3.13299918820798	2.42845514968512	4.22959879746001	1.52236669614454	6.04489603225315	5.15546327123168	4.11375997273906	2.68917643698883	5.09785347639845	1.03881093405852	-0.231756657521203	-1.23290863837654	3.83562559858395	-0.208769430471663	5.05648404074016	-7.20271670448158	-2.28138823880669	8.39460899680864	5.88206775588519	11.9328392662885	11.519408361969	-17.6145073490023	3.84509705991697	10.5022387872383	2.40883107808395	7.58519278317317	10.3043499003207	25.1446633174792	7.00955061155703	-1.59034461393542	4.71829176154887	-7.45780589253406	-6.17120647783915	-12.541029483641	3.01957246269756	-4.88262216000696
190	2.63842197936491	5.46124154864665	1.75080730910603	3.48632778801877	3.47982489586528	4.56594504549677	4.04485679070415	2.34874533439824	1.84802119342599	2.24263183663723	4.52248444315728	3.11399080068481	1.38892766158707	1.00223291627661	7	5.91248496442469	3.39741951422392	5.04997734799778	1.0260838061696	4.31879786997827	4.27947678099643	1	3.48035514600828	3.30007309240511	6.70340756843932	-5.50923921221734	0.986691554465643	2.29870010331424	5.9998999362591	-11.3215429708345	1.14486741938595	5.53994096305059	8.44220152661681	4.79438373483776	-2.45766396847255	2.04634917216913	11.9825791054829	-2.06301254241966	8.17553029584314	3.37838546667431	13.5754041254244	-10.2375833377965	2.89108091310968	8.62147516827122	-3.37619931260737	3.47468395119857	-7.69693072855936	4.60754710788177	2.52208844770985
191	5.79591575086083	2.92775035824915	1	6.87436716859764	1.94760648681019	6.37631283226221	2.52000410113219	3.03928120885681	2.30043504096288	2.08629203587975	5.787952619114	5.66860377034349	3.08235029816954	1.05342233450425	3.78290044720291	3.96326764850361	1	2.61277603686867	3.25698806643843	3.54279561118342	2.47225166116973	3.10140195618087	5.73623757241957	-1.16709335930379	-0.432842884567187	2.54916096102305	1.92854198175385	4.05868540946606	-7.4477723523315	-1.72453924444584	5.88476157501196	4.48985793226245	10.7737833940162	8.97269099366276	-16.1131793264909	7.9458047038326	9.20300696160118	0.68751220338075	9.7175003239425	10.3119672806364	21.5518746843187	9.83679684284728	-4.86248276059886	8.47982811921305	0.90739409274046	-19.185625068568	-8.69859541265282	4.08066614937116	6.89116582610512
192	4.81247278175641	5.54325328542391	5.87535780930387	1.76582902472146	6.78354988722639	5.49435681854166	2.47800272212978	1.45026991826995	6.04155035719301	4.94766902775295	7	4.01079149285786	2.40741896001882	4.69837909835814	3.91212065176998	1.85231296480342	4.95446930481965	5.63177494979681	4.45266171901068	2.38578698603685	4.15902300721757	3.35331629699378	5.47946069918873	1.63948212870076	-1.14334059278038	0.392623958724083	8.3724909384725	3.33806329266638	-8.90366382752619	-0.141031410460753	4.86043749210809	-1.64623683997224	7.68514520326338	10.6656927464652	-11.7683215635816	5.11429884412839	9.48750288864104	-2.17774666655704	10.2463222130405	7.26480648110678	19.5472723757889	3.2856435078125	-1.52282558908332	-0.236032363327986	-7.8868238741219	-17.4414585814825	-8.32263712966707	1.4164445068973	6.29861531588052
193	3.27613401313041	6.13769259388987	5.94498861502243	2.80806209204087	6.97934477414043	6.41653777358421	2.53106746011429	1.34869099946786	7	5.17485289986344	1.90279963274654	5.91414989395338	3.90589915251453	1.98579606463911	5.30549742861961	1.76756160264819	1	6.73526478670208	3.55530784585137	1	5.68740574031019	2.17608336583776	6.95455788113421	-0.279432863708267	-4.46428383502896	0.237046316305904	3.74885536386952	10.3516846707533	-10.8014786033529	-8.00169505944062	4.37742527384215	6.63040121177267	6.55498366175442	2.24331064018893	-8.16293872592462	6.9871736102484	2.87428164351452	-0.00200575241946993	1.73945754811031	3.56447110942871	5.83488488068715	0.531718028715235	2.89121489527106	4.02857806230714	2.76984687078545	-22.2409306748958	-9.98725509532544	7.92465432019012	3.35699350292404
194	6.96198769246604	6.41126224330233	2.54213469174028	1.26823916519344	2.32896738296839	6.58160814934049	3.78532854555178	1.12515355216332	3.78166344479747	2.91437090572493	3.59427921681524	2.46223276914128	4.55610199201011	4.94985430148699	1.52088527148765	7	3.76414243993785	4.33273825688754	4.0854348388063	5.13516041632987	5.77723098071078	4.37679954358713	3.93391488785215	0.849118043070788	-6.83334317865215	0.483141572448492	0.139298546247042	0.510267932357077	-6.51586411002011	-6.83559786766511	5.71845704059101	1.67790671289043	14.9840619471313	4.37237592329524	-15.7729069198313	6.55592986071771	9.42637276073878	5.54476468500422	18.4237749954663	8.52696655847113	16.6133929043122	5.55565044131452	-0.819743799753446	4.81229943719972	-6.44968781048046	6.43323266635099	-8.16801620506338	2.40108413933312	3.47687786602556
195	3.40002629870991	6.22034384653618	6.24463329696347	3.25106560782511	5.62793064116263	4.48219270440201	3.66403914238374	3.35037815105158	6.08472057020681	6.87158730049141	2.55709960296089	5.86787798291194	3.97239879410757	1.63197355416015	6.2345194167062	5.47421183684425	2.17932149160896	3.985310786699	3.34038032322147	6.01616904489087	6.77431222337746	2.58821167057497	6.9484829410922	-1.04976666929823	-3.87572955807362	0.635148597615869	3.51442911254959	10.7071019540023	-9.82150714778923	-7.26975254690707	4.68753024955656	4.79642770226568	5.9266462163864	2.35364936749496	-8.33798086251083	5.69289442361941	2.60384639168801	-0.907273661242781	1.10972559489353	3.89205709556734	5.70039605982741	-0.41726183216533	2.54457603963147	2.84765412785907	-4.75934112753735	-13.4722879050699	-1.78060550457191	8.63018540662962	3.6081840590922
196	1.94481191537739	4.74107430413253	6.91965865241703	4.38868682722917	2.18980072021136	5.75018320664678	5.35954995530683	5.2265545933593	6.69664518739988	3.27825441752257	5.98801997369594	5.3074328887648	1.42567135126461	5.59954105369184	4.45967168165961	2.85723268188736	2.76803459102336	5.52934542336483	3.96354223550906	7	3.37742401677184	3.12405460936909	2.08390197306028	5.02146012928572	-0.243718724553474	-0.0779711090265974	2.52060575787298	1.77370053528354	-12.826327256143	-8.67555315971305	-0.724452835237305	3.39618999705738	2.47995445627716	8.67141302476906	-8.56842235871975	0.144967164098047	6.39027469474455	-3.30013014325061	3.55849381308137	3.62220350236644	12.6812882739101	-5.94537102708626	5.18568300774526	3.73986837805134	4.88411362099568	-8.36201586581694	-2.05500867703933	5.17747661272896	2.63784930546159
[truncated: 74 more columns]
