# Supplementary material for: How Are Mate Preferences Linked with Actual Mate Selection? Tests of Mate Preference Integration Algorithms Using Computer Simulations and Actual Mating Couples
Source: PLoS One. 2016 Jun 8;11(6):e0156078. doi: 10.1371/journal.pone.0156078 (PMC4898694; doi:10.1371/journal.pone.0156078)
Supplement: S1 Data — Newlywed couple and agent-based model data analyzed in Study 2. (ZIP) [file pone.0156078.s001.zip › S9/Euclidean Model Data/Euclidean Couple Population 11202015 0429.csv]

	trait1	trait2	trait3	trait4	trait5	trait6	trait7	trait8	trait9	trait10	trait11	trait12	trait13	trait14	trait15	trait16	trait17	trait18	trait19	trait20	trait21	trait22	trait23	preference1	preference2	preference3	preference4	preference5	preference6	preference7	preference8	preference9	preference10	preference11	preference12	preference13	preference14	preference15	preference16	preference17	preference18	preference19	preference20	preference21	preference22	preference23	preference24	preference25	preference26
1	6.62473004354973	3.50577886857999	1.84380704790906	7	1.52785467207161	5.51091937099331	1.18358341810236	1.20247409029935	5.80072713231593	5.80714782923109	1.49499640319338	2.33978424578343	2.16248440712272	3.50412262185069	2.09353354498613	2.64089978419474	3.30914938950534	1	4.21527457591714	6.10972045340026	2.43800964510713	3.9470639933518	4.28100651624391	3.70550270007927	-2.6222523059273	7.86201351418549	3.30112471778606	5.29200257584322	-1.10879910525426	15.4569896351037	4.56132171771579	2.26135954329349	-12.1984065671946	8.01338472714367	1.14745165456447	5.5847968020341	8.96319005211665	0.388439363793537	3.00380479391095	6.09963874176951	6.92272907487197	-2.83435617184056	7.67574220539652	7.00127335010114	-3.57721828608221	5.19297003473339	4.07025373087208	1.09583041964949	0.482182694720142
2	4.53683871371911	3.41371052299933	3.16300482613129	5.76807260536712	4.95554154230205	2.17615228031287	1	2.44889555913316	3.50262266124623	6.89866351378352	3.45401097621839	3.15236657246437	2.7839199275645	3.97217426179554	5.71420033387354	1	4.85329850771373	5.30667155749419	3.28566919685989	5.19244959918016	1.89411695329305	2.04910220990016	7	1.34941585826819	-11.1116863331148	9.22987600464002	4.96348322631841	3.62930654997416	-8.50776652528342	16.3828626623132	4.90776653731949	2.77067902931978	-1.2483783806918	5.71105499656287	2.82861242568017	5.13970433055128	3.84217256579787	-7.86510193273094	9.72160442625101	7.10511151297907	1.72664268246207	5.29976220896821	6.2059193445334	3.6264993954402	-1.1631908577934	3.0412980141945	4.7959934321148	4.43978478584653	-14.1285054070347
3	5.20709399600176	7	1.70238299657649	6.85066726432088	6.39917700596109	4.59339442668263	1.62767175392427	1.19064906537831	6.80817174944022	3.4199022091766	5.54205796537149	2.27253515850027	1.02120043753707	1.02777477801493	3.39551373112302	4.29908288862567	3.17196539661578	1.76947214686575	2.43372230240434	6.50595503493618	1.92635072894562	1.8362745176901	6.29958159736307	-0.151399718226457	-2.64633555758216	5.45303075255273	7.49191951013174	3.77529310450837	0.267738098546184	16.2452764741523	-1.97473602290302	2.90953152449649	-10.325546410904	7.86955035618947	1.62069917305404	3.86672289975102	3.01903360587551	-0.832330572335323	3.31375454130256	2.11185625955394	8.11729263658702	5.56800806426315	13.3485342317618	4.35280352606585	-2.87068904879176	1.86613260291244	-4.09797549316482	2.74551515215239	5.99047080770807
4	3.20241926226334	4.59826601529123	2.17332760044375	6.09724507039439	4.8103159007452	3.94520532930815	2.43131447039925	2.4247549196896	4.55342166026648	4.68742663718285	3.46310682290838	2.93765012319706	2.33100724610214	1	4.19444705754492	4.78290023086365	2.14625491414786	3.74982955317645	3.77479334943227	4.50060705444182	1.33010389031019	2.11931259287783	4.81567250745988	0.818277192975205	-1.01303594074423	3.15625058748406	2.70457357235552	5.43817910536945	3.36671735340922	16.4746677843415	3.07998785881172	-0.680539443784311	0.68488821895609	9.37311370484931	0.986196349575113	2.45137382432651	6.16712155047894	-1.3361952837762	1.75160956374329	5.68060384488932	12.0505859854333	0.550486834269566	6.89657730152493	6.58154165948094	2.4596719568358	2.1507503288872	8.10495354556385	2.45719249564514	-5.28247393772603
5	6.858002122746	2.94594111686093	1.9714796562578	6.3820719689048	1.25778426028841	5.13949970076625	1.19276599199947	1.93724505130394	5.50834080365508	6.38910065632546	2.15103012776581	2.37891768719392	2.01257633682439	1	2.96467978312463	2.42821379424096	3.58855496711865	1.17784778866147	2.38077399975026	5.35992036090922	2.66631338031517	3.02607355276936	3.82330352808182	3.5985268847374	-3.40724902965022	6.67705101190243	3.519173084156	6.02397630446608	-1.40735179862559	14.4708673828177	4.4318640583439	2.06820103509102	-12.0603773950352	7.95669120657351	0.613030212551715	4.44478888520363	9.25047064382913	0.0371762513777583	3.68230229441548	6.47527584690867	7.80483100218513	-2.30443778812933	6.43038732025849	6.83966339813217	-4.79310768106078	5.44330171861547	3.73333840152188	-0.220315188627072	1.16343219866036
6	4.78634957536285	1.95712013370439	2.12093100071623	4.12670020712477	4.10311267981247	3.00204090502388	2.72737982335397	2.55232241844185	1.64451103358395	4.89142628718459	1	1.50849177380633	1	5.2498915895123	2.10251892440923	2.21288540436513	1.82566152828154	2.32171206938411	6.19880594949267	5.67086248988803	3.97814181025728	1.91488703342306	5.27097426104257	2.60823260198171	4.59885861705145	3.95823565789282	1.83123845365223	5.86235795384344	7.3836233635167	14.4711826949396	3.10786156364502	-0.303992629796852	-3.02171232131449	9.2807265348996	1.91635951810853	4.86594828575159	4.9553173346509	-1.99638021837744	-0.872659644156779	5.44712698513107	12.0904952824209	-0.941320605962041	11.0703227863539	5.36486797887169	0.445462910622877	0.821106538407004	-4.35930402175475	-1.11906638838636	-0.0716563701932409
7	4.87892390703707	6.79365787518631	1.74276312754654	5.96717397446698	6.14156125839812	6.33459121307979	1.72428748365494	2.59250153152121	6.62498851839052	3.14940602753802	4.85838081121549	1	1.33531956690283	1.32633259507439	4.50285020528829	5.44055810182519	1.7403747271953	1.21057697832971	2.46629947962892	6.29725419362301	1.99402755734374	1.54281914351199	5.28694145610223	-0.0893945288755043	-2.18614909987227	6.11784013730066	7.33942059991832	3.84369542164833	0.698909386170069	16.7866051404723	-2.96666442988658	3.07094034107993	-9.61805018072855	7.10896500538725	2.43935312008611	4.60766452654042	3.15112438280827	-0.269586873190714	2.40543648013828	3.14101475670243	7.1522386859421	5.40076541694165	12.7924720153271	1.59085956118778	-1.832639404324	2.03973189549534	-4.44106535740892	2.1552676000901	5.62518308213055
8	4.81600991584446	1	1.11762612631881	4.50921820294932	4.18718564213075	1.43763246170755	2.1002511024435	1.77178240829221	4.76413567501224	2.13937100573981	3.46219411506911	4.02545962338921	3.9113171823597	4.71809102531786	3.89771274535377	2.61345087120968	3.61395850109739	3.6068942566964	3.86621250227636	6.50775285890798	2.40532104357579	2.56448467277668	7	0.622280300409481	0.722530155965497	6.11020534968185	5.53856144273195	5.96275304483597	-2.2276456351884	14.5416587941906	4.87094305599474	3.30563602115977	-2.87294223517487	6.98141029282373	-3.18321492315954	1.79941910821962	13.2328422943696	1.81090299489453	0.142513086029895	0.681653605620347	5.84775741139564	-1.466593202704	8.65718559763159	3.48003853421664	-2.85189713140984	10.2554648211075	9.20249960863672	4.17611335557079	-16.5013313988736
9	5.34756972223104	3.41520282744298	2.15651818998301	5.33908152526405	7	3.09806556822597	1.16775034578366	2.43084878187285	4.2846387323894	5.70932334664314	1	1.30213968742665	3.11251758664431	3.82096155332464	1	1	1.81403996430953	3.25452679548605	3.78717741293146	3.56831769639657	5.50668548113294	1.75185491077803	6.20542954430395	0.741371260406762	2.01716037980843	3.20566526149157	3.38019343564794	2.04099552750116	2.2175008000467	13.5470326280484	1.74056408760376	-0.224222457758311	-1.2654370531743	11.2017523685541	2.9593171492793	1.23637209273685	7.9569560916701	-2.55898464301275	0.99637870337954	4.78429709446772	13.2705919816869	-0.693614755999475	9.42441287174495	3.7092694247977	-5.17974747937207	4.84379010803792	1.7218987326627	-1.89698211051763	-10.8286490541099
10	6.89138017458036	5.73072130263577	1.80309346106956	5.7280748675403	2.1369778874394	4.74164465258681	2.07044239156445	2.27946259033193	6.38890642008751	3.87275659026219	3.10362023130179	1.81148614387056	1.23072757911122	1.16624367574019	4.26031734779174	2.16692404320393	5.54034819854058	1.67711928597966	1.86407692577254	7	2.1412880253511	1.45784153728492	4.68044890014784	2.84741257825956	-2.95125550247177	7.01211269052895	3.94193492767337	5.00263797174078	-0.586869686218802	13.0096754562484	4.84286259841683	2.34573599450998	-11.5335483462943	7.86164378387552	-0.999036052002512	4.23666210754672	8.27110813637383	0.442881685448733	3.52505676837945	6.54644972398297	6.55252972919982	-1.90333846428954	7.21243618286962	3.16286930495136	-1.91584598877178	-1.06237308528307	-4.16361490886853	3.10134007946734	4.86550689828808
11	7	2.75862335576015	1	4.68396146842847	4.96470571745229	1.25980675624133	4.99200859684346	1.10125135301216	6.55261968865211	5.30941171639731	3.17473964142607	5.61165370615632	2.22111850217194	3.43003476786589	1	3.76286470748962	2.51528360467418	2.84590065010358	2.69144270384248	6.12771256987736	4.30258529559644	2.48261093745929	4.41946461772928	-1.00850762338788	-4.10986328372359	10.5656688711224	3.83308711643385	7.92665371697425	-5.7382827514704	15.733925458887	0.573208837574259	3.34094452913031	-6.97852662339943	9.56529736730758	0.923795950656885	3.98116996427565	7.70080645281412	-2.05652129333166	1.26343673834939	4.33199163474183	7.16295118855482	2.10076592289332	4.46861788174451	1.80212122168151	-4.53243582706662	5.994894935026	6.08869145005758	4.42457819580622	6.40481477358701
12	6.8016325901959	6.17808188572856	1.70775547710028	5.6273579834349	4.07201029174926	4.58749433272632	2.16424981380506	2.08443169585842	3.7791294589829	6.87789781622663	4.1835720596457	1.50018172972874	3.2183236217051	2.55194341007933	2.21673713047188	4.97680082956624	3.85078606824951	4.09174819384807	6.87699852059673	3.78565422370344	3.25168120785722	3.95155644705565	1.63594516925961	4.94350685473969	-0.565547927058346	9.69807338493002	5.41576832698893	4.64431561525467	-4.53525945770085	14.5163212614464	2.90682056996067	1.94306262019444	-11.4703435888384	6.22016756952874	3.8091522082987	3.66411812683099	8.4963358935572	-3.08697042871288	3.94695716874491	1.73613553048237	8.24150089416435	1.59295039520103	8.83579874193942	6.037855997334	1.62125164010516	0.39452901613937	8.40946975047489	1.14728270074918	-8.04319966024609
13	4.3116402117198	5.20679155524883	3.8993145502546	6.27788159743353	6.53745769670375	2.13773548170416	1	3.1003266056772	6.20026151510796	5.25983678663474	1	2.10280111427877	3.3639491253734	4.25188532853566	1.73220388198496	1.22867619166243	1.14258041247912	5.08032504690237	3.01457881115989	4.70728399484213	1.85150858040656	2.43936776558807	3.56929300747384	0.630639644922417	1.81034547334472	2.39741739546188	4.84646280666669	2.64816005116436	3.06819231234321	14.1836361405226	2.59088342068615	1.66660793928588	-0.0507888282267843	10.0914375644137	3.2215034108067	0.736297680402561	8.01417160166313	-1.78015680975562	1.76830096510048	5.23113944503423	12.497216443656	-1.08995210650815	9.76847680875396	2.34191970010843	1.28740105236767	5.60677731098467	0.673184004413462	0.631281977323207	-1.75421357538419
14	3.65722333882691	7	4.40792894405066	4.17086943609604	5.78591653908009	3.02046001025796	4.81479469491932	1.80506228730449	5.54542195866139	2.96418242750977	4.36823001549309	6.43040813845735	1.81983093246512	2.2969447335126	5.2133563921989	2.14173269265972	5.19320951601891	1.35190619267331	2.49629365238211	7	1	2.53072998599363	2.93384085340598	2.58974615404612	-9.99044042963707	11.2199227897087	7.97528592880587	3.98589909594255	-9.10805996449671	18.0278451408237	3.64911289950153	4.60188281796848	0.856225395799232	1.86003309121151	-1.60972501179018	3.18612807585377	3.19378927904445	-2.1637214181536	7.56868211672952	3.93704459613096	4.37591133442777	2.84382213316789	7.52014419424023	2.20268014797708	-1.01705346614728	11.641995747759	3.76040833130915	3.5429891941759	3.42272613612259
15	6.56028606189034	4.54215488179704	2.41676259023663	7	2.11997424856377	4.51796376790624	2.05017351697376	2.94921540671457	3.95697818390547	5.46228744390081	1.06419513955517	2.53283100329692	1.59951539394593	6.60985578005611	2.96929716644742	3.39343178006196	3.95756491801666	1	3.50555343052894	4.84218365233698	1.32866681815487	1.270735816121	4.11507061006947	3.63786439763529	-2.17552570352976	6.95737080986553	3.9268649806938	5.13500508309676	-0.502099631712629	15.1633599642141	5.09770143179811	0.0936097524922795	-11.573751266135	8.06198390092482	-1.53642704085228	2.24164490595825	9.53788970592998	-0.526722935657959	2.90935920907238	6.70082256829622	7.26045515513904	-3.48705235221969	7.27893440702811	6.70431625605132	-1.64197544278732	2.59536682360146	-5.10625822945428	2.79944707680851	0.854263143448305
16	5.00949511616171	1.06787282691911	2.64313437320913	5.37743157915514	6.53074926649568	2.51178607989662	2.85532721841905	3.59212628862142	6.75690042618832	1.96513325848256	2.92603637044155	3.06308422060319	3.18800740022723	4.90409750180314	2.98329105072007	1.44000528557212	2.50544486761008	4.08825525803194	6.50609992383639	7	1.07681308847343	1	5.4254139750915	2.50355471610074	-10.4161190366283	7.02314934254874	7.05787587448533	2.66152934239085	-10.7870017604972	14.2142095354289	5.74767683651743	3.14069928233474	-1.95827269537519	4.37404213138305	0.383711540056969	3.34958288340629	5.53552864898666	-7.53747639338647	7.04252568483129	8.18016135309803	2.15355719498681	4.69269426164464	6.49235620558186	3.01257310236404	4.7788907491371	3.58969139092233	-5.05257633708696	3.30911507878123	0.648849403955825
17	7	5.17565517998627	3.28374976480398	7	3.31522117718863	7	1.06964675136447	2.19888899990862	5.13854940787798	6.36015619704253	1.15457476304963	1.04382365496791	4.49927690615733	3.25114626444817	2.59165050274481	1	2.64041117212838	2.59694760767803	5.50259806683804	5.96315584179463	1	1.10117947448815	4.228796111232	5.77990079279546	-2.17107926810452	5.93154521943919	4.73104119919276	5.38799060274488	-2.50618494209619	14.9558333620169	7.44841435422684	0.711874783828874	-10.6507893084846	8.94200148718823	0.28415454320742	5.30193903796319	5.42920260504331	1.25105822555569	5.01644925786617	4.88079429016807	7.69579313363916	0.655642643260109	7.14903261843092	4.59909469879524	-5.84241817940875	3.44026997626959	-0.530837416625585	3.82489898185639	0.432392373016487
18	5.02794018231733	2.22129117810729	3.13712432547172	4.1232246941341	2.83768622633149	4.36556548469281	1	1	2.37438132552228	6.12169413663503	4.63851790295954	3.57577079563639	1.32569873273558	1.13038968818241	2.9301259451057	1.80742500403355	3.30438949989737	4.14143956525309	6.05739692229792	5.46039442848302	4.31815909925765	1	5.83445308756152	3.59170327530654	2.99402904669632	2.07046204299737	1.83655227271841	6.18203501931218	6.06350910585823	13.6588526390277	2.86659758462686	0.355360986999875	-1.14807969009323	10.1043680083935	-0.024453387660555	3.21979135278921	4.36373472857286	-2.29457384842393	0.0896492729929667	4.34947962192749	11.0965091350766	-0.708405258239837	9.7669117763841	1.59968364728653	12.7101782693786	1.51787709237806	-2.75325218943512	-0.454299192290069	-0.583232003602548
19	6.36822659010112	6.2484983840246	1.90526678177959	3.46967451649753	5.14896611007892	4.80882069709149	1	2.19635274205367	4.03019606520359	6.25069794780229	2.53678565003141	2.88922156184769	1.34781104873082	3.41151287033936	3.20883337326245	3.32539697979862	2.16855023768536	3.38375718677656	2.56398649346596	6.28387524121473	2.52012251788566	4.98214071595579	4.49423333768409	1.00396973754741	2.62294880884382	1.74284413089124	3.3682997900096	4.20278021720196	2.35297272770895	15.454277454053	2.87997730975298	0.55015584778577	-3.05026057291841	8.7897258053717	-0.824119189727608	1.04826607372231	2.30370599472758	-0.406324102282319	-0.844330416183204	8.1278598967646	13.5696646006656	0.467233742948746	14.4773895011994	4.52409927226855	0.256803107099951	-0.577104536292144	-2.44400495430162	-0.857403626625151	0.914682899475639
20	7	6.90268188535512	1.41187497101427	6.21707987977166	4.09903749187167	3.95908274354565	1.87341586404601	2.24870018525145	4.8485386940922	5.35998861889467	4.2551883218856	6.93708664838089	2.92636164931936	3.75503264529207	6.36983337258541	1	3.38153707602026	1.81479154321319	2.65402166623586	4.44409344651424	2.49128566027118	3.93645778656254	5.2656552206858	6.05663443547952	-1.26348353539754	5.13176624989578	5.52667654565551	5.66985239245272	-1.39768813913514	14.6062689890704	6.49975173370684	1.66902637073471	-9.81781599168888	7.16985611092496	-0.0189579258321521	5.10310930589126	7.49785959842649	1.46666128021514	3.037692766313	4.99209056062724	6.6948778669299	1.35545852822868	6.92494876374256	5.41578294206108	1.70161601475389	0.400799702195184	3.94410609497338	-0.465722122975822	0.888401981094116
21	4.89646091158914	6.73949742918736	2.99841404673781	6.70481981988749	6.47391836941544	5.26623709843309	1.25254897289094	2.03291684345965	6.67578484768394	5.81604225480464	2.34063552027696	1	1.21616543687243	2.08924810367258	1.89301861133519	1.15324682220236	4.88444958824981	6.49197150417868	3.23752642661026	5.2535611745847	1.96294093765111	2.57135655710758	5.16742311209652	2.72971682953886	-0.225735319582524	-0.186102357843641	2.28053344069636	4.76204911942928	5.33148925137078	16.9295556897822	3.48227442912471	-1.19461297406408	-2.56711382561479	11.5135817619768	-0.0685001502137784	2.57245347757504	2.34304953169542	0.972991239426083	-3.26343383991212	6.82591008360506	11.1578327364559	0.512462621039723	14.2839445672854	2.25144564706194	-0.129833006430435	-0.560955919079195	0.319854059264723	0.234132825687614	6.5184106274303
22	4.08953194313153	6.79190924149068	2.25361677306493	5.55304518204081	4.95243035159429	3.46717486625288	1.04007229788725	1.78478951029284	6.49118578109682	3.25411493907233	3.66948801435472	1.40220065635252	1	1.44281460689537	3.02613292727112	4.69316502780997	2.10486739387859	1.33157175225807	1.6037942308936	6.22087014662818	3.51883008744167	2.38627349747515	5.61697581873835	-2.17334798305517	-3.25336142222489	7.07125433111418	7.04837404440389	2.84594156480412	0.373836177496798	17.6847765351592	-3.03674523334375	2.83012777041759	-10.5232291435654	8.18273645912432	1.62130251360886	4.05780204192502	3.46097704143262	-0.665856166780018	2.43933792744283	3.09853528534456	8.05073001589827	5.93671816972202	12.2645161074924	1.94570015886089	-2.77397284392816	1.82033835615628	-4.01555022423891	2.85161069702963	6.73728090300823
23	5.24527564432973	3.72551542557199	4.45203543445474	5.92697008467595	1.50611370354467	4.04987953899081	2.14833609243583	1.33576006481932	3.96043634315017	2.42166737239507	1	3.51808177907309	3.35241831616035	4.24783147879373	4.87257431529924	2.85554306258544	3.67634365784854	1.33000705669102	5.27606926637706	4.85598476584549	1	5.40826687895658	4.05014625012065	4.99663004373218	-3.39701260383383	7.23659775287129	5.57310184888181	4.11068580912997	-0.184472282995034	13.5060801367365	5.43455855226153	0.957049276202197	-11.3642191267365	6.76703068309174	3.19162637941585	2.65539064488582	8.97844065582777	3.8421587501038	0.589609146419046	4.32041568587227	7.66130306675146	1.95850738702937	7.30235807206424	4.33254690170259	-5.33204784608794	0.788702513821121	-1.77469201148759	2.19225655368964	-4.11038567569166
24	4.72041856935836	5.75545244642292	6.08511106509763	5.28007674072174	6.17781967596517	3.40432271146504	3.09672680718532	4.07498975016026	4.04313282869756	2.24032443570798	5.28552626967574	3.46364989375069	5.96208150629896	5.35472614477152	4.48291316773707	4.34826163360319	1.30643949347909	6.9919190330056	4.79227263595646	4.33550910349659	1.80304166589492	1.6040541014564	5.07353009000249	2.66863317998005	-11.2008042323699	8.90237143795409	8.60620820324269	3.14170670966534	-9.93562689547995	19.2508923442854	6.50567796274591	3.80373545765135	-0.805347818454973	0.878993519836966	-4.4309287018346	2.36149880815641	4.7835911516917	-1.31063998088035	6.95003285028221	3.55273054495956	4.83053701639474	2.43537055850594	7.72050756820975	7.35201464359341	-6.4119397962354	-0.200722633224	-4.0029136609908	2.33956654699559	0.995159088934604
25	3.92820168451213	7	5.2901468063676	7	5.8691730434249	3.60479141670099	1.92867254837998	3.84269675227188	5.91550701096295	1.55001324377521	6.49287763038745	3.35390895293874	2.14731231874388	6.78363108605174	2.22208886828715	5.05160218586574	1	6.17066724464929	6.05948636019359	3.80953871445016	3.21663750183571	2.36405954328936	4.55202807784218	0.298530828032266	-3.83899679708721	7.67355952048121	5.26125927799352	1.60712105170839	-2.38993309674653	15.4243699033295	0.490034263124531	0.268489323013514	-8.51438609987749	9.70626921126902	4.14124144771619	2.60091634305802	9.91264526052149	0.836515313150713	3.30319801703534	-0.554891894103994	10.8073621226862	3.47633075326606	12.5087074805571	6.2229898797804	5.54266050579418	-0.301572210165902	5.80240174297675	3.08553624731073	-9.1826707156536
26	6.61479315419309	6.25898169138315	3.32926390709676	2.66832935189362	6.14341624377663	6.13633768063992	1	1.08916753450392	3.47281343524826	6.41862222754271	2.28652400176604	1	3.64417303298683	3.68910155620437	2.9641984196769	3.6723706905914	3.0515442397527	3.71940615383409	2.49023084057241	6.05890068588001	2.27021508478949	6.05499376794378	4.6873050343398	0.399303177641008	2.92178312700563	1.54413946799083	3.23485501325502	3.99821024737584	1.92358100601926	15.4962623508616	4.26836081154323	-0.0587787318703603	-3.36639034830988	9.19433729928698	-1.13335947001381	1.84593934674065	3.09988454154783	-1.16258090690892	0.195615963427059	7.71817044693463	13.7706368613782	0.77583401868694	14.4980529732433	7.74263304838283	-0.227494375489051	3.2016442315857	-4.53585726693149	-0.0185603839221239	-11.9231742899676
27	5.5794630755453	1.80396138685959	2.05588878828567	5.40694342598796	4.46195955053649	2.35261132297059	2.1006412191239	2.3206382324406	1.69649020958796	4.65880398295559	7	6.06946895716986	5.979659251443	1.53938037796489	1	2.39500187430982	4.07382746886453	3.78746072065814	4.02762913776507	4.17718431592942	2.06422082705596	4.59614817797333	7	1.33540355281087	1.5019677536491	3.18821826848101	2.78971206111411	2.16447768685338	6.42311783976959	14.7797156253545	1.15764771399581	-0.0227094018753729	-2.80036247337591	8.51459397958461	1.4745740491208	2.90196118105704	5.89803555170973	-0.711261977979181	-0.972766866199814	7.2107985998158	12.6171706758138	0.133826631083605	9.6588363984329	4.06768488842366	1.82693531824459	-1.5192987981595	4.98455324845309	4.55662315847858	-3.25728063096112
28	6.57659185041167	2.09791587522339	2.51865995730308	3.98501371246023	3.55426215068657	1.79009606688694	1.3872737997483	2.47096588507629	3.53874569669814	5.97993546763587	1	3.22688610139975	7	5.0588382767231	3.0402425257685	2.76902795045995	3.67765808952727	1	2.34468503746418	3.3927280794889	1.8630997341063	7	5.95183167711561	2.50022476987326	2.24956409131888	2.4605787082494	2.51151376677918	0.717453601252382	5.56346836340623	15.6624202120485	0.925677580034669	0.935534739392509	-0.806919528948236	7.86524462991016	-0.102694861557504	5.66141660808903	5.71660314424738	-0.394836165613487	-0.0278343711552527	6.9722680959091	10.9374864062348	-0.864822078973449	7.9818226028032	2.26018642391043	0.913703329870082	-3.61673850778114	2.15989520749194	-0.932502451081579	-1.94928987656549
29	7	6.44551415000804	3.5231876991655	2.6155868666598	4.26569917027673	6.02777685333119	1.06094221132594	4.29100837794417	3.18994321655679	6.38501652417567	3.00180014898374	1.29621346482716	1.92987633390493	1.77692114422127	5.88490672227851	4.9337276849517	1.06580903078068	2.41892198182609	2.37003718558821	6.0017093277172	2.3883891876128	5.10987602700797	5.15450892165128	1.92794669392266	-1.1103297465147	1.62617471132455	5.17952518162526	4.40166770690997	2.05317874015854	14.8814565282743	5.64704477041787	-1.62464066051294	-2.61005171917818	7.61575702531557	-1.77090777506338	2.17716483942194	2.32303724370432	-0.414886371187725	-1.0992750216081	7.45917217669288	11.6950114058113	0.268776944144701	12.6810120143582	6.53077681345305	-1.16925940498742	-0.0491644015617199	-3.91606851346122	-1.11239195050544	2.79256027996097
30	7	4.83884919910479	4.57653848755105	7	2.96170855469131	6.46029340027125	2.08128121849465	5.37432243502946	6.41906965267024	3.49683672461467	3.04874331705718	2.42456918819759	2.21951803150047	2.86956169791557	1.89191104626324	3.10618620501604	4.20232554991749	1	5.5903304311503	3.12234059363442	2.38834515792016	1.59680299884525	3.18801176507259	4.23169185177048	-2.21802450861562	7.81915392874507	5.64829543544857	3.23361429370337	0.685555334807984	12.2988943348654	5.76560627346243	-0.175768986273959	-10.4044587088776	7.11277789306221	3.60693104843019	4.16635538696947	9.57784273107599	2.19021738405444	0.836050232752345	3.49254291494138	8.19840062472623	2.15669859003095	7.03627896337905	5.16122849169144	5.09663790711232	5.60080238855052	6.35115198496262	-0.637038646168565	5.70019024608426
31	3.9394945223814	2.63653719977196	2.68190613572842	6.16299978354396	5.18403438412595	3.96919396712951	1.90920255187216	1	1	6.41879797696608	1.63341202956989	3.22529362810902	1.55465781586976	1.33718320948249	2.80976183725011	4.25862382443291	3.3569364882318	4.27578644214563	7	4.74909799951557	2.36008305307358	2.81382714429846	3.5127407067912	1.16011993903837	-9.64267627401654	9.14500839170976	4.8873385983146	2.63058324548813	-9.86473361158926	16.4452280614682	3.85888650859006	1.91277950704716	-0.786296033980668	4.84433457228561	1.29921475562389	3.98175080950978	4.46245422821278	-8.71180564090866	9.27196688537269	7.43384129127038	1.23695238257305	4.7756658387494	7.01093377442831	2.92576872017265	2.40160928826218	2.52598790453575	-2.64771579810708	1.09174563036177	-14.5379646900779
32	7	7	2.97043438875302	7	2.11091441058349	2.77810954385727	1.39532444789442	3.67298069978002	4.5469527504483	3.44440715710589	3.05616990357716	3.77131292023462	2.98484608086522	5.02716978611231	3.71910141639126	1.627177821428	2.96553934513573	3.35311800042995	3.53538995770821	3.3411533065955	5.69629211730528	4.68730350037255	4.89504648626821	5.4140685937622	-0.161276490199719	6.84347863195145	5.72015329485306	8.1857804638672	-2.02437615315944	14.4684571384432	7.8299843192611	0.573240985828977	-10.5273468318834	7.32747028041249	-0.00363015005952705	5.1894366930643	6.51487013527556	4.37211413493598	4.48632998815568	4.24171779341765	7.78953006440494	0.221489006407248	8.24409967858988	2.84544062560101	-0.725887932711597	-1.94216720903627	4.4248027262142	4.09578254189765	10.2658447446469
33	4.15338007024873	5.34246569608878	1.89765313151216	7	6.02784537406979	3.88791168618883	2.45961601791088	4.67775894741442	6.4721498549128	3.6434510980044	4.3652573563637	1.81845624443084	2.63684339199594	3.02771244406118	2.98497360937117	2.55380055235475	5.7134889898482	3.25127913815833	6.47183821786862	6.98079856197716	6.04373280147787	5.99519133140896	2.26284672050845	0.923773162915239	-6.46954629595549	11.5614343399725	7.63898300031357	4.85201033205397	-7.5253059672583	19.2622254922583	6.3166618440192	3.55811380196872	1.09437187361633	2.31826663826717	-2.90677870874199	2.94553324949952	0.940425210561701	-1.61252706384387	4.96389383539945	2.35228419479945	6.5293764196735	5.82660294240821	4.68097247132523	5.46121840889894	-5.01976155101552	4.5699869117044	-3.7830747482978	4.16192427494574	-3.4006587532436
34	4.89122363146027	2.8037409805681	1.67064812746411	5.36924605432369	4.62895680583474	4.40566390750673	1	5.70429887967933	5.21961815386729	6.29139966926624	1.24253745622338	3.29752407547255	3.14461645253127	1.43944846522012	3.6503205963469	2.33974409341923	3.64323160125845	1.87586460797841	6.69816971262133	1.80264642022797	4.09601909942096	5.10897581279429	3.56622848378057	1.35552886845776	0.554125806687855	2.80068055337048	0.973915173550215	5.20645118972701	5.60324351823788	16.0651166466254	0.208626747288385	0.424550418727258	-3.29619190239017	7.95985304554332	0.977648759652325	5.06207248790671	5.9075558880943	-1.10487597573756	-0.944424024370959	4.29458257677857	15.8890039033512	1.28865925792854	10.7160527439982	5.86020114190852	-0.0137068682069517	6.38620277180081	-5.98432195723646	2.92627855157926	10.686511068894
35	5.53648371587075	2.41654252099149	4.6101423876681	6.92390831035073	2.90638563488905	1	1.8357186796903	2.58880468795409	4.40252266286219	1.37486262831133	4.48432763982071	1.44257491554493	3.04062359151865	4.98203570399478	3.12132554278882	4.60690166161188	3.39730062232008	4.05005037926579	6.71679417257691	6.5097521453386	2.5545264648153	2.68085810693586	4.76152733239759	0.785821765032809	-7.2823038839623	5.16075292276002	8.21541429923355	7.73294333694052	-10.3440583985736	16.6354885034084	2.90274541423349	3.72354305151788	3.85279451067107	6.72336407779765	-0.806447647930052	-1.00432956931926	1.68921823397163	-6.80529150040558	7.80425412384924	3.64397186502791	6.54304133122166	2.56627246289918	10.2055725828659	2.19357324128431	0.165253937088585	4.38740255408687	-4.2601679693943	4.87906965129104	-8.27884598830762
36	7	5.68049196432003	2.57856873611499	6.30985296549744	1.78472200006753	2.95676234266129	1	4.34526599036391	6.7520214423273	6.79945957548485	3.38015603731256	4.66828771519655	1.16489862233102	3.22689054668445	5.79649218019112	1.27304709612188	1.85559297364842	4.42954733984955	1.75578045868569	3.69653899916926	7	2.01320610459112	5.49891388670756	3.05917278143368	-2.03131724017105	7.14098060181787	7.59392310114279	5.90663124244708	-4.72068282306641	15.1896007681241	2.87089422015794	2.24422757512902	-11.717385447906	6.85887113679883	0.63542839757665	0.596727097800795	7.2515276996278	-1.89420346760784	3.57316251686985	3.73066224491761	12.7250657407402	2.38426453001891	6.63905662898426	2.5864066061938	0.163945096330764	5.10876006171812	1.69855526805388	6.4804491698716	12.7366956137248
37	6.46788364650558	3.97249093448624	4.9922353953474	6.73925172260759	1.15739094456931	5.48107334599949	3.54675159265562	1.26206937747958	4.62595624727913	2.84689741975884	4.29791535375224	3.90767570583436	2.21012755165215	4.10202905459584	5.11952395106145	2.58418351307351	4.29938010388033	1.00971526289055	2.67534428490136	4.17219846648983	1.37754298757215	4.54309856549055	4.42480717080644	4.55443431401001	-3.08074573690859	6.63772469335637	4.76553643044432	3.88852756151637	0.0435423239252261	13.0997364978429	4.84976376563285	0.811233035978098	-11.3141365350697	7.19900888051346	1.79847881714862	3.39572293128826	9.64753527777465	3.23505438664378	1.37941196298081	4.51793375954463	7.5445486012032	2.44033670232433	7.03732587921649	4.62603235477188	-4.46031321101233	0.94687082310549	-2.92833094385303	2.15721417581732	-4.59863981159542
38	7	5.59109448868241	1.05591116671934	7	3.64454565246197	6.94270207680374	2.98875407808272	4.12560106405922	3.95974019735861	6.95908549100074	4.07661241849253	1.22980425715463	2.6496565769457	2.13890099111968	3.52405648176596	4.30186584973339	4.06957548437122	4.44812846026145	7	4.86769949486905	2.78504066361311	4.79628271756413	5.25873965036269	4.46482488482018	-0.242420188173702	9.39112214077817	6.70573552016817	5.41021271390522	-4.72466428094629	14.4363911067901	3.70658581888506	1.97448774930359	-12.5570341200354	6.8917645850948	3.39315441103453	2.5229137539663	9.39858041908675	-3.71235834329215	2.65200906423475	1.73166755173301	8.86897059627883	1.11538320991665	8.60615329721722	6.05260268627843	1.81656413950378	1.54119744651198	8.15791196600838	1.47721503116481	-6.93713806096329
39	5.79853107317276	1.45211603399771	4.02098728332302	7	1.83189387589755	1.41010598825344	4.7778842385279	1	3.10206090684819	1	3.77492698482348	3.18782567841935	2.74107094667859	2.59031710811164	4.04967710292086	4.3258792700328	3.85669882472778	5.76475308125058	7	4.62980202068784	2.83574069321824	2.80547004354412	6.96686769388369	1.42915351276175	-6.3070181512619	5.79270070355949	8.13746581002238	7.91313525043232	-10.7814112309929	16.841635533737	4.24855352889646	4.15805888559799	4.24507182531115	6.00635897295016	-0.134307272941773	-0.478883230784431	1.542470653527	-7.0163559394512	7.28131742499548	3.38194048883249	6.73920732194546	2.58319605209786	10.0975329422001	1.88661117775621	-0.609425952161485	11.2215184623874	7.50316228386595	3.91263926808284	-8.12152343220238
40	5.58778402293799	2.65009526423508	1.48307348893718	3.82515762296567	3.52185411345423	2.3714361214786	3.93261306986975	1.92398621670372	6.88670714016474	6.69156987916533	1.30436264898144	6.05767022672759	5.38767812452799	3.92131753250303	1.67495721420016	2.4332813428055	3.23499389472989	3.34257680427158	1	7	3.63621384081417	1.88775446039025	2.80999867942261	-0.355921429268059	-3.02647843278017	10.0922854080012	4.13178065850797	8.50366906175561	-4.83301478618885	15.5334735240489	2.22277422124111	2.31209236027665	-7.15162825010513	9.51093839041946	2.01161104176851	4.88445222523995	8.9019150258344	-1.19686584855293	1.40949498681118	3.98500406544904	7.69456489737478	2.27816094902186	3.62716463501118	2.45828588547415	-3.4232945500729	-1.4430313887271	4.89402638230804	1.88277730463713	9.73153225316122
41	4.31555239623907	2.6648421442952	4.57780962875631	5.55326090527862	6.21353765585951	6.23429640761912	1.47597347784922	1.66086898821878	4.44323414420806	6.30019471076916	1.89541321793541	1.10264674571938	4.50269173764118	4.69145982222071	7	3.0095918049267	3.47498632394953	3.34086940300252	4.70556308202871	4.70220817501762	1.46964341073856	4.33895002278534	3.46712079604929	2.60987196856487	-8.06756199156178	8.5830508835072	9.66151920760691	3.65892203662392	-11.3213403848568	17.4699454025082	5.66766263808806	4.66929471813981	3.18066797940485	2.45954199176685	-2.7909632264937	3.72606319511061	-0.538533588287344	-2.38615048645269	4.57951616451063	2.63188680771336	8.53874784542449	1.96468338887677	6.8883154243819	7.1400779660841	-3.11414057160201	4.82067733651609	4.43227726334693	0.139904410074102	-3.64460439793144
42	6.43870769292455	4.32745185714787	4.08535073826595	7	1.41097110142147	6.62291473260346	2.10857336341003	4.2480220864387	6.24574687622574	2.94342150110445	3.64888718978049	1.23224004632134	2.91103347726556	1.89715864225585	1.96796534105023	1.14914777534557	4.93531827482452	1.36532415129624	4.23137300878528	3.2412809824381	5.25091282699729	2.54900765597315	3.99644345402558	4.18067916022897	-2.10375114842836	8.20847594156374	6.04676767833188	3.38734763743522	0.481501676018726	12.6963080170093	5.60651957494072	0.134411212938183	-10.8462153628967	7.47898123446095	3.19478376847775	3.18236135292238	9.75788796440344	1.75840497375561	-0.0732783793831083	3.7048707811432	9.17702272267941	0.954411101210882	6.36785106731295	6.9405835802024	-3.1501837329796	5.51760835663266	4.94968587271802	3.53350561635613	-4.86836974996921
43	5.80893547696406	6.52452026638293	1.23394311913954	5.19549434467671	2.96601469537681	1	1.64945303306065	4.45657206192731	5.14560914924211	3.73802480756124	3.68147640661729	1	4.66526470366847	2.77276621959012	4.93297536268969	5.044240909462	4.36379692202863	1.8453284648869	1.88110617395962	5.17435892771969	3.77764320030941	3.55204680336493	4.77571702714677	-0.524631395209742	1.27427165653526	8.57110813638703	6.56250899213964	2.92606135059191	-0.526658145792593	14.2175690750526	3.38301093242897	6.59315820697563	-10.6497747619879	8.58879355015796	-2.17458643982758	4.13588784343226	10.6875591877722	-3.35389578242767	1.83660604786426	-0.152626032836001	5.75114481534909	4.89937973069179	5.87090117998107	4.49599613379003	-3.76416080659118	4.05412213452156	1.50115613987265	4.5555441354613	2.71471063871747
44	2.78493490690346	2.80961834554392	3.02920547599611	7	2.04878109758771	3.28093434591956	3.6649663508857	3.2386042304188	6.06252964965864	6.51210087476121	2.08916960299492	2.55934675976531	2.6995277814256	2.64087838455038	3.40246067492853	6.93612128652403	3.75343932561216	3.49340543704383	1	3.62282313902277	2.19108698203448	1.90723693572078	4.03622906518096	1.31732592709081	1.19117378953799	2.83828073109292	-0.467693953849092	5.86877757317665	7.89963256620841	14.8632704821401	1.56459621372303	0.315594334760626	-3.58511731240727	8.31343491483216	0.498721501522004	3.27993256761255	4.82370459358773	-0.468902858900388	-0.419228975133739	4.40567292878663	14.3036899173425	1.0561726710592	10.3148580185241	5.27917072731702	5.3114628655004	10.3734138925985	-6.52388689037767	4.79028595589968	5.10887243865132
45	6.93545948279278	5.4763476750773	3.38767117251641	1.99629666344939	5.7014003081275	5.5712105050584	1.81888992420341	2.60436350043692	6.06451780069946	6.79320341715705	1.31985700123918	1	1.14675040004268	2.84712903994664	4.98687708012419	4.25973040222581	1.32036382052257	1.31481900147761	2.33812289364221	5.69857058531549	2.75765148996054	5.29197170789946	5.1252974630298	2.92441577706283	-1.34524071916969	2.19444170315654	4.80525985232014	5.4557418780046	2.78474420138466	15.2627757990345	6.05951986892367	-1.07701817658401	-3.37669550267925	7.13424092124531	-2.45829011742541	1.88244585497767	1.64028086197332	-1.16896489085619	-0.3744012884688	8.04269990703387	12.1470595111812	0.114348644595096	13.7811112734798	7.49365855261128	0.676153180516952	-0.545904591234293	-3.16884367352801	0.363670542350209	3.07850015482553
46	4.93298201272875	5.31370242258279	1	4.38553940138945	2.89474587868377	4.18105377639093	1.74026776999263	1	4.8889421611077	1.87984328424529	3.73973170782108	2.96838585939543	1	4.94910356716867	2.94008787864179	1	1.45782954012202	3.54562741986547	4.40638520560165	7	3.37516876140479	4.08517933471652	3.3824600622037	2.10561980621189	1.35286272170721	3.32634073271845	2.79608840551425	4.71459252047739	2.31964666794088	15.0070674568611	3.18856893366329	-2.9371009425018	-3.69144659091041	9.25975799810813	-1.61564458504998	3.10994744020313	5.70159386505668	0.784190251853446	2.41591706523478	8.5739088204089	13.601425691186	3.3574135076219	9.49206569240432	2.8986767543087	8.25817461586919	3.7805760470693	2.7677382620467	-0.409580092831516	-3.35507453140715
47	6.10997265575516	6.73253875533682	2.629116533252	4.46570571760828	3.35453862609456	1	1	6.35047201235623	4.8291871077895	3.04483903447449	5.95301175637003	1	3.19958956917814	2.89033799592646	1.77748079457331	6.20095722884202	4.97421284525203	3.06206810634361	3.84417897150995	7	3.81736240077929	5.09556552641098	3.16721200728839	-1.43354944003409	0.662900750412358	10.2168618655054	5.50111025849974	3.60353218841548	1.34670333881131	13.2757074967572	4.03360422548058	5.81399277859755	-10.2409043012965	6.83963274042622	0.0456340268981879	-0.196921313692853	11.0117192533046	-4.30447943040426	1.87354620035657	0.739467979749486	6.27134440877058	1.99942471386439	4.54473333107269	3.32972141687591	-1.97738693091579	4.13026739120038	-1.06590187525356	2.70210638078602	-8.40758921668553
48	7	4.13205503498464	3.51608729600624	4.87218724595583	2.80357309810186	3.21921830480239	1.44064136032798	3.16604804971573	7	3.31070454761257	6.02964558587206	1.06037521548901	2.00875228023847	1	4.78788479162023	1	2.45951075580474	2.20176865426594	2.55337858043085	4.55891570110613	1.04902291590157	2.06736518215782	3.82456036717916	2.39289869868912	-3.49819492384785	7.59382056400392	5.14710696706724	5.15767766743559	-1.12181858626959	14.4668829058	3.97386122992516	2.39274717746847	-12.1478747102487	8.32240750905748	0.0406245041181917	4.38113984524306	8.42002943952814	0.435764204042355	3.42262026155232	6.74100446350647	7.15284984364588	-2.24394980757334	7.54470327456485	7.00615787064947	-1.06729367863515	1.982123112618	-3.85037752724801	-0.123505601419151	-1.12814423555156
49	2.99523232893213	7	5.46949005614108	5.15442074975486	3.16508092032685	5.86172788100516	1.66497752548557	5.07800802796432	4.95248656703835	6.74610837758197	1.81308440045131	6.00272989597847	1.10813477168878	7	2.18390705885147	1.33899980562877	3.18945043332157	3.21556672867116	1	3.46056761220462	3.80257012186618	2.1479365158526	4.52436374724323	2.10744225040604	-10.1028915150233	8.30760498194742	7.03595926435818	2.78776580346166	-11.0411462816028	20.2044750503787	4.45887603473487	4.93719886577208	1.61328976912802	1.07183243782934	-3.07472121163599	5.90743615207357	5.80759646467276	-2.21301539889374	5.28294801503959	3.24916675255474	7.9311894923085	2.78318725194345	9.12682376300064	6.12709920523509	4.661205737437	10.1269696688899	8.61724912402297	-1.86071309531848	1.8244637978784
50	5.79647831479319	1	3.34359106163438	3.80014484987946	2.44555765241432	1	3.38735657796533	2.42468475072094	4.01541955128288	5.25892296711839	2.06429186736742	5.42122376149637	1	6.75027871833811	3.47903542262491	2.26669029537286	2.78625881607099	4.02686365058113	4.12180812428986	5.62914229745308	1.3905724296834	3.88893839412889	5.49389381775836	2.80858199471888	1.12396077600534	7.42634314413717	4.34243856896499	7.46158059692671	-0.839562528446075	14.2050933554223	3.41246948175303	2.0555093528744	-1.77145108968652	7.93674752722249	-2.76891559273083	0.373628030485504	12.6627906616493	0.993699241090276	-1.03330238539375	-0.375189935940504	6.61357570347171	-2.66833501150158	11.4685757195493	3.41927964847692	3.66437708853847	10.0374000538876	6.21528037922835	6.63331605980348	3.93128636738587
51	4.36977216126009	3.60428392807817	2.94595633894405	4.60513736124051	4.02104897044022	3.83264349717468	2.38206518717064	1	3.44155541291724	4.96819926926825	1	2.28513192884978	1.20266003148226	4.33210730869846	2.32458910761229	4.45403622694639	1.99487486855301	3.60742936898582	2.4687937137894	3.82323892089903	3.92226545851215	3.61638282723941	6.78768325353782	3.86798160171259	2.91296825081319	2.13837607557298	2.08216894259331	5.93798459745077	6.52664229842416	13.4451972330481	3.51480685915945	0.428165644704498	-2.02120545275313	10.4176968945553	-0.808628062044106	5.14379563859606	4.32704289310538	-1.94753783906403	-0.702426402517907	4.6134032077223	12.1233697411562	-0.296708409991962	9.95858480967962	0.950567645902709	12.0238413633774	10.4476263409087	-4.86592757084835	0.969872624507594	-3.58825809619822
52	3.99652120693056	6.6394447260791	1	4.90913010655145	5.40228133262095	5.99540637367986	3.8735992630201	2.19621987763125	5.46432402454658	7	3.24638349554791	3.19523476906391	5.88361438102653	2.28199732116406	3.03646141943138	4.423491407287	2.40160634785895	4.17518946388213	3.34025681499538	4.17158401385485	6.59743114131812	4.09945345437725	2.96109952969063	3.74871374397596	2.50391920033769	0.660686998272179	5.44183355374369	8.34289540973587	6.6777728902697	14.6420758259307	5.80942641098859	-0.407089325595373	-0.959234453427292	11.1848955526661	0.821435784954269	5.57551438477638	7.46799830640171	-2.86126471958006	0.477384591004739	1.50752949442862	9.99129752659244	1.53413159871657	7.35615474542766	3.8357709377631	-4.89930215157473	-1.2864058122357	5.51231915511325	4.87655355581696	6.80090117390318
53	7	1	2.19878646107464	4.1901603327318	1.62057975255592	2.26528070583133	3.23924195767106	1	3.82924168557886	7	2.34332435382086	4.71856294692407	5.09740619168889	2.02164414942292	1.93405477101008	1.67291987091829	1.7822071417406	1	4.65010148017897	5.14891780826837	1.58179247443432	2.97596914795375	6.77317042463633	1.56587207268203	0.57156150616183	8.50533679231003	3.63540761180837	9.57970314197793	-1.02397133989079	13.6446197283853	2.51273093312901	1.92896357358036	-2.75250499899327	9.46698176466835	-2.95018247892611	0.484760893518177	12.1054859834481	-1.18825262478073	-0.806536070020355	-1.52644001278818	6.08269924284639	-1.43944517348855	11.1432974757009	3.96164896558557	8.26254577897161	3.95051884202177	-4.25417523818173	-0.734618782867817	3.66816129213105
54	5.34967990841624	5.28570176287428	3.76208790767471	7	7	2.51235183490543	1	2.79150575770759	7	7	2.53411359777535	2.23395647311755	3.18459061585578	4.88929918495102	1.26628971117109	2.43253761024486	2.176704869401	5.60930490160361	4.03447001829266	4.26024605454844	1.94305150189156	7	7	1.79470541085202	1.78882349492567	2.81111031363952	4.07649897121692	3.34570163751335	2.26032170434085	13.5904179712264	2.73173334672987	2.62528861219365	-1.09027669244501	10.8078457139251	3.19216625483547	1.15693309701746	7.67141887312016	-2.17754051228826	1.947498020902	6.20069996137233	13.8828274598895	-0.619126389887633	10.579157651116	5.25279516394743	0.883125903647007	4.73767782888932	0.978018471871871	0.58617468877402	8.07152321649829
55	3.74712629053449	2.13644061609823	1	6.63978725169081	6.44802624109246	4.66246964569403	1.59988344835973	3.55213276858944	1.29021079256078	5.46400872354386	1.67833640912212	3.85314725891993	1.1815028132036	1.19857458732116	4.20093139785688	3.1795830460775	5.38017789472042	3.42820652380721	7	6.04341757131887	1.01835511971341	2.20069058491054	6.7233170396036	2.95040094802933	-9.95947514801915	9.57534081951258	5.69417771786304	3.06616472018695	-9.80301208493441	15.9768701562211	4.91718943769593	2.81434446848334	-0.376762287326147	5.54840012094413	1.27188719617652	4.27676657388101	5.61222789660611	-9.32546660306634	9.66015045519945	7.99942618780405	2.43521030363978	5.31842147124094	6.76947168019999	2.70933682844271	3.37026863415699	2.22206933638439	-3.80402832303157	-0.803610226893479	-0.104999054392523
56	5.79666072358968	1.28346597626231	1.84546390354695	6.8804753891708	4.96496743197345	4.42533050365468	4.79016042001017	2.4415653819544	2.71174367154111	6.12068529635476	1	7	2.34964618458708	3.05691302089371	4.4754584797115	2.25630895418707	3.61119287762952	4.06775218370955	6.04206549500712	5.13919575165125	1	3.40391344986809	1.18174156078273	2.56048703145138	0.91115475539452	3.59274981837266	2.00768192851673	2.8528129822387	5.9457243972282	13.7514136889795	1.17599073211763	1.28491955997658	-0.502790269763605	8.27004200924898	1.51511013749254	3.04050651223444	6.88453794640199	-2.27359824691317	0.374530497070024	6.92177710152394	10.8346100578637	0.420774973182323	8.36077148196822	6.96022971480739	-0.677546272635074	4.04336915846058	-2.14877811626821	6.13128739713137	5.97842001538375
57	7	4.87460378273685	3.09039550923689	2.8790150292106	5.21239962619205	6.20487815559709	2.11377557425016	2.36227684332356	4.20239879793602	6.34336576175027	2.73336172008162	5.93977654090377	3.4443834121243	1.78452498218825	3.62107195214523	3.19421310230347	2.96875897429784	3.01566719019692	2.34741913991844	4.0225395349741	4.81086427987223	1.57238192204317	4.58149168103487	0.770404180470785	0.534364149482686	0.250355737551933	3.10226283833841	6.45240915955662	2.84418094223418	15.5389760385757	3.67240177498767	0.798566009267384	-3.21235968039665	7.62960321094447	-0.801859566664809	1.33867421983645	3.33836882498062	-0.647561820527024	1.03580828319022	7.18515261593145	13.9328850563108	2.03430492596549	11.9533567811367	4.449830344778	-0.768132832938142	2.02867142852363	-2.38129126412163	-0.792208262915327	-4.32427162546382
58	6.7984592060412	4.23991836838722	4.72624321291444	6.54783477438356	1.76645992152493	5.37936092386709	1	2.09720429513546	4.51570449193438	2.08293110433388	1.57840742678697	4.34510383890148	1.39043202793676	7	3.4784186450543	2.03019135076445	1.62974437017294	3.95670052847491	5.77356172839567	4.81872453069934	2.29776921736245	1.65341139229932	3.86111453913102	4.14177000032518	-3.14874910335336	7.46124128159601	6.7209303291851	5.35991956676166	-0.501707950462241	13.0999541416713	5.03533888476571	-0.66121014224316	-12.0994823477485	8.07621649967191	2.09691155720582	2.7232632731028	11.0679069273561	2.19941268915419	-0.090520373184991	3.83928436129634	6.92334115578274	1.47706101737415	4.45340735516264	7.05491045681678	-0.400064850194247	-0.6910796585732	-0.487346030281252	3.37193168293674	-3.84398558264885
59	5.82412410069152	4.88752061503316	3.87102236592468	6.00147775784973	1	1.35997923791483	3.9116992248002	5.53576871534853	3.94803298853691	7	2.97394431986362	1.93640525404526	3.18669402684462	1	5.90579283203004	2.83398797007764	1	1.07585653235815	1.83159486957341	4.88496386349592	6.04038011416128	2.84135747949271	1.96601510617462	8.03733568564764	-1.59514707445173	4.8130703880749	4.11109855909173	5.91235308251936	-1.63791462798353	13.1471513217618	7.13485549494902	0.35435196065793	-10.8003240705421	7.74735262994514	0.51051469778116	5.6906498245455	7.23599915190761	0.980302571955731	3.68347645174671	5.84240423532029	8.23277072309398	-0.692920773617512	7.61368069663154	3.03456579238534	-2.09262293831647	1.63971060365744	3.40617021970042	6.49758651974581	6.78820953090712
60	6.18367957152883	6.51299716698857	2.8732919456189	2.92791249206059	5.14076219946487	5.47939058092814	1.39845523387394	2.50469942395843	4.47733552070033	6.86825038138431	3.95444036675529	1.10662598735296	5.12360676682952	2.88683739756853	1.99440335740102	3.25089415863452	3.33311684182588	4.8338273884859	3.73426305825248	7	3.37908131246474	7	3.2945400683925	1.01903120803099	2.25830519074565	1.39892846423811	3.41764684235598	4.71289005341084	1.73474045077882	14.1768139192617	3.94072282436021	-0.679786452305462	-3.81626145419034	9.59517439475785	-0.102625083831547	0.350995565978149	2.61603192316855	-1.23331463213001	-0.181560624292694	6.74544681423853	13.7835770890387	0.893739346706477	13.8547660175749	3.86444413375985	-3.71981684641014	1.1209396821947	-2.88858791120724	-1.19612954085711	-13.0510417007219
61	4.75441264215557	5.80652969721391	6.12770841229394	4.54298279884032	6.38009989186794	2.37684060538354	2.35005023023753	2.34913029979968	5.17770404613617	2.93540346900131	2.62009773076031	7	6.12740964040315	6.06877686015798	6.39781934687115	4.10525109593959	1.42036289320535	2.45091518276323	5.33497157419637	4.04244652127971	1.81127818236927	4.36430932277091	3.31455201777844	3.08380982241287	-8.55972403256897	10.3065306761868	6.77942844261948	1.43414088556635	-7.53190173331313	18.7729479952391	4.39332299160672	7.83709510872044	2.23568717346855	2.89430110623859	-1.53407556457159	1.61519598815045	4.17762151077064	-1.67994114793515	6.42750888575739	3.97670789942592	5.77252004653539	1.0340904975035	7.81167564945236	3.14451257228406	6.79887385326684	10.7480019727005	-3.33912507779835	3.61097674640378	-0.0850736293523813
62	5.79163043353387	4.03077133182867	1.63872697380625	1	5.9294383566505	2.16626208571708	1.68778530815334	3.5839467636453	3.96267750820925	3.27101907135704	3.00940837951813	5.20620588489194	6.37838131730754	5.12619957544063	2.59365109539855	1.71415631555377	5.14950928706211	2.37714612186191	2.82511680241412	3.07898563897755	2.18793512589413	2.61749394852703	7	3.7587456941732	0.330370492662654	-0.458422147279339	0.941505256778677	3.25161828663332	5.49686179586291	12.8069968530197	2.40454040663922	-0.0103337151279	-2.63404749673646	10.3594198984099	1.78116937623632	2.40519311303333	5.83875648136024	-2.97677392501986	3.41545056812612	3.5274313916863	9.56224812550289	4.67546268801056	9.96839540393769	4.35442031535003	-8.43562897232071	7.59802939041063	2.44720896916402	0.646990376007841	7.71034676526914
63	6.5511472272739	7	3.17696153408419	5.50500499277688	1.8652095157511	1	1.97277548179185	5.60669460578407	5.87751068367447	3.69440686221875	1.17823341205997	3.11299096468394	2.45959901385409	2.23838048584985	3.31611877547075	1.16800217090291	1.96658348320733	1.83166135247249	3.44474811565929	4.20718410679022	4.16214284972859	2.73122510443518	4.97119436260322	5.97066485669585	-0.111081101724868	6.422057635175	5.0705129281697	7.92918768013505	-1.75648089745443	13.8418888732008	7.03350930491269	0.161717875129102	-11.5886399518777	8.24034649173273	-0.0680307585283555	5.75336169320823	7.83958065159402	3.63464951278904	3.80975324596084	5.5004878865472	9.58024020093489	-1.48926923392257	9.03774232619908	2.69489572326668	-1.18217371829861	5.93921134999491	5.71217496809972	-0.70899115194274	2.09212358176232
64	7	2.55259686839569	4.22344517574082	2.3531610419397	6.16127768391989	3.06269553491013	3.72022517528204	1	7	4.92864312936231	1.50666731211215	5.1870869116943	4.30875444311949	1.6967090060249	1.07934714747506	1.49181931745145	4.08081194222598	1.68666364218554	4.74281763612702	5.24197681035633	1.37088101787771	1.11969147145765	2.37895981844208	4.15011830120406	-0.15529547027009	2.05545151787814	0.99549866551095	3.02674046160233	4.74626460697257	14.5159979724803	3.2863597906793	-1.72575511422263	-4.41698099867852	9.33973595093282	1.99469572171191	1.62707511407687	6.54865054964465	-2.44092108223587	2.17985440052525	3.39785792169188	11.0900229934617	3.97367968494199	7.39835951644426	4.01096085504777	-5.64268996870151	0.901405020804743	-0.538512290319437	1.23590546168156	0.0425711164044659
65	5.82867046364063	1.8125436565256	1.67899511311119	6.13263299092452	4.21129374588421	2.10921158993197	3.65483463238477	1	5.88150982491915	1.97367208951267	1	3.52297984499254	6.41548281440876	1.06762379267741	1.5709842842475	1.8989827025344	3.3478474185666	2.69602602054806	2.99956803303924	1.22159659924506	2.4255726799133	6.648400186186	5.73177100611984	2.250533666002	2.32804612306369	0.776499263557241	2.79480518146605	2.49070569108256	5.39929890437945	17.0876264546664	0.167544988108046	-0.375681287705527	-0.699408750017454	8.55177422708232	-0.176417234673455	3.39867044547729	7.9576744824715	0.130030262034492	-1.90203623444	6.32787475019296	11.2208559395177	-0.595960657379954	7.74328482026837	3.04903149977413	1.47476341191469	-5.09248807131047	3.20819417274062	3.25825823064789	-0.315775718002779
66	6.95135579905633	5.06012276125489	4.01540710399403	5.85407483215564	2.10308994963514	3.09806114425953	1.47444103660517	1	1.89251115071885	1.20665265985787	1.87147871821882	3.05414015281503	2.0234793462865	5.7563363539421	5.01117538879592	1	5.74436650627997	1	1.70860075499266	6.29407769108805	2.38806511624481	2.49196445609359	1.82484654777271	6.1347585732654	-1.55403796665672	4.19901813030172	5.71215225874381	5.69211014659399	-2.92027418197327	13.4930266376131	7.25321040702673	0.11531484549382	-10.6035450803522	7.49259353138042	0.959167788046281	6.08162573261646	6.89374511846099	1.88971577348404	2.26387028447075	7.59121086102927	8.7246798944299	-1.04695157085211	7.35036833319343	4.66645124904847	-0.273392548437693	-2.20873766112483	7.27040521905243	2.6249194430722	0.869077013940268
67	5.30494819288476	1.42443293875819	3.31988885938592	3.57092965804319	2.34536981230373	1.79598905034835	1.47214294174321	3.49086970112937	3.54229823076544	5.51347452462364	4.12632904670173	4.71221036567306	1	2.27599079337121	3.22299501413072	1.0935124332209	6.078264238005	2.11772147793924	4.09345749263238	7	1.92745531738037	2.64250013583283	4.81538884347832	2.05851818629931	0.710597409527486	7.58766491205668	4.33693922051185	7.45252569820991	-1.78638509904627	14.1667286557711	2.34153157551048	1.13656623943215	-0.814523168780601	7.22950349260971	-3.08448271814585	0.936878053945026	13.4801288750575	-0.16166358331379	-0.0944653256728376	-0.229107689058771	6.70321827614183	-2.98805929915288	10.6331948281747	3.9884196256914	3.38026827666833	3.33890881584608	6.82828273642413	2.97593513044303	-4.38163708668593
68	5.54562315519477	2.69710169170908	1.03462296648066	3.47739456310984	3.02967875249246	1.44114454145201	3.39812651060511	1.70523366622857	5.73100751525373	2.19867184267393	3.80731256164657	5.09876413711587	4.05917822389512	1.1827239737674	6.56899604743487	1.20100022886121	4.6784672168921	5.6320400946038	3.95534154880717	6.88515171269817	1	1.95911022787913	4.19443459981561	0.715486938767108	-0.724469181741942	6.69250107695036	5.94459869713597	7.7616118742708	-1.56956158896193	14.0328005049285	2.76876836236348	0.969672303140115	-3.61299241032475	8.10497313804242	-3.77070907218955	0.989989988018398	12.5516092074893	0.511115748703135	-2.15943142442545	-1.47044769453569	6.06504319112914	-2.5637750992479	8.52437630106471	3.9278755884804	8.5970995586436	-1.41996057568717	4.68167328032954	5.44554094808325	-15.5017326809832
69	3.17242736556056	3.69776956085116	1.63337391235367	6.41992706993595	3.79681694472407	1.68980174709424	4.27820458428287	1	5.61667458545375	5.49281272138324	3.86078938065922	1.12336415063147	4.93429552124432	5.03275991824231	2.52370575945278	1.82501948754541	2.35320054958052	3.19120088459789	6.23104286335522	5.76622264344851	5.25746042824706	3.07515097536498	6.01054756598634	-2.24750633937553	2.78775371578119	2.05987498716264	1.2764631791112	2.93530955101065	4.33791904874031	17.1492295052495	2.48593220163609	-1.59760897427558	-2.08510723415906	13.3144342147491	0.649204379193034	1.0823727032457	6.43314610172102	0.157386224101503	1.40636200653435	5.52438779305442	12.5418813918154	-1.49219510804791	6.99077146113744	0.796722129841904	-6.8498225259429	9.36315601088522	-3.95359233462455	4.76871906839822	3.66538977403468
70	3.03961326583613	4.47873174360234	3.74396175977526	6.22504707965263	6.19072961128312	4.49194451838	1.46729451588561	5.12492417348487	4.48316252921082	6.17624863625566	2.69204468624022	3.02937497173311	2.9223597986223	1.41988833996695	1.72887705573288	3.79189002337877	2.64301319666154	4.66287376900684	6.15977640091508	5.5085853627462	1.51230570765219	3.6212402430294	4.71757353659194	1.07225757113736	0.0822064135796433	3.56798950702865	3.64634421284334	5.02178988133252	3.6664131672935	14.9856757756972	3.36657539691652	-1.38096854207944	0.701773884390293	9.97406649830802	-0.038491770858972	2.20073473675872	5.84155790514014	-2.4823798132457	2.23894937581846	4.58018438823226	12.188520660934	0.199652897932618	6.89023207447857	6.97333471138599	-0.593359402811065	1.45762762138482	7.75534201053984	1.02333433945693	-5.22525943305383
71	4.02456943134589	5.25663793509286	3.07870064903872	7	6.57620540854007	3.54811169720136	3.129270408708	2.93477077846484	6.85527277262064	5.2437393896255	1	1.39883368687885	7	4.69500553533246	1.88926286107531	1	1.43800059660107	1	1.09545035665848	3.89274453121123	1.51831085736469	1.70929280669388	7	0.921690540555281	1.70136416395443	3.07625979196189	4.58372042506367	4.85657014533831	2.5889572889037	13.7525831222987	3.34585647778349	2.55653812795202	-1.46049239600248	10.3208918716191	3.30478177006712	1.63351132409015	8.2325393332622	-2.39751543948005	1.43968612698677	6.68175840342772	13.5121490262116	0.609388484561739	10.5792410179927	1.21855882031506	0.490050945629417	-3.38846021293525	4.72932611249038	0.78102540897047	-3.24200575986245
72	3.8458201235226	5.97533373986926	1.71637788255491	5.80226267520879	6.67273471560119	2.319420056615	1	4.50410162994317	6.55584886823969	5.80390821691379	2.74030308489331	1	1.18034797650391	1	3.26648458247681	1.02767831267007	4.12905961253617	1	3.37411838999823	6.24932021081466	1.37065765982827	4.63510817963551	4.96274823381886	-0.20282647201513	2.36981638375738	1.68881652951294	3.43851750798682	3.15049553237245	2.99202554970812	13.9519083868264	4.47685032960161	-0.0472405844669121	-3.06452522111776	8.3550911339869	0.692649202656456	2.2317376376437	5.90892091534027	-0.870738005996274	3.13827418894634	6.2674933776917	16.1125063548818	-1.57997925157048	6.72673244660149	2.54395873701195	2.13999415448427	0.82703222775956	4.6895123837993	2.24889935077154	3.61916809875372
73	6.86374980599704	4.16774154469413	1.95689037730912	4.79111177095711	2.50426423241434	2.8352430580385	1.58454838545235	2.07792528882441	3.54521381931085	3.12168795380006	1.56648556549441	3.24273248844594	1.36789303245675	4.11869380787577	1	1.88536411871164	5.3262262442561	6.4250470628448	5.67217121674072	5.65434327164571	1.16057958302473	4.23803077298436	4.23511555945931	3.29223115280966	-0.732463868296181	0.107883064620922	2.10701941849262	7.70060561196437	5.1291305626656	15.0308179837275	0.625307050278782	-2.62864029786122	-2.34021010409319	10.8707994638049	-2.15207119162912	4.63669189514956	2.49656942797615	0.862640069917386	2.8329229056132	5.6834093838138	12.631999659002	-0.505895258340929	5.17038988406711	6.62349801657803	-5.08485621020417	-4.36202269174138	5.03726460026035	1.69313073503322	-4.9310725328999
74	4.94548383204547	3.54218684541011	3.54287776825366	4.553183546211	3.27333901770712	3.3115523033249	2.51276720855509	1	3.63811040454462	6.79944038362719	2.40592097299217	2.2293952164678	1.25992530493917	3.0575985748293	1.72026952011138	1.60083715695006	5.72131323143788	5.42868031437727	2.77029219291589	4.43767590712552	4.17258667264034	3.27889460122778	4.97023338110996	3.256064369059	5.05766775103082	3.75381557601285	1.97057447128024	6.77677899155757	6.14954229183827	13.3906258939931	3.0488366530908	-0.719618811730563	-2.24009835224427	9.27804566990061	0.199822580368749	3.90368351511278	5.0868274312423	-2.84419525653456	1.29246342780885	5.29306560752517	12.6429437356822	-0.966322752241671	10.419061504237	4.42612383340818	1.5440374344914	9.46348985278183	-5.06635915688816	-1.14015532275268	0.155170301273301
75	3.82454628005544	3.14168658633247	5.90075456826549	4.90567597154879	5.82973680497647	2.74921311581936	2.78314534480905	2.33193999167678	6.85898841418492	5.70803957282296	1	1	5.40235764050195	1	3.90322754073577	1.33163726953638	4.75126932368524	2.44911771508199	2.13417296987894	4.24391648197844	1.55634569518143	1	4.458400646727	1.36041847337671	-7.78699350205266	10.2282886372836	9.0504240841005	4.69030161076386	-10.9172614972981	16.2131250588107	7.12852292263574	5.53546420061308	2.43451474626501	1.83939088065657	-3.27089370927623	3.30296630888543	0.639264684696995	-2.39514638400769	5.72460586997801	0.684764100968099	9.90520693930662	2.98048077950788	5.72888232365315	8.61064272008057	-0.92846551735886	5.33093394757786	-3.3086859489902	-2.21968311220965	-7.2222435194716
76	3.71684120535864	6.87502633528447	6.87008610793598	4.66175576333402	3.4358198874423	6.20298071438045	2.63515719193411	4.39521925978258	5.57096898009872	6.90000649113419	1.82173953664014	6.04966103001707	1	6.06932197206476	3.73525188660381	5.66235433630657	3.55150624145877	4.46250736283482	4.85676565073276	2.3933613316156	4.66867946566191	6.26327898393443	3.72839398961683	2.03038992695664	-9.94786483192158	9.7380250323876	6.68547663647453	2.72980485245092	-10.4960820952079	19.2818156969833	5.76970144151473	5.23015443358263	1.58743511411609	0.738363688743823	-2.82895544359224	4.70304607986995	5.13469649458911	-1.8955625500582	6.15880404518042	3.35571199445642	6.50766413133467	2.25028103179371	9.26990822848486	5.29526360484189	-7.21877633265506	10.343799056343	-6.7499644329661	4.01011794150957	1.25330349774912
77	5.89079588550573	6.30313391854052	1.49138666186959	6.0501211018692	1.75048876091325	2.16373855066368	1	4.25219599868486	7	6.46875214208352	2.87367785049498	3.51878542936266	1.86064507670892	3.56171941684366	5.66143278127701	2.29256173305084	1.29043855041179	1.38055966223308	1	3.50641340947124	6.10163685406979	1.39261602538815	6.66662216196034	4.2667875094913	-2.26198865293993	7.52098137501064	7.27791766190189	5.7846155946962	-5.39892659154103	14.6217815195092	3.30919789094253	2.17934790330993	-11.5871999641238	5.55520203187112	0.181783556120502	-0.725309759918245	7.82162226615434	-2.81603490871145	3.3226511735291	4.10174644193147	11.5054822998341	2.65007416688611	6.67173791772538	3.52890123179258	-6.85125367995418	5.44473558618828	1.70602289520507	6.55049205337658	11.9779286792062
78	6.48239491443264	5.88545618379233	5.10281117406917	5.73076743909545	2.19419356262168	3.37418810669278	1.31672048637537	5.30823410686487	3.00385319420725	6.63473754682676	2.70156205338789	3.33135781099349	7	4.84913845602428	4.59702581054867	1	4.94900584068506	1.50233510124005	1.84146465540436	5.77913780726405	4.52097246976871	1.46066552257134	1	5.98601509679966	-0.947640073537328	3.94329864624611	5.98261108594744	5.25512864505849	-2.15170573035596	13.3902000829729	7.80379418740759	-0.0786428950926613	-10.6454059626874	7.71474115134041	1.73835296525088	5.65376385313991	6.79571056963303	2.7443364858301	3.12781254021209	6.91571514866723	8.86048393418378	-0.861735986136139	8.12144670638937	4.45074099565463	-0.201584596841324	2.60996988460189	7.22040467127323	1.95598996617391	1.16606887784674
79	7	6.65123847800673	2.11396323260823	6.95691895887072	2.93300316375844	6.09868341718365	1	4.55147598682223	4.39641379276191	3.65398820908396	4.09199596401853	1	2.64168620653818	1.91788653918704	1.48024717631406	1.36222708990069	2.83893206767651	1.42779243047966	1.69357783593915	5.76319213391995	1	3.31278851883863	4.93734774325035	6.07942534659167	-1.21297892408775	6.13981408036976	5.06658065958739	6.04405342287544	-0.983749647055261	15.6576905737021	6.62150430766951	0.817311232153214	-9.52594240119172	8.27893657098705	0.248949760946901	4.12866797765583	6.864539801843	0.844981789836193	3.31447794846328	5.84751984859541	6.51326002492083	0.682184355700824	7.41354998314876	2.83425971764482	1.45945917787541	0.187657980066217	4.52861620773074	2.79438365791117	0.533924959042309
80	6.75984520492628	2.64300600969786	1.00219234719007	3.75501528328327	3.71781937543771	2.74612886172694	4.92232343150707	1.45007771904694	7	7	3.41256610833849	3.30939506576174	3.04781329398687	3.1891552948641	2.52622105020262	5.06401724445499	3.55432040876241	1.52758988431056	2.24516778949398	6.35572243490746	3.70346347368238	1.64785698022144	4.38647069405328	-2.26630279272351	-2.87961016180072	10.3801024544007	5.17718823918247	7.47036050112489	-6.11873942612795	15.4347526271877	0.929779368036648	1.93638815011252	-6.84706398952383	8.69992147133234	2.12003515688317	6.28915057308856	8.38287185760793	-0.811875961988431	1.85036112078271	3.79363488594196	7.64612027994646	3.86102606688894	5.74923900844482	1.36165273945034	7.89126762495335	4.93055435252141	2.98060833512426	6.19016881229048	6.58330413104413
81	4.43580514569822	1.04697064815755	1.59290746122779	6.44401772547415	5.22701430507432	1.75106824735825	2.07026236534453	5.52006737144082	1.82633271069441	5.27902047678841	4.17749720978863	5.5256253462403	3.23898780731603	2.27520642465139	3.55744194513335	2.29140053113383	3.37814365528176	4.29880043309813	1	3.45049987700039	2.11203329800734	5.53204906156469	4.47051635425734	1.22648084164895	1.43771826709664	3.13060622390355	2.48916074311417	1.98551202627943	7.01812801181784	14.6560980218964	0.496899275946971	0.439657746405011	-2.03971743294436	8.11694102418965	1.079903802403	3.86068723907737	5.40657542212457	-0.783988409458951	-0.798151028650027	6.89486682396258	12.8239830955979	0.188417766216037	10.1332794988323	7.36255263811125	0.114134504608304	5.05652894063272	5.23786926681858	4.02530136503009	-2.96714553981395
82	7	5.01675033264455	4.42907832144726	6.18343551698679	1.69356190085397	6.50510687517247	2.8808694432123	3.95379065956445	5.52983473637875	3.31126391073162	3.95193761350839	1.26174623609242	3.1085157510976	2.59404087934441	1.2074259670009	3.5539919709515	3.73568631118884	1	1.08234110832857	3.31614414744986	5.53427439109205	2.01092746500925	3.95258267022857	4.25006702822711	-2.45642513545127	6.72635499434183	5.59620006740153	3.70982009557813	-0.0765610588003349	11.6532384229617	5.83696448396473	0.114965307255198	-11.0499733314698	6.69012829142878	3.51076831595927	3.86477699871335	10.08011885321	2.08409674967276	-0.835163569214962	4.06855298983594	7.88602586653096	1.46926301487931	6.41647116128329	5.26137401405854	-4.04082879675477	5.49456067755493	-0.642353480965373	2.92714918047791	5.49168058212908
83	4.260947665158	6.73955162595749	7	4.82798948170271	6.07441061582982	2.84853206802644	2.35639207767026	1.05639759631571	5.07290513485612	2.66544604168781	3.29088620006783	6.89728542537466	6.09170406708108	5.52507857529344	3.13603429606585	5.02318851903035	1.79202694761087	2.57685320928068	3.58198907206873	4.15551410330657	1.32482325565724	3.49283175274775	3.27549040374845	2.14320466698548	-8.65082307694004	10.5280491532229	6.75393622365333	0.530851292736854	-7.09550500631555	18.6495314025141	3.98137824400683	6.94079876109097	3.23451450620838	2.46900298304691	-2.60155576039317	2.55585903641726	3.4620124592994	-1.08725874035104	6.16856685981004	3.41457957340025	5.77373156053142	1.1034990169087	8.81458664083714	3.3173344735815	5.95574815871614	9.88934211633818	9.08252726376221	-1.5838344698053	-0.3562315886178
84	4.352506801691	3.56838767206982	5.20018811816625	5.3845560677314	6.64316175284413	3.04390073587489	1.39312197359648	3.74378944552719	2.07716547682469	2.57836753452851	1.48478980914807	3.30659776294719	1	6.38886938336178	5.39195146826587	1	4.924833215445	7	4.11342311040239	4.07856304950237	3.92130556551037	5.76943344932962	4.36166467805497	3.13568503622029	-9.06076594588275	11.4355881285659	8.04620687973954	4.08898788827944	-10.047643661647	18.1938245486478	5.3821684909991	4.9547111856558	4.64463466186857	1.77504284882899	-3.09772980294596	2.24500503351671	1.66876327490883	-3.2842021532761	4.30690613581779	0.106258814571274	8.15008840002389	3.44424647525036	7.68850577528651	4.02102980188353	-1.34549242524533	0.202420754622034	2.76866881618619	1.4259622182166	-3.29546785114119
85	5.10191194881953	2.35354911310542	2.03448128133447	4.29616453709801	2.48469178679914	3.86385527374479	4.08543642472128	2.78291495562095	4.08841485558463	1.56465647258824	2.91630679177138	4.31543997472238	2.82128250366911	1.2466928046779	6.28533027883346	1.77115790498331	3.61186467003676	4.70721387863996	3.80079789970562	6.81418120112845	1.10473061390543	1.01621461103565	5.57225144591871	1.46725575774149	0.203857931746202	7.22914957167599	5.34225253155817	7.08574637730128	-2.97425799615394	14.173173009086	2.95687714980577	0.835891989335897	-3.17722117334114	6.51180972360706	-4.39992421410339	1.02876207661436	13.2583584859793	1.22054277812554	-1.38675449758753	-1.82812986226354	6.80498806778	-0.654886386483895	10.273151598265	3.43965270932847	8.74236299762741	-2.6065420013081	5.15264466331019	6.02445648289018	-15.5592510906627
86	5.50191793885525	3.89110809216309	4.11632459841837	4.17823898850207	2.67323490081539	1.60568691305259	4.24908690218361	7	4.83431854120373	7	3.79976933729855	1	7	1.4508996639199	2.09301555009037	2.44991285885713	3.07594881795715	2.19010172668861	2.32992407333965	6.37290883992056	5.09791539888469	2.4912794169056	5.99461173399218	9.24767435008428	0.134040014890184	6.15341837599333	5.91197093217442	7.23846471168154	-0.040561712082216	13.9905971528349	5.88223222633707	-0.106895476358737	-11.2850217293184	4.54521402154301	1.11623129671538	6.88340177970016	7.31752700452045	3.12135073506894	2.60884539008685	4.37367084367811	6.84964800021756	-2.21656333242541	7.39306038179551	2.85208270838157	-3.81259488438815	2.8381843369015	1.6685295462997	2.76532583779433	2.85615392790629
87	6.6990163116968	3.41641163912409	1.97468252437416	6.61158906677168	6.1861927817026	3.83195811508049	6.79630760439895	3.08389563834823	6.7120658246621	1	2.21529377580672	2.51657500157266	1.80986481141752	1	2.06172297386268	3.33149468239851	4.70570386680448	3.75032348218181	5.33276864748877	3.4256244120606	4.75753926266119	1	4.83761389772441	-1.34309305477117	-3.47648063393738	10.0090736132391	7.02740882963299	7.1528863192306	0.108813377661674	14.9222439539132	5.57059310634503	-2.79141226422844	-9.03954835469901	8.31842279500055	3.2600008425406	4.76174880816482	11.2544463341867	3.1989384482698	-0.431387858193731	4.31169807699158	10.5349104071826	3.75454261294899	8.20606799141891	3.63488277328612	5.22177127985389	-0.660728667407118	1.51188090318984	9.83337913415902	10.6254318183837
88	4.6052379162797	6.79510314378333	4.03411105565759	6.15438726833865	5.36949811555263	2.45482321070989	1.76142577165274	3.39337123453521	6.49014884522339	6.51884261176333	2.82928115875862	4.5213536744106	2.07117572638866	3.17453699690192	6.17448023020344	1.45938549843869	3.66955635621144	3.32391583896639	1.87437602815235	6.72369120730414	5.97545955564203	1	5.47622327573253	0.109587055109863	0.244602816647141	3.05626066598415	2.86302357943637	3.78120291606901	2.5227624125097	15.2347665036196	4.71552282657916	-0.0415759475700921	-1.82604783739418	10.5915102154914	-0.350433075753504	-0.904000641733524	8.31509018424185	-1.47385499139475	3.09718396693047	3.82714311971907	16.7466845259448	0.392306052645226	8.10383113193709	2.29564722131323	7.24629702096411	6.50568248269136	-6.40737169652059	-1.80500475722018	9.45017981601479
89	6.84845042277329	2.32710918384622	1	3.85490730511779	3.91977856960844	2.56356872263333	4.03390349409559	1.0477021339746	6.25024253249741	5.37814911928001	3.10439064137734	7	2.76004178021053	2.30358210028714	1	4.45073133177427	3.53095325387945	3.47288781256882	2.92007123334641	4.60689229401022	1.02886693946693	1	5.8807662931395	-2.10292651816554	-4.54105073424139	9.80421924293632	3.97869871736247	9.62329486763432	-6.05714777647424	15.4336248214194	1.99869143860806	2.83653349268268	-7.12806529928631	9.90148349049575	2.08975239973182	4.20414646825031	7.35841165326733	-1.89208286943076	1.08627898440138	1.17286577297586	7.63457881043655	3.13425310362321	6.23108472643695	2.67544778890149	-1.47192008174231	3.42022984131009	3.63975147618637	4.55312234868742	1.73630056925102
90	7	6.97855720848006	2.80560199015491	7	2.43174589338789	4.21210339443528	4.98417486433629	4.21020481414624	4.28372234302464	7	1.83450928594571	2.73317376528186	3.64545632021779	2.43106210244703	4.87447187039479	3.16750972042659	2.3703177370472	1.8396452593464	3.0990743167967	2.94579015879038	5.49085763470803	5.25205373572098	4.63549327365819	6.22349092523773	-0.0365740086573423	6.91612276272627	5.46963645687854	8.1422263692188	-2.80777086044552	13.9433890038594	6.37524266964125	1.08372057439392	-11.2532219735046	8.3125212419908	-0.602692787913414	5.01538630102935	6.45248191640803	3.29470584268166	4.03371481182154	4.09447335292341	7.53963250256575	0.0734482733755063	9.14892200340135	5.9386242465252	-0.688446383676391	-1.8476686762564	-0.058353481069529	4.56351333201124	10.1252430206444
91	3.78711418093789	4.04002929057475	6.75961179299399	7	5.95326451712756	3.88557371894262	5.36714430593422	1	5.88677272233202	6.19362155100367	1.28559546688541	2.84765322835005	2.76964139332133	7	2.13072718521085	1.65504186188078	5.67277958408757	5.08318898600309	3.81072221323819	7	1	1.86226947947363	4.31015277236102	4.3755590657303	-9.29858019059898	10.5100262570634	2.40948739241091	6.55404837849023	-8.45799769126959	13.44877639083	5.82058143247942	2.7786131081235	1.3644897163776	2.83763634304075	2.89738883877694	2.53327366964714	6.71647187288338	-4.37922468032895	11.7433403435703	2.32265863911593	4.0191550781683	6.73898263193677	7.04967702047538	0.240431444580783	-0.592701918238898	2.13512977950868	1.57068659919446	4.1111936372914	-10.4356017315016
92	6.93386613754598	3.28242457965247	6.63370548198188	5.20544476763942	4.1896387567073	1	2.30871593456797	2.44689187198926	5.50106579577631	4.39391471697397	2.76367984212117	1.44854690406287	5.70109972587993	1.56029329468406	3.07766439501154	3.47565320756111	1.16478520629906	5.19580824395083	2.12900585235861	4.04104507850317	5.06494342055074	1.49228960706949	5.85326864543416	2.71120362452607	-9.60640591993492	11.0716368966129	4.47866786137434	7.21844897071336	-9.49834444686412	12.507590905425	6.44115269540447	0.251284511929171	0.831100880321514	4.64810683424627	4.49496965557357	8.52078324187331	4.78469628419457	-6.69443496102679	8.92799857309322	7.6239681403642	6.33034922499363	6.59325634033505	3.41174961226596	2.09133076698563	-9.16606825301816	-2.13288123192396	3.54681561359604	-1.74141952556866	8.1600434837511
93	5.56649024106061	4.32408733388749	4.32783717177805	5.02632118455669	1	1.13242918532682	3.61062735457669	4.4766038023954	7	6.20332447159862	2.75167582212451	1	6.4346936535141	2.10887509755008	7	2.90714327894391	4.82191071333953	1	6.2756759225857	4.3788519983649	3.49819686485416	2.48381237091008	2.27922034504049	6.79278093322739	-0.739453228578449	4.97733847462348	4.05316265325103	6.92747267967241	-0.805524349122402	13.6243068667366	7.88266696119955	-0.509779700843859	-10.1828893494002	8.22052181428871	-0.301740198012521	5.75042074551102	6.45392376780298	1.27691013231746	4.19801546176885	7.37586293183595	8.34793799315114	-0.536626781129453	7.69415563444188	0.783187849223122	-4.96528024330116	0.908533571689329	1.08411404700913	7.04304455893412	-12.4646133923374
94	1.48122061323248	2.55680173088345	1.85165095715769	4.06922309982515	2.74810964255636	6.49081798667682	1.98430795713268	3.57301270600274	4.70342469194096	5.3900911930416	2.14847875937987	1.33052378905272	1.70866713172676	1.58711004924907	2.78952912624919	1.93834024091726	2.91599430857284	1	2.41644804447143	4.83779883819832	2.35422397153641	3.10122169097172	3.32142991112515	5.01535774802737	3.99335258738262	-1.16663076828632	11.3511847492955	4.96977242139421	12.8214156741446	4.75322675583536	7.03902004958741	1.15294646064907	7.09536877453537	-8.33558322429393	3.9494616299274	7.27799106750203	-0.18725695988954	-7.95414777638593	-3.45359231438489	5.71342566935983	-9.23346468963734	7.13370052461056	7.49624049577158	6.22118855670646	-3.59757156297851	7.05079549714391	4.32697226372216	0.532646877164529	0.557114971024608
95	1	2.50917923609406	3.91229306875961	5.40867653370314	4.5052054301807	3.23280449296304	3.17489727955467	1.30834096275947	3.04006167709296	6.60659868302899	3.98367539521022	4.12209060211317	3.42576014392109	5.18000689454445	2.37928498476374	1.92079598047514	5.2748421887473	4.85358401692242	3.82071031697075	5.94941845185061	1.89716307631778	1	5.07055057170365	3.17619660373912	2.30472150471773	-2.04033038586127	9.67999847237441	5.2080876218321	10.4513202198115	6.99862635158598	5.75892311531876	2.04976900358821	6.07949764514919	-5.64895741459286	3.08885345697737	6.17436613366077	-1.31052929084717	-6.45342037859368	0.720721531963065	7.12346529397603	-12.2990609186012	6.32804663527696	9.54279654145244	2.92161849284676	-1.97950842727489	3.81586427263574	4.04541011818587	1.23389294755698	-12.6964606599691
96	1	5.36673188820341	1.41021886177248	5.95344877014769	5.75843038395926	5.62315032733562	1.27813122173604	1.2525895535742	7	4.94058856571399	3.67560057987382	1	1	1	5.09918905647503	4.92690230777834	3.63555302412631	1.38487055097079	1.94985772698792	6.60607288474094	2.10508631173743	1.87096063962285	6.54951217061675	6.65720312480943	8.03386369846766	0.906702327590507	13.758828601203	9.16388002683767	9.90063931099103	4.55988692065291	5.28201701029385	1.40346835680059	4.21863104320096	-7.97085112080754	6.1198133473392	4.4427253220889	-2.59979901694362	-2.01758536467692	-0.521164150192458	5.18387424419613	-9.84911329497892	8.6084719310054	6.15481771049427	4.03531544905067	-2.56654824959876	2.67527040476767	-4.43887409204886	1.83953434822305	5.25061712848956
97	2.9804611473459	4.64544694003514	2.65939460542687	4.09216722954808	5.03551237683068	4.10584114071267	1.97933597255217	4.96189134683014	4.06819386890304	5.70959814028596	3.17998693245606	3.88751860001851	2.94019634690244	2.18652029363395	4.21412701986034	4.20683010702489	2.98097904771095	4.74871205214586	3.77374421343159	5.82168659550809	1	4.87781272274461	1.37569676968954	4.45303558074667	3.82997353442371	-1.59897652009775	7.74916507021633	2.29922387829311	9.86003759731419	2.85432551039983	6.0506547321133	0.193849182793337	6.45863284044628	-4.31529137440054	3.45687708213258	4.65418764893023	0.56973821408178	-8.77294105635514	-0.827276005178668	3.77960091146926	-10.6880072536434	6.34976514265787	7.29528025511145	1.37873689920086	0.45579068504925	0.794283069773613	9.50090311963657	2.65127296010959	-6.98260120563746
98	1	3.65694385014234	2.64348037298954	5.52218116022852	3.32030370079698	7	1.09005612038314	1.52796439064463	6.06691181850503	4.00647896345995	1	1	4.36758622553342	4.92119998857928	7	2.271877258096	4.20705493329905	2.14953220447236	3.71731210572	4.41027158396696	1.74824041995919	5.21414853928526	3.81471243580507	5.51355032616967	2.73628793187411	-1.57762066928197	11.0149064783825	3.92805132528482	11.3195610859212	5.50143559446659	6.18865483140704	0.687691929551067	6.13865194213681	-7.94640245421639	1.96460248401086	7.29689001042716	-1.3414233837001	-8.22672294784963	-3.7966664561024	4.73597208531702	-8.38010658656391	4.62093616147942	9.29217752685971	4.75845146864548	-1.95323324055945	-0.370023642191227	5.71803599734307	0.0173913512474923	5.70855323466547
99	1	3.95877667465695	3.55115528588419	1.22136225639536	6.82737740401933	2.94219413442327	1.97142196379896	1.46650887957442	1.946444871966	6.034566156133	1	2.96927470061678	1	4.59419727477919	4.49051180054726	1	2.25352219206756	3.93551692161838	6.41916068997681	3.97878256672583	4.16020859306517	1.90479458404954	5.97972556829989	3.09586190847344	1.75863104608298	3.53193493477821	-0.465025450492667	0.454683986844172	3.87770581733271	4.73898089135362	6.2744414977434	2.2579283957791	-2.28571757631943	-8.72824507123737	9.04856974154561	4.25924518175307	0.201160822727734	-1.61596620900396	1.25399481775975	4.40772993460667	-12.7854448168691	2.5872635111153	6.89668258431638	1.41844869592713	-0.818514627567609	1.40248204051041	-3.77139140199041	-0.808654036539727	-1.10921675800242
100	1.77948487347885	4.23535268781515	2.57632447661895	5.44031209932237	5.01404610468836	4.1275484049578	1.80440002617945	3.23315317033074	6.84469875126452	4.55044912455381	5.6478633277447	1.09663668878343	2.03385653831051	1	2.85447967578762	1.79634361176571	2.32120463454083	1.19247327374163	5.93596247030842	5.11610078845087	1.15942403024115	2.84869474998691	7	6.25660660914261	7.58244994951319	-0.0121211369025654	13.4119374265171	8.81360060109642	9.51548690120289	3.0317043162724	4.72870998036924	0.258057004641915	5.6099456360289	-8.4783662039645	6.66038595611944	5.37257095136456	-1.54631930228316	-1.09852838455008	-0.0955227042028907	4.85455575938725	-9.94040989136252	8.97057824425916	5.9075653724262	7.14010687712511	-4.33684440530851	1.04808452036078	-3.42019489494021	-0.358569814370211	-0.530451695311445
101	1.45999255204779	5.66560485807956	5.96249114174245	1	3.61617378275703	1.23451575308013	1.83168232035805	1.94213235099948	3.57428908433127	1.34657643724148	3.43211460192378	4.54655568717471	4.38998861664458	4.32130940854912	3.03675548987809	2.37547724587062	3.21506660526535	2.75993518940283	5.06582421446591	6.88493282327115	1	1.48848707060463	6.51173351288556	5.63211532912968	0.377321589769643	-0.838672611948766	5.09060758824142	4.57676814372378	6.88324597638763	-1.22621292145118	1.39566775973905	1.51130572600763	-9.45003271623747	-0.704207429786642	6.15389218537908	5.92937000158681	-2.59188140557339	-4.92563160259638	-0.54035108667643	3.3490829635497	-15.0850857353095	11.6684494149751	7.39219224284364	4.24954127802373	-3.07068025070171	11.3993258641927	8.57568050364219	3.23913098696316	-14.709688722932
102	1.99555827385348	1.41481139593555	1.23701047077475	4.66037528908967	4.26047312556938	3.57922589862871	2.25011055312657	3.67552306503077	4.63155467316555	5.76379137404169	2.78657205028752	1.75923540860385	6.05598879646609	1.21695454631717	1.57064974236486	1	2.21578158802322	3.018978377385	1.52250685485136	6.18489638169092	4.18551420890451	6.67356286099093	7	3.50148806482425	4.37937312851252	-0.397669275727666	10.319985828308	5.00145590386601	12.407339306846	6.34887072444864	6.2413392098419	0.0893794140382199	6.81782256987848	-6.73218742925731	3.9882098425466	7.85468621633473	1.04786187209891	-7.02590892271906	-2.23466121355012	5.42362725103689	-9.86018964803195	6.05918197095491	8.03499785066545	3.1090176843835	-4.76117032859073	4.5918314725397	1.73398073333341	1.84981225305302	-1.25589115962032
103	1	2.84472679744316	3.66359384653802	6.82094333503114	3.56168218208024	2.46495529901865	1	1.19421427584358	3.72545631698576	4.52373458400343	4.63871414642801	2.54771034299918	2.67144377903869	4.61435885038483	6.88294182184411	2.06477876865903	4.02031327148619	1.02914847556736	2.47810771027244	6.09892084095584	3.13242262901993	1.6864910867488	6.65580092392981	4.58149439558184	2.54605741835853	-0.94735603356066	10.1217294847468	6.66570395508976	12.6281828385693	5.69984090515492	4.54655582258292	0.470248900126845	7.34980635886213	-4.457881839305	0.9397840233278	6.20293917566005	0.62400521191319	-6.67494115134991	-0.902098311322248	5.23168648037732	-10.6506352993901	7.91879460685577	9.55909925492121	4.51564961061352	4.89851796651389	2.62811382778109	1.42616278033561	3.24890001678549	5.05183720293927
104	2.18565793227831	6.97096672636004	4.95289095874225	3.82399894090846	6.46279607612355	2.40852704460713	3.44831338902602	1	6.16908572220558	6.51110622689054	2.88455443386252	4.09008934336109	4.24836456649813	3.67302822936239	1.76667282452302	2.98751598917686	5.23460847661716	2.06937746144212	1.8862623525789	5.97708161357233	3.43221881132929	3.70155298973303	4.98839160769007	8.3927138197367	-1.19381598719637	4.63119735725267	1.70322157055817	2.80554233603288	3.39419330185203	7.58587102544426	4.62330957960902	3.87437966472409	-1.73801492786065	-9.08158701481377	7.5591737845528	7.81384797017747	0.200045922579221	-4.19420235248555	-0.444830783682009	7.14335979517572	-11.4481934165496	6.08779102470607	8.54049889251351	1.91965570498483	7.65403585358218	3.12816338415159	1.89661333180156	5.69052442473086	7.06795288573537
105	2.78383610866828	2.9816814120512	3.84892781951499	4.36916388992301	5.46880530588698	3.82295766184575	2.25475741607286	2.96557331572554	2.51449455529716	5.06110425634009	4.52449865850106	1.58208770212363	3.34141496573431	1.35899957748819	1	4.27027853195704	3.92258174046453	4.28371011351511	7	5.65698659538748	3.38337357022726	3.74945392830516	5.1788105285275	5.69248310747464	4.68620103768001	-0.143231787655061	7.05104585835788	4.35991942861989	11.2201805945109	2.87912639583192	5.00228435884789	1.65245181890391	7.21750225887226	-5.95701893332892	3.7483675638977	5.6035144179785	2.36036762901107	-4.80362719599737	-0.994084098366568	4.15768324591005	-9.32858903792606	8.37499188051132	8.56095994813318	5.28076595509848	1.64879140712253	1.25788563822579	7.18908404494215	2.48230679694768	-6.95008704397986
106	1	1.14714412191175	2.61434645512034	1.2564838753021	6.4535687558558	2.58769761062132	1.00107150001136	3.35253671066234	6.54760395922795	6.47988187416312	1	1	3.80222917834676	2.9545311769811	1.90285398613681	1.22098173448612	1.98416557920179	4.89505582299862	3.00955840693774	3.56132168984687	2.41276148709316	2.81608201290611	5.43884947912584	3.14062369297063	-0.00617900403838043	3.43218468473165	-0.852424552728631	3.14536438188888	4.41681622029034	5.6686470913996	6.71750583946682	3.19535184737832	-3.79948480967363	-12.3257158434361	10.203224994188	4.81811456271749	0.556231479386564	-3.14719038877266	-0.285960101898867	3.14377733345022	-10.7864361840473	2.97116233700097	6.85414713863607	5.60996455818196	0.758186155446469	4.55210292521562	5.03497821213528	-1.51379438025758	7.44100675721193
107	4.74560921670839	2.76438063092877	6.19195529113058	4.04511425237305	6.01988305532214	3.40686521791392	4.7383784664653	1.6930305868312	7	5.15449469526969	3.39431254008477	6.77930768476742	6.14555565488811	5.34812751514768	2.80785898931349	1.09763085682746	1.9615381394799	1.43808747533272	1.90535409388678	7	2.65965266233136	3.53554102272857	2.90096122274172	7.4920399550238	8.52244387074105	6.65418518392078	3.15805370233908	5.54087308318004	1.53670961741143	5.30553741111953	2.38047221246046	5.5915387496369	-3.33969035383478	-5.84349679455436	4.93531669904877	5.45438955823946	-3.26640325369584	-8.72713648453048	2.77903102397016	6.5091451424053	-19.4768204589698	5.40756088154225	10.3246946447303	2.48458332472859	6.27742346348462	12.8590132032738	2.92854327382221	4.95896135262505	3.10555155158686
108	1.61170831080064	4.43049355599303	1.98883112745023	2.48758895548363	6.44950252176313	4.8547410046898	3.06041637267384	1.35608485259337	6.23786760341456	5.05968699606162	1	5.28910397928118	1.41294077499047	3.21473212759686	3.36618684788845	2.93445165941084	1.69522007128292	1	4.19434342831464	7	1.65166665533588	1.4346268379625	3.69230884841997	2.60120293588767	2.04291023204607	3.44883124241306	1.68937854615418	4.2612208712706	3.5917517679936	6.229743454825	8.43975068795886	2.33445930530214	-0.542736231140369	-8.96832609487609	8.36029375376592	6.21094740883605	-1.43840898670662	-1.30716849541329	-1.45120697167863	4.38661268609753	-13.7915678166992	0.260836521304373	6.92559513059708	6.9248471615339	-4.33212241262605	2.47547003188448	5.5442877511679	1.63645998877161	1.48601058174295
109	1	5.58174296642183	5.852061615765	1	7	2.95849127735987	2.69739681344928	1	6.15552706881492	2.84456613024026	6.52855662920476	2.4746826838239	3.72058418411028	4.66676094527108	2.86225855939734	1.27703224630139	3.14486277156528	3.40796572186275	5.10585804551215	4.24414385658196	1.40452015326217	1.51253667919146	4.23509788851428	5.92676666960198	-4.47242020853634	-0.211392119858241	6.27729084652114	4.55962183051462	3.68603135120477	-2.89124678058655	5.10908280826448	-0.151722676267296	-8.62428784183864	-0.135105842042348	5.00833420304975	5.21305927464352	-2.79821288172991	-5.18826707746877	0.312943413981387	2.80851873069579	-10.9626339119191	9.84209315534993	6.90355796562867	3.32157356736841	-1.22604766201195	8.85423837225094	-4.43896010724702	2.91777328096644	0.110052454364694
110	5.80075937044008	4.69295136184047	2.07659737026867	2.10125528112687	3.1350435643792	5.17634119468975	2.26950081562033	1.48350355510909	5.24985670692516	7	1.57577240169814	2.91743527386628	2.88939175553221	4.26993097266995	6.69499782542533	1.70767467625511	3.54527226094607	1.39834304487366	2.74948354422346	6.08839132214607	3.88559521943966	4.07641427653153	3.63543735394673	6.94228538917176	-0.932540379500694	-4.0535640037116	12.41915141599	0.0176172903483979	9.26275639002075	12.0966789981358	1.04013755381285	4.82439085369155	-4.01101451259229	-5.73206502828121	0.267843084670411	7.28543056357319	-1.29474601222555	-9.29432301790132	3.69616588806975	5.31450752719703	-10.2696394481592	12.8517297046545	7.22796497419021	5.35039913606304	-2.92146029494221	1.74665891715675	-4.09724350134743	-0.432918732112885	1.38889146299889
111	1.93440053250292	3.05693966354029	2.54993422770797	1	6.19829365679865	3.37622670265194	3.02397022942741	6.13063777215865	3.00954260086937	5.29459573670068	1.03110087151398	3.91738517907658	1.18231459378926	1.40724401882345	3.95126043190302	1.33678267028789	1.91888453925464	2.01928921282809	7	5.20560728411778	2.59147028572855	2.76429378618707	6.04192309772853	4.91560835969371	0.752034088874334	2.94168260546237	0.610209230477662	1.34749784331468	3.77485127157065	4.19766222740095	5.95667244247956	3.2111772028591	-3.43338350232785	-8.14071268820292	9.25440605562671	4.87892372368189	0.291492947856026	-1.31389737504159	1.74672981074077	4.60950988431988	-13.8890914839025	1.84321913172464	7.21820378145252	1.40054381660565	-1.76741208129197	1.39800085048337	-3.406723900578	-0.79624636902497	-9.6110092771356
112	1.53873896037927	6.84706948660981	2.83058681617122	3.79270359520071	6.26690300789328	4.71912242702203	1.76946979458857	3.02154151284312	3.94710769061522	6.58527083346836	3.39065409740056	1.44059507464058	4.47957911107479	2.97930287795582	3.96263769052492	2.34771245727581	4.19135582956055	4.4666598520517	3.86337911593862	4.41751406058476	4.15207269804324	6.79599949872511	4.06631066162278	4.22193328951349	6.49515396221779	1.80565272505241	-1.31295950743693	9.80413730071789	11.7353849510621	11.5485946019621	2.07379868630528	2.13536353913341	-2.03254877325766	-4.75410165568494	1.64196424816962	5.4905398936797	-9.261919633642	-12.5370905527112	-8.38261012775314	3.03104025309156	-7.58639615603303	7.95613715328948	10.4834328941369	3.99733050943779	-4.65182124838251	0.370764046859056	-3.09031730845573	0.626483148722304	-13.8217803626177
113	3.32888690144284	2.31724674046397	2.85423272478707	6.68308765019932	6.72161411636221	1.30182707072595	2.78417351168049	1	4.92696468635048	6.86398471628273	5.92881176153263	2.78546798165413	5.83276896025863	1.56168960327629	2.85954581252901	3.74417759689483	3.40348112780514	4.0819657656805	3.29900834413884	5.62057701398331	1.81052535941231	4.48370417554384	2.07837948405192	6.52969104059686	-4.77237895848233	4.15082731977473	2.57156008090161	4.98639347665044	5.14612575235948	6.81952085087449	9.18430008818678	0.220732109789032	-2.49144597612281	-5.80876546353278	7.88444542030059	5.25365188265642	3.19082646733762	-9.12151556589512	0.585346742422639	3.49509350293083	-9.77410588674524	2.91666489249965	8.53308104716734	4.09805148804252	-4.61913139662623	2.38642085809638	-3.9341373782228	3.11707173537735	8.12799482988003
114	1	2.46769034598655	2.88544815851765	5.41307291916716	4.69881135309475	3.28172456677154	1	2.97101500292361	7	5.16273782414404	2.90630484788573	3.39675087128606	2.40682392024905	3.81292634043381	2.8470393992586	2.27571225348669	4.17264762559785	4.60949061811698	3.24627391431756	5.89257387342875	1.38031154362515	1.46041213693835	5.45020161818518	4.1698306513367	3.17118875725334	-1.03250802076653	9.78504851958567	7.10243144595156	11.7516408913348	7.49647254516676	4.4978856644242	2.16714713156157	6.66962406999778	-6.11597695966444	2.85982164284376	5.79563541738127	-1.4003189591565	-6.93160959621422	-0.364521330844761	7.6028995259762	-12.1404200613999	5.78761943720761	9.59554521738825	1.57509576467505	-0.586312884954797	3.21933574744601	4.58333550017338	4.02734145295104	-13.2414424329101
115	1.20200407174373	2.88384364995405	3.17257187422455	7	3.2812088196356	2.58163218182074	1.63214561451412	1	6.23037068506594	3.63750023704534	4.63750642363256	2.86283466344487	1	3.18013166270487	7	2.77856179953984	4.72048331079083	1	3.28695427340042	5.42527459236588	2.89311724523493	2.64506510196672	5.36649613696435	5.10911505718265	2.50584856611035	-1.25227887081922	10.2565484696141	6.33750982010962	11.1241787774595	6.02766723973914	3.98391917822409	1.22066542482824	7.04483567136415	-4.55519172014655	0.931840077727975	6.14393472289827	-0.489415630277779	-7.59982975063495	-2.05346803371699	6.2689038919873	-11.963810868438	7.05728149626527	9.69849029605291	1.46595210920366	5.32260017889052	2.58958080791621	1.87594524534208	3.66466565861687	4.57234646027563
116	5.69212001353633	5.50815580638972	1.75538672541311	1.75442457318135	2.93622172157612	5.21408523332591	1.88881761754223	1	4.45600657729792	7	2.3079835868884	3.26914359359695	2.69161602878232	4.3793522160661	6.69688797704716	2.18915586851668	3.79480780230043	1	2.76491661387293	6.4373910615647	3.08518740315714	3.19543947362917	4.33464285833236	7.69127966615389	-0.853840727408927	-3.23317525958302	12.7163209218627	-0.493030822179368	9.46071014149179	13.3475074057186	2.92431073775366	3.88238679704647	-4.14401541769567	-4.71465108169083	-0.829926525246615	6.88034486923199	-0.441532162142254	-9.92266354095593	3.07589059225485	5.87443016118917	-10.0993843577741	12.3578570784408	6.36319346468086	5.47462614314624	-2.91151631448237	1.2741231207915	-5.03186307740923	0.68989981033327	-4.49833406294817
117	1.50427709089368	3.44268592070248	2.2259693255243	2.67620817447249	7	6.66692328777459	1	2.73451884789708	6.92584306030955	6.43737180965416	3.82415559181743	3.9695785574915	3.52878147633351	7	2.97062792376586	1.43633178565459	1.89231266174934	3.09536307450509	5.90366084308279	4.54139301824232	2.39185224156092	1.87534772636082	3.40737751936261	3.75352202565678	2.03637850220631	4.15125137887352	-0.800922809591663	2.29831560922505	4.31070901650329	4.87403049266987	7.49130769902754	2.31316586350883	-1.83649356798064	-11.1145380202389	7.41593904477729	5.61995114422144	-3.11188681187838	-2.02635593735444	0.118857537687698	5.34369210678146	-14.6628705560698	3.60737397467397	8.80190485616221	6.12420014504134	-8.1524008477072	2.00201584729989	1.17372048603412	3.4400523956661	1.16896145052969
118	1.72316348377033	2.43392184660979	3.24136226507637	1.45337639800478	1.97095144086287	4.37458071200865	1.73727642834138	4.61452377910323	6.80929742144437	1.95063017878335	5.90330526995595	2.1641715704432	2.91443491776232	3.26941806207941	2.79325826234203	1.42110308760007	1.77274344524162	5.0369220443409	6.11054824348806	5.90974377056661	2.34949574785597	3.10467552240882	3.79773393797014	6.95977829661388	5.1041336416066	-2.19552153887457	9.39424044015364	4.51387591201556	9.78337288436226	5.53563255135959	3.7643974691477	2.87683556145608	3.76893474921688	-10.694172051079	4.20080692773615	5.48488335134755	1.96543472067717	-5.96732360315481	0.691010649474136	4.42364513979425	-9.76827500521809	8.47399266224904	8.93840467619557	3.92938933493857	-2.73187555692768	4.3342660479994	-3.33456998986296	2.77366007385882	1.13829305760827
119	1.26704744384701	3.42251054862208	2.44647473575323	1.87146405969321	6.77623242914592	7	1	1.37498221065941	3.45721055703383	6.69008499496995	2.42212419873563	2.30678670361417	1.08124916023764	4.59934972114472	3.58794280445971	2.01171742631777	3.68766440650238	3.71720266799345	3.13323017217208	5.7787550756658	2.83768249232256	5.27955934131218	4.45289321367007	3.4178403211941	2.77745851112705	3.1839035694192	-0.338361138584628	2.69094028112047	5.4312911459232	6.07754736989344	5.91657946224779	3.61787118652065	-0.482050413261044	-9.95689258096104	7.45692394578919	4.74098177045033	-2.93772679871431	-0.213977618637504	0.895561649404875	3.27467279032687	-14.5682039532292	3.67121035707082	8.47341716681871	4.95848364593981	-0.0719885267558691	3.81509775490823	-2.96221761574479	0.473528392040476	-11.4490522699044
120	1.39152269438282	3.21204682629782	3.08250689360544	1.93995931752102	4.92419661485773	3.45901201973492	1.33070977237972	1.04221679052614	3.7353645506214	4.07129364868625	1	3.81077014293269	5.82804580881916	3.82344653934049	1.34327515480807	1.00465311021043	3.89956232365364	1.69485936573202	2.37156267448464	2.61123781753524	4.54292973747379	4.53316208379905	7	9.37414497542689	1.70787515932178	3.63062621649318	6.81502828198936	-0.0206533507556205	1.01563685799937	3.05390678511079	-1.39156513000008	-2.40752654339545	-2.52299286322823	-6.20709353128201	7.12772861273531	6.1357821592874	-2.89597105660483	-6.46121666885971	-5.53986607317897	2.87134826363822	-12.4308732937597	4.14164285391898	3.24781552654604	2.26754178583786	1.34006797651535	-1.54092985029824	5.23728433537021	-1.92591247717998	5.21966485040435
121	1	1.37997585062369	3.61676416624889	4.42383024938271	7	1.50477954173205	1.68576030175242	4.46180168127999	4.48721178277619	5.80132838581873	1	3.5655622892623	5.29273046595256	4.42978295427417	2.49249314149319	1.05043809524542	2.71606082781704	2.42233194626686	3.15946642306668	4.5410804048691	1.02422834851193	3.86042197709788	6.8484879477489	9.8112003571421	5.2765373499134	4.3795581410773	3.93219617673542	2.83012744549287	-1.65781376067068	8.66195461311292	4.44361983056746	-1.71306216862005	-4.19629614743283	-1.03794969296767	7.75402983046832	6.77954773184211	-0.562640389311794	-11.098963984153	-1.54502532358031	3.94705079724851	-9.48274847779819	2.82685913415575	0.193386296847027	1.73226089910996	0.689452542870612	-5.05675751305503	1.51770435979819	0.1441822569524	-3.51599367392406
122	3.81299845664452	3.81556826186451	5.29186225817489	4.3134558227265	3.90750591032382	6.24421337262687	1.45868659571732	2.27497069519225	3.05524528143724	5.19648723674006	1	1.16455597193457	3.06909067907463	2.3752540075691	4.29298251240707	4.35087345938668	5.66308715267368	2.46515563190552	2.94466803482351	4.79281892068959	3.06257993961659	5.28696763521763	4.92412196166094	9.9717284601019	7.30694373243413	7.24299865235451	2.2100921541664	6.13651347862276	10.0667888921251	5.78570770733575	3.45551841450449	6.36407924897933	-1.7118836505557	-5.13084915236294	3.7175559895906	2.7654707794561	-1.76747724683696	-3.5213608275043	0.535354214633982	4.84704414448708	-18.4933065150753	6.62521552656384	10.5007530949289	6.40745579778193	-1.28217181624612	0.526671309121044	-3.07469974788007	0.430130382977477	-1.23481407397844
123	1.49801087410112	4.30653026251046	1.95516781003098	1.67864871332403	1	2.63603388218539	2.58432710273901	4.3849748746568	7	2.78630770692766	5.94344176772979	4.43775304250525	2.87174829289175	2.37587574816943	2.551712167689	2.22901580372103	3.92147091329235	6.30215596268786	6.27133051755255	4.33733368659204	3.34870722984109	1.46581202233712	4.47907772100702	7.16748620975673	3.71918973937591	-3.4713263761729	8.1364072772147	4.83180338402719	8.48294795235259	4.19960478861665	2.65057740177377	3.07700118031743	6.37704208009973	-9.501577462317	4.05065997176619	7.12935300809498	4.83969364441987	-7.16717399168804	0.527132776336252	5.95817533552988	-7.06107773866812	9.56604184418722	8.54921462609771	2.86566552128363	5.99841993662048	1.36508051599548	-0.615379562876259	2.74247621561769	-9.41613607526002
124	1.76497611640031	2.1772715757351	3.09378366740884	1.91127074553016	7	3.57336117112839	1.54964032878857	3.89268338380588	1.44548875191525	6.21011644559544	1.03545941693775	3.68858874812688	1	1.80731062810287	3.23048276684837	2.82859985850294	5.43081980026335	4.96414284705275	6.16686029074404	5.00094495566494	1.53417973776582	2.95724417884056	7	3.60027674958989	0.129639537648575	3.24024891511098	-0.668023018676606	1.83805698311884	3.96028398434491	4.46372587200337	7.95282312941096	2.87773559535313	-2.01912096664262	-10.0376299317808	8.71540900627892	4.26056816585655	0.1048435446376	-1.81203340005988	1.06490449910365	5.41971340950601	-12.8462178778179	1.61628052726149	7.83420436362204	2.64555010681874	2.05866571503078	2.32413318174336	-2.61109865535642	2.16427568817375	-14.8833484562036
125	2.99438059974429	6.2622878980027	5.01994014631389	2.71838179406873	4.69740338081532	1	1.22607416441337	5.76941050694357	6.34197770958921	3.50714980547607	2.43381966563381	1	1.95683810679059	3.06150657137668	2.82348189698822	2.76024298386133	1.92117108353651	4.93876989289079	2.09948879640651	4.39184174198879	4.20428150878565	2.7189232042624	5.88489749894257	4.24329899724163	-0.976201622439501	0.212931325488514	4.74124046574552	6.18961397885373	6.47883942169211	-1.73680739549718	2.03838301819778	0.749776239505495	-8.07957921782292	-0.130483050056335	5.54647689555988	5.79524973760791	-1.64893970018304	-4.02812111611422	0.0241496297946876	1.81619721526348	-12.4216398577953	10.3702613481855	4.42465234116043	5.15034852707725	0.224588243704919	6.15133554619333	7.74856040244392	-1.07943174483494	1.85880498614083
126	2.77178638861955	2.43658659161882	3.19974929938992	6.29650978234495	6.97781195822225	2.75422964678164	3.13748436563718	3.23757696583926	4.44451061887277	3.2225306530008	3.49865744332797	6.35874318247641	3.66547897761305	2.00706064563756	3.58164017363288	1.17975484620009	1.55901411962801	4.48706087194273	4.97224642850472	7	2.24013720076123	6.23651226713231	2.08930272774159	6.60667513358808	-4.2674627576724	4.89271900765585	2.80949459522492	4.82635518787693	4.83384342405677	8.31108986843119	7.58803881495436	-2.27215338507315	-1.70092194794477	-5.38433213280052	9.04980448935482	5.35456911992295	3.27062139489632	-8.83742041798624	-0.047212679449481	4.50641700996169	-10.6078845833321	4.05746275192258	7.29970086947352	5.11027495873018	-5.65274326138334	2.58487470287454	7.89064291537021	4.60375831859892	0.472880038062917
127	1.61990062747261	5.72463760017245	4.23692916943782	2.87407423422609	4.83942615225474	4.79185892789164	1	5.36939027776104	1.87100013846918	6.11394420889452	1.5296307911116	4.13461658933389	2.25394409130396	5.27918412600355	2.87390543557364	1.9796578758615	3.18931168680464	1.36752665911765	2.17575652549848	1.55465884970756	3.23401727760794	2.16059179310184	2.6668005932217	3.80295801277416	5.20978230711026	2.66684501053488	0.15545893123409	5.6419740191777	11.0281404584012	9.87227196801586	4.30308438877255	1.43572240596309	-3.88371099102397	-4.80669761143107	0.197378685242659	3.87987737382016	-9.3341556488797	-12.6705266490396	-4.38259617472824	4.40750526884377	-7.60121013563622	7.88432123154961	11.3632863343189	5.36405233453483	-0.189799272878691	8.87807417350988	4.69597377200649	-0.707319689850851	10.5382540364897
128	1.05765649987912	6.16017226859136	5.41657703841105	1.05595166887295	5.77336516738967	2.23390088282831	2.62235531281494	4.30953785264269	5.04115375303338	3.01810498207746	7	1.76680191269552	3.56575359714965	4.72093375278704	3.37698053114671	1	3.19069839616984	4.40142671396529	7	4.07361541167239	1	1.41826405134102	5.1545752781959	5.99363076884927	-3.3693275334239	-0.779099683744387	6.33426249390694	4.57770519028424	4.10312650725947	-2.6151429628116	5.37669268632094	-0.271892423110438	-9.02707786296961	-1.08729616964577	5.19085727143298	5.15116419821344	-3.31803030668527	-6.21601411901588	-0.0778947208788984	3.36359297052742	-10.7162550298078	10.8075731432663	6.9692749542121	3.13467185627378	-1.08615546354974	2.65947890489156	-3.8663838120786	1.7055634750402	0.787894213778655
129	2.02847969644048	6.19230015601975	5.57860252393647	1.10688226650727	4.01814469478389	3.99705870677303	4.88670025551099	3.86026328447805	7	7	1.78351712254697	2.59313422444108	2.02662845844596	2.39608987159108	4.79467986564008	1	3.12591535129072	2.1902077484315	2.70585650667306	3.5224802951295	5.64063021737571	5.21432646512483	6.2018185719206	4.58625392425375	5.36952132490618	2.086187455658	-0.749037391505449	6.30988094133229	12.0074225557788	10.0717875454921	5.44380567161864	2.31359001623479	-1.97839102939758	-4.54194966907403	1.79716301957189	3.51294685934815	-9.47285363671136	-12.5286671540608	-6.33666670888022	5.13863293817943	-7.58316447670803	8.15764166388968	10.9956823944452	3.64874562573154	-0.826498476949402	-1.57707365117992	4.30690767307767	4.37801275658953	9.86128018063554
130	5.6125816324086	2.01232157648054	3.26191759205057	1.83815586425723	4.71291017418447	5.85271127400342	1.17524582729648	1	5.57840115474347	2.77261278142921	5.83180188759334	1.16098894483742	2.86387066982462	1.15767327634377	1.46062921037102	1	2.93284454519145	1.26826682604972	1	4.90621181521815	5.32829890551739	1.45449863615717	4.08491044882422	6.46584785962752	4.27774909521003	6.28512293227499	-0.409279758725537	3.97047344979147	5.39998544571764	1.1092880089357	4.45366653781625	5.30498191561792	-1.56835558283479	0.155980099149003	4.86976376002298	9.2824065151777	-2.9146968884855	-7.43470158011507	-1.00509423628778	5.51637862449241	-17.6544768529048	7.65435187341924	9.24364136293701	7.22324008395745	4.81380766833122	-0.819329917385081	5.77979272934734	-1.62169799822574	-4.62196035968891
131	7	4.07468170666085	2.30525809837164	3.64032301315743	2.98034108674073	6.23513538264258	1.77250367387022	3.00187828581333	3.91428749349415	1.95323908575547	2.82514407387126	1.98328479180699	2.81140150525388	2.5509613987309	3.69637114271796	1.46839596524346	5.80537219799289	3.85629389897297	4.30381177226512	7	2.73588178378013	3.50087860861229	3.8988299698432	7.14938930995616	-0.0416937037199965	-3.55146245601102	12.8111108207577	-1.11904939389933	8.44520101249427	13.1971315296563	2.86727382338926	3.0819282696956	-3.16323111844472	-7.50750530789953	0.0937867723532488	6.60947244333893	-1.95061016985936	-10.1519701587776	2.38395966007732	5.32948421743768	-9.62677018279215	13.367326832875	6.9496442524545	5.3913406035239	-8.69595641864338	0.70463728824817	3.93340529028535	3.18587921831256	2.07064995969723
132	1	6.13018821606118	5.76327313259161	1	6.2293096873713	2.30356086136159	3.07914993688139	3.13217098935119	6.26318558042018	2.1217539824493	4.12076928829676	2.86353707104662	2.93161174972254	4.04267241025572	3.1060102193545	2.03901169872288	2.40906089667881	3.50401333109609	6.89437427596485	6.30267504046997	1	1	6.61381226708927	6.37025917479373	-3.76191109812655	-0.613314856144338	6.38246683312983	4.11611539431747	3.59049784465596	-2.75766147375434	4.90441406354877	-0.11347617373488	-8.48432854358329	-0.123583967687849	4.96467949945681	5.83617629663912	-2.09555881023741	-6.17065353680326	-0.0629476761983332	3.56420690525382	-12.0235494995544	10.1374781402143	7.6196511401153	2.98277854088499	-1.57310865204124	3.21381019110474	-4.228468634424	3.7136754597917	0.101807018602143
133	1	6.85016373457345	6.52781118117878	1.454521026723	5.14858290213981	1	1.26202197414051	1	3.75367918056802	5.67231680962579	1.60441734356256	5.87522831449069	4.51391263551208	4.13531588361063	5.44213324567729	1.68597556492098	2.72993163448117	1.43574873583436	2.8180762997218	5.54512369355762	1.26012219633892	1.82178682686464	2.47224345818404	6.15279457078184	0.891196007196818	5.71366720620897	0.441761102836581	3.99867816016027	3.23893709952708	4.9950570977251	4.37754896027649	3.72790922515567	-2.71063165184119	-9.47499263422045	9.33987986084785	5.8466630413181	-1.18526209472741	-5.21227923863447	-0.684673060220111	5.21970538747092	-12.5070057107385	3.75239907512893	8.43848070337767	4.9746102357228	6.73923119627421	-0.252254195746494	2.521070814721	2.72476656672384	9.55147288845544
134	1	5.05019736693573	6.12559110108762	1.18613523419548	7	1.9210577099593	3.16244910807285	4.96549722595133	4.15384947111753	3.66398460552039	2.77068056647608	1.20995280371986	2.27671449314727	5.79700605413992	4.08360414772573	1.64258826165004	3.66602392954757	4.31993689352084	5.12476982458033	6.54874045006089	1.61956202320543	3.39814718933316	6.68698430974671	5.98895589081672	-3.2705917004675	-0.026116205652279	7.1346673457436	4.721293892688	5.6224675532934	-1.56217402293054	5.48073925339347	3.88181242111372	-6.82076073124137	0.390857574843398	3.61331735394469	4.79208287092152	-2.05366068916846	-6.54489729713486	1.29295766927854	6.06895936415206	-11.5235445473774	11.3453697894842	7.13566008991901	5.82166732802368	-0.286653864187861	3.0973058437679	4.77889413512095	3.00874079872	-9.18106604803805
135	2.20667093024522	1.16263909649161	2.34476895808074	4.65812643887048	3.61803923612363	6.91092996018304	1.03337062104985	1.23354422948376	6.03622145639728	4.38885623863356	3.63642518935023	2.8983807361175	4.13162908092295	4.96782789919277	2.17474742604656	5.11942476483252	4.14872901114577	3.66695531077359	2.00337971998984	4.6154134575164	3.63979992871559	1.5775208240075	5.83475684662449	6.2458300738755	0.0300788720221502	-0.925371597159925	6.37554629859031	3.14031923144906	12.034295991508	5.56730015424273	4.856108690787	0.282085105123513	4.78363282968742	-7.76159475990982	5.66086199438155	2.353056201283	-0.586460225548032	-3.43730703861964	-2.862493330871	6.54575812473106	-10.9948755587466	8.54560129313332	7.85047746438256	6.49455042456839	-4.93943713953782	4.41963144959429	-3.65256469992179	4.33580653766203	6.7875989715888
136	1	5.0618952548783	6.65657562963386	3.83207048719331	4.15594470559915	6.08976482261166	2.10249261235399	4.65114878913712	2.12099477246604	7	2.03432849705899	2.12027303225412	2.0124339079545	1	6.10515506356209	3.80949044960328	3.13316484686917	2.27026835030602	1	3.77683090235575	5.32111871139804	1	5.53387468665218	5.14281208357221	3.10037827247944	0.359014966145811	1.32198462248532	8.09225176143017	11.933267809595	7.51492650765667	4.77483157077374	0.760633116175059	-2.98549332822278	-2.76512575961178	0.263112757551763	4.07230735223688	-7.50040148067143	-16.5422786959976	-3.95825009119254	2.5913692657168	-6.39656334124349	7.92642289493584	10.9113576101124	3.01907095123801	-1.62584148724034	2.79152896619476	7.27693128982736	4.41929472393245	-7.06651689756481
137	1.34769782169515	3.04534837482519	3.05018939290425	1.49740611932366	7	4.5116823269942	1.3578088626045	1.88617438335281	5.56097948267067	5.24063263816856	2.00064788427246	5.29320968314302	2.56986996573172	3.13517634651022	4.98398106935327	3.48551398298424	4.01335472287631	1.46871338728294	3.71328294970886	5.44076600167625	1.37863916511714	2.01532657980306	3.86566220980987	3.2536239601471	1.19216212277324	3.71784429694469	1.45280429441241	4.34707241086066	2.97757310152114	6.45799874364553	8.14975264550294	2.40012960654656	-1.01846471683622	-8.77201976824901	8.12112446513196	6.14929954809683	-2.18335706563806	-0.552603227023065	-0.717668707338026	3.87462097476763	-13.7065004536107	0.946241141789537	7.02554901292502	6.24498360811721	-2.04138474584719	-0.528820602298526	-4.89377288457864	2.2725649145299	1.11521551900568
138	2.88237291243389	4.43792975849397	4.73575092942205	3.53459739799708	4.96045773609179	5.49661365161358	1.55388166920562	2.99836318271991	6.03356174110845	6.15241777410547	1.9378820553709	1.07598468158088	1.20616486933477	1.83119480720555	6.14839635828443	1	3.11485712085994	2.54839815802126	2.40469964878041	5.3303410775895	2.69161648122199	1.04507531190992	5.02527549085056	10.0329494654505	7.32801236546223	7.00119326340392	2.73974108440925	5.95537276793507	9.98714535213186	6.56970239206611	4.3780109214545	5.91864222237863	-2.64404084842586	-4.03975508332725	3.35426255471037	2.51639836805677	-2.50858452980378	-4.69655027653601	1.09642656014605	4.16134199132929	-18.8162277525481	6.71664250413014	10.5677383596674	7.50661929273857	0.935075511930982	-1.18044396369207	-3.40945029453505	1.16803894409213	-0.721916263528256
139	1.2405969056402	2.87305906597347	2.47354626877888	2.55002118525407	6.60201653796252	5.26409717935716	1	3.98421134949426	4.44577264118047	6.32777621125514	1.20939699214072	4.38282339282052	1.33085897201802	2.18674031732463	2.89001587275087	1.7124031588686	1	3.69362029652012	5.31053686554539	5.35427743014543	2.56057112627719	6.85670575613026	4.11346718970587	3.87581044234591	2.53830901770187	4.30930202543634	-0.872772661859149	3.46092845835846	4.00581881361645	4.44706978225634	8.3320394937234	3.06986218351904	-0.842651606126334	-9.30763496242109	7.35802129814248	4.73130132139521	-3.67565772673841	-2.42015735776976	1.33098042440231	5.12426842568733	-14.0709018999143	2.49756602956489	8.67759832908785	6.05181075376547	-8.1739944170423	0.286224870266144	-5.19797415962736	3.98815783207678	1.92772544049837
140	1.57773465888674	5.99728778203715	6.30233875441256	2.91760365293112	6.37321264686509	4.72441927650418	5.15885082854744	5.23258741927979	5.24468898772073	2.77555753361305	3.62220133099017	2.05105013680438	4.41575250851327	1.29368340209228	3.87353635874394	2.5432948200135	1.15480966219082	1	5.23745235754991	5.78055908680501	1.474007412386	1.06279662128019	5.61742844161173	6.54414667038401	-3.61826796451601	-0.317399132767373	3.32036383732519	5.94533073160582	5.19337421986089	-0.882320156027055	4.69429989218505	2.35414280360772	-6.8191130255302	-0.735459061832435	4.5170283249408	4.46532909616376	-1.20350703160398	-6.36652658676926	-0.1234810309912	3.13909416319198	-10.293592013311	12.8041754287842	7.36644750456256	5.19841564724311	-0.906322985271264	4.78079097356341	1.87194516418441	4.71690482713975	-1.24210441102516
141	6.86252453630141	2.0825654131138	1.24485219378922	3.56034838919386	1.50538244820736	6.77765991026095	1	1.81374759091117	4.58124827612653	6.06574843786931	1.02828605672388	2.21827165272515	4.03752844911673	2.78686308449061	5.66891447653873	4.25259245989031	2.69849239912583	2.2812595751076	1	5.46210135638946	1	1	2.26845227019962	5.02136265448192	2.89909778676119	-5.65676598643222	11.6134231961492	1.22909887421307	10.3853348673859	10.611532211762	4.86124282117069	3.15564516629991	-5.88961155662713	-3.18983192675717	1.45752252162207	7.22787175001758	-1.09257754320764	-12.2867220812401	-0.0739106176096171	2.96700362283025	-8.57800466361202	11.2496073130451	7.87735948038122	5.36646994434596	5.59973609520319	2.80523402418024	-0.774253179640316	3.42576198438941	-0.480102835708091
142	1.50224593253882	3.56607363882589	5.08752387720215	4.70794810196746	6.60172192682739	6.06928477381863	2.36608448417669	4.51357787701403	6.02602712644708	6.26065453903266	2.00582059849324	5.33362192906313	1	6.76472218542871	1.55479319281307	6.05928066311527	1.48703801296979	4.86189234942609	4.8405890020096	4.49215517653375	1	6.05619195476375	4.07067662594617	5.75759587506203	4.00786903281722	-1.36584172231348	10.0141281935869	3.09997796061185	11.0646767812591	4.52710160898074	5.73967227709198	0.199460573628826	7.02472250499641	-4.20698615017092	1.56287501219879	5.43933942146219	0.607233831244989	-7.52950960320903	-2.17258366350044	5.40593878312719	-10.4333091016681	6.5157363349214	8.01141655620748	5.21737525661892	5.84170889697236	2.06217515652363	-6.64619811920419	3.68109646496216	5.77138432970276
143	3.05781786888317	5.82037942322614	7	3.24612771594407	2.07834556730329	1.77643780597455	4.35466409837597	3.85317442773529	2.73995314841285	1.98023114738485	5.13600948693431	1.84630910239463	2.40886301094579	3.40892612265559	1.19003152671945	3.15935926957331	4.70545919183491	1	1.19204073995155	4.63539888399315	1	3.20749088136953	5.10281745391115	6.41077814052475	5.4019482764905	0.00497465561767108	7.9156971769213	3.40658921278445	1.33284808483639	-0.625697672502482	5.57430652276321	2.90185170071736	-2.56886394669448	2.65231434174264	8.78525749883463	3.16646982562369	-8.13681359184216	-6.25626367482013	2.71717621874655	0.696355110173126	-11.2331737103116	7.78968006082315	2.32539050358158	1.8374494135292	1.07399547239918	4.13076058688992	7.17138600145019	2.20947351387323	3.8576460619969
144	1.92322491067703	2.56933663675398	4.55141197060362	1.41406229464041	6.90510276984176	1.02492729631796	1.84391641410983	2.51777189845594	3.64493633686987	6.95753763385865	2.90369653160646	2.17352148787403	3.62845502289915	3.47424425888485	2.87631674005367	2.40197599370197	4.77520116861675	5.73729065760853	2.98476682120158	5.78930111746506	1	1.62042484878483	7	4.98915187421123	1.08564387981569	4.06578842143399	-0.861095428515875	1.86854731067756	2.34148803710605	5.12471650862216	5.24878274634254	5.09247545218925	-2.07445579843974	-10.3340685491965	9.92097136567978	4.69350637836747	1.77848907942985	-1.34954575750381	1.18396735880262	3.84136178496177	-12.7333013546276	3.11376384549905	8.14807555763856	-1.12345906966711	0.382297282974512	3.19325191885205	-0.519935600673346	2.71870550343002	-14.2397430804821
145	1.48382616174786	5.95738059789336	4.48880269051236	3.44448208188599	3.38394111207534	3.03840985871822	2.02315617654932	3.87088137693103	2.62494716643959	7	2.8789956943546	4.16475326156625	2.00392781867269	1.70252483424322	3.88522206425923	3.64640645721906	4.43644364578414	2.81228960685869	1.64161526670332	2.26977568297759	4.67498190585827	1.25758787317907	7	5.48433458759583	3.07169380111485	1.6050616794946	1.42365147207946	8.37153565957714	11.6392540190156	7.91762919615821	4.50901829193927	0.557292524786131	-2.19467297135895	-3.70375973527423	0.959097695953386	5.20036995980037	-8.53512870259641	-14.9316409581188	-2.90279441226252	3.47354702321166	-5.71786533074873	7.82644835882879	9.57364086567044	5.69007459059701	-1.37976512024143	3.10334168794271	6.08845249998888	-1.48905031353405	10.9360089676659
146	3.86185260883767	5.21352730773677	5.26884909248788	3.67391807412334	3.23473606039773	1.04849241853171	3.58914249023479	2.30108672731047	4.41019902073988	2.19849645566045	2.43548557920501	2.10603714779453	1	1	1	1.02263012995348	3.48501210148885	1.98764159120358	1	5.37396959333532	1	4.0825372381175	6.45869737126546	6.14868655599605	5.9648109196342	0.41882581275151	7.88505722375221	2.78082609639937	0.398720194785338	-0.627219743867702	5.53379999934545	1.6502844317505	-3.79709134105433	0.936501795616143	9.56841042176099	1.80584015742629	-8.11364643382732	-5.21837456073833	2.71377117741207	0.711767159753652	-11.2704121836401	7.7036198879561	2.3029630512778	2.00610678632931	-2.31142136479057	4.26181219074237	7.19589932725829	3.21818237402284	3.21979581578964
147	1.2422268421065	2.69750245482911	2.8097640369382	2.26742912297568	6.53206939791713	1.83582373354903	1	1.48712637513067	6.40934870784317	5.9971477594554	1.03678416919321	1.54920226659896	4.44310103360523	2.65840423173456	3.25314517497832	1	2.66451931541974	5.78118733655458	2.36834228855843	2.29743982800514	2.49964609050405	1	5.62760171530411	2.40572075718456	-0.194524369058327	3.14650798709236	-1.37591543992463	2.64252725168946	3.82782395336748	5.20687659871598	7.05118140677812	3.35998410877779	-3.18500754448764	-11.7895495974841	8.79363631088652	5.07630756674837	-0.374001353878567	-2.50274984589161	-1.0908041881962	3.6536665677763	-11.2699821631231	3.94535535244073	8.37996132145504	4.58266945383243	0.13816680437515	4.81868121521994	5.41526631243213	-1.94709743867425	6.85279930231411
148	1.4249184524781	5.94149735564328	5.4120775250192	1.97631041782126	3.77497923047215	1.88297065992189	2.24356622081262	1.97147402372899	3.4485911064183	1.6593175151825	4.1983173317492	2.9708564403582	4.51339184988299	3.49904096450118	4.05191061080691	1.11789848406175	1.70526548945032	5.29398608584125	4.58218783587773	6.46530076638523	2.7815222380315	3.20725263733207	6.22612347555351	6.27704443984499	0.520651613422017	-0.276983149958038	7.01081281859447	4.40046225578468	7.53569069467534	-1.34031057091677	1.81399421785372	1.93713196181526	-9.15225358931683	-1.00631051917095	6.73925200023641	4.94374752678593	-3.73801071211921	-4.45274436299937	-0.58447554763702	4.31275690229204	-15.3554062949526	12.405380619649	7.65658438078205	1.44828567187969	-3.06058762818025	10.3474710198325	6.91360347198213	4.91903159584191	-15.1060719609361
149	6.91578875163119	4.69585464554179	1.23924885983219	3.12648540413172	3.90286615226366	6.40496072027503	4.34081445293567	3.36993196371801	6.80728307043587	6.20570928906894	2.20738654786128	1.68686155406588	1.38165763773455	3.16176297020448	3.9817771829755	1	4.61325442337809	4.39716553719669	5.38234529685555	6.16064949222182	1.15635799336922	2.15221906163742	3.47756402464997	6.86590375067802	-1.16719473164263	-3.86407081695776	12.0016517124165	-0.591688035410269	9.64486887462359	13.6316729390053	4.28925053802684	3.86282274056049	-3.03916170584203	-8.12859474093868	-1.30515952841493	7.79796223363519	-1.66909063021542	-10.2538963932817	2.86790067176325	5.27970165141175	-9.31046814512029	12.8041653158254	6.49740733662249	8.05574809577982	-3.73193645969305	1.47068210210874	4.9053400054992	4.0761686982263	1.17413988746436
150	1	7	7	1	5.42330857260233	1.75885881236669	1.33861306282332	1	3.7586599131521	4.67792346331278	2.32677863244892	6.51839097099915	6.05026120260828	5.08798285582002	4.82988943748397	2.40402156661946	1.98732682081116	2.45268638223306	1.46946845597969	1.78929471631926	2.18355840832238	2.76252576983935	1.30248307644938	6.32251031149665	1.70763390914929	5.07697612205393	0.897453898680843	4.67580273960558	4.2810536325128	4.42791301766977	4.26168866744374	4.16962466920346	-2.43375498826029	-8.02718887564094	9.05124103407492	5.71540080972288	-0.605118262980579	-5.42891612596076	-0.725038208152325	5.110340784899	-12.4337931866915	3.92675266933011	8.3037307670317	4.92829710087511	-3.71351876638052	-0.487218807867927	3.12594714302271	1.81170974910984	8.95646460367192
151	6.3132215314064	4.16534905137686	1.6544393416879	4.22463555054453	3.93767398259571	5.39362570460831	1.12300818347637	3.52724959558334	7	2.29373674190669	3.05404301124606	4.84426274069381	1	2.10084020978017	3.95131565259817	1.43877884635353	4.89416926759709	1	6.70754712883365	7	2.22423189533373	3.55821542444851	3.56777508610245	7.08780600000198	-0.691158545856293	-3.76015135330706	12.3454109508991	-1.54369169015184	10.3186305439649	13.8476724502435	3.2984459673474	4.01283267530719	-2.39825196468478	-7.86121272459257	-0.809131033188914	7.17016106291286	-1.26504716731956	-9.15558520570809	1.02699031674712	5.6451360879927	-9.75226821415761	13.3719337544513	5.72823050525385	5.32458248395436	-3.77289564303565	-1.45511390180094	4.62047080098077	2.37563107378097	0.735271513028542
152	4.98008287972289	3.08474938352407	2.09098298304232	2.84276790606966	6.50590822510026	1.57538295980109	4.64856443195256	3.37559833927433	4.11636284239719	6.13380702847165	2.90577016905149	4.48149505981603	6.66926031798325	1.75563020655536	1.49009897339214	1.79349153312363	2.62712387451712	2.61805982593469	2.08396636937069	5.08531786115253	3.99024436379046	4.15524647231394	4.88350613230013	5.66283509454521	9.03694144598265	6.82858647903136	0.963938745845541	2.62684543914137	6.43855999622362	0.52162882474154	8.42875710642291	5.14087248500477	-3.06026673215719	-5.46945082771348	2.55015454523241	1.99859267349228	-5.6786232073898	-7.76767762984911	0.274382324348075	1.0646515811459	-20.2368537172449	6.59399235428364	12.6810808055574	0.900704857231044	-3.66633883332867	3.98007531900074	0.625800073716218	5.91796883544816	-12.2667964222312
153	5.90183323533387	3.30224380698809	1.45173192719817	1.62315289604735	5.48865856149365	2.19227435389656	1.08482183773263	3.62631295998628	7	6.99320873237221	3.6648087294227	4.44811447139939	7	1.16976000931362	1.99405428048534	1.59301739368151	3.18505171090164	3.4462504696141	2.486872185323	3.54252329905942	4.29362989585786	3.08661246951883	7	6.71256739438332	7.54364572099814	7.09109053113413	1.9125535037315	4.39470386660755	5.66979361051401	-0.523685321245344	8.93599093211107	6.60372861509451	-3.5387376753029	-7.44291484997736	2.4027180342794	1.76940272369849	-4.89507002598284	-8.27781659590244	-0.592452162084596	1.26981552027146	-19.4095444421932	6.37376289107273	13.040120205783	2.60587851978029	-12.2403450914545	0.470840435350097	2.64137698176213	2.43608276780877	-12.859350838806
154	1.91579788512092	2.56025061983458	4.32529233110708	2.70732881002229	5.66432469075034	3.11139143353326	1.16163207070273	3.53615600814316	4.87859765606314	2.11755003462693	1.24166605682113	1.52998735720549	1.42301209271245	5.76635089382272	1.70178316531602	1.82857322117198	4.0489149746982	6.27446651599647	4.07176370337217	3.46402367015172	3.65054964952488	6.50686611561472	7	4.70187746115489	2.6191056602685	4.87830123864011	0.223684527919661	2.42894565738161	1.22835379338752	5.11497625027454	6.46346584000003	5.10564917397557	-1.77402267348091	-11.5982686113132	8.44440098956918	5.4866827711416	-0.421804734041296	-1.3629965228138	0.798599991172752	6.61250916957498	-12.3286969165856	2.70947916608012	7.52255147021473	4.2616942855408	-0.773134908628897	-0.84521304229987	3.01415054298512	1.20127825415645	-10.9446763321518
155	1.71454580894902	2.1237919735389	2.22818081701425	1.24181675353666	2.13997806023074	1.11288330201346	1.05001937775235	1	3.03433322210423	3.102528712647	2.41535398978434	2.99973446613981	6.18503415432161	1	5.63809927811491	1.19755042357307	1.11020530522048	4.42225170425075	2.39640664862364	3.08373456314356	1.00620430468332	3.44028423263688	7	8.88080729085564	2.61280315846497	1.30781806421543	6.12347217438719	2.41522575186441	0.325325419673513	4.56215957916139	2.52007815229308	-3.85842603853784	-6.62296974891244	-6.78501795783508	8.89480777236119	6.21106936265406	-2.25040660216492	-11.5655358801359	-3.52698284573251	6.55055509947583	-8.53431397952895	4.54105318990646	2.68506283693222	-0.195114678056123	-9.34157976384869	1.21224387080381	1.44253967979849	-0.744918787604111	-10.6778175727494
156	2.73841953106383	6.83485571583357	2.66873654121178	6.36006444640716	6.88893146714142	3.00938025386631	1.26714455136858	1.79891256820867	5.0792526686479	6.55651153833174	2.19346686972367	1	3.77997579483636	1	6.18393420429906	2.8341430883509	4.04127972397508	2.69883809521473	3.46524268421296	6.1171869961578	1	1	5.83043634888888	5.22167487125009	3.30948777349548	1.38721242597218	-0.656119879904482	10.2734225562411	11.012308530838	9.27441841992864	3.03019220346567	0.773465580810149	-0.973733902288023	-5.62113065851981	-1.35217937283166	2.74947191663555	-7.03896392408203	-12.5377030545973	-3.60550326605356	4.81720616014236	-7.32872337620449	6.78784829591367	11.5751721582414	5.06910495007049	-3.27903225059228	0.0472215528161825	1.5547699310335	1.41934752710388	-1.72948621488663
157	1.65767571479724	1.24664577629371	1.27433813632091	5.78788634752211	2.97019508498011	1.46525137314829	1.00424450588573	2.48027806971098	6.03474979861363	5.07374236955859	4.08129464654817	1	1.18227990566784	4.34475259408647	1	1.57967776956482	6.23027648136144	3.79454240244079	5.18295040470411	5.33809540790277	4.50399862616681	1.40440669301901	5.65912956403637	5.24812370514572	-0.755049402620695	-3.20539089382414	7.34569064645347	2.74721610430428	11.9320589352189	5.93088197132057	4.57000207326006	1.35711004168119	3.94271415259907	-7.76206588325229	5.23908799436085	4.09080279986535	0.355686011834662	-3.01250417161322	-2.81907353174251	6.84648958020819	-10.9705362439376	7.98714711958034	8.52972904009992	1.23819192109153	-5.48852664119345	8.9096817659655	-4.11488872483962	3.75705601918415	4.58528121840184
158	2.13118655456956	1.73221784087507	4.96676870742527	4.08571251793546	7	1.28299141786405	2.16512613185782	5.02849579838438	2.99651074312712	5.23044935764798	1	3.0494534558768	6.75861141196531	4.9514786856023	2.69227018630912	3.85799983056383	3.71648121221208	2.5362984786856	3.10918925266878	3.96308836237572	2.02414675316044	6.9468300497773	6.14740857539941	10.7064062444719	6.23512890136798	5.03524325917676	5.09333155251515	2.09623566477895	-0.896172152932915	8.018741081131	3.9991364028474	-0.939098244909435	-5.71436850186747	-0.816538137527078	7.38268797477173	7.81022128264587	-0.458865381002957	-10.3752864175636	-0.96707271903621	4.84460131244782	-9.21343339282265	2.89367543109628	-0.433883129182727	2.11737604110248	2.91811592339969	-3.8851429508539	3.13941997821578	-0.500241076116819	-2.93776253977544
159	7	2.75204101079844	2.09456041038251	3.65140971060942	1.71562454823056	7	1.42535255021075	1	5.32743438661922	7	1.22056745896081	2.65371275067694	3.19027948773653	5.52596097821752	4.46428413809775	4.00671885957897	3.02410626767649	1.44929270676356	1	4.9565330284573	3.39785772089503	1.50374678329245	4.10173042289919	4.85287123522472	3.21747709344592	-6.15069604734653	10.9360280108235	1.88049253480767	11.4668283545812	11.3333200258098	3.61799725018475	3.76245069602728	-6.7500540149994	-2.57926483395804	2.16404971439151	8.09644716223563	0.144812694167747	-12.6409738695563	0.408935182333248	3.40864008842261	-9.23649656099446	11.9387163879063	8.19788833415867	3.77468711112555	-4.59702101077979	1.3267416077278	-4.74447962497406	2.9297548649896	1.22465728489639
160	5.40782992491753	6.48687910391889	6.73313753454952	3.83757644083479	2.99523976069376	1.96185474004935	1	3.30841266749785	3.66425620094921	1.37054506590972	2.00963708475068	5.6611666971055	1.52680666104326	6.47324968738949	1.04685158655645	1.40182712598789	5.05320358006538	3.53403780658159	3.98133335351716	5.79671107850513	1	3.02138665619549	5.60856337851085	6.94745432934852	5.89624357309218	0.141223736287368	7.04733711436182	3.66499634398697	1.95081123597331	-1.35134636125133	5.76998105608267	2.31020302318825	-3.01354499820998	1.39155611345225	7.23171535251316	1.48081266211549	-7.97986284250034	-7.74160349147654	0.0259592878901441	0.929557208878493	-9.71540831014675	9.22595763995929	1.45512426148372	2.43185026898398	-0.0697979739046922	11.1057936581301	6.64758251982293	4.20023190716209	3.58670418133171
161	1.90826140892835	5.38129063606926	6.31997526927637	1	5.60234834429218	1.69499813648792	2.84167262773523	1	5.52507589232784	1.89706064585915	7	1	2.85623615327945	6.06339008778765	2.78273517654779	1.13070056795824	2.54883102790169	4.12081389282854	6.30654786827226	6.47359338793579	3.30933178016716	1.21054804063287	6.3129940845942	5.76116177108271	-3.50450101467616	-0.973899961644794	5.8885381809415	3.9865937654553	4.03271870419297	-3.24666654234151	5.45821230903638	-0.456185292904077	-9.0724677643989	-0.0420640585649146	6.16167399695471	4.99064961355378	-2.67181497016507	-6.53607972470059	0.180660049688367	4.01364975181808	-12.0699332596817	9.91962782749208	7.03071934246799	4.03726901802465	-1.22923412409173	3.72805797027678	-4.06009554950302	2.95940645868663	0.658869283322041
162	1.71767236977022	2.52116155018112	3.65232622216732	2.22033320497409	5.59022826306865	2.90300671531246	1	1.05563460141361	3.40219358230254	2.1266071429459	2.2892997764685	1.6247758476669	3.49823077829004	7	5.78955311306402	1	4.45973759120198	6.36596668146027	6.54828247389717	4.22863918994148	4.50838708337988	1.62517843025219	6.74058365100848	3.62334918314376	1.82175304655515	4.60956262928367	0.0236661030268973	2.23072006631962	1.94661527784148	6.98689645905287	7.0438483350715	4.27839615382546	-0.997916290030614	-12.2682573989707	8.41971091746691	4.65653082226802	-0.345330137651418	-1.87805647598978	0.981542623556767	6.60356078820266	-12.7947138699819	1.87084254500641	7.39781383524692	2.58822236910688	-7.94397429666049	-0.584719826155317	5.70378096868956	0.0526932752660417	-10.9312322946289
163	1.33227957220691	4.63424292165558	5.61987210766242	1	7	1.44421891766298	3.05096612845333	7	4.58947039595776	2.74411798997654	4.54792906764049	1	3.12477124461762	1	3.80742283758537	1.2720554016079	5.07336442659488	1.89126928276921	4.15605105130892	3.62381252604482	2.30522464809346	1.34555840199078	3.05735713850538	4.60196357024584	-3.02580273936236	-1.04033901354452	8.58872875181485	4.40169649338497	4.26678568482768	-2.26022892837431	5.84520552370693	3.26695760847021	-6.82801331702815	-1.57084533012963	5.87002018959205	4.99921905429337	-2.12133664201512	-6.65099155210741	1.71860989929959	6.36628611943265	-12.2384559516934	10.8868450002883	6.68111358036755	6.33402852117492	-1.87057294439982	0.905362703881062	5.61380947080813	0.491728429448375	8.5901515976244
164	1.74853859525597	2.63995170858134	5.61538598675223	2.94423505416521	6.72131410118821	2.40570011551408	1.15155305402309	1.21258966350736	1	3.35674741364409	1.03734797395112	2.60950542636534	1.84730146916245	1.24724698422507	3.17377033663188	5.8890205147927	2.83542366196687	1.32404622557557	3.17235272967762	3.42664715986822	2.97989393782675	2.35771287877311	4.43113875941652	4.64416309336512	3.62114509314606	-0.000951305985502839	11.4559433998394	2.25789282836458	11.1199905442127	2.73052147448847	4.76434503591818	0.850373451029672	4.86590360014157	-5.75082326291781	0.733402603522218	4.02138611975824	1.49495656733403	-6.00712301390921	-2.39856839405535	6.21187868088849	-9.97144559676976	7.28721725024293	7.10566342711046	4.09384909667001	-4.09245911006265	-3.16046984569881	-6.78980210105624	5.36441654015848	0.797205487228667
165	3.1804031244072	6.33918194640261	4.54688304585826	1.09863446456965	7	3.16935224262741	4.77156463527521	1	7	7	3.02685632152202	4.04971404048019	1.78741908484266	2.64481867069384	1.42817933940261	2.87876530770172	4.91599540242828	3.20577466612935	2.04773401842474	5.28309892634961	2.08989648691422	1	4.58074041554356	9.08436677774152	-1.81394649140001	4.8945443842618	2.38507924940978	4.00627186563841	1.98359599450902	7.63654589624073	3.12781836345898	2.44142320934079	-1.24052574822951	-7.50679995573809	8.07759615611385	6.53886943706666	-0.684253376145613	-4.69832666004674	-0.427371591617583	7.32275064447766	-11.0541650186004	4.95780114677598	8.7249122173669	2.45051945375955	-1.70045252306296	5.48877058982999	2.22411335478028	5.24338539839317	2.02052438440009
166	1	2.57673992822697	2.46579269655766	4.77554574331056	5.84589310089695	2.81514882450143	1.48297378157958	1	3.9719827738851	4.08073268237544	1	3.27632202816697	1.54169021564087	5.40441044605922	1	1.40790560558623	4.79337563964573	4.64330153594741	5.8940506670455	5.05995141864811	1.06801622258379	3.80738373497761	1	5.75086374024859	0.909482503345909	2.97717999727453	5.44335593004464	5.59452470540293	-1.08322305384337	8.98240670541373	7.00813537570543	2.1779627846651	-3.72102179078981	-8.23159262161021	9.48821477364448	3.25788825070529	0.118382920238162	-9.7935178745492	5.50213209521053	1.49665547585494	-8.86242846884944	8.58848188836524	5.54259611885061	6.45204326883841	-2.56127194424477	-5.00521756295613	4.94803684199929	1.94927835634135	-4.47797437421258
167	1.4502148733642	1	2.77185543781805	6.87614526268758	3.57576528844224	4.18665136113886	2.04223486134684	2.94640591099703	3.72516993304984	5.16151790842992	2.93790327381347	1.61748591153773	1.15620925051223	7	1.78540701539674	1	5.43358839840343	5.85423196290657	2.68382212474539	5.00524918004523	4.37744630981052	1	5.01701494147706	4.93537982869763	0.311099867246624	-1.93269903519217	9.62097594833058	5.29902856089656	10.105090191041	5.48200471052237	3.65226741566585	-1.69199411347626	3.9942685389397	-6.57108168658485	3.64986058698587	3.72377575469776	0.637839174141895	-7.48710548244829	-2.34967981479692	6.6007516527725	-12.3399508457816	6.75418533906604	11.7735262609441	0.0864908773287615	-0.350611332603943	9.47823249811545	-4.91356237564141	-0.449309069000564	-5.69901337913297
168	3.00615298470514	5.77930598412012	6.54990833360461	3.21415780630154	5.24723571883189	4.15976765134025	1	5.47867067113189	5.53067009753306	4.08205076697826	2.97267607842606	1.5046697591049	2.13888027430601	1	6.06680179621125	2.77466059326403	2.17825740568148	4.91923809091918	1.51765257531014	2.19324529113829	3.87452558475056	2.10692847549658	4.11478483675209	4.50412612779266	0.536323946684463	1.28525342399768	5.26013584300019	5.49150687585033	6.73028810971974	-0.713574606285086	3.03364574575098	1.42441662544851	-8.31113349203318	0.0815752225567005	5.98252751395093	5.59742075269221	-2.2870687513042	-3.35185665683201	-0.365549339850037	2.04173907948469	-12.1091615470334	11.9275118828473	4.67337243990639	1.16483210075905	-1.2562173405139	6.41168034826541	5.26506006437724	0.967085403111715	2.61309605411675
169	4.52378034318673	2.17874959711433	4.59994193062699	2.21594379472486	6.58760243240983	5.28130174120734	1.92475643587717	2.01105290262905	4.52472945670081	2.88097322041206	4.27737788030798	1	3.73631569030733	1.20964533002322	6.051854318709	1.71561442022805	6.28192812176693	1	4.9816114403238	5.7647446229281	3.03497079336225	1.34980159947449	4.6962285537277	6.18111251621452	5.10306667910351	7.48261179220588	-0.740667748696512	4.76653276614557	5.4290504206679	1.43616513980156	3.32333239887049	4.17450467339941	-1.64253949007722	-1.00607338053767	5.63466295644396	7.90615386935104	-3.22777443686974	-7.73746535850176	0.52670631783597	3.85794439044281	-16.1546357793019	9.02104778690456	9.23452642425014	7.45183524468592	-3.39692520074688	1.83831153497214	-0.080319683074931	3.53413770563769	1.25764333250741
170	2.41814971534333	7	5.16741742769769	1.24197114299512	3.74670429277721	3.78201746622155	2.56903086727793	3.28644184278137	6.81416127817606	6.83841111251209	2.99382292200483	3.58400746737414	2.12910962105593	4.09423400201438	2.64996216578716	1	2.24789008842854	3.58219031221942	2.03542088618543	2.78885097317574	4.92155570928152	4.86663359913416	6.79016736997899	3.42944641995448	6.35184099780743	1.22908137064473	0.767266776937236	7.10060060165465	11.7471916793556	9.76431086598357	4.90867244044117	1.52240466856748	-3.14957792395745	-3.48176158679492	3.1379133037343	3.83304927530154	-8.86633690798673	-12.4986147602467	-6.81048234130002	5.16815809297408	-7.51314013394275	8.12442106415316	11.1348116021031	6.74456811374115	-0.78210268101791	-1.30035484125542	5.31303306832469	3.9424269331799	10.5501122379955
171	2.75938351780024	5.3987254235153	2.80202165024435	4.87717453808611	6.42502749395859	2.97744548796873	1.63700894035028	5.73383225875312	4.79856956565768	6.04509876314591	1.72169748102534	1.59477513336045	4.67868411761737	1	6.17914295522303	1	2.9890782756958	1.57484939055897	2.28889992886455	5.57209482693542	3.03506464796108	1.62389132326193	1.3813283772912	3.88168048129371	3.84429074258962	1.3907413014917	0.779374112119551	8.74357158305419	12.1771477099808	9.2759143494837	4.43749595385167	1.69168088430756	-1.88804549771542	-5.06084931402749	-0.741434284177986	3.11930080128267	-8.40497980802478	-13.4461258327988	-3.54658553256854	5.16059777446603	-6.43176987679343	7.83469757110162	10.4779402978904	5.21322711237991	-1.03901132232984	2.84103056527234	-6.54608897966899	1.65969129645727	7.2979709334226
172	6.58844875568155	5.15568651770017	1	1.38339643912307	2.39639592401907	4.54491588973944	1.17475216103446	1.02928131221775	4.20889569688648	4.31362142766005	1	3.0895622041509	3.96225581804992	6.00518560552991	5.06060825363631	2.95473014401618	5.47463073820135	1	1.73254438573468	5.5646753253374	2.45401510093919	3.88799838799788	3.59234962669384	7.61138079667558	0.0741831933452576	-2.43037852893221	12.9437924042686	-0.252237173461626	9.2130800108166	12.275591954205	3.22267942659441	1.73895290876027	-3.29503084218697	-6.62722670809093	-0.647022679418743	9.38189144437623	-0.0867487999444768	-9.93918458565223	3.21034524708235	7.37663097033818	-12.1553481964215	13.4117974386401	7.49290824633282	4.1770321510645	3.86528144978452	1.5039208199281	-3.86903289238443	-0.598039912011709	-4.57890297041961
173	2.7323891330335	5.6019977014104	2.68622702543339	3.6957422808035	5.82738345804499	5.78853234244939	4.12055937229655	4.48302983856813	7	6.92532872970147	4.25450405852759	3.17983896851599	5.0603952264827	2.26748023298402	7	3.25730286490842	1.62709279718732	1.45276107894611	1.20572059048294	5.53424942580001	4.70331532726911	1	1.16290494141355	4.69075300317581	3.91919544458939	1.41511789813952	0.281191122498546	7.7274771139385	12.2447074975413	9.25407051821959	3.73125115936361	-0.901477775421986	-1.61425244454267	-4.51528379034693	-0.410966335296672	2.97140353849889	-7.18972427036618	-14.8267108162403	-4.78941123450467	4.77992408391387	-5.96570597352521	8.22157081523245	9.19270934378325	-0.482152925910943	-5.84324703541137	-2.11815928607091	4.28316260649555	5.42061646810528	6.42329782188095
174	1.6209761827168	1.7726687818282	4.57349169765386	4.54663099558441	7	1.83944333783753	4.70372211098068	1.2924482730347	4.42904646388393	3.88554138641034	1	4.07948834375969	6.61447435626095	1.02660340913045	1.62258762581389	1.46086851248142	2.85617039506839	1.71800846197876	3.03922045624651	1	2.64722468869395	5.5473499995804	5.10626978414979	10.2200420306276	4.2150326704214	3.59507759053524	5.00348860156858	3.38299815585765	0.301148829932333	10.275203306202	4.58766312172739	-0.700621799877943	-4.30510991498411	-1.36471478098995	6.46644784206536	8.05889008834136	0.345521854612403	-9.54614975988058	-0.649039522282469	2.6483548291069	-9.92083219403436	2.83370050732942	-0.185248022907591	2.4089615039317	1.98936207211336	-4.21732928034714	3.23237378462339	2.42647310503663	-3.20418701131344
175	1.27375061355462	4.96424622234796	6.72484560801531	1.4148287282631	5.83025229572908	4.87897455957251	1	7	5.23333897035899	5.57562638467341	4.59285166464684	1.9779229269039	5.01387223416659	1	5.32503752321016	2.17829553802882	4.6126680608915	2.52475527997499	5.8412813206481	4.52122984027173	4.35228211905052	2.00396643061288	5.05925650483874	5.39945525866296	-3.22875401914728	-1.25872719426266	4.42387514778021	6.01555364885746	5.12216472929186	-1.18508503955387	5.44177720216513	2.07065116167266	-7.2524379819114	-1.35231145471844	4.82932420147181	4.94725027067862	-1.33739617558784	-6.02029421732233	0.247791845601359	2.79468682750907	-10.2972973794185	11.1033877971479	7.72292735369994	5.38709440644378	-0.783658098346726	4.03745834061086	1.58344469621348	2.1926707813298	0.0666991622835005
176	2.74975446393862	4.57310966063209	2.82248858494154	1.98637004230972	6.6027709208767	1	1.9913898628771	4.9763812337686	5.93822049760828	3.12551209150326	1.42475719361856	4.14891988625614	5.36080738242107	4.84905344157395	2.78858071865326	2.08275051403894	5.42002989935897	4.01090969068752	4.99317282221245	4.74351272209419	4.27465577265107	5.22786638507872	6.60794717620716	3.22994310438543	3.25712619438583	2.69549913790257	0.425915707915167	2.4039106647459	3.27618252669427	5.37779234936239	4.79400101071708	3.36414680560311	-4.79418284221455	-9.56264393754268	10.5970160101185	4.04713968313017	0.00656553165547324	-1.3449594754773	1.33207947066279	4.30299381577937	-11.8190110764208	2.09639544109451	7.2498991902328	3.0787240552621	-4.60185965036704	4.41696468906244	2.37986302270543	-3.43043652369825	6.71793208381253
177	1.45522595454503	3.63579846796075	3.99236725744536	1	7	3.88744593198714	3.79847930634962	1	5.54140753340157	5.13840274122676	1.71862635769713	1.02183741476264	1.63771170509885	3.64956102198331	1.13293647251836	2.09342364592762	1	5.95917372423226	6.10648996449147	5.19315060776138	4.11455846517624	3.99476199714554	5.62835474499725	3.79189054196896	1.20377434787553	4.46034418706905	0.0112554931682221	1.54538914953979	3.95557427968811	4.91308339179519	6.73760288896288	4.48340531597188	-2.45921123476463	-7.98620508463915	8.59140136118529	4.52650388139301	-0.444877314187126	-1.24448333636673	-0.539119524288279	6.41395840824157	-11.9171874801648	2.98606267961859	6.08586763648957	0.902654251804573	-1.06083952510173	2.78927008208668	2.6674505461609	-2.47989764711258	0.415177553225311
178	1	5.22035816992944	4.85386721642579	1.00892962590713	5.16089637788864	1.98590713862064	1.55349189114506	3.35137633871267	3.60996709290464	1.16201645292359	5.22883728804047	1.43828975820908	2.21883407776179	5.20644891658808	1.48906047889933	2.43130492150849	4.26479716758914	7	7	5.2878816575755	1	2.1349764991083	6.20854419133394	6.58553094037303	-3.55602306742718	1.52412228058747	9.22807389079068	7.29903429230434	4.60716062252599	-2.62430804284544	5.62520212179347	2.68127530077732	-8.43109036519572	1.31733173853581	5.10652419476547	3.20195043810623	-1.56563852901475	-6.92216438663114	3.14807107485734	4.90694551411678	-11.215482921282	11.1582706606737	5.45633444719388	3.33822812993621	4.6192872344479	1.74694253779712	-0.685504603728501	4.48836426675455	-9.74655099951255
179	6.81674605220004	3.39412037665136	1.69194663266697	5.28272632215325	1.60739131014517	3.8168175093572	4.40051968301013	1.43546177636446	5.68213980854724	4.96010743274048	1.93236911909121	1.41262319743019	1	2.16325010425372	1.55934984108204	1	5.34505466474754	1	5.00877479243677	7	2.30951894942172	1.1487954090237	2.4480475348937	5.62986332868131	1.54511232673469	-6.83029871958412	11.6618248103487	1.13188542649413	11.4415692704308	10.4512104967644	2.47015822149726	2.75706668143829	-6.35434106151901	-4.08626353096364	1.50246107885377	7.77294453228552	-0.47283392441538	-12.8178607168476	-0.522336433026996	3.48369801386203	-9.0362651761034	10.9269457567024	5.85786549250386	3.70465063905852	-4.99458839899196	-4.54174136256405	-0.655815425827872	1.06733289396121	-2.59656385973214
180	2.62517132057099	1	2.53686037163161	4.70518470063108	2.90572048029575	2.18805820182165	5.94968822777293	5.35351334498994	6.84343074713777	6.13583838636307	2.82752106532221	1.51607727006155	2.0973108640156	4.60861140433285	2.24594552109082	5.79747557620467	5.29715318365311	3.14118956983189	5.76645940141979	4.96955682710242	3.55561403426595	2.08012055670586	5.66427455541441	6.2191949295467	-1.10672374335806	-3.78951553763464	7.61421014996192	2.60669415080863	13.4285730873666	6.3565974859822	4.01110004027303	-1.18369219337783	6.09941481397069	-6.99357048600271	4.69764898798589	2.24892506491292	-0.221154583665672	-2.52911049452576	-1.1462142794252	7.24841319595957	-11.3351529084924	8.78524551679758	7.72801469932903	-0.11744922981944	-7.59470130515474	0.103118940191949	0.926384642060541	4.89281412891913	6.07026610814083
181	2.38712573955284	1	1.3343420826092	1.07503713428981	3.16405071731101	1.31917463522754	4.23762370004923	5.28334346707036	2.46951278022704	2.6925098899929	1	4.3910422046208	5.9531730247538	1.52058160163395	6.19210134837114	2.00347350149666	2.8765137338154	2.2163645311151	2.86807521694738	2.21168130612267	1.68075971542683	1.84721797806905	7	8.18690542509057	1.69734297852847	1.50696178525376	3.8255310194305	3.48579325360401	-0.0898218224535079	5.37524344112555	1.82714129863758	-2.06303065922438	-6.13212861334201	-5.44708265944854	8.87709344495616	5.82689252548197	-1.50122707361524	-11.7877084407812	-2.22362412641146	6.57817028887089	-9.46402880784434	5.87165439054237	2.19759567790151	4.45426920197252	-8.68825820569372	7.61893893182595	3.45231618794062	0.314911508836607	-7.27716101329295
182	1	3.42414773138441	2.62788586979217	2.02728121982722	4.16540898794535	1.68143131038033	1.95552024416518	4.42648130188228	4.47667202897939	3.47917049310623	3.48706620864124	4.41565475420378	4.65218880486246	4.09306880024517	3.55278835778704	1	4.21817911749314	1.32008790740882	2.13353162274935	7	1.63237886909085	4.0879809337954	6.98727795136413	9.49998895614686	1.78205030481467	3.56576214030426	6.2316273722389	1.04518824767924	1.30222937262829	4.44708705486766	-1.86863135271513	-2.22113328909512	-2.30425350670317	-4.51208126504545	7.30128295351955	7.96089124086052	-3.78293040236275	-7.31834402285648	-5.61306656927767	2.04121149407406	-12.6536825470141	5.11693033635807	2.94344087386372	2.1010712403951	-0.314490181382406	-0.111341021898382	5.09552408050102	-2.20647314112235	4.58987248332839
183	1.43526279209227	1.31413817601471	5.07320316283565	4.54984379734521	7	2.4007817623281	4.10162051016927	1.93312178154601	5.15701190135807	2.3714596987064	1.92244949031883	4.15077459171285	6.76598374753483	4.68499190829423	2.01353184602596	2.67118654811508	2.38435832937594	1.54630176029343	3.84607508712982	3.60676706076909	5.89531409866068	6.71735422388078	5.1297567646445	9.89270634851021	4.90654201831333	3.49736282040839	5.62259041697987	3.15821092918051	-0.920179913569185	8.48189459206905	5.05784307342404	-0.303930765655101	-4.72376484325903	-0.403310591862468	6.92041596670838	7.61572020547546	-0.0680434014302811	-10.2811329384799	0.0793430501142434	4.54737349507342	-10.13378545967	3.10687681498845	0.116477142041438	2.36163087231563	1.09568933181071	-4.136529860395	0.956745753190135	3.10979302593041	-0.263869978469839
184	4.74833391976404	2.43191709939681	6.05188592785549	3.54632231700451	5.27931286921709	7	1.51557436595895	1.41541977220288	5.03768458415959	4.36336262451119	1.08445748328379	2.314464410511	1	1.31390489536265	1.97037238132373	1.56713606325881	5.61233314355167	3.67181891134277	7	3.04297045147415	1.10593419740012	5.34745189495591	2.3289592364616	8.01033492229311	8.72430962678439	6.52226600632527	2.16032991332889	6.85240626787048	2.26015642288173	8.16812786053643	3.15567717855115	5.2788814280368	-4.17506123237013	-3.24502716894796	4.40939891277496	6.97022243928459	-3.62005019909737	-8.92198016052415	3.24448209105848	6.20890341859324	-20.0305626931231	5.9855606001493	10.9115599582518	4.55841554403991	-0.280282741076518	3.41518004991392	-3.96525739841314	1.91339326717085	-3.78251943603531
185	1.73131526766324	3.97334950789251	1.0871236605568	1	5.84058399414433	2.72607928806562	2.54654191613134	3.21249368298771	5.93612617224236	5.5104303579613	1.6144325794852	2.58248965263803	1.98103563976525	2.10443534538548	2.97548102984241	4.99696872993584	1.97807518599602	3.96103957224975	1.76230072708384	4.87306405322317	1.52111842189372	1.93464917812121	3.90189992212009	7.97667272642459	3.408942277224	2.15144411488646	5.28996383819649	1.29220580944666	1.15182478668683	4.13578036124994	-0.0563374957112639	-1.34323273539013	-4.67841843324475	-4.75411161832272	9.29440076819074	6.36295817937518	-0.447327760512534	-10.1107647092356	-3.57757688708651	6.80926921376617	-10.2740198792386	6.92639812054466	0.252960882393666	5.91501865870311	4.64116209173418	10.3680178872593	-6.46748881995308	3.76955794294851	-4.03859067642084
186	2.35251668866864	5.78595543302502	1.79235426748848	3.59971523830956	6.04685825247529	5.62772108442341	6.41633748959877	4.06642417949814	7	5.14308402757077	2.86911563454802	1	1.4385325947425	1.81211036626697	1.12798546039906	1.02798091023865	5.0643303705766	6.169142014271	2.36283290052859	2.71510722468836	2.7204889971549	1.34574187915625	3.74743916647016	3.34925330876035	6.01542469288882	1.5600756349118	0.17944869171133	9.09016211328427	11.6900550210489	10.0307064770639	2.84376668099324	-1.05166729585153	-0.660237788161326	-5.20095057563089	-1.6572013156651	3.21084394686042	-7.50302806111097	-14.2307545101687	-5.28751350958544	5.30485007088484	-6.54707573220683	7.56890807543262	9.648005945978	2.32436801859374	0.301779058312852	-0.565294530297359	0.753205805549861	3.26870070369414	-6.32153569593986
[truncated: 74 more columns]
