# Supplementary material for: How Are Mate Preferences Linked with Actual Mate Selection? Tests of Mate Preference Integration Algorithms Using Computer Simulations and Actual Mating Couples
Source: PLoS One. 2016 Jun 8;11(6):e0156078. doi: 10.1371/journal.pone.0156078 (PMC4898694; doi:10.1371/journal.pone.0156078)
Supplement: S1 Data — Newlywed couple and agent-based model data analyzed in Study 2. (ZIP) [file pone.0156078.s001.zip › S9/Euclidean Model Data/Euclidean Couple Population 11202015 0436.csv]

	trait1	trait2	trait3	trait4	trait5	trait6	trait7	trait8	trait9	trait10	trait11	trait12	trait13	trait14	trait15	trait16	trait17	trait18	trait19	trait20	trait21	trait22	trait23	preference1	preference2	preference3	preference4	preference5	preference6	preference7	preference8	preference9	preference10	preference11	preference12	preference13	preference14	preference15	preference16	preference17	preference18	preference19	preference20	preference21	preference22	preference23	preference24	preference25	preference26
1	4.18991092364789	6.9676219526685	2.08618175112118	2.35275332375522	3.80526355416799	5.94575442430897	3.33795985122564	3.24042237071919	1	6.08904027507466	5.06807966970036	1.73726651533317	2.71064370820434	4.19828474016226	1.51434524748473	2.44476683301788	5.07072600010452	1	7	4.37194733655741	3.97666733966903	6.18860210761351	1.4511464894144	2.51733396574828	4.71738865660918	-6.42000269622424	4.93758752921773	1.20329224532148	6.80282587872925	2.59435839183081	-10.4054170489412	7.05811522790276	-10.3666073000432	-11.9128085156145	-2.46266830917068	3.78965295914753	2.1343872210894	10.7818967155519	-6.55526129945518	0.0470616555278324	-5.29665474901597	6.01414079142165	-13.6004649654148	5.65656897951707	-16.2927996495312	-12.8220533314675	4.90654109075793	3.04528031766862	4.68752278748433
2	7	3.54683135626202	3.09870947114943	4.28097790699221	7	4.98556502903795	5.74130495638626	7	5.29344710314637	3.57785032660375	5.64780462142323	5.54407641712099	3.6761949440153	3.00276669219313	1.77628316691041	6.16424923000002	1.27399466549287	4.25054712036293	4.25338810951484	2.02920932642419	1.51208236520318	1.80750512024061	4.76418352793833	3.46895415941128	0.887666631879877	-4.50585302193826	5.95472900105651	5.57891573638946	4.83926152231418	8.82285660664424	-6.1559723140152	8.66456419878785	-13.382409533304	-14.4918927004809	-4.24441427821864	0.670565452794767	1.92073868463025	11.2522802355617	-10.800893683105	4.3901704713563	-7.08745230373812	9.2617061176909	-5.8798791365477	5.4680977551737	-0.373016320790247	-5.06038650532578	-4.79588220973567	4.69582794055566	0.973493447304861
3	5.19784051038641	3.34141744705575	6.1627578117502	2.88938014363215	2.31778818424543	3.63508228046633	5.79325821683	2.19939528988646	2.64813824705019	3.68767604742954	6.13761149621542	4.30827169332498	4.99784143945003	3.22404186259451	4.85743333479367	2.77757315613646	6.59064110491208	2.54615306690863	4.33785001683865	2.41692349853726	2.14632285282964	6.19287446580435	5.13700431871002	4.53317381570749	9.87883559668074	-3.96185964247629	5.07120298302106	7.09917863830746	2.11788390401781	4.87967222605693	-0.349813583281048	7.73400694765035	-10.809616281484	-19.2096102069655	5.81045180192954	-0.470182135000258	9.06370997465791	8.03024055933525	-11.700547485533	2.2477195150777	2.84658376158555	-0.369647449880807	-1.42276084578082	1.99658617184823	-8.0829004645865	-8.87141674790731	9.12958789766088	4.08074789683494	0.412778055376509
4	5.61098019477603	5.36062485362354	4.0702191781242	4.10395072983074	3.65333967265274	6.65905593731507	5.67253737917493	5.36556895270971	2.13464018440867	4.40550785149068	6.69309489471133	5.94099921855455	6.41400595457665	5.03921843029143	5.38061725739334	3.68156403625076	3.68381180987602	3.40965707097714	7	2.31286279236065	3.57290823356383	2.85597882738393	2.8398617450765	-2.17982719051363	0.60645216074032	-1.39240982720443	7.40524751481309	3.31816954354736	5.87359063244241	4.6334051466042	-6.8036948666829	8.55453103748759	-5.96834746216375	-17.9533565854122	2.38261435429182	1.04312917860271	5.58878021543712	11.1084855711905	-13.2491511525966	2.67330419533219	-6.77518338628139	8.34310357766246	-12.0171918082177	5.36139820945932	-9.28381172794904	-10.0559735258278	2.09462862479702	4.54634384926828	-1.15316912397405
5	5.66818415389962	5.46708777951475	1	5.31585459436605	5.96595265075788	5.01993164906332	2.84262636391495	3.48520447384373	4.04217956753465	1.78488430095051	5.3654919500098	5.29851117681907	2.18785311699048	5.02977634527602	3.92069697298535	3.82085345708321	5.243940431428	4.60470110498101	5.35122519445543	1.11249511271819	3.74336547583295	6.23901916541799	2.06743598785396	0.626472019637358	2.99499324947114	-7.86409116024502	3.06775247474653	4.41861958582846	4.12635956171863	4.04277399032034	-11.5871583360625	7.70005281539895	-13.6744610146227	-14.081686507082	-3.08011948118147	1.02292569982357	4.60303779338534	10.783126472391	-10.7429666295795	3.45440513010372	0.74358087197768	6.76966281089287	-8.6882173398894	5.23872089529734	-12.7952284820277	-6.05523081226895	5.97569904144367	6.30639759893219	-0.365291311114186
6	5.40669805942197	3.3273300473442	5.29336718239852	2.50823196038202	1.99514406468783	4.29172364958563	2.14251445123389	4.51409605044471	1.01044585331538	1.29547554060991	5.6366738771237	4.50419079424241	4.24796151847226	4.68628671281102	6.19297625373819	1.24459463336113	3.15606347327399	2.88627792814707	4.39071062345067	5.40732533946659	2.7883568640446	3.40546947072933	5.91304334748174	4.30906914767827	10.7626178660854	-3.90912318456381	3.82710044700187	5.03792322386563	1.82999614643877	5.07434551707762	0.439615201827208	8.53852672258581	-8.84899291443318	-19.8230270270313	5.34855654720581	-0.163942476864571	7.60563140410642	5.72093921151995	-11.7354834728883	3.8209878075245	3.04330262219475	0.221754525102641	-0.746766568799639	3.00918804672562	-8.43611200294617	-9.58238761835658	6.1253993217405	1.69357079507487	-3.66094899413133
7	6.58719294235192	2.54704210282377	6.42748255556629	6.62792195807719	3.86933366827805	1.20538670573451	1	4.37116103604107	3.17928886441881	4.45206198511706	7	5.73466763447934	6.85340466929936	3.62195201109637	4.89299893623884	3.9182093151785	2.4614573854031	5.40047083068234	3.59057952571738	4.38198268696804	6.99753715795297	4.85342785457545	1.51566047888575	3.4386206482957	3.52348475056469	-7.16163197029822	7.21079578247934	1.08785791481914	4.52066057581733	4.64963555495813	-8.21767303754305	7.63831788140883	-11.8004468618731	-12.9227610078062	0.584026920784703	2.15421309973793	2.48300040473268	9.8213042567186	-14.5152657390223	1.00740552726323	-7.68278651626642	4.91568040277482	-7.5684335584694	3.19474658850413	-6.24991740928016	-9.98797862493119	-9.09986683935814	1.17241777613259	1.70365446480035
8	6.38439517542961	4.62212867120038	2.34710650969558	4.88879419841197	6.19227580797091	2.61744099776151	5.54416013384429	4.39413221139139	2.35695390122602	2.30374007691833	4.28091522554709	5.28917126280321	3.88596439649802	2.62758723352305	3.56387213100686	4.57299399945111	6.15173810688492	3.35812617664442	6.19378033257737	3.37317621958287	1.098085298613	2.4403977269878	2.23763786261589	2.44746788008339	0.0860795661540098	-4.53812130665598	5.6771172293143	1.2270227082071	2.75552139906239	7.03884795328838	-4.39740836877512	9.31344938213625	-11.7430449143546	-14.032185364606	-5.28521051051179	-2.15769869680405	1.37582761740676	9.29165005298563	-9.43063002267313	4.87296945060878	-6.57850986373816	8.40722927642987	-4.21851020654049	-0.18668393371398	-7.63412965524024	-8.13144408923927	2.8894263591991	7.45551543251493	6.81274527583913
9	6.65374244529352	5.73094449540015	1.98925553937041	4.30308443431441	5.46109377601515	6.20422787594253	7	3.9465105853042	5.07561057873948	4.25983409487899	4.66737369860517	6.23866069556949	4.01424832624281	6.78384884138756	6.1870287931119	1	6.2510380880713	5.043070288686	5.96976399111246	1.1319935947147	4.16171413064097	3.24060951557238	1.81905157449433	0.123061707897572	3.29671591630864	-8.88811019018113	2.76753515927049	3.73145405147509	4.99211316117588	3.33181889640176	-10.8279441147254	8.4315600959934	-12.9325615355034	-12.9389371493648	-2.59463789877772	1.1129934040492	3.72037691894621	9.91209709993903	-9.80661271513603	2.55990935682534	1.11056273631491	7.21587933392901	-9.19166256052742	7.38012721211437	-11.8186987473869	-10.3215141352312	4.37102530164993	6.84343494829036	-1.46244216432301
10	4.67291832988831	4.04680974695169	7	4.5051064614747	2.18214201741875	1	5.53986133565481	6.00514800700311	1.13081139616622	5.96368965354987	6.93210082531327	5.48190319208263	6.37448787389371	7	4.58132140124497	5.51029560409665	2.23016471991348	1.49213844313246	5.27060494786481	2.09202710811065	1.00861727019163	3.8980862387523	4.51052058439632	6.69682713761283	10.4779201179303	-3.90541571313486	9.32064372527235	4.80365035180219	5.20935470138695	1.36505864829256	-1.30580568830949	10.1274749925725	-8.59461813824365	-19.0673854399264	7.61221936821991	4.32802249196055	3.80921995919239	6.5246013355415	-12.4065445569469	6.78164241108767	0.172733570847824	-2.25349870214864	-2.96052337107477	4.8725043531862	-1.55709048029123	-8.59796030990754	9.04885901162673	4.8769425147592	0.227655872139441
11	6.66029095451908	3.12251502219229	2.28136811786201	5.66444040442851	6.34347441164974	5.45020386553631	4.95145392000089	6.77216537161971	2.80839974192317	3.98238246035344	6.46059945366735	3.78923578338791	4.0747330555583	4.36055924150248	1.69423175461637	6.03297535129402	1.05691268423928	4.89591248220716	5.6849047837274	3.9923910927664	2.4805307795408	2.48254796514195	1.56732916565902	4.58633679250926	0.554096037209459	-4.9765321098925	6.92801849532835	5.48023949859699	3.99846871421468	9.1079708060351	-5.43386966982791	8.73537440549088	-12.1964794538033	-14.5279199639897	-2.89002543953582	-1.31545904607712	2.39928702905477	11.1348165291943	-11.4499064869396	4.14881845854245	-5.4395845182298	9.55899436728143	-6.01292599493747	3.32132835869606	-10.4434786782669	-4.19561318103357	4.72908490544894	3.76196286520312	1.57366966929953
12	4.66116695943858	3.64224074085674	6.46684022682727	3.84955144361442	2.2215576780018	3.23867428277626	4.56690873363564	5.81751810150856	1.32930413171124	5.20019944785055	6.19202232469247	6.04726830727898	6.6625835857112	3.85224848782768	4.2670967549484	5.26943770014957	3.12192254489838	2.16127503807885	5.05373397268434	4.43420921375109	1.34450423152388	2.61391919476677	4.47218650968792	5.59494274595211	9.38579017369772	-3.48427443564424	8.85170079566698	4.23200754016822	5.94344258291476	1.37646749794505	-0.674198560173576	9.46689145331993	-9.28172396396179	-18.9377101205325	6.69281883404224	4.83530460752778	4.49509104564212	6.72627403518138	-11.6304563707138	6.12232779292423	0.108542906562061	-2.55474120275523	-1.83157932782797	3.58359813785126	-9.12222536273678	-7.86096138690024	2.30336356221163	6.75791469946825	0.772457748250691
13	4.9134016255081	3.39972003416607	5.85848649632588	5.67431329149965	6.96190620931297	1.95268452351277	4.57269795234042	6.84565877419175	1.30451598120204	6.23499952714068	4.68769834597316	6.0889483143017	4.87490795081889	3.13300081033596	4.43374927420745	5.25886450966679	4.63742978754102	3.62839296596666	5.98853633157832	2.70785904227263	3.00272230893035	2.11537928836435	1	0.350255573296658	6.88669956412836	-1.77301355197946	5.44571066052696	3.35573189625994	3.83655768456276	-0.643672071582141	0.892555553631076	7.78590131661614	-8.5531723366035	-20.2810367401847	8.414561687767	2.60764264075538	11.047219062203	4.28826280065066	-15.2727175539024	3.53167047270392	-1.34786169830202	2.06468268552857	-2.5947162754867	4.71650859546383	-7.06959147394434	-7.82930757402006	9.03661050707731	5.23388127870637	-0.999733760290054
14	5.90651438079662	4.73547560539412	3.0562124342462	4.44790411394636	3.90294192332266	4.60853310031367	7	6.75400917831727	3.4511116738596	4.15967413597743	6.15570891191402	6.79777057066694	3.08983212520759	4.12914476002445	2.8652475931636	2.28390661693877	3.85664396324627	4.26947421753182	5.64562034399949	1.18785256669776	3.78759554518904	6.96912479234484	4.00259978827538	1.7390647777315	3.94660429848899	-6.97563754228566	1.62438804119254	2.22642669273913	5.44148595759987	3.58050127336648	-11.1365799951979	7.64464643540766	-11.5208906094942	-15.4919237740755	-3.08641096903983	-0.412023234966009	4.57252707725502	9.31924993411379	-10.2275915168715	4.01466687518906	0.495965509636276	6.11948401816017	-8.68663651579795	5.26408046797314	-1.82445586896804	-12.0568179923408	10.5217596308132	4.90365076569502	-0.0242040239001151
15	3.94552380613845	5.49187652256809	2.36288875166471	2.50914093605057	5.36370764817113	6.01275983752854	4.06766114181471	7	2.39067022995504	5.23955762832389	5.3031281187011	6.49519214036627	5.91306637501677	5.45363390578584	5.4782960199911	7	1.30793532865943	1	5.85261057172456	2.81526441643746	3.57051442314747	2.94241361342148	5.20113942853782	6.65813547527177	9.73085179261118	-2.32028054346923	6.00152840502568	8.17003321349051	3.25749815398446	1.6568168963499	-2.48698832865626	9.19982522684092	-7.68249107916641	-17.4065692901957	4.44202519114927	2.03880682166044	6.03188011332562	8.36318493928253	-14.8043598805003	1.99462694383602	1.8328997972147	0.262155178288687	-2.50881213618268	9.56738367704127	-9.37042700977739	1.33704722108378	5.66563087910244	5.89467828961059	0.234570845564371
16	2.6845958601616	5.9125591645887	4.19377688967662	5.17276348498501	2.16722642954385	6.61507169481382	6.23388386267174	4.53271477852469	5.27033794740785	4.59822463889105	6.19281023487518	3.72727510633884	1	6.12143798899413	3.24536758120526	1.46869383016659	3.09087240646273	5.10142870524066	4.22640843722304	3.62297566843776	1.2354050291836	3.60098022131112	1.18296840743672	1.16100823211804	3.89363452637331	-7.49093342551969	3.60724035560537	3.32569639102135	5.00701152315792	3.90236976577144	-8.3633477520823	6.90651095702941	-13.7041852163366	-14.0897680378281	-3.57504922289018	3.53491380295696	3.94041269361211	8.9859139460046	-9.14116048021142	1.43628084212924	-3.57063132642201	4.59209553493425	-12.1046212847976	5.24005054570944	-0.398083835640976	9.71283096265245	5.1964228739942	6.91953022078688	0.926854661968055
17	5.73977706520421	1.55696001982286	3.107423258411	5.27690187619881	4.58005122401611	1.6808935306729	6.89796604643351	7	4.83097283921484	5.11265390239047	4.61905959058493	2.47210692371892	6.50112848317496	4.95210329391328	6.51409679206773	3.25931261590458	3.93938739523406	4.48091117095693	5.60554163684358	2.9054167718373	1.83236915629465	5.14758240772089	2.16559625746862	2.25104449220881	-0.45730694798277	-5.78011227516462	7.2398521696782	4.45513145872594	5.51555591124718	8.54725878026748	-10.2643164429513	4.7047068311243	-13.3608664857681	-17.3137974777281	-3.72988690604027	1.22266277136501	5.71410359911017	9.24480997363781	-12.5918887201803	3.6109772164134	-8.64856344814112	8.98293999800018	-5.49300613341605	1.77040014365783	-1.57058411834201	2.73572235048635	7.47241268138833	6.26831663428761	4.38822244465658
18	6.77004954903297	4.9366499239749	1.4741244249315	4.53243554647415	4.46751708138553	4.5058900448107	4.57086898528855	5.03210581556367	5.03188118266414	1.73383477150034	4.57389644085288	7	4.04046311927817	5.16829157389197	3.50271796654113	4.03315836500803	4.66444770105581	5.38343969532972	6.81901729066826	1	4.56134802661115	7	2.48459562690679	0.68126658525164	2.26766429893632	-8.17850337396029	2.77711984626782	5.08507448227332	5.45872665929031	4.35290112908187	-10.8010511006216	9.1541433386782	-13.513658858618	-13.3021586593052	-2.63186679167123	1.2976229813804	3.51361100639603	10.9943450040621	-10.4454652047296	3.1322013541846	-0.194359239019557	6.56739676033541	-8.6309190018861	8.03414400693058	-11.0639962840741	-6.75502365495877	6.19230346379816	6.60467739030028	-0.57694367988044
19	4.94984729535868	2.20174024114971	2.17655297893903	4.58217563238054	4.87340918995342	3.83584405625292	3.7411295030077	5.00928914608485	1	7	6.2144971963056	5.92637177080923	2.67725043359696	6.14423161664847	5.92226230565038	6.0815664980715	1	2.59395745721087	4.36756698706683	5.07964011891966	1.9529872848258	2.89871636520768	5.27994005738591	3.83280421204144	0.885198786193045	-6.00423442362799	7.08030561567782	2.16363088932723	4.81525394538388	8.51604260126879	-9.12340673676196	5.62564675620807	-12.244662178656	-17.0012408475811	-3.81715253142685	0.950452717650281	4.16882500892476	9.26848811984387	-12.7357765555644	2.8901540171099	-9.07800756231791	9.95860702082479	-4.67417394969546	4.47380413294984	-9.41679459610683	-9.91122455997937	6.23613914360124	4.18682739657203	4.45027984937581
20	6.54293032950063	2.52785116648675	4.98382141640879	3.22195514849493	3.25303325049369	4.20605802277122	2.5724232746081	5.43851979424169	2.42123436033592	7	4.78020037805209	5.55056369830397	3.22083558414139	5.43473551507577	2.07935819140908	1.95315681582041	1.3201050207077	2.59801672263224	4.49322432355806	1.1053846398841	2.56996167589737	3.7168057615612	5.69705277226361	3.1586039893245	9.05988299180433	-3.78102944253035	4.22360535079556	5.41904449569613	2.18396084183215	5.12244914168345	-0.466240572935377	7.14640635213649	-9.43374693222643	-19.9603407072328	6.9159213144838	-0.364464989065113	7.15814003336043	7.27858545731596	-10.8349441366109	4.08773269104063	2.76388092095723	-1.22783882030454	-0.529322141857074	3.23587165628157	-7.49451451281638	-10.0887340785444	5.54726037040751	1.89591705931871	1.28075880899113
21	5.9640295511512	1.81442182009372	2.89651018306748	5.5703310321348	4.35074521058483	1.39822855594642	7	7	1	6.33831454617322	6.4331109039516	3.61610690674308	6.67900992468331	4.61394643887843	6.5523511234838	2.01304781523635	1	2.94214535229927	5.55911102525701	2.26151459634337	1	5.70155545024209	3.71470681529483	3.01226199523315	0.0447691431449421	-5.80211535036229	7.05052120994117	4.7960561225721	4.8504927488331	8.93163874955328	-10.7054308286397	4.82226197299005	-13.3610272998378	-16.3956715488919	-3.90664333281638	1.76756405347631	4.11623011569872	8.74019350141341	-13.1944750819533	3.31260442370031	-9.76574648577003	9.36249849366408	-6.41720343169468	2.2590214325059	-11.9471483916135	2.40558611283003	6.14470260809238	6.37754463296878	3.81265298696722
22	3.78445019007441	6.11929194286212	4.26458564459297	6.43479266118006	6.23497245922012	7	6.69053368066649	7	2.30027408806548	4.04671685788473	3.99777638875661	6.1133958759296	3.68014250728327	6.67482354529321	6.46675431827701	1	2.31916833163922	1.44056705926719	5.48304295074705	1.48626864546451	2.53071137781825	1.18665910472779	3.36624107812926	3.92786110780607	3.47524919968114	-5.20092979983473	6.69375005777422	3.33399393532899	5.41920882430163	7.81408474063886	-10.4198743256731	1.98823967343717	-14.2513222212626	-15.7132869214019	-0.0958749814919428	2.2314111322523	10.9756723207862	1.35658289850323	-13.369762268207	3.14092598219496	-8.70579477602056	4.66097781368128	-5.83383824171637	8.21179522584005	-8.32075702376431	7.59092698502666	10.6948492773437	5.3243773823233	3.94288561699776
23	5.8943540909224	2.81071390179037	2.43264937960586	4.28059577787658	1.98179110233043	5.55073765140909	3.93000998569108	4.03025738831303	1.38159471283821	5.05559157367498	4.84978307139788	6.29680034669862	7	3.72735009033259	7	3.31869463818251	1.61580712504267	3.01157920004602	3.48493700171363	3.90849658601027	5.26660363541354	4.89550008064106	3.5970897864059	-2.8828421758575	1.10181086627205	-0.728070582590877	7.96632732590708	1.86684445311316	4.07039846437348	2.85933168015637	-11.1222320004168	7.69382895899966	-8.10851430636303	-17.4234438334419	2.85042661483635	1.32011332347788	6.59373003185933	8.8126006465534	-13.2577691644805	2.50161629613345	-7.34184811590027	7.87284048450638	-13.5928662361776	6.3419758500653	-10.2326894238157	-9.6616876732835	0.89907910850477	1.15445557484552	2.30058774955512
24	5.70158706416873	5.10444128960322	1.73677554685263	5.34583827739653	4.88584800767141	3.93813307841034	3.44405913981374	5.26121289938233	4.73338980838744	1	4.93042983854557	5.78332807690468	2.25094762208487	4.5983763204435	5.39058003192423	1.22946570528077	5.99393677883322	4.04394857136696	7	1.27280434159678	5.87838290577384	5.878329586107	3.42756367932722	0.395556398327457	2.69017075333964	-7.19181356709548	2.31253399604089	3.70394785668809	5.37502950613754	4.08641816594648	-10.2062499489301	7.93169199608384	-12.8592490596105	-13.3014596835316	-2.77124710766956	0.808127238821513	3.50633908855287	10.4408597372461	-9.43294045604485	2.34642254095296	0.0949831997407221	6.8853355171778	-8.05156152221905	5.24186252158253	-12.5284514176107	-5.69709574629807	5.66473121425549	4.55485277611511	6.17160292113828
25	3.70784105516691	4.89318790847719	7	1.26108116931067	3.93891904767311	4.25311771123267	3.58309194439139	4.91715296874806	3.27173894391315	2.18696952991323	4.41246351342474	6.55792031354459	2.79526138942678	2.26063854217626	2.1904435482691	1.21231658096314	1.90125089649659	3.07062770714944	4.84069787099769	4.82298545137729	1.70409679959194	5.74841958031314	2.081936540986	2.2979806757689	9.61907091732975	0.42652488204547	5.56614600809612	8.1514588262258	3.04756693299794	1.27481717717072	-0.409463462398578	6.3201059802629	-10.2533356987358	-14.2659739830255	5.27626865631272	1.49077474454642	4.73041192920804	6.6295167179291	-12.8673414531297	5.77845442553137	2.59739032874085	-1.92576928542229	0.357387874219309	5.04413852353981	-6.44176467137152	-11.1439444080707	9.68524962375146	5.46903782287983	0.86370836429903
26	5.35077353825945	6.66761474998846	3.1644770827254	3.25269725535865	1.56101640610892	6.29273168799155	3.70933294449292	5.85673247970469	1.71898041662958	5.85630103202479	4.91796010182272	6.28743568977384	7	5.55531924610768	4.29327226869914	2.00199831727196	2.20771532828439	1	1.46937477608	3.62197223539949	2.69204728390227	7	4.45925555585463	2.11488793533876	4.84195174823748	-8.78268827213892	4.70237394855171	2.962052159644	6.54128416033836	3.56549834216014	-9.83791148480953	7.78238675730529	-12.3416306137558	-14.5363754136906	-3.09332783224052	4.64776205883118	2.07953256026025	9.81709441211574	-6.32106465019573	0.904365700894858	-2.98684156071407	5.24371132617824	-11.5124386448948	3.54848603076199	-13.4027565295946	-10.3527482199068	8.42332552240305	3.35202317024717	0.110288573748867
27	1.10675139727328	3.24083019746376	2.42846466665876	4.00476630521271	3.26314369870607	6.35514239370631	1.86128623922307	3.35499556524322	4.31304011289316	1	2.2765506777771	6.60780369702265	5.69382398265263	3.40252490958373	6.79616672584163	2.28351405797346	1.06041308605763	1	1	1.96281773163723	1.4077943570946	5.86367642681509	3.53573590458815	6.47224026148496	8.67130095010101	-5.85592692047167	6.21884731877788	6.52144972785439	0.862604605212939	3.37725286817679	0.218680114668043	5.03704132839649	-10.7678185116986	-15.7554462284165	8.49706594463623	1.54190159003004	3.3335375461317	4.93413210987233	-11.8458514231436	5.80624348280982	-5.47351646800083	2.15810787802522	-2.84833299999596	4.75549392710323	-9.69802623321891	-13.3424717951432	0.0811394843078278	1.90547227526943	2.61515782573045
28	4.04543277861557	6.24803754828002	3.31601654855512	6.31419950227242	5.91441628548442	7	6.99740878081206	7	2.1231106734735	3.02554858587488	4.21520304499831	5.38340352468462	4.98426816674178	6.50687091926819	5.8685533575156	1.17763832840984	1.65181393783775	1.63288265955471	4.69699745202494	1	1.59980019886115	3.4141161667678	4.875694978994	3.56021363005814	3.28123704237633	-5.12397839088105	6.1479490002135	2.60767024330786	6.19477624732521	9.77895160121589	-10.4255945524203	2.53866017829452	-13.8471632917763	-16.2245475064006	0.143508216363872	1.82413684536397	10.2999381230907	1.08156937021991	-13.1220151065377	1.57343668656784	-7.64887698773986	5.21255145743261	-5.08221324702387	7.32718735483621	-8.15125396856796	1.0253242929636	10.2348193642247	5.25378303281674	4.03418471977841
29	3.46534284241118	3.83137049203401	6.30413034558204	5.37647630718881	4.02645855983835	1.61492744321174	1	4.98548125085623	3.18354674487174	4.30980386190843	4.11862238991558	5.11336844379931	6.21307725518856	3.82829757836511	6.97879853084265	4.78945214548728	4.32020161676582	2.84287231103756	5.27362729105632	4.03065153351082	3.41685889853844	6.48435083363795	3.68715873882123	1.90872853827347	3.58980442784106	-7.08917221989122	7.19078886178587	2.60332382517607	5.74513525098813	3.3334481813754	-7.0610984804132	6.76134540707095	-11.7944474768486	-14.3857129100526	-2.18158658309901	3.10488461980591	5.98669700721328	10.7540818340458	-13.6426802705628	-0.309867270533283	-8.40947617709388	5.42776194290382	-7.78051294238317	1.9051067158245	-12.4635593011057	-4.85257082487813	-6.52476024871203	4.94133029530129	1.86299695806712
30	3.83865273182156	6.10202627584674	3.10620577801986	2.71346079920969	4.73974506607497	4.80354552644206	5.45934494969283	6.66171743685503	1.84743828468919	6.50182132970148	5.61496812355471	5.44401892793721	7	4.92043474196355	4.20813263592443	7	1.3821363754718	1	7	1.75054026058946	2.98644944697727	2.97417699347277	6.07801714758023	6.3419760781156	8.49271202218226	-2.28313197248845	4.77258767913719	6.93248841397945	2.52210520451492	2.57581871544612	-2.85011800925186	9.90896917016255	-8.00211095522701	-17.3710797637682	5.21141211103143	2.36897527642237	7.63154378594866	8.37565337598013	-14.222168369112	2.59741583338021	1.96101338735602	-0.684177321943578	-2.50634568125623	6.37246393553273	-6.40861216310459	0.301792220144762	5.56490032365417	4.05980118440335	-0.714831609545671
31	5.33432504772891	7	6.64866911482698	2.48468151201489	5.05062493810275	3.94974473996292	4.37392085478946	6.81223726438965	3.3023465672385	3.25786867360624	2.69775940497602	7	1	4.08799929762202	5.6740198227926	3.99012410451266	5.61650723221478	2.13875436481501	5.53663260539474	2.10498533682511	1.7463358437066	7	2.89371294510387	3.76388361170766	10.4230702967274	-2.54191076270972	5.60753862039379	7.27933158913388	3.78856031708311	1.86513962354248	-2.14666141208086	7.67624480698177	-9.66881347837219	-17.4075526704761	5.61541994423451	3.1806309170719	4.58178308890767	6.87924038130262	-11.6248869183313	3.58930621356267	2.87743144843912	-1.33687728352717	1.67850876940431	5.57766387791601	-7.04629951825812	-11.7724747610026	7.73914624741146	5.91759991945072	5.59452075439355
32	5.80969313187991	2.99584361304785	5.86366110081103	3.11004918569337	2.4064512800566	4.92242984539832	2.78012317080567	5.23205164971687	1.80365973276148	7	5.76747767198812	6.15702272747817	1.92400475940874	6.04939836535061	2.3782687648023	2.29226457758185	1.1624281266656	2.51038846350673	4.85634174704801	6.12819523888712	2.48024281679018	4.24377460377701	5.71994070877195	2.57484927392436	10.5552094871804	-4.2008255904537	3.49994903788087	5.71083207422693	1.34052301809356	5.21769798032905	0.689974579269804	7.74167045263089	-9.24173968715927	-19.9577049145678	5.4893614507317	1.0562314447173	7.56375070764402	6.36273352978024	-11.6254044412147	4.09149747660682	4.17062215029219	-0.0634138682203364	-0.97025383509757	4.47261190478929	-7.36971351083475	-11.3287901926226	1.19933629393561	2.23948592817422	-3.67376139905286
33	3.30298107338243	6.13790718459269	3.52170947993058	3.33896497230057	6.07982785497954	5.83980874838258	4.7022945590013	5.66296471050431	5.82373667549526	6.2280059915785	7	4.60722053769722	7	5.17532891708433	5.97016959736242	7	2.04458530538995	1.08440540076267	7	2.43046687331611	1.34995758566612	2.48830473673504	4.92693420591248	6.43732098766455	9.03835314960667	-3.2618352204058	6.06139805906697	8.12383429569988	3.07995859729735	2.56215379812969	-3.96476199995001	7.83800105289848	-7.69642744445139	-17.1990584133592	4.20346093095093	2.18545129528219	7.91370238071221	8.79440817242723	-12.3937309775184	2.18608989489364	1.82159786180591	0.100563782296712	-2.75746032215872	7.70126419926048	-7.72993794917883	-10.1398834020958	3.30511067664044	5.59652263374504	4.11151277220479
34	6.18166561423937	2.69021284762155	1.38478820637162	3.09312147036641	2.23189651851398	5.89633891350714	4.58631402810037	2.95943967539332	1.03924180960322	4.59208164336629	4.10834301770297	7	1.56910392106669	4.45701206945186	6.32318331488089	3.34757322109299	5.38040591708898	3.23044094206641	2.54800919085045	1.59213873649773	1.04046623411681	3.80319427203302	4.00712111202421	-1.52382981728349	-0.134293064762336	-0.389123557371357	7.52610286135222	4.05322471849237	6.82873924901878	2.96932460092438	-7.16105432222277	5.81750438569204	-6.4486940632372	-15.3462052332546	1.74055416508928	0.953420270632558	7.08330032963826	11.1558566965971	-15.6512986456649	3.18547561677441	-6.57583815385408	9.55946221216914	-14.4051033351887	4.98092671132453	-1.87532982200535	0.898722182476665	-7.00688998207856	2.82465797860809	1.31847538019271
35	5.42031027037205	3.72351971879151	5.28576697694994	5.05327972814956	6.74926431970721	1.64520738587128	3.17643436709367	7	1.10133397238442	6.57094159431115	4.03373093983449	5.31593937871427	3.88384614965195	2.77361293965938	4.74393921469972	5.48886939603228	5.38760050720674	1	5.83259526449178	3.04344503320462	2.40644108945699	3.35779792610857	4.99539006397917	0.883644663937445	6.84846498084439	-1.00724100932733	5.19949627378797	3.14279399247775	3.7983801715917	0.204727073141813	1.38806098778181	7.82245554429292	-8.47376363367819	-20.0561666399996	8.57572814526026	3.19498562920656	10.499535505325	4.31408394218408	-16.0827044775805	3.22417585619036	-1.07023909548819	2.03034353285023	-1.32986990970617	4.17075314092357	-13.7156731293135	-10.7018376829021	1.15838028076266	5.94235587648879	-0.742041619895463
36	6.21260991584779	1.01406679745607	2.11832880577532	5.64284798488007	5.86298190387892	1.71548770098621	5.83906830636715	5.52477018513343	5.07149269396085	6.04956955703083	7	5.31417959400063	5.23310043627348	6.84639707824475	7	2.87846983020312	1.1692630840081	2.29461855093032	5.38069696339416	4.32398001292678	2.39255540385961	7	4.36951485036293	3.19800276141778	-0.390506691038292	-5.68923879207519	6.01634266044241	4.7941022246736	4.70827153958627	8.05506505673913	-10.4280671980471	5.34782905440717	-12.2006120202557	-17.6262772287577	-2.82735870503683	1.4104343028586	5.33180782590579	9.18056949944213	-12.6807813029786	2.42630423482809	-10.8877791042948	9.18698412332865	-5.74674657779442	5.50623075668461	-0.842038219079253	-7.39667253400509	5.32357505572591	5.50503691001637	3.76794786121509
37	6.22422626771428	6.04952259327864	2.98597055275352	4.25689255047574	4.30047952756661	7	7	5.84569205948336	1.89083739922421	5.38076973652555	6.69338008760344	6.26715485172707	2.41617508217627	4.92924415339371	3.48299779842937	1.46784132086089	3.47486607452717	1.9060356112227	6.90610004342	1.27080346743679	3.10393251646523	5.21777499089897	1	1.46616881984602	4.94051274207877	-7.50963302817584	2.25906117001016	3.8233802458324	5.62683788427925	2.89136498899878	-9.73524496124262	6.91108426093201	-10.3449498328509	-14.9089715715629	-2.34853390464557	-0.203178699699891	4.65805245668457	11.3421803077778	-8.98631655717785	3.45860608866606	-0.822487865312739	6.61786556209018	-9.33808876422589	7.23435323510043	-11.2208573598803	-11.458400980056	7.20289174295694	6.50467269411843	7.32514857893411
38	2.02544858591204	4.53071989299277	1.89369768377954	3.6905882910299	3.39108786107353	3.97429103036463	1.26581575501438	4.79622265543559	1.29753031373444	1	6.984863215793	7	3.55018166013787	3.42267804292778	2.22911706956334	2.22432522886657	1	1.53089935638062	1	3.3690919152219	1.24508216080257	6.59500232806492	3.19014856123788	3.89012378621294	4.1330459740229	-3.21379254495591	2.76749524798897	3.35526255689041	4.42264247441275	1.94650932703687	-8.87950891823034	7.09842084432722	-11.7615041716445	-13.150850298214	-0.524727034615072	6.32949111819329	4.34887377287983	9.76529810531318	-7.72856908065954	3.01221777553	-4.93056048050789	7.77077631679072	-11.7394214695193	4.00198210600702	-6.22981611662803	-10.1933032707758	7.73570939645694	2.27462149051805	4.34038183990611
39	6.00145253208466	3.16013044799075	6.48779059777949	4.06861422912921	6.90964459649935	7	4.46306346507187	2.92782875968262	3.92704674878671	5.22485365463394	5.14416842164175	5.23062722089855	6.92996920111592	3.22047039475992	7	2.35162809841954	5.76363495486469	1	5.9182092177593	4.51372231490404	2.12230435225388	5.78002325910734	2.27392253526301	3.84394328019961	0.828630538465499	-6.47117298001875	6.65496616319884	3.5711681819565	5.69670921051721	6.876442343865	-11.0067458809269	6.49471279972778	-14.6557479950237	-15.6602504554558	-5.17385117742331	-1.50286710318661	2.0630182492542	13.8374577736131	-11.2991321934131	5.15941159152358	-9.46087406357609	6.49947978760693	-4.71226063473042	5.55827569581094	-7.78247599230317	-7.11880266670439	1.02859379359592	2.9075994891196	-0.747911769283095
40	3.89927240355987	4.61527867519227	3.42958137644931	6.60923275570748	7	5.59504022093534	5.08916826023417	5.8216952513526	1.30094172420317	4.68014848474497	7	7	5.14215087226408	4.86945244300897	2.05037577869765	2.29625359727212	1.1492994669106	1.91874151572176	6.91906707368474	3.66753650677665	1	3.76599503776217	2.22118852721809	6.79786455960349	-1.20925549997904	-7.21601230112505	2.26661242563849	3.14085035787689	6.25931226887201	7.42810910065234	-6.25706066820697	1.09517891720934	-15.7595002379672	-20.5474269631216	-1.75037351149586	0.117325121703241	12.4926864124113	4.21325118184997	-11.6185188409506	-0.161988053577973	-7.13281983560755	2.00639099681357	-7.64861453537504	6.74899844924521	-13.5873949475949	7.06311140528287	-8.05607073607514	2.66122476795692	0.811571446593287
41	4.52955463231805	6.64459823691865	3.11347049438363	4.63414635409653	3.13544585466713	4.41332662282315	2.35717358393617	1.14746686106348	5.04722177602323	1	6.38409057221292	3.19976182790257	6.42460814458122	6.17392773865576	1.87073441425473	2.1554226495178	4.16386375750755	1.05080952540504	6.25673474626196	3.99379673500815	5.93469629094665	7	2.90076296525801	0.729735340642142	3.20313182301782	-7.71312800411455	2.45256538183805	3.88810963633088	5.70717962881781	1.67984165691547	-7.84799417419188	9.25551145048107	-11.9509180090536	-14.1152141008235	-1.38404438818177	2.53615593561654	1.09576892888746	12.9820209020113	-5.74298636555135	0.84022791459898	-3.2035829454411	3.99430862511042	-10.8351901452306	8.01475722871012	-8.18126857958747	9.69474440586679	-7.73151513343343	5.22324021916881	7.4275206229714
42	6.3582306512223	3.83707331096793	1	6.05278972887316	5.55010639983578	1.7395315888684	6.9663989208242	3.3473774050226	6.60567425764921	4.0485499230743	6.76741673713781	4.66512175654993	6.72414773682588	6.2438307955435	6.07581298160418	4.01191771495473	2.69063632088324	1	7	2.33659607417433	1.33586922871996	2.55641626515334	1	2.04244603864558	2.5717076494128	-7.52438753404771	5.37625474055974	3.91246092106178	1.4928797202079	3.9991293730248	-8.29994465387146	4.86518841547369	-10.4093213893493	-16.2072869003749	-3.01128125637801	1.100797467303	3.94312610500955	9.26921958835808	-12.765927594729	5.75333484074614	-8.7894744090286	9.21488488724571	-5.48277960987874	2.93791603415372	-5.99716873278002	-3.20353809069542	-8.32085120960249	7.06212666298259	-2.20635799144392
43	4.69928603055618	5.95686535147621	2.18181785424499	3.65246200636552	2.52162934442248	5.09461182071068	1.94096425111202	5.79859103071827	4.85770200223525	4.55880992540624	7	5.13498968895168	4.49405506937713	3.85926233182233	5.33577748555381	1.59244321207363	1.09479543905413	4.09903367932272	1.15222830280994	2.83779219338744	2.49859944576906	5.00284800721606	1.59882173517099	-0.199070998493647	3.47645085483018	-6.81765054718651	4.36724797691839	3.13320660691742	5.10906570793228	3.14577452484968	-8.21164583421507	6.9035999809384	-13.7878648972152	-13.9411511598259	-3.55426992305797	3.68296401112669	4.82678868030707	9.58274097785999	-8.22531977937125	1.98692120823853	-1.42378352408853	5.1127927958674	-12.3372936426851	5.03812895133682	-7.62200158400653	-10.1379402632886	8.62585321313717	5.02028782489644	-0.477258019109669
44	6.13372832276629	3.36567572974389	5.19195406278473	4.00675452600754	4.00270678973499	6.70020627384205	2.76180453072162	5.12286237964535	1.07413068657269	2.41697782054802	5.27136933003711	5.9165741376047	6.12946216814714	4.22166072517742	5.0792188832376	3.25131723126627	2.72657044677336	2.65655866631046	5.24528852547633	1.7898519490014	1.47986645050818	5.07215461498573	4.08698207455494	-1.41982170877726	0.578190451494868	0.0478217554614201	7.55139995437189	3.74587745441425	5.56333770328663	2.14119941987666	-7.44629458450674	8.31149859336544	-7.15681547602048	-17.819511003939	1.31726901977108	1.0428630906123	6.83738030789122	9.40786038824982	-13.4848842330885	2.14259213664902	-6.93308935335617	8.85646123248019	-12.4940222445393	11.0121705081768	-9.13744529636091	0.00970295445662323	9.43493482443407	4.75116365933506	3.00184654255429
45	5.93252045515623	3.45032555064706	5.75035931852673	2.5785821143964	2.55454906037799	4.23659622151311	2.65623005454301	6.41790489842625	1	1.90312674496198	6.0194979002361	5.27761645554024	2.6102791616111	5.3620931874262	3.35423484313989	1	1.10769407071799	3.47476791732966	4.29948272839894	5.25056988421998	2.604334557246	3.09697126298976	5.61636276212274	4.4108269431947	10.8217182321693	-4.00756801186845	4.97062622360627	6.08714245114815	2.40932842504279	5.8492158798012	1.112371274694	7.97988053135688	-9.94546024661711	-19.418929440125	5.72947233794211	-0.761666937697165	8.34185056613757	7.73229617690182	-10.9509322836914	3.74427748467137	2.49226127282741	0.331856467179108	-0.925093345266373	3.43570735663616	-9.97526322091963	-11.6864025330374	0.580468556563873	0.111327407408134	-3.17585171839984
46	6.32735960239508	5.9524176817662	4.39989047460178	4.3647296760488	2.50672372462391	6.25278604952778	1.94054734588324	1.31902183705359	1.63006033377032	1.47960052859687	6.92523489727416	4.32064170138531	3.81379758864225	3.30394563741395	2.84347524740399	1	2.15081253498352	1.88328957591564	6.34904703193483	2.4662996394299	3.32566603432826	6.50658838268988	1.37186627392586	0.366173129144135	3.54979798262226	-7.21365936135698	2.2334626629157	2.20428790108536	5.09635489666025	2.92781924072427	-11.40448168	8.75518568628604	-11.2833631687096	-13.0335591321436	-3.16583449766868	4.75358350962679	2.45727073480105	11.4812548571292	-6.39918284413049	2.12457316892357	-3.01721640640062	5.59791900053427	-10.7300082356196	4.29452218297574	-14.7629718165519	-12.9178526951656	8.03919494702626	7.53228639053752	5.27895433337176
47	3.33847264739838	6.72192969702549	5.82974351493155	1.68365975555	4.00415530578136	3.08860620575442	6.40143370270978	4.10170805158248	3.54766627048546	3.55754274009606	6.74157827049427	3.99509169649918	7	3.48977044841462	2.58988854308876	1.22266377175244	3.83796184073176	3.34627919147735	7	4.13054510946004	2.00021705678392	6.65458746953791	2.01987570375258	3.14305365160414	5.50854265994167	-3.69808436662968	2.85409536334343	4.08383555889035	3.10831348496774	4.52301783677613	-10.3020500547	7.73585981497675	-16.3482800223273	-14.0781800534621	-0.215526219768834	-0.928183645759059	6.4344170227261	10.7689242158122	-12.293428194547	0.945502444776739	-2.31388093226892	4.97426687085735	-9.06561807024542	2.68921650165837	-18.0197786689144	-9.22124418601268	-4.07155345153518	2.62244053407374	-0.963180532940233
48	5.01618570041637	6.05720570081619	3.10401028165097	5.2984903201944	4.24971393994795	6.86882433871244	4.34876955586363	2.0943274513926	3.67765426120421	2.74321236531934	7	5.064366292409	5.81240556494376	5.77974664052688	6.65726912220309	3.66151692184791	1.77313081449823	2.1345434603906	5.16799129422254	2.14942137142688	5.47897344610133	5.57331191570641	2.11108299621374	1.13290076945408	5.8529123261549	-8.47272393536432	3.15994473705174	3.75351074903174	5.3151414489582	1.83953910740559	-10.3578510215737	8.11145496409438	-13.0409997151756	-12.0368875972572	-2.45306200437388	1.83095280170193	3.22648941333177	9.17430889224935	-8.16576392600397	0.399410916699683	-4.12763071081008	5.24410978495997	-12.9839211686408	6.93834967986216	-4.51264589990547	-10.5048902890034	2.07389241943488	4.91011322327825	0.180410785291058
49	6.49665067638361	1.976472817837	2.50630394034174	5.4901899497871	5.61824395878722	6.38633345078854	3.16701191574742	5.84274907838935	5.02623682273951	5.94257240300782	5.2895271035285	6.0763489860287	5.91305968633048	4.75183120275095	3.44382439913298	2.69847332087092	4.8423702641465	2.46469955350567	7	1.08651145781481	5.52212719842653	6.85179629974377	3.42548236561589	5.80143087741246	-0.830295169981491	-5.87293190345387	7.76532114761508	2.89263635363185	3.61935089597278	9.15235638712368	-8.78062608822385	8.66743704221727	-13.5645680209637	-14.0768513940541	-2.64525267275301	-1.78369231147297	3.52886944300763	11.7464291448614	-10.2720742144542	4.16108093239408	-5.29271015987577	9.7186817715762	-6.32210933106582	5.70154075459106	-9.68607593227751	-8.15373128603561	3.2669282809324	3.26254264139219	-0.151067439968018
50	3.48534531668319	3.24985545274281	5.46568763373987	6.02737072395412	3.96829639960362	1.67922327505685	1	5.72581871539433	4.51325756753016	1	7	6.56997855919276	2.67704490606034	5.93771748524527	6.63151914032788	6.50201347303637	4.01066188532112	1.5676701357026	7	6.02849038426508	3.24732756261535	3.80656075032316	3.29725599286852	2.36834499487003	2.93985634997306	-7.57359269930774	6.63085812421223	3.30144723934152	6.1178021324289	3.36725309733855	-8.37589606380471	7.17167182898984	-12.9385595579177	-14.6724883955327	-1.7846065016603	2.90071676436864	6.65738741131122	11.3156352685366	-13.9136798706669	-0.551734936478397	-7.57565431969408	6.13242331878684	-8.16320044920111	1.8590307946317	-11.9914558624698	-10.3439287025186	-6.65673844258149	6.07805556826075	1.51848195508856
51	4.33199205526483	3.39248501052512	4.78245368993528	6.89464405992615	7	4.17690527609079	4.11373088477469	5.32786709134501	1.24580850483451	4.07531480945255	3.7588755018851	5.29121213290596	4.45347977266524	3.92988447074579	3.10330020976886	4.22379335032536	4.57980168746225	2.22497742381606	5.98700262876547	1.73859903807905	1.57181873042007	1.22077047820242	3.58029832262842	3.99414045846144	5.13704306913079	-3.67531451378849	7.46104994352021	0.0348449510051219	6.50625534893906	8.50668918049691	-11.3008469008517	2.43947927824572	-17.3101789402549	-16.192701882089	0.822146162012743	3.0037092769144	12.1408588676064	1.34457191083685	-14.0311446712749	4.10337705498645	-6.08464239094467	6.92480788201495	-5.16601548518454	6.20546460564178	-7.90029670937851	1.97027986241686	8.93772717054775	2.85537960887376	4.05548538230683
52	1.61179081304333	2.9322942007384	2.88671956980309	2.60051453021272	1.96769454218734	3.0166029881881	2.07170441110115	5.99701070896436	5.06192762651682	1	5.80875227986373	5.24629578616125	2.21697035115593	4.12937264832092	6.63163517400644	1	4.66394922350337	4.85228572322373	1	4.03441702370658	1.52113925972258	7	4.55449026694655	2.02212787687816	3.62417304552387	-4.32224407472374	2.11632090008266	2.82950210062931	4.34018511111527	0.932237241989289	-7.2407892490682	7.63542244743831	-13.8791882398759	-14.0117037831068	-2.29584628166091	5.64021207407927	4.39278156036984	10.4268139006453	-6.8460810252893	2.92329254966506	-5.06143192277	9.06285631208107	-10.8656530464444	4.88203152291903	-17.4824262403662	-11.4089603624681	8.15686300137273	5.11930711832503	0.562750725164228
53	6.58354340705989	4.54231098509214	1	4.29882614888278	6.3209810370275	3.99460090652291	3.80368578569524	4.06292934277977	4.50629917850389	2.80636089621703	4.92224535289255	6.0251477699822	2.91591189639889	5.21731669746	5.15426469206675	2.95883297266395	4.04191270811993	4.21082795840056	6.36254663418748	1.13610419918768	4.89787058155277	3.60381340061443	3.7446223824308	0.894823240474552	2.92919144804424	-7.89868154142063	2.60218387285854	4.5198302541555	5.20049474351924	4.3173106672124	-10.8701505991415	8.71791200268406	-13.1884430999457	-13.7083214331235	-3.05994305119955	1.18842138544231	3.16234010020929	10.1910435721211	-10.0670693665007	3.38249779675207	0.291222841525588	7.89738498697199	-8.29056139926399	6.08106912818075	-12.486277086827	-5.50568558791342	5.8837821461787	6.03940165233915	-0.754245159851278
54	4.55792158495435	6.42149292733331	2.31748668194512	5.93454180367058	3.86751610089412	6.2614950072392	4.26605241033619	1	3.44834569999647	3.75704885116672	5.41822272357649	1.91391724167192	2.12135401275185	2.50203038624138	5.98493849159518	2.7070394118075	3.40096590527326	4.25118816199239	6.75395622874206	1.00903308665406	3.61769905173748	5.06811126746082	1.61828872111135	0.762326319277702	5.15382156529721	-6.19925410360103	3.24440907201405	0.608587409858026	5.46797012935476	3.59846464673289	-11.7023000858741	7.91729244784622	-12.2201197882495	-11.1812703485313	-3.03165240455818	2.69445146681973	3.70977857121413	12.3301195863969	-6.51915230886949	1.42808252198866	-5.120283065731	7.26521551522276	-12.822183207903	7.33583032556437	-12.082074074824	1.08424155567086	0.852110595751264	-0.794481918391942	2.23569084881581
55	5.53377846553208	7	7	2.04871523250838	5.44939136737956	2.80235546716971	5.41436997048165	7	3.48342143474003	2.05650105500792	5.3565532637372	5.39787323890554	5.45657459156553	1.26385423625131	5.65365529320624	4.1334432725773	3.09095070990544	1	5.37023010805829	2.53110696634964	2.11611761225758	5.31853419844802	1	3.1457873002137	10.3715440611902	-1.92336701379585	5.39155440800837	8.19457031143547	3.90743710324481	2.8289436733247	-0.626028581206508	8.79070977460744	-9.95484173810796	-16.4337259758438	6.06862617379822	1.93219034818464	5.73465910727588	6.6286691371382	-10.5866604326766	2.31240740942376	2.18691893692313	-1.43343871405629	1.77369253482117	4.85316015489057	-9.4892921480382	-10.1885754330147	9.34144572487036	5.59521460630303	-1.74542974029514
56	5.22031119236847	5.36061622291475	3.18086940127868	4.58859794041526	4.22342687011549	7	6.78849176261367	5.79335718911255	1	2.4842416583352	7	6.08865289463864	7	5.50631962114421	5.20625519324945	3.98613782887244	5.86613206702748	2.94923840938893	4.43796081224035	2.10502851698333	2.05087070484202	6.17752221086052	2.85047651527743	-1.88743934296442	1.42717171483677	-1.35690795205295	6.79783808432778	3.62188071900135	4.70243980735486	4.27936969685553	-6.29908707006022	8.08119409707947	-6.35598527097171	-18.7676938485036	2.12416505597637	1.56762597758145	6.53503689597221	12.1331944750271	-13.6314454027616	3.35641068918281	-6.85100459577542	8.53452155347634	-12.3755748570158	5.18042054135935	-10.2445500724912	-5.37662045756206	2.77237207639533	3.63042697796059	0.0671018118743931
57	6.89132447121611	7	3.91356433422933	6.4356960698727	3.90745177791359	5.0743430219437	5.86318097851879	5.96343624890542	1.47189616994524	2.75677308408683	6.34895177046306	5.68869782995922	5.22069043900284	5.45864270647373	3.89146912285707	2.54811498458955	3.04204558974645	1.12812011941438	2.78478912436062	1.4411362319011	6.1461494222131	5.35109419947847	4.24334209679067	1.47764041317068	5.86535545927032	-8.74362705244152	3.10674666023672	1.60074318540682	6.10887002664789	4.22902516704376	-8.69151718267524	7.9209495618419	-12.3500018650611	-11.8703122999562	-2.68209202920473	3.96657281728258	3.40188951753532	10.8344122893426	-6.76974606070989	1.3258982138434	-2.65407758733967	4.71970903626477	-12.0200209426562	7.20407978867028	-8.38624246592422	-13.7140881106268	5.17165366838748	5.19730241645028	3.56476631471176
58	5.84727386262606	2.01591405166151	2.07128307568472	2.02646927997927	1.4067002230929	6.47550232697051	3.18796035606222	2.0894972229524	1.4066931110869	1	6.88813305422455	5.33068089813524	1.56043863556938	5.70603367081914	4.8048875917782	6.30240010744646	1.55521311057653	3.29769049817571	2.62896616393846	1	1.60523312637355	3.52007679011211	5.15927428650531	-1.41295064761341	-0.922255789416857	-0.975188336334934	7.2626613791532	3.85773294494387	6.60727901953005	2.13822142382806	-7.3866260853486	6.70900658747765	-7.61099315111175	-16.0106465502614	1.10223988632342	0.235052314071874	6.89982728055543	10.9979731256027	-15.8073417439013	1.29741906322631	-6.1650516086356	8.42628672415173	-13.7932299305858	5.78401063189727	-1.35233683814372	-4.63523504447435	-7.61504994700014	2.60765527649246	1.17723519312742
59	4.91846456486127	1.91468470189366	1.25104277365427	5.50201798396616	5.87200515051075	5.46157306725858	3.32013986808938	1.01525829513753	1.85780369590988	3.67714445153041	3.02252100936503	6.2724259737335	1	2.81343056102623	2.83395369867746	6.68205917341623	1.4797919824676	3.55909402888901	3.84280308653791	3.48860718438289	3.99330941939216	3.05919943399876	3.57034939038566	2.84334128360321	-0.867710554064693	-5.46930436595972	6.21254795845275	3.00041166959156	2.64107105406492	8.68533242560006	-7.81045368191225	7.74247804919184	-11.0625450786887	-16.2229226510862	-3.12785820849776	1.25725236796717	4.30549892994474	10.3455012111974	-12.6476337021948	4.10520175262076	-7.20971959436766	9.03471864037157	-5.75227972723074	1.73572678159854	-7.39756145638509	-12.8698920774035	-7.91648335802815	5.8314266020958	6.17404455651748
60	3.78390261027725	5.76175469063595	3.73528087463136	4.955150057211	2.29633842892524	2.30688605442004	5.0010865117197	1	3.25631708337643	5.55049925848724	5.72372703973365	1.09350111112015	2.23577011036931	7	2.48654133237771	4.76941302566072	2.55533468279007	2.45795854686963	7	5.51090071417262	1.97777908284651	4.64452142850808	1.39617599258924	0.982227058587837	2.89624855342634	-7.5857388214997	2.27570621189128	2.3963225690413	3.83546268849296	3.32585981700932	-7.531033703405	7.21255098032083	-14.1402325173838	-15.3247432653185	-3.57883088411571	4.12688628173393	6.24727648707576	10.6837959136952	-7.72628879882811	1.62245646582272	-2.01577397249216	5.26805610909064	-12.5038438164928	2.60170519097023	-8.29989034823792	-11.1932605662509	7.21464561627258	4.48148394388728	-1.04754710958698
61	1	3.62467687531508	1.38936985697441	3.17288889719161	2.52489631856525	6.37413089986635	1.2355512536933	4.58624607530563	4.9188020666342	2.29185766348536	4.89661626631087	7	4.86804463390607	3.89891489717515	6.09468355546768	1.39809135322594	1	1.6669174093882	1.70622914350678	2.08699907361441	1	6.28254707894514	3.64597598755501	7.76080489073972	9.36795679080525	-5.11596528356433	5.68943418847074	5.03568672070666	0.0610024754747149	3.42473975222865	1.51090970982691	5.59547899451088	-10.7782034179618	-16.5223218871863	8.15824309890558	1.05340566905632	3.15253416434315	5.43731481674087	-11.056610489108	5.33903310220185	-4.80602327377499	1.87214635844536	-3.23861722590684	2.19008927649617	-6.40089020270687	-12.6311304230483	-0.22882935867914	2.20782746794742	2.45174784303415
62	6.72506425181387	2.39868407958404	5.55873894266149	3.70302805763581	5.98672841534955	6.14932350046373	5.13779300984126	5.60938420308274	4.07025787413014	1.45233969912109	6.43638452458371	4.15780250666079	6.81215088212771	3.19709730565214	6.43478566146572	1.94773407360616	1	1.62288095163363	5.77709324266202	4.48289874339441	2.37630669444386	6.64801287679421	1.94951468929707	4.10997079741352	0.830004237927347	-6.38160691889044	5.54068598369988	3.92855604028606	5.0422821690558	7.10503128117823	-11.8035139303062	6.42483096991499	-15.3898673865465	-16.6045954127256	-4.822930150119	-1.49263493823557	1.53252392952391	13.753626151571	-12.8637732533317	5.64514423427431	-10.5228733753054	6.4482191367985	-5.83846841146108	5.23226031265807	-8.40450159833008	-7.73670527261864	9.59825121132964	3.56314932889726	-0.0364462488619768
63	3.32354109032381	5.72435710487076	2.67752177131642	2.14059482313698	4.90943085617514	7	5.02936071682476	5.47236239681832	5.43463509161999	3.1473565653186	7	5.85744564397842	6.67123442229238	4.9939266750176	3.78958305953754	1.69992319520533	1.70876748953331	1.39064844590221	6.66776766684964	2.15012635025931	1.10162096151647	2.44863895012664	6.07361806349784	6.6679183520297	9.5782207772303	-2.99299369246679	6.46856869104076	7.34848134226202	2.72055670144995	3.22702880726245	-4.21382717204576	8.58710231364467	-8.53884595190967	-17.6002032311979	4.80807079179904	2.7020124319389	7.37326893487401	9.2265372747291	-14.684810217078	2.46289298025869	1.54931550036063	-0.490377232776996	-2.54818120194175	6.1253682164063	-7.69934137306592	-11.9880269714198	6.04830085822234	5.49404907696804	-0.696027865449792
64	3.57590727117181	6.25040488344591	3.15778786005445	5.28769147326256	2.47655252431399	4.76198258732659	4.13927994741112	7	5.46956770918675	7	6.8074510291364	2.64514496329142	1.90754307221216	4.98905710016029	1.64073595434897	3.15904359768129	2.72672187818294	4.88995334909404	3.68133277595038	1.78528418828392	1	5.83037628434871	2.4900227891097	1.65798909651569	0.07651981138436	-8.21473734710477	6.01101989351243	6.16363564038822	9.97619575194071	3.7994277944783	-2.72597992624155	9.04737421715449	-6.90511041488887	-11.2163571691047	1.02508874100114	0.476497147139499	0.97000946019966	12.5223884174577	-13.0201194006212	2.19379643868759	-2.07198745804242	4.75157393425602	-7.07975962440803	2.38039186413145	-6.11193944772709	10.4638728152741	-9.45122747292761	7.10601274749482	3.89648533731084
65	1	4.87362141313091	1.29781709403429	3.2147603941688	4.65627470750882	3.56041501165403	2.20565598612099	1.12890954047965	4.45379814121791	1.21275902524465	2.15290561393685	1.36803441947796	4.15334696006859	3.53547678836538	6.36646217898644	2.53005187710237	4.89854813018697	1	5.92994823448361	5.17080533367556	2.72341006646653	5.93304421318165	2.81042243921685	5.60667878651417	8.41959126833308	-8.04614759062851	4.26005510464616	6.27343134292531	0.0869558300847549	3.36210271265658	2.1306905222535	5.57789791595287	-11.9610661241603	-16.7410031177835	7.21665819059347	1.43933510335711	2.12223220550746	4.59445162641823	-12.4689121209126	6.27264167709907	-4.79453488004618	1.7182530751431	-4.3687211901727	3.91576196031108	-7.68501138517203	-10.4600064470816	-7.13705447910174	2.97544726482203	5.9946684405519
66	1.56121452533734	2.36508999690755	3.68001384964871	5.21618010883844	3.09439522995851	6.26244884513965	3.38082422098429	4.33407557426128	1.88334717865367	6.98924660367193	5.02347211190316	1.09744631388559	1.01213157730156	6.47569396347695	4.68190907291819	2.54469578113059	5.09901715775581	2.28886149731728	5.4046956018051	2.61741794475585	2.40566463514052	4.82457445932983	5.85693120454665	3.25105787699073	3.51405066991077	-1.65695515060899	6.70509908164561	0.730125941033126	9.23286757947979	0.570782843196504	-6.65750764297136	6.09195771063195	-7.42172446346953	-21.5150630097764	-1.37253977155158	-0.368626052111904	8.34663064959953	9.34776260785906	-10.668844953621	1.91196271928592	-4.94162232702717	6.16810830366988	-6.80957165664373	3.07992149869768	-10.1148858222128	-9.00143225951133	-0.14680095583204	3.46142666723527	-0.684359462835866
67	3.73097996762837	2.80772444018885	4.84260976267039	6.23120077679086	2.92947717127129	6.42092130043589	3.42862074912021	5.7767230383963	1.23406960405662	1.12736072684972	5.77109664812203	7	4.52332636921097	5.19201968001031	6.65547712469445	2.77023403841811	4.90635777611368	2.93287484565128	4.81177956180029	1.52728855415369	4.37881589624609	6.76067019179196	6.75281556156787	5.85114008507629	6.62790509300199	-8.18828428658261	0.468408115555992	2.83431440259872	4.80672232444591	-2.02217696775348	0.525712051717745	10.0550827077338	-4.40836981354803	-16.6055346094167	3.24731876653437	5.66002489037494	3.38946556612783	7.00658170002972	-9.10083761046604	2.90369802968967	-1.07620734542297	7.90396305200363	-1.68768168175449	6.42486822268106	-4.10967695378539	1.29866426965595	10.1071175062542	1.6036889682393	3.30482246324191
68	2.6494307316881	7	2.92975250940167	4.6072855161434	3.95538697258215	5.23842535721765	2.78762154875899	6.13573775968334	3.37186166514024	6.3957033325954	7	2.23884660096624	3.89295017366606	6.18823108420865	3.43347645004844	4.25086751511292	6.07295535410057	3.09784202168527	5.53566122299583	1.92500031828809	1.1562074347773	4.59928799962689	1	0.303360137157132	0.361922785168746	-8.35837632503906	5.89434107968814	5.99065182203234	8.40440568480683	3.45694043849166	-2.21297884077122	9.24815995614947	-5.83495852818985	-11.2573424273507	0.914453916873622	1.17864914704146	0.164642140611197	11.5442315261055	-14.1042788941867	1.68720548173775	-1.59295124023332	4.79344361942416	-7.28073550025731	7.90990942193035	-1.58020052940467	-10.4913190367892	-8.58738036830712	6.56573081627303	3.07462570344818
69	1	5.80809458416365	2.24947496036264	3.62247874944053	3.28751509440885	3.74994546773788	3.21126342527633	4.69704300826397	3.139311664422	1.42617543605632	6.93859640167984	7	4.54500399977624	3.46182750505621	5.49323061243124	7	1	2.78922528129328	3.83814683703464	4.21251608990798	2.01341221808488	5.37132254687799	4.47831556756099	6.7247796491573	8.40156951184334	-4.22333119518449	6.73727784458272	3.47691341977704	7.98854523146918	3.29134276301776	-8.34266832929809	4.64924060947124	-8.17112438454799	-16.6618308117634	6.15477893145856	4.88027326219317	5.20029840887355	4.14698726165038	-11.2470326438556	7.4532047432901	-2.48729229968408	2.45965691683765	0.883793903224539	7.15143595289091	-0.560099669295488	0.635569072187146	2.5848954725699	2.49536692595086	7.84562235740298
70	4.93413274594379	1.75773323917786	4.33301249726657	6.53302545660251	3.8111329945381	5.54072503344063	2.56161907291762	6.51393185139504	1	2.8401772418842	6.62918372594253	4.34824042255677	3.09910903603283	3.73979238811504	6.27448771504643	3.31707509306703	1	1.04707291491316	4.50551998179783	1.5487331474231	1	6.34085486645817	5.30268246835297	4.2975505246032	7.57911753115137	-9.86567791449306	3.23986336456753	5.84863647763968	-0.0522218359890422	5.082162229914	-0.250745697974665	5.56017673357839	-10.8018556109977	-15.7344964391153	5.97560533179086	2.0311971279773	3.95491637255	7.99262121705738	-11.6608085587654	4.69299361969378	-1.23692171188087	2.74893195830323	-1.07786357428611	7.51537289800496	-6.79031051323215	-3.98380416601809	5.53807448154414	-1.99201051152463	1.29966914463509
71	2.53046463566739	6.97116652580249	5.24815828670529	3.00869561554008	3.64983223653195	1.24554618608848	6.31978347418676	6.47403383624581	1	6.33429092302065	6.13928304631225	4.59279075164481	4.64560397261413	7	2.02521071561146	2.42516730154627	1.22177937901139	2.37537704945573	4.81375285496879	3.21673544300849	4.31658882946428	6.15940794454138	2.05592525307279	2.18038183893406	5.89282468164613	-3.62318567813162	2.04963119371767	3.24354395645984	3.14529618345379	5.6806051304952	-9.10236080765054	8.07667537133055	-15.5780419088572	-13.0668744928101	1.00141896685838	-2.40031072094082	4.5450905301826	10.8171758614594	-11.5595772341317	-0.354700686662334	-3.61336509307983	4.39973892165143	-10.086781456182	0.459500292167825	-8.16988125611846	-7.26114706609924	-8.19591150459585	5.80998939865584	-0.864391612739083
72	4.82665848314357	6.65067036454916	2.92450890557403	5.32133054135213	4.41094689956941	3.54947715446417	4.92296278414323	1.56098250352915	3.13483645512103	3.64359428367572	4.63749401509702	7	1.73507064048247	2.84184004066416	1.59424296932779	2.1926346303967	3.79468912494559	1.29598810209286	2.1126533980363	1	2.90109569644046	4.95561303979234	1.92840078528674	0.574109688346341	5.1116967623532	-6.49540421507877	2.94983836944761	0.264093220969827	6.16883600774084	3.07346306347737	-10.8918625206498	8.10973812845674	-13.1430986967047	-11.3341514269614	-2.2920244580955	2.44056672358971	4.25561478905957	12.7762016822359	-6.28340786899423	2.52175858914802	-5.25636074454612	6.01670049628141	-12.1915807314344	4.23876773257717	-6.37265585343856	1.57411102913116	2.69528996604242	6.82039215058669	-0.501578886985916
73	4.09531608484088	4.4638736006991	3.9019950205304	6.31564192437147	7	2.87790608613546	4.1739926365432	4.92961065920811	2.76298659659519	5.33727052326548	6.43303666824043	6.5721428718196	5.52878175215146	4.5338263190869	3.04460425423528	5.64171130697671	2.17647837042464	1.08087649882317	6.50843154585328	3.14098394666369	3.5099819958249	3.76563304076755	1.44490877318518	7.15097487786487	-2.19974793652049	-6.84819932881465	2.8324254089331	2.44646023279085	6.09038802525258	6.86657630577191	-5.71564516522257	1.47643322160978	-16.4103096844049	-19.3945639435855	-0.862141194337459	0.744764389855622	11.1550090700649	5.10872757350334	-12.0675141776809	0.373922244057865	-7.22627057962832	1.85259216423273	-7.4507392325134	2.96800593981638	-8.69248124904386	-5.81658891975908	8.8096645604212	2.63638193820013	5.60848794569717
74	3.40566465607644	5.58610821244979	2.13428515567653	4.80718046050546	3.00477536532228	5.44868105946388	4.42610539698605	3.04450594980183	2.81440371883897	7	7	1.78568434192591	1	6.26236270643333	3.85298720436447	2.62184824537582	4.22863447285178	5.47587273563141	3.82063288277577	2.61065241100372	1.21677306490072	5.79717482875836	1.72157722973551	1.77188670140171	0.0805180768476731	-8.2805082844871	4.37862694564038	5.06997264574081	9.84640376057232	2.59854302415281	-4.01566452148827	9.02900177519588	-6.39236521919304	-11.5897379773357	1.77569477006932	-0.586699562790077	0.980841589005221	12.2701624753532	-12.838959569104	1.26717119043801	-1.97425784555599	4.44291016165428	-7.1716767679088	2.38604858023018	-1.30447288272311	-8.6896802501292	-8.0770925514419	5.05416788156768	4.34414381094497
75	5.79098696624461	6.81069930140595	3.73527242459105	4.73798965152523	3.43025862008789	3.16918877141487	2.47819238212907	1	4.98732365096065	3.03036086287639	4.76969141104606	2.51807678721274	7	4.80313255120042	3.77070010608313	1.85643239482131	2.37030889194391	1.14166170571201	6.01779200732972	3.47050342216004	6.39039586510331	6.27177585626384	2.59107155842306	-0.584912749756929	2.53784809578649	-8.24691840543267	2.33919130340236	3.64949306409822	5.4429380220826	1.18710574206615	-8.08656564260145	9.02684288624106	-12.1734070104738	-14.2331691210243	-1.48408457422853	3.3129782470716	0.864331515969764	12.113588774955	-5.20118917605213	0.830956992162575	-2.95551547584572	4.04499944916547	-11.4365132093354	7.78146453769596	-5.13883120430432	9.27936537233561	-7.6560098284103	4.93046450064025	6.08425934526675
76	3.48179255093346	4.14030942396568	4.46791051796995	7	7	5.74198306086996	4.46366497755016	1.65842614839505	1.48024644776131	6.86469667011554	6.23839520923452	6.63121958215027	4.69122916201882	5.27351087713999	3.17294641855294	2.65054563472732	3.38763601770679	1.97417909826298	5.50246184424307	3.19674581388667	1	4.55710576875133	3.08029675939369	7.85434391017036	-0.321432381836114	-6.64447065817282	2.88429612232306	3.2326356480177	6.04438381983303	7.22194403057342	-5.82254343521332	1.87989426844101	-16.124590379137	-20.548393702001	-1.67286380805914	-0.168206333809595	12.0715553601848	4.64337042583595	-12.2483538988145	0.769150221814719	-7.21044255218932	3.38854701632177	-7.15772813369499	2.72543450843242	-8.15222223234232	6.59605909551222	7.46427005411364	1.84299796117525	1.17394507903577
77	6.48274461100285	3.6914085804552	3.0168777837317	5.11940286950899	6.62057345330375	6.55457638109763	2.60773510905701	5.93528767961125	1.7810737875174	3.90192071518965	5.98798366131178	6.20948440000929	4.95093957873698	3.30803004948602	1.35144336163736	6.6537998219095	1	1	4.3398344928439	2.95598964471702	2.58626759289252	1.92133888056224	2.22313158450978	3.96297279003784	1.05856666500813	-4.37357422408158	6.61765835641037	4.26691876406452	3.73602700484155	9.24660902893466	-7.32825521985813	8.27510325089806	-12.8884666494093	-13.9833815532791	-3.05166577989158	0.194254225672188	2.01618328445815	9.90599155348314	-10.6701013653039	4.28929904853997	-5.7391576306315	9.07285206121628	-6.65466772152742	7.24429008898824	-10.0320200464986	-5.29464612827694	-3.92056530188015	3.63826348870401	4.8185336713092
78	5.61446268690773	4.21795982249124	5.1203962279813	7	6.70674644108128	4.57551984655904	1.60140639587853	5.12170887666852	1.20730737164805	4.40730274773831	3.3039816430583	6.78464378659207	2.41797674496126	4.57203579621077	6.66128242013366	3.42693157641151	4.71409262686949	1.4647162848569	6.40886187948295	2.20855170306748	3.14510829711914	1	2.24278077564271	4.23308571311026	5.10315438349893	-3.94568902739767	8.19468090543883	0.354417236720626	5.93796092849805	8.82639464330767	-11.3648048594584	1.69062511752348	-16.2476003662448	-17.1922040639001	0.00444600758124658	2.99425291301979	12.8852646972931	0.83317641517449	-12.7648679182053	3.29602053319275	-7.14874733719392	6.44958107777231	-5.37247195377606	6.91676133081116	-7.75944715846107	1.18249471072249	9.64717141372882	3.00474248756948	3.72664400567385
79	7	3.18896777795941	1.81049343694342	4.52257677898701	5.44056924947354	5.21289409932831	3.71517140722699	6.6463519516935	2.49422710889125	3.45927478778593	5.86692957939671	2.76377257557246	1.12222729412437	4.24845314723542	1.30944841335627	3.10280708419368	1.72855626235961	4.17469806582329	6.72149541040474	3.75917505111545	1.82264984994297	1.36206793874206	4.26460244964042	5.61574510128932	-0.739670031624964	-4.51819253926098	6.63250633952478	3.03022684673322	4.0408821085326	10.5921122874633	-9.09096334744861	9.15368305666306	-12.3572232829175	-13.437809675635	-2.30395307593848	-2.18313258621567	3.49102058692875	11.8491959707046	-10.3455034110382	3.0675341831199	-5.57598174971154	9.95350192463881	-7.55755836988746	6.86033248825105	-6.83750315572282	-6.14197058773141	6.11930987805769	4.49371683351939	0.0609554464957614
80	4.26911419245144	5.57711718384671	1.67748236878856	2.91542493994469	3.61267232402348	5.79005784846205	3.30692751735325	4.5068246012656	1.88267280005994	6.41344382408335	5.66058017991389	7	7	4.5251323283476	1.67757961189979	6.78073671649775	1.88219865053053	1.50793693750319	5.79758690315323	2.84833037681253	2.9310953227228	7	6.18205099242621	5.94400447623531	9.59956486268505	-3.5780505946525	5.72120608728281	9.00098897416712	2.05054328626	3.44840429214212	-3.81130036105497	8.83620281316905	-8.06375267087865	-17.47273537376	3.48562897492218	2.22803827588683	7.10451325173695	10.0785714714612	-13.7937930848304	2.5199807634412	1.58416128781078	0.705904122518694	-2.75715719726817	2.05394128326706	-6.69270358416963	-10.7924850950081	7.26007563116292	6.76828471402966	-0.253029524624507
81	1.2674251289601	3.85090770331323	2.40431584184424	3.29411524986977	4.47121625801476	5.72372529799562	3.00251199817825	2.89713123174346	4.52506054808878	2.34651637215686	6.94297632877371	1.35004329804732	6.12540168296364	4.61303566301105	6.15911374735618	1.46790127752818	4.33858310752894	1.80407992553088	5.43445782094306	4.06582941597251	3.42760054112264	5.1943182314788	1.98892415028366	6.45340819755616	9.00143179771556	-7.38809655855957	4.27884909155801	6.2813665973384	-1.37189048220845	3.34729354870309	-0.0541533882882672	4.88522705436901	-12.191565879665	-16.3151546282637	8.14277004415507	0.260071030591082	2.96762564918586	2.89593909206901	-12.1535007071792	6.14348680064387	-4.11396543143585	3.29069870568883	-3.11235760493692	3.44811190795924	-7.89733370739755	-10.7688880958828	-7.35077317339816	3.93694264277242	5.19154620023226
82	3.48800117189869	2.14886724821292	4.40154200998318	6.62341722944824	4.17900495507885	2.38101150325306	6.35379400556808	2.3203054259698	3.71256241077391	4.96421813811283	4.72381411233456	3.62243657869861	5.59504090484862	6.32013321904465	2.34295097409947	2.56687919236749	3.72294248539444	4.32350672411308	4.93477026126835	2.90020405556751	3.52460183109381	6.44592998626149	1	2.29299114990893	3.8509166737635	-8.03883519492091	7.6918757192586	2.85815561706074	6.72585478375209	3.10756534613893	-7.49833197120278	6.27893904907594	-10.4264259349686	-14.2025017285747	-1.90035222458663	1.82431093457181	7.64064185251615	11.7765434733554	-15.9482307978126	1.6709287436945	-7.12489477705137	4.79234450281008	-8.96665078522265	1.91301966824443	-9.91374572319216	1.76645947854009	3.32037042046756	4.49324020669189	8.60439139235246
83	6.82097549880218	3.69794125870939	4.06077074382387	2.142297940985	3.00752701841367	5.95457829539735	4.31670161018694	7	3.76041444587264	3.25081661766612	6.95089429278682	4.95175917742841	3.49395568412101	1.71660509160133	6.30289003921198	2.36099845171395	4.8670834497365	5.5173493637421	6.44787466191955	1.69906097944508	1.54399466412857	5.77171000716735	4.90518245167807	-1.15041117935458	2.11688798829221	-3.76532671582103	8.88956537995875	4.01773383098688	4.93383196201789	2.90503471644074	-8.50492085212344	8.1870359367403	-6.30086943936555	-18.8357877518253	1.26819120858417	-0.957599100681346	8.82100382772295	11.3901661609343	-11.954560060676	2.84562567600148	-5.33711755417869	9.09792925302341	-11.8529583352357	4.63267972723779	-2.07438146170536	-10.4788669012608	3.83742974435682	4.30243202569166	1.15740418593836
84	3.02976907063777	3.29816427410684	4.77671655203777	5.87049530627775	2.99567542801427	5.87254120073549	1.7600902614808	3.22383793079712	3.38030977097855	1.26745812459581	3.05951889401326	6.82985127886961	4.5788796689288	5.97290901388503	5.22095141971739	5.76488500814971	1.98528104015939	4.80032317849592	6.01249510351914	1.75338917948815	3.06716259022158	6.61098476017361	7	7.02038287130051	6.32975049402961	-7.0468332155631	0.931605463111633	1.75418506165832	5.92081381202841	-1.95892949561913	0.418558645032931	9.55440626284788	-4.22421415494943	-16.1894642892656	2.9289947799231	6.81700114700461	2.2340197542974	7.08569808894726	-9.33994229856888	2.50170005193256	-1.69771341953797	7.53348665738008	-2.22620136165107	4.01835287401039	-10.4331470982869	-10.8446416913884	-7.86414321695606	2.3405439828691	4.52826534198117
85	5.06772765596745	5.06659665425225	3.17689739430441	1.51595365591185	2.76224093009707	5.70593256017378	4.19173064503373	6.7359172470109	1	3.59795821360648	6.7943768980939	6.89297523435478	6.66107624455937	5.34888310649173	4.51082783463104	3.11401939648383	3.40908189098754	2.0176116345844	4.74167667254994	3.38255717745153	5.36440579994929	6.18312217637276	3.69891498163952	6.69265801822726	11.0088453487782	-2.61463924728278	4.36153925452619	7.93967644076815	4.05356145476609	2.84496359075213	-3.22246309462311	9.84296626014273	-7.9077291667018	-19.7800744693434	3.98473212688304	5.00523275602619	7.48289218518871	7.3472612305477	-15.4124674434895	3.05068687146903	1.54384333593042	1.52025785329485	-3.74085139726234	10.7628237953797	-1.48979349668113	-10.7015341578526	9.81458802017023	1.65550637729541	-0.877399631814086
86	6.45447538231963	6.62020101141057	2.93364660906035	5.51311851511302	7	1.24660788907512	7	3.85668274746626	3.50201372966042	6.34026615739829	6.49055435750701	1	5.96134791060304	4.03589784966184	1	2.22939617935415	3.7474017396718	4.62285265614287	4.90661673537225	2.8470268249391	3.37304132779329	4.25803621133101	5.26641487715179	1.05896728077285	0.0391470993777615	-4.44077843056399	5.16003444472228	1.96481471873194	2.88898324961453	4.63560095412512	-5.31194721967622	8.78513018831448	-10.1521594883276	-12.6083331145007	-4.25749922940465	-0.960317740387029	-0.787897995831839	7.80712033201539	-7.02911087679434	7.5575340310483	-5.09132894981681	9.60730308906563	-2.89283234785425	2.43799693176415	-0.823858933045838	-12.7691324316169	1.20910765260284	3.19379841099346	0.0060347084098169
87	3.00408149127974	6.43292548171833	3.30945291500692	7	5.59697274284156	5.84912121792739	3.44112806317674	7	6.51133577774399	6.29212083386426	7	3.12822754873063	4.89733077875214	3.37100525886136	3.42745459287565	6.56332229466875	5.19163704667845	1.9019035742565	3.46453003479288	2.09881885200385	1.39993619795008	7	7	5.45976019007095	3.1194497372295	-7.80433815844666	4.53070561473698	0.221488509506134	3.10967713076252	8.641324915174	-7.15016173017133	4.55046554920415	-15.2485415919411	-17.4627978750969	-0.379286703458827	0.775968478865304	10.350203015247	5.38529031051223	-14.0007163097992	-0.808865298396847	-6.58292715076528	5.78484297970706	-7.20284919022638	4.79398999299365	-9.72254078946687	-11.4193165593361	0.714405095564727	3.38812534023738	2.20868010243445
88	1.12707267024164	4.98619514563742	3.40386852956817	4.24781812388937	2.99062806698699	2.98168303976111	3.91086652806281	1	4.84237346398722	4.14702218911424	7	4.90479978682648	1	4.56499829248098	6.02504021814299	6.60229444017484	4.94994507734648	2.15817038422354	4.11139644397384	1	1.15227296205056	2.00403435147665	1.71562592809638	4.8541707451955	8.12130579901684	-3.47284037861289	8.21580328871948	2.13818257829593	8.60871973600466	2.85521658538102	-8.00875922213577	5.13138515349316	-7.42604601963796	-16.757526861815	6.97493510685667	4.518755271955	6.10929037921617	3.46625869804525	-10.8129542682932	6.44988824095943	-1.39957646348714	2.00478421622892	0.44143201584047	2.56148245895953	-7.97828537528682	4.93341171550337	6.33571747984479	8.80334057901957	-2.96283303048764
89	3.7295157914694	5.38275923021379	2.52086034443	5.1820508035495	4.13838143694271	6.2512522910649	3.78103030414568	2.00967431069855	3.97649726239281	3.80163429140285	7	5.56644409605397	2.58607736465791	6.41013580540606	2.67415506525215	1.32150113329853	2.43918360959225	2.77914533235195	4.42451752737881	3.40227586291326	2.09123434151512	4.86431141830516	1.07528408310473	1.66575441803781	6.39796953340659	-8.03093270857778	3.40454596666505	3.03109873592683	4.05586880324262	2.02666999540916	-11.1387454717805	8.14415891574179	-13.5031135205311	-11.9400652322621	-3.09046349442917	2.2297781965823	2.19283908532506	9.83583911133316	-8.70487488486903	1.14623449347013	-3.73965957575858	5.26028459113699	-12.1131793066845	6.96342953527027	-1.02599630401398	-4.96129034676269	1.19019050457392	3.23155897054602	-0.588879423776567
90	5.26621692892538	3.60998410552761	2.40609278316638	2.14056975182997	6.6319523067218	4.05207788190094	1.24229341538744	6.01662238008514	2.58902149749775	4.30261527997932	6.93257102318085	5.97179554156428	6.76102609534399	6.60030613532169	1.07119083833518	2.24659122439556	1.21860764206848	5.42534509059409	3.65140134918025	3.37127788957843	1	2.78832958981032	4.60750244260398	4.67112698461888	0.520605330295977	-6.06687413704926	5.95168374270294	4.57017208089657	2.94813596690978	11.1095723842053	-13.9737850698929	7.35682632672882	-7.56505621602734	-13.074558995084	-1.40727324995179	-3.65634117194224	4.52590229938569	13.3451415389518	-10.3867422393346	2.93801608309254	-9.63027124087732	8.62936224694184	-1.99036408454548	5.68584620331726	-7.23389800577451	-2.35669790879174	9.29592008279559	-1.19508378280586	-5.62243446065252
91	4.91536883557837	3.49269266509083	3.73593775898603	6.3434115638407	5.91027813121455	5.55976506902256	5.51222133865303	7	1.53842896860773	6.82862914074907	6.95800362590674	3.24941356300943	1.79056096862224	3.51457494405901	2.71764344768871	1.78972613650768	1.81365743624278	1.13707831980918	7	2.64129381480873	5.5230525727792	6.36538704030109	2.6549232010205	7.6281361495833	-0.340026251635492	-7.20960380433039	4.07526000724084	2.10957789368943	5.97562608086376	7.90493600463969	-7.178556654721	2.80164086201052	-17.0786270276472	-21.4533488035159	-2.32294294259518	1.31529481263917	11.7200516148176	3.31677799551926	-11.3090532749273	-0.51576785152369	-6.56848405459972	3.72977420371832	-10.4524035270649	6.71697298899365	-7.33973592013236	-10.209113691745	3.03084759781681	6.52455982005026	0.203432298539359
92	4.29718299886666	3.76890017419103	5.45286129879545	6.48795031323113	5.6540022058761	6.52469487888427	5.07579698158621	7	2.49757328601387	6.32527165478621	7	5.76076738701846	1.38847814681271	5.88432535747695	1.17220517155094	2.49931207870871	2.02133697498806	3.32906367353133	5.18542686338567	5.08676144159652	1.65757718083108	3.25962355361953	2.78111037032267	9.68196131034859	-1.7487155837082	-5.80797001473877	2.98698195163171	0.4901692921096	6.04429369195282	7.80047675398418	-5.55564856529256	4.47428280860944	-17.0639241617348	-20.6852863803065	0.529879477607949	0.708163529762059	11.7052544746948	3.6639017014534	-10.9864620675958	1.51131561202075	-7.93785873694311	3.3603067070144	-7.36195780400247	8.61508987924569	-2.34412417749298	-9.99605211546115	-6.5117258349737	2.07879022552863	-0.0214206677270036
93	5.98391003801629	3.60916995614332	5.16785038992164	5.67016884371736	6.00068650066723	6.64792164070493	4.92203714921826	6.47088249820705	1.054797869058	6.0677406383318	6.85890498525973	4.07881351445475	1.32170736133755	3.76249095400289	3.03693474453184	1.98373238982635	2.90768162190084	2.71392813021809	7	2.26952190467124	5.31055337275959	6.21575530581064	2.4129380939116	7.7393732815176	0.929790032870848	-7.35144082990789	3.39537325307967	1.81698623779085	6.79569956551614	7.89874613231596	-6.07764772962821	3.50506068357093	-15.8156734038369	-21.9262940727582	-3.1909382468038	0.621440214781399	11.9415926612337	3.95837638182621	-11.505665697397	-0.741255886703862	-6.16902141724146	4.19950180144358	-9.01087197806577	7.43650113446249	-7.3659273319916	-10.5602151195235	3.16931044013308	6.82055072351792	0.405813609566954
94	5.9750754443798	6.66584098579631	3.87385469629296	4.64024053798973	4.34891771811881	5.6775249916272	4.35739229839923	6.65576825629052	2.81825287400997	2.12805474258907	7	4.46919679978483	6.30734865942071	2.63964258524503	3.37478486557858	5.56113112376337	3.02720293385609	2.09483668366771	4.96968106803696	3.90460396849454	7	7	3.95015326209387	6.5376081993773	10.9833849172029	-5.09561207222464	4.67067978657765	7.59053502950324	5.78371643846823	4.07911325934951	-4.26519427408337	8.74448678240719	-8.55664186900868	-16.540762637944	3.532579177948	-0.07221236111899	8.31543130683022	8.75328895865266	-14.4293234187388	3.45254754994333	2.15622794451835	1.11211925211419	-1.63793056052674	2.48757669965988	-3.9188141564252	-10.5948816416098	4.2401402316862	-1.50783173501794	-0.738681305588739
95	7	5.6058221186914	1.27544169834902	1.76342894505739	6.48772581320487	1.66527637509469	6.11728713983649	5.92311165470294	1.3317689220322	7	2.55783351140686	6.05917903547225	6.01356157237836	6.0536041324941	3.24552700100334	1	2.24925049742042	7	5.79840547413597	4.24799507459516	5.92053239867585	1.72053945734946	1	7.37960916036373	-0.816834396902228	-7.91678027403986	4.98946791192258	3.34490614081632	4.74685096241856	9.86863713563348	-10.5600025179653	9.54099810976458	-7.98785370269734	-13.4769356832976	-1.56689003699925	-1.24929015932801	1.41576451556223	11.3212852067322	-14.1826953654212	3.29962953488097	-8.41228631937757	6.12243489636374	-2.09489428901848	5.50636945787186	-3.10433393823634	-10.8732700360814	3.43217523790137	6.42888968584237	1.52254920988897
96	4.02387421666137	3.60213163730348	6.16934417250812	3.09069798752046	2.85175497590372	5.27032253642559	4.39816908772528	1	1.53483632187497	4.68016025264877	6.66468022498906	2.30274456445521	3.07942082556223	3.06176576204811	1	1.88417725777823	4.32473624836372	1.06769927297309	6.42708537055129	2.70805199956604	3.06213103455027	5.84280021624592	2.00881157595465	3.21898080462208	7.29496492104481	-5.25551108257995	7.35991296292003	8.68635718571723	12.5411491250649	8.203729490638	-7.24536675363852	4.437794257172	9.74719932833727	11.698279530116	19.6100000548563	3.34628308091112	2.49027966024072	2.49163360243377	4.04258073861451	4.18023992691193	-5.0355895005386	1.12768948072414	3.09012868231116	5.2843192024224	-2.71908756252223	-5.96147759531174	3.93307261847442	4.68364215551678	0.0235762402644942
97	4.5767401580481	2.38745055100194	6.6802767033062	1	3.68025901612721	4.98680293559354	4.8146099190027	2.81033702599497	4.48648030860922	4.54396001996412	6.24479666157521	2.61962311441444	6.08586600994699	3.19031424989502	2.38482277423875	3.59737867244339	5.11200524514664	3.44493659053877	7	2.715738603863	2.4581373540839	1.3908788718685	4.98131902512857	7.40617324616798	3.99879075032	-0.353864272885324	1.21273107153587	3.6107925189516	16.6667800455287	-0.164237732317633	5.91247659525952	6.01224222165019	5.08063674798568	4.92909544551143	4.1581219283022	6.00209785097692	3.23518537855797	-3.71711105952433	0.403282867687219	5.31352029513524	8.82495611845166	2.59739138856922	-3.36335255099425	6.87479527143833	-10.8054274028434	-6.24237619814092	-5.28919058552523	4.47318024823059	-0.566867948768422
98	1.77938609757642	5.21221619748244	7	1.04134469801577	3.58113191576778	4.36377927987815	5.70418948558031	2.54842465534646	2.93864627852799	2.99428228895	5.52630161281488	5.29688082091584	4.08121717805414	5.03444890064767	5.19457786200029	2.84331783359409	3.21026363261179	3.16282288435697	3.65086305908657	2.06094644981121	1.92594877685113	6.27434972410756	5.58957813205311	4.28762641450608	-4.55258776483158	4.93604547121949	4.25616877875869	1.59706241311637	9.71745544385949	-4.52470523943066	-0.00614015139604518	4.82935146952779	3.05337349906953	15.0497919683692	0.448643806681612	7.64349244979296	-0.271476226794261	6.03163952015167	1.95314026217623	1.89760911973089	7.83234018983465	8.13353226050461	11.6385187113455	2.87534644757177	-7.6791658308739	-10.2681123291664	8.28569171744489	3.95631816689186	4.21276770981725
99	4.19909697027681	6.22288926049525	5.52749472382314	1	4.38870374765938	5.42875753086466	2.98716261392336	5.4023962658673	3.78800680702752	1.46531086025894	5.90829159346273	5.82433690551041	4.61487014910078	5.45332800152771	2.15079201062706	1.09454523872498	5.2814097514078	5.74070970799634	5.80439490361381	1.40136053422235	4.78920705647003	6.82278964403777	1.508356702034	4.06894284615553	-1.83075583976674	7.22446894798343	2.55392567548556	3.48960360597397	11.4091702322932	-10.4150239263859	-2.1993439473584	2.03531702847481	3.8014761607402	15.7388482728966	0.367182392979364	4.35780465196472	2.22250283632488	2.80176215214946	5.19949088000152	3.75389685695295	2.02556238979094	6.27243956244381	11.8273012864899	7.32235149733861	-11.3975334368892	-10.1700114553491	6.34215907183183	6.59923909776388	-0.890735456373298
100	2.03603373548196	6.06361642278225	6.90109552379091	1.90686343584364	3.55674725261629	5.24974360047104	6.47471921966307	4.85541209676108	3.8034284572691	4.11682219716212	6.13292020691395	6.21599745903882	3.18298218787395	4.51429272006929	4.5236197344769	1	4.73839201623942	4.43572843320343	4.51263867074047	1.87185271182607	3.10125978207399	6.45238671192051	1.14767667056266	6.67152366432977	-0.898124472099811	6.83698872088849	2.65290804480724	4.50654512118244	10.3374745664264	-7.55508094965356	-2.99954618611589	3.34524039104335	1.67126086805894	16.2437212001781	2.7326127579257	4.26887690519775	0.210484043956703	5.42503086817521	5.78501846583697	4.45017536299302	3.07783676313578	6.62586370498383	12.8497816906261	3.77998919444348	-12.6544608139563	-11.4669838951416	8.32726029353572	5.51762177729853	0.0475195003429107
101	4.22491320689706	5.61653833430189	5.02762480973365	3.60343928890084	1.83600622672784	4.71378449121048	3.01862849190532	5.9092704066208	4.89482406320856	3.75951104985466	6.98317636081187	6.04541849668034	2.35276900926556	5.91098422668095	6.28646231265382	3.22171935482677	3.71319765942722	3.28899581576764	6.18403551798181	3.72802719666943	3.01070661628009	3.83769455373498	2.04895313616007	5.35714274204288	7.8082156220977	1.92475426606878	1.01449752069463	2.01551438515868	17.0171185759555	-0.958567648350282	6.46641445066721	5.29242179994997	5.75863016171493	7.96844891941883	3.66941491099461	3.77603119003113	5.69964924287096	0.63109032749906	1.14249078789838	5.4598143396311	11.498180588747	2.86852602773032	-1.7308423024547	2.47372957050972	-5.83511559464913	-9.02083712256527	4.37404082433601	-2.00371176676816	2.39880518792902
102	3.64901539538181	4.26704458517058	5.07420617603787	3.46711888087048	2.14352334353069	2.45957116417688	1	4.6649074222695	2.22540319443479	4.62980212242778	6.11937496851709	6.10320563428097	6.6785630647262	4.36077515302451	5.38397183106015	1.79567125459839	1.65716318272973	6.1751794619884	3.54154729952043	2.5826728436695	6.80674103352452	4.7193115525829	1	5.35446726062086	9.75346516234259	3.15418421676728	-0.402750755933397	0.267695541493563	17.5060988870027	1.21955708525058	4.22257113434114	5.69445992114901	7.92571566986772	8.82194946100015	4.3941711223674	3.52904886885051	4.30142399529717	-0.286929303007013	0.752392023695892	4.19292666880076	11.3121839814818	1.94489268283294	-3.10890227110353	1.43836080684497	-6.63939059523401	-10.3653684724208	-8.34633130457073	0.67647419625245	1.9022555449234
103	2.19271039428008	3.98558473769447	6.34034801594167	1.87826257886128	4.36229572073537	2.76040243054451	5.2649329727325	3.38120809772566	1.46024905680948	4.56276896006916	5.88641725557455	6.34258407683905	2.65880877434419	2.68063301508615	4.89466641604964	4.00681920766155	6.87716694785881	3.76719914111437	5.39372129974611	2.16447986696764	1.06221622261959	2.3021607422275	1.03087070258988	4.35833848708574	-1.33045674683453	6.75992309154889	3.54439302955096	4.90111710409148	13.4044589077217	-8.12495495266329	-1.75466813184084	3.81926250914685	3.97185146047458	15.7299171667136	0.71173931292225	8.49583066089761	1.38288074023661	6.81215995616063	3.721071273884	5.51940179223253	3.3183934815982	7.93866554985944	11.9547685956778	0.818309890802283	-6.58089316254028	-8.40542363685691	3.10954402538685	7.15218651095535	6.16104953986396
104	3.78569108494396	5.85856952497019	7	1	4.65617332803686	4.2218246012989	7	3.94484312421501	5.24452081824791	4.42234467742313	4.63856002844057	6.4444699204629	1.42347472012557	3.82107459393847	5.02243156699738	1	7	5.57824233874066	6.80629795250606	1.49117786733281	3.03528886025209	4.30650711858849	1	4.64319852857164	-1.63587022416158	6.94387043567386	2.49093179734922	3.47244696388907	12.6247337654873	-7.42864911177136	-2.70717746371067	3.32622902551291	1.88290458909404	17.4088931854672	3.59220847158766	5.91530520676128	0.593216782533873	3.89317230170791	3.04203739847132	4.25903212272373	4.16727948554351	7.0350101507348	8.6859776812181	4.89593560053708	-13.2349736338343	-11.5367017842867	5.51004370766032	7.3098754171974	-0.651559432223519
105	5.77304860556413	3.05046524352889	7	2.67168484262841	4.43671761687833	1.38338449440757	4.40768307977844	7	1	7	4.3679342864284	6.16954204422678	3.66521268655589	4.8890391955545	5.50222908592004	4.33370798569626	5.38248820238227	1.84633969482508	6.33269832964336	3.49880438198527	1.91832753166982	3.20767483760659	1	5.26208252525079	6.80149824108572	-4.97957390051213	0.0236430149439056	4.61185821347031	17.3019845447058	0.0272739903757431	7.10541836491582	5.30137397735653	5.68357206632422	5.95320342676995	1.58588984098746	3.85680979860686	4.9620727440766	-2.27912846174904	1.71876815865634	4.73405883339813	10.5553246387448	3.90205580227467	-4.8020721416966	1.93319644626296	-8.47691619956683	-11.2129299201068	8.7014294765173	6.6666274762798	0.0617826336316222
106	3.91250357135845	1.77179692951603	6.6185963252757	1.25712874380333	4.08145372824162	4.01697909915464	3.2707929483842	3.75194326141685	3.43096205397554	1.27571067954631	5.84066690512448	2.36649583552417	4.54998720905862	2.49889287570863	2.2558902469219	3.42330500142718	1.94199408441669	3.38806892906865	7	4.28691950332939	2.36586195767996	1.05875669866965	4.99154174357341	6.77489350137008	4.20291231637857	-1.47591578884846	2.12842868803156	4.02394513895917	16.1417693090138	0.16631845854249	5.79718147390599	5.33638398306528	5.67484082079976	5.356291828399	3.41696520167611	5.79650939636433	4.09964316658233	-3.30697926344901	-0.672579147789913	6.94132766912461	8.51097072282781	1.0019736801932	-3.81058985247449	6.51915199360697	-10.9269042771584	-4.41535964369266	5.89596422147611	3.02717505354048	0.428875799216049
107	5.97638546004952	3.03773278398574	5.75505694231285	2.29111182844439	3.7436899948496	1.27655250386054	4.91470365170005	6.31262299343996	1.58365994636884	7	3.79995197570907	6.25492795174072	3.65893269421715	2.52386559132912	4.52294780464448	5.67085927989158	6.09885750426066	4.08057541706385	5.07241770731481	2.72697394353844	2.38322561917611	3.90164348913358	4.83109391406481	6.91338276031843	6.54506806258679	-2.9954287930911	2.2727093158595	4.97327797136118	18.6771867526474	0.129970671382063	6.98294361396572	5.31931656162142	5.51718743897307	6.62899925921744	1.91737258312515	4.10883192298507	4.71582066059339	-2.42385106128713	1.65005917959787	4.76804858173255	10.4802114295083	3.37385468327407	-4.2877131065631	1.92823333582966	-8.5378656866549	-6.81909604968266	2.37656295986595	6.28089644197423	-0.879154696811232
108	1.38996890402004	3.87056606286525	5.07674970663338	3.36945964482625	1.10287529496449	2.92384365604175	1.04991340966227	4.96904370499993	2.48738487748151	4.88398829067377	6.62414622985998	6.42411568716622	3.21618801150735	3.31217928568675	5.92615614406941	3.85680035424496	3.91519408452804	3.19053169193968	7	3.10854130036909	2.04993974567388	6.46244953168466	1.68612811842814	5.25913663793496	-4.21930520074201	5.54612277245879	7.05903207641651	1.3044323104804	12.1242495249369	-5.97899069814588	0.0110356245498276	8.37516673875343	0.460067914014231	16.1943279876522	-0.571694790756876	9.11430378664107	0.334880063426453	3.94228935216418	6.13015237856148	3.60110395142679	3.32120317156165	6.58271232004917	11.4365082139638	4.98811399983851	-12.8690049498188	-5.59238606709875	-5.90894176250264	3.87266956864527	2.15106381635184
109	6.6033525634856	5.30460773649259	6.89069346617324	1	5.81967658362418	2.6815465747463	6.63232255561384	5.35576222311771	6.3375992115343	5.957511249323	5.91506231244476	5.81347660244878	5.30223535330247	6.30496734404582	5.58128339018649	3.51627631449776	2.64622017932788	4.27454317192204	5.88836233421739	1	1.96672955175827	3.29600282162141	1.09723774914565	6.94215770850975	5.07743837665607	-0.248354846681308	2.63620093902992	5.38340754014458	17.9594555489367	2.02419380447723	8.62772463134991	5.43204438336794	3.35813027455896	8.91445326617835	1.27495221210764	5.60641696198037	1.96803137767825	-2.62248745812013	1.04114699650813	5.13756704601349	10.0735034183222	3.73431081629908	-1.98188679667896	4.56431903296539	-10.109433638996	-7.94214582747052	11.0872371501148	5.27807060875128	-4.43791643334981
110	5.04680804269905	4.79842633583597	6.63612467522893	7	1.40278932464684	6.47930932261018	4.65066415187885	7	1.99643286733555	2.84933311414085	5.59425338832594	6.36721051072448	6.41849210795228	4.90140244793049	7	7	2.32610813485051	1.2515741194789	6.399908565377	3.64732442889254	4.32246600764861	2.84908656850554	5.4301870272537	6.45353260799302	2.36418739108705	2.0751079006274	3.02371787259049	7.40736976011499	10.8201009251131	0.81925131092426	-1.97729796615526	0.788725176892348	4.77823337984302	14.1576392967668	3.1495753894738	6.1327680656719	3.54895781548371	7.49001339995131	0.494697265767575	5.810057716449	9.58701525248713	1.12587708944312	-0.355912757667827	9.52928395546257	-9.46011007670646	-0.0681511015712887	6.48381991458024	5.18137903086465	-0.25770672896291
111	2.63733081938445	3.43975210192152	6.10583274818821	2.36561629611167	1.01465278888835	6.32776371425254	4.29576604761638	5.05790169268355	1.10205610979381	6.8614624931497	5.41608947272361	5.66218923675095	1.44086286038586	2.8538862150718	6.33287601425313	2.37418175531126	6.01800224550957	5.68805520332954	4.70606164642422	3.00460123637231	1.89155153012221	6.59545082720514	1.42372517113544	6.14165386058232	1.84575833523648	2.72439531554687	3.54389791350409	5.8730485304576	11.709744716861	-8.91211427263999	0.121874000033867	4.76181820108401	-0.279222989460618	17.5610405411353	0.0638390395183964	1.79199806276213	-1.59980916736327	6.68963814940339	7.05476656081102	2.13237188465741	1.04564903931678	3.36762477538124	10.0614544969151	7.02710999900754	-2.4283856819883	-2.98781392893454	4.35656416721336	6.58166446363717	-0.432947845896013
112	2.53043640317769	4.6466869434545	5.27800189037874	2.32761584757831	4.44142494488128	4.49754993047278	4.82608532282936	5.70651101099898	2.91107635927324	4.20525656574442	7	6.13852648413553	6.24868162692949	3.4175797648297	1	2.88118030974519	2.12307502801443	6.01130849940226	5.80405754959037	3.87574832923919	1.54095697448612	6.01795976907871	1.90595066701228	4.09892171454173	-3.74947476583388	6.45682724731933	4.53182887861429	2.27087452941278	12.1369261422062	-4.85360821995039	-0.199621423714127	5.46404704600548	0.659668297701768	17.2740294138924	2.1383399509712	6.894054197613	-1.01204988155453	3.06500786858866	5.59946021220627	2.96517339492296	7.10458072476926	7.9468910932512	11.1699350297907	2.91902602964976	-5.0180640947671	-4.41205442923723	-5.91830818397437	3.71548359497163	-0.157209265365909
113	6.25974771682998	2.95113429862185	5.92276411251994	1.71641917613764	4.33707197857409	5.71257500559305	6.32713887916888	6.04751272314329	6.28292575678252	6.78162853464999	6.11363666892376	7	7	5.26866793068929	3.95448200535329	3.60767690670188	5.9549120470219	5.33132929216042	7	3.09720076504974	5.01603720512059	7	1.53965689486648	5.63415013870028	4.20806696562005	-2.57065676659537	2.81962735159465	2.96186811411367	17.795177591682	0.682727146181703	5.62736942402265	2.97653186666924	6.88819316308423	6.93884529505546	1.65436644599329	4.92745871864836	3.20023651840097	-1.13760973521378	-0.0969287425567531	4.5979160505533	9.18237345413436	2.89870746483866	-0.818693450228726	6.59003123093405	-10.3393704536577	-3.64339651334882	1.38692286454169	4.27673466736038	1.77453583088489
114	3.72613052026215	3.65098512193927	5.13495232673574	1.07902475460945	2.21652473850148	1.47807955407753	2.08737709523584	7	1	1.16137074688331	6.12019941104725	6.41735727210081	6.297069907187	4.89578359138109	6.91445574992975	5.93705128524953	1.70829234762076	2.82591730382311	7	4.61958495896015	2.56936199792736	4.17459691770179	4.9566093265548	4.57451017305381	7.95014557501992	2.08855566743589	1.84435041802013	2.24517730546157	18.0549630726399	-0.209230579403926	5.7439856339411	4.69768751568947	5.37923888676952	7.18035519056123	4.74901529158397	4.91133496003174	4.62179602345999	-0.263216625069352	-0.384857333014752	3.84501071782635	11.3231894631504	1.51190764067562	0.383913140362053	3.6659185923992	-10.1356055447069	-9.05195686159254	-7.42005372663562	5.45022965239798	3.61166863233839
115	2.77402418125921	3.94466149581882	7	1	1.53934172710276	1.09660178531878	6.74515551320113	6.03244786542255	2.24051154387344	6.98005569082272	6.69363057461326	4.29714282587067	3.72541478332477	5.81917461080439	4.53765764418308	2.46869297092163	3.97802375469456	2.37531130209535	5.29219296350797	4.05853493811051	5.82981262374194	7	4.39177491082439	5.13077684297363	-1.59662199516638	7.69437449154934	9.89076373127973	2.92330075615943	15.9952897788481	-11.7071038097478	5.10473381001459	1.3306153581835	-1.25605512735547	12.5814665518069	1.23290695958414	2.25563301898405	0.529288279868442	4.89250485333275	6.96338111764673	4.81948951649972	9.1145541122233	7.56245868676376	8.75818656088811	2.84911471167375	-9.36491188294412	-2.14440868132484	11.2516224578316	5.90491426486542	-2.9785940247142
116	3.57976478857308	5.45574636543412	5.91992539521531	3.73376440950676	1.77283641137593	1.43204608466278	7	6.72775800999198	4.73446506426678	6.93706707780775	4.33938255545917	3.23293852788709	6.00010970241256	4.91564285701711	6.43386005579803	3.32710760910531	4.1658891574512	3.47344444929474	5.22874442328783	2.69208058539408	1.82296356720207	5.74962954320643	2.4789992009734	5.73803029094384	-0.135069604117389	7.39745556988973	2.93899159983462	1.41335595678393	16.6213614382926	-4.12698884201726	3.48276330918171	5.51594630166749	0.0647228417456479	16.1069910840964	4.75462020737642	4.75412935823204	-0.6251502012107	5.96756187625453	10.6972939105973	-0.54945906977821	2.84747523304081	7.94649131871339	13.1389793951581	1.93122152975732	-12.3046547659991	-7.19976131125411	5.5052335589033	6.71351886355265	3.24611053633025
117	5.78435653844084	1.75832731740053	6.14060217808954	5.4013473310477	2.28188838069153	2.03952386417649	2.72801326661625	3.74544061231975	1	3.80953300075098	5.88274503172513	6.48546306702094	5.73579738062115	6.95665969827003	7	3.03606658415487	1.43425401215606	1.20540234532181	5.29855502010946	1	2.42603257117967	1.6519535158134	3.17518332097261	4.40934785008768	4.31643653634807	0.744179910790975	2.17916205592614	5.86744180804993	10.5076695651576	1.84807172991952	-4.42034426345319	3.04587634400553	5.55622557693679	10.7281300693899	5.0404860477809	3.38148665659208	3.61399305222244	8.57265208378397	1.47981291080995	6.95140083319872	9.96373674861631	1.33293000183485	-1.21525179670147	8.51679605727477	-7.63526175675822	1.03808152792576	2.09337156378081	5.57475545907074	6.56563009253592
118	3.60051191700742	5.61150713992317	6.40882601348376	5.71628345917707	4.94941321049418	5.62809480276071	3.65707883816196	4.00023534600038	2.18765910003786	2.75847235200942	4.79463616167487	7	6.37649156145669	3.03316186485428	6.58889697825674	3.08498300323442	1.40991706143554	4.005140014326	1.8153846535125	3.17290615211636	4.62254746946821	5.4120945308242	2.96446829282106	5.26789305149541	-3.7508923634538	6.70309732656983	3.56364434681697	4.04521065249017	11.1637538615966	-4.17970366573882	0.585153843832663	4.64770749150953	2.70648140311714	17.4562449213469	1.12169315351843	5.43701185534621	-0.0122562223722417	2.72884971158267	4.85286258663571	3.09540419990568	5.6907103947854	7.29174232092211	11.1089688846329	8.61011829690488	-9.11977899784466	-11.2118289081307	10.4427473002399	2.000294466389	2.27308661084093
119	1.29044015729675	5.31376590148071	5.78892499427988	4.65452705369817	3.47863479449554	4.33528256372025	3.81781806916923	4.32916043674891	6.67928770492018	6.18003622182912	6.86364830821967	4.5317889165966	1.91094362629821	4.65716780384932	5.03522866734225	1.93279099701362	3.44941213286518	2.2870783906155	5.51067559345328	2.96215446515733	6.3629273198308	3.07737683183229	5.21987161977285	2.52788118442631	-1.41323273372513	3.32043582965965	6.42830750468482	5.00760150221702	14.8494486266632	-7.18988585575791	2.07522563868402	5.27391617185168	2.56575038761357	14.0671720806972	2.76190275093556	5.59309740681286	-0.623147859029334	3.79938987087049	6.13504742975733	5.95066786481053	3.29479308939246	6.67319233753675	8.83187461686831	3.63066282145657	-12.3854574335617	-5.06609208087521	3.14037882682408	5.13351812778785	2.30759651845013
120	3.70319586715435	6.47833701535115	3.18794439762342	3.46571154274958	3.01999534575917	3.58020615795703	3.78437912569568	6.92202248083863	2.11212554747453	2.40309310652679	2.75274704689351	5.75063175689062	2.69753548074296	4.25711331956235	5.9407500066582	4.30229023898513	4.99726298707564	1	6.85743827053588	1	1.06013785663849	6.44279774358841	3.99650225127045	2.8566612403681	-4.63396037443225	3.94642479476086	1.59123695088947	3.83418823236893	9.42475348338869	-3.62564405126299	0.414642034654506	8.26502444584093	0.339649271775845	17.7616214780068	3.3494353379491	5.80079605174865	2.41235764650431	3.86327526089608	5.95533847786185	0.798642371393556	3.68129912059161	5.47968129437468	13.2320612117216	5.60090037607114	-5.74534873823529	-10.968701273135	7.27744827183634	5.8168557186696	4.95208206736221
121	1.51844575844287	4.2001955135585	7	4.52313053903493	4.9175177019947	5.36998643504418	4.11487795949289	4.37502576520815	1.72333565278549	3.06080360769919	6.04289978368789	6.43863383049796	5.52489262926749	4.04579300570308	3.66012874765422	1	1	2.54013749258168	1	3.68940708597945	2.11606598787991	6.35429572627071	1.27060970006723	4.04233898089297	0.593609311152556	6.48171824553599	4.80649754490005	7.66915603095385	10.037329543648	-5.33543217511834	0.502213441651611	2.51456297331794	2.64923856092192	13.8430617426518	0.217953311093464	4.04388092330536	-3.19214957410314	6.04289737694853	1.85426791812174	3.37068538477076	3.24909099361542	8.49836230808251	15.7868620894772	5.815141008898	-7.92811030307477	-10.7202881404368	8.23454746536566	4.62663783029802	-0.150257988563468
122	2.43468064968828	5.7537883467964	6.30102069137899	6.50603556872243	5.05091206356348	6.00902546890778	2.87153112101899	3.73224122415691	4.59861519407168	2.06507091560894	4.17374437815243	5.97932661493386	5.72448177105748	3.69391393713529	6.99276099315142	2.75980592432522	1.39458389295491	2.57154272625704	1.7772746447137	3.14412085960729	2.08168129929309	7	2.94821854715023	1.37429424419772	-0.988053748666759	5.5659047151864	5.71861808293324	3.55637656184367	14.4372235807997	-9.74647909831708	-0.131082495770222	5.71580483103532	-1.02317314495854	15.023557118597	2.84007745104891	3.51888311779364	1.57542670366346	3.41956518989143	4.45618938957883	5.15726557181287	5.23102209771033	9.12946937529584	10.4880636282064	3.58117387756851	-5.16059404620359	-12.4785872276593	8.64632701061349	1.87939896943703	3.89556644604686
123	2.43593088130276	7	5.01991684970504	1	2.13025568309585	7	3.31881019148494	4.9269894758948	1.81225698238304	4.73846446125667	5.008520160795	6.12130666587178	5.96953803204988	6.60553798733574	6.76542683419795	7	2.46796765484226	1.79110535789067	4.83029940507184	2.12468464792649	5.2385182661217	5.28148359860065	2.15528046185614	2.06224073064504	-0.547351516099734	4.73642471471725	2.26366658798371	7.99030179046218	12.1609452041611	-9.11880954719624	0.523614444903338	4.29246279635058	-0.359045125736235	17.021095079879	-0.705079315141225	4.99001735288173	-0.263360291274581	7.83131060696409	4.93241230977574	2.16992440978324	2.71355951153468	6.23863843989256	10.0366543046337	3.16307273878204	-8.68755660901308	-13.2683723075041	4.75844723469698	6.12096708541767	-0.531021048415651
124	1.95332350161629	5.41344378352083	6.41898981103582	1	4.91142337929515	3.86448998840227	6.53584015560822	6.27400683166489	4.48779634334526	4.18430569424523	5.7461764448757	5.11715119292668	2.97604317975968	3.13262152175818	5.02518297015174	2.3534348170712	6.29227851525821	1.0727671906995	3.84665130951173	1.87397360048512	1.71587513501971	6.4876104749611	5.33930107549267	3.97066942861562	-4.01199125000227	6.30557599355932	3.95681112661249	2.34547455818581	10.2514935274085	-3.68520188788674	-0.928059162621886	5.1405507184017	3.2431387833318	16.1244695721016	0.114541384625888	7.46529628641521	-0.714402545167709	6.794667471057	2.11594039803833	1.95896887287597	8.16419215485935	7.86707455489746	10.4872279558167	1.33087073792007	-7.34683996506303	-8.37285009984594	9.28055722078273	3.7566742786216	-0.721001186747536
125	6.02533294960216	3.31048209507684	7	6.29019294695226	1.78198985764663	5.98899402296789	4.14040291638532	6.98602932419769	2.89221120413409	4.0300786028901	4.36957165143199	6.76675024191749	5.77228498881061	2.83631359689549	6.99729811482064	6.62645951781087	1.6073257991211	1	5.49493825349881	2.87602321692435	2.56369442201441	4.26625214659483	4.97151193513202	6.59892754116934	3.02877083807941	1.65601453892429	2.56348810447645	6.95456681537402	11.038555275799	0.954715138322806	-3.55627208421314	1.08413897560077	5.96698721772462	13.7303963353025	2.68720265292744	6.84037505412663	3.77696412100697	7.20538714517727	-0.994381995410035	5.06540775966428	8.87181294202918	0.79272988096547	-0.188178864978269	8.3248705831433	-9.10193546167223	-0.00169707719054762	5.84428986868508	5.17770070085562	-0.465641365876985
126	2.06816979201587	5.79069571038589	6.85685051469285	6.35230756999526	4.96556375197136	5.95837764564736	4.86221685253616	3.4287420098444	2.63877829994932	5.36900831570356	5.26632661293452	4.20634928932691	6.72650702748818	3.67891870981565	6.31326340145637	2.0103338778441	6.24621334714569	1	4.58083972474742	4.02040645319204	1.25890397565727	5.74279934539763	3.89953711180608	2.53707789954549	-1.5510790616595	5.79740346711557	3.91461502373103	4.36636543135445	14.2851498921466	-9.94717445871035	-0.871893261266391	6.16899712338358	-0.227517197349214	14.1120943256089	0.761158577225436	6.02308041014412	1.28129871170369	4.62387275562869	3.53466715322349	3.73516838325041	3.7920095972678	9.13785410338291	10.8541829940188	4.5329119198275	-8.76157430982894	-6.81458214639201	8.99625880415699	3.58787998892125	6.90062323820365
127	3.08114052702605	3.15794001745952	5.1653022838611	1.92565863109618	1.11701974400504	1.32319937671886	1.83924230576336	6.69132728192192	1.85335535612713	6.94076516141316	5.91159393655487	5.48823509629376	7	3.64274558740467	6.11771133097431	6.17990152381426	2.54366876519351	2.84100366495345	7	4.40087801459554	2.85268577413576	2.66380851585726	5.42924225825661	5.49424518666572	7.59139066499702	3.10040359803631	1.78167543158896	2.51936342904272	17.7636003311271	-1.29129778012975	4.87568671554471	4.9765887433247	6.61636091861277	6.69767297780835	5.37469949633433	5.46302571833256	5.43148753893853	0.481716648362819	0.607798996249689	2.97694999111601	10.790321016289	0.759163788819292	0.746750566138855	5.11023475939921	-9.16904840368358	-11.2960594871711	-7.52257002224386	4.36376591642209	-3.54625363456903
128	5.43914734975522	4.55675789292274	6.74867523829526	6.6859919747177	1.89013989962719	6.52541837691999	2.41688865230017	6.84499294173439	2.91307167249984	4.06858420868346	4.79131020451041	6.66120385936222	5.74275904803845	4.63767552576095	7	7	1.69336758446765	1.96079383561937	7	2.6253369873107	1.91692556273745	4.40828659580457	5.75940014614615	6.84166819771774	3.02565672131306	0.768763451435123	2.91999253254337	6.57999795067076	10.8550910056462	1.62928141203927	-3.04990652519253	1.4402183233048	4.84317816324033	14.2624129655201	4.33358412548289	5.05034276160242	4.08768923136986	6.74156303129338	-0.118289328233664	4.66512311265944	10.3099700428119	1.09878713150945	-0.409258333343502	8.87868019372306	-9.38313969500931	0.712954201769817	6.21047333445764	6.02707288029835	-0.117583827331731
129	3.38409904591664	4.19256194718811	4.61627509235525	2.64578437856994	3.58544147497949	6.11233578735987	4.18534302008659	3.59357260440921	1.73828612275108	1.2706075062581	3.88767088949698	7	1.41819039454897	5.35338407891803	3.25106538617573	3.14976100643175	1.50574594994752	2.33407308589362	1.17686976975168	1	7	5.38675845566202	5.91010306869698	4.87813996647262	-2.95619615194566	7.67529925734338	4.49710948850484	2.76744150434844	13.6913048630997	-6.04669570455852	-0.552022472247914	5.39567627785728	0.590258002726598	16.1244358684978	0.895308549086176	6.71353101448655	-0.36049662057935	4.21806383648257	7.48044273869109	2.22564764666612	5.50627740567464	6.85083691362203	10.1071353655613	5.86169292690793	-7.65182489844961	-5.05928215580365	-5.29695073310926	2.52599926722108	3.44994746305257
130	4.86868372165085	1.86232332440937	5.93853509191731	1.49217945224325	3.38601623451347	4.41290271810875	4.69318604501746	6.59176498831192	6.62530950111634	6.28492608369916	3.24169128551052	6.16732069218488	3.00898087349911	4.43969224468634	4.38482012360838	6.29359572978376	5.55076996332499	1	6.2144991065971	4.28708896719679	2.17367110258363	4.97256658171967	3.8131826237157	8.53192886932132	4.69027922945508	-3.99128881120731	2.57766396682908	2.87808385598816	16.7665302181291	0.93277853204765	7.68362830374171	3.31357339511618	4.02263967280448	7.88904367568382	1.45134060457929	5.14124612790508	3.99612163152548	-2.82797945872667	1.36246810243105	4.77367688429392	8.24053046003468	2.93902389445592	-2.85856681533574	5.99690263608103	-11.7207465519876	-9.08791426851246	3.73282251967964	2.55535930259627	4.42469401324406
131	4.26378863732509	5.54439630066679	5.0012865636994	4.1369051475441	1.20505496012266	2.60672894705057	1.07324559467428	5.52743661407894	1.70708777510971	4.07706893800033	6.07346808691242	5.51652665660893	7	4.93454243878905	6.30245919030334	4.23372399370468	3.09603276234044	5.7857435451579	3.71804222317118	3.73941921869861	6.07272640462735	6.4401628478016	1	4.62227162039643	9.14101645098658	1.23586650287703	-0.157252456195442	-0.364196196938454	18.4986273153961	0.791904880855521	4.80856862954954	4.95277723247569	7.39657425350997	8.26066132181506	3.21246158768946	3.07010420521173	3.53840354361169	-0.283926782029772	1.71606699890121	5.18674438539488	10.9175820037352	2.0912828113781	-2.12659085591304	2.25947930948787	-5.59003180942593	-9.99066126089549	-9.5206174905445	0.880706241278201	2.1120242608795
132	4.55739768480455	1.93988001542303	6.64639837579097	4.0610765251261	3.12774530336835	5.07309754834308	5.73561548021413	5.20683378136311	1.77122517948826	3.51879641737509	5.81834055526984	6.27285427712519	4.53632622955549	5.63808555354312	4.37669847392382	2.94482197167747	1.96156165052293	2.17755862682398	4.17848153407687	1.32455367397227	6.86083599295086	4.38524071559237	5.04706073390467	7.11375097684452	-5.25590126020983	7.27087367658186	4.8174300084917	6.75493458498669	13.9753416423014	-9.48097676982176	-0.276013833104159	6.74182604462355	-1.85765301012189	16.5869539141398	1.65105487892794	5.21226941501037	0.467470678734794	4.5902448704419	5.54722018646221	4.03203912555578	7.25263386652664	3.83544769385085	8.83057193278118	9.85240599768002	-8.03065586211112	-11.767012657731	8.40265484349598	5.19104482302158	1.68907485849654
133	1	4.62845117700648	7	5.85055217899734	3.50060550027102	3.21301732325166	5.45013509890103	4.32990112894908	2.57701929710432	1.8960317684092	4.92995463508352	3.59227139258907	1.20587114443847	5.28556976801185	3.45040432171735	2.36707907201241	1.03714233015781	1	4.95858340079824	3.48138368474602	2.28645242308899	5.27032415556495	1	2.67781840563444	-1.17786433002842	4.74319498039358	5.2153532228587	3.9622309933901	13.5563378717895	-10.00702887093	0.323798701955047	6.67512289608554	0.203610836277001	16.7897825243631	1.54322122212933	5.8956835297202	0.944533484633572	3.4759940220942	5.01237893893678	7.36155457627703	6.40356076949221	9.89393445648557	11.9902790102754	6.97256532475905	-0.642025400202535	-11.607338168258	-7.40595424570598	3.32251230480146	0.0212573887657763
134	5.48697802593112	1.43791955781124	4.70328435698729	1.17891548511431	4.64331216967834	6.32459272881863	4.65553200229294	5.74049265587491	5.49204306126989	5.93236237612425	7	6.09179618543596	4.84581706708675	3.98635825046926	4.93491001011349	7	5.43683475535254	1.89218897872043	6.93493979467414	3.34599404868045	1.58252610918884	3.51959625535406	2.68252143678041	8.30266118729683	4.43238373301844	-6.27776973242675	1.41786498970307	1.75800701597845	16.72192858037	1.12633685060128	7.29478847389105	3.28581575115122	4.84587973040778	7.54565968196486	1.88394849064036	4.89298617095531	5.17406719384236	-3.28129417635565	1.25053787768742	3.05982620327821	8.97881818464228	3.6385862665111	-2.61202140867475	4.19399053268248	-4.66996382360485	-12.3475505831343	3.58488927605372	3.57104241437147	-4.67506865090523
135	4.63588928038827	3.7413950477249	5.6339385558868	3.16439038551821	1	5.16495508133338	2.82333352824058	6.43324789514115	1.32495292968231	6.98329166576267	7	6.08570049561695	3.13741952238908	1.99236902605332	1.32785786259942	5.77497443732224	2.10034498405769	4.82565818727486	6.80440512010918	2.82513833226158	3.72534531144083	2.78521474366491	4.13362559736459	5.00624857183279	8.56928918643669	1.51309266854148	2.71165728954809	-0.12734636508477	18.9864229677551	0.764891039499401	5.23170021774584	4.55625546083204	4.56372309534232	8.15750482121292	5.79384265533804	3.70870390151777	2.46586997389324	-0.601664432367053	1.57828593933547	3.74095998906323	14.3451896118458	2.23450641120998	1.86039802765321	4.54282878786114	-5.66223812885519	-6.2544474234005	7.28387894851999	0.881299884691145	2.49104188914334
136	4.11480611913881	4.26439603954463	6.3752878567179	3.1560013431866	2.55247223336003	7	3.11887455063457	1.48628172945648	1.96138404420279	5.79903643815733	5.32206083809257	4.83399463905194	4.35592319930379	3.09344484960948	1.48552028071497	1	5.12635283358733	1	7	3.1091182844697	4.65824007294898	5.80328005068261	1.90037704750978	3.34843145111006	6.02398769456057	-7.26506757737763	7.14085388276339	9.06954397614009	13.0260388437188	6.80967814333234	-6.14902381282739	4.32654423903246	8.92701039115639	11.3871387269446	19.8097451405138	2.84721683267668	1.42021317177936	2.24984954657804	3.46006515181109	4.43571711047305	-5.0273500499098	1.00316921456468	2.88184762328799	4.82148004669526	-1.59150376021666	-14.0119023794669	4.57372870004125	4.86578213778193	-0.476171362828295
137	2.45427887980854	3.47929667040043	3.99277474369274	1.75281415845306	2.74468633177344	1.35229797416358	6.15539122932055	3.06984243527161	5.10706228293636	3.62513883987548	7	3.20237470315721	7	6.57752827786322	5.7241927695246	4.61575812801774	3.19739666663763	2.49281638542223	5.75753999924011	3.48106772677539	1	2.79180913482317	1.75198213127304	4.84644855222099	4.48672942046805	6.63382155570883	1.48231958453655	-0.208289002466343	9.64183313754559	-6.7661609267783	-2.03838077505097	4.0795342889128	1.57856879048658	10.5557797365029	1.62904087315063	5.9469306193809	4.0488796648788	8.54967764815367	4.04266843115255	4.8519461785062	3.81279989314352	10.492410169688	7.45167325552311	2.80213516266087	-5.93322855297365	-2.45825478255653	-8.07650599508802	7.16644631655219	-2.94744803046861
138	4.23816880996541	4.1840556681349	6.15365917488709	2.76336852731602	1	3.12187867806797	4.95480143227136	4.00481440837201	1.25194973980638	1	6.51375427814554	6.74021958536986	3.53615765271269	3.32150974479665	5.51076269540437	2.32857524615167	1.86723733818769	2.46113906726455	1	3.57955161349068	1.8462052667161	7	3.48661715382751	4.87247324229223	1.18470399984447	1.60451796464269	2.19039275068874	4.98935347377898	11.039424576905	-7.24071709999385	-0.0341466441711806	4.09476559352295	-0.794400396408621	15.6962592189982	-0.315142545513923	4.28553205958021	-1.06591091036819	4.79435128255488	6.75920572146465	2.48395133641049	3.77606600986951	5.3225679291738	11.2554378973464	4.78913290861729	-8.0220949978387	4.17287429627669	8.594491275023	5.4437042687112	-0.347142932204906
139	6.18325412615389	5.31086331406611	6.51217960376251	1.25609423520729	4.18374535418808	5.66174890931275	3.16665502320789	3.47544370843303	3.79513914842536	4.61516783588354	1.05173896584518	6.8196381563926	3.09480231026888	3.27745601359423	2.47674417996046	3.62105420721462	3.92021079475883	2.05319531872921	3.09608260020007	4.57997778961543	1.72080769766838	7	3.91701123215844	6.72430426993063	6.12308839579746	-2.64013577119398	2.73941106205333	2.08506782035546	16.4364717845937	-0.188557317628725	5.33184897474117	4.49914180969274	5.30530185713649	8.12670254385519	3.08648120756731	5.21941186945839	6.35897808655803	-2.68789728843905	3.31251795512664	4.50325749049605	7.65944664782563	3.51611128050781	0.709959955736415	6.33422897565125	-2.95023451381725	-4.29340055216636	1.12807740875011	4.99058838748023	5.87526740333452
140	4.60379593059279	3.52891801654488	5.49241857163291	3.01605878756066	1	3.44940474022916	2.0887311193703	4.74939350044693	1.42154527137145	1.35819574139324	6.85040795972646	6.60112755068521	2.72996730636437	4.14764147402178	5.62654810757936	1	2.43598926012064	3.76030005803268	6.61703396313453	2.80261242416128	1	6.51927186318944	2.3564294489302	4.95292456693649	1.47938847701591	1.73970287860283	1.59929336403461	5.26496249756284	10.6024439462079	-7.3240169545041	0.0168948368459058	3.36321590610016	0.0817261770819528	15.7063501329476	-0.449873915462109	3.44657168393307	-1.37694073526344	4.6428167971701	6.48582977045633	2.25989184206988	3.38351759729728	5.2831157106005	10.8091199032153	6.47054241483969	-16.6071495553342	3.90719651154633	-4.81676257370044	6.62511416555019	-0.607728278012301
141	3.96348251560957	4.65689435964117	6.23057395888405	4.1645942016719	2.05120672667229	3.52345907716912	5.37172100195097	1	1.62863797815221	2.65469153173554	7	2.90627226591923	2.94477102437621	3.3547270205875	2.92983889612516	1.13266524628123	4.46125133234876	2.33464498160597	6.65956864112327	4.96452394354994	3.36815607473246	7	2.49662051984825	0.869426091932931	-0.0579874549455692	4.90653802577862	3.83654102154499	8.00010691145093	16.0080100856181	0.215172016115335	-7.48043350095518	3.29115670554473	0.0777922656889254	9.94019069540673	-5.98052095732167	5.53520200777809	-3.48333249778448	1.58481832302721	6.70535470689746	6.0760766093002	3.6635885049435	10.4839950344926	12.9636896104524	4.19449106900166	-15.6363723174063	-11.7505472886689	-8.13919345967729	7.06312885113838	4.99966641051689
142	3.34752868768625	5.38738678886182	7	2.64003849124612	1.74237414493376	3.07776455145496	1.53037864440925	4.9193892552632	3.43729114622694	6.36723023906742	4.76529559152854	6.9908871570971	6.45086930889301	6.77154501361575	3.8555056618507	5.80385429982645	1	4.23471444247026	7	1.72406161739484	1	5.98739328631545	3.70516638654813	2.78348520203281	-0.375024694808456	5.07582564422063	2.82410129317024	9.70435109067858	12.6585286246218	-8.0208203381991	-0.354386806349549	5.99875206157747	-0.866050369844329	15.073785719866	0.851786929266742	5.7571220785743	0.151028888545295	7.04334940770984	5.81086876464934	2.62654018633862	4.52493049374711	5.87237295450883	11.2465166009104	2.49761590289967	-8.71670532488471	-9.84844201334516	2.63958642575239	3.65524992820271	-2.35074620223126
143	2.14207529265071	4.43492232397639	6.5322726454838	4.4113730840757	3.83985257756334	7	3.30090863195606	1.68266763720844	3.62330840037939	2.34707535969763	6.27933288830687	7	1	7	1.2189179225243	4.06716185337838	2.82095736714113	1	4.78020559090144	5.1450728622268	1.37865804283852	6.8997365435134	1.59738977642526	1.03687114642283	2.75390495089004	3.72342474836987	5.62676936480215	7.04566932580674	14.8495756646858	-0.836409648673889	-8.10956208332247	4.42444957984993	0.686370288292879	10.5387565662212	-5.49670494732923	5.78164105998924	-6.39491515790806	3.65216839558933	5.95473372602679	5.51618803317477	3.12688922185874	11.8063130626299	12.011944796416	6.70009543823655	-4.29758109650629	10.2515633445887	-4.93923970278564	4.20153251824799	-1.09142452001385
144	6.56759243958168	3.48972578049086	5.77587995595188	1	4.41040798042068	6.37159786838353	5.45034288436131	6.09229816141454	6.18095054804303	7	5.79323440403123	7	7	1.81768745078549	2.04350764744318	3.9127030319333	5.5832044039525	4.18468184662387	6.96024089853573	2.16813735892413	3.82747504351801	6.82666799472665	1.81280173024142	5.51887113527709	4.68974554528967	-2.4333269336359	1.82445907211658	4.10280962873205	18.0501272463156	0.910448038172085	6.38392981984374	2.7187006317718	7.39141893303897	7.03232433119751	2.65800304859455	6.35468995423254	2.03929729837198	-0.296288414482634	-0.363937296825742	3.69423201383	8.33360054477518	2.12609315647964	-1.43933643764459	6.29143007931404	-7.29682552428007	-5.11599964631717	0.6827681761099	4.41969803406355	-0.0934031995871422
145	3.78610465458326	5.25764338593331	5.19285600332283	2.87974104036727	1.96842376730898	4.3661579393718	4.34007997169155	6.71926630442009	1.79836450339172	3.72577136396126	6.5007733188955	5.66965069581134	3.19552705977173	4.88955494087953	7	2.10645266403044	3.85013348385907	3.94570368109156	6.87190015104315	5.58916751594119	1.98869228956508	2.16887765389346	4.84381182477105	5.1470786780407	8.25725790283856	2.5402844188353	0.768563331776329	1.40120783994737	17.7650625119311	-0.485778136165015	5.73949559141264	4.39243014476746	5.15913825272576	7.36714748526535	5.0430287053878	4.50006984958001	5.79614061524251	0.191673840414311	0.84741507501677	5.02518050624196	11.8691278584801	2.33880130055694	-0.970386938801477	1.0207071456709	-9.61517201147076	-9.18082328222127	4.42250777902941	-1.58929614924553	-2.65692810182917
146	4.30378681218768	2.10966658633493	6.64093255479942	1.78293971838882	3.77750064632041	5.87158255639339	2.9099206878375	3.13886092828196	2.69388570502766	4.80815138460001	5.89002888279499	2.23885215907608	1.26183962222591	3.11881508649836	1.00535590528116	3.22257613856545	4.14530420387777	3.77965714426761	4.48815314011848	2.12526697743636	1.91075116393102	2.22107168837599	4.60166956986811	6.44218931179927	4.22601046312498	-0.600183362802643	2.35852552738528	4.015333027556	16.0057292795431	-0.324109088205399	6.50095107832407	5.69672849903769	5.17998384003184	5.86119545322475	3.17601280424742	6.19290957093302	3.68593247783159	-2.77128870735283	-0.850749555101159	5.08500974391342	7.64667212841375	3.14672625923814	-3.23337169165287	5.13069570073003	-10.9277158547269	-5.15181507003282	-6.24600911512843	2.79078733676083	-0.0149708391976922
147	2.16694751351102	5.98390265642338	5.97546685803449	6.43902796489193	3.50857914325697	4.5208836214617	4.13119859776041	2.58922574737351	1	2.60063969067017	7	7	3.72281715705692	2.8290227060083	6.35118214726662	1	2.37239786004092	1.02081572684986	1.40332132571102	3.43598780418374	2.37077953499507	5.52249371857109	3.33636615281211	1.77957061070368	-0.826671192032812	6.27178838524991	5.38315853414146	3.77534900625104	14.3150000485206	-8.8171708059474	-0.292807442639449	4.86931039857866	1.26890535174285	15.9506612369401	3.46813818609811	6.09738835629165	0.915470838582165	2.57030873500679	5.0744523766464	4.72764791827732	4.4674591995538	9.02808095381218	10.966506566692	3.71569528797103	-6.20043572636233	-9.42983942386215	6.35579267685161	1.7693160426254	4.81583039240927
148	4.56604168812098	3.86785546760864	6.95452781660104	6.14816198542871	1.45903851612332	4.38381430399721	4.57539894428607	6.95583819790089	2.63497084336091	6.14758263822473	6.52441147308168	4.06011937299695	6.89224303231854	4.48249732364242	5.91213024297298	3.33965267156758	5.32845707971139	2.64710764025258	4.65575819407532	1.15419076702639	2.6746619262325	3.90074922650849	2.25911974265314	6.95797633831727	4.79120713658825	1.30336345211779	2.9892127528095	6.11637791845321	9.86345671273455	0.2283800189951	-2.61755032083801	2.11869233095497	5.05321437637385	14.6383734754287	3.27775701587992	4.17470801652893	4.93967054967099	6.94348515062338	-1.33917595964124	3.95181367366395	11.3630741766583	2.13884974067293	0.291402773339036	0.792780198252274	-10.1772851324119	-10.332775294265	9.08362656163907	5.35671785954285	3.94464544477719
149	3.78067188208862	3.31656798475742	7	4.09094090928589	3.15654963226296	3.84558869440313	2.8255167821268	1.99687823482172	1.43451238406959	1.48195741243688	6.84259620587227	3.01511434755718	6.49563331315102	5.51547383271083	2.62128456054316	1.00395907649267	3.74456461369534	2.3274119241468	5.48217165289802	3.74961544112104	5.75583928958025	6.34583062461726	2.87807716420085	1.94666742817938	2.51940215034432	1.61061052638095	5.84999454692324	9.42512958118522	13.2168293977449	-0.805740794816145	-8.13902947960378	4.13699638320813	0.830964532318528	10.8624398503392	-7.52781691610873	5.55429854146311	-3.86467464384058	1.433729978291	6.88556546210095	4.3893940432572	2.64817242367513	9.73549703038919	12.543761962041	4.20356661126232	-6.32597440989595	8.64865875071006	-8.56369435977698	4.95579442087816	7.03267601736397
150	5.53120425232332	5.61297400962293	6.75261493159339	1.45727736561943	6.14737815499397	2.89303824455332	6.83702947055249	5.72017973542796	1	7	3.34841038349088	6.2994181439174	4.74914720016067	6.77456039787985	5.23455991317799	3.18047884489473	3.07330964589226	4.17040949354744	6.23601122980832	1	1.86354271534125	6.11542586957787	1.24137235404654	6.86177954800288	5.80090690929195	-0.55569254110332	3.39578837080282	5.70784547761833	18.2836811396961	1.89848633850726	10.1209825355262	6.11521316497206	3.76220635748311	8.21926741399938	1.39133066143724	5.89568916907665	1.95396767755107	-3.90937829460752	1.83445296836994	4.12153291723533	9.28541774650757	3.99632139400635	-1.74865813886562	4.36461382856951	-9.33475528013697	-8.29269582967502	10.7360171459762	4.12636833130801	-3.00621748490608
151	1	5.64999966357904	4.89287543855938	6.46102592950029	3.7241782688181	3.48075048774154	4.3063717180476	4.01645245362442	1.39458318048365	1	3.00041322577511	7	4.70957516452495	2.47691812440784	1.7277376086734	2.984938352525	1.86670059871182	2.89268531256749	2.48916957669571	2.42563324742596	1.14698446965748	6.42477392088981	4.40262295511199	2.39861200710782	-1.40008957395967	6.7725879381616	5.83588349702903	4.24778531810936	14.1675863202801	-9.7522943432881	-0.36857858513607	4.02556021053863	1.88521283437031	15.9943244305565	2.8431066662723	4.9450236519943	0.926578468089498	3.39819709281047	4.79731829041163	3.94116553775914	4.67191412459362	8.60414726817675	12.0637952557106	6.52179605509024	-6.35649023550124	-10.4848596127961	7.26921932930328	5.44537715977807	5.25310649904964
152	1.85899325743059	3.6430621366382	4.23590587341855	3.2063898193557	3.33095194676098	6.78582150567511	3.76401188809049	1	1.74617350089914	4.74659515125456	6.22354232969418	4.56435694383108	3.59760070173809	6.43998717457778	3.57646539413054	1.28755675583021	5.56835883109152	2.57401447243902	7	6.69786993133903	1.74809327245949	4.29830439941918	2.48029103031099	4.14878773379153	-4.29632227938936	6.45075895257288	6.04436306216263	4.61990191002476	15.6056908317505	-4.28578289644705	-1.05641274819156	5.38249494722904	1.53584989389712	14.915427421702	0.12546490447603	7.5025304738568	0.744218626233787	5.27033802713754	7.93864646804186	1.39600651694583	4.59136542070816	6.84912937911402	9.54127827285163	3.08993634598455	-15.8548070184131	-8.21873660361096	-6.72423961448392	7.01594483394155	3.17905670297095
153	1.47597143381883	4.86636906413743	6.7999829644916	1.81519731250051	1	7	7	1	1	1.95342165297389	5.07587123958054	7	1.87237431845662	6.76255219049594	1.89192699553762	2.51639971928342	3.94759777544357	2.24593958310936	5.96962300116006	1.20807188866424	3.02138319817688	5.10397717985031	4.26110229985545	6.43856221640421	0.511197017096505	6.42577148934512	9.06535626158741	1.13664434547636	12.4497197027271	-11.051027863811	3.14847691104696	0.512409920811186	1.67337014263013	13.9589698235873	2.90068686314294	0.897571254047197	4.5000719668373	3.41012564376131	6.99062729671364	2.89779348183218	3.98804816725762	8.93616157288935	8.90295861284624	4.62679721494889	-11.1097587842719	-10.3687637790421	8.69618179749387	6.0438404721996	8.2610124507154
154	1.12757615578883	6.91932020050099	6.28858150369005	3.81915406620193	2.1508409939625	5.38337420176956	3.49418770231725	1	2.79215481678085	3.75472166194344	3.74643066157573	7	1.33329250864945	4.34409029690825	2.58882570688848	6.76779418321819	2.18334266187083	4.43042727205176	7	3.05436441403387	4.97828308645342	3.91319594285701	4.06758281023912	3.2333270634906	-0.965654567211779	8.88806311086393	0.992724043766487	0.740747489685754	14.3770406882256	-8.12610823179134	-2.33435329544798	4.38900478447249	2.90019393187649	15.7017818650968	1.36586869249694	6.55244189294134	0.942933010790435	4.77041181023039	4.1215607971965	4.54107659283681	4.29151854994973	9.19170814202602	10.5893603703911	2.14823609451251	-5.87372425896009	-12.7041822784469	-10.0995416501495	5.77184838284576	5.32188183299417
155	1.6776004432058	3.86720944176114	5.8225699261741	3.33460749329141	4.08536268766151	2.14508221411631	6.01740594182311	1.79842256571435	2.41750732972625	5.82071302415287	5.87869943454912	6.83261903949924	4.3069965902705	6.92056303311018	3.8875750836758	4.42473047507032	2.06335774063434	1.79745961892436	7	4.69704632914762	1.78212304806376	7	1.22938893671599	2.17072333610525	2.16328304510961	2.81237855102928	5.55107526035713	8.37497688770292	15.2391068305066	-0.82569748496942	-7.80891276208143	3.57617384539636	1.35760697796677	10.5079078507884	-6.24460962138199	5.75517385296821	-6.58522070985269	4.0360469768311	5.92381399304523	5.32815516742609	3.0129453494394	11.5395648901894	11.5867986014756	3.19497851780804	-8.08339156633476	10.2159558932214	7.64071807662427	4.58013390345822	-1.16687758563696
156	5.81337211431577	5.0919101309025	5.62429664189036	1	4.15253068651332	5.18973596495043	2.3029230354407	3.00316578357143	4.74927802406403	4.48658481614836	1	5.94531047919341	3.34202783806251	3.1514712305934	3.50388349048802	3.75516841890732	4.61766092489579	1	3.55458804971786	3.21403877027765	1.18878059664009	6.18647822995743	3.52410086305812	6.90432110111613	7.01383644967552	-3.35790588257365	3.31962345933347	1.46390358670547	16.396631364315	-0.468223500712394	4.63286481200804	3.86041688319679	5.15626890199148	8.75640599792829	2.79036118134487	4.27009702541579	5.72197336133657	-1.63611558666198	3.47376797873549	4.79624726989196	6.54133153046637	2.22565588769162	0.425782069239835	4.45187704162454	-2.24992566663802	-3.8746907746872	2.56492123749464	4.33252344154512	5.14965643408629
157	7	3.28534383292513	6.26934698724664	1	4.89179832974738	6.82482622536542	5.6045017240201	5.78285310384699	6.79868336220151	6.75905929371552	6.24091446056699	5.74752905965365	7	4.9734585632846	1	4.21178114140455	5.61590281871995	4.07725526454373	6.36780186524194	2.06141555231448	3.40482380537734	5.3491502985984	1	5.83636092621072	3.66004426275103	-4.43470038557974	2.20538619889795	2.64081379727576	18.3310344146344	0.990407345000708	6.66260732395552	3.2197406352562	8.13999987753113	7.33920652550153	1.73488327760972	5.30930179264571	2.4039099106951	-0.544303141975441	-0.205882169493606	5.52792235907383	9.19912437634708	2.71638156635651	-0.302958824318976	7.36661926734663	-7.408891027591	-3.63093965608654	7.99081656892561	4.33059934182812	-0.135299307535381
158	6.1182889819812	6.43316121308024	7	6.17776677849696	1.56404392730242	6.73973544049765	6.22625494194734	7	1	4.1006638115569	7	6.81749190541377	6.42063665021807	7	3.25360214816607	3.72630763082014	3.61077528367584	2.37063384611306	5.02691934964735	2.89674493121936	4.11666862356328	6.28126750792367	3.27622767355306	6.56189429522238	6.32478448073043	2.75647924189576	-0.606572312446529	7.85699278141584	14.0777375933926	-2.46336359001861	-5.33625052943446	3.1719866081001	7.94012459978682	14.5076255725624	3.61898194442686	5.60156116188724	4.15572270121333	3.55907262329583	1.68766906875792	4.08601257800857	10.1817100580959	0.261585590414627	3.61884366863173	10.0380425149187	-7.34128779777261	-10.3355973514401	9.05470054623918	1.7159707571903	-0.682070069980046
159	2.52937091308923	5.70446225410421	6.13323538077712	5.0090474992851	2.36589706970903	1.75304946110586	6.08277084076019	7	1	3.07495749763801	6.11743957314789	2.06461904027686	5.3959458045792	5.68220454600272	4.55075340888514	1.89994029388657	3.37775765717378	5.30526070375718	5.76044774481965	3.09241779851417	1	6.40037049969009	3.82776199142692	4.61461909520242	0.00814722520315009	6.70655771390251	3.67760402988321	1.83322105925743	15.8161510173109	-4.02790162259943	3.8287174568097	4.57527462875856	-0.904135417004458	17.3266493301892	4.99615167704209	4.80547311672027	0.0762133957520795	4.67554397612376	10.2104363215204	-1.38012492550924	2.91339289907588	8.93166345596377	11.8225544546502	1.60909135824646	-12.022522951786	3.50741158560172	4.85418115462412	6.17274696805161	3.47452539507265
160	1	5.92670245088992	5.33685517633386	6.54407155910135	4.95094689175207	4.66510552620987	2.35638771914844	2.96785346552745	4.61753742467594	1.41350645399081	4.32214494249757	5.84339490119734	4.3685909070997	2.95924891359874	6.45842793096372	2.58382515960143	1	1.84258855617595	1.31035149059719	1.87263586473208	1	7	2.53866361125439	1.95193581106771	-1.00262135490109	5.75160535183233	6.41606442827824	3.49144556893116	14.8521720270842	-10.1999130045913	-0.405589154486904	4.83214482123472	-0.781720615831131	14.8151848240954	2.72734847319709	5.3478466275405	1.40251443528693	3.25186850113984	3.69674740200373	5.84336954788144	5.40105055063176	9.76787765773819	10.6181073922257	2.3375024272068	-9.19878330418163	-10.2795392991337	-0.342759889591181	1.87428296917352	3.46184707152285
161	4.35465219688615	3.53553308838356	6.30238384168688	2.20301540543262	2.27689742510954	7	2.33317690183936	4.92662573104116	3.90782772638517	6.16251023440182	7	3.50161300941868	3.28492456915586	6.34204213440357	1	1.44973051833479	5.02761406659915	1	5.74437456762512	3.20572130371288	5.46626905480415	5.07473486307212	1.96472742153219	2.4790091821651	7.33745839630522	-7.23213999581692	6.97459293305201	9.26734325153003	12.0370713952892	6.66050691945387	-4.67142435197505	6.67856706381308	8.38687486402212	11.4225764098104	17.990785216849	2.36540834682896	2.07678648595533	2.19471895283394	5.0621062138664	2.68771787183165	-4.99567152261458	1.58767032034552	3.2223948746058	5.12178330989587	-14.288147290419	-12.5953094793419	5.09592657993491	7.66626133072907	4.36459533236814
162	5.53199937687372	3.4616538942323	4.24140355137924	2.92007361458875	3.93544403033279	6.80928654116749	2.81216246252529	4.74596588722025	4.27914934605757	5.75183350971229	1.33037949889548	6.17290869638409	4.19129282394246	5.94736006715638	4.76897853717058	5.18066214412773	4.36062523702641	1.57163789102817	2.28201401791339	3.26678996486504	1	4.23599028589959	5.953654540139	6.14652217409307	6.31379972268164	-2.74015280606101	1.48199258437457	3.92147957712334	15.3084780574715	-1.0809240176426	5.75527810375201	3.05691722538031	5.36587014810895	10.904630657624	4.02914923056628	4.19000069001259	5.52095803343365	-1.77190518588373	1.63078645965958	6.38546603148689	6.97743728169807	2.38492867784946	2.18682315444344	7.92892403785844	-1.02701544118565	-4.92946763856176	1.92056525991491	3.18996407228097	3.67400883472045
163	4.63998021918228	3.07401810534023	5.55772097183388	5.30403782400185	1.00460128329788	6.75767734092347	5.30586105081545	7	3.85636407158114	7	7	3.57869678218977	3.43030452743653	5.52980952810103	3.66315182438927	1.46083731987484	6.13519717354434	3.83120685835179	5.50066009097015	2.52071522987316	2.93848421571074	4.15782226119751	1.34269300992762	4.79923476438051	3.43691517341357	0.240574278695421	2.02040848363	7.22373278079295	8.47155382036016	0.568862295573493	-1.61153385453682	1.38866715917954	4.72443201501501	12.9272180957771	3.47097057141693	4.79863615958259	5.7670373683017	7.82147576633625	-0.383924080984446	3.36149007517507	10.9356261127367	1.78434432224736	0.832463891616611	8.66718078662609	-10.8322133492439	9.17807612380877	-9.32036644411289	2.08710398818921	1.65222913430451
164	1.62910348435696	3.65281229520356	5.44623993118907	2.98731048004834	3.81069446798887	5.63944065979968	3.86130652395363	1.86439510817646	1	4.86035118927265	6.00238503409128	6.55551561164884	3.02607073396009	3.22720504654445	2.81459844126293	1.72446172183304	5.97363372885819	1	1.96773803736816	6.90480250854599	6.23000478310203	5.20171780121403	2.18783618435789	4.40243125895433	-3.78546108570645	6.27551244637116	5.57376619368651	4.82652000647275	16.01366708595	-5.3175371647097	-1.16494767497709	5.82989709993507	1.76614194375251	14.7608064673607	0.777150682591046	8.42203971816225	0.609875011311	4.11255134157562	7.10196601789617	2.14941268152726	5.2421916327118	7.33472728429785	9.8199924977562	3.22862382124303	-16.2585819804674	-5.87968673663436	-5.1298723399288	6.59236448395872	3.14337082759323
165	3.36365061316905	1.75035232125812	6.41096569115505	3.60591576733356	3.43117402389235	4.34203259214121	2.42357566033899	4.06307603149654	2.48095830707802	5.1634621130132	7	4.69296152712098	2.71207986325261	3.36737375348133	1.88117073220664	6.54606442959118	3.97574598877694	4.29850424677183	4.89058545508373	1.83558042992525	1.61266696281105	5.69711021607894	4.01286163564598	5.78468640816816	4.73525887855547	-3.98843400128898	2.31382681097132	4.49664591934467	17.3452579164181	0.160569396051312	7.48445652988993	7.72028755803999	3.04819498768811	8.70352179349736	-0.00959182432934766	6.82539037013921	3.12850945500711	-2.12800458708334	-1.67531645762766	3.0089926474029	8.3362080313593	4.13005380956108	-1.50865277713427	5.89710441737705	-8.70826516660723	-6.77225387173971	-6.81837777040509	0.640122375107651	-4.94594293775663
166	2.5043235601481	5.69238630692153	6.62933691056892	2.24888299981749	2.50887739870354	3.61854976439161	1	4.28285511082091	2.82943901670784	6.23105298999817	3.76528541172823	5.04925076438931	6.94096178825115	2.61188907968699	2.5218630843133	6.18743553526071	1.60531588248689	4.2698280472025	6.26783868804042	1	1.38337923004441	6.38547220649301	3.7861134752614	2.04346475685308	-1.57646580465295	5.42217009527434	3.64926910996124	10.4727273714313	13.3041837116645	-7.51941051128307	-1.61623205739367	4.00960900281039	-0.819514035665393	14.2355463122652	-1.06973323529561	6.3028501917968	0.135302175517879	6.56967128777183	4.67780376748655	3.52742925380688	5.0205115629162	5.76932083798293	11.418079781794	2.23056634489576	-10.0164523718658	-10.2427081675264	2.91637255405014	3.38771931261927	-0.834775678861328
167	5.09519636873854	3.61262301523142	6.17210258580402	3.98485320690851	1.88715413751367	4.79279330954162	2.54533168362241	5.98028999535683	2.88394893515347	2.39539971439932	6.95255604839427	3.72330964520023	3.38412791939486	4.48917299754179	2.49609124936575	1.32266842566925	4.59751884210172	2.63383274233944	7	2.71675098966461	3.05048737411086	4.17422904983777	1	2.04238308325903	0.748593237119197	5.058809542487	3.94060131334068	8.39670612128465	15.6133256563118	0.946374195634588	-7.31866821754322	3.69959380945387	0.291113754087817	10.284052474774	-5.7584102975258	5.23480996960009	-3.69181210599351	1.18098286705511	6.90328528630553	6.90701487197677	3.01404459295659	10.614188378374	13.3483491826171	3.8301687454099	-15.194316705546	-11.8939828035575	8.63794192588425	6.56484267313957	4.37059815932212
168	1.91809365636369	3.58790305337298	4.04559134603377	3.63743590065373	2.03244518577027	1.88733008432445	5.83875066542578	2.76112088424176	1	5.35755977946166	4.58878720569103	2.62241979507205	3.81199334767172	4.70198496182921	3.3787602543775	4.95690776807958	3.18216583683303	3.43976489359576	6.91006192949794	2.82999327070538	3.86312910778033	5.96243526675475	3.87222275369177	4.39501608274174	4.62448168882909	7.90458335662183	2.83169616465901	-0.178344460583951	10.314651297765	-6.99926498955481	-4.93728870540287	3.85733200693927	0.168180916535295	10.1018813161007	0.000931404938583125	4.87299419379731	2.72790917067708	8.82706671490287	3.67976737895015	4.53048120258769	3.23303706207895	10.4055025057322	9.66094169704559	2.0330176916144	-10.7141822605375	-1.23687048571605	0.937637176487844	4.32604640829077	8.62598038348581
169	1.57637959812846	4.9993474585153	7	1.93644669739816	1	6.25808982639412	4.22398387180599	6.66513495768886	3.08884207340835	2.62632431966582	6.71029672879446	3.88689809835965	2.41245179255059	1.49174179930987	5.01681124149658	2.82455994703935	3.94469075296538	5.67936705209014	2.3696403393472	2.23023253604332	1.08442572365793	6.05058772904151	2.98997032938466	2.46137785683714	-0.995614854256938	4.03798596239137	3.07742971212031	7.45179147582685	12.7883181341584	-8.65549780073431	1.36313235736445	3.525669842525	-2.46233648120077	16.1310400981553	-0.000170819606607808	3.22918370752049	2.16196967745801	6.99730295145504	3.77490605184093	4.43611216527797	1.52942982040471	4.15387334071745	11.6964687663611	5.28511790498089	-1.11756831033675	-12.0252266123331	3.66536664191336	4.98573168174316	1.6125838727053
170	1.02004368046064	3.98184711979395	6.67678961399136	4.76091139994768	4.60567738041544	5.74067552038603	6.54971696579299	5.27474281718442	1.29900686828086	3.75506169684717	4.9145030965973	3.45885194798028	7	2.65395231496529	5.03489794969708	3.18841759803822	5.59524488513456	3.46607602498433	6.04620901038476	1.92184696345635	2.17478403605207	1.83165884117867	5.03719626677117	1.74199711688391	-3.67169785135426	3.67284170776449	4.82099399542762	6.35636066514747	14.4033129004554	-6.20339137139029	2.99904157367527	4.51420076435072	3.17464058278621	14.2495297681235	1.96265196544819	5.53742614370618	-0.638795696377303	2.07145281379751	5.51812166308606	4.51410807691624	2.6532072357873	5.66166455137821	9.1297571081888	5.41947702607651	-2.85099967219949	-9.45670318166568	9.71634523830307	3.12696560303511	7.39368027520527
171	6.2183582377145	2.05966818894726	6.02364459684236	1.0479324790678	3.01251531450845	1.02044712286041	5.06225247254603	5.00352952671157	5.27839017926389	6.37165547401067	6.85959096170938	4.23932971376181	6.25197551707776	6.17064191756696	5.55471934050953	1.51256212375057	2.56100945056199	1.32589112209816	6.82501176237413	1.98105626676641	2.55743906788018	4.67019056692635	4.7108155737376	3.43813410482846	2.18987874299888	-0.702925945895475	2.96805210511442	1.95634808189522	18.9477497137013	0.752475331655008	6.19314744847803	2.02522124776329	8.10606000189843	5.56858821739475	2.42843358115459	7.07813245271734	2.84570798632197	-0.818912972453332	-0.00214122390723193	6.2189618809521	7.93237667662373	2.34737063045406	-3.5171628767551	6.43137648561311	-0.534369531048882	-2.67316250525419	3.8854681208274	7.16149133073502	3.02476729681786
172	2.72581587890413	3.03196191439149	5.25043154833787	3.56284173773065	3.47256333533321	2.7650213161852	3.57119647565594	4.88481433134149	3.25705460466778	1.63167488154865	5.81165005303701	5.56840331871508	4.56859456574552	2.44455716951957	5.8234062258003	7	1.11275302212987	2.59458305060382	3.3595412488891	4.59685141502009	1	7	3.66778253120775	3.61136496949953	-4.84626915648025	5.76861634624265	2.8047459222127	3.12497669478556	15.1001071253989	-4.50722241331976	-2.0780210090432	6.08602402141855	1.64314803457971	15.8543189160579	2.42304769770232	6.91974721927249	-0.32765597602398	6.03139397600708	6.4840733468088	0.90890279267394	6.01911651396606	9.10658041325514	9.21234429786613	4.84770198333557	-8.88530840590715	1.29358025342058	1.40082837148896	1.8387497729006	7.18772324500031
173	4.65299298172073	3.58266885269864	6.7247690589201	5.80492320382651	1.52070926240131	3.56043348075	4.33493091203274	6.04267496395039	2.0436881163079	6.20054456895713	6.98216929383058	4.6661117201616	7	4.86118270156572	7	1	5.73085038402947	1.65394697388801	5.79421888075098	1	3.14256630069516	3.66476488953479	2.4678216915799	5.3755483902238	4.59079885497518	0.439070651522694	2.89024625767545	6.37286197683274	9.1496966097932	0.323751994179054	-1.99850880600446	1.80689795350177	4.19505196939403	12.802200186003	3.07065908385968	4.30298742939761	4.73049735470709	6.85867261511023	-1.45598829183686	3.31263349632936	12.4567667762515	2.33111591099807	0.21117018051826	-0.467958820608152	-10.17880950918	-10.9340896716391	10.6559137609712	4.83238843353349	1.30919534633345
174	5.94337517316498	4.88352111287344	4.74594830511037	3.44424869304983	4.16159822512528	6.18152048257784	2.03407293259512	6.80847609417774	3.23875134336278	4.92534065802927	1	4.7008549811844	3.78897118349427	4.81377251660239	5.27688432443734	5.33917629906914	3.70632001967725	3.47792841403245	2.52573590918857	1.93170817162017	1.34587977999778	3.3038144004659	4.2174414408337	4.21956410376641	7.29215914981428	-3.53868041018192	1.58865514890445	3.16505828323854	15.083151038358	-1.09833140350974	6.21738994043859	3.82934855185957	5.21001615078925	10.9065667408027	3.50232004359325	4.59695979056275	5.72970716304081	-2.71373095638165	1.85499679648139	5.78432717083023	7.17094833098833	2.67863939392737	0.687097064975381	8.92656163703319	-1.69365560213203	-4.70434516901182	2.88856330287729	4.19632827359035	3.94617420786306
175	3.52802447015007	5.89509688146011	7	2.13802667810426	2.6662978765081	6.07731647249042	4.15283261357979	7	2.60911274013195	6.09916466986879	5.62737797400864	5.12551480607811	5.12411481926709	6.67674668430478	4.81057344492687	5.91556082212984	1.80455231604612	3.25183125728825	5.97243882262009	2.06818053845663	1.40889951899838	3.1181668963152	2.0460234250339	2.7405397736305	-1.15019449482412	6.63298078784722	2.15361811561855	10.9463417183345	12.8848518304808	-7.29274514140019	-0.752492289870612	4.50421321442702	-0.659782752653547	15.0455300867033	0.50489039165727	5.23055766195676	0.668906013955157	8.11015747372661	5.61037794750403	1.70159108164756	5.4846385801812	4.04364907064808	9.66080111939958	1.61214534551581	-8.79884776600918	-10.7958165026619	6.8715878891191	1.69812525727309	1.19391547060825
176	2.53787591091617	4.72654924296079	6.38678363271131	4.99974065811359	3.1796400150172	4.09458275939059	2.37000324963297	1.38234307408721	1.4078803799604	1	4.59738208850561	1.41007164864407	7	4.10377675916918	4.63232193944676	1.99510736448217	2.44779122397277	1.47353976785398	5.45683772690663	4.27252765796514	3.03083207181796	6.08588864778894	1	2.16739189082603	2.22721872389174	4.36819577265333	6.15691852586529	8.30587832495542	13.4022207747771	-0.413307032138344	-6.62069419905528	3.78126571670946	0.570799972873862	10.5902194372432	-6.19024758145992	4.92264699299818	-3.80492710287502	0.789069925626538	5.60650837167809	5.87552675719579	4.04289540244832	10.6341843160518	14.4830186416647	8.42535025671907	-6.02443261741319	-10.1854535649733	-8.93278068443034	4.52834968073788	6.76132824123937
177	2.99676524764967	2.46259353955375	7	1.65454107269177	2.07928135869602	3.64797450680422	5.43566931572994	2.11091002430401	2.36520875219957	4.03503928502529	6.85669804163728	7	2.95036394718833	4.1696245730627	2.32455088316144	5.88022283117013	3.30853696361639	1	1.5290403533898	1.44296525717672	4.26016907820126	5.37017570484386	1.82575579583209	3.69383810600911	-0.201761974368641	3.88426715754355	3.76314229088601	5.57980416334596	13.7590398301845	-6.6596500166201	-0.882958617444815	3.86632423833452	-0.353738244256479	17.3457067906492	2.09013546226942	2.18995903656215	-1.483047103669	3.76327155809968	3.18905413566865	1.86061107854496	1.22288302960106	5.67559547437676	11.7656504770502	4.9870059713289	-13.0851227287134	7.18262243819822	0.698823453076437	8.19918338273749	0.906596082671725
178	4.30121260565792	6.41630480257863	6.48897841820436	5.70949388345595	3.50666381580383	6.29917621597595	2.97304844169533	7	5.6237348257131	2.40504401655948	4.82576104943	4.45442626654402	4.01662756940983	3.4790349402981	6.66018523868255	3.56504188038048	1.31468618997597	2.05219332147656	4.41084837322478	5.31862608798374	1.19109928815596	7	1.26663128762267	3.87518958416787	-4.11175573803977	7.12003420838935	2.55302388892406	3.14594362659845	12.076041173343	-3.81010243975912	-2.9451598134431	4.0468250769415	3.95120915536182	18.8335961243441	2.18850089539648	7.24152421491381	-0.599092461802192	3.06621159072156	4.94771065241018	2.13459846843272	3.8046818010045	7.83309980837514	11.5335080242799	6.74259964834147	-7.04238813008525	-4.23418709195505	-6.27211715849622	-2.43133393538803	1.16803731511892
179	4.49870114528063	7	6.34494354321983	4.63347200779244	3.33843852348952	5.42565748700883	1.87805614173071	7	4.7041442676261	1.82028492728974	5.3134151127361	7	2.60080749129282	4.08926829357515	6.54195585917098	5.94109797208704	7	1.07357390316811	4.99904890192022	4.68184205946555	3.89255366201794	6.80713344138906	1	4.04931604490503	-3.8395822341024	5.86841769226475	4.39002310463673	2.94704868483163	12.4095234050357	-4.29515435658715	-1.9678523918133	5.03613509295334	3.61596114999388	17.8124111764826	1.97242490678246	6.9495252599997	-0.0703749135710951	4.06494416917382	5.10803161678225	1.58045697645747	5.13654210675012	8.76715619870609	12.8516142966179	7.93339116196857	-7.85368293071039	-4.46482460526525	-7.07193664485501	3.95862451208176	3.16364569196144
180	3.5215831386564	6.16183539211983	6.11748848125552	2.83091310941652	2.85179195096776	4.73802259422632	1.14614827969094	3.69084346588147	2.50664734641701	7	4.88698993747111	5.46108638123157	5.53991167387957	1.74998429160524	4.37639362260336	5.72070354852174	1.0685983415491	2.99561020120732	7	1.26464589692065	1.38107805125424	7	1.67233413731032	2.4969982956902	-2.20777186286253	4.93975473075918	2.81379304481638	10.7179048054306	12.7727303740202	-7.72250267245349	-1.02685945795298	5.40888903398962	-0.960308808577911	15.7896594406131	-0.11752422425584	6.0522435256868	0.624419865285065	6.91164062532239	5.2477632822068	1.90192603300009	4.6456225421976	4.78635535394482	11.5533900126658	3.00389299806761	-9.17256964491897	-11.2216866864924	-7.56888768804147	4.30940536647305	-0.982102904029593
181	4.86092202396788	3.70182507618097	4.5932718642208	3.37392431212731	1	5.10491334736259	2.66745072617434	4.07928216510306	1.96847989156699	3.85519535226465	6.89330290455043	5.46086637176446	4.01057747708971	4.44914929842472	2.3816054075846	1.15960203755169	1.77057868749069	3.83189956284398	1	2.99360952927229	1.3244527191299	7	2.57345113181638	4.94906611767177	1.95177104532729	2.8183630486093	1.2063357412047	4.85372160892236	11.2466705765584	-7.2579148884803	-0.807869554996925	3.99910853727906	0.979294535352592	16.1885148912155	-0.546439093344517	4.15645851728991	-0.49849390464823	4.37843116473261	6.71397695092311	2.52510175452516	3.2654218326553	6.16003442844326	11.5336260265006	3.8563287365917	-8.00635891214947	-11.8589409436106	8.64088823271893	4.6297071509628	0.500612349538767
182	5.31197535720292	4.0054010331357	6.01983040370775	6.08133724629279	1	6.89044969234425	5.46462618492153	5.72057111214627	3.19619662897984	5.0544928497276	7	4.04955397552099	1.60483866290786	3.07154517295458	6.04955864570957	1.00818131344006	4.22284955445537	7	5.95116552615405	2.80996268681345	3.78678716003325	6.95042150630393	2.13259633644716	5.04741474168222	4.00222086334467	2.65956094696435	-0.860023603710387	5.65081480027423	10.5670870383888	-3.8662682565685	-4.90055606535163	2.68777335747241	4.29267169387767	13.5548669254688	2.91526662953359	6.48518506763205	3.54133364675021	6.77737912025702	-1.40431829179318	6.67577807348418	10.8368822034917	0.893991956813442	1.96627706829059	4.78926408232298	-17.3959159543528	-10.7982605242768	3.06401547210914	3.49617667001376	-1.32630736677349
183	5.12601766544216	1.10305698834397	5.50476307397024	2.59120718748123	6.11767677931007	1	7	4.74673554249037	2.92076568979592	4.58293306923815	6.80688491547811	5.45317334709146	4.50780016612062	3.73153869362581	4.01931786242644	2.06041046807197	2.06336906501762	2.25553848363341	3.87466057554794	1.50811633678058	3.54663125287538	4.25705120221855	1.09963557056342	3.62685357211583	5.98639244371338	-3.26779788579662	8.86890636464254	6.31098152372762	13.7966197673358	5.30645987655214	-1.18371008667038	8.37600058112241	11.8894644499057	12.7320098141715	14.5690956434469	0.509784684356378	0.221749987672184	-0.804440536074755	4.24183358477755	4.91496944578474	-2.94148125264334	4.70397112216381	0.537332333677513	2.75376723698212	0.123004772048412	-7.55605941304691	2.42336838716613	4.93398881737254	-5.5030176680937
184	1.51318478371592	5.31562806464883	5.28850388268127	3.70417588959582	1.65915856419988	5.71228144816345	4.94458499047986	3.20063532168859	5.75473108504711	4.89156785259866	7	2.11785937296113	2.47133042687511	3.96050751519312	3.71283607554164	3.11699664595253	2.88497772429784	2.65153618182268	3.60296000367679	1.54691579539638	1.0884406256142	6.82884243087459	3.66225303635058	5.08005262724496	-0.694071404759086	7.20878447292388	3.2025974795012	1.35487204085114	16.4144817659984	-3.64881873060825	4.01476210581238	5.1727913645978	-1.57198180859357	16.4586903325521	2.15079332328019	5.22999710996951	-0.16616271649812	4.25651150911994	9.04174897684191	-0.455263724350333	2.38823117807936	9.33992906646067	12.775544157577	1.87475956057884	-1.46578419155836	-8.07610354511824	-9.3775439499311	7.28534510048762	0.185084368590153
185	4.78550738096148	1	4.85170038483422	1.51441684673154	5.78326982910276	4.73825672919305	6.14748031529858	3.95153399588752	2.92602183558956	2.66685120628918	5.35870040951095	6.86622361304443	6.2525209445806	5.52802204511143	1	2.78978041189899	2.25441128033997	5.38424058713021	3.95704833305773	1.61175877756745	2.70942228849607	6.46413238292901	3.8871320406159	4.98114878223913	6.19383466676279	-4.61267249652746	9.57655095250118	6.94741285890259	13.5208585344238	6.08516454613894	0.454198541113573	7.20525312991388	11.6057664699039	11.9824937878671	13.2595675851684	0.572804020686689	0.333972905740928	-0.257333396850585	5.46841663293375	3.00306048340202	-3.81624287640179	4.50206175156995	-0.194474138345857	3.0717909452991	-6.05830536477104	-7.51887679523302	5.42340872516936	4.88465997030121	0.608015090699664
186	1.83337146718594	4.04731290349736	4.65492711653428	6.22289895752173	1.69304680037047	3.19120726072907	2.1492620622086	3.95424069490068	1.57812781452477	6.4097463701862	3.69602209589268	6.25376962384365	6.57599686533806	3.45144103515427	6.37514038541717	1.42381995380547	4.51197680081926	1.37231210120876	4.86396684619346	5.27967844719969	2.6614089954457	5.32537601826366	1.47028846402538	-0.96083240293639	3.94754218721889	0.89126824806715	2.95539801458535	4.73606781750993	11.3214302697544	-1.98210097275301	-2.63257572488721	5.35133755039372	3.00502301228716	9.4057894588558	-2.87786906223329	6.2809297387134	-1.41052560274242	3.04255143070035	6.16956450416641	7.97395734094098	1.7830478113212	9.14339570484696	15.5612386144177	7.06830518798457	-5.4982087437761	-9.94492585553251	1.54854871844183	4.23495531887017	0.742451010581527
187	6.22886885930719	1	6.04471247293447	1.19020547873645	6.54095663500597	3.11878249124535	7	5.48072676318933	1.17520448306311	6.08765813733549	7	4.23570413346842	5.07387994398109	5.22320604107579	1	1.73408812532403	2.1827566147767	1.81368959957691	6.22988513587264	1.1160123572211	3.34749118745443	5.38727622421484	2.59168871635927	1.83392147315027	6.40707810352836	-3.69892785779275	9.89134120071654	6.86253588770783	13.2282556498653	6.4205151956886	-0.657640142187591	7.79333435990008	10.2414519787328	12.6724157684449	13.2459183329639	1.91936871364545	1.4955931530618	0.521480256843173	5.21188452870381	5.77581588029442	-2.69362854955791	1.63538848918956	-0.184930430484184	3.01776489198387	-7.09232912271348	-7.61178414923012	-8.66168801010083	6.03014761191146	-0.956729781936455
188	1.25756543303377	4.23958034045904	4.49474134006133	6.02473285218066	1.81684624661468	5.96671326712328	1.458940222591	2.88216523016953	1.87133251632036	2.84297011232748	4.10400904892809	5.77689908764559	7	5.61302937615828	3.30422968065188	4.57414275922241	2.35327113414305	1.73588924098578	5.02941262300776	3.92565331166521	2.4561431702227	4.87829002290652	1.74030393599623	-1.9796956520265	4.04044535963323	1.57750711362929	1.99535057139277	5.12900779313399	11.0076073461575	-2.64587408141046	-3.12299031929356	5.72421400675465	2.55986873236793	9.57332746232867	-3.32892581428764	7.26598053930041	-0.984150678771335	3.5980606710297	6.1122114957131	7.46813606389689	1.20647139308531	8.15354248238988	15.4244195377005	7.22502827098141	-13.3594652658422	-6.90288251046626	2.30150601787204	4.09350930165793	-0.134211096926298
189	4.06089338353485	3.34424580284019	4.52684968381434	1.89186627887386	4.6558421320198	6.74440751654487	4.05230730720937	3.98255904561041	1	3.91538191634884	6.47416219886302	7	1	5.03571665523934	5.04425743734541	3.47662433353158	1.70843252696215	4.5236803808431	1.19527549722704	1.18807847529726	7	6.11097106498253	5.93695858904228	4.78831149333622	-3.78856028229226	7.14872348819541	5.09492680540914	2.22858906354977	13.2927112341011	-5.25539911432271	-1.13542967071371	4.94012500252559	1.03458237937225	15.8364532043013	0.297836284698887	7.21903574440329	-0.236514744774021	4.19698522441352	8.59967798549472	2.0422426989599	4.64537777064779	7.12057214420603	10.1548832671259	7.15748934148721	-7.0140759216586	0.290385422029039	-5.79676544842862	2.47464216505803	1.62009241881009
190	3.96859149835128	2.75909035798554	6.13474625010113	5.23151430336502	6.68666945132291	4.76323624517828	6.32186452238184	6.43488909064134	3.18029918417045	2.0258240287628	7	3.23422240976263	1.38403112336376	4.40563257593404	6.80984146237025	2.59985163793121	5.14608174976841	1	4.44863168541304	1	1.92719867209555	4.62260981270163	5.82105944029499	1.78187870372599	0.793684656069335	4.65566006087315	2.38952884506029	5.4832923703906	13.7394771318776	-3.02215070109451	-5.40752666753198	6.3531207129963	-1.51499131907966	9.94137238021263	-6.07459320281523	2.76430564665625	-0.268140816346047	2.54297105525006	5.77102884956302	7.83494386198229	2.64202208469037	11.0192493398297	12.0826733298428	3.4940471083202	-10.720835286266	-11.7445975658495	4.349417336445	3.86170832603596	-3.67217894447535
[truncated: 74 more columns]
