# Supplementary material for: How Are Mate Preferences Linked with Actual Mate Selection? Tests of Mate Preference Integration Algorithms Using Computer Simulations and Actual Mating Couples
Source: PLoS One. 2016 Jun 8;11(6):e0156078. doi: 10.1371/journal.pone.0156078 (PMC4898694; doi:10.1371/journal.pone.0156078)
Supplement: S1 Data — Newlywed couple and agent-based model data analyzed in Study 2. (ZIP) [file pone.0156078.s001.zip › S9/Euclidean Model Data/Euclidean Couple Population 11202015 0444.csv]

	trait1	trait2	trait3	trait4	trait5	trait6	trait7	trait8	trait9	trait10	trait11	trait12	trait13	trait14	trait15	trait16	trait17	trait18	trait19	trait20	trait21	trait22	trait23	preference1	preference2	preference3	preference4	preference5	preference6	preference7	preference8	preference9	preference10	preference11	preference12	preference13	preference14	preference15	preference16	preference17	preference18	preference19	preference20	preference21	preference22	preference23	preference24	preference25	preference26
1	1.4423323822619	3.68170603964438	6.28535943878511	5.70182018629738	1	1.88463691518537	6.88230571499239	5.43279178337456	6.37605695285819	1.43155644896728	2.01976668490946	1.21590257085467	6.02089661778563	1.43668205205179	1.49260037033265	4.19696072461464	4.37412565315072	3.47429984877793	3.3537492959567	4.52399525167067	2.97289824474229	2.12948143844915	3.33371146773903	6.81543703808996	-15.0585758426548	0.403113102809817	0.189565019688959	3.49662611471018	9.39823583293009	10.4719305898714	4.64388646507449	1.44002673515089	3.78514072779572	11.3730504689693	-2.19149336203697	1.60267949095151	-5.16040593934703	-10.6831959471821	0.92714282762585	6.87406015945644	-5.72840110601403	2.16972735464254	-0.171359916498036	3.15231246996662	-2.695655517025	-8.15089544355703	5.87637282831078	4.35118229712062	-5.21793036176491
2	1.89486703724962	6.57586068181114	7	2.05387872667103	6.89867801668057	2.58497727993294	5.64165875936854	3.29817984503819	3.7500333219442	6.81229001096488	1.33823052961894	2.67189369138517	6.42796603698611	1.51219805967088	2.32782900332848	6.26814741482799	5.15042717986869	3.89031100856683	6.11619284835843	2.18217875731	1.50437125328962	1.3027580195572	1.92637674785154	5.8231826326559	-4.78607988728901	4.8073717617279	1.02304397365502	6.18353257533427	-2.15882361435497	3.14194202717424	2.68513212797955	5.12220331201842	-0.00373515958163133	4.13598288958941	-1.18727330043176	0.902095894398093	-18.004119273824	-17.8047920974376	3.17233949445376	4.00364634418692	-0.936191068606681	11.4849971931272	-4.60115118225997	3.89706172989212	-1.2418873008516	-6.29934390824619	-7.94046120804638	1.42707684344601	-2.38003949369391
3	1.7323508211587	6.00039235929725	5.69076840257712	2.80353922049176	4.96432096561016	2.57416455415895	1.64222694703106	4.98725368953889	3.16004588744556	7	2.58561106970996	3.18831024348616	5.63466728552989	6.14511469749672	2.96050711409848	5.56444289481368	3.23650678441562	6.33344631586126	6.14344573965146	4.45938975866749	1	1.72377632449707	2.19184188574723	5.61316592152272	-4.47643199016273	3.14992610195617	2.44772387001752	4.85517488268768	-2.78765914984075	3.1196108935331	1.32662062351384	5.07919752366998	-0.358371339132567	4.72548945099899	-0.560348377019558	1.44204995174293	-19.1848960791941	-16.6506169490094	3.9494802376359	3.34549392981508	-1.55159568177109	9.22217192270824	-5.57313957565354	4.39230285136431	-3.83698135831552	-4.16129299972683	-5.83715214861792	3.20748741933676	-1.43038443922648
4	2.87460535314032	5.47791353225578	7	1.11824220078335	6.1897620101365	1.9866013614823	3.13741530270805	7	5.33436595755972	6.75419560472641	1.48085575022971	1.9486734929199	6.15756792775471	6.06121085258991	3.2915168512454	4.02239295200513	6.52149876590654	6.58246481429869	4.2456707585088	2.86178714849576	1.53427066977244	1	1	0.551981414152076	-7.91850069083874	4.94994510865684	2.12675874839578	3.81531368749033	-1.23521306180216	3.95655727822783	0.935998177906757	4.19841154785871	0.187201220049984	5.89545017053767	2.891110900777	3.61805417440889	-17.606571082249	-15.5704581971866	6.42268730708345	4.84105567106581	-3.39189999154613	13.2775584485746	-7.15591855811546	3.06656838070829	-2.18335514364255	-16.5548432899695	-7.93269233766372	5.50041847315104	-7.52759072227945
5	1	5.07224903220212	5.07735541353575	1.56037569249089	6.61890984504714	4.13285929952881	1.90158764373844	1.27917389185871	5.85119333161979	4.97093472368704	1.32972526594909	6.1438267260836	5.71291004403754	3.62058549065891	1	4.48403433066749	7	5.00989763614502	6.00306619392875	5.06759309774772	2.38435276253504	5.34760344403235	1.32479444283748	4.30384375568715	-12.1807177583632	2.90460366886237	1.53429979724523	3.28024725895116	-2.28907074381202	-0.853036270182548	3.67825917450493	4.62689817269818	2.05471989354795	7.73633813179493	-1.34497261165919	-2.93808382409799	-18.0427067994729	-15.0264487964547	4.45289405315856	4.73874165157931	-3.01750817838535	11.0433970308957	-9.59809300363013	2.93515892794314	-4.83948722151487	-9.81015213590071	0.6965588721164	2.52447991578419	-3.42034435562506
6	2.30379702452664	5.76390843581615	6.7686939468497	3.04880144429277	5.42902804209367	2.91888602339704	4.73362292343303	1.35963669239853	6.76769044976901	2.06168942879529	1	2.39251755261927	5.47834013866391	1.08710732986578	3.90940117472538	5.69660004787932	4.38247693452077	5.87660312046051	5.93520555883313	1.55444891288248	1.98921172340903	1.08469909519582	1.26147307628652	6.81627035789725	-5.78539651224929	5.10700603882313	0.94722933099798	6.90019550591877	-1.33558863607225	0.481512521377612	2.18087518587561	4.03568993883007	2.13015414436693	4.87081086778711	-0.720507345246942	-0.15194668270672	-17.7400097762277	-18.7264873105586	2.98706201602018	3.90588455320848	0.982805026473153	12.7848540917415	-6.09120469651688	-0.157780723340478	-7.56279149237076	-15.1807682606544	-6.7185444062777	1.21456244126526	-4.94676726156746
7	3.20282149413344	7	7	2.92901772974451	5.61198961499088	2.95907745023357	6.47043339231101	2.65787201531092	3.894557763215	6.88075207930175	1.57781999332837	2.8829136505424	7	5.60580288903928	4.64145524951651	4.48891207281752	5.47102640473145	1.60522229931783	5.07496685570346	2.39973408913576	1.93526222675753	3.22895179144411	2.82379995708944	5.82419074777718	-7.41105674951138	11.8482569080716	4.91864586359841	7.96465107544428	2.88050331793422	2.88316500619322	3.74816017130174	5.57225559634422	-8.61721580218161	3.22818628871802	-0.868636273863255	2.73987925280741	-13.2151092255574	-22.3860186905263	13.8420849700471	2.32298562612297	-0.694993106303877	1.83953495687517	-1.9473356693285	1.75646588929174	-3.58896374805606	-12.261508907458	-3.85103243122424	2.96408887991582	1.45124149219347
8	1.7485904595894	5.6841470065615	6.84853390082358	1.40506646197122	7	2.31414840435596	2.9895364512192	5.35815667492166	5.90102152801071	6.23396412313027	1.78291211390493	7	6.45418979117519	6.94082062696118	6.04651602993952	4.51726136067546	5.27684668294174	3.38722174899332	6.75199724851718	3.28418427240823	1.56410036379773	2.17407658803689	2.96035599785162	2.01495224388441	-5.08851404736052	6.36625265780389	1.81480860466508	6.80445468019836	-1.91479361808718	1.83385202879237	5.093487602307	1.02095618799653	-0.667241981914514	4.04518184820172	-1.30508433724134	1.30989390624241	-18.7848248637105	-16.4730872406489	5.76900812670411	4.81469102986592	-2.68691435126645	12.4695547084672	-6.85946682675078	3.96629123102555	-6.17440774457292	-9.82191353905916	-8.78998013158142	3.45819538331365	-1.62493040325884
9	3.66331852097575	3.07852105166218	3.18472038982988	7	3.93956875384743	5.04875857919726	2.83813267316996	2.83559626846161	1	1	2.87658733345391	5.9182499257702	6.58819626953317	7	5.39588655070515	2.20294204587573	5.88385938029115	4.56571428407979	5.08289700344636	1.70958400212503	1.24340367186119	6.19884365332312	5.47910590306346	1.99946930594027	-7.51306074240648	4.43656324338589	5.7058694214013	8.84301112392568	7.32446019175835	0.763822520834584	7.39049430785317	1.87540245448153	-3.4169580139979	6.14157938698316	-1.01526188025828	2.58340832401161	-16.281273928385	-17.5101561522236	18.6805185027398	3.25045964556836	2.03353265386342	0.235320941635535	-4.41691459885947	2.32371710450411	-5.89673314510468	-4.72260745077791	4.66196581699859	1.16327317356542	-3.31612317810566
10	1	4.67020017537351	4.92609135191189	2.71614283722	5.24992727132544	2.29130714985062	1.75839900179459	4.79313493383193	6.95264192238661	5.49856430602124	1	1.44092078030723	6.42190834811979	4.86095894859081	6.68102615372656	6.33970759575218	5.30318726999481	6.23617258305654	6.16791401739757	1.83569447114455	7	5.01846903865386	2.56132065289686	2.36395527390012	-7.97404132162318	6.10711054985383	2.58811973288799	5.1437332864768	0.244512941932935	2.99468105179473	2.78677353070643	5.15720314798423	-0.564080695596675	6.0493734368853	1.29303862725964	1.96797222808758	-17.2664984259051	-15.647625924768	2.89591722814547	5.50388323174078	-1.8148020366311	14.8770494763426	-6.84067201921548	3.66650736173217	-1.71534300196552	-7.6656008692167	-4.2967172665547	2.08405852420636	-1.58081719004562
11	1.241633888285	5.13407894196442	6.57957320537207	3.93830783012848	4.26439680654496	3.63236549092236	1.55135403577657	6.35331161849579	2.36604776834528	5.89811312482552	3.71511102654418	5.18865835720439	6.51291523462121	5.53750366336429	2.05870763202429	7	5.64930528026187	4.18840435067761	7	1.86020715442875	3.69801490460697	2.03185850345658	3.23299976194886	5.61158569797721	-9.08692860633006	2.16260682434211	1.08956486320658	3.9162392074667	6.12983588399784	1.24375180104728	3.10386312954087	6.32915569053615	-4.06718362157183	2.71745812674163	3.11161596211377	0.868364170974718	-18.7338871535489	-11.6371123534876	4.85691946902565	7.49711205407326	-3.04555376346908	7.90012090852484	-2.94073871469195	4.84621496479129	-5.57478155632935	-5.15121655692424	-8.60232875053494	4.09894116611775	-2.42511583881363
12	1.75220310683267	5.6878790376171	6.91661837796641	2.40725752366301	5.84198915536823	1	3.23443630553347	4.32060320609215	4.22440597247143	1.17135350322547	1.44933789429657	1.8011816997208	6.41142789173099	4.98996636541173	3.5483062261902	6.47456006840932	5.94061038862883	6.46349810745336	4.14141942098987	1.80310158764426	3.63644080541143	1.55167467848597	1.74145839195148	3.58527869902193	-4.01180237191589	5.31630045545711	-0.57374223836381	7.15848628019616	-0.323551751039015	2.45212386911048	3.07538560394463	3.67670395028476	0.880322256544381	4.03786384317576	-0.629708327876118	-0.612059604509021	-18.5270723615397	-17.4594395764807	2.23081041455876	4.82699078938198	-3.01502188744733	11.0010701814194	-6.98389340020573	2.85400011038822	9.89760534882751	-9.17185801378845	-6.78862507611639	3.31165708175748	-6.36419264083018
13	3.11793145256567	5.43039631696879	6.64155264426683	1.33752825539989	2.19577620663472	3.26041034369271	1.62501581950184	2.99058890336551	4.71737745066658	6.1488177791871	2.28266103218816	3.03570048093595	3.88196395943344	2.16482839356152	2.54483666439037	6.67668997068979	7	6.9983432913561	6.34488774486974	1.85062725837179	2.37162013994862	4.63098569874337	1.71347938371541	1.66923161868777	-7.0158042398475	9.52222604166465	2.78858111155727	3.98396038557064	-3.9783752839589	2.99301624480303	2.06526466020869	3.59062385343199	1.42068685679864	5.26833596763919	-2.21439565994414	3.77051899346301	-19.3489255267061	-13.2378292733728	7.9735790088994	5.36264635573775	-3.3717807392551	13.0763563769685	-8.84165479958231	1.88004478281634	-3.86897238878009	-7.43851817951145	-8.02124959241115	0.478290062327498	-0.100206151461198
14	1.28732531363132	6.81262687707801	6.65626653290295	1.86233624797396	6.64747656973815	2.6434104073826	2.01818213956206	3.2085399250488	4.12359776121217	5.49035819952907	1.79453257461964	1.671960005267	7	5.52206304238581	3.54765588608981	7	6.30416962646324	6.22124638344485	4.70508820768657	2.04396866294775	1.49148761662399	1.15214117204421	1.45258479435882	6.46270588397806	-4.12546378859609	4.03442140978622	0.439372297495607	7.23015717611502	-2.21965539521628	3.57176209392575	2.15671034743105	6.38110957729944	-0.753956481268347	3.98325210854518	-0.615992512755927	-0.271642898955158	-18.5996478909179	-17.1042642604047	3.37481706687366	4.78033893526795	-1.07384559577033	10.3710283707881	-5.24263343875249	3.84570708912471	-1.39453461846999	-8.02719563351134	-7.26979444128346	2.08656208510392	-2.82368023121035
15	1	5.29206602395151	4.42460739565825	4.52511997787338	1.31021534689916	3.41563640194027	1.7635684526061	2.60188413974914	5.98786019448413	5.71996195790147	1.69700701880859	1.78529449516494	5.67217838731959	2.65942184589569	1.74506889616869	6.06797372016601	5.06898990018429	6.53769424945241	4.54375262461947	3.28413324829749	2.71298931401853	1	4.12613347529957	6.93364152095753	-12.6877355278856	2.06983450075017	1.73325984863598	3.04021983951984	5.84411209471539	7.98538978011764	5.37147872746763	1.96760313764591	7.69755213588731	13.4328854686502	-0.551998879377041	0.714946422656028	-3.6304250062158	-9.45543969130344	3.22610243699702	7.681007617915	-3.5887588812751	-0.302469989954055	0.781309357297552	-0.622266816739141	-4.0082227674461	-9.6543242234035	4.47492236449195	2.01504778454286	0.199283008318898
16	1.0149316312646	5.3978301665162	6.31891089251097	2.24949515097237	6.64099658024029	3.15093717424199	3.67178879799361	6.15611915461881	5.6492617007153	5.96319196512383	3.02702688139577	6.76122291679607	5.05905778081198	1.45508535147784	2.40639415117164	5.49351152105457	4.95233287687283	6.61593223524981	3.26941230281317	1.8137799131965	1.71858038455268	2.05755180225033	1.2026969043452	6.10244064045814	-5.07018740313237	4.78649513978719	0.470200062617372	5.82418542809004	-2.5373481246675	1.81036116158432	2.47073730203657	4.40849269746045	1.90892277177111	2.2631231308917	-0.251722234380701	-1.49646449414884	-16.8487263617447	-17.6231482017044	4.12095044150162	4.94292467286829	-0.178503219810901	11.3934871014625	-6.0306298808811	0.999037068166817	1.53254195448568	-6.8224990981173	-6.72284329244425	1.98137428144064	-7.42495282678236
17	1	5.69232888649471	6.81675529327739	4.92470099826766	3.95542121422235	1.56962517021757	2.27610881843803	6.8894162445934	4.22069761664201	3.97096187140987	3.4981714389463	3.40690325163126	5.83759633597463	6.7237700440057	3.90935204114036	7	4.94611027108258	1	5.84349420720595	2.56561687287409	3.22322817019014	2.02878119766999	2.68041353397205	5.41910777799772	-9.31429087687903	2.89239776954529	1.32507477731144	3.67676487329839	6.47879912612747	1.42256362964701	4.3146045523678	6.55609671701412	-5.40595200513505	3.54655799896684	4.07796742957436	2.15127249174754	-17.8932978072647	-10.90383396128	5.40044889037828	7.15408948891292	-3.0433718301014	6.7068140058047	-4.11095231161389	4.67897231995207	-0.850877327022863	-15.1420367294543	-5.02268340545471	4.29467399750851	-2.52052400424267
18	1	4.7885495181935	5.39568246713817	4.58127972941461	1.1447894370622	2.2948858526521	4.3716134667632	1.77272727234484	6.80675389665253	6.61793564133104	1.74896005423458	2.48418692691573	7	6.23655086241266	3.5576331802542	6.01565470040101	3.35735190506395	1.63836890235196	6.27449773415433	1	2.85134915701202	3.99777353709837	2.57228348470095	7.36378171156749	-9.76252594262407	4.59658822463447	3.11168700520872	2.09911222816802	9.03714697649469	10.8864512781048	6.95010895636639	2.12073458090328	3.54491427711699	10.5777465732528	-0.439176154826965	-1.24146990544579	-3.77671190375524	-9.37197395501775	-0.910244908551745	4.80585263775719	-2.52516352515283	2.09061468466889	-2.03672989078828	2.63679186850286	-1.86685221081537	-0.841583787608118	-8.235905927883	4.03703895232472	1.15606287621638
19	2.07584371123788	5.87376650358249	6.99938859702451	1.78809184996676	1.44283862761057	2.69954162453464	4.49788049431246	4.32451118166396	6.61512763191562	4.66722535521979	2.23598105225418	1.0836956718569	6.41411685088088	6.74952926513683	1	6.04886301417237	4.52632289910078	6.20504596653701	6.44072161894376	1.5918324836194	2.61277545235036	4.31655218745179	1.48690515684786	3.33462402475616	-9.72639787730361	7.91475264246781	4.77932070464315	5.65501058252889	1.71719507912895	5.9146829786604	-0.379968980689679	6.26935001864143	-8.01778862048578	9.5645087083426	-2.21154833663535	0.359082346427666	-16.4076397666592	-13.3487658826558	13.2329231684287	2.10431738855323	0.600002531064411	3.13149295347222	-4.2296416795609	5.04891454612678	2.5799497377338	-4.26804578186984	-7.88625319191002	1.9193377582304	-5.6698478881238
20	1.24095812761978	4.80440725190352	5.06199465262028	3.34144005200084	1.99918297962629	4.23310678100847	1.78315160300462	2.66625370983599	6.43216074058084	6.02437237377761	2.74603866154098	1.47963685058315	4.85996147853834	1.47597812891714	5.32550004442494	4.89891401564644	5.16603539819088	5.69785328908424	2.93919466851153	1.59819783896465	3.26606296310254	2.14567976431651	6.61061826596562	6.51815728447511	-13.4414553902033	3.72411662335964	2.54586435251369	3.45780082696259	7.57355901942429	9.48333211568282	2.84771440264735	2.71077042690175	6.22470439701454	13.7210290065676	-1.92572082456526	-0.831913046582449	-3.91359533332321	-9.07425416984005	2.94362568737517	7.01718781742274	-5.96830854277905	0.127303390986931	2.28867777335422	4.11294156727218	8.40892607208544	-5.41067560975084	2.11290091208537	1.88497416836636	-3.6824725712691
21	1	4.16671711873238	3.66526708290507	4.23810888256282	3.66925535544589	5.6042780278942	1.48250180982861	1.19249554532544	6.39137365918097	2.91657653585811	3.13884964691574	4.03058361439732	5.86162431243274	4.42484458802833	6.3424056977568	4.27424386577406	6.9461974843796	4.10604977645781	4.48601113952471	2.16088362366407	5.78128610851111	2.39282737803348	2.72079644574222	3.0598852904284	-13.9837632517245	3.27945906905141	3.45959533223863	5.48618598571672	1.50376568968743	-0.654747997747314	-1.0429623138812	2.03035091210569	1.34123851060188	8.01054593169705	-0.310181871257653	5.44016358994857	-19.1683206812931	-14.8864202370273	0.850332037094869	8.2031178493868	-4.53767894645666	0.483139436350383	-10.1909700705515	0.44038762850981	-5.9250250046682	-6.18472750046691	-5.51049285717304	3.4747338639912	-2.25325880514637
22	1	5.93222519954111	7	1.02115686938219	4.82485322632932	1.83990313462646	3.20785579162291	1.93788355527439	5.96269927290146	6.50231839938074	1.12778517722297	1.4598382105298	6.83022415133222	6.28810794245933	2.19043268265191	6.11233156286579	2.59179036603494	6.39208543645789	5.68449429392455	3.53422789490861	2.91167643936076	2.43991444028871	2.46320478091579	5.25822905475841	-5.77306092825912	5.56005256743945	-0.889751948442367	6.2035143943284	-1.74269591670084	3.39293178332684	2.69988437233455	3.43113275735901	1.95505203836352	3.90521601193832	-0.143678618581511	-0.540129540530577	-18.1924039124475	-18.6022417889312	4.07857554441242	3.78197191139294	-2.01042306488149	13.488802043761	-6.98720315255808	3.12185142589509	9.37154632402718	-7.14843528390478	-6.15532711370421	4.02994740263163	-2.24200256692165
23	2.98672033181624	5.22271598762122	7	1.37035086328565	6.79926760610619	1.01752450063701	2.19513239458524	6.92690263161585	4.5360229152314	2.17341558823592	1.81515637985287	2.34461455426227	6.15534744125873	2.71350213958272	3.2610755049622	4.45968430961153	5.67700454778846	5.41478383081239	7	4.09490373909468	2.03716365788991	1.36676822711511	1	0.542540106852155	-8.65874314713195	6.03162965372993	2.24934118611715	4.15836414252168	-1.86474807301244	4.87087240108669	1.50411066814086	3.7926266056444	0.363217260248759	4.79485839739825	2.47407817890032	3.61355099201862	-17.8616796696739	-15.3004769088883	6.80151600164272	5.26201320090586	-4.17682552029764	12.6609819733334	-7.67628147550107	2.77421654834102	10.4384114046227	-6.39377146902791	-7.304896252723	2.49240451252166	-7.20092907696596
24	3.34860500857813	5.19174799621665	6.23915100696423	3.77759214968848	4.35334713268328	3.18731877412018	1.62294329294581	7	3.68007055351024	5.89534406580119	1.37208994425709	1.57764563812198	4.10401161672399	5.32529296632709	4.98128225021651	4.5153034286415	5.54954743590379	4.29256687164643	6.48397860247348	1.78829482757711	1	2.66491097993025	2.37005400185637	5.13228949664692	-8.29316763091034	3.32496093794869	-0.713406500608513	5.10777480356078	-3.88186772674626	2.49175993276073	4.04001343078389	5.35256913512949	1.37095138945238	3.02050650359563	1.01163194702664	0.91136942036716	-19.4787040028889	-16.7352850424003	6.57562565967923	3.15264022931017	-4.21346512898777	11.0575426839278	-10.1264308408208	-1.26802778771387	-0.529371528924985	-0.570025685489981	-7.17185731099528	4.51716247450683	-2.15275853508647
25	2.4835991870322	4.93879148200046	5.3652937618115	1.72447204935865	5.76149342512941	4.17280640678055	1	4.92699302190524	6.37320808750295	5.17788442741819	1	4.66419754935463	5.2312708780644	6.22725746889452	3.03906730331462	4.35207259152349	7	3.05206038316332	6.58028445473065	1	3.2169107546258	3.23818146898664	1.28703863195948	4.63942736185439	-11.6402380349358	3.3132569116832	0.226103549800654	3.51612538450875	-1.91085170999326	-0.357312145106389	3.42912924121412	3.51662547504838	0.627308409478041	8.38841611656085	-0.575766653044173	-1.03590333788139	-16.5868256555723	-15.1677701789507	3.2985773651309	5.10703978922976	-2.77018512655611	10.3551252189042	-8.72593363699423	2.66576070007005	-4.19483784558897	-15.3209734552301	-7.90853538410868	2.30182910409716	1.5100351825408
26	1.39583565742622	6.16600594234611	5.99904458388148	3.90607177901672	3.05747857389706	3.19362394688716	1.15408484295466	5.65333958315207	6.96645638403367	1.719727778398	1.83660287898886	4.42093168609244	6.6867674124291	6.96850453830743	3.29293978667297	3.11109683763162	3.85055896276002	4.52997775885509	7	3.02197245908033	2.45824996989991	4.45791434356243	2.15677581390691	6.93108490382155	-9.5084603033251	8.55691073567987	5.61763154371875	5.98805278273994	4.94861499615897	3.02950990948224	6.76277149370037	4.47133357255103	-7.02208352902665	4.20130148701232	0.718006356194919	1.81991759072497	-13.7757259940773	-20.1135316311921	13.8617754139969	3.30594810339557	-1.57200106339659	3.36589711974959	-0.119154085710496	3.11717052668281	11.0853541174177	-1.4882156356926	-7.46741850226867	0.582679948416312	-4.23733893573841
27	1.05368555381195	3.67879903186785	5.46163938771206	5.7313984150179	5.80682624067298	2.21805730501079	2.60961773973144	3.93544677051922	6.27521063922497	4.90406099490713	3.14446823555038	1.96747046571858	4.20664337643978	5.27201668399958	1	4.60805123801262	2.97890803786623	6.59895706897596	5.89650099851089	1	3.39755245165123	2.44930198298432	1.02353537482041	0.281198241238074	-6.69093919993241	5.00131314342045	0.476395919187863	6.26032361223217	-2.20155984089946	2.25682457318098	0.814121291518896	4.78587002748828	0.359472647150292	7.3858711735471	0.895037302812818	1.97641189973722	-21.283529447609	-16.036025069273	3.8871910896959	5.39215985073012	-2.19469987778421	14.6748501458734	-6.89813310573442	3.36004334784924	-0.542487111244105	-4.23500735999178	2.95050584369823	2.23734826775051	-5.69405120210323
28	1	5.68925383433221	6.65537374776716	1.44302258396743	6.91859680021447	3.6372824798152	1	2.23044234913763	4.40582604470476	3.36749112767167	1.96215907461859	5.98385258704762	3.79288303350504	1	7	6.49340551231561	5.30773209631717	6.97918779163154	4.48433515692517	2.18579529096816	1.20538738015684	2.0157879386261	1.41421432613793	3.57060776613333	-6.1094031548776	5.80658955424028	-0.972116629612023	5.82838092440063	-2.37355050330535	3.51769583336339	1.95567113866076	4.62989397957397	2.22326191110789	2.85751160454762	-0.18711379328657	-0.324979665144533	-17.624425397744	-19.2759122964502	3.25687525673925	5.12246478372889	-0.527737032792355	11.0856711223541	-6.07885733340007	3.97538385191664	12.19158782859	-8.37183251099115	-5.43026845725028	1.71846599437249	1.46460665469086
29	4.14709375021926	4.80326715287491	4.88032243459647	3.40035460190826	5.31991283701962	4.00442651167337	2.45984466821832	6.03037311474822	4.22771146641818	4.14510796651606	1	1	5.408597470002	5.05082826712627	6.19860118176804	4.58237833868513	5.24966987384081	2.47419677838863	4.93263688572257	1.63764934179474	2.29717924272748	3.00053023302558	2.99062235558857	5.42381196890594	-7.57723949349831	3.25600583244203	-1.07940565702109	5.12155748232625	-4.27209843182477	2.51845252456193	4.34307234876087	5.02243587337267	1.15501206099493	3.43365697247732	-0.227405512727867	1.64975039832005	-18.2157985989339	-17.0858923257754	6.83438758212337	3.64640604720653	-4.21202248036815	10.818206180146	-10.4233602399526	1.95000318357354	-1.02983712440658	-5.70507222950715	-3.42107918803074	3.74730358982821	-1.03378784078179
30	1.60636485643859	6.97653036910647	6.76695175775701	2.98180547978665	6.50586610170937	2.60258009512423	3.44891534998068	1.94799702396832	3.94056065661594	1.80729084419199	2.01540472161325	2.65045753002242	4.49444732216371	3.21033674241809	1.35944554583157	5.38815757711354	4.85223026160845	5.59286655004537	4.35401769598829	3.68110181823276	1.47184926838815	2.22205790707621	1.56665933505774	3.95957900076346	-4.9328466081803	5.41677595027818	0.132675208272416	6.68292926581836	-2.46392250225469	3.67465277878527	2.76230574407124	4.34200056653935	2.83183510323269	4.29862753019145	0.0491211468614177	-1.36999779878856	-17.3509441074754	-18.8784109463076	3.90845050246683	4.1977226028239	-0.547189533761546	12.4210520003286	-6.58799633957511	3.75960284663129	12.3032720452751	-6.61048016485148	-6.26364825523035	1.26346470642001	-0.177901799762772
31	3.55011863226463	7	1.80456435214719	5.22312039980021	5.36854212666429	4.90641323095496	2.03026274485597	3.12571470805323	2.91089056269384	6.54555578327195	4.42309039844886	3.3030089299043	5.36476849219052	7	3.65873116730528	5.59796504596155	4.28646231629253	4.74486239231335	4.99324396080882	1.57495462792203	2.99412773217054	7	4.01914588639651	8.77683635915006	-9.17551227732205	0.779263116419458	-0.751357960297283	6.3982098289932	0.966435977670701	0.0654715909086256	3.19745478647359	4.43215521419674	-1.0303601522346	6.89633594072957	2.13876960437928	3.41272493403557	-18.4083682788823	-12.5033630927505	3.42092194911938	6.70855409562681	-9.64850310319868	0.427830129170002	-10.5813086124657	4.53852042973256	8.653808319011	-9.21636106262941	-8.16174495458732	3.14863735466883	-1.22734781440381
32	1.72055176570601	4.6275669731686	6.96613075654768	5.12059911936827	1.32241489189294	1	4.44077028152527	1.10176115383285	5.97315101079812	1.58356753947314	1.43537196847959	3.02392857784267	6.64093070641794	5.55375973214837	1.84105592930521	7	3.60383692366925	1	4.67430390545032	1	1.345043222442	2.99632058828911	3.64930895926797	6.24825538025984	-10.2623704807821	3.93796586817526	2.75296435351149	1.76150913906643	8.73491657429754	11.1015604899331	8.12494451196183	2.85902055125472	4.21833618714384	10.6922709956755	-1.30661477215505	-1.40784873363858	-4.95579817806645	-9.98709354424496	-1.93176196133403	4.8782892253268	-3.01819877539356	1.22929376164284	-2.50288774859396	1.48636104193392	-5.88537041279494	-1.36552830169108	3.21062083186809	0.858239551609797	-2.80733976681407
33	3.4809084335898	4.5532511959022	6.35985284689416	3.11140912863659	4.98815971705607	1.50955237587656	3.43474107630974	1.93497589625578	5.06981208014888	7	1.53651169482155	6.92024172790562	6.90066053317494	5.64169092850025	2.42846293726083	2.80250914881706	7	6.38758260668166	3.22382100346812	3.02852369065255	1.72636058971173	3.43428525615274	2.43820629229754	4.08155938237872	-7.22553634752338	2.50869882018049	-0.672646785520689	4.33777733139337	-3.68818510723989	4.38676026934068	3.61320582787548	4.63544390907117	0.575282580035694	3.29915041579412	-0.644081306824118	1.81697672521672	-18.9292238357055	-16.2892533662445	6.67618424122893	3.46864525196561	-4.71004647317753	10.994174802492	-10.0793395465205	0.708816067663723	-9.31724907846198	-0.470066114142688	-7.83934755863208	1.84469865683416	1.20558889955685
34	2.59018737874086	6.9001074882373	5.94773697566511	5.69630536003417	5.03394940158227	1.98189882972987	1	4.51877242342384	4.02598431605578	6.55172690684582	2.70980941278377	6.50025942397266	5.89528741090176	2.90011837177722	2.09950603661084	6.43981856647493	5.69515982867624	5.6577555161484	2.86898650269066	2.3526473745096	1.07709560059367	3.38084808118435	1.91654557468021	3.00001443780656	-6.85198597791139	4.79760427912259	0.477319994918703	4.49242516626477	0.613547812949994	0.333273487031755	3.30677340411304	2.72236559856976	-0.512721233897361	6.30798028386626	-0.0409873098689346	-1.43259266977975	-18.2286877044801	-16.1058363264576	6.74557905186349	4.17885864915684	-3.26257793165814	12.9945513111745	-12.1349197014183	0.890966923461707	12.1531647110687	-8.11455540054366	-1.62858208954371	3.83088112653761	-1.27059758936497
35	2.09164584992158	6.11081685804605	5.4456524062434	4.76438588010451	4.73923303124585	2.83701496176808	1.29695999829091	2.73671958632236	4.93412929811525	7	1.15950750518459	4.82102092440696	7	3.00320964636388	2.01643350229856	5.25919372539248	5.53893960071862	5.57393072899327	3.11521231851652	1.70821657133549	1.11100695823515	1.97988946982414	2.39460003158463	3.48147363198737	-7.50196726069868	5.62479165661325	1.31612742999876	4.42648792520094	-0.899370774246136	1.2429838129402	3.32647946254258	3.11791895209224	-0.779075784158673	6.09305403256905	-0.015682882102468	-0.815057070232144	-18.4536038023016	-16.1725628914104	6.59672173045142	5.11752859287916	-2.97511741482972	12.0373759954006	-11.8619734705985	5.89323732397266	12.1300181819498	-8.17957904693715	-0.416538373885449	2.75764716594715	-1.64137133556561
36	1.28125474442183	7	7	1	6.83859407461611	2.95228219658607	2.76197459409537	4.88607069336726	5.72939065381574	2.639299582364	2.06701466089858	6.71656398388637	5.95431834236532	1.79123072740967	6.42766510626401	5.23255258576498	6.21854345095909	4.94779746967528	5.8011444482904	3.02963437621398	1	5.5200661843269	2.06920060288893	1.55811501517039	-4.428385492381	5.00150124067289	2.10545698898295	5.34409268242865	-2.48397916558067	2.41198866299568	4.95668262586761	0.933311860685102	-2.00661897681844	4.43788049433255	-0.0959014668129578	1.6556418969575	-18.3318082846694	-16.1657822424835	5.71959644192821	4.31593466385475	-3.72665035087307	13.8845812046646	-6.24590884331399	4.15904751520254	-5.72400447910651	-8.71251889433748	-8.22075920601193	3.97580103628992	-1.53023594458261
37	1	5.21060625940851	5.52157366675361	1	5.24211986651744	3.21116316789251	1.48689843450497	3.33092566936419	5.9211305715674	2.87257449513627	2.50072620123209	2.13117583099095	7	7	1.74682443331103	6.30316930093225	2.90785011262371	3.27621833303793	4.27028264169677	1.73209203374943	1.17900138747897	1	1.50100306380358	5.21884445343735	-5.00504771812465	5.88125871708321	0.962413460166998	5.92314771915992	-2.03780282159309	1.88835418392536	3.86351051228669	3.26690698756581	1.17803078643695	4.18892437871251	-0.41446890920495	0.971051123502163	-18.9481975435691	-18.1831774187916	3.53184100235911	3.91197211822953	-2.59959427090233	11.5953352064519	-6.44357838398302	3.42269403930932	10.1744787867538	-7.64457638395915	-7.08895582478438	4.02171520310885	-2.48666423459012
38	2.9188042600577	5.32546746461258	4.58673331973369	4.25357384022575	5.90075699391127	1	1.82603431178623	4.67464535237179	3.27858415614147	2.33885118930599	1.20653160205671	1.3231105496771	3.69901503940373	6.1038509922601	1	4.81745499097596	2.70863592595749	5.26410557558482	7	3.01606939750928	2.99194387269406	1.16621679282904	3.49280775832559	2.04504736198155	-5.78724112084295	5.89104967934729	0.191886637528838	5.56221667932457	-1.9349103484592	1.3502305257048	1.50478469524723	5.84082779722849	1.28573722261141	6.44955897740027	-2.208983701358	0.409507299230079	-21.1372625354751	-15.9682791293092	4.5455608359338	5.14601433025899	-3.6875240653061	15.2139309930302	-7.67434841654012	3.73718684332978	-2.18825551935613	-4.73661196292934	4.19264179313894	1.29788569907643	-0.983637143747887
39	4.01471598175776	4.43368668247424	4.07415781732669	3.17887279894991	4.84894864773339	1.98213082610059	1.73389707796124	1.85041084265427	6.30465971868716	6.37096859431927	2.72340741178123	1.44201163912176	6.16820054753197	5.47799176416261	1	5.83575921064519	6.63786423183302	4.64888176434424	6.75294444268393	1.73336018424852	2.87434868868792	1.24883592844867	1	5.95968495000277	-11.7438397429555	1.15802786527421	0.659156270925517	2.73142454854207	-4.35291433016701	-0.452460823660569	3.59405771647949	4.85116385892454	0.980201974346727	1.73589120046282	1.37230195153347	0.70541017542068	-17.5689433263677	-15.5971729471858	0.906566176845393	5.29702856922002	-3.97002642405406	13.2697497964031	-9.75978930879999	4.4092760983317	-9.59778602261501	-10.1258605167703	-2.29912916568102	0.294826969894991	2.09144614826935
40	3.46168246792718	5.34423566575906	6.19131239522192	1.21662205922357	1.69646294763556	2.9734845870776	1	2.83456987738245	6.03721800916305	5.12442535640393	2.56333399544264	1.28719949886084	4.70456775112812	3.61836567536297	2.56997264516716	4.15186859858905	3.285863779326	7	3.9101005191521	4.49468293216286	3.65349160586817	4.07882338533374	1.6697010320166	1.93466369805767	-7.78540996483742	8.6460898569746	1.17874318660894	4.16672060352472	-3.83172128233428	2.20868183081296	2.36695885132307	3.23674656303888	0.16925569071101	6.21901980624797	-2.95505810189359	3.85249273384559	-19.3042996906281	-13.4161888178266	7.60806644532614	5.38009764689562	-3.0480831506145	13.7196502788647	-8.70919409255717	0.215565846801185	10.1624221494952	-8.98875035243973	-8.08413445359484	-1.71553338249781	-2.61017083778833
41	1.160420461322	4.63997275040793	5.97106143141724	3.58989843502647	1.10835413179457	2.44787856185324	1.68548800793878	3.68590213162391	4.45536103294566	6.04343819919591	1.38110542744995	2.60623507107863	5.48823925319479	4.04816722709046	3.97889411859853	6.88340885427958	3.78729674925906	1.67059375497011	4.20956229795699	1	1.81143059277004	3.01793292345566	4.10333547279802	7.16232072024782	-9.36847532984872	4.65596207949644	2.13445608578349	1.60989259712564	10.4862396962366	11.1782598146962	7.57405418816303	2.91079832307401	4.16385571820976	10.1410032034981	-1.90713977921972	-0.541551873699809	-5.79786569737646	-9.65769945224577	1.16380837809907	6.54168660918118	-2.4733056087289	0.996986987190745	-3.26191462271857	4.05518230655571	-1.68504214700748	-8.44708017000475	2.89117997246877	1.09940242791138	-1.76467233146932
42	1	5.56879866491633	5.7431940673221	1	5.9292474727744	2.69211978338074	1	1.01019517424727	6.41559661172773	4.44224731386714	2.26722095841951	3.56126086725792	6.10400749813853	5.746462147091	5.47718778126592	4.55303550957323	4.89051239740012	1	5.41046482840606	1.34467044005152	4.17255508679585	2.38477054687771	1.31237276371064	2.51595194988315	-13.2040649931219	2.45433693751673	-0.319950891289755	2.89218460864471	-1.54590315007738	-1.62341588882111	3.3584651134931	4.06574106540852	0.362643643046409	8.00561793033616	1.45978427092361	-1.95161913480011	-16.9015115646905	-14.4262355961222	3.78387094045279	4.04620724383679	-4.15743505380313	10.8506458150884	-8.72730752402842	4.52431339158236	-3.51737754576284	-5.79549862895058	-2.0557838796332	2.65914088451809	1.82132654265761
43	2.87627909106911	1.28360617266046	2.27167180381172	3.47044647211745	2.03680421781589	4.33638578198915	1.69146484365939	2.83860273676107	4.01129397064323	1.11798792820913	1.1829115858556	6.28869275788838	6.02791445026399	5.85985745858662	5.44075712578352	1.91961032678792	6.41164995262085	5.05054693835307	6.64977637969538	1	2.30321154399939	5.51642833123831	5.41141147739344	2.31676130952944	-12.4545310562434	-0.579547995483676	5.20074059289265	0.27855095824843	5.50819862890437	-0.206900777202279	3.91674257778033	2.78091965821671	0.679120036278246	10.3226019472898	0.380307569019795	1.21316627083828	-6.29095490263552	-13.7059371388704	3.12717483197903	8.38696386789866	-1.0391230315194	-0.719318864934341	-0.619051543362836	7.93826937584455	7.47675822863381	-8.97026740754593	3.98827535036004	2.01261454882955	-11.4859721393602
44	1.11318470423815	4.71613871017898	5.24910279013662	3.91261529584399	1	3.95271463205168	6.15450571349739	2.40396895584244	3.41765418397799	1.61458042856	2.63371038375897	1.14389570957945	5.88286827645692	5.91120146520087	7	7	5.3534454518874	1.54116223021615	4.64512429972886	1.19708679843528	1.62959595728027	1.95959886537512	3.54773021072252	6.56400554547977	-9.82323957179202	4.13334372865627	1.40743604522962	2.49530682833111	10.4848371217446	10.8353654797462	7.31730296961866	2.76274482218712	4.0182141909538	10.84389845642	-1.36316530500438	-0.74767287604621	-5.79441723941371	-9.84133876480792	1.01396201133365	6.00525316390068	-2.37539375354062	1.16828719386157	-2.7186253993616	3.10428988860369	9.77362130086426	-8.19317264975377	-8.45253522675022	5.20166450582543	-3.25577750354981
45	2.86653732089663	5.06946663276961	1.80852062360332	5.79306059978696	1.17630963396046	2.71537416231666	2.96937201963403	1	6.98019295744065	2.00336153797144	3.99924405781769	5.83680185557863	5.9578738799138	6.41639132999619	3.19330792765352	1.9185484716587	6.246056107188	6.57536308840206	2.52361683546244	1.05684386873431	1.12858962517723	6.19842764701577	5.62200083225648	0.502585920213431	-10.0308826671475	-1.41815365564888	5.26373924966129	0.804380337877483	8.04385801142591	2.25855977403884	3.17833607210094	1.94479641371491	0.979922435422693	11.9791223606011	-0.389467729552305	1.37867421729399	-5.21652157816964	-9.81210521127399	1.18396396626733	7.91897423286786	-3.77107885574809	1.18660721597576	-0.0138400639025699	2.6634779484303	-3.49626098600302	-6.50040452806461	-8.61417606109712	3.28864768477775	-5.8724215723626
46	1.57559046352188	4.81569160022073	6.1631628171294	4.91609832454884	1	1.40261888945506	4.15896186518719	1.33275807251415	5.65691952666454	5.59882246229617	1.28187505223336	2.3468359735468	6.9325047035619	7	3.37375512923728	6.08730680608632	5.62269484905496	1	5.34511381910348	1.0824449978819	1	3.99682570277908	2.54874754287169	7.00720681932942	-10.8023881695039	4.98580900219105	2.00624252387886	2.17452285083583	9.75756498034876	11.4216797033753	7.37596795137056	2.55907638286842	3.48875804300551	11.3660363111655	-1.22537505930056	-1.8400731301196	-4.20888265061305	-8.47682473426013	-1.64984310515205	4.44031789395812	-3.09607827330875	1.24774569951686	-1.9925968877581	2.64472743120833	-5.73746667360337	-0.882085741111333	3.81320795693734	1.11419114726979	-3.43104201034951
47	3.65282175835026	3.59605363339097	6.75297048282433	1	2.86215492376739	3.8428114141889	4.04211002906331	1.36148652064452	6.18337991817772	3.30667774994112	3.02562314355538	5.03704988921263	6.56459756529195	4.38458734012418	4.58147444501193	6.57395802664795	4.02561255915478	2.28638637845715	5.04741459425643	1	2.77808630225533	4.5987853451642	5.46994580056187	3.86231572918071	-9.11832233565311	4.51637772946232	0.149025528119365	6.58365746755974	-5.01804532763895	4.14118562600635	3.34577276166661	4.45689828063885	-0.458591810394944	5.8860692924757	-2.45161269123709	1.07985995149634	-16.5707704818348	-16.5333521826424	4.95486242611688	2.24355257685634	-3.295621338639	13.2678591230263	-10.3971619340568	6.5321266192998	-4.26402433998885	-14.0381514995261	-10.6050790006851	3.0880734063668	-1.35652117014883
48	1.55723922776958	5.82308338092697	7	1.84580339529357	6.07292425749858	2.68593631712555	1	3.60386706917897	4.95484558228435	3.31437141563384	1.9995383575196	1.57582286065303	4.75720723636334	3.05370473712067	1	5.49839622003092	6.02021701549807	6.12554120255915	5.34070466042949	3.16925849547459	4.26139204085089	1	3.28037731108546	5.273584030091	-5.3715774859166	6.31533880361696	-0.112788641567061	6.74304280404615	-2.85443273610873	3.18673055077996	2.78505525779777	4.74574338094453	2.52540504313415	3.69610019984674	0.05411182127946	-1.7762069082009	-17.076191197806	-17.9300789859384	4.02808258133976	5.03391599303916	-1.12324057463417	12.0016124145319	-6.41095050013262	2.98709410319643	11.3837240806512	-6.70778541048851	-10.6957235534557	0.322960171050635	-1.65396612964059
49	1	4.94130459431034	5.92352909197007	3.62640743514068	6.49964516570618	1	3.55718499128841	6.83831737717041	4.85101808798522	5.13178231671893	2.63577146905093	5.88847233929533	5.59313507444445	1	1.74080913027422	6.74622493630644	4.80469696693719	7	3.23726466954647	2.90469079413385	1.14765586948265	2.38764783034576	1	4.2906940647496	-3.80114205142565	5.03269141163122	0.266700189155668	5.6601442683922	-3.36557983460421	0.73506932871002	2.34975630971446	3.83352061370463	3.22535927993679	3.0863046354799	0.118433794399039	-1.236490690929	-15.7652785199558	-18.1775640681923	4.88188887507086	3.69944490215356	-0.628305667748194	12.0261059526643	-6.35089270720938	0.919859961350054	11.3044998426578	-0.83608174337126	-10.5664329773824	1.77221237612114	1.76955265528549
50	1	5.13953465469785	6.3822118295914	2.04588324704581	5.6081145563402	1	1.30389959143256	2.15403796018709	3.38216539886692	6.30969072525683	2.12265891367874	3.82396997898088	5.4709418357505	6.56644132109867	3.22391002760135	6.4598614651415	2.49594909000359	6.74647296367508	5.76915972462562	2.61394389764753	1	1.69279929236101	2.67949874913897	5.40726484944028	-5.22975371265479	5.29078459569178	0.0167548923830151	6.11121724985663	-2.31451381031609	1.42834794258173	3.46978204743092	4.49488080251989	2.21692143837398	3.98611967778451	-0.509486911676103	-0.300665894443036	-18.4120018084651	-17.922103682022	3.89260184269503	4.21375076017324	-2.86884186087275	12.4699134128502	-7.22896745327914	3.87394014732048	10.3972221719613	-9.19890933838781	-7.40619090529194	3.78897141150004	-2.76464765988903
51	1.47415615790873	5.25554077127284	5.99707750544912	1.57675084963255	5.73159916503092	2.01121991354838	1.25244324201901	1.1103997875979	6.48653984211778	4.85687887403026	2.11932978130073	6.41781882095725	6.07822477256173	4.66130206706289	2.41770098874668	7	4.3191427344177	7	4.95667505777188	1.52199532957677	2.0789641212817	5.51028733939094	2.8853786123694	4.09761028402662	-10.7247215071358	2.42858093059667	-0.0173743833996988	2.20128315838008	-3.35565625529428	-1.16756705647215	2.03615910301644	4.24291780257017	1.85700213152654	7.276539915482	0.583616668825776	-1.58933032605201	-17.865672265612	-14.5361562365575	4.52412951756971	3.74791610611901	-3.39625077572537	11.6656796884484	-10.8564197939001	2.89906342618487	-3.56820351682952	-10.7646660473322	-1.73669514507072	4.19160517084899	-0.540590167785001
52	3.18391807109319	3.66432093054977	4.57343058300397	4.6706791333906	3.51704427040981	1.65194461676193	3.63402314676539	1.5792459553325	7	2.19739138053912	1.43379301683823	2.0314725726817	3.03701123036334	1.15007979926801	4.30353930631529	6.61426286055554	1.47967475367863	4.31748592711839	4.74996485487321	6.08132463707028	1	2.03636382934475	2.2225488286337	5.71269400336436	-11.6055441550047	2.0107504536655	3.7133378846172	2.68608347024327	-2.98428119841078	-1.17818708321234	1.56305511743321	4.65650495281536	2.21719771161738	0.116407566781384	-0.416953729007066	-0.358601802192088	-18.3541012050864	-15.5702209839419	0.382408603475157	4.33783667334908	-5.0247013538177	11.4031458025952	-8.40848875008863	1.70881731122167	-4.89134934341902	-9.44035758675985	3.57449278407135	2.81971351266168	-3.05007150079709
53	2.58055315755238	5.79710566246769	5.50967512530208	3.90547827670996	4.41422409232696	5.30654294764455	2.33481412006181	5.90283576143037	6.43302728345066	5.78202182235784	2.0969541503614	2.86095156098164	6.77441228067223	4.25422024875532	4.05739584179538	5.54589468595517	3.42143939047689	4.62883998251032	6.54622627770887	1.35334700392674	2.22091740293917	2.23970737876673	1.80138866717448	5.16229575061428	-9.44998830102575	4.20622110963931	-0.293694454739584	4.30470069204881	-4.08975166178408	2.09419473507689	2.29783290764339	1.41141202377705	1.4303857826849	3.0963003937396	-0.861634452947771	2.11389517539246	-17.7449439578815	-13.5820132562024	5.96890862745207	6.46190313653975	-6.0244978509881	10.813655111655	-8.45800103181846	6.43762805200803	-5.43011745305215	-6.14838111874463	-7.65360430457835	1.17787583039032	-2.19284633667227
54	3.494163458835	6.57400639568946	6.81541130800672	5.8811470355088	3.19868327200278	2.00768070377217	1.91621990993736	2.5312936833644	7	1.96475296835674	1.3198282761218	1.49368087723113	7	5.95550350685256	5.76111092689325	1.89071296998475	6.94350392485407	6.28484731131994	4.57103628892127	1.27567989526404	1	1	1.195515539993	7.11040505523846	-12.9125746628031	2.40108688835672	7.1445929462112	8.17676089129458	3.76284711125781	1.80900941444969	3.50920548186955	1.3557786910554	-1.41657455846057	7.08973853299012	-4.87388579959131	-0.265728255378615	-18.2469582607542	-16.9139201467822	14.9920966114756	5.4581961107114	-2.43824076571347	0.780388762185143	-1.44003695841811	1.57728248566187	-2.36166401890229	-7.65011501809719	2.50294099370926	3.4313571817445	-0.503215806946738
55	6.5333139811387	5.79675748337655	2.83242942809784	5.43918860650599	2.60960540961948	1.22562589727807	2.8829098378125	3.67031719718611	5.92389602545845	5.61593338804872	5.23938552571822	1	5.46480563818055	3.69773589575232	5.35316414236283	2.10484706588503	5.90132166894714	6.85640783142242	6.05194141635247	1.51506209875408	3.88631055928678	3.21602594973314	4.42199786762636	2.16951231296322	-6.8907412446742	6.5534475408067	7.35127797597996	7.78846497233832	3.63545015655033	0.954249281590108	5.02175912133232	1.9750291761278	-2.77565678434815	4.64233648415141	-1.31118499500624	-0.286210806329944	-14.0028132544255	-17.5135669575351	16.1125585613499	2.47845628346211	1.35137702120346	2.38991899162857	-2.57653611673352	1.57013312591361	0.0197881475381481	-11.252361724382	-7.93691997776193	2.52006422437709	-11.9495305152356
56	1.15580232962985	4.88227837666633	7	5.3894059944447	1.60207859515267	1	3.60552977521624	1.88105968099399	6.93706253992039	5.24716020202452	2.0321972557609	1.97845809584655	7	6.44910962181441	2.96012849274064	5.54036344080441	5.04101080637932	3.67962706422859	4.86304262309139	1	1.38848124182793	4.05136796776326	3.28756610257649	6.5810880430708	-10.3182702281188	3.88571007142802	2.22215931644286	1.75315006725215	7.96273975056123	10.7122474043528	7.6835181281874	1.48594663476899	4.16287155862866	11.83556587906	-1.23495855849275	-0.925294645814976	-4.65549485075728	-9.21707558682864	-2.18547323730163	3.74921210017822	-2.37722590487276	2.73173501988313	-2.21643365249148	2.41037185200101	-1.17613715994641	-0.602328052563469	-7.90708885768671	1.22211374705124	-2.52353273894687
57	3.31468242845868	4.32326687969674	5.44416438141553	6.98956245675945	3.0420485746053	4.58515484303749	3.1974351326447	4.88629429591733	7	2.79445716532285	2.09001868314221	6.3809268932253	6.81750141788507	7	5.66679987866579	5.63299214326403	5.96947545141375	6.23869584057481	5.37047949899101	1.11100492272075	1.46854233553352	3.85796647488841	3.48742417558976	9.81575423422153	-10.5625713518489	2.15960011478469	5.47912035278746	8.22025379475899	4.40892133526639	2.58499533752627	3.36690421156813	1.89318560370854	-2.15249569288846	6.53321806797038	-4.09555379746469	-0.231065189900633	-18.1257658156169	-17.0536796334557	13.7185959591223	4.99725274689625	-1.98108100500278	2.49983610481456	-0.315642478523689	5.72828898471526	-11.9123476552485	-10.2123377284098	3.48888750004948	6.59211401212406	-0.94188801586538
58	4.06355359745588	6.16158400017028	6.73613250740008	1.17741161245947	1.57682268029438	3.33357281894113	1.65169460285655	4.29137172441924	4.83561525025152	5.9874942499486	2.29612214105473	3.97380207096136	3.24741928282931	3.86186129431426	2.3946019622972	6.43608636315623	3.66929828929796	5.15181639270978	5.61846990296475	4.47292791507955	4.19852533290315	4.6761801146971	2.40631248972165	1.87586363545537	-7.1521819538402	7.92786045246435	2.04383769903715	4.02799749575575	-3.3271998566552	2.20917282029298	1.85970948330979	3.33987806144136	1.83696752543277	5.87432343823624	-2.13733270104878	2.55101931329675	-19.2695668076071	-12.8909038996049	6.88685572341792	5.28202191157387	-2.22500365225725	13.4024225735183	-8.1205512950009	0.314887616358246	-3.84524341849983	-7.66417944701996	-3.52915223450348	0.981382568477061	1.16721880864478
59	3.96343459457371	6.98855217333202	6.30786934951891	2.45658865033298	5.994284409469	3.99540968541744	2.11119184232836	2.92701270237077	1.88002858116824	5.67820563910956	1.40791898940255	1.93339259580546	6.59153760801536	2.5670450584846	3.51551603667639	6.71013444962319	6.38152215654732	1.84947320744679	3.70283321584493	1	3.90330743955043	2.77569607284082	3.45143388210687	6.56296038356535	-8.16384485914474	12.508778658288	4.50628637974083	8.53310526631263	2.40408157845263	3.20547006656773	4.93616005561012	5.9894137644409	-7.62218736433774	3.50313196617689	-0.31729193096355	2.28178164955065	-12.4469017381922	-21.5733382203785	12.4805422444644	2.74080483868627	-0.758523845190688	1.376096425502	-2.56936980462127	3.06300743201171	-1.92323261468739	-8.82500727194751	-5.82545093719672	4.60677118441429	0.501682842881123
60	1	5.94588378596314	6.03329877179329	6.67632478221727	4.02963547393859	2.8649240292376	1.84524221493591	6.41650411203263	4.60822501184815	4.98670466829021	3.77912783080588	2.15355106553215	7	4.48193036888014	2.32630763614635	4.93812028448173	5.79920144938261	3.32324117072346	4.10233315364772	1.48002978133165	2.85616105401374	4.9649465409466	4.89226252322861	-0.691709196017686	-6.75507411369238	8.06354740643841	0.0370266717951774	7.42618652523085	0.382994792839613	0.740542435923236	6.44096028013282	5.09966775025653	0.321245157694055	3.07292578263099	-1.48918948688586	0.452691266589658	-20.6681783282217	-13.3422782144276	6.75737562076293	6.50911906662888	-2.97864092434275	12.2345071087078	-10.1906089271969	2.87449774428011	10.3776609177411	-6.26145633793008	-8.66499246439333	2.3619363071892	-1.95753338089326
61	5.80830264954796	5.94520650303926	7	3.16746379912592	4.2966501642828	1.71925802577552	4.2569049690901	7	6.38536101347358	6.08352041494483	5.08814660177111	3.08009205144372	6.02464302342463	3.65592261353849	4.95148130320789	4.97547291923822	5.45059614615291	5.52057559854464	6.79121841406997	2.34336375386037	3.25973294417556	1.24447630273036	3.25308161465016	1.92130439038414	-12.4353750532756	4.50227820522758	10.5638228477131	8.84406638480829	6.88344731177188	3.09402337399702	6.81122456040613	1.03232405951946	-4.00938755816417	4.29313710972969	2.33408782276272	1.79141205163208	-11.5707485289366	-16.5404807663781	14.6164649000705	3.36794261657147	2.00746651420455	0.236962610636644	-5.62961769536435	2.61565338769183	-6.6059670728493	-6.71074999670656	5.54022596831901	3.29064622656944	-8.9989296313591
62	1.40129154969397	6.75765305421267	5.28393244993118	6.59526115480473	2.46667790072405	1.77759028493884	7	1.206512781898	6.82755835321905	1	3.58145183124708	2.47491328977587	6.68488020364566	4.4540223400396	1	5.53288982234485	4.23134178960995	6.1938894234399	3.96214698039578	4.12016373669793	3.65779249893042	3.80148732293185	1.7860649697664	6.92986610910424	-11.2151716159563	5.0479524597007	1.73860846559323	2.91097998587021	6.08387929988938	11.0475136550031	7.82245426487575	3.75141764555699	6.00653476215249	13.444622189509	-1.73255241607079	-1.48280534072657	-0.0273291437759006	-10.7198811592223	2.82339726496844	6.11182501827359	-5.94823181664538	2.04478621867828	1.25470676063869	1.42764982438587	-4.04099387030788	-6.69177252741952	4.29042362881522	2.71278035846559	-8.5418550058604
63	4.5223128026029	6.58200713646257	6.5848318315288	2.21030538020835	5.88185962356533	3.17342631773069	4.64542739741053	2.01314117525982	6.09323971280229	7	2.72411675331705	4.65030319664565	7	2.13744098318174	2.68208625425864	4.92697268610528	5.69101531718236	1.92538703860193	3.46299545941765	1	4.2676995001479	1	2.27453874163703	6.33030998389804	-8.25144078068412	11.9920260541648	4.9653871198296	9.05490815681897	2.70759825578696	3.48359798583806	5.37369392591588	6.2939583184299	-7.46069254715044	2.19494445524476	-0.0794382448315309	2.3753222797647	-11.1302129516732	-21.7771087403135	12.3097467160249	2.24315755411145	-0.485424758494853	1.66854104238532	-2.85772327943694	1.81820051411879	-1.90780149969768	-8.10957118397558	-5.87359348635326	-1.32861425636867	-1.13379155902738
64	5.8868522991222	6.2205566553852	3.10913263609982	2.41809791348107	1	4.86825547460067	2.09114556329358	2.37294074222513	3.95680647951725	2.06960404997934	3.98703292753836	6.02042462821541	7	1.77520268923132	3.38048369228027	2.22777273674288	6.92498138861455	7	4.66332935396392	2.92204476553085	2.3621539964688	1.6705333298611	5.46920704220578	5.34723638318885	-14.66148915138	3.87555443649924	7.37498189654627	8.09826642806512	3.58333420097409	0.79632335722081	1.80585961566597	0.778331208748227	0.636406320562816	9.35605970127948	-3.90560640872428	3.6346044747389	-12.5344640001731	-18.5627482475957	10.89244366897	6.82093954219335	-1.00235023389059	-0.508709295225175	-3.66106360328531	5.16914754310023	6.34418433699503	-5.10108779884236	-10.1326462556833	3.47825473670072	-10.2581988532421
65	3.41196838633322	5.74559811837823	5.84846020723572	6.71312493584696	3.94284503317937	2.22608879842147	2.44414523139865	3.41407930865119	3.99752157439365	1.38686949660148	1.8598597578291	2.01741039974992	6.82638930818107	6.26614885087807	4.42461860072939	1.67521439251683	7	7	3.83570136072625	1.59285200293062	1	2.30541553146697	1.83093480984839	8.74211998915696	-11.6911471585969	2.12395656801824	6.99681790779498	8.25506294930836	3.49903999358538	0.28541959110046	3.92114574050986	0.507389080420932	-1.38430642844204	7.09118769828731	-3.76377511721433	0.147124953283659	-18.2760531090286	-17.8374585903968	14.459515777231	5.13072528284032	-2.66798846266083	1.03924678163715	-1.27331574339521	0.599817337375121	-2.00377690905005	-6.78135902055924	-10.9796916651208	3.36264286754313	-1.49164170647596
66	1	4.79674693061318	6.04059588132416	5.05213555871917	1	4.23930823467893	1.84924591692846	1.66697501893172	6.17241215598411	5.97700567135866	1.6627708668731	1.26879878353574	6.06631558979246	6.98261115823413	3.18532190034474	6.11259478197644	2.97513638864665	1.64532595726781	3.54018745015027	1.41289398715033	1.25521850870013	2.70858226651439	3.32223570390756	7.35514234077488	-11.189842122892	3.68232083635814	0.465214335264164	2.17830160718176	10.4830825110535	10.575360721303	7.62465081658913	2.76294374305586	4.20766188123902	10.3317696225578	-1.75945300245408	-1.22698151218799	-5.50391617518131	-9.73430009300028	0.70490328964914	5.67954656520543	-2.25607434815646	0.00556311087867345	-4.12929027583905	4.88663115612444	-1.2134475609334	-7.76560570305291	4.39106320045558	1.4164542447784	2.54679669462887
67	2.75239183610002	7	6.93268545646337	2.14090284791628	2.90846461654988	2.79776339697263	1.01140868269549	3.87349405306824	5.07412273430514	7	3.38501749961714	1.30815003688041	5.38577833181354	4.62585200789951	1	2.69776815210556	7	7	6.6086564854751	3.94175949469387	2.91663083835973	1.08952297632371	3.66639609970714	1.55329811171768	-8.01742591096072	8.50590510860003	1.48876992282367	2.768827209591	-3.6943967337038	2.27921265060823	1.28211102837221	4.09006620247688	-0.721760643281719	6.00939076208942	-0.598086438434167	3.9155770524366	-18.3015065688303	-13.7125360231054	8.40016382715258	5.49329978718742	-3.99955457992198	15.4039339534086	-9.69445691481234	-0.952646488724885	-4.63955494597214	-6.60705415875254	-10.0573324538375	-0.707718584785963	-10.0449081483257
68	3.91188110790842	3.53814166003393	3.26871737263457	4.26839813623141	4.68384138482902	1.95380367538816	6.63915625869018	3.86354056864343	7	1	1.61676245452735	6.07025444096701	3.73307215273167	6.25823571222808	1.29431198057303	6.76733094920388	1.81160496242263	6.63515722943652	6.70048996758769	6.0066117400626	2.08647490707028	2.51029965296368	3.44971418432266	4.8299471637055	-10.8525890552244	1.40929427671857	3.59452512107593	3.59260853837219	-3.0784827902633	-0.785514143740864	1.88942356277265	4.4301473425476	1.37810225482142	0.336227543971649	1.37181136584344	-0.716186905356696	-18.5172432423972	-15.5317609841831	0.341152722681146	5.06871855897559	-3.69061905937307	12.0797433488678	-9.31653461538498	2.87657454446715	-5.4893193030927	-10.7520970137436	4.75531249525368	2.35066616325804	2.20212872100589
69	1.36528027247518	5.65145495361754	4.73092380384478	1.21345252660096	7	4.13858161977088	1.41583926395885	1	5.69485387295781	6.92334789558785	1.50498929422488	6.5240055700221	5.64534391227536	2.70731053939726	1.98585154220468	5.50598069233119	3.96825211032017	5.23164395151606	5.11277173131441	5.75945309891672	1	4.54783586313793	1.83223747977605	4.14296041324008	-12.1095465931804	3.11257002187033	-0.00111649865247221	3.2226580668383	-2.26757989740081	0.00110187960603014	3.13987606322628	3.72991339115207	1.18671232929128	7.37375730284715	-0.637081352534772	-2.3588727137446	-18.1535780984539	-15.1799865430145	4.5705395698359	4.48208946256278	-2.8283849446828	12.669191438979	-9.87951037051337	2.69226767300573	-4.75543757821087	-9.32655918326167	-3.64214879491539	3.17908553594969	-2.43322444009635
70	4.61727262299531	7	5.45757805305448	2.11919468860219	4.99831571788611	4.70798796896371	1.28348850547688	5.33540055695536	6.26196635995198	5.27550203709369	2.97421988124337	3.74856735428049	4.48701597977263	6.8050697527758	6.6528507363977	6.11543469016169	6.40987688427931	6.93800264959463	3.1769578343473	5.36666155203171	4.0271362985673	5.7146266607185	1	0.479159814256672	-9.77219779730303	7.14519971319232	2.18316325815952	5.67923805424562	-2.99895576396229	1.87894961577463	3.94150426275387	1.88217341160901	0.65797757326652	6.588106216886	0.983190714402846	1.15369124338347	-19.6624548198707	-13.6923402671667	3.53843420874346	7.53956842992767	-1.12003672218201	12.6588259877002	-6.39773315922292	5.96080978336557	3.914669605928	-4.66290461997652	-11.5439889170589	-0.488190365968946	-7.3983698972823
71	2.58416165141152	4.98396281891013	7	5.82091382822056	4.23361408627725	1.31474679745824	4.05419980483804	4.94742643244856	5.94231933370863	5.79766845213688	2.1568965558587	7	7	6.53955703763229	1.42651138835912	1	7	4.42445338192666	7	1	4.67762854114564	2.35855711656807	2.89819735822894	0.873545987525302	-7.76637808552455	8.28725588976191	-0.833063627860119	6.60836271763812	-0.863827693187741	-1.57701315920878	3.50127669678698	4.70753518732155	-0.633905723461007	4.69569251317465	-1.19502547256557	0.240476945971244	-21.2725623268957	-12.9392615135929	5.43060366975417	7.02827692382453	-4.22734439140042	13.778458602951	-7.62899510349786	-0.107501688821511	-6.77569123919957	-7.61081777104677	-10.4273443812461	4.82981210504727	-5.45979423295259
72	3.50225086484384	3.03256289726258	6.43679744651624	1	3.66653199307772	3.41897372882543	3.40989847307816	1.41208955425658	5.33956687225756	7	1.55158915787298	1	5.75953663720143	3.64935146766805	4.25725726612377	6.94493471412206	3.63635838038715	1.64284799279504	6.53601956513534	1.05037171225211	1.70863198192891	4.1152691066068	3.48617375456687	2.96398971612286	-8.21737178886506	4.62698890602045	-0.0544298901564402	5.88478086161276	-4.34690654734959	4.69334318479375	3.39407672785446	4.14120655259904	-0.227251430717953	5.12594184574476	-1.97636173281472	0.632230591492182	-17.0091268827659	-16.8466503586836	4.20141566280485	2.35564449395917	-2.97388287751064	13.024324907724	-9.37931628184833	6.67051928899689	-3.13759307335881	-13.8330414925197	-9.32576081251978	3.7612698974726	-7.35861666741201
73	1.02937155007374	6.09397278077812	5.43424535976712	1.55297982396205	5.53674772878946	1.04932317318503	1	1.00623037435379	2.7041971420702	6.17821198406374	2.07200835252246	1	5.53670411989613	5.0157820721597	1.59369794690332	5.97176240273316	5.73806725611213	1	5.1859924862821	1.41121098571112	4.12694092279749	6.14769113123456	2.63750123953384	3.54132142838221	-12.3597760671158	2.4539132444798	0.32407372435697	3.65686617599571	-1.43728799268134	-0.549500002280158	2.18265930861758	3.7726462138691	-1.12513801489123	8.01755848113585	0.779100518010944	-1.61663980796038	-18.5110306489244	-14.7863145237994	4.54979432703533	3.48219011969467	-3.60390219014421	11.4641886207645	-8.07967441443348	1.23906298130082	-4.33034550996116	-11.2308527373777	-1.59382780581266	3.25506520712846	0.354071191754342
74	1	6.27451188670622	3.95760169404386	1	6.49414100481077	3.68710772117877	1.02345263810479	1	4.69084294813663	6.49600963988234	1.94579751462741	6.81097526278684	7	3.26853787639297	2.15754068783109	3.91168914214316	4.78122185511343	5.16653529293776	4.81742734280335	4.42962421749299	1.17077148567119	4.25376915293406	2.29505820884043	3.81445673581989	-12.567325891852	2.49347919012387	0.777001978878549	3.5576687353927	-1.5162777803568	-1.44559033068188	3.5008253532914	4.23064710406011	1.61232342714915	7.25699299858259	-1.17222510143153	-1.07042953717698	-18.1828532327726	-14.9416498552175	4.30966743005772	4.68973424979322	-3.00662345040283	11.6388243167537	-9.26275184831421	3.60452061166495	-5.30635259136452	-14.9143406204192	-0.756153936720865	3.72980349869535	-2.54373406314435
75	2.30093332120065	6.96938318297355	5.74640894631494	4.46439394503589	3.73671818641084	2.86524702823843	1.39932698432196	3.85943541494178	6.81337913270249	1.27518689061448	1.94999272472581	6.11427039655699	6.71561540638726	6.69625402961037	1.88971176645161	7	5.60184235024142	5.94497359765474	6.75074913707042	1.90726493048202	3.38673705527673	1.00406511720636	1	7.22705620650755	-10.7503511663607	8.3851435589816	4.73566741086078	6.4722633889313	5.32470096587316	3.42805021190659	6.34621585167114	4.11971328817514	-7.47190931832511	2.70106914884963	-0.472633731437178	2.79662244414607	-13.5372669342821	-20.9558113303317	13.7680216302274	3.85790169264312	-2.76849429647402	3.17750658594046	1.3310107006344	0.690762091587816	-2.12954298651099	-5.5108540257643	-7.58483504600825	1.50863819583844	-5.38668684471218
76	4.06972960398343	5.96023112280812	6.8593459490985	6.70918490939696	1.91260627947287	2.06742823610234	6.64815445601643	7	4.09486486468631	2.7404154120432	1	3.43940300844763	6.99894351790806	6.11213654293094	4.57603063544488	6.22331175809041	1.99694897680965	4.37685276994568	4.52635918348863	1.19070172608439	1.70291434406221	4.69514653068922	3.78998423994745	9.41313070574777	-7.51225804976389	5.94683898197511	2.16661564729074	5.62791538333978	1.84829088983669	3.59632787368882	-1.63820021264325	1.61210328197762	1.5102286666899	8.40599989720501	-2.83451642370285	0.981847473906613	-19.7492985670013	-14.8007885331266	3.04413095144953	5.08696340418774	1.39943982118466	6.03730462504425	-7.97009180665228	0.973465529322674	-0.584626642312438	-8.22383231836809	-10.2153923267155	2.76176296742614	-2.32453547290172
77	3.57386866868034	6.59034191744643	5.50296806723772	1	5.41866118624453	1.68741974492978	3.19811543588025	1.81235517926803	6.85612717240806	3.81424704040268	2.97124575070126	1.92185154413539	4.36490071773928	6.95183266821935	4.96405947690928	3.09520544415188	6.61517801915011	1.84027536128977	6.68278386131668	1.49182223409809	1	2.44516466761225	2.10900096277677	3.72378999398789	-7.37662703424214	2.59206374834898	-2.38420080253237	4.91470606202433	-1.48376438390606	2.09493856769155	1.96862351435913	3.29697204115562	-3.35103557673669	5.87197416769586	-0.476032013228123	-2.69058470926354	-19.3945701725213	-15.8885750356969	7.88885251065948	7.07152308713372	-4.80338674428305	11.8168819044084	-11.2343730023053	2.79881120033531	-3.44907660390014	-2.48144860258542	-9.74581678368147	2.58929941733267	-10.8556376759843
78	3.75829285538832	6.72041199460855	5.52059090673395	6.340335634699	4.69732854860345	2.89743288552798	6.41608849436579	5.86996375496784	4.24320952458366	1	1.82585119583184	3.62334460180648	6.00837550103804	6.22740534623502	2.02198669762236	5.13204611186186	5.82745941383059	3.69120313358537	2.43525374051055	1	1.29027315552294	3.30738430503507	2.38570242688259	2.18550829827937	-7.0487410173801	4.82167224735537	0.360923679891754	4.64029498160015	-1.05377280305858	1.89700141863151	3.02399766082065	7.17854222632787	0.846945764488133	6.006787832433	0.629993429801774	0.357142164524251	-21.7529351063928	-16.466296373074	3.82437132532595	4.81392971421792	-3.61046414833158	13.866027681344	-7.93106061041244	1.04599055022974	-3.4574824199032	-5.83957763485207	4.51578517846983	5.55532830314305	-2.72077887187674
79	3.25462598695895	6.23389362712031	5.21030705028861	3.94645304775191	1.26584788754573	4.82512473862652	4.06172888067674	3.90321092084238	4.58921467242425	5.44473118252658	3.11517126534223	3.36179917177228	3.64378214039492	7	3.8817554104129	5.06223763898526	2.12497237276329	4.24728143147387	4.85635341726902	2.81748686726982	3.0431638732368	2.41368639863295	6.25590441905059	3.13650287463535	-10.6236122132095	9.35772683411446	4.04788374563238	5.41157176567736	2.59359799909588	5.26303008490128	1.49986616755758	8.39193802131995	-8.5252018344202	9.27204999363079	-0.0131228828301233	-0.844924620740621	-14.3914627409945	-14.229509336881	12.769580284078	1.0120455211931	-0.213779569471663	1.01216701451377	-1.51018088580602	2.76984098753707	-2.37169112073948	-11.1165060498013	4.10337536818304	4.09990958408475	-2.08156762380072
80	3.6589843845828	5.65983510673765	1.8355953419166	5.5477512908054	1.08698467858862	1.80182571773906	2.48773145948713	6.38941150768651	7	3.35847502757635	2.9785609064972	2.51987819229709	5.83853779348417	7	4.79697506154577	6.04641202220014	3.66767157433796	3.62238278122466	5.50252532167444	1.25203869591819	2.82398383491577	4.30945959178966	3.9803848478721	-0.208806094995736	-9.30309449746555	6.99077007696435	8.26801661564331	9.61816468500813	5.09402072028362	2.109319896902	3.71415950537758	1.89291420332238	-3.58242531998451	4.42555513541335	1.43256092212353	0.196571876023579	-10.6250273979289	-16.8924210766627	15.5600929455641	3.03643820261217	0.652619404521431	2.52658298285172	-2.25794392753033	-0.0642043463725069	-2.61063183582856	-5.08418877605701	5.03023436777988	2.35072754464439	-0.925572092800012
81	1.91512303236897	5.54826110537041	5.72643644765387	6.60209834623223	3.47045796421098	2.53039999621335	3.48459518357856	2.96171438092203	3.9354948381619	4.15564379023495	1	1	6.13572322425211	6.41748353388463	6.55364674929999	1.16146175856551	4.49627290366864	6.10327121928975	7	1.84338399563991	4.25610983685517	1.20411281550301	1.0608479793476	7.31600776173618	-11.4888096169813	5.64123801590683	1.08608169196639	4.0602143306255	6.26726848598597	9.38219717998541	10.0768449211846	1.1824864010589	4.35900235496669	12.6887032831942	-1.84385328717664	-1.92776157266376	-1.76407930503331	-8.97043651100113	2.22322116181778	5.69195836335375	-4.20627644436236	0.658178138811143	-0.20122392842932	1.54774471116946	-2.06982567241893	-0.601596634595758	-9.27751944624422	2.84953723703021	-4.76212913101512
82	4.03213662701026	4.26596053835347	4.16026243338026	2.77974939126262	3.99561685257738	2.18422533340737	7	1.85285078485042	6.39203050748653	4.33041887698125	2.79990123290722	5.35649419613916	6.27403970000183	3.79798312921469	4.87226400113616	5.53297098844619	6.64544838208801	4.66193614759954	7	2.03724666839218	2.20318350504303	1.80987089041611	1.87405449610757	5.56728199327563	-11.3129385566124	2.71058052583949	2.38212423680064	3.77240013521396	-3.69121199722688	-0.209559747158913	2.90239999813317	5.31969427127443	1.28898557607688	1.65167175209838	0.548917472398879	1.71809704365657	-17.9247181306888	-15.1067900360355	0.640742717614459	5.34897911082489	-2.70506121827345	13.200758192462	-9.13948942766527	4.04717824881087	-8.43590714662107	-10.8730558666063	5.85086729161408	0.687969785323152	1.83336985736741
83	4.85657175900761	4.26390682890712	4.89692093925088	3.61677397722067	1.04359551788318	3.95563218973251	1	6.8027508550918	5.62787066335786	6.37258197602823	6.23080070728046	1.87117353343367	3.65616110053411	2.57053447228948	6.23179092470482	1	7	4.16558851992008	3.24819035758129	1.21435581337734	1.02322112677786	6.81981933436041	3.98926658921046	-0.236944372744841	-9.39162764769384	6.71639093540983	6.15359950631091	10.1582643292832	5.67158054813798	1.95285556731444	10.0615176211847	2.09457785741108	-4.04845877796926	4.88350452631876	-3.13350499998349	0.0258739915404335	-12.9377056281273	-17.4878778838197	18.8399184209446	1.62701803955909	2.00117666575124	-0.605702500543056	-4.10519483084132	6.56760643174895	-0.329710214707467	-4.30544659449942	4.88440610886069	3.29491303760581	-2.98720165645621
84	3.50342910593546	3.34800947432	3.93564759731544	4.50237521382936	4.19682931009106	1.25649478843456	4.25056905817813	1.8055463464076	6.83218578719406	1.21983995800304	1.14285245099931	5.61163296246833	3.00261206817829	6.90282339416092	1.10452594978967	6.15445982457241	2.43212964469576	7	7	2.40061669051306	1.20731932359783	2.53537824938508	3.64316371506601	5.57167496350859	-10.6878144220681	1.45298234769372	3.98090620768572	2.60650378754018	-3.3350729881403	0.153974500426387	1.99101859228658	3.63676922126991	1.19923217489616	-0.196723329370921	0.124235655673847	-0.284246301630318	-20.0407619187579	-16.2519077261821	0.664062054991318	4.68149938949177	-4.54806214608708	11.9572432419166	-9.36205970711712	2.77166412682118	-5.53509694945136	-10.6006173473573	3.33571538984005	3.27098746174038	1.34849596501443
85	5.56070202299355	7	2.20861172755731	3.5020034472568	1	2.90585502365975	3.44432175955294	5.66843222301862	4.72933388841706	1.01558140717575	7	5.29064366486342	6.66776743000529	6.76727234217589	6.69183791725067	2.05515601277847	5.76883550756153	4.72077695999874	2.06010928075903	1.31494390750443	2.18590292016187	1.91414109015841	6.5400070289601	5.66079477146957	-14.0291542746546	3.24567035825499	8.11352542606394	6.67281615675987	2.37833220679137	1.49757156456367	2.03949802239874	2.02489695303381	1.21537578636558	8.45340676879091	-4.95807799189421	3.76227017376042	-13.7453945573255	-17.6345791707783	11.2097156257436	6.3555644731855	-2.88998276804135	0.76839495460439	-2.71131300233827	4.95997317502883	0.231341810715943	-10.353984594834	-10.0470374166895	5.34418967703564	-11.0832184212082
86	1.62811552265893	5.13471637293863	4.63813237935955	4.79450530461836	2.06984995211839	2.61080921297066	3.12686652931972	1.7616960167252	6.58099462086613	7	2.24680734861773	3.90041645274739	4.21332223189447	7	7	3.30048561411775	1.1815721450876	2.62134726976628	6.19591524030456	1	1.42013466013251	4.37227810220413	1.69439307378237	5.5063180040782	-15.2808078039581	3.67456985801044	1.52611394900675	5.65355198857845	2.15084130392088	-1.16230172633792	-1.65742784757606	2.18221446052409	0.0380490848413234	5.65435917919289	0.358754571046796	8.28109813713872	-21.2405825403641	-14.933604642997	0.378821562417041	8.24315560726863	-5.94065170982618	2.73417983922971	-8.00913848760918	-0.0650601494649013	10.6395587634079	0.0337966454043355	-6.9824789596734	6.18543834661981	1.59939486471989
87	6.74485238455545	5.38913927608867	7	2.34872283299556	2.90621755346813	4.1238083148362	5.35899875141383	2.90391377793213	7	1.30016709679116	1	1.47592344004981	3.46082378843551	1.88631009989496	1	6.14811359301361	5.2057760232842	6.14327892240653	5.88359303761104	3.61057448608151	1.80356537786773	2.80490761813828	1.48938708716242	0.519018702429882	-9.82661717808654	3.2593960384605	8.5222530077484	9.97545683832329	6.37441232594247	4.78649640845664	8.85367200179035	0.671715736667302	-3.28515791773436	3.86005379501777	1.43280110181625	2.799885298731	-12.8492213847469	-13.949238203616	13.6290099941739	2.83094017822859	3.04054953041767	0.687733250724566	-4.41868091149466	0.410030130619758	-0.943942841775491	-13.7625002218195	-8.89996428935809	4.06955228961181	1.39390867661809
88	1.80828716914165	5.89110214465591	5.4531183613422	6.60345498502412	6.77636879154668	1.74135416262318	4.93995978767635	5.39751532259616	4.4740852972379	3.84827697905406	5.52504279638619	6.23844148552126	5.78099770241172	3.04645554672929	1	5.69615184211927	5.60631587935876	1.37161124919198	2.92403024274937	2.2496511090599	4.16461275789473	4.75530939554026	2.9498918677583	3.96692907842098	-6.4996640642551	7.24000600738599	2.50658465546878	5.94648070401332	-1.5776832176921	0.972898047152532	2.34966366073531	6.16766048744412	-0.792220203122886	5.39523506435255	0.204520529974653	1.84702611240735	-21.3866583808262	-15.1676128338133	3.07960009689689	4.58250286069209	-2.63561681444968	13.9272374290404	-8.23652953864581	4.99634883237356	11.7824221198304	-8.96839462873529	-9.09034446111939	-0.324240327901062	-0.673335455925194
89	1.39152779580517	7	5.8989243723994	6.57374381797181	3.03946730920278	1.50823897705127	1	1	6.09961637244474	1.65126560337469	1.63420312901157	1.13988519881944	7	4.61954897509189	1.55011536374266	2.90414094727598	3.66385212450793	5.34446343064778	5.88483211811156	3.12362024019343	1.44791521507583	4.02547500955766	1	6.81817900732148	-10.8247639718717	3.54772351156872	1.82361374374453	2.06912458360462	6.98423292160671	10.4970683093511	8.00964503381822	4.32997625047414	6.07626246631129	12.2182643449587	-2.27473331958463	-1.71096679084362	-0.720047857477309	-9.8127219922236	3.95185427149749	6.31237355092946	-4.3893046265823	0.554258088231083	-0.367959425552412	1.50816993841238	-0.324080158993824	-5.28794375358464	4.56577998066005	3.74984069179026	1.81976404381102
90	4.32617533285632	7	6.38918022385308	3.15085463771254	4.25061715228244	2.00331383866012	2.05268847654646	6.66640883876522	2.7138534988582	6.33029210830927	2.16727027429824	3.41623913890301	4.92377094165085	4.13222339384085	3.55828811787397	4.79241517825569	2.82266640340006	6.52449079159667	7	6.0459825015072	2.7271831058631	1.93577271613426	4.06838551143571	5.02690080725065	-7.35965492042862	5.33246832691112	1.24391945218306	5.73547690328703	-2.03287082991616	1.77774949989452	2.65312669848843	4.11733806781638	-2.04196918222885	6.61031600876966	-0.553408370423801	-3.88771814710069	-21.8639023031742	-16.293233682384	8.44458008320839	8.25299608745799	-4.30550362732442	12.7752348063094	-11.0998335550973	-0.469324510792241	10.2394806706934	-6.04796533339255	-9.66200354815625	5.7382464261459	-2.75756105645977
91	3.65121268434936	5.1006219200054	4.45658126697378	4.14441618893672	1.86291304272403	2.39583869441128	1.73822426269553	1.7506036967056	4.79681721026222	1	4.3667040346434	6.50746432860022	4.23382724994523	3.80692906267807	7	1	5.50633031408917	6.24989726784567	1.48560275506944	1.75538018070761	1.59549374240122	5.45161224258242	4.10434829136656	-0.76829131895986	-9.87062690272914	6.9583437715217	7.17415217766281	11.4284102507453	4.65424372995409	1.76400615528477	8.82526841190035	1.86531955436914	-4.84018009676858	4.81481917426028	-2.99675834485833	0.613179896630648	-13.2019172328246	-17.3758518269493	18.7870349302851	1.90760647881451	2.40976105290804	-0.407513832542557	-4.19272347142831	5.18804177584021	-0.371488042888622	-13.9276903510424	4.38142833095155	3.21030269018991	0.0823931884858325
92	6.35969235485437	6.98771267174472	6.95345861395963	4.61945695719992	2.03644830234572	2.00847047724416	6.46024918348455	6.51467705479563	5.38226235070459	1.54294318563411	2.88279669593953	2.09898807517625	6.97983415373238	1	1.55726467044516	5.19518033282471	7	1.81772474290714	5.84454658355733	2.20619702925544	3.11211043349441	3.74061850682253	1.69660364455903	3.07729625684045	-12.4125162017931	4.09353922842121	9.69016845011092	10.8448772865577	6.35622237789131	3.05266410930039	5.76858407263579	1.04271274998079	-4.64657142108918	5.21008601871547	1.79038620027152	1.98360411187211	-11.5273331786005	-16.2908620635362	12.8682140588642	3.52490447913278	2.66539905676599	0.393253160278362	-4.4270638696666	3.52202288033871	-5.66351838205193	-8.6743701788375	-12.88215488934	1.58685455544569	-9.55132516433717
93	1.13978228854535	7	5.78027236403592	6.73934906075633	2.6046076046336	1.89572213834785	2.84028277730758	1.34233329117939	3.30754222492247	3.75130751772338	1	2.76392105029481	7	6.19040104702206	1	2.49624312153532	3.61782927924272	6.38392837031983	2.65130306888498	4.52306203066521	6.30783311729063	4.91219155729125	2.88975320936725	7.91782812394498	-10.0116153167322	4.59758064656479	0.752247572771161	2.97348086538278	7.16575895035934	11.0157524705323	7.78801032389775	2.83419502370183	5.22056228627016	13.8030928047288	-1.89274998426544	-2.83597741164389	-2.33405792730019	-9.54355834250923	3.76472997355781	6.13414823964562	-4.98275141987546	0.428812404276583	0.161062528557716	1.63874306565449	-6.53509041680174	-3.82228778436415	-2.16333746906411	1.46413724051375	-4.15809090584276
94	6.19184610287358	5.11879084049139	4.75926104921852	2.60628803767192	1.92946325719494	4.2396024710088	1	1	3.59492844473174	1	2.81566482333871	2.92525764529428	2.70239815533311	6.91535174819489	4.38106955957454	2.49347315570233	6.7914398080928	1.87105356794545	4.55304570902031	1.82796413149167	1.19782151902891	5.09162358625348	5.82194972406926	0.683450803794355	-8.28327996905888	4.19152849614126	9.93528403927039	11.0854624462995	8.26734842354348	3.04309808078521	5.89078473858524	0.10619757027578	-4.36691285933218	3.55619056546185	0.499984812446628	0.950907313348685	-12.8115061787578	-15.4417220927543	13.6097674941767	2.61695553173728	2.93416693276465	1.9660315450532	-4.68423759042067	1.19474334622553	-1.3727317674932	-11.4652248499091	-2.17918848453197	4.17343135971972	-3.72925972191206
95	3.66444882569998	5.76156966589228	5.45666343364406	7	3.32086868785958	2.55471664423859	1.18478235985475	6.41053029798798	7	1.72178252446685	3.46864641819728	6.16487974838474	6.55722145746221	5.17247297526844	1.43059495385687	2.90939767846982	6.52250785036893	5.84347245040726	7	5.39930036936363	1	1	1.34753718808634	9.44257067859385	-11.1401454436192	1.78523708250882	5.23403297542424	8.3384991070807	3.52412670549418	2.58666680294744	3.22657384705737	2.06592024928702	-3.28485333804973	6.83298364123076	-3.99834268171445	0.566730481706543	-17.8364443789684	-17.9238313372887	13.5148782874339	5.65566155066438	-2.35556308204219	1.77830029693756	-0.63379566373623	6.02653321821243	0.290673866245988	-6.07055935428794	3.35974253508033	7.20428389152381	-0.553555567573008
96	6.80535203824351	2.81550819190355	3.29878048199231	1.24894697675376	6.44909368210482	3.37071388490815	5.53599705492338	5.03066216771763	6.2927956370794	2.0557169113245	1.3673432882255	1	6.88954703969822	1	2.86702659337505	4.98710291473268	4.59810114604975	3.82866276760933	4.27914723010529	6.07520149139243	3.46928694302952	3.83976169295658	3.04945239512373	3.63116593225943	5.75448804569569	-1.8116921793099	-12.6727656970489	4.998543823944	7.57366764458094	-11.9313700478103	8.4013139587716	7.71504523735209	-3.13556593889511	-7.65046574703235	-11.495556389236	3.96187541608326	-3.05456762261435	-5.9660152501046	12.0546631028536	4.27355837388939	11.1613072555755	3.52704431174965	-2.04946713448467	3.83162902788583	-2.07897987973468	-8.03685915917761	5.3616022747359	3.84780778749183	-5.50526147878487
97	5.68905548075207	4.04063523013295	6.77459471617501	1.43816098111352	2.2731120032467	3.33576871739582	1.89075108685422	2.8037749452074	3.58837544595306	7	1.33434433915877	1.31587022319769	6.69769594206542	6.54781500577935	2.39853796036722	6.63810246676386	6.19892263008307	6.88661378442868	4.94427754964864	2.5276593778761	1.17838962422426	1.01780993096582	1.63619812779012	1.89360335433245	7.47752747242399	-4.43419363506127	-7.54641576679319	5.74711988149531	14.7747526767042	-5.80924600894164	1.42295959561468	5.70218728535389	5.24835870338152	-4.3227925234732	-7.6441255480234	0.851384061019701	-1.10335195297596	-0.294617000995231	8.12201549168399	6.36593651779283	10.3645006978352	-3.64646503097913	4.16680822929882	4.75469688308656	-1.40987742531048	-7.3087913873751	-7.65004086736024	3.73924081616785	-2.61347575120475
98	4.54036442162844	3.11410569126746	3.01673743475599	1.84502698779259	4.1728544929227	2.50280382871396	6.03258181331612	3.94746619351832	5.45875878198601	7	1.07470294785487	2.22998926675871	6.77924740161207	2.37590831023323	4.41682161552335	3.08769761564701	4.98376999016644	4.90272284586131	5.8150857204783	3.94086360863649	2.14850965661914	2.63591626963434	2.99463906084993	-2.21404587421145	4.1414329905386	-1.49904225647267	-2.22060048729437	4.72525420720263	11.6464731664749	-4.54695668311251	1.445475381867	6.41818719309944	8.01670750788448	-0.750998745102551	-0.123797865767669	4.23152116358175	-2.40543796390559	-5.192917376141	8.3273326625444	1.79974325639375	5.52965077823568	-1.62764174040298	2.46646270091723	1.74377146494233	-2.51192321648224	-8.46256904359361	-5.49974836358097	3.01993409824214	1.48167727289112
99	3.67538436372694	4.60219764761554	1	2.9006065396924	5.66383805670664	1.70756321950494	4.56997288883891	5.86160941566996	7	5.70923094344382	2.32093673416455	3.15990562966197	5.97419509304505	3.45691664599097	2.05730716421285	3.16737962072531	5.17898632924225	3.73632068599469	3.31044464834748	2.62809740331089	1.81557394194283	1.37249736898911	3.52170174588461	0.216400213373447	2.46389809122927	-5.51327323051818	-13.9438993217504	7.95868692209064	9.28273502813899	-11.8417216141462	3.55513817491723	6.9764858774049	-3.95707246681491	-8.00235685581422	-11.8957919286652	1.47753418418474	0.653463043652507	-0.917080465501726	8.16261421311022	4.79848010112578	16.4425091344325	7.43489895986349	-3.13414023095908	3.4260260432793	-1.68644607898441	-7.04470608611418	-7.17785049883532	2.07667791876012	-3.41796649660106
100	5.16003904815991	3.40831052607957	4.68301422632832	1	4.78060114420808	3.51855276031244	1.48707183296277	4.5950234373923	7	5.99964990793392	1	1.54879214575055	6.09738868395564	5.52634121624875	5.84967781545104	5.81904383387856	5.66245302546877	5.14669095759393	6.09741094188966	3.80343158940112	2.66468190464921	7	4.40726042180768	1.91752731029927	6.88755662758139	-4.38724301744798	-5.09690992755864	3.81771441063972	14.3986583675439	-6.28787766518958	3.41364938217893	5.76320786947237	5.44683262502987	-2.6441009717897	-8.77813393992057	2.65426141114442	-2.00458504905988	-3.08138568272999	10.0174669884727	3.66648578017666	8.4303958686367	-3.35160754058311	2.13057868014522	5.73777486339482	-3.15761307498961	-14.8203004064312	-5.6268553498236	2.44851174911369	2.23896360983787
101	7	4.9181801484322	5.76905484303505	1	6.69170882394041	2.8090392441159	2.57122636583516	2.74160697549364	7	2.45025693143942	1	2.13020579740312	5.34333463553786	7	3.12467982387134	6.34210978882644	5.23014802080897	6.94113565627413	5.71218057105614	1.6025359864729	2.28595704795586	2.45012067587147	1	1.36909708709859	3.68464900385904	-0.758644574931754	-2.20857129046928	4.43144756304348	11.6420457261721	-3.78519395953607	1.84562154118807	5.28592342557346	6.70404281622957	0.0851793711797508	-9.28639854186147	-1.2220232591741	0.648403929590487	-1.23067207307525	7.69269241585988	6.4762044409147	9.76049573940248	-1.03166175311469	1.07692584665328	0.0108291333257486	-8.05634199427403	-15.3854233165798	-6.63397822695925	3.98005725471324	0.0992397874627136
102	5.98512350069	5.52075534356917	1.43683560659753	5.5246903564169	7	4.33398321854228	3.73710229377238	1.42127481586139	7	2.26941067572604	2.2524761572869	2.47854178907929	4.85740978002448	5.74775426267208	2.89782246390028	5.37439510469586	5.3057416471164	3.01408239788094	5.18061709627305	3.10446925551421	2.60272618741626	2.04778294585557	1.34856102333023	0.776173932550897	2.09417691889207	-5.01762792489825	-10.3220756851826	7.73392996410578	11.0650875523864	-12.0149134231069	3.88666715502529	7.79042034484751	-1.93896447566963	-8.48422428217633	-12.2945092868815	4.84850806852667	1.11257369865567	-1.61163423759984	8.52365901332576	5.83730146897197	15.2165641782108	6.41738232374767	-3.65128256596884	2.71064719236295	-3.00921762314493	-0.856938019750914	-6.00389114524087	5.27821374175003	-0.555702364309851
103	4.24637165238085	5.77645200117783	1.94553253826759	3.70401810384997	6.91293391968039	3.48255646856561	2.57035524119683	6.42747871010009	3.99056705310959	4.73038191870118	3.75971251441596	5.15188098510561	4.08175358328914	5.01851780257981	2.25547335989249	2.51108076261624	3.60478725578473	4.8400890176802	6.69029442997107	2.62621804307275	2.18540894032849	2.94856144050608	2.77021759638539	-0.149678890463824	2.64829224155945	-7.24589103898611	-11.6651199339988	6.86056976493149	9.59983010265888	-13.4782734785559	6.53980320552378	6.24296206856205	-2.54044434306351	-6.28985222839997	-10.5468931356977	3.60830406903281	0.734965517116441	-0.249134641699478	5.91080218114249	5.5682024506861	16.096778569366	6.46821656789209	-2.80319027714746	-0.947653326354729	-0.410192456167803	-14.4029935905352	-8.48770058180178	3.46796054568921	-2.67477047989577
104	4.48310971688007	5.55293908944283	1	7	6.5345953012199	3.44420094245657	3.43696221567061	6.23136765816256	5.41265615357925	1.3248329312004	6.76175913701374	5.80313004411329	7	6.172125807391	6.32434506071498	2.93877695022244	7	4.91517914010444	2.71515898157074	1.30116637290342	1.62725702942328	1.39346990634305	5.44701238952833	3.53570973307735	2.73791874009317	-6.65477269701535	-15.2692667197754	5.05432975953323	10.0771058029466	-13.7975929354745	3.81585618505684	4.48203435261194	0.589228750518507	-12.2046476696429	-9.99848644741338	7.50730980332789	0.369983380719845	2.32140000683738	7.42133507760382	4.26198702456853	13.367847964594	4.82582432078374	-2.93200189184334	5.5842206145127	0.117479418552425	-1.21599190101499	-10.8306892535381	1.58412406432628	-1.73127279078043
105	7	6.48142223006656	2.16965406772398	1.7843814867805	2.89898210277167	2.34128501093354	2.77061232225579	3.96832567861336	7	6.34881669063866	2.59709511131898	1.80962569593877	6.1764813621821	4.37911851659461	7	7	5.12196248741575	5.69957190008784	4.54507822533131	2.3644642481818	6.13585205111357	2.53323398418648	2.39410642689027	-0.00842364120709393	9.15499207344808	-2.67066999298232	-11.6925347080441	1.38027860027828	13.9866414941034	-7.86871887838399	0.0852289910026166	3.54231589331155	6.29367694647085	0.238351660282802	-6.47274433699525	0.232147673138864	1.70225550236868	0.484847679155191	7.76076498446875	3.52146873397849	8.32061691166502	-1.99009217523328	0.0590363758522647	3.32184913910862	-9.18720179056759	3.18159615449	-4.43440043221829	1.89422505769597	-1.64695487468114
106	4.83588761600335	5.80380838158009	6.82180676477899	1.60929138299424	4.06703516653293	4.79148631208576	2.30773456605651	3.23173376789547	4.35763556756323	4.91229063048472	1.63624025658336	2.50566856279691	4.41309322282416	5.8229097088054	1.34172616933892	5.80561283660991	4.78486222962335	6.19103507981399	7	4.64876656449653	1.91395608833218	2.22550564606362	2.06350479788831	-0.625478942475525	4.71872858132396	-0.814099673521108	-2.43318955450696	5.62872175000776	15.8900964263005	-7.61595769706877	-0.251873361126	7.1532834745914	3.18886777797765	1.81171130195366	-7.95465529018082	3.53982180379745	3.55496150031884	-1.89453109303842	6.17709100175461	2.04474862163128	9.87211457095292	-0.335023653208471	5.49299521770758	1.7914990856235	9.3670262384849	-5.17592947467926	-7.45247159328416	1.90323169732607	-5.14007692959802
107	5.91216516525884	6.97621613728652	2.00418374356172	4.78188576864498	6.20844552024358	4.06719953919701	3.1794112963406	1.46884139179128	3.39127012775989	7	3.51641199040884	2.4664140969522	6.53265548246051	5.46642519198357	3.3058773280692	7	5.18279025574956	2.33791814879497	3.03688811132882	5.36864086068564	1.31149765552701	1.0143951125757	1.59270213240639	1.52528422578996	1.70714756845617	-5.28091134560191	-10.2457649843946	7.47469754527607	10.9120181664994	-11.948404967543	3.56732573743216	8.23124637572682	-1.92452355426896	-8.81585569320175	-12.1351410072058	5.05925553348868	1.01808606174522	-1.60490183185696	8.74286016599384	7.37354686823022	15.2413757708931	5.66900884185424	-4.15070623399811	2.87404669680265	-2.29275883451228	-0.116667869071309	-7.44717981402557	5.34396656650574	-0.735517705570071
108	3.85618962133364	6.04521596613208	1.92966168663773	2.87504128444354	3.7694563935694	3.72311140865069	1	3.09283825648197	6.91534309643267	4.9108264090837	2.62753385432291	1	2.54431604004921	6.16133937467307	1	3.45581496261224	2.41171441048995	7	5.08231712864849	1.00565901455495	2.24989774509281	4.51528636920073	1.39330426178104	2.26995593099057	6.45875841468222	0.658269728537804	-0.78908789289997	3.55760755678805	14.2989991060811	-4.57155074870824	3.08858314296166	5.43496103801162	4.98473684398652	-0.744876019138846	-9.50304831608416	-1.75608835184884	1.59470821650567	-0.046801109620512	9.32917994294719	4.85537110478958	13.9686465653104	-1.12372719929581	2.32407088930849	3.58618276747678	-0.608687736091382	-4.57198112683928	-1.14564351380214	0.64516503460648	-5.51877549127883
109	6.82386670752919	5.21426015906657	3.55553474526752	1.57797407951933	2.7080906756528	3.90482802789354	1.07843684411573	6.64107288337935	3.39620702292107	3.80733916200708	1	4.128073964303	4.9589309545477	4.60908742639412	2.6129697039221	5.63295531630689	6.08618075342102	4.39916726805528	6.26116485289267	6.74552047869645	2.95431325632276	2.30431704742662	3.78200458098881	3.53631962973793	5.77853470529019	-3.87128436697525	-2.41881452603575	4.21428672109514	11.4082325277841	-3.797025245214	3.0109418664062	5.98237746591384	5.51237921333287	-1.96229585869127	-7.48898584425673	-0.362399258598287	2.58200754418126	-2.09074269470795	8.19343029314371	4.8024783824212	10.0684028189387	-1.1463611200895	5.88020067074568	1.39278040050557	-1.98768798791378	-15.3372216588594	-1.76644395218879	3.41077348799257	1.68446118709961
110	5.69777510494666	1	2.87254694657594	2.35888658766562	4.31040053642865	3.05632451374974	1	3.37133261070686	6.69806136372065	5.48861541555132	2.44943740860676	3.09068599129596	5.06790595746121	4.25195094601759	1	6.85663265195856	4.2234575083631	6.18920151939301	4.59922972593803	2.78278033045635	5.78713863737401	1	3.47275901707534	4.09613456811459	6.6346845517656	-4.8848561574602	-12.4184165276962	6.78089201274402	8.06481587684675	-9.34582671103476	5.93120608382103	5.25122373663372	-2.03891960616168	-8.19665983432225	-13.4904438721029	4.33393121206074	-4.62275995126555	-3.66343095546314	13.1234928701836	2.28566189237034	9.32422762707947	4.79876598975193	-2.78052354217605	1.21022207894375	6.7251206822007	-6.7550360008794	5.66341219615349	1.87993612012671	0.922593205354501
111	4.0578964215812	7	1.00076179849566	3.68060132640366	6.0249257692739	1.47534641784117	2.96686021621148	2.37615205890636	4.98816611484243	5.71606002044182	1	2.32861830749448	6.830932866081	1.92739081456107	2.35761189684149	7	6.15741821347207	6.41515749481719	5.2496048250211	5.92887237563236	3.49890017481994	2.36140587844673	2.28202020512667	1.04348657089664	2.43910495977195	-6.36577682998916	-12.817186304841	8.32084568510482	10.1733532018306	-12.8104396339218	4.76413908313345	5.01525988930682	-2.52033083125724	-8.90285325285484	-13.5532185630048	1.20315354655854	1.24084288194866	-0.623280173312215	8.87971377505973	5.38364488898819	14.9906278016051	6.67702447545769	-4.33925217819641	3.53854743044563	9.83010672673161	-8.88433177702022	-7.85434026348172	3.25334247384003	-6.10929080179085
112	5.13070643757795	1.10524643043953	4.44614458072107	3.18469963706249	6.90929715407267	3.69016221889438	6.4725773489493	6.65142335448709	4.72227796256939	1.41453347582515	2.4347990380694	4.80019446150282	6.08386962256705	6.7924332208898	3.79751919934471	4.36773594340509	4.74342152941466	2.36139222875032	3.20587314336501	2.38040683323016	1	2.56178737072819	2.92928833125861	1.5805339515666	7.43572726672503	-3.14669438176815	-12.7135751578714	7.20385026512945	6.36784610393513	-8.71718147017776	6.51902240613824	6.66654768769668	-0.333482204692453	-8.63458074144634	-12.1982554369055	3.58758996390941	-5.82930265382442	-5.06290064334391	12.5930479263237	3.24564960030442	11.2165104627138	6.21624742783283	-2.08469469450849	1.13674060168548	-4.28928283626706	-4.54053000774149	4.13047904906973	5.54219184413539	-2.57344764907939
113	4.57695541737792	2.60216521383448	3.35427361465297	1.89694871069059	4.97356812639337	3.44059247934341	5.73483048140238	1.12223115548145	6.08818971864154	5.78513909224488	1	2.30166183424867	7	6.17224001807444	5.22516954105146	4.15962552329532	5.09746588858633	2.04528712900836	6.50180634735178	3.7379642018975	3.39250525788342	2.86309074618997	2.01180181433693	-2.02016014092482	3.94322897833028	-1.56842954917069	-1.93811350912859	4.09928664200956	11.1696906481662	-4.97085762782074	2.05707430579415	6.00574356721838	8.57784950900452	-0.269950854302928	0.526948167130113	4.88303220920429	-1.81798811804277	-6.25438819085292	8.38442992197775	1.79916045944831	5.67187289767928	-2.06681112502616	3.22806533709649	0.970462433196062	-3.42862964262797	-9.30940492189703	-5.50500570798461	2.82690093322468	0.790440865684428
114	1.44923066128265	6.66317164578459	5.17595545073769	2.86200348291149	1.45632835733788	4.87312611697876	2.90826677399783	1.50267022381477	5.00204246398919	5.63066115472616	1.22766645653113	2.28268526783548	2.84734244085323	6.65322866960797	4.3821494246622	4.51593759303573	1.25951989309109	5.48732646673285	4.03709202862252	2.40427216263165	4.01700906892153	2.98921446067717	5.93856537488078	5.19101821960372	-2.76454860451059	2.47028728499106	0.177089795930071	8.52137779902326	9.46812582491963	-15.756444714508	-0.725971804075528	4.65177138508909	7.55800240759674	-2.55669241058889	-5.03638255655153	2.29936574464388	-6.18582262136681	-7.0794288287647	13.1985860486193	0.521695800163765	10.2411960704695	0.108995086331912	-7.00893619360025	1.11270576152427	-0.200236514719529	-7.57378520912274	4.78110640423926	3.96063305948431	-0.458634299364419
115	6.84476953975327	7	1.48076308649841	1	3.51651750692717	2.73839791214689	2.22052702144301	3.58285469227555	6.76818048632033	6.61248222621205	1.91418086126415	1.63676308077456	6.72645163793794	5.11010615571686	5.51415929854311	6.78410061072337	5.84371043184015	5.91103768064109	4.47547298426255	1.66792267119206	6.75396309650223	3.57685041857802	2.57033432867858	-1.39190393911607	8.67116069633069	-2.86979727999123	-10.6112647593303	3.02836904571624	13.7659245138892	-7.93424083493018	-0.00186481208426581	3.58560370921186	6.5041829203511	0.528581181849318	-4.81920369939759	1.11028230824672	1.48983224410315	0.346215562293991	8.02801964023488	3.29633099019356	7.07326870168759	-0.223060722045632	0.640318573080383	3.66055995601259	-0.919767758289541	-8.22180679973188	-4.37015295551486	2.27808315649109	-1.68441613000759
116	5.34946491633969	7	1	2.91514429306241	5.59904437648756	1	3.67091292312914	3.11070676722635	6.27948109946238	7	5.58513903957486	6.50092059857073	5.7611784638148	4.44586784302754	6.76396633171131	2.52805348623294	7	3.43805554495705	3.62210969298137	2.63027852820981	1.28857014752038	6.22577914174078	5.03431239280799	3.12160847701775	3.79316540875	-3.09474169572637	-6.29550152670386	1.83912962785578	16.8215425438382	-5.7087130527914	-1.36372308237723	4.53644054772555	2.6253285510063	2.65934143864479	-6.30324338385877	3.6017470920066	2.31512737778715	-3.06793731096927	8.50354142701542	0.450015909532483	13.7791151046788	5.25009618659817	8.13023960873452	7.93985943846352	8.10740577837688	-2.93338200838542	1.70275053310482	2.87325661259753	-10.5355215808783
117	5.41090608983923	6.67646835243486	7	1.25051295970807	5.41662898162877	2.81795188371649	2.85340824098583	2.16894643294971	5.51717135551261	4.75375530624549	3.63369980390471	5.22014095366818	6.70021975985679	3.83743979962807	5.13276800116399	5.85449491455173	4.74237036762556	3.7594173243142	5.74281204861736	2.13065428304783	1	2.26962706361317	2.80799138605118	-0.837401951805245	5.34543446833243	-1.32019587787908	-3.25898236941512	7.82390282914873	17.8975702632221	-6.49470478657731	1.66602256375457	6.68976471702936	4.23970962555003	0.326435866004734	-8.78182860983434	3.61259307226833	-2.14632299842299	0.247476723293001	9.70469539555119	-2.04247937380409	9.49831879634013	-2.30741143961593	4.48396033711169	3.88819682736256	-1.94286282925946	-5.93693184826019	4.88829992182127	4.46723330079394	1.39353260831753
118	4.02905131513514	3.57663654484266	1	2.93197737938011	5.55737238314986	1.19823410713695	4.41192171968839	7	3.86238290818478	2.17129744667238	2.78176554000501	1.00316860249226	5.73541154703395	2.98587337150397	2.10973912666664	3.15352157719258	6.23172735694803	4.16514573165819	4.41054267845113	4.58548216028122	1	1.66783490254394	1	-0.317323249755569	2.11246031814075	-4.12057430846819	-14.428336792944	7.86512442080674	9.75617086922786	-12.8197463004081	2.9570839881245	7.12471024833043	-4.7889180759758	-8.81092998213164	-10.9419376697701	1.56624168790874	0.794594675304582	-1.55832033777084	7.7564722623561	4.51868805811942	16.1404663710272	6.72551593836423	-3.83328871771769	-0.394377249028326	-2.26492319973161	-15.7856358454523	-8.18081444720016	4.92118108916794	-6.83734101395642
119	5.94177128517281	5.24982412219448	6.81450461735899	1.70925037163818	4.61503942013884	1	1.3960382935585	2.43155375204566	5.39654058455266	6.68086664435296	2.73398227403012	2.26788104851519	5.66918437225664	2.82911252147463	1	2.77175108115704	6.13865541229329	6.08578509457667	6.04968125446348	2.64172373166279	3.14155123694156	1.99038631354188	3.70242273154737	-1.19866625847337	6.51570725195721	-2.35807224953321	-5.2647215791465	7.07220193548547	15.764524837402	-4.76389150013306	-2.37785380563313	4.79960598484227	4.92917657808745	1.41183902738795	-8.5530060759989	1.90563036157554	0.403383429554691	-3.45287172953915	7.16985327845895	1.77074158678215	8.33216233793673	-4.44583358981436	5.1847249990194	2.44301933594132	-2.23038228788943	-10.8544945078847	-7.74727565138699	-0.233669106588867	-12.4857038886908
120	3.38953684849384	4.56969937676295	4.16872682461641	1.6929260068431	2.97113647352819	1.33060245000016	1	4.10011184660422	3.79498566124606	4.40038035720507	2.79860959352327	1.37556379038777	2.64223399542912	5.92686745147751	3.16818329578497	4.97772017206648	2.79069736139946	6.47922341565522	6.14576828458157	2.33938417470353	4.05439797902695	1.66979650370217	5.64981963398916	1.89452079032534	4.86670046303649	0.280135023258709	-0.772014876443113	2.93501504938011	16.4466780553193	-3.30975927683999	3.89088740332847	6.38562078245799	5.91621818169991	-1.05690758914082	-9.3880343616765	-3.30778412033348	2.71904639510823	-1.4299634098693	9.04431054247688	5.50449342243153	10.6976937515766	-1.54229161020807	2.4760810795709	3.81582691358062	-1.44032160475684	-4.2501472145877	-0.684820108708549	0.933300521099135	-5.98472542423934
121	4.7530069704059	6.43176922933603	6.20731157928254	2.07554801338424	5.1032203265946	3.60923105446104	2.38677647594792	4.91274436021921	6.5755625222565	1.30354221446115	1.12127103806313	5.19295974312169	6.76279645177237	6.65803571743544	2.29071124899609	6.60614976571292	3.36542399604109	6.84526979519845	6.75811140356722	1.95677365395889	4.09135230464982	2.38207984829038	1.08627811736691	-1.06472133288036	5.68491975392508	-0.0853537787145118	-1.78981246816819	5.76860656658405	14.2123030321373	-4.25262239959246	0.159873505970488	6.1019139982889	5.81896547284035	1.71435199845987	-8.34273817736544	1.42881055472441	0.481808940357967	-2.80851774808825	8.8270357065825	0.225511317787855	8.43308616353034	0.141323645428189	4.57493412853211	0.66091053203971	-3.30492427335128	-0.0911327815959717	-9.28073629106934	1.05511585495433	-4.63434255483283
122	4.90331995237899	5.58771690260242	1.9220585216855	2.8383292246162	6.63593141099805	1.05213576181732	1.35155485146683	4.2741705738586	6.30059786548464	4.80217373960891	3.4541856876644	1.28182420165685	3.76766066397955	4.54742271704163	2.01796354177641	4.56394767143438	1	7	5.54042188900994	1	3.4091704688733	1	2.99771203802851	3.43417756348301	4.79763209034446	1.12471353771936	-2.71329127592638	3.78410651909331	14.4313803625022	-4.44337228873974	3.31842766884359	5.37625077450083	3.94715997477881	-0.584612141617056	-8.99943894100067	-0.558959185821179	0.45728409728263	0.101727839183767	8.73422527192789	2.93064860450914	13.1793479058848	-0.224641666629248	2.88378023604665	3.36364490241637	-0.172977651150869	-4.43652880649375	3.30111459839719	2.20103358493211	-4.96901339654748
123	7	6.19088040997841	2.77873615855436	3.04773007802159	4.95368629694619	3.76433214391058	2.22301002533883	2.24700439578577	6.50337118570287	6.54658032567037	2.1905024306748	2.43499541683888	7	4.88083937234664	3.45619655677532	4.46009843709318	5.04909571833975	5.90409269432673	5.90202752077688	1.86849847810714	4.58522259875639	6.88953624809433	1	2.56141501609167	2.44637584927307	-2.77375484859533	-11.2660747472099	7.50888681368263	8.23319933097451	-11.8033037404133	4.16853225073	7.46086107823666	-2.39077107044975	-7.20488336980241	-9.42633217407929	7.27338195912906	2.35125345976776	-2.72086785707224	6.55252475752905	4.85874766064209	18.3752591292329	8.13279577359439	-2.63804070795762	2.58747412890715	-1.47345640169153	-4.36382706510162	-9.10941649213829	0.751899678806277	-0.672159457808849
124	4.50973867473899	6.04769401343976	2.2581831212353	2.41876119035726	3.87015685817694	4.9647571714296	1.73382885564755	3.15864950473656	1.48660266522594	4.84096102843625	2.0089617366933	4.37232574890463	2.92312479622852	5.96438938169466	6.14565102783762	1	2.69969680251209	6.80566073989998	4.25261669225952	1.43495369491169	1.35276474847812	5.82714079073749	1.10738189708996	2.01276883017187	5.63963776775869	1.32541952386945	-1.82141575899468	3.31864826824424	13.701910729274	-4.34558377021758	2.9190750397633	4.97951043785604	4.50989336134942	-0.776660201540674	-8.72054869438615	-1.07970716647652	1.34805967443005	1.04355908739198	9.05202695212916	4.13445625657289	12.6521775102477	-0.846527574162795	2.75088888918273	3.26598524344571	-4.44150051332732	-3.95405419648523	-0.0210962897989839	1.56605342243007	0.0678360798126049
125	4.12698129040152	6.29257329984464	1.06586015290621	3.99268210579861	6.21092017069593	1.44613763731469	1.82957227136166	3.13365074513458	4.38449128362344	1	1	1.76752318106865	6.81406781785475	2.24453281215885	3.3017722606221	6.89203775579392	6.77167831777368	6.49847563476882	3.36023048088795	4.62685605396602	3.1678172503582	2.34267412338953	3.36687744777796	0.566128941440454	2.41699658186513	-5.71429961205413	-13.5930854417177	7.90223668583606	10.4894712991292	-12.8075327906866	3.69987202868987	5.52191973903007	-2.35772466547278	-8.69288996833814	-12.451863428936	1.90892844645204	1.92040696721112	-1.38489388952438	8.47139128987761	5.68718708232981	16.1592219273229	6.91228767159865	-3.99804594522813	2.56358780833097	9.39753037248614	-9.17168236112131	-4.99087542488521	3.30950799210925	-5.95067357523061
126	7	6.1510643053438	3.18322255803917	2.31641532350983	5.43428059338766	3.14550281523808	1	1.65444117247289	5.17648129961185	6.42711384454484	2.76500886227687	1.75653921390527	6.85013082491845	3.99527796998833	3.33286325168949	4.54680027218029	5.80593648744208	6.64314943254264	6.45193467033875	1.69160183317282	3.98245443499007	6.58423947416415	1.66944488814968	2.49450425442914	2.32075770510639	-2.05199185590862	-12.4481293173204	7.00521899284295	7.83114028546495	-10.8009583263179	4.30468685030916	6.641388583631	-1.39348654658422	-6.79376759255715	-9.29756627482044	7.02025170292177	2.56347922583705	-2.49714524385403	6.17306734146118	4.07095054063787	18.3814122265109	8.47500677295668	-2.24240297998202	3.29272142915736	-0.165824432847188	-3.50367608477704	-8.76508295271026	2.36364525703206	-1.17395336022764
127	4.65036567073563	1.44453260121932	3.97050125023265	2.77794036004639	4.86994882077561	1.35219176341485	1.69812325703436	5.260923377831	4.11282394082661	4.67982657114471	5.35566657271118	2.80255639521589	6.58195175853526	5.73627001499648	1.77444760174459	3.23136195369356	5.57010366980922	5.01255991192535	5.04176415448984	1.05964974295124	4.91132703961284	3.18948261442194	1	-2.48840456173586	3.00387377528049	-2.02170077139375	-2.44013056274273	5.00998650827683	11.0959226018748	-3.78309555894419	1.63305813014451	7.08336386099267	8.96032841648875	-0.559924583457103	-0.750360904225633	5.01920848212165	-2.78540246154857	-3.34514412993676	8.09932081166889	0.81441689102724	5.98731289818876	-1.17435275717137	3.40398852961075	1.88946873361019	-3.37581370236182	-10.4257614131174	-9.69066098225789	1.97938690231797	-9.36850883392811
128	3.14730464253403	3.305806535184	7	1.39043436999639	2.91746010372528	2.7089523736089	1.56021143544291	1.38571343421031	5.76766562995753	5.28115845420401	1.24510025021523	2.9285466314858	6.80445767738892	4.76280570312636	2.10703984395434	6.24598843921663	5.95000403083624	6.58593636792494	3.9451599702045	2.81150771575422	3.07212704571637	6.5116433035214	2.28596452681199	0.531959388577655	3.76319097725788	-3.26289195970685	-6.56219370950686	5.57163625214412	13.091841045942	-4.67208512797639	1.320362690743	8.00440135651007	3.28569671460383	-4.77811016422503	-4.22837743549234	-0.555484327714284	-2.59679158541564	-0.601906634823931	9.90200215998432	3.68035227875184	8.98152937365619	-3.59723670443333	2.83318303938136	2.94814806529347	8.57466661627426	-10.49616913848	-1.1947746606109	4.27578266278087	-2.47694774149063
129	7	6.86298679701912	2.80242691753281	2.34303456016389	5.16657584064897	3.08892878429953	2.09055392587655	1.99859735289786	6.87635183183286	6.35994803100781	2.06121582248953	2.46373478755265	6.69060836416243	4.56532743154993	3.64272972340041	4.03775090946638	5.40181374762384	7	7	2.08031790207126	3.97880713797687	6.22486351370412	1	2.46884317352322	2.87184129341593	-2.54044377783144	-10.7743272837663	8.11915995432318	7.70191005253449	-11.7301802847759	4.55675896713015	7.08234803810757	-1.78395332266071	-6.89347413773718	-9.30976728245449	7.3822784636885	2.57523238843955	-3.60989177021155	6.61400516981234	3.48693494873382	17.3066139050042	8.52642107698796	-2.94050351845439	2.42694155104568	-1.35047871939421	-4.24500968710325	-8.63980390431647	0.624526327327319	-0.88431896165966
130	5.96778656170979	3.15509289020013	4.34093637443055	1.55965718997963	3.73172708848577	4.01336292751606	1.04983639902536	4.82869251632198	7	5.34235417323349	1	1.85016327922148	5.92210690164019	5.79709686472203	6.24674053291635	7	7	6.42486488564941	5.80010594498549	5.33889939675128	1.03527826653485	6.96030545797297	3.69300600568763	2.39192765866702	7.83603397328308	-4.98498339443264	-5.03324282764786	3.14310506375445	14.3215148255745	-5.54139145822851	2.32817423481337	6.52835095085096	5.68699802255158	-2.86203804662877	-8.51125106603292	1.96360772802536	-1.74161521173318	-2.66674915349247	9.55402827999941	3.56536570651929	8.67790240192186	-3.05569325410956	1.90866837630604	5.12574972162432	10.5124387636686	-14.537227231914	-2.89692801939583	3.30307818385742	0.963073376536496
131	4.58398130784484	5.74992761099	1.24904294543562	3.49402795253087	7	1.66438752951185	1.52225784769324	6.56519743664581	2.16309372991038	5.50629504837947	2.94923851867553	2.88221723245546	6.31836321306614	6.8392385408651	2.3562447603511	3.68638060800002	3.93258726838555	4.12191856425856	6.31208504686659	2.94016862536062	4.00509452269303	2.66022997356198	2.47525902542477	1.06205267233219	2.63293791940814	-6.67395037312353	-11.9789438316528	7.02100549928602	10.650040414217	-13.2585699007389	7.32884121011326	7.4941770957237	-2.90645118497008	-7.45139173905554	-10.4479822681488	4.07321148638609	-0.0901260497411811	-0.179444650074407	4.31924888628132	6.02032675343651	16.4797489274798	6.79592102546298	-2.35345502578058	-0.299560486719017	-1.08598362771726	-14.9926538206238	-8.96920013024885	3.59007054944841	-1.99887985618913
132	5.06296720287015	4.76530805284506	3.8506151624593	1.14371139420672	3.43464955830483	4.48697686262862	2.9279583693279	1	3.86442463697005	6.8298021366776	4.2895693212196	2.30112863587367	4.68039225904085	3.88094162490767	4.93496189502002	6.40800238107113	4.73471422529362	3.90116602840323	2.30115814408269	1.19881046157845	1.9639828575511	2.92484445419244	2.9383406220047	3.41327771804317	5.11716945514786	0.162222723318459	-0.453508249491572	3.59663703697818	12.0843947923789	-5.89713390767882	3.25676310620079	5.93549692985569	3.22095078856399	-1.02524753349064	-9.49644423545099	-2.99173994537127	1.71082094327492	0.285146183184141	11.019554656062	5.35008230040073	12.711685966217	-1.98630032676116	2.1844156965441	5.67878705677657	9.09990598214715	-4.07387026542767	5.47927189629156	1.80364645291077	-3.74453763440222
133	1.82044926087836	6.4169750836121	4.93278152387531	3.29668196735644	2.00667293853049	2.93017511024899	4.23192398036677	1.31200537974965	3.43828642126828	4.03135642217578	1.48618724727014	2.29129019016604	3.29904762030272	6.50007701510094	3.92829248270746	5.13538033155825	1.5049324827722	6.10764168435943	4.13633584321484	2.11224515749806	2.72056464388385	4.32269109744449	5.17990846225826	5.74740778727703	-2.56463499233035	2.05041346473269	0.219712110937408	8.5268185376046	9.28181343316681	-16.2107536949761	0.727404996701162	4.50721787003043	5.85474960883046	-3.8338116799705	-4.18861326746332	3.4793259462118	-5.39205488242856	-6.90042244333859	13.2092910097302	0.932126362214293	9.25816911525352	0.35103996495407	-6.60398864801193	1.40613091433165	0.243675504614626	-11.9489348578297	-10.1609942319769	4.30992822050402	-2.53612643186688
134	6.76872663035408	6.1104543698338	3.48448511607717	2.32481179977788	1.58028993362432	1.38017410933224	3.08467901809198	1.99105511224516	4.92765341918528	1	1.96602365822463	2.83568961322506	7	3.32169662750731	5.47625158993252	3.22228529748679	7	6.44881016343504	2.53619702986216	1	1	2.2104055399132	1.84799541035363	5.19383727031415	2.9143476532779	1.6665183485742	5.86748041763678	1.51850033625397	11.1870199764143	-3.33931958992288	-13.2604604383285	5.05776254477818	4.68565792232499	-2.86762819025843	-13.8427861597454	3.64393422244672	-3.20182498149228	-6.77288965948367	7.41484107914727	6.79398322382961	8.31627065518763	-4.0723811914791	-2.93909856630826	1.17724955072414	-12.6951732893704	-6.58891991551967	2.467678197963	3.90538233053197	-0.23478212958888
135	1.05120221195315	5.99583980421433	2.4155364794806	1.38217636051351	4.16376963041242	2.86796979536293	1.01519420853813	1.11195224317093	5.7652451877487	2.45824020035888	1.1701492733795	4.99246283319588	5.85303656722117	6.97763879237499	4.03100101896239	2.66591901657275	7	5.79264346303539	4.17841926022646	1.08118494227024	1	5.70308717036313	4.33979317861551	1.36498156862759	0.154975759766411	1.72731801920343	3.34325984224782	4.29957441045328	12.6327717294172	-8.32022288388703	-6.42833524774483	7.20203404149505	4.71085584479749	-1.65140055719172	-10.7957626068688	3.46001945435926	-1.57615121954954	-6.66372666659117	7.00344991526173	-2.32776810868389	8.01545474314946	-1.23063954160672	-4.56219445946195	0.821411545187019	-3.7747097170236	-6.44047660821549	3.11615745913399	4.00099970826146	-4.83584445548736
136	4.88179871379449	1.464200044597	1.77998393728061	1.51990947712656	5.6579157295955	2.00328901028668	1.44152687397227	1.79125330204291	4.60059878379275	1.53392906025571	1	2.44670979155785	5.65058374561245	6.9993191679982	3.68516707064632	5.7530819610494	3.22654692767683	1.43777180983793	3.92329276050289	1	3.15154383435161	3.6518634502641	3.82827418458262	-3.83006065562882	2.18281665368282	-2.88418320486506	-3.21436411974563	5.28861598271105	12.6649755982189	-5.46038492620914	2.33655288216582	5.70701438854502	7.15576506367734	-1.00492872534128	-2.95174310466957	3.66898211988785	-2.04239140973297	-4.73917380859719	11.2763337334178	1.91252769948546	4.98080863682574	-1.5088570930122	4.34238792716845	4.15684319398358	-1.78017963037817	-7.6607813315781	3.90947133450211	5.62307832332146	1.73676207281512
137	3.33332554790694	5.30717805745279	5.72915839139587	1.31577305490696	2.24772208727623	5.39252835607223	1.10261383270822	4.00863089112485	3.95072663719194	5.01271416103698	1.57873373629042	1	4.4139508858821	5.38349884796564	3.37813223796619	6.08076343967975	2.66981941486486	6.55029484756315	7	2.34970890400424	2.32119105763833	1.90573242432523	5.01836770983436	1.54820788655516	4.23321738751892	1.07670711836638	-0.247540648296302	3.17685380190301	16.0005288214398	-3.43729904859687	4.13092742810403	6.38720201033631	6.14658070573688	-1.26836579451986	-9.33979339776646	-3.27508401484857	3.93587875720143	-0.921838013888403	7.79347849111898	5.12105664275026	10.5535977544059	-1.64659232418139	2.35520236547372	1.84627731498259	-1.24361976807499	-3.97582273878345	-0.235924510091991	-0.00822422391445654	-6.19307448524148
138	5.65057330523074	4.82114951523667	3.17655249887812	2.42057561388271	4.52502729882	3.44971604127672	1.44598953851678	3.59632320901199	7	1	3.89439585171632	5.79393925044718	5.60830856437954	6.44963963627747	6.27220314138578	2.93728807135963	6.48901657030936	5.35681127054933	4.83517141751957	1	1.18347953449295	7	3.93375518479455	5.30091252942711	2.50307663201615	-2.96891028661542	-4.38728030680661	0.671877211850055	16.9429696680923	-4.71454833653796	-2.72847260299943	4.69738820052621	1.45142750217979	0.352556971486505	-4.39349914039575	1.96931783499722	2.72470327518911	-2.7303065898707	10.6989950828661	-1.96304305215589	12.4804265363774	3.7595806559641	7.35786621747312	1.61961642760506	-5.3532070608865	-4.40101623532076	2.83338310132184	1.40935687132805	-4.20089056255348
139	4.24832145694133	6.3181965793929	5.68504525802462	4.49692499923847	4.88577825007497	2.78936774698892	4.70799353206675	6.45882366040269	6.36754494438212	6.17994035214804	5.18841361489873	2.16668473831607	6.31340323043079	3.81333272101048	6.10379799297834	4.64561464656446	3.62130369920058	4.92165821202315	7	2.36865073296833	2.51863346501892	1.90899389628136	5.21533892148661	-2.28032071942244	6.76761838043149	-1.66188601175166	-3.18237373178465	6.67786780002386	15.1564421523236	-8.77856542067636	-0.935793646418269	6.30538780339857	2.07500241090135	2.5124812736621	-9.93823009775545	1.58388300168382	2.00973219370819	-3.89165243372744	8.7031711743621	-1.16828418617145	10.2575915473599	-2.8101016349681	4.42931575525851	3.03359962339391	-0.430235190833722	-7.30681403758899	6.6784592254866	4.97836054056905	-9.60987408751202
140	4.9984055819642	4.81876267721225	4.10419442693649	2.77291552919118	5.68228176885923	3.67929579067947	3.86912031969816	3.715069842135	6.74909115114479	1.49931944089715	3.88300159398802	5.42871793798542	5.18669005556362	7	6.69535340932844	2.7003765025459	6.34739642106058	4.61474210608236	4.75431748222534	1.51450690745485	1.70556687063749	6.45268203412111	4.68542571711753	5.03610375609147	2.52382027120863	-2.31511368583436	-5.12668048451676	1.50877693748487	16.6857738583656	-4.66278232942308	-2.52988498874503	4.44063201302318	2.21454316492202	1.84510844024106	-5.50628099942065	3.00875171806795	2.64687896457544	-1.95517557089667	11.3189612315177	-2.34106300252154	12.11424567311	3.72040891571935	7.61502045218006	1.70677936559119	-5.63752379093863	-5.67173718273429	3.58539051090737	0.114039844377784	-3.45460420072934
141	6.51331621860186	5.92788572553581	5.29108922753503	1.27449627527171	1	3.71527649527606	1.82297565055636	1	6.65927731951965	3.45487797463564	1.58282884487719	1.53178010623646	5.46344596371646	4.71694163043156	2.48128698412382	2.12194255135474	6.6956195298719	1.62308587759574	7	2.93069553592065	1.08210229450464	4.06631983745773	1	5.51729789093324	3.62529799196946	3.29726886380312	5.08892769754331	3.73242626868414	11.8695952827331	-2.72943046220057	-11.8391264644213	4.40629035411682	2.43690384428617	-5.82218666736316	-11.2227787633518	5.34115261526006	-1.16440811310832	-7.39911204579491	5.04923118565357	4.0360058134007	7.36685898634523	1.24059212542713	-2.54775712342358	5.83819394467202	-3.52111361537152	-14.295174643648	-9.93807050508823	3.06756781677058	-1.04488880731447
142	5.15097520632633	5.21756129862363	1.98757267729437	3.51471560113789	5.10609285234537	4.55030417903801	3.4269240992013	3.4976960467291	4.90016072456471	2.07727631225745	1.42997085766193	7	4.65511900977752	2.91033675644241	6.44496168443254	4.20353706087597	6.94595197128188	4.72581076766332	5.57391422084013	2.5378694115566	1.730857051338	7	1.52971537251065	5.47774681894434	1.27634749125868	-1.69963178805142	-4.52701340141933	0.248155301714857	15.710969642612	-5.63021977139645	-2.56403509903428	3.70077327019103	4.02841198322743	0.568676132522872	-5.86316777947234	1.7791576081297	1.28345697252301	-3.10411749396149	10.5343532881133	-0.348052604983374	14.6427282332599	4.53925667407962	7.84934921273639	2.00946343006591	-5.80735316205205	-12.0524024928833	-6.08973929149966	3.46577184849804	-3.93095484946765
143	3.16645387418824	5.67056818783429	7	2.15384255792366	4.99394937594609	3.96920695616634	3.04262845167006	5.53918449311919	7	2.09345430769867	2.19457601903363	2.32552390032469	6.23232506313104	3.32805648007196	1.70309571293266	3.43249352769544	5.70030500776205	5.73230097080927	4.01585071860327	3.8042928768689	1.17684432993343	2.21364375531881	1.91475005663205	0.757150240259807	4.52260902478173	-1.18663710572439	-3.39048635557796	6.10015205326777	15.3132320023487	-7.27202807165632	-4.62625073141519	5.69374937815053	2.7505821319592	1.15388843038375	-8.32057500907604	2.07184195921069	1.96789410360314	-2.23918484776738	6.48904473333766	1.25457456608211	6.59464825407415	-3.10835377573647	4.97772463232647	4.98334833420833	-2.40669529833858	-8.58865524148263	-10.7741427886965	0.108213346612068	0.12053504203351
144	4.7782084540208	5.72256470660596	1	3.60924838682633	4.8832182033231	1.45821373473945	3.72071100347913	6.66467010461296	5.14967067914872	5.77432732464505	1.31889029675131	1	5.21463492223001	3.28347909979401	2.34108697283389	5.86515641898433	4.95265636681337	6.32337063716257	4.24774147748766	3.58071220360539	1.09590702259499	2.94363304225997	1.10495944018549	0.306316123341912	3.14868445637753	-4.97162176747168	-14.6251692565883	6.97267495651795	9.25775151182289	-12.4572780660875	3.95042586460182	7.89678254575768	-3.97500526850023	-8.70515546218648	-12.058441745226	3.49558713419249	1.42242624530763	-1.23364906677535	8.35666723781328	6.34592668515191	15.9119875945727	8.02583175498032	-2.37815266608376	2.86687264398825	0.525611658325483	-0.955571821205578	-7.01146893939665	2.5824815349011	2.11222722506858
145	4.91835609106742	2.8064749279435	4.5012277437525	3.45458317151161	2.97596601683804	1.80208358792182	5.19944649533903	3.24071999562554	5.9024427785251	7	4.09184305003279	6.57636904425914	7	5.3319063432548	5.61607789313538	2.57773684829745	6.37403806522045	1	5.2017916563737	2.18575122061576	1.05136873046447	5.25096635506717	2.37118081975733	-0.146871994878421	1.74945904111671	-1.189839286674	-2.73469508445174	1.93173400112642	10.4646886190908	-5.04884050221452	2.70223352779647	5.98043481476082	3.68502417115779	3.26143995754076	-4.70960039905945	0.91050062010155	3.4973373394867	-1.48904865205802	6.31512793017621	6.92808653255237	8.27632004893167	-2.09429418468798	4.72630878978339	0.0318228404165811	-9.06266431182371	-11.0618629850023	-8.27559825997239	4.23634253003551	0.171924242312824
146	5.6954104379263	4.47499146771961	3.08221925263512	1.94078750821774	5.80065139251058	2.92753268550485	6.48954557490872	6.39769270501592	2.33967557858687	6.18247592944766	1.2522635412023	3.05601986368118	6.97626526373817	5.24439492209002	3.73122314397524	6.74264864407757	5.28524055225538	6.72961314337038	6.1305145530235	1	1.88230579726877	2.65578795010726	4.13544114587618	1.37392122067418	1.5211103331727	-4.31516661371573	-11.0111684865881	7.64538123979909	10.9226322832938	-10.7903434055662	4.99038880057741	5.48700489054982	-2.02181427301253	-9.31191940491286	-10.4543034348277	1.87412129470383	0.894500018945669	-1.75122457731497	7.32007963081783	6.12734426839922	18.0690429950333	6.13614652090441	-4.88306218014501	1.829435236148	9.57431713062643	-2.29381478090647	-7.21629214355103	5.51298827854708	-5.8178796802699
147	5.96568366120937	5.55890071196062	1.90310882007337	2.13141459311751	5.19543677488002	2.9640516446996	4.71852969240909	2.37230664241231	4.50498296697454	2.53267664290694	1.5641006593016	7	4.22058497533341	3.96267384006751	1.18513193795659	6.72313929659413	4.64764187142681	7	5.08556839980117	2.51861234447096	1.57016266516233	1.69060992953855	2.45162149198468	-1.27349956332483	7.99517384121062	-2.48156229254188	-10.2338457001239	1.86258036604315	14.5084168658717	-7.4624287051401	-1.63028383234681	2.74456243482034	6.14826350715578	-1.30047331542995	-5.96676633404618	1.9177084607057	-1.99358621675472	0.760625169549116	8.56538729392972	3.61580878484417	8.71869603646448	-2.3734248301921	-0.657472454873822	3.03015067176775	11.5588101859168	-7.08036707994337	-5.77513261772218	1.25727244743527	1.46255130032488
148	5.62795104509846	3.64006570476127	3.41878818131717	1	4.89074991011663	3.78070352273255	3.46440730251342	4.66933575383503	6.24688319109286	6.72008772958599	2.0980450280474	6.65224354668286	6.56575015885611	2.38977833531016	6.78164885576498	4.93932380066666	7	5.01392410971781	6.2907187881448	2.68933787570151	2.16006177695673	5.5528163429953	3.96128141008293	1.33895198682426	2.5249141235758	-1.5846324382102	-3.01210297417307	2.19702951911045	11.4216101927465	-4.38608862917174	0.0287443585732749	6.73512637901774	3.59206628290699	0.318470201120006	-8.11850292060986	0.650314897470782	2.11089497411243	-0.94304603807994	6.4155274738765	5.46436095396239	10.3336323578498	-2.45383969817644	6.24515419232205	3.40222104831764	-5.67381802423248	-9.60339530282045	-10.1071175867933	5.36903185602082	-0.626058698329257
149	6.3195982596871	4.25196528968777	3.52086293630084	1.33847297686804	1	4.10275496052935	3.21719352193141	3.04422379742931	3.72479536432509	6.28801418728276	1.56030802065816	6.16564920925596	6.55734801906313	1.41521116348322	3.76314294469551	4.68420415326709	4.26298457005092	4.53694688115683	6.88805221114274	3.05840435901523	1.88965032257324	4.88620128746371	4.88603754640083	3.36063349334026	4.24642270024181	2.55878945953242	6.77132094764818	3.51373885810153	12.7647717576688	-2.19796253772071	-12.1747307042709	6.32018513334126	5.23291665827467	-5.51754216676243	-10.8457576686434	3.94959188424977	-2.91583270115465	-7.90023514476279	5.82596444762524	2.14748705376967	8.36182185400973	0.866319363997727	-5.75700582437796	6.17785140746941	-1.52339042198853	-12.1212752220642	-6.13950951353521	-2.738983864695	1.46556355314023
150	4.87056153221857	5.03131576608909	1.82912550677419	2.53434306384054	1	1.31586913488678	3.40090281434006	4.73821932833418	6.64268279407652	4.15713659365686	4.80408766239235	1	5.25509135205993	6.9501761155857	4.35225741685108	3.03144732183339	5.53665439093406	6.05710925482543	5.24634138293901	1.32814936496867	3.58380486947484	3.34192505626464	3.87010415732042	5.05040044643618	0.425667246110128	-2.66349061566272	-2.33879843091887	2.52101670171856	15.900871704261	-2.40324385835412	-0.285990188563156	6.87250814514791	2.23152240226532	2.5802562111587	-4.61824809352692	8.46940049171344	5.58351497751621	-2.69711295015791	8.99783323686482	-1.7517618572468	9.66835376278832	3.73653694737612	6.58080575447124	1.57312323913148	0.232009100301177	-10.8198815538892	-7.83441438437333	2.74911877237543	-9.81819116333157
151	6.33974392009711	3.55173278451594	2.66747549594641	1.66024945661066	2.40908083697234	2.84362940316041	6.13042931466935	2.30430730714817	5.16311323705434	5.63122472460329	2.43713237326035	3.44039580292352	3.4229830436913	6.68937965292089	5.6298474381625	7	1.87847511516395	1	3.82021211144969	1.6703722529205	3.15107570946731	4.15361041569706	3.00051848356548	-4.03050642277743	2.54147957721652	-3.22535776028404	-2.89377856621689	3.97591112165171	12.3028074283701	-7.30231467965584	2.76056547201167	6.28909391251731	6.49713175725165	-2.24459656819729	-0.302066579826607	6.97115315820121	-1.8622565885312	-3.92116182043189	9.91117438546841	-1.09558857535591	6.88203250899877	-1.54847353430872	1.62741160840203	2.19473356934013	-3.73483022112132	0.204452090133309	5.00384313692688	3.30624323737425	-4.33172396666906
152	5.40218213384901	3.52228040330564	1.28311634899903	4.48675440410415	5.99020775185814	4.24532661351307	3.66019598259675	5.66748639552501	3.15012166407296	2.17672240334463	2.25282122479805	6.26012249866369	7	5.32097941671251	5.53701322299848	2.31314885537176	6.68736753438267	5.53802101068905	4.96999664456861	1.64052593314813	2.81720629994787	5.61186678571643	1.63010410661337	4.51293065152104	3.61940975887667	-5.9127025965063	-14.8839536253763	4.45551176667368	9.95410319277283	-13.0481854405153	3.15979378403353	5.86291725906144	1.29062587521964	-11.3161556151742	-9.23644155416483	8.26923967681537	3.66385944121951	-0.988052603131662	4.45182032004929	3.68582043187256	13.0043247291575	6.57207612068969	-2.48581294334809	2.421531308257	0.27506329840526	-6.91579078262544	-8.20471822440708	7.56300730581484	-0.719626828927738
153	4.46012866031455	2.84540363639703	7	2.55623398707179	3.16118467063102	2.18856162135393	1	1.62593822395858	6.62056420827544	5.37625719066588	1.65598725066384	7	5.40097919130935	5.95069966353891	2.26895998483777	7	3.04733985127725	6.60147781550795	4.68179543441835	5.36862510046504	2.98815372804473	7	3.47515084128402	1.898778634474	4.79811165560852	-4.03231105419373	-6.31309172885886	5.43637936319528	13.0474187218794	-5.05180528808989	1.7890495323247	7.56719636607117	4.06495205348789	-5.09174277291681	-4.60997353545191	-0.456503215569202	-1.710920438804	-0.0368241321303234	9.75164949520997	3.86082318348502	9.68312764141319	-3.85437165070131	3.72736228852059	3.12009311554384	8.89959768097693	-7.6048071082953	-3.21512437689271	3.9009813003895	-1.43889307874031
154	5.9083532949937	6.72290509043484	7	3.11024795454508	2.60489373597949	5.33697634347445	1.9047906373691	4.02305499007022	5.14510201459055	5.46376352108897	2.81349661380854	3.99827357736098	4.89986199918754	4.47521955397429	6.54521760846073	6.56123343609078	6.28749518504872	7	6.43829728724069	4.961439962084	4.42252439101331	1.75948440160812	2.59275751910572	0.204407454449676	7.65891718160137	-0.00268610488858012	-3.6538399167244	6.81980692667913	17.1249149735087	-7.76257244712836	-0.328688061975422	7.10976951490804	3.31659326774896	-0.0351734831724803	-7.32432170027192	2.15450776906199	1.56258864038053	-0.839556557240573	5.23066680473009	2.14663591890115	9.54559966832844	-0.459217809927231	6.93270966681613	0.0376840231229814	9.9757813460298	-8.19345235726426	4.67271437349566	3.52730212247028	-9.87582402760741
155	2.89246730824141	3.83689679735768	4.32315308536804	2.71126486262767	5.52968409223427	4.56873232344428	1.07863112270294	6.02239515681529	5.11203293913956	3.13160466910872	4.9830706150511	7	7	5.73187152728125	3.29352044883708	4.78717231452729	5.96013351439417	1.47557332070221	2.9191942533066	3.5331085210794	3.69143404465009	4.66315880096915	1.77545543312362	-0.336200335175835	7.68600525883685	-4.33425304723733	-8.51995044321098	4.19225882953373	11.586979121093	-4.78383607405357	0.700290824418712	6.97464573285088	3.8809257415909	-3.50288650555278	-5.15582742094032	2.31073074479695	-3.26922576104853	-0.434038198283433	10.5307915518437	3.68046413682394	10.3173604241366	-2.79022164528548	4.64750645135529	1.55240809710727	-9.09661414392525	-8.31285940366944	-7.23483139359554	-1.68337316567756	-0.221186572507394
156	7	6.94696559679154	1.82559760322393	1.05757293337133	5.13468903840873	1.13675474545408	4.04924533618228	2.25064877588477	5.09186570895329	4.41394649104393	2.9779881786873	3.79458799698001	6.32157259279971	4.39079481701507	2.59235296200961	4.61367419598041	5.21445618556286	6.63707489306361	5.92893614928854	1.30511924020846	5.72894033570415	1.937142223021	1.5605318208558	-1.59771896962413	8.19256983671809	-3.60162683303427	-10.4879686740059	3.17530884960965	15.135623924818	-7.4048842094369	-0.786324659536839	2.53662747595076	5.39541512294729	-0.712765249409212	-5.36341306195385	2.15879076437945	0.802565136264583	-2.71305652895933	7.29197824137604	1.60620699465964	9.06162736846513	-1.9672094238937	0.155943594623714	4.57036626437207	-3.66117612085648	-14.9832327827034	-5.78398197054081	4.15359592713679	-1.64883329798215
157	5.78146306475001	1.07224591027344	5.10473886194219	2.37532943060052	6.62100066535313	2.12419694753501	1	1.3485199388763	3.96515368428753	4.84205138914173	1.64377613055994	1.91889195717907	4.90314731502215	2.07111783959497	2.64733861360387	5.05541663462852	3.23036064200691	6.47307915179323	6.77885927488677	3.89248849856357	4.87370267232431	2.95069174699322	1	4.42188656155844	5.65623922710436	-4.07378344406239	-18.751738199646	2.43042270445836	8.22928693540967	-7.65917993307789	3.57054694000757	5.01858342089391	1.54854268462389	-17.2106605367006	-9.78919146859945	12.3258552287703	-5.88637514613839	-5.46567599275672	18.69364022197	1.15287521973755	10.8940045329757	7.05559306037776	-4.71897306298658	3.30631791466626	-3.97858317731857	-7.24944522324461	3.71253470841535	3.71407176310682	-8.70585684599276
158	4.84096983689311	7	7	2.83297980296056	2.5444939583931	5.6815700514337	2.68503818328323	2.31595278367103	4.46050359290682	6.03361032529237	2.07957835946185	5.02873238790377	5.75990277394418	3.55126234820989	2.55147860918457	4.67363041821115	3.54026743225963	7	1.48347980917593	4.85842028874837	2.85590510693109	1.10150141538697	1.93056772079536	-1.09116302285294	6.13600026644094	0.970799245003163	-2.66202982430357	5.29993368618322	17.1964764449221	-8.68481339701432	-0.322144078126038	8.15528361987562	3.14935536603571	1.54355540908138	-6.84473761442692	2.33735706896952	1.79208001296362	-0.971136447810007	5.79997713933945	2.07814143061207	8.0851600588068	0.140040205146169	7.26923353297898	2.44218112506223	9.43227990539559	-7.59350762779679	-6.21363268296258	3.2074845783888	-0.663116973094857
159	4.94607543508813	6.97499861966327	1.65164266948857	3.42308897672973	6.37745445357692	2.17807193105552	1.56961278179315	2.52229922308845	6.29995181207442	1.12828235056969	5.26606438918058	1.09554523901009	5.33548237801303	4.0310515159004	6.42024992696135	6.08978663952392	6.28263513314456	5.14178439679789	2.60955200152787	4.41237613639764	1	7	1.80818581069247	3.07422687853198	3.04606248887681	-2.42821115506997	-5.67908879918295	1.46855851456709	15.8813942076448	-4.91716535376729	-1.4468363343306	4.62229398885026	3.17095006713064	1.55159406201997	-5.89041783129591	2.78459736095384	2.18074771278053	-2.66108082493574	9.36937571538845	2.36351663071186	14.1507465654564	4.08923362245261	8.30784110108077	9.76853957520042	-1.08576128376414	-4.11368182016102	0.698630193044611	2.04665686425933	-10.3310528584464
160	6.61429191480626	5.95076523970411	2.84671768193094	2.14542584568115	1	1.85604107648072	2.30082677266175	2.58625546666651	4.3981523389448	1.70992943071343	2.05481969336025	1.41680740914846	7	5.83557274428089	5.70061899806768	3.1775918226661	7	5.75570152931689	2.07409996650459	1.18681175366054	1	1.96108892791543	1.24864229095699	5.40764969077276	2.66079545320336	2.29980454432396	5.93531778244787	1.48888480320288	11.6530769888204	-2.60332635379046	-13.6912197155411	5.06683614056965	4.48485665963028	-3.13962777830162	-13.864615155021	3.85031438223644	-3.28695588718321	-6.00318621574943	7.05912435051705	6.75747429899369	8.69363961766024	-4.14696847108548	-3.29531053578651	2.01494655987573	-2.1772309495444	-7.01760310586512	2.60912046230617	3.06601453619372	-1.20028309775401
161	4.69294948342792	5.67915800711115	1.57001827712418	2.44917368452093	4.92454009723881	5.50115373410538	3.50844134313923	1	6.93443317448337	1	3.31296932870754	4.80668933538516	5.29399314932559	4.99742596674626	6.71586599139532	4.08366766412929	7	3.92574212392592	6.43886234737141	3.47172910852916	1.57052172086562	1.61789283592731	2.04709635714156	4.8219501955194	1.01882902181827	-1.16718661039778	-4.96478293183904	0.849808955416514	14.7303742746129	-5.73377047426829	-1.87511341228666	4.75124494660444	4.59137486278791	0.63503866195813	-4.96700705889902	2.42304798330242	1.87744658919829	-2.76140805115305	10.97387902459	-0.934798513732795	14.7903846416786	4.1091729838869	7.96881142936395	1.47036971740492	-5.93964242597553	-12.0043817973374	-5.50529288412829	2.08763186712737	-3.29995645722087
162	6.99925860343863	1.38188871440426	3.50547881668019	1.37894933758341	2.42361966343548	1.77018676915573	2.41612702041469	4.41817924125533	5.69194459927698	3.96791345371746	4.4581252926324	1.45229330418683	4.15061373193839	3.05282418514949	1.84063275327651	5.65060260478155	5.53653617668348	5.30956277677642	4.52661266778714	1.29031005870102	2.73508706046823	4.43269446774405	3.25674312970435	5.07573827249204	5.47777167396733	-2.02894388313494	-5.45143993998561	3.62980925945772	10.993668536475	-3.97477090033699	2.29317600545809	6.88360676309431	6.75583971550887	1.97059468317331	-6.21699274213643	-1.15899004413826	2.05252574046106	-2.80639856239317	10.1009012528202	5.216560179425	8.56196355935038	0.765800826525926	5.23297767092873	4.66236958804129	1.14137138512553	-8.05208588851313	-9.26851673427868	-0.706202676785479	-1.00258901090064
163	4.23359784017433	2.33520273238053	4.02480254299289	1.91838833930188	1.81540178136905	1.97553520711545	1.73442506090358	6.66590666748253	6.8690093083756	2.59841833888829	3.62519835633188	2.06222330947938	5.98619091499487	6.33709883953461	4.02685061418167	6.80197123596268	3.81714915104995	5.22688708083904	5.16648305439365	4.46299259808285	4.20554291106093	3.83240131305799	5.3944291749726	2.26181590528131	-1.48460021278125	2.43788034092386	5.5473904125849	3.27864548139393	13.7548843077221	-7.49893121825592	-6.05400392133959	3.10015935580677	3.05859369013672	-4.33549950213523	-10.5835120589917	5.02211607957589	-2.27778433970995	-7.12348979581722	3.94039951459204	-3.69580178759747	6.80582743547164	1.95327934738813	-5.09332158274096	1.80392983015973	-3.21546078497892	-6.19527351654895	5.44001145559121	6.66455477991084	-1.63547868288652
164	5.89085937540458	4.32727163095978	2.68199493001396	1.76408191460519	6.28663244623718	3.88566822474661	5.21579113008039	5.27562314260167	3.70741569775707	7	1.60717274903201	3.73979339676435	7	5.1255125389713	4.18112373439321	6.07215708596112	5.66748947175486	6.77675820629533	4.63674160867932	1.00251062612878	1	1.16075271158271	3.84132677788874	0.913442971175052	2.15355969080739	-4.61493054927785	-11.5709468896769	7.59353377746138	11.4036074361891	-9.50320137354228	5.00332985574729	5.0221303566737	-1.26277030434338	-9.11226747583261	-9.93487350369766	2.53286967000532	-0.221411869045749	-1.31425524718163	7.765631932637	5.81877365614773	18.215118340962	6.74081973430265	-5.44436881060416	-1.45572317225066	10.3174397151091	-2.46016697961736	-6.17830104349434	5.12782107049646	-6.08307042828016
165	4.35509077484181	4.22849890070986	7	1	5.27735646400714	5.49604809406832	1	4.46701617274041	2.27647918813802	5.85098401945481	2.19695327271746	4.50610449400959	4.81315509414183	4.64188307371155	7	6.66969162332649	4.88859879981184	7	5.44665739100296	5.95562756778795	3.68290578917447	1.49239696447791	1	-0.599682586100891	5.74090390092513	-0.547646380105417	-2.01955881480885	6.71965374997106	16.6517158980898	-5.33814425437218	0.46587876951928	5.37951915787291	3.41234833927127	0.8259512095649	-9.71320401793622	3.29530995624642	-0.265321898398079	-1.89451787957484	7.15133294050208	0.235585308955133	7.4420617597243	-3.22827278672935	7.18845959068042	6.57283937159502	-4.96109410427154	-5.84466185122327	-0.898479935383211	1.26543886788845	-0.155185627416958
166	2.89113893211291	4.2260951220234	7	3.65903467038023	2.25058000362492	4.79578336341199	3.07683969882174	6.04261445504995	5.9569686723126	6.59647910298031	3.18153330252785	6.65134472356148	7	6.72574907209425	2.28513239101968	1.64105355917953	7	7	6.96563825089807	2.1720330009889	3.41175387372684	1.47283239590085	1.03647698888897	2.42883835008251	2.40321008404706	0.498080214726586	-4.98567442343527	4.64601446850689	8.96052383612137	-2.17554739526801	0.137753653209851	5.81778969534777	6.45955403571594	-0.88904998909423	-7.12302570442881	4.62569969199124	-0.863450826649538	1.54034012311428	9.30162812020462	-0.502164654770104	10.9199820705998	-1.76620143647906	3.18567207859263	0.280350190203937	-1.75500890458754	-7.98852902566147	-11.2868622306047	3.09804828587811	-1.50500808561937
167	4.07083517940383	6.07458815300281	1.25646246539676	3.38283748644223	4.12979299650447	2.98618339223988	4.1054968976982	5.98273058139544	2.28018305359312	5.7274862070771	2.0854153331999	5.91476303582083	6.0838844377495	3.5239796106151	2.98814971087572	6.42460728185805	5.67577679933095	6.03725661482668	3.33317611792009	1.72213093553871	1.42893496264764	1.67118585374762	4.2603810071691	-0.561808304994646	3.14615489772797	-3.76701161591553	-14.4644890021335	7.50975061614976	8.7624226365661	-11.0106246633084	3.9158216595055	7.50801882392549	-2.96885882152397	-8.56340459939939	-13.8485138342734	3.39099874444246	1.27396200795818	-2.29803503390428	7.54055026208901	5.6928016471687	16.719462907605	7.85448822789678	-3.01231256453106	1.11445041249849	0.226514288679608	-7.0230706549707	-7.14980343856701	1.51575351667748	1.67368144671436
168	4.18009972863659	5.59282696309639	1.86699978844179	3.96329582318064	7	2.34128644299823	2.08141425707958	5.54510261873024	4.13175997348042	5.76849407214937	2.17483452000455	5.37182546040073	5.97933359243371	5.42570915436358	3.46787445901652	6.25066707699216	6.21651623308515	1.79888966231763	4.04304974398639	3.21622991090927	3.58325708009249	4.33541128417546	3.07919682845283	0.862050461969879	1.89633507383884	-6.36053670390298	-11.4462734706477	8.93147089647047	10.4144602383969	-13.3560705029527	5.43850726159513	7.13747115233176	-1.79068387616682	-6.58577328399126	-10.1047606125782	4.39453695195506	0.659293017198879	-0.516539421814362	6.03358916452618	6.61096324443933	17.6692182947237	6.47300053776269	-3.26989128378053	0.47257929107499	10.4360119236943	-5.88695461770166	-8.45612843368664	2.43251596844675	-2.66992232672863
169	4.91942014552797	3.5547567766051	6.84801548476587	1.67188880091904	2.70143982826189	3.04739601467145	1.88488191296977	1	5.95557901773163	7	1.77442967903148	7	5.95851640165241	3.32243538169844	2.00475285949876	6.60714049899977	5.97512344792881	6.93381165194921	5.78424605570733	5.66712019084327	1.78184050038141	6.29354238049821	2.19690383160114	0.745117772325923	3.9958610179069	-3.16714148405127	-6.54598556218602	5.48072954721883	12.9513795554522	-4.80088035223201	1.30932327030969	9.15711601873339	3.25781341688826	-4.71776099605998	-4.81378226487309	-0.455302675164499	-2.70832856771753	0.200301453872137	10.6064084893626	4.04622994414952	9.70702139122605	-5.09313030191252	4.07330472332756	5.26559980110155	7.8727599018624	-7.16584445000449	-2.25531615355927	3.37115405341969	-2.97535941838462
170	2.22758478473528	4.19688465686629	7	2.27838006342742	1.58937867161989	2.10364557136875	1.44565845396301	1.45653085147488	6.3712175595458	7	3.99844484849995	2.97299089892814	2.9338823790442	6.15277305985137	4.42009115249401	1.44545560830612	4.67839917290831	5.28635786847117	5.39192515932279	2.78132839314344	3.07832474006539	2.79548054086439	1.58555173535994	1.28105712658901	3.2853654933869	0.731992741388309	-4.17880615525404	4.08865845825936	9.1188694248695	-2.12982156599795	1.74699326268865	6.05199978675637	6.44651825650146	-1.72345763823564	-7.06001869770931	2.60238552583966	-0.578007742843183	0.992142972298433	10.0192045037779	-0.432463516039377	8.21569659346161	-2.91171993817039	6.51537792968473	-0.251432717879281	-3.0001238119937	-2.38371607191944	-8.60681089155528	-0.317377436822043	-1.29201911325609
171	7	5.32005422488899	3.65383031702305	1.23119817072685	4.66695461710139	1.85465820390321	7	6.72316360684563	4.32373231339602	1.30443076280772	2.34420279536032	4.46631246647613	6.11662764518025	2.6703550925804	2.93214987291983	6.43789390873587	7	1	5.37529979532377	2.43563728927991	2.61390566303329	4.71682216802315	1.50272107475104	7.21485919602731	7.94866712651259	-1.34431656019243	-14.7425500873632	6.90740004560286	8.02032984636465	-9.77481155430583	7.47240872660351	9.41938881719794	-0.835700979450788	-11.3504139835556	-4.9264681113539	3.74970136373863	-5.82907388315834	-5.09116176913209	14.2470904030821	2.47531729564761	9.59173499431352	4.38082765990495	-0.978760592508229	4.45545834514907	-5.7153458974689	-8.30259796103963	6.26874095230028	1.62086822398334	-3.57449669796334
172	7	3.33915878283467	4.32885221506062	1.96398333303926	2.92065161086821	2.8152060385681	3.28014546826913	5.0319109138501	6.70960962593607	3.14113958151681	4.95718863042889	1.2068474522341	5.14495485995827	3.79136744798871	2.71080920778914	5.43117470991934	2.49427848019694	1.65652843046802	3.55930171270417	1.75308676396944	3.83222296402264	1.93498867979585	4.58557468763273	3.13616652695375	6.59821236724612	-2.97616400108851	-5.07349186060113	5.02046138112958	10.9559571263037	-4.71630957819789	2.94500424201938	8.38726398790583	6.17595615941461	1.28723765926116	-7.3938681430371	-1.49855709381895	2.80980237417764	-3.22699791871406	9.51697997920258	4.52646969917837	8.63311877308759	0.620867269276339	4.81225084019734	3.1549471718523	12.5604512645935	-6.60725493000415	-9.55830928673952	3.38138375731775	-1.45565292042605
173	7	4.3332299146295	2.86999808493186	1.70623329099039	5.38668155166749	1.89889117990965	7	7	5.19382089949602	2.06196341417147	2.58609392915984	4.49269589465264	6.30098849290114	1.74153373749508	1	6.33191333471557	6.70742720682168	1.88229447756283	6.90938991304631	3.18879501722214	2.98947528526178	4.17696187856575	1.18305951294967	6.79241525332783	6.98555082445608	-1.66629112362446	-16.2475689415479	7.46464010176426	8.58570279987217	-10.1550183793055	7.23694019564602	9.20875366873511	0.368364027446367	-12.4113525760192	-5.73316880343798	4.77313359682525	-5.58930834686309	-5.00723190824708	14.7508629167172	2.7504442080564	9.67928560299116	4.85157946676798	-1.45672107031912	3.3069984109643	-5.95113617178688	-9.01149854440438	-12.3264303799595	1.71158807075017	-2.54112301232626
174	2.83966354151817	5.08112266232795	6.53955779640025	1	6.38967665906889	4.92039162508974	2.21892980208917	4.86095239299477	3.29187462173039	5.43876527187649	2.9116334807908	5.51692634119423	6.39079875489648	6.40582190489017	7	7	1.13222009360453	7	6.5826612149776	7	1.15499723092751	1.18700863409641	4.12142587512541	0.225736571089969	4.64072017368315	-1.78477083042884	-2.64175634596132	6.46526544334114	15.2277388642199	-4.98722755577332	0.0398298542623065	5.11901139802504	3.40194598974848	1.18418884290837	-8.23460361951854	1.1532958770231	-0.253314064411262	-3.3514311582196	8.23160270175906	-0.449525088528368	7.90760265898752	-0.0294938048876856	5.98974613184605	7.15875862709031	-4.45118742333996	-1.54457336009169	0.154008545805918	-1.37493085159086	-7.34114721287359
175	3.58539905722412	4.32953113854787	6.67940558416327	2.34341270886321	1.19875389561399	3.71351120336231	1.49799438864106	1	3.37493791698512	6.75501714122716	1.91116004718151	1.20038381931921	1.6746543706673	5.88036157470325	4.41279151983493	3.0560490695643	7	4.16553299257075	6.00079450728138	1.44164596473759	2.09263279573984	2.93956489986301	7	1.22012578111789	3.8380702959098	1.27124007733606	-3.4496307443287	5.24215577648937	9.81649304241605	-3.98636111357569	-0.00346084386373419	4.98501289100797	6.62887797157605	-0.985787801147304	-7.69105045737021	4.41444643888063	0.226413482634951	0.512723430100191	8.76911279077046	-0.689788221815253	9.05408579692609	-2.70026867094863	3.74169822183713	-0.562018438203541	-7.75891894585871	-10.8391465768532	-2.19483151727226	-3.05085388069133	-5.48622917579839
176	6.09552076697208	5.08179617915471	3.03784846995533	1	2.65433798941073	1.64076072003221	1.23078408531131	1.33391826623129	4.4231573935094	3.60949980133705	4.87285539395318	1	6.89891316366413	6.33367125441962	5.00528799361254	1.05658733133951	4.53359583601423	1	1.25144156533979	2.93176461943491	1.09278537383088	2.54164713656169	3.25575852891477	2.85234182327987	4.21932569919535	-4.10467593120419	-2.03178677757038	2.54046769706444	10.8811721784548	-3.97009012205089	2.44093937318692	5.72403316106468	6.96243469785252	-3.44074969347288	-5.46053717886997	0.944825763518049	1.41966991197392	-0.601683922649297	9.22352145546576	3.34355646946819	9.07685575794636	-1.32013767921756	4.03203691514606	-1.0968179602888	-7.10604795875197	-9.52394699532777	-10.7109244709335	-1.0975583262957	-4.40711536867074
177	6.8380832979291	4.60273214821282	5.7967902211903	2.21844614480022	3.58157183450861	1.77355691220818	1	2.0132153106331	6.35392299125336	1.65470667246262	2.2645286255717	3.99554048862149	5.85427464953092	6.47198945363368	4.23451769031648	5.32846532346382	1.75151570971757	5.95374459194685	1.29131236615978	3.40899483870395	5.12700692525374	1.09070431279217	1.26824728892995	3.55896451645928	3.41325372389099	-0.619578757570968	-2.33290898248837	2.98376343329319	13.0958913432002	-7.76397147809279	3.64304174506115	6.67483278054087	6.11193374172963	-1.8468694162411	-7.91977624116878	-1.74034735492598	4.53161709655582	-1.33608666535949	8.16453612256695	6.75432095784413	12.4173916388292	-1.74324566536545	2.42274003720772	1.27961735658607	12.6565487170679	-11.0130353361132	-9.30457652270183	-0.507086725926116	-4.1978006247113
178	5.52783784760277	5.83402041123206	1.95317278226631	3.31502609205124	5.73620901839781	2.71851156047293	1.70741829314681	5.73935729824974	5.75873610522692	6.1364641465177	4.68113693310199	6.6287657004493	4.78213454658708	2.5868462737551	6.08897516129024	1	6.03059580568038	4.19062341425315	2.37671632474555	1.92891137950346	1	5.74349225001855	5.12257623792763	4.51263885727988	0.161102346302387	-2.73429622789053	-3.87427179761211	0.225102362816808	15.7715226246103	-6.14023365472067	-2.10680165936712	5.81580401047561	3.73381863873696	1.06068943263063	-5.82116013663668	4.17426017004688	1.78665034445334	-1.88839480611658	10.025423213609	-1.90957264032455	12.7812768332385	5.03779903784879	5.5651183416779	6.83109269361873	7.11773051487206	-4.28103727759354	5.86168217326157	1.81409844980885	-0.165008626358294
179	5.47426751274391	5.24810677380406	3.58921746165564	1.37800665091906	6.96225772334704	2.62837365971756	2.91101886838846	5.91430481477698	3.1290109066627	2.67417210852855	1.28606927131603	3.28615153140337	5.36092824509916	4.29312947980126	3.72924884541601	4.08589875117498	3.47142384238086	6.45329442440227	5.47968020683584	5.52258094480628	3.81003183653697	1.3740773742488	3.29195948737359	0.35392742587803	1.02781314330813	-4.75263778753382	-11.1064356069465	8.47118461057815	9.62357985461835	-12.6180647451874	5.92039237981994	5.39420330254052	-2.95551254790425	-8.09240877236745	-10.6937449988672	2.49278058425887	-0.542270728294399	-1.1087727105081	6.16554234390249	7.5606202366985	17.231695827261	7.22799352015756	-3.63666682401056	-0.0823358358003692	10.9888859904541	-5.85226648845125	-8.66569462206656	-2.37140084190785	-2.0127085449897
180	4.76221106728054	3.1381432189279	1	4.98131869882522	5.24726685881511	4.36316071955539	4.22698443904722	2.99351892936782	5.40320274354339	1.93141165334689	4.09725103132036	5.41084317725812	5.61923589417354	7	3.07101273633593	1	5.86827739815185	6.85797466371856	2.58778290103758	1.4485036345068	1	1.5797218235538	4.03336675601886	6.10904679181903	4.7981814527251	-2.15511077439565	-4.63642432559658	-0.77880892668652	15.2886459113041	-6.9268913651915	-4.20012934213488	4.57741140312686	2.31935845052353	3.04586099404806	-6.21514946459391	3.73510664763246	0.536434901828163	-1.99189099457287	8.79216233763683	-2.37905972518729	14.0966388323191	3.45073080565311	7.29058573796713	7.02824996878181	5.78783366588221	-10.940906539409	3.41929526964555	4.06202319132395	-11.871820622037
181	2.9774065287092	4.56378415921339	6.89494036596779	2.95775405958383	1	2.80071353743521	3.21114686038191	1.22544315233349	6.3197346804615	4.98885397554973	2.20125974059313	2.76125773156662	3.83084356751054	2.67251434565379	4.93415953085996	1.63430978276942	6.56105529656118	5.41162884926981	5.09923746040263	1.66976245335106	1	3.44044858480101	1.14034949669144	0.477712487085334	2.99269018989026	1.06062480430263	-3.29738274547175	3.92961954779688	9.25761872578065	-3.08092027035784	1.29262099401652	5.86894524180881	6.97048089110147	-1.06167691861156	-7.31982251125846	2.49296435407788	-0.450243949972162	0.530245074057402	10.7641513128265	-1.43083293703411	9.3330868054932	-1.73645380101751	5.46000768620758	0.65844453329335	-7.21729399469777	-12.5576784709902	-9.38538374059104	-0.775611007946701	-1.06825669962843
182	4.01670234016992	6.15379735376606	1.75649799487289	2.48593579956543	4.26145841313611	5.55446721723974	1.83993489968743	6.39423307954421	1	6.05364778141895	2.08200370797684	3.05397290132433	1.66397243310091	6.32863433313816	1.54736544802981	4.45093110319224	1.95585032240248	7	4.94976927585547	5.57393005941296	1.1998246287471	1.76720680357044	1.43362561476814	1.69387204793877	6.45924811672677	1.64374295028551	-1.87834014517617	2.61165070418396	15.2134282995492	-4.65088036960689	3.82318707764836	5.53564228577591	5.09887970923715	-1.10110791463149	-7.78646380383505	-3.52153886174078	1.01441658419577	-0.91046554210943	9.22674454202581	4.01494083085178	12.8367985566822	-0.0648214407932068	3.19585290214955	3.53745224105307	-3.72368767154686	-4.32777429188922	4.13027533802901	0.451900163390814	-0.589277034011752
183	7	2.91165020965148	3.64267864637602	1	2.51013302960858	2.84202206673325	2.90016417418421	5.05848748351332	7	3.05337734145057	5.17293768935243	5.34963630793759	4.57591659271571	2.85747553932874	1.38475718224371	5.75330535243016	2.69756569943415	1.58046513487543	3.9113263801894	2.44746328050305	2.93564696132148	1.86951140524769	2.72655382145691	4.63274905810865	5.72421803380025	-3.68942550562224	-4.7499053990705	4.53814047270087	11.0655478892984	-3.57875887708659	3.32000717673084	7.63726754125141	7.13207051561879	1.91584572954805	-6.3373099077937	-1.65154513059363	2.67150853015422	-3.4122213322105	10.0324392337116	5.56691831391946	9.04080098174329	1.48881385055669	4.74622967484364	2.77890751463534	-0.0447592103018718	-5.38973330176956	-9.78903319235229	3.07138621029737	-1.65156830491483
184	3.76375952951625	1.47359920448461	5.63847868976641	2.10541564778163	5.66594837581219	3.37896851511976	1	3.70590255348849	5.58806268005483	2.99065368217792	2.41414866662239	1.16030877057494	6.59282870847542	1.60139363019438	1	4.15844655019085	3.5304918853376	4.5928403177728	3.77580697980431	1.0004840584065	2.75122841908334	2.90055238215549	1	7.47944917300012	3.74118248840893	-6.52139497640558	-14.06800497618	4.83970442914111	9.7143915417883	-8.65710553737995	5.13554137289098	7.60933996721726	0.969990826137	-12.1984263029115	-5.09771469057489	5.49338836027538	-6.59772237789353	-4.1884142135113	14.3066316064535	3.28674632179592	10.8092176933907	6.14522561951661	-2.88508901167614	2.46292633785291	-0.651818536240305	-10.6854498197797	3.33997960944058	-2.41366509315604	-5.88643721829247
185	4.43297538593735	6.78077386077298	1	3.35399735417288	4.93651478665499	1	4.98643530463772	6.38749328539675	1.86704334765702	4.45958112257659	3.33298678731659	1.61950759652224	5.25663582130192	1.30227205494693	1.89879977491209	6.97133821671556	5.30822567260462	6.88530438516341	3.2183774132599	3.32378631170791	1	1.68493293858657	1	1.00653457758958	2.50757667348827	-4.91628738385188	-13.9770546520379	7.12599047126838	7.79149031292405	-11.9483743520512	3.27717069367944	7.03991436241612	-3.66916765577636	-9.0234784643067	-12.2361216354844	3.66801773161166	1.0087865033913	-1.74320683697061	7.76069281348166	6.11263489286747	15.3246336685209	7.53931089920593	-2.55154309541163	2.48320047951996	0.65805937635091	-0.686285767101824	-6.79279182400848	-0.354278296988025	1.52402149058917
186	6.03710960561099	3.59063769327266	1	5.75538566537739	4.56532180177059	4.65692072990647	1.25153543970691	2.98053450591796	1.4577277924518	1.08342751427408	7	5.49202973454304	5.3575161063554	6.50214640797102	2.9622999682508	1.11670543616883	6.74131734759925	6.34349824744708	1.86124005587639	3.53050254040881	2.13404733428811	1	4.39235791729774	5.85059472230951	4.22378163597557	-2.39753813105601	-4.96982550570642	-0.977670354181597	16.0414421660593	-7.0138720571858	-2.8942327698547	4.93590637794333	2.75948382151965	2.86012111338204	-5.83498978681317	3.60083923627659	1.89424330031335	-2.52307184046557	9.64298003201578	-1.75087845963486	13.7669090920042	5.15448802884823	6.02018319178219	6.70148619999432	6.02054490840744	-4.66266675812518	-9.87689351333592	1.10644301862238	-11.2209993103878
187	4.43088979890338	3.5178816928349	5.20251468332231	1	2.06474382808623	4.28164826222634	7	6.00532770177706	6.98617681397815	5.55379364036626	2.0038384872455	4.17267942600629	5.5198470926496	1.96073138488106	3.9558666171425	7	5.8382893041297	6.89964578580264	4.50474021364303	1.93207196224311	1.41243573538882	5.64149479624548	3.05441902813305	2.59841846298057	-0.0570470479714048	4.11054894401579	4.70991129908722	2.87261238082222	13.1881329289207	-8.67069916420565	-5.94698115621472	3.58227920344627	4.48981192329553	-1.60021534050904	-9.60390101766111	4.24203670721185	-3.24333365298591	-5.72482224224416	4.45851782426313	-3.73628453001251	4.76765950483776	2.53904952543906	-6.06216154917285	1.73773045239251	-1.20216375000653	-8.67373400879103	-10.4336893127422	1.67332323986083	0.798089202728713
188	4.3326688411937	2.17637917433508	4.77058431936748	2.8228502151714	5.2450158984535	1	1	6.10799982667119	4.17592939414789	2.74054667320335	4.6701469033777	4.35808948285719	6.83816193192737	5.93821753428724	3.34654767281272	4.50183297701415	5.45478714827069	3.77108979543978	6.12982955059402	1.75570384320867	2.53237161142997	4.72305350206818	2.89269483129514	0.642193385570792	6.82093864574554	-3.07604770848346	-8.75547834938181	3.97518945349313	10.2680059619343	-4.7646180954964	-0.170338932071708	8.19403935550147	4.64716493413696	-4.23585923494629	-3.88035017940188	2.00987899356045	-2.87898252768658	0.299733478478544	10.5110876627278	3.60180329747431	10.8583384446403	-2.5115372138292	4.18700492925505	3.27851427628073	-6.40717183565807	-9.16371090572468	-7.74974245505425	-2.85885755810339	0.267246257983407
189	3.64431684235972	2.89580513878527	6.14903985295363	2.57024940207241	6.04669357834511	3.90402687229623	1	5.67697500692142	3.91357716779537	4.60884396442735	4.05626683485266	7	7	6.21941739920987	2.72302545341934	4.01431540598533	5.98860958633663	3.50711052164553	7	2.42574113992354	4.70839688214588	4.62394103605815	2.35355744149746	-0.0880525121087468	6.6632153491788	-2.98003298505154	-8.88607636936852	2.91981292895939	10.7865331504613	-5.48348028470035	-0.496707106143198	8.30929227595058	4.12760560391188	-3.59550006524022	-5.17752702469374	2.35605603016753	-3.10781078776879	-0.52046485199628	10.6192628128886	3.41811909154737	9.85446146163953	-1.75181194873093	4.97472221392309	1.97734233888444	-5.35181935539326	-8.92744319788389	-7.69366392824133	-2.03834896720933	-0.560968436389488
190	5.48664921505717	4.40627758428573	3.94660418867232	1.44720054931577	6.76835635108617	3.61436147909669	1.52805092818446	6.74721380940504	2.23463039228535	5.95888882887681	2.45687233507166	2.89984289148111	6.17677013335971	5.03773824445445	6.82164286398552	5.48888836496486	7	6.29426502224997	6.99000789361995	6.4981128569428	1.69345322629095	1.14835130920383	3.48014722728107	0.217348244561259	1.96165659978409	-4.62292029696015	-10.8470825424979	8.12950170765746	10.677939760186	-12.3442397392444	6.5413558570572	5.22222281767617	-2.37189132248483	-8.82797646436006	-10.0179079381689	2.30460535533996	0.213182587486272	-0.548778972455315	6.85328356260706	7.80094214069439	17.9073355406553	6.86409227051159	-3.88618596724208	-1.20747864325144	11.1755720041092	-6.42879280592294	-8.387470267777	-2.39079914620274	-3.11025155140268
[truncated: 74 more columns]
