# Supplementary material for: How Are Mate Preferences Linked with Actual Mate Selection? Tests of Mate Preference Integration Algorithms Using Computer Simulations and Actual Mating Couples
Source: PLoS One. 2016 Jun 8;11(6):e0156078. doi: 10.1371/journal.pone.0156078 (PMC4898694; doi:10.1371/journal.pone.0156078)
Supplement: S1 Data — Newlywed couple and agent-based model data analyzed in Study 2. (ZIP) [file pone.0156078.s001.zip › S9/Euclidean Model Data/Euclidean Couple Population 11202015 0452.csv]

	trait1	trait2	trait3	trait4	trait5	trait6	trait7	trait8	trait9	trait10	trait11	trait12	trait13	trait14	trait15	trait16	trait17	trait18	trait19	trait20	trait21	trait22	trait23	preference1	preference2	preference3	preference4	preference5	preference6	preference7	preference8	preference9	preference10	preference11	preference12	preference13	preference14	preference15	preference16	preference17	preference18	preference19	preference20	preference21	preference22	preference23	preference24	preference25	preference26
1	6.28961119093476	2.48308819025576	3.42854774651943	2.11030115957083	7	2.63353451714067	1.59359064399598	6.24693395534099	2.88638734809549	2.11336132530782	3.27521919174768	1	7	1.81761568639962	1.03644204922065	1.66933341610508	1.29488090122061	2.87447368378688	1.78242244275273	2.63210442579274	4.44633516833983	7	4.89971617045284	4.48514826548229	-4.64708424416846	3.18592729924895	-6.69739350264076	3.64854285429127	6.52852720572696	-2.15493909509078	7.30065301798018	2.38153120795229	-8.50423209816604	-4.70677311406326	10.5933717405229	0.180220113821469	-11.1625167359536	-3.96296975349601	-12.875971748953	2.63147865583743	10.7209728076738	11.4207017448551	1.08072049400574	5.57044609984573	0.110033776697274	3.21276461870666	-12.9496557337953	0.0915622918655785	-1.24629060259099
2	6.26322705326501	2.53617442493291	2.37007558508939	2.24596500055632	5.46047911903855	4.61969891367514	1.90728333477485	4.69953667804046	3.75623530493549	3.78896913518346	2.76605624122539	1.39356970228835	6.45016816299353	1.65659014346999	1.01165959169787	1.59526484373429	2.09004815219661	3.21073936861394	1.95249339166658	3.18154288285777	5.80114825605304	6.71545906000903	3.24391116337202	4.52828127438746	-3.44590194899638	3.11423831361221	-7.92773292121953	3.72026399017151	6.31526349960328	-1.77109884811398	6.71685073974701	2.40529108732333	-8.46528000930268	-3.92705849318053	9.70578713284956	2.38538345092227	-9.41168790385225	-4.09222906924265	-12.3007663582764	3.95984167184909	11.562075492814	11.5167513145185	1.02495549133568	6.29522544228088	-0.255034626234434	4.56286424365793	7.71439627460246	0.114838991354625	-2.29379259521012
3	5.48705921187039	6.20437048725047	4.55108732997233	1	5.84361839658233	3.83065623677578	1.82500948030597	4.43917109940123	1.25440554647826	3.08696879840208	1.32843655473774	1.7759770861526	7	2.49265195114732	2.60234505380917	3.33473057080717	2.08732809098321	4.42987532004126	3.02684950641811	5.11433025289053	4.28230876740639	4.70738073544204	4.1707448633966	3.34009799228643	0.614827274509263	-14.8706127385998	-3.92192118907932	2.46706746932909	7.95814872387314	-8.61842717634329	11.9582372322271	1.34863177690476	-5.38711952882302	6.04659552124274	12.0680179157758	3.91477709686725	-11.4084445046912	5.31861943939535	-12.4607895393938	1.47698094706474	0.404346398321106	-4.80819618813366	-1.36199143757161	4.11439972688699	-0.356085256013346	-5.00039723388368	5.26308765091525	0.483102050853279	-2.99593119137382
4	6.78685466862284	3.96230403182421	1.92759356288367	2.60189335718313	6.76575705372506	4.61809879488405	1.32556706179279	5.65115987670424	3.55611117255754	3.81709070381997	2.44789964497878	1.83760768843346	2.46827652175843	2.00333167455025	1.55026485128764	1	3.82937209644663	3.09232320101798	1.06554463066555	1.48251711063897	5.54082778654836	6.16606856948865	3.70381746929379	3.4790828239976	-6.39192590629018	0.0134057406583478	-5.82673530978462	4.48622980182803	7.6392938826651	-0.360320519594732	7.07257099876363	3.15776446333209	-8.20711945796185	-2.73301454151001	11.3469384068775	0.837123750057134	-10.310218807194	-3.36818255814895	-12.5685740787815	1.99360724052976	10.564722194309	9.7036964568671	0.920620149279972	6.88914570393657	-0.300591059338596	3.80177533323565	6.17772193699472	0.451755951498322	-1.1966690097753
5	5.21040177643268	6.39035234611793	3.69399633499942	3.2177212652934	2.75212076055688	5.31280507571885	2.91517343847127	3.09601169177794	4.41143048769543	3.03293156744514	1.1503821393458	6.84219980167545	5.67572951457647	2.2299660057683	2.54079770122144	1	1	7	3.00787146166224	2.7870491765335	1.18189726033098	5.09284648894942	4.92535102280192	1.06853977005988	-11.0476502344001	4.01542248815858	-8.6623055962245	9.02042369910296	13.8918780149809	-6.54351187122466	5.32811462242453	3.08672069801085	-4.34155409506604	-6.21896450346131	7.23094633433695	4.07411758584648	-14.9602493532991	0.120971580944785	-14.5011189744567	4.5153585229941	5.34742446590058	14.5170550470497	3.01027609372667	5.43214507410303	-6.83459663083729	1.68914841034658	-17.0105080004122	1.81702169951202	5.21575173779828
6	2.42248551299253	7	5.12478603233774	7	7	2.87000809885889	2.50355064742141	7	1	3.65729766576966	2.30400135791923	5.04138279879734	4.35315300342663	1.65669935061397	5.0486965494771	2.43823606771901	3.79977811102804	1.06016293053167	1.36963007565904	2.59677535419185	4.36752486796793	4.40408786491655	1	2.68546627339631	-9.42270316808064	0.197279230310939	-0.595583434039163	3.03301284610065	7.42620854174248	-5.92561547493888	7.75106545337028	3.90599399290266	-9.16908775687403	-4.51367629975928	0.899769865152049	1.89458260587455	-10.4418835327155	0.551078163779461	-13.9082199378503	6.21621838986388	14.4991668339972	16.2003294088296	-0.47897085937413	3.06942586864779	0.214692934090858	-8.15019706820127	5.10350463871992	2.32236079468677	3.37790341850754
7	5.85545346493262	4.49560273736152	1	3.32518107321573	7	5.43920704040972	1.63437367852265	4.48971612902592	4.89292941384015	1.51968520077686	2.64292535994954	2.04320998780707	6.26189935956208	1.73129365107289	1.60227963698871	1.42468104555734	1.90703916282486	4.51692830603665	1	1.7198537031471	4.50476934698884	6.67460657771185	4.76754479548695	4.7199575336758	-5.77506590416004	0.322097438354354	-5.6644934213737	4.53771021775605	7.426335451609	-0.337722858602142	7.21292562495807	3.03732028257056	-9.04027911486802	-3.02881789046036	11.4246474775451	0.869622075576179	-10.425313482356	-3.89280295643195	-12.0366046574506	1.8910377765138	10.7233986727554	10.182118456455	1.07217085069292	6.42556050504968	0.391661117060285	3.34895730369392	6.02074581496868	0.517891520917624	-1.27355517105214
8	6.13400834166212	5.93028483472124	4.43309676988071	1.07286714601144	6.67668891273019	4.45462283266825	2.70473603477209	3.92402094123464	2.20122160369094	3.27069608546137	2.92161384766327	3.11876948668252	5.88758576105315	1.65747884955893	2.87313733850539	4.31661871588543	2.62581120778699	4.46165578777012	1.55704376239079	4.92477822325375	3.69358685854366	7	3.18953024800407	4.20536086356461	1.19018096523661	-15.6549154388277	-3.53078429241603	1.16100900856946	8.04145068454469	-8.16064627595716	12.1408890132945	1.55023487402766	-6.06408381364417	6.10974088624608	13.6112935849839	3.23425227695485	-11.7761240015831	5.7775564256598	-12.9195832943601	1.390366013341	0.313084302014701	-3.93530639857634	-2.09443875040358	5.00458671075533	0.252489818349494	-5.13628790862138	6.03174132550637	4.66817154967305	-2.25191070812994
9	5.34088425153951	4.14955622989591	3.14769604644581	1	4.86993720495449	4.91286555772471	1.30722480446413	5.90485409816647	2.01914218483321	2.79068518905164	2.15378761484777	2.6870095017536	5.72333700186238	5.60861831413113	3.68072257610034	1.88205999715802	2.9023525314705	4.9768094336874	1	1	3.82529571370166	5.75192429592111	1	4.26685464037029	-2.00813957197664	-12.2424518656536	-4.05640944226812	3.33687619857131	12.3854758012009	-8.9415489825918	12.7241812383844	4.63730207243064	-6.67000518123274	7.81161209548753	10.721902772564	5.66389251980811	-11.6357471774553	6.86392851534201	-14.0626491682042	3.8046453031622	3.01775892981378	-4.31737390601989	-5.7096621190515	5.67121823440724	0.300123927673792	-5.14159689642986	1.7367663206917	0.665995074517406	1.1093657694639
10	3.19695787471913	4.24760581589597	2.16704341545596	4.80030399112078	5.48509543908796	6.97084013998632	2.98378456160071	5.1319752107743	4.57416381193489	1.4215541215197	2.42198463045955	3.98473997859251	2.44817838980303	1.82913516752068	5.42136915907858	3.46224066415761	1.37860590552211	4.61024817496258	3.77606441603863	1	4.10512770122802	4.40173982371269	1.21207091223962	4.52829663979787	-5.13760444605926	-2.38405838084531	-11.4331735350331	2.4048981038902	7.80662723895161	-2.13171101237626	8.58649431730614	4.17111135122229	1.54338133474348	-2.67479720603995	8.16020770924079	3.85990934712299	-6.77834172791219	1.80173072507288	-7.10370695264501	6.29810306236394	1.23740281653514	11.1615635441288	-1.56962299205375	6.14684191191716	-1.3379335336532	-1.43007471172698	4.89615305467253	5.00979159753974	1.0223713346906
11	6.54503456258198	4.61492787949818	4.21317329845907	2.93131083282915	5.91745049989836	3.72188328649455	3.17123209859575	2.61907900226395	4.01807274944408	5.62894893881393	2.51296591629089	3.75881968703497	7	1.15291937803725	1	3.37195692971342	1.67513213769529	4.61300882382966	1.96005051203685	5.33463419578275	4.61854649683768	5.98306452209698	3.98772661176049	4.07749226132366	0.859268072965508	-15.543507775607	-1.91197483838703	3.10752254367648	6.74924703323483	-7.48153051203712	11.4781631434929	1.629733247773	-8.23239263194302	5.84119434570781	13.8034156868135	1.94095085631231	-13.8598113456029	9.35326796188113	-12.7075084129294	1.94745382444174	0.760561317887458	-3.67114865796938	-3.56140204656108	4.6334812501963	-1.8073267115812	-5.03942005431824	-14.2912111078181	3.97572932169861	4.62006971167236
12	1.65163812815279	6.51064172367963	3.10907490403488	3.91886551837283	5.34255599090014	6.45756884819662	2.5263247033642	2.13618626728341	4.67140333344378	5.43129376423285	2.20467299311323	2.69073413157504	7	2.39433280980495	6.32514279626696	2.47884422263942	1.29371471746391	3.94595579670829	3.1097227825731	4.74865753950002	7	5.63448050076557	2.49442568963975	7.03752082331383	-9.81722304595586	-0.480958109261607	-7.48737629223832	3.40486373204449	5.63874237832033	-0.770567225286482	11.0395412999999	1.6908323165731	3.85584012910854	0.819657588136727	8.25836697895346	5.51864412282782	-8.61661452324353	0.0987293912411923	-4.95388146022464	4.61426486825279	2.94778141445801	7.56893754805554	2.78791137342969	8.0260819278471	-3.23794786982122	-8.53744140021195	3.20439898614293	3.29037621438433	-1.80651579742306
13	6.79387483354198	5.97383023374214	2.34981609269477	1.8389524521587	4.27361453131783	5.54607213149568	1.83548932173227	2.9218537168756	1.1596552174385	4.64848586674237	3.00577745830355	5.17546833409767	7	3.30037478081345	6.34463505481914	1.11306768369056	1	1.08595155765597	2.61085407558681	4.77897821637472	1.55302659225557	6.03593545687892	3.247728803901	2.19679593186976	-10.5431945574541	0.448454877576901	-3.65368172392268	5.54379810394018	16.3741958422825	-6.44154260009137	6.43873653916867	5.93431490312234	-6.70329970944875	-7.03388089261637	7.79219692247652	4.68852874339582	-12.5610920171529	-1.59477186420223	-15.3192864077056	6.34801834068829	6.31265721988612	9.43084427043347	2.91174218302252	6.16275723496413	-5.9551199118858	-3.1911801271472	-10.4591556401267	1.74143273680985	4.33738108726512
14	6.82657570986266	3.85587357974071	3.39673162545213	1.80011499267164	4.67641073134537	6.85932567315266	3.38795665145202	4.39234898830066	6.32463430712734	5.07408684287704	1	2.57507393382102	6.44212664998092	1.26686339807289	1.85190155941249	1.81461056774627	1.40960223929894	2.61179700796389	2.08765227162031	2.01647063885803	4.40682110092513	6.87027466958426	2.52327004028358	5.91410797582429	-1.36808045604037	-12.0359852991134	-4.46889720561096	2.31369801669274	13.2047979566952	-10.5715417356091	11.5892300425049	3.19931953631758	-8.60316776601945	9.22391207867799	11.2792942789942	5.14903980119898	-11.0410176143841	8.23745228323592	-14.1152234409437	3.18437645662669	2.49007956105609	-3.92344489653395	-5.20059031806366	7.48862426508737	-4.85875235079949	-4.00702201294999	-4.51861848563628	0.882562901325057	1.10472273826689
15	7	2.3921437685791	1	1.83096541800281	4.04626129292552	5.24496172268292	1.16936475906777	6.78176025697636	5.4331496348814	5.10030129162637	5.11757778197814	2.15707059655311	5.11961360384066	2.37623689270939	1.09556195335423	5.47282966793635	3.7554901390906	4.72647473071015	5.82771863131884	1.97391203325168	3.74725180312544	3.82792142216371	6.13870018562737	6.08363043673284	-5.26268681247144	0.0568651279644216	-7.57666890735578	4.44591732832014	8.16096549819419	-0.382722296144102	7.10164144619888	3.10728047014913	-5.97149610860864	-5.39261498457895	6.18822016180697	1.52252198404298	-8.50429472964522	-2.1807989755597	-13.6823573628371	4.50806697473377	9.31757368405202	12.7668398478697	1.31773001603355	5.30087449566599	-0.29249128310703	-5.58652033348203	6.28317446979143	2.79869062259971	2.00500599520757
16	3.14889338088038	5.89265160609819	5.78801634914756	3.48453656218919	2.39091902676783	1.19968826673055	5.31936288865222	6.81446479081167	2.65751551750215	2.51196135756015	3.55016579173126	6.02441049086325	5.47267371675589	5.30736030115997	6.78270798937185	2.20038281207446	1.4092352902645	3.52092235501741	5.19810236346824	2.70270137224953	4.70167577162905	6.62772240982993	3.45946140178284	7.08772228278131	-5.49693362258996	-3.60824346273843	-8.95970871901226	0.036089125885018	4.46278325809902	0.553524391972896	7.52531096534395	-0.949043388761334	6.88264332371051	2.39807794030705	8.17882000468094	2.44993604777801	-8.87441320231095	3.82616953651602	-4.40929815078158	6.94118093890873	-1.51250885601109	6.48529152048064	-0.545004006340434	1.16004673938688	1.12769034472286	-8.16056879169672	5.38855949030671	4.96600955618777	-2.17224230758216
17	3.95667498810573	7	1.39674476735067	1.36461175487498	5.93938821104563	2.40848661039015	1	6.46984369987967	5.84564195394817	3.52371730954686	2.48206167708995	1	4.12719525996574	4.41352114121265	1.05154312069858	3.54364365224735	2.51906657374567	4.8290975409513	3.39262910972733	4.94972902741273	5.40121693200257	4.28391073867671	5.72566464545936	2.03700565544174	-1.96868599761064	-11.8957526542065	-3.74610502335284	4.04047690069779	6.27071605458216	-6.82322455063809	14.4475998332896	2.87048988727883	-8.93217627560199	10.3734420204451	11.5110501395574	6.1016874157674	-13.0498839087558	4.00842755687356	-14.1932595674041	2.55890504610101	4.39722560095885	-9.4960889121685	-2.64683555858739	7.62962212408853	0.387920673584942	-2.03270266665546	2.78757931112764	0.192153231431098	0.808747981564755
18	6.56579837951911	5.52212835515636	2.07439503701229	3.00519598325695	3.84654941043715	7	1	5.64791989570546	3.79924634078521	4.0877402746816	4.79528039178251	5.42180917674581	7	3.9775117545095	6.9010300103474	1	1.10595517872226	1.34373630002445	2.15742471571596	5.18326711300761	3.05099258491303	6.02594146294152	3.39952582085923	1.27651945946791	-10.8305295147378	1.80090672907345	-4.25168491188475	5.89114502626834	15.6799860036149	-6.54904238396684	6.70466716173837	6.02772723062458	-6.40936070866402	-6.55388722315396	7.4501430695766	3.48763837389382	-13.7358070321289	-1.51427172752047	-15.9400782132166	5.80314497375703	6.34546281534645	9.31083069602093	2.54753074343944	4.60795416606554	-4.62698957338373	-4.10258326851314	-10.6154376152026	1.71901166021491	6.43204003856784
19	5.5986571410854	7	3.0146343914265	3.2056462540534	2.66677173323606	6.1170283627296	1	1.80358004241423	5.03540637316315	2.67056521579648	2.26504139515458	6.83705956795132	6.61166099233702	4.13519169910668	1.13973320172067	3.81180645732726	2.9443809593345	7	1	3.26095868624795	1.79913590568885	3.21752122435308	4.24819678833833	0.364302663565761	-12.2321056307892	4.18911126251321	-8.82322475548967	9.16783120067154	13.8508831897243	-5.6494178558575	5.42917014653606	3.57509234477122	-3.87900841134431	-5.86930455776496	7.88094933484609	5.79809690951442	-15.0184428116481	1.14910682051023	-15.467586088788	3.96546465943826	7.74667393179918	14.5361399335807	2.96458650271374	4.02797399595236	-10.1053255344251	1.3575105902811	-16.9949579292127	2.94863659490447	5.81844493325972
20	5.20363244048909	4.32426103208478	4.34082549665555	5.35769749125445	4.59503311411547	6.33385981560296	2.50900667059547	3.91995189681771	4.59924235794249	1	2.79273601431158	4.27075609028753	6.52871535304172	2.18077015775852	7	4.12103241630488	1.93048812964677	5.32692908617804	5.43416828065617	2.57246824084816	2.82647981151901	3.84502330842376	1.59310068254102	5.59647208707786	-6.31585626116332	-2.64425955157332	-11.8979164728312	2.53142451593757	9.4108039504958	-2.37329009831799	8.94930697619979	3.41848652691022	1.8719659538041	-2.30625978008704	6.44815735727102	3.86373998863441	-7.11854316778917	2.97296842438617	-6.1063507424456	5.22676205433268	1.87608916284164	11.2044218487605	-0.811279702270022	4.96636898744814	-2.50247808039969	-4.88676316682607	-9.3769303754284	-0.555838426037878	-1.39980616151379
21	3.76114557776026	3.96164887959254	3.2382871494005	4.07178798827553	4.03638862487035	5.77173450787698	2.09018369629564	1	5.08579987257649	2.44596567079667	3.54186106253831	4.99291364420047	7	2.21037739438161	5.34427064766443	4.75195929293999	2.23351031143162	6.30530881437359	2.49643027509878	1.96336898939219	3.03281788703278	1.20726751497829	1.52172066050811	4.65068695132917	-5.31410172038478	-2.58436387933203	-11.3653366171629	2.033970471603	8.73963060215922	-3.20200627147968	7.33841770534153	4.65941871485276	2.28082950893943	-2.05996295691154	6.84357702914887	4.2343621155855	-7.70824629013198	1.96361535712407	-5.81784399559495	6.42727103889047	1.26631249799997	11.9068749763565	-0.901016799939979	6.27658512281994	-1.62051377709768	-0.0112704805364849	-11.3698642960242	4.23692088068314	-2.95752768512294
22	6.14834076794503	4.15251796902432	1.06338786181281	1.45491724122309	5.64064913487683	6.02223701323666	1.06063293185664	6.04663220895454	6.00098903991551	2.63328473518243	3.03205212086541	3.56557366286599	6.78598848410957	2.65833880942213	1	5.24051577376374	3.66153893026833	6.01903191975901	6.59807916325671	2.19633565183406	5.12125838288457	2.64454776749086	2.74899232252263	2.93115549300169	-6.01466124488945	1.78515998678044	-5.60489103047554	3.35154351306123	7.57731087657482	-3.76896197364719	7.78769324901309	3.14539528320541	-8.50935515322473	-1.95285941371849	7.80298709891416	3.11566964202741	-11.0760702666402	0.326890232111712	-14.045609496685	5.15305544835769	10.6340566205792	9.93869883327476	0.945812105738259	6.87415450722244	-13.6309428276478	0.287726929975083	7.27495139568555	-3.5481799727115	-0.361492081874165
23	4.77505606390517	6.21201514908961	1.59769982475325	1	3.02524187044512	1.98838675406791	1	5.06171983335731	1.29365234862884	4.33634691645856	2.16749471028716	5.469423499495	3.9561846958531	4.80021820110574	1.45135116033211	3.77300657188816	3.96862283461026	6.83950135972999	1	4.39694793973021	4.74526357420785	5.15520813088624	6.63338690383824	1.33730426358025	-8.48073753094035	0.903620768265066	-5.50965137658782	5.19716654980126	11.1278361770047	-3.00911997808984	5.52419619469471	1.69427184168372	-7.96021198682851	-7.44289918817811	5.96391538647717	6.00087026916504	-12.8922191690597	-0.404582436446789	-11.3955926941972	4.31237363216439	8.27928731421933	11.1208661317032	4.83765268569164	6.08186161045773	-3.65280622040766	2.08455674207663	-6.09592313435503	2.53849990646673	7.4567987918974
24	6.01857441343451	4.69522827794311	4.32894931590923	1	6.53383401773869	4.7517157310433	1.85534877523194	2.63231649453793	1.88484408667521	3.92985411393407	1.23672170672825	5.27874859299567	4.88285178751216	3.37561026049168	1.57311178845321	2.54997907057924	1.85992745326063	7	5.13812265129244	2.63280630252399	6.62748949398178	2.9727455804798	4.69379070366609	5.64274326286017	-6.05230630502429	0.692704721768421	-10.9312830946732	5.57020378541958	6.51304791482711	-0.859547368398364	4.85536181388936	2.39417394850729	4.37358993104594	-6.12164794391026	10.1879551655635	4.23665380645647	-17.72146555223	1.77263004937824	-8.42063522910824	9.89012199175499	-0.264529637362901	6.34203953291662	-0.913629850986701	7.58940719540851	-7.43389987741107	-1.50201603433681	-12.0844585393587	3.24061609111261	7.1950767862748
25	6.4495103043652	6.57162382121177	3.53200761665299	1.5458503314231	5.29969921883173	4.49186521846008	1.51198186496205	4.77486547765416	1.73868960473612	2.28242456595789	2.04453637066776	3.3625758274566	5.49012877264073	2.31730244919415	1	4.25657832004315	2.69037759555057	7	1	1.86321549093538	1.95382970656595	6.94818480837643	1.44554238363626	3.26695371680648	-1.81043101860192	-11.2163046709294	-2.65845834409334	8.95941169350241	7.95327698933874	-6.37848590699651	12.2390534859212	0.135526413825105	-9.09352672052705	9.63566253376376	12.2775607323285	0.726252587052902	-13.2218857749553	7.86856887882218	-12.1969190802624	3.8057965142442	0.367843376757265	-1.62141644499969	-2.67069987622456	4.31266480392824	-0.327488903377348	4.1510981778233	4.2843377288937	-0.807684877630344	6.85079100986406
26	2.90218461063001	6.1942777638453	4.90687754549843	6.09718153249061	7	1.11467756022728	3.27248884322433	5.95377975866596	1.50244455854814	3.87710713299658	2.18174778672885	5.86916904432736	5.36725686466338	2.5219545490961	5.27091874003404	2.85396286248019	3.02296213548126	1.80478454371879	1	3.38286599031742	4.88528608134878	4.50794766406583	1.44281240442233	2.10948278906057	-9.63600114421319	0.234526930309917	-0.32333905484878	4.35472764829037	8.04497758087517	-5.88250247682906	7.35171939426434	3.66822902832697	-9.21764708177421	-5.18784776157871	2.16077574041898	2.39470472921334	-10.6346364654673	0.247112233357898	-14.6165703835739	6.26635963190017	14.2785329983702	15.7637893546934	-0.069477078391427	1.6357711836658	-10.9648616098329	-8.14735721729633	4.31069297702292	4.35606154581674	4.25051620168935
27	3.60224833174109	5.28970180287421	5.16714762113558	4.43083267131206	3.17459728748425	2.61213940106469	2.4344022241264	6.76271005787653	1	2.68937854494648	2.07283157571985	4.51005285089194	5.23313971704016	2.45454779022736	4.94334679196658	2.94100087670221	1	1	3.3780084289196	4.99387296776889	1.01904005682381	6.00255348951934	2.64725257645575	7.27524836158916	-7.52597759273119	-3.04111646948835	-8.17759336407369	2.77458258289122	2.93518493728476	-1.08141241063618	8.5848222732828	1.30828529847852	3.68005568806236	2.11955309840934	9.6527040292493	2.86251140881769	-12.4398388276726	3.13483630686235	-2.83340587059879	7.29159359946973	-2.63377536414475	9.82047346342295	1.61706106296617	6.72077821067468	-10.4050386715445	-6.96280514067953	-6.50679279714505	3.95061967359112	-0.476429604732473
28	2.74719746212209	5.19618949735298	4.56555503772993	2.57007030451299	2.79600177030261	2.96621068471261	3.53776043777837	4.39832720886324	5.48731403560664	2.13860694180119	1	5.78597008947818	6.46176731151485	4.8793192203578	4.43159252597078	1	4.353474379149	3.30956560619951	1	7	5.68750470874382	4.73458478454057	3.43021966709261	6.26151061294451	-5.38726538464034	-3.87080637116187	-8.02777199412556	2.49553433436382	4.13499897466372	-1.23167198064676	9.04584821842943	-0.0598307002919118	4.06410928567012	1.33620425611122	9.31000777977447	1.85008120396662	-9.97629719283677	3.56823475708066	-3.35300566302482	8.3693377656439	-2.51301509552615	6.01244620744342	2.33387600866948	2.5872953601204	-11.8918084072921	-7.69429882516522	-13.6504581306896	4.01235085261907	3.58447986051089
29	6.73935575237224	5.23959673756288	2.98865708714605	1.76584942901419	5.87542688221714	4.26978854889389	1.18300991589575	7	1	3.40458554908831	2.81379594616842	5.05301018330148	3.25766036033555	3.66379495463133	1.19850554794899	1.74320940395474	1.72076643263178	4.35974951824264	2.60531996201858	3.45817191399862	5.3961637302233	4.66604205834652	5.41863482281889	1.31770796487536	-8.25678773039687	2.44406080483039	-8.4975920073073	3.47136901177283	5.43463213792219	1.34283568672636	7.55968629670401	-0.0387472598939766	-0.559735423658095	-2.82377784546362	12.1055367439097	2.82739204583894	-17.5063512691927	-1.67203525754073	-8.76822227822565	7.58582593294348	2.57828107881448	5.72542466185819	-0.377144669936184	5.99607088765853	-5.3563605225347	-1.31371025811837	1.27611097417107	2.88300919023396	7.28308087378353
30	4.84257301427026	6.43779489462814	2.30185567614759	5.78640619854781	1	5.26607008591013	4.26716273629276	5.9796127777926	3.35313698801228	6.81389791067882	2.97310824158813	3.69496241093071	7	4.66123878137367	6.69373108969127	1.92904866059102	4.28574064150198	4.07390881413218	3.76898867078801	5.36227882824493	5.00683967683848	6.7326776100458	3.80842078004695	3.95691163405644	-7.76866815799611	-0.225301574608732	-11.5067589813071	2.22732593148053	4.16087727165847	-0.825414188849948	9.36172571191011	3.65570720666927	0.556498921474405	-0.0234993949566997	9.44003949069096	4.07459537990768	-9.92208357793013	2.61571975443052	-9.00921068400039	4.51978278729949	1.49519405632593	8.87696049720219	0.767640077241198	8.75477908770318	-6.37643064155495	-3.61247108337767	4.00783822498051	4.08827429827879	-2.20625882718339
31	5.54225830615056	6.77415928850831	3.06015999054655	2.8755901262172	2.67828292538889	2.74167602210235	3.21346764204647	2.50738258797711	5.65639615535629	2.54047328195563	2.26655255444871	6.22213925166211	5.72871121385586	4.2413652747766	1.47877201573654	2.85726988177536	3.00518988317546	7	2.20754922758938	4.2060548516189	1	6.02204694433932	3.91406590200287	-0.42462755430608	-11.1463003441315	3.59701547741143	-8.87580889289022	8.80636687586403	13.9038881155453	-5.02824094925515	5.30831920308519	3.55010132846459	-3.78522633667205	-6.48750227034014	7.14418550346061	4.15889837811218	-16.6405371519623	0.0162343452535862	-15.7940865560865	3.30612904736256	6.30123272108666	13.5910037843288	2.44340523167269	5.83260381614858	-7.17177834880595	1.61685745181522	-16.7296052468327	1.74308780637569	0.735807832595828
32	4.47614860847765	4.37667006447161	2.9349992414001	5.57321220842879	4.26685817096274	6.38156769535323	2.87343310025493	4.68623763483627	2.88320769513795	1.77612835136024	1.84069965580821	4.18530378617713	6.86099795525873	1.70231691326895	4.876349339986	6.8550890027131	2.6874594022292	5.92137327557682	2.95033924692397	1.56298425746362	2.36875233958381	2.03081110777498	1.02721965206928	4.52162067665397	-5.65981886649758	-2.26493267843243	-11.6511315811688	3.02224137293357	9.37563408384962	-2.24401818038442	8.13972787275842	2.50308516381525	1.16369666453405	-2.58241087646446	6.97802003857199	2.543916486492	-7.10570710361736	2.91216876402133	-5.82771287373589	4.63471228256443	2.33434747365048	11.0307615251471	-1.11750829527731	4.31097593169576	-2.70070771807443	-5.83825744981938	-11.8105469232694	3.89231393646376	-2.59541903394962
33	4.46377629613728	5.28444816010204	3.4963468628426	4.00530957277023	2.2124323215569	5.17029967342916	1	5.81982630262187	4.70103784430027	2.53498071098888	1	2.29285420096191	6.93186476888543	2.93560267766567	5.82522879172249	2.65570104857634	1	3.38151151057968	3.50512402056319	3.25876517045844	5.14429084752779	5.31002712240272	3.26600230305216	3.64542046308015	-7.07168218337292	-0.218241451939702	-9.25213536973597	3.01056450893695	3.47967331683354	-0.311419328847905	10.9071165258291	3.23556476406809	2.96862731280856	-1.9541900231594	7.67985880911082	4.83330397006162	-8.37817190576569	-1.62556929086593	-4.37960540459892	9.2708307014194	1.57989845912993	9.94523225328243	3.0707253072359	4.63605108149924	-0.541301599682167	-6.97569570769318	-5.7984618368471	-0.430133293532862	-3.06855297212556
34	1.69053542253058	6.47043193325359	3.44049578294373	3.45980061941281	5.87998223665434	3.82123872992341	1.85604041913538	6.10264593346647	5.11730720360842	5.02814213882521	3.01589967133902	4.04381011910511	6.56949149833805	1.72325766852847	4.32794405416085	1.25975122318471	1.02398527480939	3.57946542669963	1.54230499581515	2.5150297986912	5.54540554717676	7	2.60874528977202	-2.12404628684726	-7.62361754873092	-3.30737776056308	-5.32629820682797	4.97143253898498	11.1870828332788	-2.3757505331472	7.5768959803682	4.87109111074143	-10.3415512011524	1.00328215616551	4.1484969857444	2.73980678146359	-8.14205261083274	-1.11544137896247	-14.0843475413029	5.39488889625116	15.1078471885437	14.9595310304133	1.02793308509817	8.09230606668348	-5.18007711372832	0.482282946784113	8.68479222431306	2.48597737756429	3.76758496283492
35	6.6625512979196	3.18530134367791	1	2.95804400006937	6.95770101835282	5.75110504375932	2.09692845371281	6.15538613107232	6.12372737459817	2.94596744600945	1.1462182243182	4.13385021807756	7	1.42143766139585	1	1.30514924805166	1.07978136894181	3.65738658370494	1.63614024090777	1.2035101439772	5.81473231607551	5.946097779282	3.94719607184667	4.45004206936512	-4.96217727193041	1.69561998563453	-6.51750591878502	4.62129669808545	7.72868213040855	-3.17838487103402	7.49943314686581	3.07173871201409	-8.37176366032153	-4.00228948036352	10.1202139979986	1.55576260739924	-10.2741548188077	-3.35357640733585	-12.3744694537646	3.28041527342872	10.3985799649235	11.7371502531925	1.06730489166993	3.98067322307001	-1.1284230175958	2.90022289130586	-0.695596782029034	1.12009029311018	-0.132430258861259
36	4.28775345560919	4.9180659015655	3.39251216887643	4.41327750462224	4.81319013807386	6.46981484159397	2.34532457092494	5.17388884227225	4.70971417781428	2.4038574536182	3.40762634282877	4.85426710878441	2.3786898858013	1.9362139717478	5.86278812376635	4.10332826316495	1.78008422929714	4.68820079757124	1.29587019613701	1.36708557947966	4.15119144745187	2.24302768831769	1.586601433579	4.90163811174127	-4.92355107633635	-2.14746371264862	-10.2536584347109	1.90171307062237	9.21631231691834	-3.61725898022503	7.84991933960923	3.92282775527391	3.1704253418242	-2.39340779288401	6.63102512072741	3.90707111740442	-8.74960755227902	1.92451567652275	-5.53592745873252	5.90937574229396	1.97882048134296	12.2660235661009	-1.02940891772801	6.55424727998363	-3.3226719185941	0.240583542336766	-12.0530456298202	1.15795265746124	-1.35868156408036
37	1.60126308261141	6.50621295342665	3.15990784797701	3.74541643709049	4.89578411996297	6.5216155653324	3.25741383480457	2.06119842822643	3.89917902070838	5.91046385714829	1.66897535046424	1	7	1	6.10345175421473	1.28858729038859	1.15709387337466	3.65866262966017	3.82611027648377	4.08375989300588	3.0284053577206	5.62969061281632	2.72330760350069	7.69545127308659	-8.25316376222424	0.073455485175748	-6.96467449821187	3.07473434645818	5.58394819202952	-0.0659202666720735	11.9913291117365	2.15743788236645	3.37882601728002	0.989046418383959	9.16050551323857	5.33818225649893	-8.1019287583324	-0.580510104114329	-5.05873634270074	5.22340687443818	3.420778795566	6.89622789462318	3.49741110649083	7.55066637469118	-12.0753000630042	-9.08894641964043	-0.235117462073708	2.95667293332869	-1.84364114913641
38	2.78401326860209	5.94991694745014	3.75670273135036	2.8979619149594	6.87272287424705	4.20058132564467	1.09777431412366	6.74890971263118	4.65493172946612	4.43515980003311	1.90103280240508	3.30311341507065	6.61677257245957	1.69707020718008	4.29359867524937	1.80681640448334	3.74632052371836	1.01131680132143	2.6486379697455	2.30445378249913	4.61267517019965	6.53925729317179	3.78745128140408	-1.34955235875107	-7.45079506194154	-4.24889657425346	-5.4919897026872	4.25665120715318	11.3697844983667	-3.29993587776986	7.11001404577299	3.85380398736673	-11.0756500239853	0.641927232532327	4.73070579780516	2.63785040932141	-8.56108323786847	-0.349069907658788	-14.030528454158	5.28510681209422	14.9739010385446	15.3324935615733	1.79944440253615	8.9249202199495	-4.77517581795819	-0.0190018406843205	-4.19550617923771	2.79068591161389	2.21584270216563
39	4.43778476386866	3.99887529352118	1.94849340077054	5.07210323195399	3.89298442488235	6.14422544870284	1.53977867335442	3.45856024173186	4.7768879338839	2.2686669399231	2.65935819310392	5.8094833885097	2.34726424649079	1	2.52558345082111	2.06681639255922	2.10330808397568	5.14834259018341	6.14053893581196	3.6137567917977	4.55076319827591	4.68565160409731	1	6.48750317280072	-7.43195583408959	-1.19103943426566	-11.0268708392905	2.36021630757607	8.38343756549438	-3.18687706592388	6.87570885412578	1.20952155628401	1.76580765489479	-1.2504179854392	7.14786347265227	4.90612444403071	-7.48567984256861	3.07010928727237	-6.28257741462254	6.01636374616396	0.808539844980635	10.2272769708804	-2.55869499308421	4.32483974820493	-1.17751869207744	-3.59563601795721	-14.9286662393732	5.25238562557848	-0.908100630347642
40	6.18984052194971	5.5796182490539	4.64405470292558	1.35338277303771	5.28629005761731	4.8354905764257	1	4.92472207346239	1.71360249308478	2.32310732100017	1.36960386691404	3.67660617727949	4.56342778472296	2.56093711167119	3.42325209870367	2.25346767512817	1.93060356998117	2.65095732568617	2.16050749601971	3.83688860395496	4.40114470717523	4.1874396666919	1.16303320597482	3.67159365006848	-2.30787708546449	-10.1888403696216	-3.59790975210374	8.18903206804095	7.25904306865166	-7.74530997733722	11.1304730277427	-0.33791172934514	-8.1249901999791	9.09659555351202	12.4694896472975	1.43213786808463	-13.1639474960817	8.65274557933365	-12.0522029803504	3.5198140346046	1.86060989070204	-2.16704775324324	-2.81499307455205	4.71246600669299	-5.50069067632458	2.0165582212904	5.57454385063661	1.78911923408972	2.03178838739576
41	2.64786438678632	4.08906306576624	4.8207152943176	4.53329957561624	4.54373724433577	4.62385111759348	1.11444097324976	1	3.99098918439228	4.40331233623432	1.16723916340869	1	3.99729934189105	4.23414826632873	6.57791269286302	1.79985540192445	1.38141867570101	1	2.91528457612836	2.36538241721562	1	5.92267652473867	5.90538386049316	7.16383700220455	-6.95825762200908	-2.62910789292485	-10.5495362394972	3.94622636998605	2.66526725966695	-1.54841959683507	8.84304491981636	0.756318844102623	1.57916138135243	1.9279810650544	9.16420621271057	2.31171183945656	-12.1342924396955	5.8800369076867	-7.30159065537886	7.41248426939436	3.63111873629651	6.35037611596883	-2.11478506039386	5.71178494459274	-6.56265034199132	-3.8332592459225	8.26824111019427	3.77891573642855	-4.7445745750226
42	5.40414896178685	4.31680540141678	3.7226455902008	1	4.39977357357828	4.69771895108201	2.50211735612738	5.31792887313678	2.02574320506242	3.45448851024158	2.06930382291662	2.34808859730116	6.76513916496066	5.5828597589115	4.21872165805413	2.5845199603716	3.15083373138331	4.13071552231407	2.02707490303239	1	1.94575475861208	5.3142572992671	1	4.40612189327058	-1.40067301857948	-11.1277147535625	-4.91143851674854	2.15015856251512	10.9243775742837	-8.94312116432681	11.2835334382838	4.58365085758825	-7.25721364198763	7.77737067402955	10.4444862375291	6.41698411779694	-11.3189153340871	7.5850351832256	-13.6840520858283	3.96827158873362	1.91956370514491	-3.31596450778911	-5.50443826316745	5.28726304139653	-0.77172563168644	-5.2769404882637	-5.04854011521756	1.18085957343233	1.28251516335952
43	6.3127666638888	6.35581816032944	2.09845415377298	1.9892248771175	4.61489871508266	6.40399352544037	1.7958548036166	1.62781607920859	2.68057737417467	2.32553677689666	4.12971850051531	3.04968739317557	5.04347478585665	2.71253896309863	7	2.7768172651367	1	4.26765944809139	1.98624502047816	5.14089127556182	1.8765488606156	7	1.87807040699729	1.90163751405338	-11.8731264086758	0.499913628104135	-4.6592344707886	7.4030948706326	17.0551561482441	-4.67396968809776	5.36722048877578	5.59695654019928	-5.23054975135343	-6.12037632885285	9.10775942659243	4.66729590946354	-12.0875113348342	1.09950354443981	-16.1702570107651	4.78070928524293	6.51523741513474	9.60045013804778	1.88786363459258	5.1306992103714	-6.74803586811973	-1.42387126043318	-2.01755478322439	2.97979138110813	1.10190406663223
44	4.23793661379444	5.9656126123594	5.33317303051167	3.86129312400373	3.7621515265591	5.20479870420902	5.61398297941454	5.73886433904567	2.42592314451993	4.82622742172864	2.60306133139413	7	4.33824023918943	3.27741552218719	6.12987503863905	1.72708028269531	2.73742437203677	4.11647839753019	6.11690013021175	4.863325421277	4.00713890602974	5.86809822362191	2.6336735155537	6.70014884111737	-5.49517422427409	-4.3961817523778	-8.26909278120164	1.21494049176078	3.37308255258545	0.282774551885661	8.24073550416087	0.887633885162465	4.93148486929758	1.6412090924796	8.81612794992622	2.98492383555563	-9.70628016518726	3.72371126401251	-6.29563081074402	7.17477296480486	-1.23230614195772	7.56072963811693	0.506874699911356	7.18688724235925	0.728820703999929	-6.30232760676492	5.87400892402706	-1.01633956768215	7.64679482033791
45	3.2323750524888	4.60173879437031	2.65380153945686	4.9324419208062	4.58421661447224	7	1.85160495581131	2.88998133738354	4.34596457939091	2.30451796615319	3.57534253700436	5.22709612965367	6.84897805504252	3.06932321494314	5.1811378954257	3.46870693064212	1	4.88964989345256	3.10279735104903	1.27814755472826	3.64975642333762	4.15699169663254	1.83841621425852	4.10526543764708	-5.83368381524737	-2.42655061263374	-12.0539729136074	2.64305934357392	7.40925045728582	-1.40823694716106	7.96909491493389	4.49937530272741	1.72737381694807	-2.10014766660278	7.68163739517953	3.75125096227526	-6.60301442666622	2.58223284823662	-6.93423248514171	6.34109764633478	1.4538473286354	11.7263661626739	-1.272251186223	7.26484994123023	-1.24529025103571	-1.44463796241686	-10.8387299348175	5.95861783819124	1.43866975590966
46	3.85836186935163	6.48651155732549	5.05334837481155	3.706748457905	2.64381026313991	4.93951497520016	2.63346364680006	2.71611917142529	1.20547707999696	2.96963993240082	1	6.5289178257072	4.63263796862367	2.2939364202541	6.62973348469681	1.6925325027566	1.84734475472099	1.40458661887009	1	3.40024338599546	1	6.31519630493106	4.03959642000863	7.07189607290588	-7.31997671300699	-3.38321596452857	-9.26638817609184	2.66177719417917	3.68236730577495	0.377844942177283	7.15665252911867	0.609877131229326	3.86302750101286	0.729385836231181	9.05256864317272	3.75731322798835	-10.0913019420389	3.01778428525	-4.12654608511776	7.54964078864656	-1.67849437349015	9.66499923229705	0.859045801834621	6.75921398747766	-11.0865929656044	-7.73189634633558	-12.1340106989361	3.50418120565699	3.90330802712293
47	6.47338078719215	6.16998859200296	4.61655941684049	1	6.17393231919705	4.82559663656748	1	4.36137120236274	1.06907555133547	3.25184413908876	2.90758098023124	3.86938112970248	4.20045809767688	2.04713024664113	3.78195536952141	1.21771944591646	3.13653030744443	2.85249603041027	2.13578391219806	4.23327493163264	5.75556928714888	3.72720726835554	1.17803028902902	4.2011372737117	-2.38695182743168	-10.0430793850424	-3.109957049621	8.38611942203447	7.43919432785213	-6.46436511737855	11.2475814602824	-0.521282787978899	-8.64596874372509	10.43698939581	11.29773806489	1.60202278229992	-13.0178510471189	7.29347292225754	-12.5839731507229	3.04601385155026	2.137863917753	-2.20198596757872	-2.37222108631853	3.64674913554181	-1.12024758856995	1.91842557545309	5.73453131686432	2.53111527371087	2.42684910231879
48	4.61900147683247	5.97340701888813	3.41000281042885	3.48898742593409	6.79003513077128	3.91625847435686	1	6.63571753722298	1.31981285707569	2.86188716725591	1	5.74509920818192	4.94995335932653	1.522529440256	2.4641076535731	1.76193352780791	1	2.54422868993769	2.17531258875263	6.02675876128974	2.19325565061973	7	1	4.57520321133244	-5.09447029564885	-0.935103287913783	-9.34043474425961	5.27318899138365	4.94677431060428	-0.551741317291413	6.9275958093856	3.0887270982446	2.94143598751806	0.475862273733834	8.54337217690077	5.05795275164496	-11.2355186640612	0.93706581447761	-3.82480298893527	5.0008554814494	-1.34541426362463	8.00059187464415	3.19995214531841	3.89236761495869	0.378308990596452	-4.04127151279726	4.01438225338429	2.4931050448226	-5.16982633150054
49	5.13347721319892	6.57001862908214	3.60052031850665	1.99988631297183	6.43262722092889	3.98419841376169	3.26396326899663	4.21600371002514	1.26951624844337	5.21723487668746	1.41735610840051	5.54675648711032	6.12103842043819	3.49095596449369	4.04899908196104	1	1.75449987471364	6.81839490403038	1.55998789142815	5.16436783934237	5.87615411031006	6.17675286853368	3.94584640838344	1.96609612923835	0.109714341693111	-15.2086090690403	-2.78323286279714	1.64186224106438	8.39901892048297	-8.73130502037598	12.7716769338686	0.507091055999778	-7.3146290557343	5.74738839678114	13.524257240086	2.95887779297629	-12.4737214167757	6.3965422084257	-11.6610352209952	3.43150341764704	0.0990339691847173	-3.41444666303844	-2.02752942634478	7.04379432400689	-4.31130134040969	-5.01950395349439	6.07730741521779	-2.71525416730441	1.9916748416137
50	3.33175805025463	5.7278691389953	1	2.60848662814194	4.6348898023279	3.91610336661353	1.91801676626877	4.61995962202801	2.68805012405806	3.30554523901962	4.3133571147198	2.88408988322683	6.68152435226288	1.21065642586789	2.30407119592585	4.18999431505695	1.97340870673732	1.39999447871696	6.47011447525114	1.37008262822758	4.72569816627478	5.64629570705526	1.14798403480294	0.571910696590033	-8.23597238319102	2.51946022068104	-2.08861164762953	7.04016585370144	13.377466294411	-0.921399720426058	3.81974996650269	1.23331134919892	-8.33980954832903	-4.71644053222822	5.69847475738731	5.99630138029177	-12.5903781084552	-0.201483139538711	-13.5558012161288	5.12096090929075	10.9006826483583	13.0490615297631	7.68651963507242	2.45010919406175	-13.7676792155243	5.12586897502152	-5.17163532585609	2.46284639336593	-1.00419784282706
51	5.97599836167439	7	2.92305264048631	1	4.60808954251632	4.73224018064949	1	3.2142509318514	2.05551263710072	2.28675008306866	1.11113611193742	1.38925816110082	4.77812932370844	2.79625117065967	1	3.37729347323203	2.51603860197734	2.40238571613277	1.04548352417505	5.0554946267195	2.75115324831598	6.46116992424824	2.6382310746972	3.70184409100859	-2.12936803983401	-11.7648246884246	-2.85402581345584	8.91694240003115	8.20175036230535	-7.28627588238841	12.9416158929024	0.046016865658237	-8.25990897239835	9.22242777984463	12.4388585402543	0.36436224330379	-13.5968714461077	8.55839779774869	-12.7433451312042	4.30153080559601	1.30480721640926	-0.564553651095977	-2.3611865222141	3.01831448829981	0.347773623207283	4.28809758870255	4.23242487942498	4.69078435267496	7.48915918433463
52	6.46676928102364	3.53801826475497	1	2.30339839677931	4.80283492320331	4.45708412191296	1	2.24673395017944	5.84363936689869	1	5.39679778464968	2.02073964424193	6.80557448654647	1.01334101495839	2.17985792106724	4.23985164909932	3.81649413185383	4.60390489022903	6.39658039072266	2.20799892609713	4.23075091000536	5.15801549605886	5.29873098996347	6.92088918268563	-6.02918092439793	0.4731706201235	-6.73354263825456	5.17998190827253	8.29450797927272	0.308611591143996	7.32752409337433	2.81647497061096	-7.22338099322457	-4.61474022697556	6.5488436343817	2.0061810246942	-8.82343337527318	-2.49197658214067	-13.0066987803735	6.28405603586272	7.7187778019442	12.3610689877663	1.08939894923625	5.01231562112341	-13.7981913127299	4.69829216757541	0.773847613874659	1.37732514006464	4.62344685449041
53	5.30395163111612	6.03275359295466	2.63193511652638	5.62047762099608	1.99070937539362	6.2770527481709	3.67774885741231	6.47104281865694	2.78344294311174	4.74038899335772	4.07213564024688	1.70759657707329	6.90610326671432	1.96232856516195	6.32972268434019	2.03391995347861	5.22717419434245	1.45755539001266	1.29603571011588	3.9883603632225	1.2274429626695	7	2.95179322266938	3.54578765538929	-7.28779164352548	-0.133689980497661	-11.5093103254221	1.87966614247157	4.28562127911477	-1.76603466535463	7.97146484708795	4.02520189792402	-0.426059416080002	-0.0251905727412134	8.10299904076214	5.14906312584945	-8.67899483181354	2.73316530215174	-9.61141679901774	4.9346850276081	1.40158646501789	8.40734751195579	1.73852039701346	6.17985857547	-3.5968588450444	-5.23180327131938	-10.0078494056544	4.10306081426118	5.32374050008798
54	3.6306701492524	4.10562882691315	3.59041288866841	6.10076712482952	6.01561738465942	6.95812099763779	2.11391375832768	5.30827253457493	4.6361984822261	2.61276789897687	1	6.34151067844046	5.55736974329163	1.96367126635669	5.14386249763238	2.24055684780062	1.31581441891074	1.79623431643785	2.8895044814809	2.41920555762539	3.41489771853262	6.97307215326007	1.88167185281078	6.40515708021563	-6.80783900681683	-3.74570969203125	-10.4768212967763	2.04199060264126	4.11655022425137	-0.498561808145306	8.14041090299162	2.11553049655875	0.361692749296713	1.14850112045966	9.56542828755718	4.34289449520932	-11.3813469776067	4.61162367199827	-8.55691691621531	5.60269176574223	1.47770816822834	9.32188004536333	-1.95374414032236	5.11525079256498	0.608191351934056	4.71097434114831	-12.3338209779531	-0.217470724331467	4.26030093566207
55	3.8278547847338	5.6932750994723	4.43752332981494	4.6219401358582	3.11673850922359	4.41267941594873	3.30635183829887	2.47256183833001	1	4.19585520108014	1.34305559401799	7	4.96592620046003	2.03363692207544	2.42163972807786	1.05395151303135	1.23881858937829	2.80557004488822	1.92120257210155	2.92203931163287	1	6.20122308816573	3.54681487793587	7.83948560311473	-6.40026742732919	-4.23648873236583	-9.80501896411302	2.76096644748472	3.9183184930016	-0.472946443194877	7.39207354758287	1.87211177545512	4.32266997922336	2.03026359044306	7.81718200805617	3.96178084563602	-10.3727187726409	3.07912638991194	-5.31535155438913	7.63923111981319	-2.64890864079853	9.03594383207239	0.316894645743959	6.15490408663598	1.36499360551663	-7.28784500663267	-12.6580002655495	3.29940529146231	3.81416839408077
56	6.84149602767634	3.71005468544777	2.66345351818192	1.27332372163623	3.70479758406405	2.85280157829413	2.59084503833448	4.82254389814899	1.10281714454212	4.84791452030517	1	4.05370542603811	5.19587493200892	1.42831325001337	1.82272063312738	1.19910795505526	2.52751353292524	6.20168479998396	1	1.60232994977575	2.74992062557672	5.56306059922866	5.98566691837567	3.90108981099781	-2.38313669790266	-11.1221934331094	-3.85062654178881	2.12338814468829	11.914063359932	-10.7580573798935	12.2541971785361	3.29769521018382	-7.17246226986451	7.04756380559423	11.9643329596067	4.54398143208677	-10.6731656875977	6.63343137872128	-13.7048708198103	3.16203281039638	2.7643588914533	-4.43131226022209	-5.41942179784886	7.63201057146584	-13.7788027665528	2.16906991035459	-4.86942443082674	-1.41331240350701	6.87899184618492
57	3.31148841547662	4.00445134108824	4.29789545305371	4.13332115065411	3.85650862358737	1.22928613599021	4.22510400330363	5.75663564314459	5.0571451703749	1.4502404485833	1.17292876543508	6.35253837478104	6.11125524689506	2.1618143970324	4.27322142271944	4.13985586065478	4.72137763248853	4.13088224989418	1.0642601233693	6.76150244400921	5.67919761262644	5.52352643630987	1	7.00992077847857	-5.38337099638139	-4.00811858522045	-7.34503489629896	2.03467153930477	3.35014081750572	-1.28894364080725	9.13230407292088	-0.329768072402231	3.71269135859724	1.47592425116989	9.63477874325463	2.06015926780555	-9.27857128089192	4.29434381995111	-3.87022463801263	8.72078845909892	-1.88741072103376	6.60465546009234	1.73755842697547	5.17316114245855	-10.898290873166	-8.29633347608019	-11.8541193233946	4.72578500795303	3.28726869361367
58	4.24153191477398	4.0854167068022	3.0796104661957	4.92945075625291	6.04505528356974	2.78219399405171	1.00744646084933	3.27921471411717	1.72920161972505	5.69603497943655	3.65416607556975	4.1349474199506	6.12646673846808	2.01780988343601	4.07657366728698	6.67328847006395	2.89379780481049	1	3.52963133504462	1.01727495527638	1.86503192986266	5.58373315982546	2.21955138022677	2.42578732281149	0.0696514443497555	-9.43874428385241	-5.21396682799505	4.00319369275693	7.13221876625222	-8.4406009891726	10.6839565022488	3.77903685990066	4.337435824119	1.00157390280297	7.34199758897474	3.53802260980502	-11.6017405724704	-0.0160677980911862	-2.41991629363611	2.78136394750928	-8.65445172343375	8.29533292604435	0.45415328203117	0.815522786638501	-6.77988426037288	-4.80418486986818	-14.295336355172	1.55191156470729	2.97359030426102
59	6.38956921617347	5.03888659420575	4.74945095623678	2.3554649644224	4.80766022766064	5.72335886736958	3.86966690713157	5.67484492323765	1.66829903592416	2.48481558880314	1.3983550092031	5.82178930241002	2.72442829353576	1.23804657045264	2.11525333612364	1	2.80719184448581	5.63180782676324	3.99811419473744	4.48238573536552	6.06347909779486	3.45868635288101	1.60446947151565	4.60001850506787	-7.20961472533577	2.17955746290369	-10.3123082821029	4.88023758121263	8.90203258245984	-2.14114954060196	5.57874230323806	1.377706501996	1.738988351085	-5.7654006492337	11.4066773892077	2.93510150135326	-16.8629786581442	0.297561392489418	-9.30417527804036	8.98790746079964	1.75581381789033	5.10472899149322	-1.1642711051815	6.11222609899216	-5.92430259029904	-1.61839758751298	1.01134733874381	2.34770058166866	6.10308973635021
60	3.53911752064353	4.45083777249051	3.69675694186939	4.80248581174104	5.90706977630147	6.16784992156602	2.66610327073162	6.22988675675348	1.03553086310379	2.84450124933273	1.79954222698332	1	5.22303930381965	2.30884392985156	1.05486630896281	1.74497969613471	1.49392885740208	4.2538664599413	4.02876779287838	1.26847362383078	6.56662032726708	7	1.98450671334955	6.84922838364535	-7.76242027565603	-3.86353961160393	-10.6795782929782	1.88687255500653	3.2317228420476	-1.27947307790323	9.47311183869102	1.10767788382281	0.534601552194288	0.915957847084898	9.03368946411453	4.17770477532915	-11.6905060018187	5.59208090037853	-7.75624563685623	6.51510035589825	1.67496329146179	10.0230851387482	-0.495936712306039	5.73080405106039	0.24129425156854	4.7522314033154	1.99166155784414	2.6970511975634	5.59549904965206
61	3.92299961892633	6.4507963672137	2.44487490080576	1	5.19773372737175	6.150034660172	1.91112119891306	3.47225333006387	2.48514285614769	2.04847272255081	3.16129979600518	1.11195211321428	6.94297820571103	1.48690549188177	1.5972577810871	4.91741099980157	2.79507123363325	1.74250929090921	3.1860253097348	1	2.99624197284764	5.4844922995205	2.51632245161424	1.78519659028114	-3.63890505386223	-11.6116824396404	-4.81868861145462	2.42095132957917	6.88187347941121	-7.97406335672371	12.8250924020971	2.19834764593416	-7.3080094984118	9.53553464068239	13.3226432737567	5.02753113994459	-14.919302083977	3.37267549813461	-14.0580498695226	4.60758896083199	4.39226136164628	-9.37026668903768	-2.06422833999776	0.487713716048045	-13.7042494332219	-7.4545993633556	5.62526067554774	1.20802285120538	3.82662063496417
62	2.92337522005734	5.56732625797718	3.31937231875148	2.16267504552278	4.69590298607008	5.42296712513786	1.25060056355117	1.94498234215665	5.81422246003078	2.66978302567949	1.68142534897363	1.12727205159487	2.21869771943132	5.22591252533509	6.85370423921243	3.26953981087866	1.41225002244928	4.93461323723605	3.85600796859079	2.08803350126799	1	7	2.26543139374513	6.5457665518481	-6.10087216308377	-0.00249550498951623	-9.33331606051201	1.7643531262859	2.83468915458946	-2.60946805222403	10.8379548728297	4.84974029038635	3.94914388890775	0.35787636489566	5.78537180750341	4.41782938415134	-8.00853133566166	4.4992627385979	-6.97468284964707	6.14713458023221	1.39507022464925	10.7226486925556	0.776639587371034	5.31445375562126	-6.05740042619537	-0.654022078511889	-0.936349902009512	1.13982290586727	5.70058004567902
63	6.42242724498272	3.36817187545544	3.84455202823533	1.45070753510551	3.73484248720635	6.256539162167	1	1	4.44995958067262	4.16417235510955	1.61721160056214	2.02401015412537	6.73436740054782	3.38364042393429	6.72839591052052	2.19704241541402	2.42833874979094	6.01085460653772	2.66804464136125	5.25655776634398	7	7	1	4.22978352653924	-4.18788704258039	0.476844194255271	-11.026635144213	4.75116633969351	5.901483272564	-1.02810103053417	8.40854383452372	0.836680990665631	2.93110814686732	-4.25511752610021	11.8534787554225	3.79677981743445	-16.9104464497679	0.720127128819314	-8.28518215117757	9.64381052881497	6.36727536897647	9.24098305725903	0.0808165555310761	7.82870775360019	-8.29446402291544	-11.7109416880279	-5.61646271330924	1.22831864642197	0.681270310419922
64	2.89157063643624	4.51046473896172	3.40987752994657	3.55725103430598	4.6088322732758	4.67103302886476	2.21713916062453	3.45412119066466	5.78116647993346	4.39097140385288	2.53008528638861	7	5.9307732191286	3.08407852885745	4.99357419691714	1.21639736482279	1.88630306650057	4.9259251476822	4.92151926771113	1.81094626804997	1.93073268771373	3.60171579513733	2.02588416809257	6.42157287644641	-7.25602901597555	-2.86394797420895	-8.75215460425579	3.35631656667494	7.21753879344568	-3.65174202077642	8.90831833362669	3.74978948983542	3.78946034539849	-0.0759392362294132	6.39016272819819	2.9720672281247	-8.77264765540309	2.31360544301671	-5.11695330908689	3.88579247628474	0.973341579302927	9.82092371507159	0.300489728309839	2.72776308672683	-2.59874288431952	-5.85083970996523	-10.0488865662947	4.20322962067571	-3.82576110556758
65	7	3.24387705010936	1.10008722835617	2.56773677939597	4.77844540537869	4.3814422130213	1.75316976928017	2.56878063855125	5.28032107430738	1.06511535903348	4.75011323074293	2.5764740097032	6.79480990452958	1	3.05682280243645	3.8171547695354	2.28207237300178	4.72012666705785	2.64023371685758	1.44190399378931	5.49970644118897	6.0989107896057	6.52663315164404	5.61699576213763	-5.88442882525748	-0.424974370264449	-7.24015017047137	4.63582113896284	8.28738436612351	0.0757625554264162	6.2414929073895	2.18966371049413	-6.50915664938324	-4.8528508239027	6.658486568679	1.93269025904322	-8.69361604572004	-2.7204213401197	-13.8054552971756	6.26974720847193	8.77723583454791	12.8615542540353	0.739730790241973	5.21451205177818	-13.5703354180439	-5.21974575920592	0.36973316940303	1.46398867037296	3.50971587245675
66	6.96162617292758	3.9926365789381	3.03854152119423	1	5.35539222859428	6.64866473628514	2.74530924810734	1.32477210627497	2.47219734423611	5.08697232373299	2.12775701959319	2.42076082018639	6.97183822985928	1.92856695672489	2.56216876493111	1.24776777987828	2.71855556987276	1.59106680916439	2.29398551142747	4.85064023905151	1.98263666183376	3.28373175709722	5.60109254564244	5.97519153769979	-0.95797914664679	-11.764676210523	-4.42961314843227	3.35753072943696	14.0181192160566	-10.0381038193867	12.6974324666762	3.46901889958999	-9.19636379828078	8.81378668290532	11.9644782074148	5.01019328954441	-11.5785420110637	8.33794800249623	-13.5786389717172	3.16128595946065	2.74559550113489	-4.16615620287214	-6.37573609068527	9.76666042446489	-3.58053828312498	-3.96392603733797	-3.72828934577634	1.28680798620044	-4.31454512583308
67	3.68678801816322	4.60319059894711	4.16697530451791	6.50382878106186	3.92173412147223	6.85453324791964	3.09347739547101	5.57168700055507	4.60285106819453	3.0223621814685	5.73326049470451	6.9907724871926	5.67818771476634	3.7625122061471	5.09102277417844	2.5641949289591	1	5.67729363344906	2.76842885675427	4.13959843113323	5.95376842472272	6.57805229865709	2.61354683335579	7.61574100071538	-7.35779707514721	-2.84957443532071	-10.6536090339206	2.67327796538562	4.69259323848702	-1.26247713482075	10.0098886939652	2.47482072303474	0.454010270889911	0.269195804744311	8.34695640055108	5.47015195763047	-10.5257719759738	5.66038188341925	-8.33598545709139	5.88628716261521	2.40431909375873	9.272807339806	0.243429828447221	5.80158438837123	0.40845965281691	-6.04576459276739	-11.565325385213	-0.373446393980223	3.30828551183559
68	4.27115179215347	2.8462222266828	3.07822925110319	4.14273101647162	4.7155784222369	2.77358421740632	1	3.0301652753724	1.85561353951237	1	2.23644013217894	4.3275275282916	6.66356795110481	1.65634893453699	3.88452331210004	2.63114585473757	2.45382068079094	1	5.56660084607291	1.47525385226126	3.0792654955024	4.57843203152556	5.00698393595682	1.81327446168019	0.357798865518836	-9.78264139178507	-5.58953447276343	2.98605723047732	6.81799129681696	-9.03476250192766	11.2840110310524	3.67447536446409	4.73727200350002	1.58957867713541	6.43016195055221	3.00004315354073	-11.3033673818923	0.567331253978219	-2.38547353678987	3.64671124697803	-9.52531952172366	9.23503256478621	1.17423636284909	0.917106587037314	-8.39002099476975	1.03988616936562	-14.0507551762698	1.25577152206028	3.24465345365036
69	6.22739308687305	6.33522429937278	1.49465520083965	2.83005228857365	4.79749195636973	4.13772766788557	1.85084916153092	1.40553278435861	2.91421938178944	1.83012528375698	1.18847629891648	4.81929649643576	6.35283252477919	7	6.47814595042179	2.7716845633895	2.1551992046416	4.029205690512	2.05894970175938	4.07864038034565	2.48205693589406	3.37613291645963	2.11848418524814	1.27980645759008	-11.711558006874	1.05869768747956	-5.12310211495099	7.16171205744675	16.1148170371069	-5.63141417441963	6.31223538577675	6.28258281105751	-4.72036040322181	-6.51560285244654	8.33387847239621	5.9315572960278	-12.3208310608743	0.684715855236483	-16.032315343213	4.54953694548526	6.26936224748705	9.75105747566256	2.41628472058718	7.29857822866394	-8.05195882897337	-7.12177875730517	-0.797829967248524	3.03439690532675	0.983836829368985
70	4.74252526776472	7	2.35511359622517	1	6.80238828466933	2.51014843933346	1	5.0896465137459	5.73996896811384	2.01920481275307	1.385785303114	5.4000224493899	3.21894333399772	5.30305438203583	1.44774541438074	3.47245006326867	2.54755216847691	5.46130318488602	3.03587867460255	4.71065017736197	5.14775202737559	5.11251365322126	4.82749918160079	2.66416076482178	-1.07365144147288	-12.34580397365	-4.75515698710783	3.75944663856776	7.25778895118983	-5.8582016036297	14.1139183905506	2.61250653588499	-8.34354605977548	9.73007945415385	11.1746946467935	5.44817842780107	-12.8390228472402	5.42244853954703	-13.7470502638018	3.16874945784077	4.29108312510021	-9.1202476913038	-2.23758670019936	7.369945862312	1.39832285560732	-1.61362142334842	3.26402482096227	-1.24906062997488	-0.444391796509574
71	4.77734740192225	5.7315659559567	1.68021900644673	2.89579702945353	4.62587970615809	6.74745806383855	2.56962049846478	1.82082109081152	2.09351020864147	1.28621041330781	1.82730418331903	4.96498247776579	5.74578854132065	2.2254178407071	5.9175561157399	3.59248481527016	1.4252194485982	3.78701353873326	2.00969548043971	2.75190553416142	1.58603085656401	7	2.24561381831904	2.21617619685867	-12.1380003204905	1.20360954855849	-5.24577413333784	6.97677707333979	16.7265255246624	-5.61230112434363	6.01040069233201	6.755212414144	-5.35646711580043	-6.59324661067791	7.78306193235993	5.23927692974855	-12.1373810035643	-0.172520313353325	-16.1682183832346	4.69682144358421	5.96777621266602	10.0451703672592	2.38356686777232	6.61285257309407	-7.76862015053123	-7.05380429264212	-1.05843569391946	2.75833774779994	-0.340611527345084
72	5.7786546162871	4.27627317503507	2.99677321418423	1.77907354990519	4.09496454312094	5.52162125012234	1	1	4.77247764279314	1	1	2.23490246042052	4.45417186065968	3.4323633940196	5.28033579361328	2.7951220266513	1.14642566003338	4.34749735169979	6.51147153929642	6.06823284896273	6.34676748115854	7	1.49915933787854	3.45279956120581	-5.22944047130523	0.482976858157374	-11.100252525246	5.35914708723166	5.73514580590792	-0.443699342819021	8.8945160685183	0.472812410487214	3.83281218944793	-3.92139782622638	12.045356078718	4.04195012203161	-16.8360706167232	2.18917983122094	-8.5321960986213	10.2728256293481	7.14427103893254	8.99048360012035	0.287140913783323	7.76980939514101	-7.05102423248691	-11.3430106452185	4.33308478321709	-0.675720950305166	0.995736135740433
73	3.95716176023057	6.29850581704626	3.42924960550389	1	4.53958014852244	7	1	2.97472082328124	3.48454552335732	1.87256767761286	3.92204904968635	1.58476827950325	6.89225403193039	1.4758746194077	1.09658248498277	4.29741818594559	2.93427799684507	5.15203581418852	7	1.02310072950543	1.53322911826921	5.48478283394071	3.1398701216635	0.651627273978446	-3.07739020288112	-11.140793224328	-4.52852571734652	3.33379111074426	6.37765349354091	-7.59142207647004	13.7665554953089	2.17311731316787	-8.28222045419378	9.22961488969022	12.8742363848938	5.17459917937916	-15.1712899470044	3.19231354405112	-13.7627169521259	4.95985948003382	4.67107883470874	-10.247910251024	-3.30706644615723	-0.806673455929085	-12.8818039295893	-8.32144297488596	6.08205430380992	5.13331882399121	-1.79922218978042
74	2.85040702180374	4.44382328424846	1	4.12570778265532	2.40408630722221	3.50888311176182	1.53493660368001	3.15910241720699	3.44615508651904	5.02476626026715	2.53912293027314	6.45039023663047	2.19186038013232	1	1.423213281951	2.45741753213324	3.58816192405022	7	2.55958171064381	5.38044572289778	2.10413411439289	4.72898648552328	1.0402152797672	-1.4929342158757	-8.70489281412739	-4.36108108504684	-8.75736146306871	4.05803562580353	11.7324981529549	-6.16149603179754	7.99585077985581	2.29331105469032	-4.18338817895688	-3.83896057417415	-5.99173833542692	2.36217722039265	-12.809645806186	-2.50858675272791	-15.5178840786222	8.88485297704443	7.74189841932579	10.5313690349657	-3.69416314873277	4.67469235832066	-4.38947456144122	-10.5788762009439	-5.9063100477778	0.740503462268256	3.43398306848316
75	4.59318448496259	6.92879682754261	1.35714252003947	2.19367302761233	1.9988813707353	7	1	7	2.56206172874659	3.67836101732292	7	5.12481791770989	6.89184857714448	2.25521689452989	5.68945267626193	3.34652487654113	1	6.49521100500377	1.90478338327757	4.58668779036923	1	3.10545375996307	5.28458550507067	1.36358320582864	-9.56968848842652	-6.63173047457411	-8.68026861198149	4.13340135294817	11.397459193548	-8.5202267245486	4.2262700541244	1.53115945841248	-3.76828257219257	-1.95605935295312	-0.545511304409862	2.64823913304856	-11.8993674895522	-1.51834007941138	-11.4504225923346	6.72992177755656	2.52364152466553	9.68102036213156	-6.29445980118101	4.4852658464723	0.0232710441308311	-9.02595409490252	6.08711231924279	1.99044763284767	1.43376535853731
76	1.8683242668985	5.33654824991251	2.41200298099711	3.59052143091985	7	4.42101116686583	4.54203419604334	6.7694389521007	5.67900907612668	1	3.61489464051578	4.71934660852256	6.1550415632852	4.40581692538519	2.06298580646453	2.63889209555399	2.60345291132734	4.39412776263088	5.06417671761974	1.54549464229813	4.75099256823131	5.57072722800365	2.25674492752644	-0.790781941082811	-6.98371198564907	0.0109955246306775	-7.5999754423634	5.90363986825355	12.6728368312652	-1.74029546171567	6.77654815155053	0.575121922762853	-6.57967210046935	-2.56600545230914	5.75006760258275	6.14007557538933	-12.2772383854442	1.15887884214727	-12.396246122152	3.69816077658565	10.4930946593129	10.2249549184652	7.64424230804106	8.50935469843228	-5.80896718442103	-2.00857084504766	-2.22546888368812	0.28491298246961	-1.10666264995255
77	4.56528189462526	7	5.49565208831524	2.87402414392888	6.29298201580538	6.91323075687326	2.66966041758406	2.04001086802335	3.27879508652313	4.84282415459677	1.12982088616094	1	7	5.52420450960358	1	3.66021965334476	2.11430070132169	4.62281104566165	3.73289294803341	2.53657996079218	1.11247663647072	5.70789194242765	2.14794689093283	-2.3121821952435	-4.60883146073052	-4.25847944908253	-5.2418732651373	6.75901722431532	12.0162847887956	-0.984407628832471	5.40062048185032	4.40429954378238	-12.3701626542428	-2.9514639292016	5.14751577539807	2.90851569614698	-9.20672437699855	1.35644386027392	-13.001886004685	4.8175863313264	12.2134300717174	15.5801803178318	1.37734561270434	9.02218246481817	-7.77095312650254	-6.62400518039125	-4.82297775008516	3.62622769813095	-4.65029286520793
78	4.00414721542165	4.6448256025331	3.54015564387602	4.60705335781193	5.52505332419585	4.01933042505289	5.56799252384332	3.57121945611706	4.09367840404605	1.42466918565724	3.19901810203323	5.81358002349347	6.02094789763747	3.54079311018944	5.98448615901028	1	1	4.64445153655573	1.4571654486481	1.89062000913462	7	6.54917122442838	2.34230926188128	5.60600307934072	-7.51319776549815	-1.77560889803419	-6.70165537896626	2.16045799830667	7.68000897060953	-3.67633599051196	8.46206711308888	4.13445411131591	2.97062509926436	-0.439380061584454	6.74856720749025	3.8556770435524	-7.57879907428977	3.8428831230732	-6.97091604771368	5.36637525996702	0.530276583724724	10.3915381371573	-0.316679910566121	4.4636356808269	-1.92629765582398	-9.23506908286035	-1.20885229797095	0.501841450849892	-4.96049151795822
79	1.8232194395675	5.05350075277153	4.83741004478088	7	5.41637348751643	1.7833877764952	1.17487581909966	3.87746685656457	3.4379913048813	2.60944080310162	1.73387272364675	4.68203716223143	4.52618048226791	2.46814276075142	6.31053237403533	3.63517563337187	2.95422835132411	2.37196177819972	2.63083286107012	7	2.50108021881586	5.47920787755072	4.22033747572266	1.93293757399095	-10.2316228751554	0.310417333700293	-0.841439164077927	3.63220279894395	6.1464635266485	-6.41477457512253	8.28605310304946	4.21063005871856	-7.33881076684843	-4.0705860212195	1.82754545051275	2.37822851737804	-9.90116750712477	2.08949542974716	-14.3346986530249	8.22870788031499	14.1334911213901	15.637020611573	0.338763464460375	9.15879801596296	0.543204281453996	-6.78874914316143	8.63106190438863	1.15968009883453	2.63613826163167
80	3.5448931040498	6.99969723734436	1.85023793575223	4.74035687914125	3.96316347645853	2.40298708384496	4.27636874103191	5.46843464750421	1.29540796422098	6.20146979138376	1.66965175738328	3.92150061366417	6.03900302858821	1.34865230126327	6.49450432496409	1.86624052801729	5.33819348233638	5.79288419165613	1.66206923702593	4.00933342691914	2.07909988518479	1.67686892660042	2.97742863127533	1.83543655730561	-8.95183768002834	1.31218266713853	-8.33506614264814	2.30973570037132	6.68860551282655	-3.07930703584273	8.97101869917756	2.23768927503875	0.895696675571312	0.229657503744207	8.22737184848891	5.68726096676238	-8.77529992533806	4.44170086783591	-8.47403076082065	5.17823056488086	0.735117081319286	7.96308340035432	2.47624496649019	8.13696851090264	-1.10286311070825	-2.65313507802834	-6.30738647251945	1.22073628066279	-0.709245705289767
81	1.89075721166926	6.16593168053316	3.84025535273044	3.63152375383723	5.48350472984585	1.50370629545285	2.46966800093835	1.39238935129575	2.48091769584245	1.35908525864654	1.09170102423638	2.29679379794939	3.96448392126927	7	7	3.83477915504607	2.34254702716954	5.42728392342422	1.59430846275871	3.47259735036659	6.34379344575781	5.08031870938739	1.22694942592564	5.85402490069566	-8.91274750137908	-1.36435807457626	-6.50530776502567	0.132304727329775	4.75966132342107	0.433994790350812	8.14954888723407	2.8952867337552	4.63620268889008	1.50594611587972	6.89019638652172	4.84967787950208	-8.86483855856324	-0.869038213706681	-4.16046939069531	4.03750373445026	0.603101991039219	7.43582152512114	3.35419546059065	7.01955175857909	-12.0753526031021	-0.848520237362878	0.395297309913888	-1.70200291320277	2.55111829509264
82	3.65237029560293	3.92710252638398	1.63706704334776	3.97720502175652	1	6.48108160943182	2.00221658056025	7	2.04366700045543	3.76476919410267	3.23788196489824	2.55673497601881	6.66929038541256	4.59926928413059	5.99259547742413	1.56036956318721	3.03236630546083	7	1.12940944541411	1.43299240422411	3.89765453514655	5.51844158655521	1.81234608248018	-1.24216592017881	-9.14972532735021	-2.70632077311653	-8.74114700077798	3.61079113859099	12.1980163894009	-5.95014874095564	7.13615691442937	3.23446169698117	-3.6155778146376	-4.36802425049238	-4.20815938555735	1.9369645606981	-12.058687752414	-2.18166983976798	-15.1722917400328	8.89705322716562	9.2675022907308	10.2611772210936	-4.40178781694085	7.74156367754812	-14.6218233905902	0.908256498376496	-5.09182356067179	2.33038500441504	8.14191946604399
83	3.21869472016059	5.34036652231152	4.98756902409285	7	5.51097246899517	2.16765443964128	2.26600882455721	6.0817077033049	5.33745074262728	3.07424922138589	3.57425801813004	6.36584538053156	4.4759856482768	1.27101557271165	6.79716603827502	4.53031600528027	5.76580813010405	2.83053546222445	3.17111539610113	6.72865431398684	6.91562421845502	6.16429634098092	4.74978483059936	2.08592092313385	-10.0227357777366	0.161144390337016	-2.34681844574464	4.09543875575761	6.55930194825909	-6.37890953799693	7.30243882526667	4.54055554810341	-7.63704597713604	-3.901095582254	1.87232656552504	2.72395833574931	-9.80885917212857	1.70135590619983	-13.7319757933164	8.55816300106624	14.3881622677825	16.0093405033484	-0.471766703088474	6.52257438278317	-4.85121988896404	-6.78113552924471	8.28950688084459	-1.52728270917761	2.43159193216713
84	2.03258986572148	6.33409329834759	3.75013459573524	2.35107017005875	4.20933063340301	6.13957402824705	2.22217986251674	1.62020745909049	6.23867357490366	1	3.90374561702711	1.1118245275283	4.78923355025695	2.97350346540567	6.1312938526059	2.78210188362232	1.64650008192804	4.151144904763	6.36822202191116	5.60957833899513	3.87857696527063	5.13751625233873	1.91253038378396	-0.592451391130842	-7.04309558782261	-3.41286503674004	-2.5939922025767	4.02140457080963	11.9130813447821	-2.67616319380071	6.36696850244178	5.36203691928622	-11.106860818982	-2.74497688497613	7.58040388674369	3.72945967060324	-9.87858592230861	0.957035906118802	-10.6176900369324	2.55893265860204	14.5699645548425	16.6770635372617	-1.79220016088854	7.05530168289013	-7.6492337840488	-6.71624460801134	-13.6855310552995	-0.669503107619444	-6.08287744893979
85	4.2893095821041	4.91748733177682	4.9568464729362	1.63040758400074	5.17354870019418	5.28388165826844	2.5734460167454	6.19295319134544	1.13319017398193	3.24831618409265	1.68799688153768	1	5.11897110911596	3.69632693322614	1.97850282534756	1.31698314092484	2.70998875118794	2.12965405403691	3.65569108325362	5.24838763039204	1	6.43937742623351	1.50728102783628	-2.71026385783789	-5.45756905212424	-4.38160457704706	-5.42770278234349	6.49172221473839	14.1214200409451	-0.15971453742108	6.66251579685529	5.73707033762295	-11.453321666763	-2.62804556740083	4.46358344082103	1.9410844020767	-10.5420097103384	1.91574404581288	-13.3802679067056	4.60643380089148	13.3617894189001	14.9502567988067	-0.384946841759167	7.53109058315643	-4.45456080246923	-4.12862461945747	-6.15805363028115	-0.305423017134303	-1.53579826388143
86	3.1981620083159	5.93746143833493	4.06223616621439	2.3101323453536	4.97536482796655	4.92731998000025	2.98535829465942	7	1.96609744409904	2.44011153951057	1.41164469793421	3.44418860403983	4.57334340914394	3.99572974878093	2.94324476951799	1.28111209483429	1.7603101374646	1.58865694437202	3.19076496346042	4.84743874778121	5.2338085372223	6.08085278916993	2.40004379252431	-2.79119447587041	-5.14558112100809	-3.48042550517598	-5.91781501633041	6.63709037755746	13.9555268796978	-0.371620301753754	7.39833960921602	5.46511400511322	-12.092784640514	-2.55706362076701	2.72471612294658	2.02108176796159	-10.708467823236	1.18477227728116	-13.4646146186222	5.55071966467686	13.8618765084872	15.3613922919796	0.558191166500994	5.82393212646935	-6.88583986361885	-3.96480551705048	-6.08596429304605	-0.873955652846917	-3.41506885521306
87	5.47972035088572	4.73835642484978	4.05360604339208	1.96573278988319	5.85882098447447	5.43628642436415	1.51654103966374	4.15062324501389	1.61694184243117	4.15893731245582	2.38776075241905	6.23196110168987	4.2066363163901	4.15295967445892	1.89560054978794	1	1.7469650222612	4.21316795912073	5.66985232534572	4.38172235535206	5.83214678028146	3.87295925777136	5.77921714631396	5.60294879475203	-6.84441327817902	1.46840638587121	-9.75481150473556	6.60905770288974	7.84438516955619	-0.36295137919563	6.1717703212979	2.22110354663177	3.68483318387745	-5.88516428557194	10.6562272466439	3.7985973988655	-17.7622986846381	0.334627407959768	-9.76243756470786	9.50511518726503	0.403992570325853	5.00541086040536	-0.736306633189651	8.11359858031803	-11.1663749878878	-0.437043453840522	-0.158318870379401	4.20718675310425	7.57886341721114
88	3.35839038376419	6.87524135828342	4.88248549526222	3.25058718504609	4.68498260365523	6.02957517588357	1.77158168497982	1	5.8722034179605	3.47713975019234	4.56672048781185	1.8832587368281	4.6883494607662	3.94732530455989	6.06804438817439	2.76397072107759	2.13456794986877	2.26292863230663	2.09027448582286	5.37971988496743	1.87169494831688	6.47192524637408	2.20188585381011	0.610270722972075	-7.57387149648358	-3.29156348587232	-2.21793857019533	3.46950684788058	11.771858336426	-2.85300348184411	6.65150238549136	4.76253080921662	-11.8219400419218	-4.01962781637969	7.81183888550279	3.97626028154008	-10.4175631042645	1.12233740997815	-10.2394302993286	2.31897733495618	13.4545195764634	17.0559916104683	-2.81768874383961	5.97509524130156	-5.56812644626393	-5.99441435103066	-0.958411337947089	2.63553313998403	1.26903988519947
89	6.93874944991484	5.73225686907282	3.40907512227956	1	2.76772029819696	5.44267140617498	2.78440505311803	4.54814499323802	1.41550088096819	5.51445389225232	1.14061664346349	6.01694019010121	5.56406775530716	2.87984911475324	5.61511799296661	3.40871260067792	2.17738308652422	2.34250226169355	3.11151282310191	3.12548666716146	7	1.01775294222626	6.19163909165658	4.66450923364552	-2.7129455889134	-14.5142314660366	-2.63167844386272	3.82745831190034	12.1873595986067	-10.4891911514996	11.9173678161101	4.51627368423573	-7.04415537149954	5.94454633933556	10.901385437147	1.7983397604677	-11.4268442778883	7.58602686340891	-11.0788151237251	4.9752246602414	0.92926430593467	-4.48058846385561	-5.22064356980143	8.69760346734578	-9.55964834561659	-6.46212820696279	1.98347419300949	2.17656987294864	1.1529431211212
90	5.59647424699725	7	2.31625972647217	6.01073960362269	4.1415406514434	7	5.43412581991781	4.84313885041309	1.7518878319561	5.56461410258616	1.07524912806858	3.0857961717999	4.66190048651237	2.88528419980516	5.91111260845743	3.89845950849267	1.24557043164611	6.94363064523336	7	3.88150251024202	2.1565672239391	6.10031842108188	4.24027486947679	1.6155022493926	-6.33889737170389	0.0986556999213407	-11.7925090397567	1.09147462834208	5.29407832157528	-3.94764526814984	9.69439120773899	1.40205518150335	1.57375298098741	0.978423362170091	6.86155449847464	5.18934337603171	-9.35989026564516	2.05125528173435	-8.77250166864508	4.04108036394106	-2.19366180686084	8.53613772393627	3.0074341043366	5.99171223285738	-1.7792445846475	-4.55870275193964	7.20599335889624	4.0412495220681	-0.0857604098324203
91	3.03137314787048	4.76372536790103	4.54241357009633	7	5.84256753398742	2.62731519352284	1.7809215995493	5.55628385969155	3.48604944889345	4.68370986957586	3.69171827099786	6.09165390955219	5.13466715919519	1	5.44332812113362	3.43600759907442	2.95235944051658	2.66623151181437	5.26451285523849	6.97221207138095	7	6.71247373974214	5.9978518020504	2.67585335701458	-9.6900262652051	0.3531219169916	-1.86896293013605	4.60908740087345	5.73354540894771	-6.44681475127658	7.87933677600693	4.76616109252709	-7.48618084223404	-4.11109148413972	1.76736876878972	3.10136888443663	-11.1149926242529	0.871964790229039	-14.1460675927436	7.96097376993566	14.4753422737983	15.7599071580522	-0.351117696064366	9.57082859791201	-4.24898932509786	-6.1303085123588	-4.93371842373179	0.378503516364246	2.09222118088991
92	6.26543606884991	4.72872309710669	3.70261314755145	2.21962298034198	5.51454304420878	5.769330501068	3.00096857372849	5.61859662629257	3.71236296441348	5.9083471493211	1.1122471932467	2.01786629872407	5.65653370262237	4.17837421944383	1.47158515454204	1	1	5.67019669293062	1.23210911404141	4.22936204611029	7	5.75066990939176	6.28444145608042	0.391645879335003	-6.69777755599629	2.23689985795875	-9.65238100905089	5.90109989959276	6.82173329976289	-0.0912211682420209	5.98359696647978	-0.0570415041156465	-0.14222057404175	-3.21800599894188	12.4895073075563	3.0899692923576	-17.9982755577842	-1.38021691537325	-9.19967804274356	7.50120182153713	1.95648284096844	5.87946235140132	-0.482120462294853	6.82713522660446	-14.1124517791109	-0.125583607608228	-6.96728266351165	2.97165969641461	2.52729272009887
93	5.28125054664536	7	2.32402064216325	1	5.78296594814768	3.38600065630223	4.62975079042525	7	1	1.33246520146789	1.66470881887479	4.59945030100957	5.96468046920927	3.65183833816786	1.33943173042607	6.24832725421137	3.03872257567598	1.99746535069545	5.79830765806031	1	4.57876275650081	3.15933509883631	5.88649224783824	5.43845537791738	-3.94283603687013	2.80617914980209	-6.00573958652224	4.22791313612826	9.70768103065873	-4.2352129081435	7.04562882693221	2.88755537020515	-8.57225648749273	-6.78196813933009	6.7619403590553	3.32252637888116	-9.24010015926999	-3.01867297177512	-10.9414696228827	2.85024974161415	11.6311322391907	8.2958135071222	0.820519124256906	5.50335236097042	1.02705267408152	-9.13595012544947	8.58306180068136	1.05045614490931	-0.170242337196614
94	5.6337641196104	3.64969906118917	1	1	5.66914660843464	5.62057733554457	2.36723221827863	5.02021441660212	6.28067000224349	1.64403018383731	1.6802037341752	4.28099913850776	6.82629266928452	2.23563565289225	1.63422231745371	5.06503207920209	3.21112942043202	6.11920762374301	6.09194364925298	1.81629875378437	4.49848472302037	5.7201526278232	3.04290798229602	4.4237504423114	-6.44527338108724	1.41914081252794	-4.72250863307787	3.37195583914834	6.56295968639015	-3.39076095203494	8.04991485447862	4.03006014716619	-8.46244761902547	-0.556159380266361	8.12402432644756	2.95869007026001	-11.8966407757649	1.23410769393219	-14.030477972111	5.13705494041691	11.3989375346521	10.8163651385464	0.622938795273162	7.33022690515384	-13.5634345305056	-0.893896290748224	-1.06338542394254	-2.28980933295801	5.06425906687226
95	3.74941094696809	4.30292156361677	1.89908509325439	4.67645792217062	1.23214429186878	6.01800281780817	2.99503527296817	5.68552454129718	1.72670123877899	7	3.72732619193865	2.86508410415927	6.92638064296108	1.91446149232312	7	1.95042654362046	2.51890538812735	7	1.07194197603776	2.67814610164102	4.72009095762369	5.83808335446248	1.91911373513325	0.0941128046924204	-9.66393364000307	-3.48134444103825	-8.702133265242	2.5476078466682	12.2756735321859	-6.61967975470453	7.43819353345415	3.25846168177218	-3.7069150754651	-4.51960105535897	-3.69032299920732	2.37993657268878	-12.1472935210211	-1.33669703026577	-14.906173188538	8.25183853807621	8.12091877913544	9.50773062947948	-4.28744597501405	7.71827613961185	-5.4875863016051	1.01560570883929	-4.27507406235167	2.97585452119098	1.11805974862047
96	5.24602755906329	6.28477238370876	1.29977454437846	6.2027853154334	4.61534833916896	6.54070720010479	5.60208884568627	3.16208003794706	1.57422366565759	5.69581967079104	1.33841886350967	5.79354496270324	5.19618309683127	2.84915522160968	5.81136485291682	3.56232818413193	1.77517504188	7	5.67703322124186	5.63374278634988	2.01519533983405	5.02394357997634	5.1543597323373	2.13990786763734	-5.6389618154577	1.28998923864438	-12.3382555893618	1.83237102801982	6.07839181502821	-4.62742003947976	8.87189754907188	1.75092591518708	0.639397643955492	-0.441627988255434	6.67601679980265	5.45231210572117	-9.87545636682385	1.88031020490475	-8.4430844735435	4.747869226384	-0.568883873954686	8.41803322045644	2.14149731728891	5.48648783487236	-3.01161272621976	-4.69193502881165	4.71213342631236	3.0132750292921	-0.0324738979287017
97	2.82962945929411	4.14966553673488	2.76813682337162	4.84561775459334	2.92422691869394	5.96093727927015	1	1.72253345222795	4.24827747231121	2.5744692050675	1	5.47798501119864	2.03132350739177	4.05816705621603	5.76827745220394	2.86286039573203	1.3350969153968	4.95441551713549	3.9432944830223	2.49474625824596	2.24922420845846	4.73074814080716	3.51976161487398	2.24704297299142	-4.5337611501851	-6.75804016118215	-6.5658949718483	7.66928142044135	11.3945220137101	0.0136186337038391	2.6957961351561	6.4846492815722	13.9782779256752	-8.72080708080011	8.15291887923729	3.4692425321076	-16.9751361486543	6.89837962083955	-13.6265160241725	5.59316586696507	-12.5607849053286	6.34174401685116	3.7652777236442	4.59775147571048	-4.65817570325763	-5.48200807887545	0.173033762972996	0.0217546155299894	3.99888330111096
98	6.07190336424709	4.47834306078947	2.92792195719262	1.39472927950232	4.28832182365471	5.5186068216994	1	1.45939165761224	2.45010013594264	3.96033612576934	5.08101859732993	1.3853170414733	3.69393000787564	3.39381922414468	1.09200898320627	3.01985949972356	1.68424819911063	2.83545432759104	3.5594475114806	6.62811239022499	6.41304837450339	6.86947179478521	1.11024171985756	4.67726938911271	-4.88323375718742	0.316626926198718	-11.0561134526398	5.5287261533861	5.80303586647048	-1.35265101763257	8.44476877593547	0.20555749680481	3.52143978961662	-4.0096348434186	12.0058799269134	3.97797784225309	-16.088812755675	2.36691671457279	-7.81505637383971	10.1943352921708	6.69984485384066	8.73923028379595	-0.0626954094066346	7.4106656245319	-10.6503330617723	-7.9500331890879	-5.81388174221154	-0.955143038912149	1.8069837658523
99	1.92762516744282	4.7137885709054	2.6809113452742	5.09139748533313	2.58369600454305	7	2.84165016654533	1.39561282124762	4.06741732850022	1	1	5.62386278959896	2.54202849584722	7	6.14782843310015	2.55571612549596	1	6.14984720759708	1	1.70117075123283	2.90048273286493	5.02058430600669	3.60595993705695	0.434818029638275	-4.58269180047285	-6.02620870731083	-7.91993512847557	8.28957399681297	11.493930604777	-0.52214284553463	2.5344358087562	5.53919303283542	13.9173510512476	-9.09475374058017	7.86470150392731	5.2031074912144	-17.9710499313845	7.76698806803206	-14.8528296780606	5.7712500800845	-13.2723569683973	7.12927317380834	4.52586705457928	6.98112814987229	-5.44894716570952	-4.73520246488274	-2.31516385891361	1.76156592244304	6.68165103079704
100	5.12647554542609	3.60250267134621	1.24538148684129	2.03175936540798	6.42720557431583	5.04483731099928	1.69419345701689	6.79254855634762	5.66673320528163	1	1	1.155554562431	3.74340067449541	1.86629732059592	1.07524767051451	1	1.39929261239077	2.56514430105192	1.6912050340656	1.38545290707384	3.76721861243553	4.6545543465961	4.76683001038792	6.42557018216743	-13.1559114849161	2.51697498759909	11.8236881037278	5.29592668252716	-1.6309357692307	-0.474713384780379	0.868705752847408	1.26762880245152	-0.73964204634058	3.82694519422859	-6.47187051664765	0.429248352341308	1.3871187550171	2.5545820707773	10.0677099659733	6.18652245130108	-5.86585028076346	7.58393255443077	-7.39292094596018	4.17199007323325	-13.6979764598076	3.4937129275332	6.40028381289292	0.250910986317331	-2.5752982053499
101	7	3.41583798462682	2.23340637636266	1	6.08806680034372	6.27008422582221	2.61940176639982	6.57508944823261	5.74598463958506	2.61089829125771	3.71517937249815	1.00898028675593	6.47067775727417	1.82912967331405	1	1	3.90253852436504	4.0095660520788	1.76843123481022	1.49573821867891	5.08396891816371	4.31411444734965	4.25526780157432	5.42888769522887	-13.8796398933951	0.573152845698436	11.7797341127806	3.91733011973571	-2.85745092965782	-0.128389846032537	1.96101229567785	1.69306624113628	-2.49659041052445	3.87489103471772	-7.06515559363478	-0.638477038418625	1.68717963453719	1.67714564136278	11.4573799278196	5.08417312633658	-5.09212023902059	9.70883601097085	-6.32244176230245	6.94774132415245	-0.160502623149261	2.90218704021138	-12.6010884108014	0.960643528878461	-1.94768590840699
102	5.67687698933507	1.38367731538786	1	3.46042495744851	1.14770655425517	4.14135380652195	2.3236879775652	4.04758616312014	6.87435390964038	3.68741426537361	1.05322881887231	3.38982306128687	6.9005009064778	2.41169958005138	3.85586084833071	1	2.93661404444927	2.79469332519396	4.6260565331217	4.25732651955554	4.56642991902251	4.61816504908258	5.10924209488032	10.4113746372389	-12.2483053024327	-2.61931492987748	7.12673821858887	5.69469783576636	0.818764339850357	-5.52456076996798	0.0469520141047945	4.11474994223167	-3.51356290171774	2.49025720886155	-4.83678115213727	-1.49101326585929	8.27697331684168	3.00183355960589	6.40931564194885	5.70734125065529	-6.23963762168053	8.44081826132186	-4.68866245788263	5.47121674750847	-13.5215399740117	-1.66679917683512	-10.4153070730723	1.2741600783537	-4.30458777312951
103	5.43625809586099	4.43308259798794	2.38752044402292	3.15472310527019	3.36958599381052	3.45475576115314	1.07376488708563	7	4.43556714878985	2.74002698458031	1.05649121906405	1.0200424264512	7	1.86410022737419	1.18379658231643	1.22915637606762	1	1.5581650027958	1.66486177937015	2.98660753440669	5.26082541887084	6.6670391891999	4.73764816179808	8.87494711212518	-4.44465618633106	-7.11919763539747	6.58833568556198	8.55287758611482	-0.440139421119044	4.44051166702717	-3.2411997609114	0.0278383754744167	-6.83083263007016	3.10224166818954	0.551953544310492	3.4901732772028	5.15987158053964	-0.830187085360783	8.57580104556907	5.92303598532613	-5.1106057060566	8.73000830874556	-2.70300802695208	3.80865619064318	0.623268818201664	3.47090481426304	-13.2711797331247	0.719716116897689	-2.38180366308539
104	1.62077171117395	7	4.54445858884674	5.66630932418834	6.42904419600375	5.40020580117766	1	3.3012208571741	5.13533276230437	1.52054800512891	1.63695276872163	1.24376078482419	5.99000539981986	4.32293182699044	1	1	1	6.80309177749183	2.05584027707833	3.25060303401264	1.82712663395905	4.93285378706747	4.17464549867495	7.49981227901067	-9.990691861972	3.28733634274212	4.56024343072487	8.88050867969596	-3.5827530242828	-2.3162320804103	1.53070465785765	4.00539144846158	-4.00669221774303	10.2278616326084	-7.36827745338618	3.71925881611039	4.55542951388739	5.64424054202826	7.44782765467269	0.145992397355356	-3.51233230333745	7.45442375043823	-6.84158150511029	5.64576654385031	-11.0123969552967	1.72020654527877	-2.2778377600645	2.96841602096151	4.89042089326461
105	2.62170429764736	1	1.39476215805623	1.75984435530898	3.24586173087349	3.41008469080658	1.27688051804761	5.86610817127045	3.48586572709515	2.80030746653659	4.39055071181286	6.1895094115342	3.94315475839746	4.5915909793409	6.02896893837529	2.37054506749678	2.63037661972238	2.28534415733551	2.28199573758276	4.61349881512689	3.54227110670928	6.84298182934185	2.35861292393529	1.33591075951869	-9.90331907431886	3.32774522974856	9.8932614724072	8.40837703389972	-1.43487505365895	-1.47103161481178	-1.6366574423095	5.05003570719848	-6.89718848427384	7.25398021900005	-8.56376919014246	3.02345002795847	0.0589712799343275	6.59463618177704	10.7960964967	5.54228307577238	-3.91818195409932	9.87810417656843	-4.49999940547806	5.42687031779863	-10.0515434987	-6.39897511418676	-4.02298415119186	1.84632681276625	3.82426488078783
106	6.12718912410183	3.28026127857676	1.39938684089825	1	5.82042109389834	5.92429446498732	2.30551442116317	5.46974246353208	4.14352709414746	1	3.28965296845043	1	7	1.77696204108156	1.04164028340638	1.44475700878751	3.68723606648632	4.50602311920002	2.53937267647235	1.57560346187884	4.00458813831351	5.65058920535471	4.54946101036247	5.95385343095339	-12.9728706063199	2.48010144595125	10.7002200812013	4.39367196972286	-3.19139770702112	0.0431618139691882	2.00198118827014	1.17840850270669	-1.77097142243036	3.73293803495158	-6.36562437291158	0.350643818300795	2.94250868015686	1.21837389411316	11.3732629943442	4.90731859184097	-4.87243097460476	9.43171851770535	-7.85942758020191	6.10462776080636	-2.25472077163413	2.31218809381517	-11.947060224546	1.14677178298678	-0.75828734892541
107	6.8982805315465	2.468016277917	2.10213271173545	4.27743376096575	3.53335157105481	5.60626477107557	2.496477730893	1.28509044825272	1.90792095331223	3.36631697581267	2.23922347755991	5.84861564865499	6.45183019785048	1.12912763356556	4.42259150928847	2.60545708172893	2.97661650603437	3.68206350915927	3.15048166361306	5.89841947760198	3.06020725069821	4.96989957266584	2.95517295238585	7.52428427899991	-10.9428420877322	-5.459785171871	6.56436848244292	4.60686796037217	1.39433793471901	-5.75799629659927	0.980383638204307	4.02353250060412	-2.67220663915534	7.19960734901094	-5.9284522130725	0.133820595739888	5.2471706019699	1.44477746742915	6.06323779318673	2.23765552424918	-3.86240786128079	8.67174095908919	-5.95614151471862	4.76244924641278	-2.79646558028511	-4.38330477072772	6.18722590260127	0.281808440767141	1.54695073525435
108	2.4892189155039	6.23474324292308	2.5629872960987	7	1.9847384710365	4.82325841372152	1.09564487092746	5.15344944008442	5.01040725672033	3.07173904089071	5.1160455391456	1.78070570436087	6.93224936121156	1	3.12171420505094	1.30679314954441	3.81388930361968	3.88187844708935	2.09849821097836	1	5.98987198381057	6.4230032225708	3.14855596749763	3.35560715486222	3.41657376425063	-5.14014167090454	6.34838101206	4.52971140336945	-4.39654338700955	-3.84243441528384	-2.93528113039	-0.546535816869411	-13.0148060469876	5.94775658527325	4.02424391773811	2.90739477774493	2.61390603460494	-3.82570029892904	6.73984269224838	5.47403443490973	-3.38885502013179	9.99637216772703	-2.54187989345222	3.51459716475693	-1.36203633001189	3.52041543513608	0.20074578962115	1.40827197907243	1.60162723590085
109	6.99178072978021	4.36006479976283	6.26517708057253	3.83494506985156	5.16130364232829	5.20912048926815	2.27248733120832	1.67695940458121	4.38749970418777	6.42179113426463	2.84107158397041	5.6147234639726	7	3.14649179237213	5.9197730582633	4.00974134270814	1	3.8588203958199	1.98850797033713	1.05961944185046	3.06035543524713	2.22447605094543	1.04668819714507	3.87085449431753	-0.682017317184956	-6.9699849679444	6.4689534887101	6.37576295533148	-3.2801480890564	3.63231727084202	-5.55626380429154	-0.902621413779611	-6.11078807816879	10.0403261178479	2.03353553617715	2.95634239196019	1.46375139863432	-3.68725747699197	11.1888649401494	6.67752176926212	-6.59731819332976	8.0623258646652	-1.97520565438431	7.13519230584883	-0.764386045053648	-0.895758083962533	-11.2645150571523	4.03636425871736	-1.15087202635315
110	2.08953158989387	2.12724792817521	1.1510102981933	2.2202321731984	2.8536488779379	4.60872188644908	2.3499823511453	4.45574136984464	1.91666886711477	3.67814317753836	2.15984371900653	2.43320605668071	5.78499579734351	1.94974760363123	1.46417451789718	4.29152356187879	3.0877300373139	3.61871603076353	2.6014424000663	6.90929686503767	4.75768977685502	6.6327263902219	4.72378027103297	5.8055503023129	-8.67771566159763	0.332546536808537	10.48242126718	5.22282313458668	-1.60854216148218	-0.640886556012883	1.38070742825402	1.86217927519106	-1.66974057636843	7.39280006857584	-3.4467390920679	3.44866662224801	0.511150484643851	1.22860235059494	8.48547334580003	3.98892215223031	-4.4006160395083	7.360569528131	-5.98492118939338	3.69426627588463	-3.63789966416086	-5.51531095644277	5.36422217132158	0.0540654765660696	-3.93930116231078
111	6.01672289681661	3.78663079470092	1.98896496200053	5.23844835259819	2.08306601163661	5.80823222008345	2.23872939372092	1	6.06022760828279	3.60262969968738	1.43330234597641	1.76197243221975	5.73131139570368	1.31592270303732	7	4.61696629195835	1.76526534655809	6.40806710215637	1.56096024908553	5.03958533958482	7	7	3.18842531516227	7.17653845893999	-8.00831406337213	-6.52502135160993	4.48818726330907	6.18505053329619	2.7839744811737	-7.26737369685216	-1.46167938123702	1.34160939172868	-1.06994358484579	6.13711120108321	-5.56064410993976	1.92405740704961	6.58691287233731	4.28249556381995	4.45484926605569	3.07238415785837	-3.53027068771189	8.56304039768406	-6.08290051973252	4.86525715029666	-3.73124822940218	-5.21672789139355	6.41509975742681	2.1154823775824	0.578752029387672
112	2.32714515756616	3.25276482529092	2.06222526384195	1	7	6.70695910609027	2.55027341147555	5.6686078724439	2.03721267893448	3.0386677173675	5.45069866755656	2.47017940488311	6.13030835186179	3.32991027231885	3.44751994705156	2.17440951264251	1.76148511116315	3.26810354619609	3.53246215251253	1.62875275067103	3.45956276618499	5.82641675531884	3.07749072697139	4.00588178370818	-11.0179898724022	5.67496590931695	10.3843416648138	7.00435264628671	-2.94676701796819	-4.65347400707484	1.15466971872705	4.31733883539775	-8.91201007315792	6.28054400122131	-6.82250184041751	3.76135172431702	0.806383222211456	6.0859477926336	11.3074939437359	1.15577051120172	-6.61119345369995	9.65948634192375	-3.92718212472797	4.97068242623792	1.58913082750272	-5.30965852982436	0.266712352628548	0.299083730764769	-0.797887436003768
113	6.69700035659722	2.79960464099019	6.32074504027945	2.9916183954467	6.88227973895771	7	1.63238412630205	3.36354838254041	6.27520550973357	2.37747181886269	2.10595339682411	4.7746908947499	2.89563286970057	3.55111221172608	5.26029273846008	3.80636893346829	1.50752290029452	4.31734370933563	3.30614146477315	2.57626392924714	3.26329113667772	4.76538688970721	2.69790445712511	5.22460995062317	0.570220005268346	-8.06814340587728	6.77514729120535	6.24817192664625	-3.12354948651297	2.8132831518483	-4.1264817028363	-2.20537948204857	-6.13372281664486	9.7225239119063	4.49382366760957	1.01901897596549	0.0132388465124822	-3.09341668130444	10.519503548615	7.22762082025689	-6.37930743414802	8.77282833963815	-1.20069318403983	6.9587012192438	-2.60692884409385	-6.4899275118416	-10.0402892065268	5.10251054790257	0.976792222283197
114	6.38307343926797	4.86075211641513	1.65336024481338	2.26856894034865	6.55416883257226	3.80319363216811	1.25242549478214	7	2.84446571005329	1.53222389650387	4.12994891126457	2.16267993346867	6.21323141507856	2.05359688736758	3.05656151438819	1.03896311964514	3.53856884848648	4.0193412975694	7	2.60700325240807	2.54312876704325	7	4.50507785881775	5.89897707300162	-10.5356701279551	3.08662921007196	12.751673335241	6.31666827603049	-5.14863311704146	-2.01715437603656	3.5188893355716	1.08172072677938	-2.16244119690165	6.63819618964552	-8.74555631876719	-1.0144054031364	3.2856310708093	3.46531171942851	11.9382239619146	6.65908713799224	-5.52083323925087	10.1121259152119	-9.02455840249834	6.52969310234069	-5.52179147903591	5.49504769049612	6.37301661672696	0.0909545538932897	5.9687256283181
115	3.49702997543741	1	1.96383592302289	1.07977120153004	2.96269687670666	4.0025733058615	5.42854529408185	5.55259747852624	4.2147148653137	3.95581135596277	2.59338827627627	6.34149063978062	6.18339718914953	1.99154414483931	5.67942698376434	2.10997028783256	1.24106622749143	2.76352814966049	4.75687991403059	5.15608290221732	4.00202643271019	7	1.87150589960344	2.51416572888571	-12.0491396461816	0.559266337697246	7.25427415629052	5.96869118832817	-2.90781321190211	-3.00287299354373	-1.4428984181586	7.69204391386023	-6.21650953389429	7.34888663418053	-9.18800560994752	2.18780886019994	2.41510472163208	6.41885559368811	9.09811264842502	4.49117597473223	-3.90490956358016	10.3052136619036	-7.38752537004018	1.62391099489021	1.64977807120722	-7.90089027877677	6.02098666992539	5.0924371059236	-2.69622125103926
116	6.20100343715463	3.20526776134374	1	2.05030631860995	6.39837434463076	4.15862742372497	1.07591856284292	3.84428676404822	2.16590652294118	5.07756502710519	2.56999473831745	1.4791276396413	6.60411369699522	1.80293538907663	2.55667324417293	3.83958495627208	3.68173564283683	2.80055316489361	1	3.3823898494571	3.68078687961209	6.21487826595748	3.57692558893232	6.49338611858775	-10.2321464818696	3.06516012377169	10.64108864039	6.45751134701015	-3.55870738395201	-1.84746800491592	3.00412793686655	0.299007666526156	-2.12752810049724	5.19268355295759	-9.26499465828825	-0.804555638272593	3.27881045041444	2.92739209072051	11.6920467737711	5.18896732048821	-4.75024119604745	10.6141564349209	-9.49342929610062	2.52688058864127	-6.29143417346804	5.16155106875042	6.57833372854182	1.39352221462659	0.43550730122259
117	2.99705474668649	4.76538676711905	5.44631390992089	2.20872212334707	5.13750385554165	3.69133902724917	1.26779022161921	1.20939670675824	5.96397210799229	1.12854638964934	2.76943840605482	1	2.87510750151138	4.88061550855106	2.05738275754186	3.79799540682263	1.62329695751599	2.60712182466991	3.79317777430554	1.99106500486091	1.34310907238839	6.21298500465506	3.73088403499203	4.03401578376005	-11.9292824003713	5.95400377209479	6.86068455410021	3.7880676877788	-3.39539207359162	-5.98808948056754	-4.77106027496936	2.91804457000154	-3.59794618392522	1.80211900605756	-5.60657661460854	5.00797112870684	-1.22762727788154	1.00451965652522	9.77300824100254	3.9956841460806	-3.07811576116997	6.20031776684608	-5.23130243883589	6.61003112273532	-6.83100957133229	-1.08907297966028	-1.46065806729782	2.23945342697888	6.21757049664528
118	2.82318657622785	7	4.2580602105805	5.87237654902578	4.99860812373163	4.0581476746138	4.4613198250385	2.25954210263673	4.87513677481145	1.04224459628916	1.25235478201143	2.80409504144708	6.34724551590082	4.37917962442223	1.78279302916142	3.67359638409276	1.20723047321103	2.86837078882197	2.279652481668	2.97419000199299	3.13633892187068	4.84528957233011	5.49630938416906	7.25707657692931	-9.63429124931713	3.32111557739324	4.9986256721828	9.16534227270368	-3.45183713305139	-2.82484822739422	1.39596435629851	2.98573040520793	-3.39338949603066	9.33354075669737	-7.48064163964381	1.90009032372605	3.60563948825796	5.54600800799683	7.75311108093776	1.04019143262803	-3.29918718815388	6.61351367637227	-7.90331774173994	5.6544884770692	-10.8587260086594	2.13367798465143	-1.35140087013157	2.28297240133373	5.5460110358651
119	6.73860784024455	4.37117245501924	5.88567751541816	4.04642450783195	5.23077220930748	6.83554351539503	3.10003743270625	3.4039903374365	4.18077854504661	1.24464978542966	3.27484855733899	5.50918248190416	7	1.45230821877154	6.46377465646103	2.74758970552697	1.5983975686403	4.52300174161836	4.20108163401274	1.55083174884534	3.34088236166419	3.41795713821141	7	4.56590631266051	-0.811398975026032	-8.67258973960742	6.08673703821507	7.7628361000654	-3.3381145925814	1.93066179192962	-4.31379795368192	-0.671712491652821	-7.56581186074364	10.7526847620557	2.67350735277757	2.80393364994758	0.111047773700414	-4.35731948516298	9.3156115543949	7.29917365214414	-6.58985004925187	9.44187620032645	-1.1885549847056	6.47025297653894	-1.57356415062199	-7.3956200869659	4.82002363179772	3.65870512071723	-1.33505219329531
120	6.26850651305288	3.52378118853187	5.79332641066773	3.55145479410715	4.60165553339102	5.03558680877898	1.58483943970006	1.91384748765669	7	1.06232112721916	3.73219320155286	1.76117823513841	2.61686781136644	1	4.40357883707036	1.90541378903787	1.30732657001148	6.82079915263596	4.49570801765169	3.00460239364071	5.7445815304133	4.20353881013044	5.20166938605493	7.98188129098182	0.490183982696028	-7.94289816651596	9.28081209671417	1.28325034271131	-10.4706289694427	-1.89449831871598	-1.35631156555785	3.08694465035817	-0.537874091433744	6.32370893158127	6.62483707801227	3.98313431241922	3.99851381127145	-14.4661244824548	8.34127932243651	3.53967743374468	-4.77718484286876	4.68778040107511	3.57554351204787	5.35922689025237	-5.13020389445652	-5.05952668937117	-17.0529884423637	2.55730508948636	4.30828778022027
121	6.10903029184078	3.58257367321889	1.72952588953418	2.26453249837432	5.50159723198287	3.10809715498193	1	7	2.58385900947069	1.54089325539708	4.15687280193324	1.8039530582957	2.48405438640655	1.63241877340337	1.80996001364632	1	2.40745406174322	3.52392131245224	6.45286020180105	2.04173159079017	4.71128409516	5.7150900715005	4.26404724587313	5.74173601254374	-10.9117735888707	2.22216424657525	12.2279651937589	7.4478917438658	-4.42679953410847	-2.17368636842294	2.73523795474658	-0.312406945952415	-2.88929583320323	6.16853657770649	-8.42611493178265	-1.22809139984075	3.34890533246223	2.20016036044959	11.751653337366	6.10162994440391	-5.49094403829456	9.8667925692273	-7.6133450072068	3.73040329586379	-1.5365986959973	-5.40831131650094	6.19263494645006	0.951909546846488	-0.924867681416104
122	3.82627791538091	6.62273446152849	1	4.6970141451313	2.88760937175496	1.7311564612288	1.39459299076013	4.5000746061074	2.95760940021652	3.5620420957182	1	6.70117024840871	4.67690234206134	2.89646397744669	1	1.31415788545053	3.5179016182681	7	1.31476566640839	4.25635244457255	7	5.37538014713815	3.01114689246583	6.44036237153254	-5.77418384711188	-7.53193904284117	9.26850496730237	9.04532766784268	-2.51499719071764	2.91272597011377	-2.5346665554725	-0.98095276631602	-6.16217541891176	3.47069344909012	5.0659044007192	4.31012724641133	6.41307289717975	-1.03668408517319	9.92705624485828	3.00419306229169	-5.89611108149126	10.168540525305	-1.85539755293405	5.74119592687693	-3.58478129246389	1.99980977742646	-5.32710264517923	1.2315438503734	6.37681478624298
123	5.29662338715651	6.94402361721164	2.70676104041582	2.51441796520107	6.26044129832733	4.89645264849967	1.2222666014678	5.982305754276	1	3.79299107285014	2.24639955878255	5.05422287781458	6.20380007051059	4.62258118152691	1.6206862684436	1	2.03455992806394	4.38699761925956	1	2.67544833343858	7	5.65332236846738	2.83731820641896	5.46971687774361	-12.9866446631078	2.61801605795145	10.3844615073689	7.26106506846772	-3.6519068291043	-0.654727677151925	1.02802851494212	2.17858410807846	-1.06801838052819	3.21881693880153	-2.68325073119072	3.04716241440771	1.16133137730669	-1.60218351046504	11.5560219398417	6.30988075786706	-6.92377243431741	9.8659031987015	-7.8557469972561	5.29066722409897	-4.87904089993126	3.7392796232673	1.9956467261807	4.03382747286336	5.66078891324188
124	4.97454353165751	6.28549811196689	2.43351947249901	2.44381406848124	6.11604216880392	5.81725108171306	1	7	1.8961739588353	3.6245912152745	1.13097742554628	5.55580705405103	3.76865125754862	5.08073015425345	1.08653241262622	2.09101093457067	3.24478554768093	4.08334935630134	3.63079713169884	3.75069745042439	5.79259859256501	4.27587519274352	4.77178881668289	5.32480637285692	-14.1842018033411	2.61828194902982	10.5829225218472	6.80736587257976	-4.69977350781442	-0.357153099344848	0.242641341370187	2.57745054068546	-0.911757601747619	2.81808957427148	-2.60279430011354	3.16195481785175	0.749999900458984	-0.437205818616636	11.1407542715669	5.7011584102959	-6.28034185524078	9.58585103574955	-6.75107634356118	5.48098786365413	-5.16523914483939	-0.654959927656195	2.43764897998467	3.51688632257229	7.53367092069475
125	3.74028629135268	4.83383878932439	2.78933264227584	2.71353260982719	5.56871412482144	5.3402206911443	4.51907833328754	7	1	6.57423114951857	3.79437644252218	6.77371207528555	4.95885049168875	5.4994663288539	6.01612488768589	1.93540982927101	2.67601456483864	4.3327043885598	2.93352506540186	6.15798329907815	3.3073279862001	6.06812567638648	1.39767910021034	2.12576009668873	-14.8616614976332	4.48693601922515	7.86834535174365	8.65739989658823	-3.92847952988532	-3.43387245244083	-1.39037645500859	3.16119004068879	-7.69415367346495	5.70506232717555	-7.99397233011119	5.47586822936957	3.50633138870546	4.21409391513465	9.01816523757988	1.4392713180937	-1.69189061193848	10.2133872063732	-3.11136209097784	5.54294534371147	0.55892846645096	-9.49644619427421	5.46753615154975	2.55359366903868	2.65458536882941
126	6.97734509909987	2.0704150894225	5.37532792111935	3.4990873587311	3.20571396576581	6.73258633579885	2.04143290597485	5.34506655617849	1.8946079748992	4.09816455323588	2.69875377370228	3.25649122665058	6.96331253057933	3.29814718034114	7	1.30430625140085	2.34489807913787	6.43257498339684	2.41620780649707	4.03265394004821	3.08992538758087	4.67238177993576	3.79782144319998	7.98009657154582	1.01838703665812	-8.41985854277635	8.59119959437113	3.78853479583555	-12.014572137993	-3.03899843801641	-2.06836473345656	5.6898452955797	-3.91860625043635	4.83432735905795	5.6037450035295	4.9312608362385	4.00489503808678	-14.6247305666781	7.13735603534159	3.77494236543468	-4.39374815450668	5.17706058982514	3.93485095778044	5.84553140645166	-9.3823001534908	-4.86453230883192	-5.68318981805522	-0.215460575058554	1.77744178080598
127	3.44588986048533	3.04043965375116	2.61684791828792	2.64028971218495	7	6.59306916523387	4.64343587314615	6.78027114109149	2.00388322901961	6.18573855380966	3.57838558483092	7	5.09234116763831	2.81927246774741	5.95260736732384	2.73886352819761	1.60024477629454	2.6261375370094	3.21096915960801	7	6.20464330667288	5.24560798897782	2.06752909830013	2.65641920923945	-13.9697417442521	3.31035235933648	7.14484074660119	8.29343021894911	-4.91021003432891	-2.83472929140731	-1.00545939775901	1.99105350040268	-7.38102955997411	6.02857661587678	-7.44485946687628	5.51232483458531	2.0958623080721	4.48796369048308	8.82573072054646	0.761370679226788	-1.82735685243453	9.62633312564585	-3.44652989353487	6.19170331763331	-3.0218433546133	-9.22599849852393	5.60817081521698	2.51145737688663	7.74762216594995
128	2.28533435225616	4.13987102832368	1.16556591363627	1	4.64363701122363	3.84447563938062	2.80522337056833	4.52677815687785	1	4.78843079658123	1.54810840125888	2.27265561209957	4.88004254492718	1.84744445336519	3.62389687090069	5.01977603047037	1.22957589261651	3.77788981525193	1.74743257267318	5.28864575335214	7	6.79666504501501	4.70278194467132	5.10879558652242	-7.8105867484279	0.52140174870099	10.7579836169887	8.8175694195823	-0.251531155242381	-1.35937328550015	0.0734298032527664	3.38549884633653	-1.94138430878789	4.59846181845385	-3.79335544629752	3.90166826823994	1.15725800586704	2.77405504092985	10.9765309741304	3.73264141046382	-5.42365287796513	8.33155666326121	-6.49855016409301	4.60142247885859	-5.26215996252613	-6.53590330582276	-7.95406199722753	-0.584345866294843	-2.76778648629684
129	1.53492866553663	1	1.0648512089558	3.28250274273795	3.44895116640244	4.40220685857092	3.40946975824106	4.02948637586807	2.88039545918815	5.79430633728028	3.03571627436229	2.17332687069396	5.80645179507541	1	1.49582487757696	4.46333042457699	1.47919385901673	4.82884457081771	3.79503998812281	5.86392074706147	3.59782385017164	6.58537609392198	2.83513440295863	5.24726259214481	-8.62284236030986	-0.00973134182337121	11.1390877855243	4.66940737150524	-2.32522688896462	0.0976994753701016	0.600065660284473	3.22629465039302	-2.69307855338215	6.97661776271295	-4.33942631362042	3.51046970669347	0.887066229917564	0.776169779367178	8.47294888663831	2.33466474125227	-4.97558908163345	7.43861908626305	-5.25176691637927	2.85236136389496	-4.56056647220846	-4.49804677789684	5.42885410057314	3.594700847687	-1.64953347286123
130	1	7	2.51116300335297	4.1883060020483	4.49447974763996	5.77038125745887	1.43700176749396	3.17729993505406	5.85775637715576	5.67966320363119	2.55550719301656	7	5.40013632953986	1.48362807542668	2.11416391582628	2.98912233646813	4.48854967525177	6.32995242510055	2.59571230341689	3.22299067918965	3.7991291430625	4.74606453746048	4.067451204325	6.94670830199811	-8.81856795898473	3.10484417973419	5.48891892999394	10.5493228442902	-1.08305605775355	-3.94974160583635	-0.514699131413945	2.63428369113539	-2.50570578130632	6.13466889091013	-7.71886201795706	2.58178423703924	4.97285035614193	5.53534093449815	6.47311293975693	0.737560727817278	-4.53073247807494	8.71809708606738	-7.26408414763123	1.84499987239616	-13.5295154925747	-7.11717572630734	4.74925016234981	1.71097545839407	3.78383115164743
131	3.71646209073898	4.78667029984627	1.98768063597982	2.91908723594608	5.99680576770183	4.85151875706143	2.92297557880034	1.37375374139404	5.36883709487981	1.88430547046869	3.09368933455669	5.47704671925191	1.76182459336576	1.47561221513507	1.58919240053101	4.36427266484979	1	4.07787935020846	5.53637949913014	4.05064410105036	2.14959235287414	4.16015452111518	1.55460130361925	3.99400325515604	-13.2494966627678	5.06946472772192	5.24294786323814	8.01423126658092	-2.64150829553682	-1.98805409277676	-1.54356794301521	4.16302304548215	-8.03749574933358	8.02567349294271	-10.17756137627	6.31518375767213	6.04656600741504	3.82473368029197	6.60413480882534	0.269948817687594	-3.28724085300731	10.9562886121276	-5.16192049881263	6.19085871787032	-2.43129367703616	-3.98336352777758	-10.9621110782378	5.4334019003935	-1.93589926787931
132	6.57076043100947	6.68214572839318	6.44296844880367	3.63910853508107	5.22586017417618	5.52833688556777	1	3.17865718458684	3.2562255166653	3.24971679959552	1.10517002050294	1	5.25121463835224	1	6.50880995249399	4.01765261881054	3.43503085622825	1.8263987453524	2.75019963414053	2.84236828912538	4.51967868630609	5.72366452837788	7	3.81032593969471	0.599398283399509	-8.19549799312563	6.63624987245496	6.0895603776306	-3.88960419740614	2.59519841354764	-6.78896048896393	-0.529828516872037	-6.65092809312527	12.2882846772435	3.36360856865028	3.35685018560048	0.183502459121872	-2.66072456270734	9.62464609896749	4.78414052553535	-7.44814350501298	8.37087421573509	-2.79486377981833	4.54069418459907	-0.556869572130852	-6.75793230775858	-12.7777610532137	3.6191988154217	-5.53035798824604
133	1.28443329553548	6.88985158816982	4.32182402104731	3.09556233805495	5.65626146492062	5.37453484115668	1.66001606740607	5.62522483033747	5.26213521015252	2.92691537646176	2.24187065199492	5.79599967232412	6.8080565008044	5.21717865432859	5.67390222736581	1.291886346412	3.65679137042331	1.73058709543617	1.25753114428347	2.45953150182237	6.02895941925859	7	3.34898591900426	7.04183854864918	-14.5431818190793	9.52815277334847	8.2425976029267	10.1017830814756	0.83407574539168	-2.90059282897041	1.11675417032298	4.09474758418157	-3.58219061601824	5.0976857849027	-4.21745244631868	5.48960180444473	4.99423374500165	5.66504999745379	8.01747908807135	5.89401285977819	-2.86626845226288	10.9237664305865	-4.39503199761468	8.65613285005169	-5.14215773008199	1.08242025841327	7.52963539530146	1.09030573168172	3.21628019113095
134	5.20235725115467	3.45675084117701	4.52038691551611	3.76087729666133	4.00993301979426	3.4417054614893	1.23840434140982	7	3.82619115969057	3.38735823889748	1.8787141034984	1	7	1.57611674808543	1	1	1	2.92882444697873	2.28359098443627	3.26499111700272	2.68375606681722	4.88394189488052	5.00416824916894	8.04496461209462	-5.12644058243173	-7.00994290563772	6.38813287705276	7.61596652536793	0.745454594606524	4.22582172310509	-1.77752624067544	-0.221286246827031	-8.31831045448131	2.99170394413567	-0.100977437842191	3.9942749585311	4.80035216458467	-1.40491169295604	7.916993003212	4.61341485011401	-5.60937198951405	8.51202196997873	-3.72818361154291	2.95056745986467	-0.742520880610149	4.71049531758383	7.05837717860225	-0.0122911482681585	-1.88720645725502
135	2.13298761945638	5.96155046367952	3.0855754225516	6.85162785701571	3.26723510847033	5.60391063804339	2.56199390190145	5.77933109982624	3.64353059344246	2.2393469244706	6.6654754280252	1	5.90203948676338	4.78512709425727	6.07437223791728	2.99720975079493	2.44831519801973	5.64217115431417	1.94767538144125	1.25035176848189	5.41008546876967	6.18359197638979	3.88782030301832	3.76565846225853	3.6234322083818	-0.514486301812926	5.2879748146943	8.01736586566392	-3.30493498220328	-1.50600559859523	-2.18853495728657	2.36470592447084	-8.84486589891542	8.67337352882467	-3.08664771423029	4.87459084354348	4.83511629176039	-1.43712447782159	2.46761294845439	7.64480421041525	-5.27206539639482	7.05920687781677	-1.85785472838553	6.17609647484476	-12.8104373254903	-8.30996580087898	-5.14444517523433	-0.342066979823537	3.83856547843865
136	6.35451842054171	3.65925143815341	1.13426122118401	4.99380232108553	1	6.88967101758327	1.66151140007453	3.11626163811292	2.14300920755551	3.98925288077162	1.69367583113392	2.35258824013163	4.84710295721934	6.0634941789666	6.50120869205292	1	2.98773567049845	6.33528685546797	2.68644719880786	3.37002891172112	7	7	1.9844263250283	5.08563134262443	-7.66186582817835	-5.59079105168262	4.86678989874323	5.48241404091291	3.81922244190997	-5.43482585349876	-2.10984993980128	1.71490564136008	-2.75155887691326	5.42252313695684	-5.28335372718566	2.59064708963898	6.01543631732856	4.19964628559253	6.18202777454027	2.67647457290392	-3.56463708101136	8.70321945306526	-7.52863461942616	5.80921229626404	-11.8463422587784	-8.73480273183655	3.22524872628776	2.81401961078759	3.78173324674377
137	3.34502416973359	1	2.07070952026786	1	2.98237055439043	4.3708876691003	5.25747273489366	5.63151102696361	3.62881542025334	5.74272087634643	3.65539686865915	7	6.09275860504955	1.98950294123871	5.55195604996835	1.64723989356813	1.22008342708789	4.44573261725547	1.76470864325478	1.29248759825646	4.05008392070742	5.83517337163753	3.42113500427605	3.27990011101561	-12.3941589752209	1.31042250147151	8.11690944518116	5.87851182486625	-3.06822662077813	-3.03960913468066	-0.895242559773079	7.75631299608286	-6.09915053699866	7.59270738179948	-9.6855164068988	2.20259167818766	3.91709832897641	7.68113444646376	9.47568060859695	5.29636031521667	-4.89066735900458	11.8553112956166	-6.90660886290763	5.28173805630448	0.282372321253505	-6.12441795769322	4.20146144417312	2.17455938245701	-2.36574037514836
138	6.60306067875605	3.77237462781039	5.66547495495893	3.31399530064405	5.14120544768248	7	2.99642073102703	3.59375245469653	3.33564107778337	1.04493478742023	2.0532882642337	5.20497380271719	7	2.32663553723779	4.20318449872894	3.74979659737519	1.6866388687802	6.18625530240534	4.86491517890002	1.76409410239804	4.31357330343353	2.87352119450415	6.41786275765682	5.08958697506405	-1.07995265639979	-8.12248399112218	5.15556242356988	8.06826505354711	-3.28352675494032	2.42985905671878	-4.09444347650687	-1.53401020258594	-7.94463335267617	10.4279100633389	2.78857497251779	1.35278413251964	-0.304810910421244	-3.8123859746608	8.80691669850778	7.16445548922773	-6.6352109952718	8.49413319819895	-0.714256747951103	5.94345567756793	-1.27644953731584	-7.58692974386943	-11.5851241312623	3.07788770951936	-4.2870978682325
139	4.61654862397501	5.25491840342223	2.45434457057129	4.5617041649171	3.53244074750349	5.16987802901036	2.47545007702668	5.15496261559965	1.09779502258835	4.54164226893916	1	1.67978528848339	6.78046644898419	1.29804089502476	6.46506969958806	1.3626081787758	3.91270991744095	6.36849329520265	1	5.5048364128492	5.24499947117933	5.84704469749585	3.1426346963007	8.14660393418771	-5.34057746488573	-5.09505851345503	8.01930853394585	9.22804960478099	-3.30337312030635	1.49067557696149	-3.70972193879754	-0.333536992814365	-6.01294603760418	4.46452382295306	4.86533729578291	3.14707833969078	8.38285381937846	-2.39527537118623	9.17534582024664	2.37484796471114	-5.93404121217332	8.8488872590449	-2.15873881148124	4.71401470618562	-12.1754410226357	-1.80767756091801	-3.84478351000086	1.55234122346822	0.532776677109679
140	3.93217404627141	3.17065929322891	1	1.61721181496246	4.2919110225189	3.6526605358313	2.16573324701045	2.84714789447835	1	2.81296728321787	1	1.54893467657181	4.36651240665723	2.41015421290311	7	1	1.09860975213689	6.60074700151303	1.81157213021553	6.43931650384527	5.47339723140168	6.64761674132154	4.01061084930476	6.12473696933248	-8.47653131104217	1.278080692035	10.7050232732735	7.95878807020773	0.0987084199088687	-0.406376618356963	-0.3281262225968	2.95215061798791	-1.41555495774813	3.36975419931862	-3.04158539814003	3.31156097483801	1.55096397827215	2.131316074255	10.1591568751114	3.19791011566314	-5.33843839273895	7.77140891994107	-6.93750048032443	3.94178694122278	-1.96743178696439	-6.43020400913548	5.34487424324303	0.25396323666175	2.69092339803674
141	6.39662359186341	6.28808573184337	4.68358055688176	7	3.51212546383808	4.77993789786768	5.18042721493961	2.49371623815446	2.91159414900627	4.37240860339404	2.19761355736985	2.22246756509555	7	1.84971988619892	5.64247479082215	1.244448663375	3.60950574609555	2.35754793399798	3.76577753393063	1	3.82282667920885	4.71181852610035	4.81725786230467	7.5592404872886	-3.11566810776961	-6.50167135162986	8.78122386646293	5.21639662457715	-0.130568830448371	6.78960836069463	-3.66569578766995	-2.11013926101131	-7.4999240259353	1.31585094752909	2.01608631137287	4.21326268094638	6.79565678557173	-0.399861122320929	10.7553107099154	6.67022754026211	-5.80019634841016	9.74835424140948	-2.47365254254502	3.84380597558274	-0.238406155845919	1.40942704753509	0.45268663300488	2.93731022971498	7.08096985867816
142	4.63393820024326	6.28144773683778	1.96757302757703	4.51815211416534	3.1493506338028	4.62533835120813	1	3.85778030235674	1.21512923031586	5.99570482793002	2.45922813684149	3.53229245570828	5.43615145417866	2.4214434808164	1	4.31223582595608	2.37471473463674	1.89079842747992	2.29219813498745	4.4462538339937	4.81555177903499	7	5.77058647155065	7.98427725392648	-4.51511643926364	-7.19411189729487	8.83370507834544	8.44515609464443	-1.967742655382	2.93078669218527	-3.64674106540186	-1.80403335388345	-5.68006110523699	4.00601426869387	2.12512384524649	2.90921113638623	7.1090964010401	-1.1475228006362	9.49051562277564	2.79359056391853	-5.92541879923227	9.55613274542459	-1.53939637317451	2.94314270294701	-6.71848960112711	3.81173322260207	2.71334758878975	-0.775920827102967	-1.7411421905252
143	3.22945096133808	1	1.08126535456088	1	5.3873657919746	3.15558945205015	3.71432544418587	6.19344831641232	2.55809169885698	4.06837521107978	1.49628580732275	2.85264771162404	5.0892455242789	2.30095665313693	4.48184816937697	1.42013795873092	2.5890020819855	2.09837448171609	1.81102450163777	5.2261576639284	5.22790128518469	6.68977301024892	3.00946797377914	3.65903917524213	-13.4604113844648	2.03672889052918	8.15085011706518	6.43444960489576	-2.37103335182735	-3.03903089614513	-2.11925267240982	8.44062796034368	-5.32458008481834	6.95950137786205	-9.85036310234889	0.700104967096243	2.99754557381881	6.91267616796346	10.3590960213279	4.69258841088633	-3.29724834254934	10.6523647226711	-6.32805441746838	6.53155342351895	-9.38858083846726	-7.38647909484444	5.79196119595984	5.99181218965663	0.609669271633405
144	5.93475665619796	3.93441677768169	6.09056753156546	4.72512401552788	5.0010308994638	5.84832334718008	2.66717430597743	2.76263332215666	4.85057786376475	1.56693928326906	2.85777174776905	5.97082663284528	4.70794287813448	1	4.01514339808808	3.17996519519457	2.70789934902408	5.58384321969394	4.31700626328434	1.31569050021663	2.28646926932888	3.83849225878935	1.59184146142957	4.7604410974534	-1.01368921464252	-9.27846385365834	4.91345271842698	8.77818467187647	-2.75406695939969	1.70795660608913	-4.53801458057959	-0.696285183185975	-6.49387937510164	10.9410134015392	1.65589077335589	1.80277284578771	0.282855436185009	-3.16066208054995	9.11865460164545	7.29141269989458	-7.090987404547	8.72326988888124	-0.312040838090072	6.93379131748763	-1.508204451501	-7.73272469121071	4.16415787906043	3.96329288319986	-0.994485584953136
145	1.04291885099554	4.41679472523412	1.33422263539899	7	7	7	4.31154486292618	6.0476462193697	2.20332237172143	4.56171465816311	2.21258411151385	3.12236359199057	5.59310211505141	3.46935913398134	6.20534639402556	3.38061546977932	3.88559396618808	7	1.56572514705573	2.05710597949945	5.04517312632007	5.13212516365326	2.2613185442814	5.381396153048	-10.2876442316911	4.0024473697156	8.60051827083029	6.96425355165151	-1.52821783099228	-2.91481162032222	0.963741099353148	1.07553694065865	-5.44876756326855	6.29157466281432	-9.69054822885617	2.96325877799266	6.05681643036631	5.93649760625254	6.77991545845418	0.603851636427658	-5.73863428791712	7.09410752829924	-3.11651169522231	5.10813144831324	-14.9758093174185	-8.93352931264209	1.01757520130533	1.70946394323519	7.6419386466468
146	2.56425394953082	6.0596019484477	4.34817085486584	6.9250637650888	1	6.5660751819419	2.26650566747217	5.70465565322346	7	3.52662318272753	3.225029487601	4.55209017398573	5.39322171238268	1.54189490974092	4.45554523874206	4.36832319515906	1.04867802353296	2.77367488162516	1.27922891638575	1.19359435856673	1	6.87545008075088	6.09632641910296	5.68315072692652	3.99369624111556	-0.78347937794917	4.69494724991567	6.68796280352352	-2.26588236684462	-0.526205962987213	-0.879938540591285	1.96477939763324	-7.75608015434688	6.76759175349684	-0.597721772878052	4.60577021214237	4.50420459652743	-3.03958782585595	3.46416940603536	6.58943995631929	-7.15647235026023	6.63790530335834	-0.302866538303502	7.38399507532483	-7.90873327958771	1.26259700852142	-7.067032602344	1.16097227133838	-5.79157523636937
147	6.53050158252183	4.88866813047944	1.38632834863553	6.15312772876127	5.53616451784033	2.27929133327071	2.61107718849748	7	2.04602930472038	2.67510144739308	3.85916029382292	6.61090903489985	6.90783843418696	4.97105850229062	5.38496235490716	1	3.90071874087403	6.36613364115188	1.14228662706632	3.48213309662714	3.64918417654138	3.09356208883811	2.22810816154073	7.00532843352398	-5.44153155193705	-5.68870039531778	8.30602032926869	9.85190742447114	-2.76429794219884	2.01897070189983	-4.06382735972569	-1.31905058227349	-5.81306738465987	2.90148617134623	2.5698744485209	3.98291115968868	7.55240059266968	-1.06666074255061	9.12748926282728	4.31543069886706	-6.10436180898953	9.0515237355321	-2.18343639885782	0.137684655624363	-7.45129476225391	-4.0695644096585	-5.29665582010085	0.54128029233859	-3.68778627338707
148	1.88212211412915	6.87694349125517	3.85279419399446	7	1	6.24101397005468	1.98449838187358	5.03769448264067	7	3.69120515370156	2.9853334379355	1.6962192133538	5.02714035312513	2.68604823692817	6.12009143786279	1.52525479227002	1	3.56868988955578	1.96179234691694	6.52471420560686	1.29903575719612	6.28866091385209	7	6.33357795430923	4.00877353258007	-0.329534810997119	5.72080228449589	7.0897682354135	-1.73834655428685	-0.242713149743598	-1.41036148240807	2.45505688556747	-7.91597392588412	7.91109246183731	-0.942939085707014	4.69476103914737	4.09940900501235	-3.59656166055625	3.54083856068887	7.20720519603523	-7.1459732074863	6.65107635610704	0.249959498482852	7.0407129250369	-7.96920510681521	1.77990588054315	-6.49749101031078	3.76400037205069	-1.8050032428639
149	2.45823300104398	6.00109649837702	1.59733869262768	6.92540619661357	5.76016346814864	4.22746315127399	1	6.26113081854101	1.0671331529731	3.56574593941542	1.49594970418927	5.51646150422074	4.99907440118034	3.31984530314019	1	2.39198609769303	1.67303154779699	7	4.37141975809591	3.71632844182978	5.56579377629147	6.30893536682064	3.71909367773916	7.0394281962477	-17.7958101525299	1.16413912868972	12.0471467068197	5.07565122552671	-3.95527594242012	-6.36065138765239	-0.0856370630683544	4.06133802697683	-6.21492038455401	0.250754700010849	-8.70138861287007	-0.471422115673434	4.42831642437873	-2.16778189110863	4.8522904418835	2.65891885577453	-5.59370574200693	8.05339679438875	-3.69253146004599	7.72023115875143	-6.44655030773531	-1.08828825309587	-13.4849239684865	3.37903561570725	6.9007113362517
150	6.85055931339019	2.78922788375046	1.48998227161316	3.35383707863231	1.4021154973808	5.10932024117381	3.69034662149278	5.55920450865087	2.47410091186311	5.22939319132781	2.64524409299653	6.79637606610772	6.12629923995322	3.26067705022959	3.36816401121485	1.63717640193699	3.66406799455687	5.83954221800239	2.65483462560217	7	1.78448227288585	3.99090839302364	4.5044534667234	9.71934825471079	-12.4171239774986	-4.08270268892386	7.06985355899925	7.06628991199799	-1.93571486865204	-3.88315661507826	-0.66392448134133	4.76915022779463	-0.0457668881945753	4.41252975351408	-5.76888024413119	-1.64667296512986	5.98258019695049	4.10653899498311	5.06039323236364	5.32230017946597	-7.86849152694405	7.98331732875929	-4.34377261451297	6.28444078410798	-1.13236961905964	-6.82390962787091	2.7278503246737	-1.16331953076229	1.66672961026596
151	4.74619691637719	6.47211244690809	4.53607523872487	6.43881901785534	2.75862792846193	2.73037602881095	1	3.05574483431073	2.74522543192645	3.77356584313198	4.67940487578416	1.80790918362475	6.55851398273355	1.8344609482406	3.1276911598033	4.20160754551444	2.3055068018447	1.5066833329902	7	1	4.19825226446304	5.54297363484614	2.3043512315608	9.60050607864575	-5.21988123212636	-6.316753402133	6.67382133686497	8.13192352002315	0.507119494956091	3.59614148836407	-0.381095054056909	0.957722617329595	-8.75116149583314	0.850484694325569	1.28829717812547	3.21936204835933	6.38863395690692	-0.912624089374437	8.76737679591104	3.00982243047088	-5.52179200516349	7.34526855129962	1.34548932545466	0.610842304625492	-13.5990873923791	-6.77735240082143	4.81091268440621	5.7277472623794	-2.40568816013132
152	6.6466454861978	6.33697617409838	4.01668424977724	6.29013685833819	3.10029035790291	5.31581614792635	3.83254515965536	2.63253958507698	2.86942298510977	4.77791754477787	1.0804958136626	1.87923860998089	5.45754054357647	2.0429544624124	6.48436264165373	1	3.50619033956898	1.56180935320287	2.98904204128484	1.70487977467497	3.43904899105561	3.79748203060667	3.7242935792426	8.81246152435747	-3.05865916909369	-6.06452148532271	7.64306829512456	5.7397907900621	-1.1723816642884	6.04699286538786	-2.1732890206455	-1.82307509390772	-8.34541538539951	1.44903237558747	1.37602474035446	3.31986205284703	5.81226645143402	0.166454586632598	9.56617030277465	6.62012993180063	-5.94520102804628	9.92185165819816	-2.29272468376064	4.32839069869938	0.200325991802107	2.20958226821448	6.0618025245403	3.19238027440004	8.14491111873973
153	5.15508656772735	4.56240248427285	1.22967949020431	1.1923443807846	6.92413467875489	6.32664288315372	1	5.22099748873712	1	2.35510279439875	1.58517726341976	1	5.98171690573179	3.62297514234575	1.42480140222607	1.44563186510963	1.90605318376428	1.51237561424228	1.83512177720176	1	6.19948672854183	6.18677256869362	1.52097032474645	4.32624947991887	-10.6916743556375	2.10897341214303	9.84756356578566	8.41570916608186	-3.35778936296011	-1.32306875788174	1.52608206896592	0.422028820339687	-1.32444502126812	4.17256613974989	-3.60712459920967	4.18695937075854	1.74766634759044	0.852132475277319	11.1065010568501	5.31507749015479	-5.37739115478795	8.5429326030196	-6.47765622849165	9.3174893152855	0.516192458658272	-5.58843115860457	1.02403302770648	-0.476820924274413	4.32204966119625
154	5.32978741501126	5.35807801557735	6.73738903803116	4.83589065242915	5.73139411785622	7	1	6.19910279360003	4.10161944138765	4.42485390808389	4.8667327166014	5.69002151834629	7	3.64759769323653	6.09991987039106	1	1.49582308181762	1.59718218214296	2.14241427579926	1.12077620063717	1	5.91794154967325	2.95612450434777	3.45318756259696	-1.74944740891094	-6.80971839530926	5.3500856297419	6.09875365293736	-2.19607998560639	5.30430527301883	-6.2393963934136	-1.2739907410772	-7.38062930721979	10.0536589131691	4.15695026022042	2.17720470767192	1.04042326394635	-1.4618109798178	10.4318249689859	5.81176243133529	-6.44564269619095	6.89364298184769	-1.89809580655943	4.42930396515154	-5.637332543735	0.503320055592095	-10.6110234120212	2.68026761917144	3.71377805036311
155	4.32058729075874	4.30414035308768	2.25116373360666	6.10256391344109	3.58124769667867	5.45622554180434	1.91787304828893	5.46453824616072	1.67079669562269	5.71696248933653	1.85036007313838	2.56412014417664	3.90411639516381	1	5.96973805114578	1.93595660419036	4.48987199052817	6.56808767022563	1	5.31928909194109	4.55858597752282	2.72372930996779	2.87786896303033	8.02668241842096	-5.93896360346265	-4.48039144848685	8.89044246008793	9.69737706664885	-2.37705594913343	2.14785770632094	-4.78981973404439	-0.558747189621725	-5.55464454167726	4.10715744026179	4.04369682937055	3.22331561264891	7.26515906747214	-2.1832868185148	9.91876599912762	2.69838396471357	-7.45549604215112	9.40997950460972	-1.38301860397993	4.09006457431389	-1.96150306824885	4.52982130716988	-3.04542493884088	2.08356469214757	0.27302768593957
156	3.70895424704779	4.40271376614772	2.7226027378806	3.25465193620392	6.84827086355204	4.23154569452207	4.30686666441982	5.80240960284466	1.85884743618419	5.43611605091116	4.18214207848159	7	4.9831048360799	4.87280929701533	6.76160300597919	2.04742462209411	2.71362811158159	3.56091933509331	3.1306812725806	6.56185676822186	2.89573196139516	6.50952613991418	2.20786831692745	2.65986574997388	-13.1516769437155	3.13022979308592	7.12706268303158	8.01791894265293	-4.30275174894395	-4.31909330618315	-1.51086115574055	2.5381917409908	-7.28265041300028	6.20161268730776	-7.40126247615837	5.22945707819164	2.8948377308059	5.41264932289357	8.65304781817147	1.81052597994687	-1.87949818885423	11.0827196477737	-4.18507210477989	5.68078728171433	-0.53930026875472	-8.7528106330662	4.13791801828636	-0.744608913489788	3.38476954003019
157	6.15402077063503	6.05119913603871	4.16886118779154	4.81067306118763	1.82466959495883	3.39798195114864	1	2.65068120274614	1.71189386948622	1	3.3017368893544	1	6.89641559398138	1.9686747237065	2.74648154944411	2.48384071866975	1	2.03956872193018	5.20239565155744	5.25948921207436	1	4.87902231209587	5.56389950327389	10.110673118434	-5.59162221912111	-7.21703754934865	6.60152072071139	6.33419374242831	-2.02995003614991	4.54099812589242	-3.68751619876643	1.37093017553711	-6.66377948376205	3.57686718921298	0.220449741919538	4.29920353866621	9.06515021881233	-0.648868128498144	8.45048976700765	5.85791860413205	-4.35388063219214	8.696264382204	-0.874075005591866	2.28788655020145	-7.70092044545872	-5.32768013954508	-0.620931749198062	1.1567097283983	3.55561265600278
158	5.94270965050706	1.81158317081166	1.96720688662849	5.09161101056561	2.78187334459589	5.39440348358125	2.41390336414966	1.37388954503943	1.51528608032127	3.97366725985886	1	6.97635875025916	5.64185498520814	1.00370686386384	1	3.2962169207109	1.0162859859709	7	3.34425816685091	4.46109847462072	3.40803315638022	6.53712280288915	4.35570053047446	8.06726849111722	-10.4167314808735	-6.7220374979025	5.82462545501986	4.68608058107404	1.4008145174382	-6.72927905943449	1.15856226921081	3.58816086973134	-2.65801597669832	6.15788516613797	-7.09404578105845	0.489639330249602	5.760514197774	1.99601202171899	4.98413377998852	2.09734769468343	-3.64812409717667	7.93339393029965	-6.7490554686387	5.37256752357601	-1.30704917835278	-5.39373811100382	5.7773276462906	5.09575744862508	2.21142510169187
159	4.64669565246775	4.24419978180552	3.50008818865111	5.72636506921986	3.59754204463637	7	1.38933280892488	3.21108657643518	2.45215166938103	1.24789117237155	2.18444429881576	1.81211702445957	5.85408212762426	2.91344291079529	3.24447282379583	1.89143821035749	2.06428282682483	6.80377933330929	1.94964255475791	4.28610806118158	4.49301157912799	5.73846371180682	1	5.7794110149629	-3.81851288496798	-6.31844898966091	8.23322998027715	8.82326561479157	-2.64341079344884	3.61963765334058	-4.12628737446328	-1.00187063985666	-6.64975162194613	2.00239484621291	2.11274317754523	2.68061492837265	7.59294786833309	-3.28884926696162	8.81646646199121	4.69574048751771	-7.38756812622069	9.10051637592766	-0.476232283229534	6.11183759035613	-11.4147411348631	-8.11230311245335	-5.18642245291274	1.37212904189001	2.98813058431245
160	4.44719161701554	3.51286277095351	2.2585415874601	6.31499630401988	2.49554085905586	3.21519094680617	1	5.94982103847001	6.20244586937827	3.37302019360658	1.30354692902898	4.2405650115854	4.02076953527326	4.91296958721946	1.77480695909212	3.4888898665814	2.76675480544186	5.00172543539588	2.96016418672758	5.23263682761132	5.27820937216449	5.20543668598162	5.69805678907191	5.22784446603537	-2.138592344767	-5.90938419640801	7.00294452573548	7.47953218500917	-0.436939649197033	2.72438716090924	-1.97663261277573	-2.14911829721822	-5.15772576379955	0.610049478739963	3.82270455410586	1.96012349606771	6.68747500708948	-3.2054605242923	10.5906567228517	3.65674400966101	-7.82562755258305	10.8357348950882	-0.137211350512365	7.46414933696063	2.17669141951969	-2.1854576412192	1.89309662376831	0.169801626134074	-0.286757626673691
161	6.05149137397977	3.60906450745076	1.76210588634952	6.58592931656538	2.94037837201275	3.16286977177692	4.14032673468399	3.77690653022634	3.28532906669153	2.25139951100252	5.34538381702603	2.18146130866092	6.18913910061285	3.07068116638955	5.4048689011941	1.83336423245053	1	5.19282436776879	5.44164671752496	1.71671390818215	6.45332302727765	7	1.98000734402547	6.18873587457282	-8.5886714253949	-4.65249930246765	6.84508178598101	4.64061409966549	2.27264801092848	-8.70845012176386	-0.457360377120059	3.35086043081284	-2.72998351734919	6.45443011510167	-5.27473293703767	1.89008025396991	4.09747557907823	5.43560097654463	4.60633496519994	2.86720387723881	-1.9917312376842	8.325886330004	-8.51184960365076	5.96719189339756	-13.5670852971565	-7.77457508908689	-0.0680901355875244	0.791981281834359	2.78339029882864
162	5.44929380211355	2.24583204849411	6.88386922423897	6.03188029806371	4.66279576215199	5.11992163994	1.047493766968	1	5.85371087755407	3.59527131417905	2.06646765074584	1.34640617563305	5.5546649325849	6.51031436586263	5.30192111574608	3.05580382407072	2.20211160115331	6.09736913087526	1	4.80461570029361	3.52233956639066	7	5.07811764960964	8.37873748435321	0.0478515503363883	-7.22196881142283	8.37382341392642	3.68192962871619	-9.9652194535055	-2.10505190240224	-0.364794150956099	3.84498643476541	-3.48836297528339	7.49721926033428	4.59466752508524	2.33652549754319	6.19811998568792	-13.9782538536491	8.13371608048097	2.57205200480972	-4.04901090789171	4.92995488854762	2.35212005717949	5.4359185579905	-11.4571937164141	-10.8249451721914	5.15911379885325	0.4647133116672	-1.76134051907548
163	2.31074374663973	1	1.66738772225737	2.96901124718601	2.80960325621272	2.65050420625624	2.82963509765647	5.99289378872292	6.90723424959964	2.08218863522006	2.59783777605549	3.85582541258769	6.05455881141455	2.54615006662868	5.90522642287187	2.06649715414276	5.23072808134448	2.88015878205898	1.87129511783652	1.34103371411509	4.66757123629735	6.74734561216299	1.55306306045524	3.45771361621713	-8.81170036859475	2.17731852388349	8.02090177440646	7.84246220412965	-1.95196957011694	0.0379028816666024	-2.06157325919488	8.01556530410622	-9.00876135449699	10.0621525894289	-9.07739103353266	2.90872806679185	0.234649595222227	5.91833542371635	3.55143411758925	4.95611170673359	-6.31375651744299	6.73593108649844	-1.50223588707302	2.87790525911647	-0.317667973358551	-9.71121406344846	-3.29691939549905	3.23280913305428	7.66963962613065
164	1.1558888422989	6.69947626719589	1	7	2.17172295212167	6.95515689702389	1.33909523356599	6.44698105745148	5.76336659099789	3.31355350577707	3.92824643136116	5.48731618071906	7	3.81792735857849	1.41913477838244	2.16939889779705	2.35258118782118	5.08131180081644	2.67612135565128	1.93626257968792	5.31510479362253	5.18704424582801	1.36008618446737	2.95214693758597	3.65693490794579	-4.0984488149178	6.37306113752473	6.55943404803947	-2.5690103897463	-3.53458010386243	-2.62523180105818	-0.315630517124339	-11.4293985373238	6.25315518115921	3.81391914584483	5.56451568040299	2.13092837321903	-3.71186086194053	5.22620743131272	5.39411852461251	-3.43412543921287	10.2436728498169	-0.707658891268687	8.22771311337893	-6.23335279575391	-1.13252360200332	-15.661686941375	0.786481997611915	-0.80877281281715
165	6.17119232238495	6.95857598063898	4.87606876433896	5.86512217244524	6.14084299425139	5.28186995754169	1.82050744627125	1.88471779456863	3.06537015412356	2.39761586705466	4.43408423862005	1	7	2.18605359844815	2.46543225836965	3.1171660342517	2.88619970205443	1	4.11911979829532	4.29225375457529	1.18165624147377	4.42984670382675	3.35189926951296	10.170414227927	-5.88190918501298	-4.97041636431856	7.71971367935766	9.19330459538582	0.0853301475170002	4.8068581152281	-5.31161499465179	0.214947425010603	-4.96719987650484	4.18878011923104	-0.0574227005657422	1.83317283634741	5.71158250672015	-1.2714791167391	10.2078965646652	6.36139523120038	-8.78831273600632	7.59388904654516	-1.36374273533454	7.15370700099737	-1.08339918245014	-5.52836580658576	-5.41726892461142	0.889395186699595	6.68975583636591
166	2.64798897791675	1	1	1	5.49387907716654	1.6649346714979	1.53227558238216	7	1.86557777245613	3.0811931804386	1.71862176209007	7	5.29149053928769	1.81721783662079	5.82807139998246	1.23616038592497	2.31414168644867	2.9862721119327	7	2.48800111581723	5.27954339150722	6.65377565067176	3.91807711547359	3.41218608962246	-14.1219970467118	1.48021151355285	9.39043547300562	7.02436475458144	-2.55342266964014	-3.04732871050618	-1.02506686738808	8.41897402291295	-6.26338112826679	6.59723173796386	-9.34057831012086	0.667286551836951	3.73707445793685	8.40803120722736	11.2072369490467	4.86668186415991	-3.32337957044116	10.8609334093718	-5.62838519807115	4.13956143730316	-9.51567223659685	-7.17495545297229	4.81683193757198	-0.169393020872691	-1.83734456748241
167	1.63542637688005	2.54829020589541	1.17359492775762	1.06264362379157	1.25714495956935	1.94590716237541	1	3.13689380941946	3.02017485629221	5.64464685417596	2.10152003209833	6.59509611565539	6.18606277426026	1	6.38848929868599	3.9961393152465	2.10544147072616	7	1	4.68569021850024	6.15453570476086	7	3.21731795954691	5.22031349287642	-7.37687913353639	0.0152222653246051	11.9129375710024	6.71348657115764	-1.23061027019955	-1.06120171929934	0.918513898234162	1.87156575627316	-3.84994963357758	6.14468522285134	-6.47456323255344	5.61346698766617	1.29455913827767	0.461651570467247	7.40655765945664	5.55085950784422	-6.20667856903426	9.31801540555177	-7.66037294281377	3.15909881173183	-3.66855130596516	-2.38765430900869	7.87560885829367	3.40493234845555	-2.16631746368372
168	2.2970343989208	6.07096768678931	7	3.21882348825166	7	6.21761128554229	1	1.2495560695307	3.7215707172616	1	6.68645946594005	4.38387658925885	4.99514077230204	7	1	2.92928282260862	1.9406983125715	5.52115088969105	1.21996353734962	4.83704107827882	3.10641642111187	6.28729307476952	1	6.84471122173706	-12.0323528525431	7.35642747161642	7.73435814497136	9.38900907374153	0.778135410432429	-1.91986087490429	2.5190748511546	1.38089015416201	-1.84896579470351	3.7891164605157	-3.98245399632826	2.93083596550902	4.36589723155267	4.20867201608986	11.006856146196	6.70887389990993	-1.03912920633733	8.06733580441259	-8.25339164368934	5.03946953443894	-11.0865803077352	-4.92429701160674	-0.206983986128892	1.05496023896062	7.34991319522561
169	4.17147658314995	7	3.78535659622252	6.06506260130189	1	5.54399176046985	1.46547214983978	6.81553086810964	4.76697113379939	1	1.64288046229419	1.1918969149747	6.36187301516538	1	1.00588619598397	4.43496044219269	2.05936728834138	3.78631691780841	2.81583812353715	1.56699691006142	2.19633830938863	5.84960614466543	5.96011789488412	9.52024976854804	-4.05559154685766	-6.51722499730753	6.62983233429993	7.70986054320616	-0.97943982074437	5.61700246802064	-1.13679871609972	-0.348802655545801	-7.10684929292253	1.62654653588917	0.987213689340799	3.00718647455922	7.62747696699366	-0.370238647385394	9.22454897479498	5.72472256423666	-5.43113637975925	8.50635993834638	0.62572139241022	2.90555768485313	-14.138501107325	-5.94316315921128	0.333970583647041	2.27690581572124	4.81849763213226
170	5.21024957379924	6.19389495026373	7	4.99425893477376	6.18580144360863	4.81031151572484	4.10610867538702	6.28624820963559	1.3422454231582	2.7236443579021	3.50599732083653	6.69315989022517	2.24818751353434	1.50665838552827	5.48371478767361	3.44834986280484	3.45777357912295	1.21723536247188	1	5.82255897307097	3.58518952497279	6.94579863425828	1.31393505060049	4.27841891155012	0.678659674473614	-8.00878460275772	5.98373839409415	6.4722490914474	-4.640250314909	4.57634434845168	-4.65304775684195	0.461638224703322	-7.37260300524671	9.80760031061807	5.07455738454257	2.82694661331724	1.25633644749581	-1.06777872627812	8.69926321586745	6.02946529991273	-6.54418903737063	9.21517342419454	-3.10918154668958	4.11443657449066	-2.59683165873801	-3.67615550396918	4.12538889005803	2.2477499448625	4.75015502623681
171	1	6.03827257223319	1.29639060373618	6.13135089189567	7	5.64786141693996	1.21338722817936	1.07090431647132	2.62961296963032	2.05536158781594	5.42263958472014	2.76619031376881	7	6.41980111218585	5.39015416879218	3.63268211004715	2.61591043352388	2.52931019933679	5.91960437900478	6.03286458658815	5.67216530800772	6.59006472649805	1	7.0894168980001	-15.0275166451709	-0.864143586303622	11.091581626506	6.18120460302556	-2.49745239042749	-3.87391550869812	-1.67986957423128	4.330343152065	-4.14068797109918	5.11691579738971	-6.7002137539683	0.999428540417982	6.47966246211885	-3.33684967819688	4.33928337010033	2.72842123426533	-7.9885299752327	7.22453200932965	-3.84869105643582	7.34463220608708	-8.28489398776485	-9.18832607308537	-6.56720207800653	-2.19277163390548	1.92616973866404
172	1.2288955293278	6.19623863026806	2.28183260579027	6.54825196989644	1.1375912014936	2.71819330822263	2.65497273982007	1	1.68484781090578	1.10815859723269	1.48769375713114	3.39558753512866	5.37095105975862	5.3714493468885	1.00234505715306	4.32268934278807	3.31130488636231	2.70164744376437	6.71804126018003	2.00860361801461	1.30229555525432	3.17028903139757	6.16035705195908	5.82214783012735	4.76468674491738	-0.0101535754030948	3.26337648706754	7.60839636577254	-3.33335969984461	1.9944201304835	-1.0123662818956	1.74477062446188	-8.59317780395088	7.1863735411293	-2.02797550817952	4.54787185745555	4.54386184496198	-1.99682224413228	2.67584040460086	7.05484534766096	-6.79858755163026	7.36340269240804	-0.698150246623271	1.03958526062711	-10.6505271530516	1.77586854467038	-14.2506268462869	3.20550670842248	-0.280606725532184
173	1.07498740733767	6.6275458670079	3.57151991473742	4.85752907588302	5.61400006068247	5.59005261700413	1.27894788058089	3.21894346965335	4.62929564558922	6.1985118808649	2.27173564160713	6.95173054944908	7	1.201056052759	1	3.02266239254845	4.75336028806893	7	2.56553840673427	3.94460551353626	3.41003586917286	7	2.35004479451013	6.87819097544962	-9.12534220785663	4.24077915182747	5.67427768674047	10.1330706076264	-0.161367595062482	-3.06815421468109	0.0487612950617008	2.27560964401776	-2.84338642511704	6.66924851624882	-8.0430323380953	2.2116264243597	4.64566097300338	4.76604589656657	5.61278031319253	0.7286355954085	-3.60559122721788	8.26542054910082	-6.61898210852586	1.68430973706497	-14.2224414020652	-7.0976057580917	5.4394250896557	3.3147382591978	3.51413218326577
174	1.86714842137869	5.34467830823911	3.73976441548064	5.55262528274492	6.73901461157329	6.53517888070149	3.55102589831907	6.19223552465431	6.01699498895122	3.37065272160311	2.25363228981722	4.01381856142611	4.50857076941279	4.80233596534185	6.63928218063952	1.93309262119381	2.50265234568053	4.88186687596492	2.33532794742316	2.54192757890635	1.74452229776482	5.67121003476187	4.06860797525467	6.32017898754626	-10.1734442639314	3.54720443219919	7.06245193498527	8.74243368382893	-2.10191045015681	-4.25219913386678	0.962471674607908	1.13837042296869	-5.72488053699174	5.74792627675556	-10.371044153823	1.65328776080745	6.31938429966857	5.29848309363411	7.05631724071401	1.28536021774609	-4.55761948905263	8.00923020479521	-4.58801735918984	10.6178284871926	-11.233614948858	-9.50867579391413	0.141346310130418	-0.218089582471765	1.0433838842624
175	1.63842690995022	6.01974053429505	2.73062907615178	5.54217260189949	1.4622678313571	4.05128979271512	1	4.78119758776248	2.47882774275219	2.30844313593085	2.70301557851625	2.24681305177356	6.30915603381048	1.38577903560946	1.9220822196897	1.44097775892512	4.25001208960264	3.39254995081838	5.64802188555931	3.57922388107926	3.87828003125012	5.98133813083093	2.78182695552547	6.88058313261038	4.6581288954019	-2.49318601320286	4.04512387581802	7.16164610205027	-3.6083056004695	1.14185192776176	0.0662421324903821	2.81585894263181	-9.21750691850324	8.73326580011074	-0.90731364059788	5.43034534455995	6.4208537299924	-1.43833892228608	3.03746973765788	7.38692335144794	-7.06265450219281	7.42606344025781	-1.54795314143838	1.53317636976201	-14.2543498941077	5.07005876698966	-6.02812509835186	2.644759565751	-1.45044018047367
176	1.44670588158704	5.90398551677418	2.28899460066599	5.90347483415808	1.40573594575987	4.03029580112976	2.89003081509942	3.70731978044367	2.80352532804858	1	1.63532713905071	4.24426288023775	5.43090678947208	6.63614689716614	5.4775267116469	3.55571990292596	3.17095719430895	4.18423108153523	1.79714877225386	5.02135204543266	1.58866872485776	3.71423706561339	1.95463160523278	4.03403817782734	1.75124611311019	-8.49873606569053	4.89080616824018	10.3521246432578	-4.6966132957059	0.715987143708779	-1.91134807038278	1.8594451260026	-13.0493941545604	4.67084899592565	4.05168288331722	2.32913917070109	1.69149707365313	-4.17239628036233	5.77175153645229	5.87415278131346	-5.28602614160243	6.70359105665583	-3.68724951342115	6.07706739297299	-7.42740967547	-7.23971519176869	-1.25756900904075	1.1337277969141	0.361754409649103
177	4.82288562051256	4.66953594163808	6.61269882160287	5.95550480738685	2.93665022820529	4.94629052888437	1	5.79775820773811	1	1	5.62188273776268	5.0356768002822	6.32718856037309	1.68543334481514	5.8954739085458	1	1.68662031274148	5.34566195099015	3.88856122808075	1	3.96251454895653	7	5.25617330088598	7.62738542171433	0.893334077000038	-10.4359225837582	6.00886717086676	2.33257393180539	-11.0366298502435	-0.918148764007255	1.50055831566148	3.0082292783091	-0.0930277529007548	6.50847698546357	1.52612640750587	3.77925209149809	5.21011031110499	-16.2735405981083	8.50280656079194	3.13395415597905	-1.55751419553045	1.51504727601128	5.18434696278598	4.85486849101766	-10.3173581835731	1.05809679269307	-13.868320994266	4.84438386220404	4.08881531883357
178	2.26215642334994	1	3.66352830455234	1	5.76877531179446	5.55386383596126	2.50441566102211	3.56864202090176	5.98519657457594	1.63065395222852	2.54096462873852	6.30908813437727	5.65786589248144	2.57213929917934	5.41296575596054	3.36705504775892	1.29449462643479	5.01877672793675	5.09479654851673	1.00266182149951	4.26075223302581	5.1181880270889	6.10871673927462	4.25964412666057	-12.0275650875828	5.20082308448029	10.8664714815567	7.96146284253908	-1.52594683777176	-3.2643418806725	3.27904690452632	4.16144181624519	-8.43395922067826	7.73815779552537	-7.50088122695513	4.88974428026798	0.876195366913589	7.76421843157181	9.44532749277537	1.99242367563855	-8.10226131880887	8.67391264054789	-2.56377825325783	5.51958779693951	-2.18950581540939	-6.26605864958735	-10.9264800002597	3.77570033875492	-3.82511426349677
179	1.33545710014502	2.59023108938562	1	1	1.49650518157158	5.38110548219243	1.14661595837116	6.4516727269311	2.57247774023312	5.18982373885139	3.5160754913211	7	7	1	6.69612382999329	4.16258623671867	1.17171974096296	4.77424474848096	1	3.4893147410566	5.83961834472816	7	4.18267605626816	4.78182800210572	-8.38786645374949	-0.525676393706674	10.7445933709125	6.58819161075744	-1.67553961067022	-1.3653831754282	1.77479167910211	2.17247696913649	-3.33561553626042	6.25463357167586	-6.15230508484041	4.25714499842393	0.341576719304241	1.69805524851597	8.70498679481817	4.00980844156815	-5.83069439225417	8.10081777521079	-7.18069302523343	3.71894657502471	-2.40833107997042	-1.85400873360988	5.91032949664665	2.92238238249844	-1.60838640017041
180	6.13514838689118	1.11704645025784	2.59150890190335	3.99439365087773	1.77144200401143	5.14553318012661	1.83397526333643	2.91617999183707	7	3.01071717362552	1	1	5.30015653191499	4.80077295754022	1.23262141981393	2.41529730506077	2.98140958514038	2.57369508051733	4.865411998193	5.75007903169807	4.69466006441861	5.91503145161817	5.07877004375052	9.98529273522533	-12.7724635619908	-3.19701999184775	7.57524968545807	5.53531262004831	0.885339549501299	-5.74666301937422	-1.36718453488424	5.81652510681842	-1.75872096673119	3.04160877118405	-4.77876898382513	-1.96454707517241	6.83852398466359	2.17727702180878	5.4425360711644	6.44265779948426	-6.83964016907873	8.45470241695673	-4.81424148802599	5.8264970312637	-13.6563838321315	-1.20711479906795	-9.79599610057537	-0.0822893778787044	1.74419823331613
181	3.53237230505397	6.78011457422802	1.64857265756388	6.77648416160445	7	6.01299430355347	4.32428837871146	6.43269789588067	1.4701657553622	3.23463392750815	2.63213840223497	1.28310609700517	5.60233233138539	5.02341408288465	1	2.9760659810858	2.8845148490361	6.87736172394396	1.66777267682985	2.55239316095838	1.19714798906928	2.81516807605584	5.56798077511514	9.36242826724618	-16.7877021037047	1.13770995842772	11.1336824451577	5.28126047871263	-4.85992034378894	-5.49440609245675	-1.23381005581006	4.46724180926971	-7.07681644769451	0.172475983390544	-6.92520137539854	-1.60454313206769	3.32156985397339	0.471892355373331	4.9947856557042	2.45761972798391	-5.54295312621844	6.56540204680845	-4.38562533201102	5.17839664129197	-4.14843722782485	-1.42695084724874	-12.9573268450357	4.55321183866511	4.09331960239873
182	3.30874939921028	1.35712712040329	2.73341921171932	1	5.88703469825092	4.3538689837572	1.53381900656887	4.20189819420191	5.84191791474564	3.54968043696307	2.61425039087782	7	4.91525438666134	3.53641942610196	4.70756087029271	1.72150092806374	1.37582741436633	4.57308781218765	3.80500940988739	1.74727190904833	2.61679264245473	3.83118403429471	6.89474135153638	4.11220127372648	-12.1779303842595	5.31585972423456	10.1683963002262	7.35221705367895	0.335013280817997	-2.68964530516344	2.43171384152904	3.36339473041916	-8.37498937351576	6.76483370216493	-7.72375753996474	4.38471157012612	0.233042881502162	7.62509110774419	8.46890278849409	2.24850059269669	-8.14905779845865	8.76380399271159	-2.56337602572147	3.14571816013814	-3.18876608293489	-5.70160053690612	-11.1721566191783	4.27016524106245	-4.8062622696047
183	1	6.34757214219403	2.35186184617235	6.52298561410123	1.24539900892124	4.14087387339136	1	4.185057376312	3.02964120012116	2.1095748219011	4.46658943342177	1.89652138165334	6.77721318077337	1.06913942471165	2.94139772046986	1.38039768095763	1.46292087231262	2.0195277454305	6.99584264594262	1.37373823078622	1	3.88219580896712	2.17900785907645	5.91263557222281	3.88137619509096	-0.957256663429084	2.8719433456432	7.16837296347688	-4.50332780120433	0.690556160718524	-1.7124114151437	2.14366943074203	-9.04178378307948	8.16459386940475	-0.343782197031499	4.97330752724066	6.12005939173511	-2.34285259850495	3.12286454158089	7.83801915347857	-7.38725528700642	6.18837231756645	-1.24514692116315	0.563808431682108	-5.93884190397108	5.00444547226563	-4.47216935037653	1.8389367628428	-2.55340075818373
184	1.98487427247085	6.93688073974661	2.99984015683418	5.78349447489057	7	6.1939202613057	4.1238806635808	1.52270428752288	3.24549594973057	3.82638164332983	2.32206383685727	4.38730796269543	6.54712649832778	2.80892240799277	1.15890092572052	2.16372839390601	2.26323467697855	4.32356487998136	5.67908274214916	4.18514414068327	1.53887632834715	4.43975352616505	1.22655562587807	7.8599711948072	-12.2990141480078	7.3353468155888	9.43327820868399	11.8591217802421	0.932045515627926	-3.46203318067215	1.72428254015909	4.36834314115195	-5.64287178982749	3.69385547433687	-8.9488641396946	1.77628549417019	4.15509725029962	4.69849702740165	8.48625141278316	5.36391874673279	-2.0546155216071	10.0642885169715	-7.58959674686278	5.88315722679315	-11.8409496273575	-7.85175953453105	-4.9553699921963	0.991586876454657	-5.76244275065893
185	3.58636201548979	5.7857156939698	4.28939963905583	4.54841812391575	2.58079383704449	4.56450642217602	1.91844896779492	5.43468958999139	1	5.81350014247579	1.68344717428274	2.06822110948833	6.11690248696072	3.44288843930735	2.17909924950781	2.49207968032472	2.01521167427791	4.11783503529229	1	1.62218637427408	4.59583481680873	7	6.5381070636174	8.61825440309187	-5.4280300510482	-6.01874618373937	8.94719571274337	9.91621695849287	-3.31861550320627	2.34918044008744	-2.2373218238344	-0.122309550767853	-6.77206074435193	5.36139131088527	3.74016473167939	2.48156322978418	7.2416997133425	-0.787969928540212	8.82351381941719	4.55010748399953	-7.11362636338665	10.631155067002	-0.61842463720226	8.32553993529391	-0.432917137467144	2.92183846237296	-3.92305204629322	-0.99665697319171	6.42207742967657
186	3.79609214523099	1	1.65881517328826	1.5685384214473	4.41849211261137	3.55125398435052	4.03342076911632	6.44975697794247	3.12827725316818	4.42507508962876	1.40177905390758	7	5.37154297413582	1.32978041011084	5.14249365518672	1.74948118260455	2.14184602025151	5.79041434688196	5.15510662005362	2.238505068723	7	5.7118130106109	3.6242551802285	5.21734065611166	-12.9088799265661	1.40364364440087	7.46934011893433	5.43958358742041	-1.49422650484518	-3.56326979938706	-0.611106577055422	8.23127569110632	-6.21358146226363	6.61952157235709	-9.6032807418165	0.707728882415102	3.14005041002624	8.20289661785174	10.0099798323615	4.43500682930831	-4.46451499474884	9.96210975253562	-6.66920801881348	3.52679880586264	-8.25523883169912	-7.30676779512437	5.88408972754995	-0.0244053624991948	0.73579143736126
187	6.48909902977725	2.23596127525056	1	6.707096955417	1.37190850641744	6.29745511022709	2.94326485161242	4.46025031088292	1.61724761333816	3.2121178913188	1.42068066266931	2.38083741282362	5.47111860977853	3.30927226787074	1.59400742967718	1.86336503935561	2.17330481098434	2.04663657757223	5.10938851754586	1.41952198143494	6.44580228626393	6.81614434156835	6.28586868629819	7.40002505701678	-8.80376757028569	-5.76483415307853	6.30870824991922	4.35413072769127	3.7530746068123	-7.24873873189005	0.408124671752869	2.86772902488686	-2.77155800223906	5.74858908603442	-6.86298202696862	1.33743219109808	4.78478695887205	3.11238470903121	4.65977125600296	1.39649711828666	-2.71158707354123	7.14189265765628	-7.95603241219641	6.02158340257	-2.77939506132486	-2.32547745504063	-0.112829703123194	0.275863834031143	-0.966910196147894
188	6.22511738563252	6.84816894495629	4.76208512060142	3.46022474723053	1	4.16883851466902	3.94940518131832	3.54165946357983	4.76579199301416	5.2135835545782	3.50698654569995	4.6342298287302	7	1.11917364328079	1	2.0048756714518	1.43535083092604	6.22570139961132	3.06577401312881	6.2238817123252	5.65294484148629	5.38168710274006	4.5354678962156	9.2072125811369	-4.31894623501887	-6.30579407404176	6.99304238349649	8.51645476025561	-1.6428893765039	4.00120846560138	-2.31084282894423	1.96952985382572	-6.91013784692873	3.195007689845	0.167166378453621	4.8670600679876	8.88339999421646	-0.799547625709236	8.96692883030091	5.043528192845	-4.77316214657814	7.86238278635054	-0.364549246670809	1.29805562713891	-3.14027083129899	-5.50385003076402	-13.4924164488968	3.24971821760428	4.70765168325718
189	1.66097979251345	1.37168945476619	3.43011681689916	2.89982332957762	3.55169343843395	5.96813186217832	4.47968957728759	4.65285663253275	1.38313105708799	6.19798682516024	2.05524883191714	3.06822646861767	6.39393820376879	3.33070293976702	6.53456522615708	1.66099352800711	4.71328482481299	7	3.27695921280608	3.63374623016202	2.94047208254259	1.35784545017091	4.10761525656861	4.92386575116789	-11.1314186867481	5.10113891189404	9.92267929268216	8.7489556828979	-1.76269961303875	1.33514277179183	-3.3165359838956	9.46860136322693	-6.38241639184102	5.89713812851298	-7.13199128658507	4.72117198394793	1.11127673840788	6.81425749410872	7.3962394581403	1.6054136090864	-5.29009687312155	8.93353835854649	-3.10479852208299	8.9434717045087	-0.377046391916705	-5.97104381523003	-4.77893161951818	1.76668389561997	-1.54802534436301
190	1.66906130114953	1	1	2.00099768071491	2.50610545066179	2.24128959354187	3.18987643547989	7	5.16553515301176	3.49756724765694	2.64288127394746	5.91039961588606	5.05924213542273	2.65478803535476	5.63043716501516	1.90665821461398	4.36874414797065	3.26479503290018	1.82170444762646	1.67708022879249	2.78235532428513	5.85181917866714	1.68582238662501	4.07435694894997	-8.97267256663251	1.50590320106177	8.3564012438267	8.86212998159893	-1.50946617242895	-0.538134566534469	-2.23616859793231	7.23106577558643	-10.0241927248175	10.7351145453359	-8.86192658007103	3.13530434100603	-0.439442905149089	6.91683889847412	2.59335263369028	3.47709350835876	-6.45163585022894	7.18496840223333	-2.95879288405207	4.34387326184591	0.438750031234201	-9.64471477981119	-1.95658587311505	2.60497398677225	2.39503704905726
191	5.4774785665352	4.62063733324354	2.99872050922785	5.20975170434309	4.51225251696294	2.02937434473393	1.78080950356351	2.60846780986587	6.79909133458791	1.89850912813172	4.30694686183447	1.30281327465667	5.54948635193065	6.17062833780125	7	3.18973777716915	1.37359911368225	7	1.88364574560805	3.77829170617405	4.87734438361425	5.36492197844753	1.79042406196515	5.97149122581656	-3.71903548079259	-6.01723449642019	8.77752920742857	9.44178826907781	-3.71666669154248	4.43748593771369	-4.53000338442824	-0.62137111906086	-5.37208651004708	2.36551812152479	3.71917992801409	2.13268461563025	7.7624995511999	-3.96233005559971	9.91316440882236	3.59852717377864	-5.87806814129794	10.0617360116652	1.05919480849658	6.34452761122933	-12.0752472520982	-1.93263836433273	-5.29906477404542	1.07554083928584	2.60181387040848
192	1.32889776839289	6.01692305087114	3.9874531145299	7	1	2.76446535608503	2.04368330556134	4.4376792319962	1	1	6.58952126309254	3.45668592263584	5.16348341736284	3.60850237996491	1	3.84705500066407	1	2.19652446797203	6.60388707981846	1.48723059762477	5.08550597299942	4.30501769432689	2.10231357895572	5.4125319744053	4.62181178810202	-0.116661741015552	4.25803472672439	8.26244682620045	-2.35642277601319	0.792886456568401	-1.02092702136106	1.6972940352029	-8.54690010822719	6.70644361974278	-1.17179184515487	4.89178857692991	4.37766195288905	-1.82749974058637	1.95189062696088	5.49822697472368	-6.86839683697796	6.46875416905733	-0.492151378601733	8.00396427529463	-15.3470543244599	-5.37890144918088	-0.591329112723119	4.94080111382397	-6.05214542036966
193	6.53535434548863	1.8426489400774	1	3.96258380598644	2.65522505854017	3.83045719235498	1.04692198636434	6.86585002605595	3.37736823489756	1	1.54131782208498	3.74438352608705	6.92159961888559	3.76681699436876	2.37453454060127	1.93972407609031	2.88547622034655	2.43663827719514	3.24603170466701	7	5.15402394324039	4.84138507131778	5.21636507620715	9.34050487446648	-11.7253546119686	-4.05986600620416	7.08437662382226	6.57405001305821	-0.515271288459588	-3.79176906104547	-0.533184649776743	5.10849586615376	0.058073248935425	5.02073056690806	-6.02100758076909	-1.10802511797938	6.03870466563488	3.8156935821572	4.80655477765477	5.85893887710309	-7.9235443682525	7.60648638942781	-4.83565832197855	6.66172037305287	-0.696609792399791	0.349944097747875	2.03459387756174	-1.28233556856035	0.38335552228266
194	4.7192807106078	4.31944029994883	5.81092684324883	5.6366467126632	2.67885043531631	5.33874474448639	1.95577820147563	4.99363865394614	1	1.13509818057757	5.91072751413145	5.38633584873599	2.11309743212744	2.22369830318997	7	1	4.75050797732108	5.76124711770079	3.34707517746148	1.36806830117255	3.42460965030069	6.95263737769487	4.45034049354335	8.38116027363386	1.52043585233542	-10.7928310265299	7.0729554918315	1.17770862901303	-10.7137246087352	-0.824465364496856	1.44513276880031	3.04979287636055	-1.98510668506275	7.08473463906318	2.39909328516193	4.68038032927941	5.18196520887003	-15.7117668226225	8.57465426064534	3.97615494277244	-2.84570391572594	2.06831208887112	5.00600013483537	6.36506712905875	-10.5868572783832	1.25473701518647	-15.3973218328856	5.03969407424985	3.49043472089142
195	6.90821497949238	6.11456447268835	3.85674798364489	4.33749635298126	1.51060633839863	4.23193067115824	5.33618280428666	3.33714490905296	4.55465053952516	5.2134922900388	3.8948079667525	1	6.11715765239991	1	1.67721445700522	3.97183800461194	1.84757213087256	4.96608076517302	3.73426763729699	5.28085577095186	1.63490029915826	6.51278033547451	4.18360636619122	10.2252351731455	-5.22971563213879	-6.31294336758645	7.24832092846041	7.45110199147049	-2.28794312139351	4.08632240824286	-3.69455866105521	2.49875622029552	-6.29879558417734	4.32278292393931	0.871849597484324	4.55095735693167	9.11077346141305	-1.89380920996835	8.61233354543463	5.54674330952908	-5.00875680142048	8.04306776800898	-0.539105605626885	3.60011071042524	-6.94058851650849	-4.26642984172541	6.36318911963502	3.11596179834283	0.0486802290625993
196	5.038344622727	2.98073679994198	1	5.75243004809943	1	5.62414830548463	2.06363769131464	4.34528570914971	4.64854120077343	1.53602135155071	5.50826409128672	6.52099960109202	6.2842964698253	3.8047256747504	1.5579412906499	1	1.44395885711528	6.73237388132193	4.54202100007599	5.47463651483719	5.7444708523733	6.3032075204493	6.96551115754126	7.01809418149522	-9.30805815366322	-6.21332618125103	5.21494009675256	5.24855035671366	4.53284302449477	-7.18110268338406	0.129687092819223	2.21679382492955	-2.28816767808045	6.7807406116639	-5.36866235171302	0.54374445729636	4.79194306530363	3.83480752538236	4.54302461085421	1.92217286282881	-4.23417800021741	6.82976557659837	-7.58432824599986	6.16327988662323	-1.85112459613106	-1.63286610766765	-0.515230072779322	0.272767944446122	-1.36252324993452
197	6.43219352041549	2.39715668465054	1.25093546315938	3.31390067912958	1.81138580809545	5.42370099285298	2.86667467442425	7	7	4.45672359566909	1.33905414924968	7	6.21589452324124	2.92705229828844	2.16168949791193	2.02417465012915	3.30318761691126	6.08000483415314	3.14219774875285	7	4.95871647676165	5.16876402853029	5.97969961873257	10.5329401053545	-11.9837526849986	-5.22363929785894	7.32416946434169	6.12870964136378	-1.0386894547795	-5.6396837144868	-1.08938384180959	5.22474076284789	-0.554737485752881	4.76939687227026	-5.87387153407007	-1.74420111180509	6.29393483546079	4.78073781839736	4.50002101700481	7.22392240705172	-7.73708148929918	8.17836892477054	-3.73952114894065	6.42232841734614	-1.61803406671776	-6.99866512573337	-6.29199554622829	-0.939992204147852	2.38849655098277
198	6.13878408662792	3.60971116557593	1.77277234001556	2.39836444008586	1.01476295458342	3.32392241373644	2.85215066800906	4.68755332114696	1.49223333956	4.45090566303688	3.15319834788148	5.59767603953115	3.65862347929817	5.82251259047383	6.58340750719787	1.78537187044132	1.23165126948256	5.73228722469023	1	4.89548409272299	7	2.12752364049874	4.90790134567408	10.1912065729625	-11.7695137338158	-3.71024814429291	5.77093917975082	5.25338455965699	-0.146288055794799	-5.26301320662512	-0.588640614781296	5.91442894427099	-4.04326675007987	2.2832257362588	-6.94130731590564	-0.986718844329589	7.5609499725706	3.91042271187707	5.05544677239411	4.79779935505554	-7.81574694030782	8.29937059572289	-5.31739807247467	8.70718336793126	-10.1691734913814	0.0150881324846873	1.15369886656942	3.43525307961375	1.795018137935
[truncated: 74 more columns]
