# Supplementary material for: How Are Mate Preferences Linked with Actual Mate Selection? Tests of Mate Preference Integration Algorithms Using Computer Simulations and Actual Mating Couples
Source: PLoS One. 2016 Jun 8;11(6):e0156078. doi: 10.1371/journal.pone.0156078 (PMC4898694; doi:10.1371/journal.pone.0156078)
Supplement: S1 Data — Newlywed couple and agent-based model data analyzed in Study 2. (ZIP) [file pone.0156078.s001.zip › S9/Euclidean Model Data/Euclidean Couple Population 11202015 0500.csv]

	trait1	trait2	trait3	trait4	trait5	trait6	trait7	trait8	trait9	trait10	trait11	trait12	trait13	trait14	trait15	trait16	trait17	trait18	trait19	trait20	trait21	trait22	trait23	preference1	preference2	preference3	preference4	preference5	preference6	preference7	preference8	preference9	preference10	preference11	preference12	preference13	preference14	preference15	preference16	preference17	preference18	preference19	preference20	preference21	preference22	preference23	preference24	preference25	preference26
1	2.46909148604708	1.69207528020689	2.657368488801	5.45642356462009	2.76601646604104	3.02026335256403	1.8215787752471	3.2131669656419	3.97448630350666	6.67778200141143	6.95425335889949	2.695092472116	6.28029325516676	2.87088171547505	5.83516232774852	2.69163038062456	5.81552954079677	7	4.24995295978341	1	6.58765953317351	2.65000562133552	3.71352033851413	4.0208570450384	2.06259984390364	16.2103604355687	-3.17873622316094	3.23998807425803	0.834353454285498	2.32166988069643	-0.52385874642459	6.58476709825727	-3.16240817876929	1.11736377918679	0.354136103923881	8.13174863540597	0.653783405988334	0.462936741847171	0.465959046967481	6.28317972339065	-2.63990824905429	9.79736180829595	-1.62076696003714	2.8316722796227	3.43086965786617	-4.47574357199251	2.21031246615942	5.36000601700012	1.58076001567447
2	4.29578700394987	5.9177145656664	1.05102885860073	5.69049042143618	1	4.97087436226649	2.81737441221552	2.26131422214468	5.4178272041496	3.91720826008849	5.51310846193118	5.4142407175811	2.27337584370762	5.03746391057178	2.68202258331806	1	2.82844450899576	4.57239077014123	3.20613360848827	4.53231706518467	5.3183161932305	3.35303896188367	4.46288646684642	3.44792424361055	5.17906772284437	20.4114229943456	-3.06524009942878	5.40298670832876	-1.70017368888369	-1.0873445146737	4.73454162603222	4.67291636860528	0.0675558023212451	-0.0351218028530198	-4.50937509713518	4.62260627732356	-0.0828351639253517	-5.12760135826314	3.03042540200084	5.32524474665726	-5.11751786323627	5.64996038844199	-2.10183840538982	4.9590292410016	-4.75386303596315	-3.387529247382	-6.63346196958056	0.0272103373027893	-4.93220468612212
3	2.01396756580698	6.47717692297233	2.30229102052428	4.99877216518334	2.91841969379153	1.40547210348226	3.51665655249638	3.9809541058716	2.2187323112601	5.98192292800021	5.98197532359027	2.27573802666205	3.62311826445904	6.26335905079846	1.83816561389238	3.4746109118211	4.54343336687194	4.12396214693487	2.82949025908664	3.00066875740754	6.84785042789208	3.89238918322403	2.8694469712227	3.42475926788532	3.69244267589715	13.8515067829712	-6.23138594945844	1.19449877744684	-2.21717282343352	3.01360735230286	3.49451032042187	4.54936372438467	1.26707100049012	3.99723345621725	-6.86169519696471	5.84008018759073	0.276813767641826	-2.83689805108432	-0.0783215932920507	3.64000278826075	-1.1810185940489	3.61230467790684	-0.966913279777096	0.966705811130712	-5.92159065776603	-0.332444505416887	-7.44639221303212	2.5125112193149	3.66900955015505
4	4.78119105769478	6.45008285905926	1.63936571043692	5.8730900409238	3.66123930802918	3.36055373307987	2.87735794051119	1.33412281126266	4.34630069660892	3.39380613952599	6.87263564651185	4.11322780505012	1	6.20211541027144	1	1.06843282668284	7	2.92387538383144	1.93847440678805	3.48219094835413	5.33077590038976	3.97451841718767	5.54535884141762	2.01166341954369	1.42857385655651	18.4774033211447	-3.78079499453302	5.41997659552349	-1.14943559600585	2.10715824094784	2.84520808703221	2.16056941636326	1.16793029205717	1.55683290589215	-4.64066385321573	5.64438709459271	1.35148196671997	-4.4710120416137	0.152780390534254	2.80441632196808	-5.21875542922176	6.96680597812234	-0.870277791080839	2.70183981672957	1.64077826928144	0.00142871006174222	8.31418510412196	1.3490113297913	-4.95525615021241
5	2.09671507266984	5.9875430181763	4.00069967567306	4.22890990208243	3.76167267987761	3.85689027025921	3.58646054933043	6.68666522350006	3.86450191431262	3.46940179415896	6.10556755490156	2.65347688093058	2.05080033452615	4.34245319237957	1.16326616643959	2.10663668518358	4.7734778534782	4.26914726530872	1	5.62167848202912	5.34063475011354	1.94196541690359	3.25818052315944	4.90964317523931	3.05540161679005	13.0285832280945	-1.63253890119022	6.64815758211955	1.84233513333401	3.49152373513073	-1.20552890560903	5.81756656043209	-2.59703450167988	2.05924678018426	-3.80748878191468	6.43668274546356	-2.42283156435067	-3.18741411674507	-0.83001652829625	3.04287621127881	-3.88379116745228	10.3785570531841	-0.880455861330896	4.66601716442092	-7.75005629772409	1.29359878989606	-0.579146175986512	4.41521465476072	-7.66834879571533
6	2.83700867467082	2.40209151414103	3.51524024606927	5.43409688374294	2.17840434585333	3.27963147800184	2.28462020469646	4.76906831993924	1.92734047682769	5.44518519592737	5.55120345543649	2.7354333006286	2.56661389269526	3.54902469976057	3.71355712911568	2.18941542324132	5.39069446133879	5.28992868930049	1.67660965985233	6.94480961185279	7	6.47095552420326	3.82094662092883	7.76328042027911	1.26605202710368	14.0882874535604	-0.189131274563923	4.95080858361629	-3.79997618982314	0.454988249755411	-4.14213573917192	5.21776236958234	-1.26997533330251	2.57852698654155	-0.703645677113684	2.80461516571658	1.28868613623654	-3.87894305007404	-3.05602639954748	4.47157177231401	-1.51555807199926	9.8209516484199	-0.985503751830319	1.84205214953582	-1.24118432574649	-8.76711420188542	2.29948886690877	5.6941089467296	-0.504038796289882
7	3.55775506604556	6.55092840435551	1.94883157562447	3.65144940795448	3.00682652726173	3.35376446252155	2.94972894807916	3.62634857545515	3.13067524896631	3.61270036090056	4.7574186446531	2.37108125694224	1.6211676658297	5.61693332622785	3.74780477781603	2.87775875093318	3.14871644000617	5.84489948953684	5.78779900841142	2.76262840645329	5.97885956476139	2.34692970877402	4.89771344296909	2.97328259394272	4.14577211039974	13.3646771738485	-4.72518058712298	2.25999266599164	-2.28830951443542	4.40907982661951	3.989324011344	5.7052071031789	1.32781581063712	2.27896532067111	-5.8827211208084	6.44613534374106	1.02686892279409	-4.15089674184923	0.697517777869461	5.50644296473826	-1.36847202556889	4.82935943492776	-0.603922790299936	4.39422366201784	-0.167964197228789	2.13903268763437	8.56284642764153	1.47163816888901	-5.38676075016833
8	3.9654253345747	5.18727623199155	1.02670133522616	6.63810943859955	1	3.27424094930338	2.35435841124982	2.07391403015557	2.68729292937136	3.55697827951125	5.26115906870834	4.73046415636925	1.4291015916432	6.36871003391971	2.37336302951839	1.88072629528501	2.63003527048505	5.06534729268992	3.3776321154041	2.77092276765498	4.30244311311465	1.41484584789079	5.41739394967925	2.58020431567079	5.28203264186209	22.1691600776173	-3.08991225650817	6.06642355513458	-1.35879525173727	-0.989614568525079	4.01013451593923	4.2384820007061	-0.173863815792175	0.168325885153997	-4.2651698524394	4.85414641511704	0.277076370716267	-5.25574456472534	2.09293487982232	6.30725644916034	-5.19715717145315	5.83372101860835	-1.21713392966248	6.31118496631241	-3.76926146622506	-3.86777873738409	-6.60943022560632	-0.570755649771934	-4.86992350015495
9	5.22795169598238	7	2.40555861444948	5.96045536953005	1	3.36418947704484	1.42271157365583	3.8601238671425	2.51599661404184	3.28267834656404	5.96823351851031	3.3245084379407	3.20974324911031	5.13179597630466	4.27849881693292	1.56576480741819	2.62784018157403	4.81166043875812	2.88579252832721	1	3.72518572684276	4.3292468876554	2.9243994636225	3.50216474711176	5.1343038288024	21.27009614948	-2.27985696884397	5.84856229757299	-1.63378553948238	-0.181355753236185	3.89242815135185	3.96147310421266	0.293233692502127	1.31294139558183	-3.81701389825678	3.44094068278545	2.59655746632982	-6.16697404892571	2.41391805928042	5.27962105937514	-4.564690980892	5.9673365582053	-2.0884384338011	6.0113737548718	2.26307730375874	-4.61589930533817	6.38991971487683	5.17313774706883	-6.94717482034843
10	1.79761449432908	3.80608732124982	2.91050280726089	6.93691890407746	1.88874883474421	2.65961577950708	1.18715216162992	1.81349186988405	1	6.80490828138322	6.56248215514943	6.74598035774416	1	7	4.47414983656348	1.97699792168108	5.87380265539757	3.37821206867067	1.18945096084131	1.39449653937776	4.25227002858836	4.69392319485605	2.2814191767619	6.25122759854002	2.84605845322111	13.2369195653818	-0.612603095539183	7.11050712436796	-4.94686732145869	0.137901291774245	-7.20235184450031	5.99917301798312	0.0602189839732966	0.134196203281595	-2.00658491119808	4.54853020306343	1.42050719890011	-4.52820270447739	-3.99332399047188	5.74390251457562	0.689987640642596	10.2654081879782	-2.69522288556094	2.3489201786171	1.73246679609149	-1.01027452325066	2.6407301251535	-0.562698914943807	-2.68824450415872
11	2.59305458037666	3.01016261604531	4.58765384742966	7	1.27338856395955	3.4185315792726	2.04941687704979	2.16810324396887	1.7957329121689	5.01457029859361	4.71528996755964	6.84832290508	1	5.59929268311388	3.34329048559351	1.8487975824942	6.1620120805094	1	1	1	3.72869709099494	3.0416448281451	1.41448836208627	6.61619302956431	2.42059346996793	12.3950327940761	-0.232299679306037	6.66704276381071	-4.69112065690917	-0.352889469330776	-6.21301745078205	5.00549057075594	0.0615958303257982	-0.391909512612313	-1.74306579723039	4.74475400938736	1.90844863694627	-4.44337453601915	-2.72898234232189	5.99755383690761	-0.388797328812893	9.72088293895183	-1.66552068734258	0.437894163090318	2.09679536655809	-8.2285528878882	4.16952133746388	0.556522076920312	-1.19625825883288
12	3.23469031598123	1	2.55323474325354	6.05818145339798	3.40097169876797	5.7473268601204	1.1112711648522	3.01759726959759	4.08119866418149	4.77877156479852	5.2434019083254	6.76792895440966	3.14533919218463	1.89551167831145	2.74322639121006	1.51710438673748	6.46393329468821	2.70752534201553	5.96093296884243	1.83134672899386	6.12553335540263	2.21510013801947	4.01197957830302	4.80814113130798	2.35265772898782	14.9801381218349	-1.90145736946809	3.82157340102223	0.373103383345561	2.30226543773941	-0.68252767430156	8.07026056634866	-2.46832735880558	1.71281824072206	1.04822201594252	7.83927404681226	1.420589216608	-0.515707716304916	0.492353521257557	6.32932348063086	-2.85448092167857	9.59237491579848	-1.2750450770928	3.15343783858655	-3.69207720859072	2.66538995397941	2.14882185990289	1.3279460971125	-1.91397476941099
13	1	5.22440866870297	6.38368997252068	5.3725338952222	3.35195769414584	3.3600343277728	2.66612929033895	3.20826778037341	4.59762836576941	5.31578100119535	6.24543336462245	1.73097301710218	5.84116094465737	6.24290563122999	5.23442184466781	1	5.2285114515868	4.95133880767327	2.7705122459874	3.138932553424	5.82061669016277	3.04551054017306	5.11832870975447	3.64608793043774	4.76936971228948	12.0162378732994	-4.68673834078361	9.25638167126812	-8.23603963115038	-0.0147694239777431	7.01670239671682	2.08065345012165	-0.501056104635759	3.42886651042157	-0.706238833827615	0.260895794614014	0.557097262165848	-6.41893553982599	-4.98505630863705	3.08402783695072	-1.20630316755323	6.70096965512156	-4.36222982055893	3.86104224145578	4.72642867121687	-7.49789360136748	-5.65823763240496	2.2689025763342	-7.75507963990768
14	4.53514361102298	4.99877787238674	3.84005747213828	6.09158382499663	3.60375972394125	3.14292850085671	1.04085386792709	1.2759961147192	2.88255418915737	1.90625400821376	4.21449284773846	5.32412777290243	3.57769111362552	4.44136555130965	5.23773589800286	2.03766352554685	5.25987933011	1.01904400523994	3.35051447185918	3.07676936382924	4.76223732378236	1.49123712674533	5.06182799666905	5.79417083558765	3.69347779058395	10.7239124758023	-2.24162616108155	3.25434555493059	-4.93956190392215	4.92261077973915	4.60181615002926	3.65619952223253	-2.2287675842455	1.81281125684965	-4.14288057639197	3.75659603707108	0.982917307499188	-6.79794338988686	-0.923969107387309	3.61246058157793	-3.70624014561647	4.86856807778353	-3.3444490031692	4.87603742917139	-2.15702709447034	0.473750401427339	3.98264946466393	0.0370060495813905	-8.90099796060086
15	4.49533029112385	6.4310429801149	1.25112822227721	6.63424198548999	3.30953087415019	3.98554196416387	1.05703390828833	1	5.02293735092434	2.72203871810649	6.06290555216877	4.41837727702075	4.93224710691842	4.82004612740613	1.28622284361861	1	5.35436542781342	5.34755793708333	4.22303856673227	1.65030032468593	3.95920675691676	3.52193673053539	4.76831787739786	1.47083819579277	3.16141636488334	19.4432190307309	-2.4035418815107	4.60366003060023	-2.20337706972147	2.52104970359377	3.16856861533933	3.35385982428069	1.12732314596497	2.79435849409069	-5.26073052001672	4.94495068517618	3.28627150336069	-3.67130106528952	2.26310599774242	3.07870097686297	-3.2011605309912	6.46617830652005	-0.945515033099713	3.00306616716253	1.82129797005451	0.237615147094777	1.59521898604832	5.56299667410438	-6.24928894096026
16	4.9834617498551	5.10813921602553	3.98711550155334	6.87976167450751	2.48681503723324	4.98054403258521	2.69917838479012	3.89175155391574	3.96042663443767	4.86060253049606	3.87110811932647	5.61370272772208	1.24875181356886	4.52471557922761	3.62677153654903	5.86699776644432	6.60455495861315	3.03959747102233	1.2404516735953	3.47063869620045	4.56802250321561	1	6.93321189298178	1.52322786487495	-2.45558386318419	9.83502304433846	-0.135026014646263	5.86830082765971	-15.1595688769278	-0.98249093332236	0.904113293444046	2.36919693008337	-2.04024662957004	10.7604887170939	-11.0200761764103	2.36840148976768	-3.31794610333533	-14.0337644498863	-5.92861452641905	2.97644847285603	-1.61338518516909	9.71229605805608	1.38288285479088	5.95635194979975	-8.64370692665121	-10.6867264877343	-5.00619155483354	1.2008290895235	3.79232582039528
17	4.69318978463936	5.41023312984914	2.04118047828215	6.73290704281198	2.11408224639309	6.90861169884459	2.64762789043824	4.27810403020885	2.61762196459437	3.12859041607011	1.74669653075385	3.03862046515188	2.78514004689849	5.35768861002744	2.90434883969828	5.70507927361875	3.14344278153136	3.24486843842866	5.88897182639496	2.44499267653889	7	1	3.50223529775391	5.24232328084872	-2.71309983877516	15.1598340817879	-4.8985810540708	4.88751835518129	-1.93738697046607	3.95429362290923	2.71180571986212	5.42330075539122	1.35574405402236	3.17595755717525	-6.3344895397571	5.93724094613192	-0.920472678011787	-1.72265489088126	2.48545414297021	8.59935702195514	-1.1113097398298	8.6098022677417	0.939344340225053	6.76641995560194	-1.85140563176758	1.04986075678403	7.66454201048458	3.90149068624036	-5.83210566659975
18	2.59662429905591	3.56419107344847	1	6.92274854749444	3.48083490422185	5.97565235454843	7	6.32766556205947	5.32100017476724	7	4.6941082683374	4.1217654533552	1.90464532610033	6.42448274213086	4.37331500502376	5.23051367219585	6.92872295938308	4.3023352792213	3.20393992759639	2.68171443876638	5.42083194366272	1	6.50496834981747	2.48384043260861	-3.09815038472405	8.68064077922378	-1.81710452474275	7.73857214161268	-15.4323283172779	2.51751559814922	-0.95620224080239	1.45896389737305	-4.35735114623754	9.35656260952087	-8.69197385300817	3.49912319926015	-1.41825093017044	-12.399573404768	-7.5214089565769	0.503994316177737	-3.32773066393567	8.46124238373078	2.43559213881812	4.32479017339333	1.85118461970625	-0.461171497420787	-2.19228125842483	4.32462710563839	2.48338273429356
19	1.25038492068871	1	3.21540794030236	7	1.88448653618579	1.53950352489237	1.17408435487553	1.01506850950544	5.65780131341593	5.95833754381419	4.75242424739953	6.50345781386439	3.18293322791589	7	2.93497164877335	1.79122656137239	5.58930744898459	5.81472498511955	4.87141117053827	1	3.95764313482298	3.50226700384376	4.24367850037725	4.8547555303088	0.900688035551809	14.9608582226766	-3.19184310834116	5.21449721598114	2.465331500811	0.916417302768363	0.00187003801700775	6.47797096775411	-2.75821978958066	-0.130526503072719	2.28414561181846	8.03411116740753	1.6424335587024	0.30596248184625	1.38842099638776	6.3036925683544	-2.98149147187641	8.22717634421441	-1.15618904795057	1.68720984274976	1.72941312991912	-5.33699321083953	2.39804796847688	3.7623888098188	-8.26148107063759
20	1.74794614633937	6.21355967442235	2.59132305726493	5.74546619435472	2.09848452272278	5.53237408276226	2.5751861291546	1.3517307056353	4.51278751635045	3.70963617241965	3.55449142465976	1	6.79180226233127	4.5194480870912	2.77439191728538	1.75402135973895	6.89322577816046	4.77666440473158	2.60613675595709	1.48582616234435	4.58037515406019	1.64820907125681	7	-0.959613976993987	-2.14160619080225	15.7899320297534	-11.3945932821612	5.23741503823068	-0.315893379854199	-0.653760981274192	7.68900663007397	3.94246478731277	-8.68324632821878	3.82812188685383	-1.85937818831448	6.783239850255	3.74197391938703	-5.04426842682228	-4.97621827705357	3.83704410639808	-6.20034950782909	1.2957597308344	-4.03053489003184	3.50875100682568	3.30301407417555	-3.88460431377257	2.30553882521005	4.56642285193662	-0.100676222208602
21	4.20289925118055	3.7979255654707	1.80986053955336	6.73143299053716	4.95680842714965	3.03293144077856	1.9618455453462	1	1.80364432780199	6.84702705025673	6.82212088020465	7	3.68792669205357	6.86843740113154	3.48667746375301	1.55038051900903	5.70126005937595	5.57576756697842	4.87551888976982	1.1263316621323	6.49355807846998	4.18540048296232	1.06550985329291	2.25272665294416	-2.9462305692843	9.94296918073521	-2.06501477342352	6.44054364437695	-16.112024809816	0.454674989512958	-0.80352865220972	2.97355596644594	-3.95802612652258	8.17808498787535	-8.75024071460456	3.85982066175034	0.327007659135779	-15.0304767094471	-5.06400659264521	0.608267485454741	-4.0349198817137	10.2669647005953	2.31544994279212	0.352851893307224	-1.86010584196648	1.51579580652615	4.14379339977497	5.69973328524092	-3.19634968182926
22	1.15112619814651	3.34220734963117	6.77023273726964	4.23853427527402	1.31695567120685	1.72812302494008	2.41949190459224	2.36914826028626	4.13320739649527	5.78672775462917	6.7651122993734	4.61017655522156	5.18327274918655	5.63218955957271	5.12058008478329	3.11883156226756	6.62041818165718	5.87224744423439	1.60850516232872	3.65801103991757	5.93372719816993	4.02320873153484	5.0786489377739	6.52380798716957	3.32458477252497	12.8930333120156	-3.59288270408946	7.67504651097961	-8.08227934564017	1.37359992407419	4.74355783795765	2.98621837551946	-3.05991621269253	1.37524596411713	-0.782759008652104	1.01159308198381	-0.435763164022017	-6.46356204189327	-3.61033652222633	1.6432519626295	-1.20187671734822	6.65734909777783	-4.9734635923449	5.21176412120159	1.71279981048479	-7.73606180863889	-6.2301767432699	4.01461032621645	-0.15606766951463
23	2.01523673510018	6.03192885707496	2.851375242427	3.54948534079206	2.86012979880357	5.04826211519186	4.35950405251095	4.18014790897868	2.87902545798055	5.62361734418573	5.44743642417339	5.24671665891026	3.61191877199018	5.51402525772107	1.08742905331594	1.02727885793643	6.26619390819648	4.92317644963624	1.63121534799148	4.96207626805852	4.24959412783305	2.21071635373045	2.65886544675846	5.4346460890596	3.53335006037554	13.1746049825295	-1.3649124861586	7.2518002962821	1.26584454579442	3.28252442413559	-0.844463136526673	5.47185559351393	-3.15679953462889	1.72174907194577	-5.18703761763014	7.7231958358364	-1.19594677518594	-2.7058796033331	0.0857784558004363	1.19363831240463	-3.97469983900878	9.84357535641382	-1.30057192799312	3.68598310949383	-6.56869179461303	-1.73237667499243	0.57399327357893	4.21619288553165	-7.03471573412259
24	4.85295763564023	5.35843516913285	1.65123132649146	7	3.42399788179364	3.10245925131292	6.11149851742603	3.14137936278617	5.78866869675515	6.68530382916573	6.84683431391332	6.85107049923681	2.97651044391102	4.67251390300724	5.23447782007684	6.56189067587062	5.794948887859	2.61821046006731	1.35948276934858	3.25637264677664	4.83822617737951	2.05658709587404	6.09972496762524	2.6165389048354	-4.63247154465994	11.7332598076193	-2.19475289345162	7.88510928951784	-12.2319279445242	-0.0373602946045918	0.356413058901931	3.04003184701829	-3.83039526774774	7.50068654411026	-7.30730915335393	2.91586263592517	-2.12717063504602	-14.6467260962841	-6.94543220692505	2.89273422114658	-3.1086546527434	7.53752859015178	2.33391108197213	5.76703894452551	3.29378958115563	-6.97405623045235	-3.20141940802296	3.45449010763923	-2.80133179112806
25	1.6885209257069	3.90987666177892	4.80400447531844	5.53419048655736	1.93170333762098	2.21559712305104	1.79772505142014	1.28126044814307	5.10432725814704	6.25139008227021	6.15303482565672	1	4.56371779283383	4.06070687236625	5.55793608691154	2.26319544589386	6.8462089780594	5.66280958190706	1.99558701942137	1.95305893360958	4.52620485220255	1	5.7427607228606	7.010596461948	3.05806749749311	11.9785020546913	-3.98496124872781	8.20111329249748	-8.64616956877305	1.14091167425739	5.81585177706643	3.131394192123	-2.82085639408123	1.74341025750253	-1.51590729669149	-0.247658028478015	-0.687437843755625	-6.31456013396992	-3.04008584967591	3.63740343205893	-1.92183605306771	5.9426607558703	-4.85472791234448	1.01496286850227	-0.746761638765549	-3.85012261405438	6.64070425704297	3.84625973399841	0.310808281923625
26	1.42338465899097	5.72064077220842	1.79692537307434	6.41897911757316	1.72842230455365	5.35331519453273	1.76912372012694	4.04012909861155	1.28432605183813	5.27871217005542	3.73023849439094	2.98091826319274	4.41690358745556	3.91826526433592	3.5870468931911	3.8133684632909	3.98816534091741	3.66682060119716	1.84168413743338	2.95312758092644	6.32771601109883	2.65933396749029	6.02383839353386	6.09583492075391	4.53255595656426	15.5828114436412	-3.69253026623073	1.26705389854146	2.66708353499077	1.53415743691675	-0.302751960993301	5.90604807229368	-3.72551047737861	0.0398745079001788	1.83310256103831	6.713063608417	-1.98330112390443	-1.56471126383775	-2.10858770514517	5.06834604794078	-6.84723388528344	5.40758435320489	-0.211935388828731	5.53776641974321	0.551868340303894	-1.2181235071842	3.82919473179613	1.40643023922452	6.13694666157046
27	4.23442486023487	5.82444077034848	3.49252454273145	5.02572653641147	2.60714663472362	2.72425787168652	1.5285651703782	1.73659410796248	5.41074028273009	4.42517672341691	6.60955033571152	2.20967483155928	5.74471683047915	4.20989077498901	2.56360421530916	1	3.64203503948809	5.27036535855159	5.83056493288435	2.39772973805184	3.45892527751432	2.50504028536247	7	6.14006022239731	6.0762615948969	11.0646935123823	-2.02791556637951	3.81459408300709	-3.99550814679716	5.5608311088392	5.17265866591101	2.93129768780369	-1.18900604118192	2.72738700681016	-3.34059681133419	4.1748081293856	-0.111392320742865	-6.31880826469225	-0.70850342466283	4.40481562567893	-2.82604318494255	4.67572398521605	-4.19959420889305	1.83439744121369	-1.48828900684845	-1.16570160997813	-3.93816273870024	1.4406584373611	1.97577023310438
28	5.97821549957623	6.8885626941814	4.66443960205982	3.22587840972417	4.23451548576555	4.03370483105392	3.56976356143291	6.00901633848477	6.89275202728003	2.15428473979924	7	3.10744499268973	3.77966961287787	4.80606287433065	2.0458649126516	1	2.89970306353072	3.45802349631495	2.66553995632512	4.40959089884261	7	2.70073155074102	4.51437399992853	5.16182612364017	-1.47022449906652	14.4954795363605	-3.29410380569996	7.25007816448906	-0.101065332349584	5.88399017312529	5.16303529490308	4.51931832237127	-4.20326491285942	2.47950951298826	-1.76651847665762	1.57239348466322	2.90011807859944	-2.83166144391934	-2.41603542057568	5.15215962906226	-3.69712581588886	6.01555784041298	-7.36221276825489	3.21054415233059	2.45347192001717	-4.23838411481744	-8.18478312744332	2.19674244622765	-5.63360193162773
29	2.98685704129221	7	1.43927175725581	5.21754661728865	1	3.2665719796132	1.14663561248851	1.73285481026625	5.61334001021675	1.37792835136687	6.35773661314663	3.9165343355065	2.79229273387845	5.80621467289872	4.03006140491725	3.03180633314094	4.07212482350282	3.14364064329658	2.58242160230448	1	5.93229339716664	2.9261831078408	7	0.107426807227208	-1.42245233821651	15.7779939949497	-9.01756172499734	5.53314767023522	-4.0314236367978	-1.61509714274849	7.0801269915471	4.97321297047546	-4.01107518900453	-0.604736077078607	-0.896459877442803	2.55422155566287	0.590005791823341	-4.48056848761899	-1.60714438655893	2.87239965005063	-0.39308199082683	-0.319839506546489	-6.0113463265645	2.13089607013289	-1.07151528828244	-4.01521493652614	5.7828662030662	2.9028457959606	4.4771518413721
30	1.89559332568482	6.9615553028827	3.27778038545347	7	1	2.78377612238799	6.27926771901159	4.17361931674825	4.2081280146796	4.61869619365111	2.88308543593385	2.11175653418184	1.49403326319856	5.29214343120019	1.00008124486541	1	4.68208722731278	3.41936569734631	1	2.73168594247623	3.9889869110597	1.24914797954642	4.0718017337883	4.69927928463198	4.43564934652857	12.1443283691043	-4.60832201859218	8.52277543424821	-2.70932064406116	5.65593020267195	-1.48579518944411	9.08813505970795	-1.45202724336183	-0.392914160180271	-1.45526293762319	4.80819119561896	-3.22859956348608	0.350490757972561	-2.1641339482541	5.04722976584711	-2.42215934256694	7.12728857452906	-2.20327096912314	4.67703047611561	3.56223270989242	0.345132402875645	3.2053010967213	6.06591950132416	-9.46649400620782
31	3.21540269784141	7	5.19180375339675	6.35787705396895	1.2848205229731	3.45544749186824	2.84990171179199	3.9653623738333	6.6446224277683	4.99213628827586	5.79434967185592	3.41413082633891	3.21117796742826	4.71461323031542	6.1169601356857	1	3.90727377426408	3.85657516401296	1.40897096718253	3.32129341321969	7	2.709982108674	1.66683276616051	2.65528352507787	2.03890607080104	15.1241538285707	-4.19751667997852	3.00299660094946	0.196375588103301	2.65651412514321	4.08130199261043	2.77570579994676	-2.66258730889032	-0.188798475837617	-5.98284330491375	5.72955364412449	-1.82565049262759	-3.21032404553217	1.63788088659645	7.36651974660764	-4.24433635803831	5.24449657116038	-1.93328762751035	3.82356880559805	2.23727093612322	-7.44160054115752	6.94808185161675	5.19191914266353	-4.37493532010875
32	3.85905630364656	6.0050622318662	2.84755992412496	1.00793185840747	2.05252217495547	5.94025259445619	1.84904860579647	2.94462395552329	3.22871407366423	5.61489856664605	4.67743086953057	1.57260469933975	5.40382477372809	3.79809700279973	2.29301484448456	1.45332420167463	4.31756364353359	5.96275495766427	6.48603171257753	4.34696247085009	5.10876070434658	1.43380298861868	1.75873376262083	-0.64725267706872	4.54538335669302	10.5964177865712	-8.5153917627525	6.4400353171139	-2.53506138883179	0.150828612043801	7.61086436898441	2.28897978364562	-2.92955902825251	0.862127639777863	-2.19111876496652	2.3115778560621	2.24077613230712	-1.91114031332656	0.842970340767329	9.04761518970162	0.977835499498713	11.0098693955666	-6.64474986865038	2.86889825059307	-1.17010167489486	-5.09152264718815	2.60699025764922	2.60206139162523	-6.7371977614892
33	2.82334898395974	3.19452780107738	2.96672833345838	5.8308922961539	1.38638851985713	3.91421007589398	1.41972489912065	4.23659944755924	1.61595861235887	6.65844575078653	5.5338596095646	3.9640876122844	3.36304867506844	1.54445293254707	3.68119752598591	1.70842642044825	5.61319376746895	6.41084317197268	1.69031416508515	6.59682749831914	6.80359700951222	1.387856172007	4.33051916547608	7.29294040397522	0.360407057785796	13.4500969070478	-0.362749194246523	5.36626261798252	-3.35035915485144	1.36778743639449	-5.45621273543171	5.91146948685713	-0.199325978423403	2.04877861988298	-0.171378682467674	3.06832067166947	0.214467341193594	-3.4520786897294	-3.48103437852569	4.91692932615589	-0.969085015649271	9.32625922082526	-1.87079443462643	1.27728997653044	-1.8823840360525	-9.70582764596007	5.16818529034795	4.6000548454272	0.442447451174983
34	2.84260633720703	1	2.10574472338742	5.9233457156098	2.12067961894616	2.38640644472055	2.23392644790349	1.89655918237976	3.85710158910669	5.01178163278851	5.5540764190986	6.61500884716087	3.51207905905222	6.5676312381197	2.85879720595979	1.31008411696093	5.5221118208713	6.40251502155862	5.23454769964109	1.55193257841642	6.39537030377933	3.18014634807815	3.78083152771259	5.89215927873432	0.868823046354518	16.4173138085785	-4.71290657492785	3.69862300520805	1.41789957126424	1.62949268105182	0.951493334352176	8.36258207577521	-2.43952378620118	-0.420880701855188	1.09920408817035	9.19097169845271	1.73365809453538	0.911202024160119	-0.204213636906316	6.88013326296025	-3.0252772236172	7.84356093908552	0.106733731371543	5.02823128460842	3.15700794424186	-6.80432302463137	1.00137408489126	6.50801393023189	-4.67183913293163
35	6.01071562963614	3.81456656332937	3.76083624603482	6.81178131154402	1	4.7825219291057	3.22551296772062	2.28857304899454	4.89442044145751	3.11587280913973	6.95899986029869	3.43985736380044	1.71378919737476	4.4260914874861	1.47000488954524	3.1720673117227	6.85399049178951	1.80650751828256	1.06324798758303	2.36216821979093	5.50547619835472	1	5.04323055686362	2.6890545324109	-1.50628983488627	11.1511613505202	-1.77308221101075	4.36532802940391	-14.2119618607464	-1.87129121941098	0.933297284590784	4.06028360964496	-3.22611520966341	10.6278814255847	-10.0139644090336	0.193405948839127	-3.13728909101425	-14.4467747111123	-7.41503892751468	2.923140615072	-1.58503848622374	9.88839287199267	1.61035676487815	5.25699972063126	4.60853293068967	-3.70804692396497	-1.25550089831665	5.19315740749644	-8.55055664879774
36	5.10856257697655	7	1.31899819534472	5.63771372837634	4.083335610163	3.32950025323643	7	4.74630389259787	5.15877140090251	5.97510339253113	5.23491603103791	2.28006304548495	1.5075324582176	6.12557189273404	1	1.12481005575331	6.15883310306733	7	4.34738696579597	3.6742791980381	6.95696975363826	1.07174603281419	5.02112379081924	2.0859066795786	4.67754114672731	21.3788251425707	-3.10539752461218	5.38594844451921	-4.09350168690557	2.22351361380955	1.56624608394915	2.63302762810532	-0.310545132322518	0.425096185257955	-6.22206481595484	3.7539805816741	-0.303579234732379	-2.02243300841716	2.09124527069426	4.52872260277387	-3.9298183449912	2.71431346158912	-1.24728327589256	4.20070635835606	1.74164643720451	0.859003821915514	-5.01037795706234	7.84817963414824	-5.61181573121321
37	1.27704404054657	1.90607272201152	2.94504166121462	7	1.33133378064117	1.22315952810929	1.50728652472817	1.48129063943267	2.78447129903602	5.63668843424071	4.10602382541514	7	2.80612970053235	6.4633935337153	1.511803438153	1.09712770374999	5.67595221429705	6.40503496611001	3.94828777640439	3.98927828567862	6.8687186767388	2.42618764916824	3.74962074211439	4.81437169099366	1.57794157484721	14.5112049287528	-2.04343198183362	5.20627239822369	2.55893594067464	0.635314292736033	0.324506995142335	7.41724736821901	-2.96420928254345	-1.02213723874974	1.15732063056308	8.67743317557101	1.56881870371592	0.322382947497281	1.05941076206825	5.80137843290412	-2.22794643710246	7.88993985955461	-1.36794092579519	6.18104642095602	1.90464955159923	-4.73859904998082	9.40493142070211	2.54395577379407	-7.47259760628589
38	1.49362240718216	6.47839027273457	2.80267298410567	6.85310321365346	1.1232036519328	2.70243536911113	1.87283035682477	4.12562593009314	1	2.08630886380759	3.20552440748208	3.16427067737219	2.15852288124903	4.71638045984653	1	1	7	4.49228472880779	3.43353335089209	2.26874553612636	2.38160558360346	1.91365048391173	3.36135026458529	5.19129892085988	3.09614414074625	12.058415472551	-3.70489153692121	8.09024031763438	-1.67634204502681	5.47538797576999	-0.441825726655583	8.80319257142084	-1.20061377124587	-0.520146715830201	-0.28783430918517	4.32287568524003	-3.12725427157752	-1.03021366870983	-1.72188961159925	4.98990338603057	-1.42447414770731	6.44518841655504	-1.79116344782301	3.3727881422061	3.38343125917787	-0.569789790245213	2.28274985055306	6.0648123526041	-9.08486973652292
39	7	6.58479405788263	3.65309045558146	6.78497968938786	1.53457412878369	1	2.58459937426135	4.07015807079087	6.00705238467568	6.58241144230402	5.70656516139753	3.85689559766392	2.73520587024805	5.51030588271647	2.82663397320077	3.67502217320618	6.68157615430566	6.51469307770417	2.24012526352086	1.66333082838209	6.31337360172789	2.80908748884519	4.95495022197238	4.04093142452457	7.09638275167427	11.6213271481122	-3.08857577051027	3.37447842597629	-9.40603496909283	4.06787914380256	5.94127214265727	1.06412751728996	0.0255541369605241	3.16498483971795	-4.32707958816977	3.86821570887078	-0.994400401212129	-6.61801629564055	-2.16384072676258	4.26934575266026	-4.3298929735128	5.44780774776905	-2.28068703670533	2.06337353067312	-2.91174104996849	-3.25157677478256	4.73827640134081	6.68722881316618	-0.610235757406256
40	6.32151724671909	4.61834404416043	4.31468630640231	6.44533384683101	2.92085249739638	1	4.43428884140302	2.38897186021802	4.77860380205976	6.05075657539527	5.97685420967552	1	6.51990208686332	1.64975523504919	4.37385202198282	1.33812631904142	5.87793486510208	6.2658896082396	3.40128593993493	4.51359775796522	3.87954387179379	2.51273421392823	4.42099038037579	5.27648211231649	3.88075471022229	11.8528491928529	-3.29485874832768	3.77303373373648	-4.16263545293447	3.81385728767967	5.5107849617388	3.58171367132189	-2.38270312328705	3.99601709936666	-3.21575145792843	4.70768833828594	0.91468240041838	-5.96846730708245	-1.69758923152741	4.9301212034297	-2.16066852667492	5.77267755670555	-4.00230463778985	3.3679754835968	-0.0021656611596482	-4.33875664393618	-0.186502647402493	0.90941142577681	1.0438152679559
41	2.62725622205455	7	1.82889105159715	6.04396480336754	1.13765280335903	3.24878588493526	2.03849212384952	4.8750940893203	1.91986320801393	4.59324732499882	7	2.68898466575194	3.20151870502134	4.95005759412333	1.07551063603971	2.00040862809019	5.11112956124121	6.27320995545342	1.69897372759815	5.07961667381141	4.7649982252367	3.71133545609942	4.42782172794032	4.23383760593206	3.10597745534786	14.8667634384511	-4.31169941799248	6.98628871029489	-2.32027491922668	4.02938934040709	1.38667272542167	8.53451600881358	-0.893719720467341	-0.0841366446201852	-0.791207096053038	5.98588743349973	-2.21851077082523	-2.60122051607098	-2.13850035652255	3.82157652566239	-2.28286501275437	6.95411743148891	-1.20112762795034	1.73493148864335	4.78107195940751	-5.33930007575822	2.50000512701289	4.85195178554575	-9.22567528501642
42	2.93708921847716	5.79137133083105	3.77898089197067	3.88190876684184	2.40207302772929	6.51880234406978	3.44353472627953	5.43891602913872	3.17063572865709	3.90952672392892	4.74941234506513	2.61565903069346	2.22603964282733	3.85609505760283	1	1	4.63854916610476	4.76751602729921	1.05610696500085	5.04763588549252	5.12787377572512	3.06204952816375	2.51834700862133	5.19519835707395	3.14564390334922	14.2693304409234	-1.18118836605458	6.50611753064625	2.52902762023448	2.66251689245383	-0.44948931842338	6.17384566553613	-3.181680115856	2.31343688830393	-4.09306847883462	5.90193098489937	-0.907517378026151	-2.54473370262696	-0.833933780844729	2.57967811522845	-4.03008107745272	10.3334700623189	-0.390631256589042	4.83800583306916	3.92683316001291	-1.05954049644565	-7.54858458684933	0.859468072923345	-4.79286658105163
43	2.01821590393316	5.5105317221173	1.2502964042435	5.57060188035836	2.49779759557651	2.42258799131647	2.2560586388363	4.70561952550203	4.70403169727993	5.61412679632779	6.78675011560708	2.18560841553522	4.76034137452896	2.86118900692942	4.89471221734591	4.96610562577145	6.04381011640007	7	3.50593143932026	7	5.42690771234446	6.70884169471577	6.26136907834629	6.7534527487927	3.75703933445084	14.9474113867169	-0.195059520936761	7.10540216412667	2.40070487208874	1.73873377741968	-0.750276597008041	7.05660557013816	-3.76920529062574	1.67017721600993	-2.52208284126141	4.67481706941288	-0.763863406556423	-0.386750196777477	-1.03338556404789	5.45943052082479	-4.48447900115321	6.70640837368892	2.87262007392725	2.70728686507373	3.58824119457644	-5.98143842304267	-0.354695422722229	6.89240131458102	-0.842103966527037
44	6.74324576320973	4.40697807226287	4.81280588380695	6.82381944480849	3.44403164796356	1.9052632195267	1.70252487515793	2.00602531017776	3.91691650423765	6.06217460604196	5.46331599115514	1	6.42988307575678	2.01082798507173	4.39688403121119	1	6.64796273527135	6.59927144198397	3.46249068044373	4.03750704713685	3.20291466330607	1.52822719294777	4.16048672264123	4.61470977521615	3.43987688225993	11.0637790983415	-2.96821411343616	5.40798881342818	-5.18185176367262	3.48400671743062	5.9611120839243	3.61366515294519	-1.91777016944441	3.68913677347396	-3.74110761357107	4.62580897599734	0.347711022029475	-6.40038414087887	-1.59199536678155	4.4563279842251	-3.37315593810065	6.03862342708858	-3.16575568203041	-0.646069692455381	0.657580017085831	-4.7695711414054	-6.49345885656928	1.73806606763671	-5.16087314461151
45	2.38524895725324	4.73843309164166	2.05326565360143	5.87816408743276	1.55078453957191	5.01925426006468	3.28788385585362	2.97349368500992	4.02310282487118	4.83815848200793	5.17178081728809	2.26635020297817	2.95785866720312	5.12797025368703	2.58318668052682	1.94893941354477	4.50749724118054	5.54680171492971	2.2027790582217	4.02784303358097	4.14807753503774	2.50803499783575	6.87622896611331	1.5100152099085	1.96443386287012	16.2127112889848	-4.29295785488364	4.07791291319238	-0.11075520283285	1.8246189405822	2.81119739704616	0.595700175062659	-2.48126450260209	0.104525852545065	-7.654172219355	6.4411177932339	-1.06220766311663	-3.16474436253052	0.263219981650128	6.4340666015518	-4.32009523957433	6.259006664259	-2.00620289656193	3.43636979645377	-1.12449296054946	-7.05457250709522	-7.9244015560057	5.91784613664404	-6.15378508132446
46	2.05333891561065	4.98311787415887	1.97913700527927	7	1.43253302298487	3.96376912430817	1.10081652425091	2.43456975383218	3.55314928640043	1	4.0361506092191	4.77676239274536	3.39299509671282	5.03331118509369	3.88081916629492	2.70872105271194	5.03015918790592	1	2.96208912717148	3.35493980015485	4.08919358333144	1.27611719515982	5.18179082881579	2.9747625059421	2.20770820005911	16.6185865585174	-4.57664227282412	3.49814844333162	-3.17035502881374	3.1860749854361	3.21579115133483	3.13789774793167	-2.13644833206755	-0.825392927232614	-6.21010941983067	7.81979970507373	-1.24724796129303	-2.63586370526803	2.21292242040656	5.70790299469908	-2.95150453378577	6.05068205460774	-4.5980231070755	-0.0331951131304953	3.21328330327837	0.850547227931683	4.02825380138746	0.77974844608872	-6.78354673397907
47	1.44174261060039	3.48740565305762	5.45256859034049	3.25210918598111	1.10540402051672	1.53196589201153	1.92288838110557	1.48582772066676	5.54101955921607	6.33549606329445	4.22907911186576	1.55775163248914	5.16490984999687	4.60389211760941	6.93159359534012	1.24576110045209	7	5.91954592487599	1	4.41511651374225	5.19644132258138	1.52915518708546	4.35485849176653	6.49390306581068	3.57862964253416	12.3372028856402	-3.54010982489017	7.71744317571588	-9.15428262057602	0.93467887201422	4.67455144243438	2.96194529501922	-3.30903260775401	2.68676350201263	-0.619171949468339	-0.267203012491331	-0.659110147801102	-6.83569206465769	-3.52613354380425	1.58820258672162	-2.52553785211892	5.31416625573211	-4.60927945173064	2.11392843143979	-0.419454221909859	-7.81275655198882	-5.52056376433012	0.00509225822393056	0.216888721759677
48	4.69357059438122	3.58570390494579	1.97160685595592	7	4.39770121801617	3.2574367061617	2.69576803113747	1	3.46859329156185	5.21202433321224	5.43598655961148	6.40263016206417	1	5.59766060981184	1	1	7	1	1.74781871006479	1.17335278479797	5.221715458835	5.45464186241624	1	2.39179964405448	-3.97118529866482	10.9731325787231	-2.9609846700198	6.35691276102389	-15.9024767848309	1.10056668603178	-1.90800713308724	1.42869187510392	-3.8576822858745	7.88655952743769	-7.78943604002508	2.89594044174074	0.0789766296190189	-13.9981340724274	-6.48608788386612	2.07339886639243	-4.27539670234077	9.80730160857719	2.46335980945698	1.00367179613755	3.2661081672675	-1.42262795787209	3.25412794324621	2.1744899682195	-1.16918954378778
49	1	6.92845356188442	1.29545275611654	5.56410126630775	1	6.88908183627822	1.41582642846151	3.51554628986905	4.81624429167163	2.74361314256471	4.73214296346694	2.80497103247406	3.33195640587006	3.79818882977256	1	1.63777996830703	3.46298998993761	6.29737314929571	6.39845660437652	2.78253761554032	7	3.25795317640994	6.27640216430391	4.47069732042511	4.53478733567309	14.7973151536781	-4.08726269410905	6.45667261654836	-1.40105672625111	3.70227657367353	3.39701937872322	5.45454104986191	2.89184530308896	3.30397732083211	-5.41656655614194	7.8562984928695	-0.206646760002504	-3.25435050765276	1.24905848323654	4.91491117071808	0.959756524771774	5.13129829785811	-1.40594388143277	5.04434370204836	-5.52872779166316	2.05280824669166	3.17978178651971	1.94017485294302	-9.51774143675692
50	2.2482594276729	7	2.77073377813314	4.24073238183691	5.91116026124602	4.68221052442306	2.85960479094314	5.08811888005976	7	2.30531878456872	5.51593951751309	1.52466073374603	7	5.04978353190343	1.45748798913948	1	3.87304226172955	4.08334591737094	5.08112643751618	2.21107945118379	5.61278404265737	3.11655492686515	6.29110948425443	1.41897548702661	3.03059145903918	12.9160944568453	-8.6270354055757	8.68874484048202	-4.54382460242433	0.584692309278625	7.99603076809245	4.94763062718735	-3.65607013814099	1.52452800462244	-2.31053355145493	5.14981528840197	0.0398995306774131	1.18857521629386	1.11241191410874	6.91817709086118	-0.325079318902132	8.24722330185122	-0.0329522384715863	3.65918398399242	3.44952576985929	2.24662753811582	6.01062387744917	0.642283881054534	-5.2233227369867
51	4.19269145778492	7	2.09122683312779	6.67210911896505	1.26062704596733	2.77166884187344	2.57003467326543	2.72350368544607	4.90574213299441	2.38076057514837	4.39359231511247	2.42925448910328	4.71701866006235	7	4.95319616476903	2.79677237270059	4.17492540013412	5.50322111142984	3.38905233106324	1	6.24151766284165	3.86045090762683	4.92098258757086	2.50231475340307	5.10000255113681	19.4674242705753	-1.84150512770625	4.78640104036647	-2.57160834187196	-0.846660664725434	3.57169662266906	3.25749091104258	-0.276064032388291	0.978909317062528	-2.05308417338401	3.51868638084533	0.11511852594796	-5.01598888981545	1.55416957728962	3.9013154507807	-5.78142349638024	5.34806564962833	-1.63994940630384	2.95794116842814	2.99258655521769	-1.79813678882087	-5.81071532406158	4.0783102705611	-4.0049686157521
52	5.16060578525658	5.34082231634968	2.22822490180836	6.5202939800944	2.25135056803842	6.86241121736732	2.65492194658129	2.38335746682742	1.35275119255514	3.79051039272774	4.77551643433542	2.12459621626985	1.77596350153815	4.5348586318781	3.04478989211115	4.98266020998895	4.47521951505418	2.97138425324642	5.17069698545923	1.5455956352314	7	1.12299180866143	3.05945072308923	4.60891195176578	-2.10918409792492	15.4081715037376	-5.31922562587552	4.69934811146427	-1.3866494901121	3.89387159026533	2.97888270405814	5.46846644225635	0.456082985200603	4.80060837059357	-6.74845023200472	6.74838849684958	-0.413575410151566	-2.12527524293625	2.44642402603117	8.72099106518152	-1.80271222416367	8.79764246364832	0.656663419083051	7.32109365058333	0.373023296783191	1.71444475814768	7.31831086764781	3.16006230659787	-5.98996764675658
53	1.70232158644029	3.36027683572587	2.35353327949471	7	3.53103191264864	1	3.66333565539446	1.32131121178476	3.8653144181197	5.15670017989602	4.57742405328691	2.27289030702955	3.95554150235148	4.94741440644407	1.41690956350563	1	5.01742858928258	1.44792930074091	1.54453498860456	4.81072197145991	5.06581561778994	2.43232597412789	7	0.664882073088199	3.20249040983943	17.1414323084169	-6.32535004266517	4.02755191518305	-1.65009866112662	0.236800590550396	1.72842258130964	1.47413528957387	-1.92522705931687	2.83609542716423	-7.16236258385964	7.19240608365748	-1.16941408251802	-1.4551494488905	1.42094133418164	8.19647584968731	-5.67566050829915	6.85908281986372	-3.67698033950144	4.6143611824612	-0.684081470325381	0.558107024827762	-0.72839475757553	2.31477501015373	-3.71919195956195
54	2.28719248868998	5.93683366318017	1.06240225159603	5.67726501025514	2.47027461538313	2.05994384229453	1.72425665399915	1.12216594465043	5.79803739847856	1.44368825750039	4.95134991500625	5.79299795572112	2.59867051345605	6.20970799442432	3.85458837817134	2.1313333023548	3.71797589436142	3.18688468312862	5.29989090449484	2.28259291081369	5.69104611855665	1.31059078486687	6.99706400476145	-0.0730545991029592	-1.81254555092699	16.7041094470359	-9.02384862452309	5.82215354039954	-2.83298188231202	-1.27597030285545	6.95037836141286	4.6211005779264	-3.84598670220938	-0.342420018448964	-1.71833599501741	2.85711087632453	1.15770496702754	-5.47825117122375	-1.7119486151908	2.62822614081726	-1.22954638468482	0.596761418404939	-7.3165746291537	2.97625912082632	-6.55560283367226	-3.96160755024394	4.50389173756631	3.03533289366472	3.31409888458891
55	2.01560953857198	5.61903211800207	3.05074588684741	7	3.9708544392214	2.64052051343165	3.99851466513009	6.39592330970665	5.92277072942896	3.83291054480344	7	5.4606736653364	5.18748892654311	6.55447088899628	1.36092044854568	2.32975846227364	5.49129970741299	6.58075369786196	1.62264507058233	3.17493760692684	7	6.54920050823463	6.03315874231594	2.92912318609412	3.27786633528953	14.7633475879566	-4.86729255448335	5.03427576773208	-3.82702117649103	2.42746704325396	4.36568965177255	4.42839816380784	2.40382495100651	3.39649984200275	-4.69318295276649	6.00888852638605	-1.59237238961525	-2.02922481033821	-1.18428965317194	4.98994568683321	0.816682113521644	5.809479690084	-0.786228772490748	6.85543099210928	2.51856529138132	-6.4676372515082	-5.50344233403762	3.50727029138916	-9.92463544067959
56	1.23605994614555	6.12561988316492	2.30418601907776	5.45685328629973	1.35207463304156	5.73582019383332	2.02930755665346	1	6.99256966294537	4.47674329362954	1.27767840661665	1	6.78214368197856	5.01485724099412	2.16320697244883	2.91369688067599	6.89817825167105	2.5480530032705	3.07636109300294	1	3.71999024154686	1.20355365589066	6.47561933531629	-0.823631226457818	-1.86501690781326	15.8026779765615	-10.3320563312228	5.05335104191499	-1.92037817108916	-0.213807204030663	6.99702887930046	4.76124467184618	-8.09261983425224	3.41299877087831	-0.921504141709297	6.58760860948231	3.32803873922626	-4.72414370286384	-4.75489833539338	2.97687848078688	-6.21107531677371	1.71802820631177	-4.33168332016251	4.68522644313087	-1.38318075303939	-5.93285994157165	2.94487839722945	-0.150831618946558	0.0355766554198349
57	2.66504042809708	3.72386180608478	3.87878973521995	5.61659002596486	1	2.21544936628896	2.92037342513205	2.4228774102481	3.46677511779445	1.368202736308	5.56485614882181	4.98043607425682	4.33564273191829	6.16983769067203	1.25579740801725	5.06601043677702	4.84866233832011	2.10832475726192	3.69480504707984	1.42850046050181	6.20776196199461	1	2.63771465894445	1.62933789204736	0.416692557981326	16.0968964734529	-6.16332995022168	1.7759482858883	-0.941902063738043	3.37972942530528	1.78582963569778	5.44178494155797	0.221352133766885	1.24109713074708	-4.17318750094478	7.25109414401253	0.618161488112942	-3.74872113923184	0.99039141959688	6.6904148834091	-5.11911623652367	3.49719054196037	-4.31495429186774	1.54219362749373	2.49138915279108	-2.44337548916896	2.16657810983591	3.6200785138557	2.00972365302512
58	1.55413927553833	5.15974131060041	3.19717455488205	6.45211052700288	1	6.21604390962433	3.47445141607082	2.60175339310808	3.80772984299123	4.76647655323645	5.37680938463469	3.30084301231424	3.96792400271585	4.54414909201462	1.87261638320005	1.1653307991684	2.59578754638056	6.39771634213369	1.61132651635663	5.17259811262373	4.48975638990238	2.08925972708232	6.25155123727585	2.00257138773459	2.79270760346092	17.0052637763878	-4.35219370188784	4.11451068495059	-0.0283036042566787	2.54385804165069	2.40645941930347	1.18169358644545	-3.41105448609057	0.176625462820628	-6.32984283688778	6.01145488875363	-1.64122035426183	-2.81478342505867	1.37651854981093	6.67130917171319	-3.60393532534357	7.04130893583205	-2.15465517694133	2.91901927449937	3.65299874271394	-1.90215549292988	-6.43146191276591	5.66786250454943	-5.10147380874217
59	1	3.38710958467973	4.90039724483786	4.09088595844158	1.81837811025968	1	1.79488569389043	1	5.1862305587101	2.56422023734989	5.02810207947708	1.62566101894492	3.78095461181078	5.34292623144101	5.60922222095615	1.5740854087508	6.66856938911629	5.69935515849792	2.6666946542361	2.04544612543503	3.88691314295089	1.03627034906541	6.19929120498993	7.19837897310162	3.60601503549734	12.0081807305385	-2.87573151631416	7.12653385060361	-8.30091130148854	2.13295721442925	5.48732039357026	4.5814300393746	-2.68401690456672	1.58532818049838	-0.525144437563605	-1.06617919118297	-1.52102277940924	-6.2080359010351	-3.74547589424754	4.35539270611112	-2.21156154892933	4.90153514156566	-5.56744673852953	0.0530999620450768	4.1498575824366	-3.07139263705391	6.92982357813187	4.32444237595836	0.783101509680277
60	3.63708403804161	5.81291800824164	3.97694878152249	5.71406103203735	1.27652890852606	3.82170769711424	1.37279899115367	3.86754497343729	4.43437305508267	5.36863838963245	6.80892819058952	3.49655233645433	4.75189937498612	3.56232633987502	3.84068688021037	2.43483514042745	2.54548079095953	7	2.21539350998271	4.31123320387323	4.63144370191285	3.54764459726475	5.88757666577464	0.690333548302514	3.65338207346457	17.2487665944387	-4.56458326898044	3.34803696106127	0.475229649454135	1.40433898543639	1.21553991050342	2.90674709890684	-2.56858735460584	-0.954959139223082	-6.2218216824434	6.44755263361937	-1.14038488545878	-2.46347686805017	0.525410192440606	6.67148906439863	-3.12652970251106	6.41233738229782	-2.89993764857703	2.48119727750854	2.23365601537862	-2.55924659745772	-6.36814447428034	1.47494227897425	-5.6655443359528
61	3.84289156142367	3.6907523880018	1.93473234449254	6.74923794540817	4.79224349371673	2.42136794623229	2.32977142946229	1	3.8810194119446	6.21597490053279	4.51067592133085	7	3.6091021869774	7	3.87899582764329	1.27208306683064	6.15500962497017	5.78273430393994	4.50225575194364	2.59241016432112	6.4236870752416	3.64958291113518	1	2.46016630499735	-4.06038865170986	9.41990541687277	-2.22526573663624	6.62906904689886	-15.2237332649406	0.498052445149841	0.230597977050975	2.18751856470727	-3.22720426621667	8.73576416822995	-9.25747148370627	3.00700862629016	0.850102212770795	-15.4789646140333	-6.03532662534115	0.666968001219813	-4.63665742759025	9.22996643735251	1.78108003866276	2.08054514827891	3.88450724198651	-10.1081461707346	9.1483945406906	5.71007867625478	1.94638736888042
62	5.0855138810641	2.91921494043849	2.96504496521863	5.78956443715929	1	1	3.68799893893637	6.03698812526125	1	4.84587081654124	5.91697340861005	6.6027645621985	1	2.24458107894442	3.33800927005073	5.51979827265915	4.4318511379923	4.28468005962025	2.88779152511811	1.4672356140105	5.07485481979482	2.07411119981324	6.97531917112255	-0.112976866992957	-4.26018791525096	7.56088762094704	-1.86137495427414	5.55503981672887	-14.0051225319587	-0.798881692972569	-1.21093617235452	4.15807817496798	-1.51708682565139	12.3615968656089	-10.8812026167383	3.16286662528804	-1.91288760961081	-13.968925349673	-9.34306476909243	2.34341088257169	-2.26247556526458	9.4085450800671	1.24860506237285	3.95702686763892	3.95474292871349	-1.07482409270524	-6.93134084883536	3.41958372583425	-6.99912075740561
63	3.69249515203802	3.91684029245906	3.01328376979157	5.64271954895183	1.61533932187745	5.10236468739674	3.58341874831331	2.6749178002817	2.67720457543949	3.75150548453941	6.33399478641442	5.37633378170897	6.92196625918017	4.93545658441137	4.14867924546227	5.86280149651145	7	2.87904329407713	1.11341179795743	2.60167832768663	5.29531419256078	1	5.88526050625934	1.66822662252904	-5.34539298453811	7.65467109951936	-1.58072448186122	4.35476915257211	-13.9427539092695	0.563115694747064	-2.28306340206009	4.93125565992508	-1.13475269891737	12.2867979161234	-9.47861125429309	2.43476591739531	-2.10972516129504	-14.2622066972947	-8.55600081431673	3.63966839019111	-1.77716147109793	7.83737129196721	1.69052499663109	1.67427121153057	-1.54499414408695	-4.26865031053027	-6.03343491604332	2.19170431648035	-8.06230120602351
64	1.15533590624401	4.39908891682703	2.17953504181378	7	1.00051745297078	3.7990128015419	1.20069969001976	1.61559011549705	5.63325222351485	1	4.36208101581442	5.16176559525036	3.47534571171286	4.97390803358134	3.56308780429806	2.98499159440017	7	7	2.13747619388154	3.9171413097957	5.76654437780697	3.09247850113074	6.27125949633815	2.30927822948204	2.12802665707864	17.4198042042119	-5.29815677628166	3.97141673534321	-3.25540621789572	2.18455256635534	2.29426806486093	3.48056285589294	-2.33647841316322	0.0542797566511784	-5.85178836136759	6.49245022751147	-0.967499211115079	-2.31669669829182	2.12942359983493	5.59843827612021	-3.96440764739804	5.38332658124695	-4.43517682481829	4.5562703144035	3.68818145615142	-2.20130578606713	6.50097178110302	4.17461004393709	-5.23377992663464
65	7	6.84326723461909	5.99947807113564	5.61320889141394	4.46266130690311	5.2428096056985	1.48914172087267	6.0825368010632	1.12209190654491	1	6.82736581933836	3.53420788162718	3.61608048499519	6.18445101841856	2.61563400799927	1	7	4.5203540720663	2.18286382806884	5.4155426489301	3.60959135983879	1	7	1.04970590091988	0.342534058149451	15.2195874602239	-0.858436076098541	4.97062087366437	0.946851918169642	1.07316904915935	8.02037341121672	4.53119203768098	-2.83088209326847	2.72317041071441	-2.04706150057567	1.63709997074331	1.52251219663406	-3.44939238229493	-1.00660959371569	6.88744113945379	-2.82755215367545	5.60102678153601	-5.23218863901114	3.5238885812388	4.29720842575545	-10.1374172672592	4.19198038337448	0.981644592581021	-7.60215918945588
66	2.23188141676361	7	2.19287004786126	4.45936791057757	2.27776991999207	3.63722065224798	4.22613484145622	3.67154925432999	1.63648507681832	7	6.46233139585463	3.40606478913822	6.79026151322121	5.19752468404671	3.84617763838487	1	4.00212576113103	3.4521298901753	3.35397990166815	2.94228072384801	4.95605982014501	2.4529658111657	5.92044391083606	3.89183333804096	3.43084743654346	14.8759642358651	-4.60915544587824	1.95761307760386	-2.9192066142044	2.76206989731128	4.02384643844579	4.20887394335982	0.488408958587334	2.04042759244603	-6.41929698707255	6.843445354169	1.96537860829622	-3.25587713825735	0.259792947687896	4.82297013060143	-1.44126485560718	3.90096736372711	0.987036191343531	4.33956416041615	-1.21069155985672	-0.54219060453041	-3.85582941943822	4.09849088222808	-5.84244347461867
67	3.66118228936746	2.34350475839217	3.11806739245271	5.46955877694627	1.49041938825104	2.5418512840774	1.55142791011342	4.34623751164186	3.15145043568102	7	5.80875306029234	2.10407980325891	2.8470933169647	2.16363507334674	3.86029218620451	1.66530328629547	4.6391400376124	5.14730771987859	1	7	6.9961935100432	1.20779686790638	4.94943116921765	6.78545300570276	0.658784737863776	13.7732576402933	-0.900350943168158	4.96049186226531	-2.00674429540684	1.31180356075491	-5.87410156298289	5.30672839886863	-1.10652256030045	1.23672273374099	-0.670126857337063	2.25932316900847	1.0678062635577	-3.34618873156003	-2.9630789010427	4.84074805046108	-1.46522445536295	9.03477556195937	-1.30593777516184	1.721532616462	-3.11851161617243	-9.34198954703038	2.31806211083133	5.96941755816406	-0.114944665882783
68	4.7761192731531	4.86471683394355	2.2857032092198	6.33406658517739	2.4029471355266	6.22973082313093	1.61172060282786	2.48530636786937	1.131573000325	3.52790326562993	2.34126773068067	1.28100784167182	2.65769218485786	4.56315833936516	2.06343530813411	5.85362938309327	3.51382530441698	3.13749670976061	5.16309990789205	2.73876869583248	7	1	2.93796190496708	5.0660553450633	-2.60138042044207	16.1542970351244	-3.98199568448077	3.95970300843887	-2.05290872816312	3.58236389269783	2.19116140857223	4.75582353676197	0.786263662984453	4.07018520400046	-6.1736119039521	6.29073879039477	0.136249849559247	-2.88054614452655	2.12187246477192	8.02889276507814	-1.56243260085333	9.13272090572376	0.987321410754788	7.20995820042457	1.08449018411179	1.10575681577694	8.02216517330579	4.11696016019086	-5.74994052363083
69	1.28145327897469	1	3.35938433203974	6.36481616894584	1.9276397526813	1	1.20151366207235	1	3.52959693441221	3.73543965061937	4.32128898231445	7	3.58311044444975	6.86205982546041	2.17250630901944	1.98951634118457	6.05297383691903	6.51255282394838	3.15112738870474	5.09962584094522	7	3.13747026858813	4.67144180438393	5.08861322400934	0.654460211262358	14.1205428040924	-2.29830720841476	5.76140446154721	2.230643012805	0.800495278878194	-0.123135277217053	7.59064478114854	-3.6962286339551	-0.488524736020132	1.53347067498132	8.45690928302783	0.973217794720669	0.860547265132844	0.143376136785939	5.3101773584465	-2.44223014393383	6.77260363332268	-0.047795722785497	5.52149563036492	1.84500129478027	-5.161419337168	7.96772984780171	2.60619167340235	-9.26171678395994
70	2.42386305848545	3.44235509261209	3.02609899432764	5.56335205365858	1.73992556927067	1.73029668891045	3.0606668542106	1.68071578649271	6.24024364227407	6.17954258860345	6.81469599480721	2.57467326683295	4.74149580760154	7	2.82834188766069	5.16146830546146	5.93374857060553	3.16571593286927	4.8847839449393	2.70307262921393	7	1.80223588221382	4.13632070912711	1.08139494354264	2.138235665011	16.0557700186581	-6.36911616841859	2.20437352233147	-0.510827792797696	3.30977576168269	1.98876032366982	4.11806730496347	-0.969974479284201	0.927421553042208	-3.34088604764011	6.5028214176931	0.722439234828712	-4.39794106114823	2.24242172314234	7.01268676341273	-5.01020472067123	4.08483779963005	-3.84678697667638	3.01068113597492	1.90836048943295	-0.598325902898681	-6.43078483986375	2.31611793058645	0.979250959031174
71	6.10859334007787	6.07656831334405	3.83059131243887	7	1	1.94699986970205	1.42809725831219	1.38088083797372	4.95276019458909	5.73680341443271	6.18168895978525	2.86144195908847	5.98945690670476	1.20852214719821	1.21779397645947	3.49442503810172	3.50213670740473	6.51164949297968	1.33073273394332	2.2459975449019	6.33810815035866	1.77321130336939	3.92760651952937	4.16069953470611	5.22972411917938	11.425705498049	-4.22409560919694	3.91355049434464	-5.56807157356048	3.16679736274494	5.78960194572559	1.80668021701803	-1.54264105315762	3.59981686466127	-3.33916818011671	4.62452261354706	-0.585618375507503	-5.53876011696107	-1.27785424575391	5.47134729463626	-3.29122707153662	5.41011403394691	-3.56434451105806	0.894312520305635	1.73704175912596	-3.44542882925489	-5.46507843189716	1.22430875668114	-4.71105918061227
72	4.44681928976545	4.45206963754698	4.65220084884864	6.41787309337237	2.48544010447646	1	5.21844078089667	1.90809623169613	1.74457138835059	2.7507957493167	5.95238826421318	5.12772385049663	2.53036607027879	3.45951254007809	5.53819559414752	6.86683109606793	6.58719331625746	3.09508422763245	2.0573347600072	1.37108457481881	6.59989882096828	2.05083229422226	5.94987566910621	1.93273202153362	-4.25248526829553	8.92301854967586	-2.60834590569298	3.7504644846375	-13.8262353518458	0.436867885984219	-1.94500882064995	5.07849793581365	0.111843448111862	11.113273519313	-11.4535572032754	2.72921279329768	-2.99577158761564	-11.7172487554026	-8.17925865519252	2.00417591009278	-1.06987796911148	9.11423665780461	1.18655463276228	2.65899322014565	-2.94310083958236	-2.35167650064809	-4.08523208294451	5.92704747940018	-10.0958316139851
73	1.48888624281851	5.92718548879312	1	6.51556326978677	2.74619099095376	3.10986109230585	1.46859245283234	1.94950308371281	5.10391087888436	1	7	6.84404645530082	4.48425010848199	1	1.30905082319503	2.56074391252793	6.33606178673058	3.03464260533716	4.08282215720906	1.51046836697505	5.60500225415593	3.80816694098041	6.71372478702533	-0.999355774832042	-0.913799711719143	15.9449536283109	-9.96133959480296	4.66360240754121	-5.03318748109796	-1.57382703735221	7.33523599071889	4.87510371123596	-2.95408232961678	-1.685421854672	0.07449314399079	3.28119617864145	2.91853803365671	-4.80428178366066	-2.76361406067203	3.96590304532169	-1.97046345426633	0.677319908695437	-7.5968144175657	1.46842244073872	1.1688770161447	-2.38335720887178	3.09855355568265	0.136601372829311	-5.40763633045706
74	3.77055412710769	6.67819537768788	3.8188573525607	2.04606343645706	2.0117392564135	4.41213881983385	2.08881268106044	4.71204482639154	3.01748234499742	3.55007827075445	4.81281953587559	6.63828986700238	2.57468543166995	4.42662980486574	3.8626083100883	5.87093875746941	7	4.60848914506906	1.19094429225822	3.48948157617019	7	2.70036232912241	5.29731268765348	0.389154268788276	5.34555318956361	11.1423235050768	-10.0035032835739	7.23162047118482	-3.61947688185228	0.452345108187571	9.86620096454352	2.42277106855735	-2.16001853935523	1.48636212822754	-3.01239850823661	4.53759144367952	2.08868953986691	-3.61367978276006	-0.168347875408671	8.04269750683676	0.613885014400447	10.2705775618085	-5.78429287721432	3.83389613512716	-5.60370389806619	-7.32349964223715	-7.69903321733178	2.53614609606217	-5.59244539632798
75	5.03580589317929	3.29070088300969	3.51868532522208	6.59051104150322	3.22723103644076	5.17938902719403	2.32678967636183	2.33131997003983	2.61238903173635	3.81772749668982	5.60748265603031	3.16620125093236	1	3.32420821869665	1.49032842949785	5.76572578598917	6.70557668889233	6.06450072280291	1.14409098005036	1.14198856725832	4.81339338281672	4.4059617545339	7	2.43674479551782	-4.21177658458614	11.0313072727039	-2.33119638970169	7.43999524988523	-13.7703715734387	1.4640217234987	0.963766607833488	2.97734634475667	-3.66123748688908	8.02681321757527	-7.05665384641168	2.73821934529463	-0.638484609744249	-12.7038827760567	-8.78169055336309	2.53904428778821	-3.47358585552344	7.22374493046077	3.04583622124518	4.74411103158777	3.35478817824564	-8.10478034842457	-5.15281519948252	1.03258524367191	3.3702930944107
76	2.02380129388128	6.01930939891434	3.92152284855486	2.90501133753782	2.39923781403752	1.89562679131882	5.42950674254455	1	5.80076857887054	5.02609639618547	3.86729760746851	7	4.1737454245403	4.39366432643249	3.66045492248796	3.78760252209553	6.89603294018669	3.80743932512029	4.01739484553094	5.27498350557871	6.62531649515647	2.22453276470449	4.62062594303712	1.61557618897697	5.81691293316071	11.6599831329076	-8.3582791056462	6.97163305301448	-4.26161861610878	1.3408161712175	9.54590421425542	1.06173022990243	-2.24222780162801	1.34655954184553	-1.49170894823027	2.83867420160896	1.63229920156937	-2.42797673819039	0.920066430839444	7.20400270293678	1.63765751006075	8.88207320515752	-6.28998340137303	-0.0878617105634034	-0.182503092917455	-4.38662629309059	1.7890066834936	7.25525464090494	-5.02495886763866
77	2.04922158387619	7	1.48100548707233	6.26965074726245	1.92024020121786	6.74597218995392	1.79385629700493	3.95752785405458	5.42828124299242	2.04297723854544	4.95386613373986	3.82771423101342	2.61413966627545	2.97795918842803	1	2.87892193847117	6.1506905297593	5.07735690141929	2.91093579074613	5.51948258777322	6.1038401369936	1.3693804275951	6.78471438206748	4.41259469747469	4.728189293115	15.4620757734077	-4.12632056457602	6.09927800268903	-0.433061035396189	2.73295888080721	2.12795693947499	5.3022854962524	2.80503723099186	3.53842257985227	-5.8185678825874	7.42231645568869	-0.674901981418724	-2.76405487776264	1.45012940454693	3.90464525730957	0.383254738896899	4.45842879385046	-0.597905059753766	6.07300323084883	-5.433065056169	-4.90113239998679	-6.61549329681062	1.49826349269102	2.02117124795636
78	3.05667365551929	5.37125810221269	1.48718483956719	6.50734994221356	3.90151367437547	1.96927040861405	5.94081743789135	2.58666127087429	2.0633414620397	5.10899361921569	5.70438175864039	3.86300703709333	5.97377361100015	4.07922536472219	2.20353249390522	3.5382545210269	2.43997871757387	5.46997916579274	3.08124753093744	4.47368344164038	6.29016820323393	2.15907590609353	4.73577152651345	1.11393671621268	5.29781772173557	19.3688057785695	-1.96614659681448	6.60017764395162	-2.31419214253176	3.05182278582441	4.60014792915314	1.19031738442326	-0.0226423735197381	1.78621634076088	-2.46221919505926	5.31602591865292	0.988587558253108	-3.49670098677617	0.843686933842231	5.32370870213012	-5.03790375027098	6.57152656250615	-1.70798784184712	1.62431944539958	3.25518422624107	-4.62609911442623	-2.02385612093631	7.24452009357252	-7.99841037946628
79	2.44304666281016	4.08954793323158	1.87729522908796	7	3.08406196828071	6.62430331865429	1.44091054760623	2.83935046412544	6.81431171064975	6.40317446644017	5.30586390399547	3.28659795905618	1	5.62126679616093	1.22830475529866	1	5.57342358545856	6.76840681974938	4.14594417817627	3.0042021003823	3.24863811918226	1.2439545207059	5.44640693346205	1.57877211664959	1.11542167612325	17.618017927263	-6.00655936876166	4.39434518376747	-2.63327179528823	3.80468242825078	2.66305613940413	2.97729097288783	-2.28871216292445	-0.905088126043754	-6.97049901019985	6.70430760009714	-0.527907648107496	-2.73450623612849	2.24294334051972	6.17375683708559	-3.23765090360988	6.3299394660437	-4.11447692086338	5.99902432920276	3.49731418349636	-4.25955295332636	6.76837069620405	3.94148563110345	-1.26988844857447
80	5.15423981210614	6.12603521417245	1.01164688931537	7	4.45726428542534	1.40470010203289	7	5.79325109998623	2.48510685537464	5.05621248194839	4.46856678184611	1	1.52172928564969	6.08459138383793	1	4.45839790160833	5.19692732980404	4.90377377455475	4.95852152558413	3.44106513271992	5.86086760298663	1.32766234135868	2.85456051762149	2.05556831545383	4.75919271433036	21.1638445449908	-2.01009976434284	4.30968740408441	-3.42390397077648	2.07950314064651	1.09176459187287	3.10394262019729	0.264253954803152	0.360085971376988	-7.03027552186429	3.76524434374794	0.188088416541936	-2.37143877695071	2.78660462855458	5.15850293631653	-4.31978484825827	2.86482887663093	-1.86867495082133	2.05580049498841	-2.24249227541371	1.19216910265669	-4.48509387283955	5.62710834037661	-5.10679489492672
81	5.10030137956105	3.65549481285949	3.20839528323991	6.34088597463246	1.08333941416032	4.477539754823	1.10859246531849	2.32105300264385	4.36202497168992	1.89349723665747	7	3.14059295523525	1.62185820811019	6.47033762986117	2.300669311286	4.494680625024	7	4.06108418928557	1	1.39962264444385	5.12836142335039	1.06651116641509	4.11610151716271	3.35261249678982	-1.97552229124558	9.83914032171666	-1.26951011760269	3.67094496992235	-13.534958145367	-1.52858388530751	0.827456525322469	3.93948201542228	-2.26646418091461	11.1055189874469	-10.1389394011851	-0.154810904627348	-4.18873462561835	-14.8899203654608	-6.42467252864777	2.77678848190176	-2.13089324365735	10.0447063530448	1.41115063831107	1.32264415855151	4.29617116172388	-1.50276705473058	-1.56399195053151	5.44401380506042	-9.00835266201397
82	4.40618583060084	4.74808451798997	2.80151528621771	7	4.78164652290076	1	1.89119165092879	1.32656184228492	1	4.15588447594708	6.32887423903964	7	4.16320001447042	6.90755309699906	5.7841262014246	2.6571904723797	4.35852276429415	6.84860773698412	1.95268270859572	2.3643993778734	6.22161365176456	3.60521061287621	1	1.81948489328263	-3.24734512033195	10.6496039020266	-1.69976420202875	6.36037519630832	-16.0833873939503	0.768189833483725	-0.964444041594553	2.5479952319886	-3.39269234571146	8.19044409315388	-8.71919219366295	2.92402718110498	-0.148143320354376	-15.2132463678818	-5.52454841587018	0.519051711499475	-3.70927094542252	9.5328635224644	2.72923946565181	0.543209078806066	2.95302484126915	-10.0369780988552	8.28383969316325	5.3913432099285	1.9212203040128
83	2.04227447091972	6.29488162577348	1.29857563825711	6.02218347807747	1.7015673535803	5.02835856692849	1	5.31766202037275	5.23445464042678	6.66390775141077	6.07242991936036	2.27711766294843	1	4.23326460962491	2.34557256957217	5.91480582199626	3.99569567710643	6.83942011941474	5.77540866824028	2.06944931267764	7	2.75188276802591	5.04530099643001	3.82444482336057	4.97018198116241	14.9311798435302	-6.51434658833085	5.09222290032029	-2.04044828227286	4.18723742392758	3.85047650503038	4.60094225190905	2.56394525799723	3.19597816175096	-5.45854293191897	6.86781779899035	-1.44598550147145	-4.52067352921696	-0.252891236575656	5.31479098880802	0.773480538770282	4.96516560997605	-1.17704962161323	4.14559210262929	1.01344285106641	-1.15685579043465	-0.466943078309358	0.904256273518891	-8.08394105801102
84	1.25170469340384	1.34537355916206	2.30231478269892	6.37603726465743	1.08156664758094	2.69768971600091	1.17320428310725	1.49850226728206	5.18993477457385	6.74154927419413	4.54134681631888	6.85434025203886	1.47860254144458	1.26127586506216	3.51815598348345	2.00314711610543	7	6.41094692374169	5.22530556415757	3.26470409759323	6.30869008403261	2.48120145086312	3.92214209102035	5.45859278610791	1.78234154192352	17.3426252571162	-2.93615152052001	3.72394003288696	1.57182767939917	2.32095278049969	1.48345366309393	8.27358948465595	-1.63810114743406	-1.52199094206655	1.97304653749432	10.1643098328052	1.95803249466471	0.947529384310433	0.211227598013793	6.83243306884177	-3.1006959723807	8.37561917080727	-0.547182354609501	4.62942852518671	2.78154121051042	-6.62209613342026	0.550679915025454	4.53270934513837	-5.677894195519
85	1.69056010700315	6.95916642678743	1	5.00575897234605	1.59231491883609	3.10455573837509	3.1159386801669	2.96404544450207	4.11802206585571	1.52739753664846	1.6224742969392	5.37332578174229	2.35703208269555	4.51074490374495	1.15678226416689	1.40388519672259	5.67567382473671	2.75806524490512	4.09817058462481	2.08327060936155	6.02738365372306	3.86003992343622	1.87942955765512	-1.90443230099035	-2.18304680681379	17.305789974837	-11.7442013472769	5.32798930988999	-1.82749354156602	-0.783622304760825	7.8582501204841	4.48323023178027	-6.81643352345737	-0.880035974033998	-0.74686027296625	6.42081874264858	2.18863726384477	-5.13948531171114	-5.00325789988905	3.61395209830144	-6.99829944470891	2.37715232906132	-4.65395115677172	4.62914121281613	-1.96025665437023	2.03927553282159	4.8626327626971	7.06822006757653	-0.824848755803846
86	1.30622817862025	7	3.98779301659371	5.586591469359	2.95468639148435	4.32944077395683	2.56192867953555	1	6.12565358368453	2.94433078648534	3.22067561565315	2.42848263988352	2.78508134339641	5.18252306874798	2.68147007077401	1.59429964893864	1	3.39037451910415	4.3655741990849	2.57761084328286	3.10908724173934	1.4072893332487	6.82616737724368	-1.5317322647685	-1.60623408127307	13.3828839494253	-7.50406991754449	5.20528414250751	-3.07328366832377	-1.16685833303655	8.2745311209287	1.61550797208269	-2.31372320849902	-0.282150876453069	-0.921739308235612	4.22285714501839	2.49101759426092	-5.31562108295375	-1.73832112122702	4.22463031326066	-1.18431902689288	-2.80177153458803	-0.819412184199821	3.50698183979479	-0.486324143983677	-3.82870549154148	-7.37780990010372	-0.639428274992925	-2.95675763725202
87	1.2208827608112	2.8299743828637	3.81599265869461	6.98112839582307	2.21130020250396	1.75939466411811	1	2.16287873232092	2.73491752993847	5.33308931571779	4.12880403970197	3.58522489879166	2.39079885979098	6.14616608804717	2.87974028053331	2.99831798150933	6.06592308833584	7	4.94475314972488	4.78993842343396	3.81297232063684	3.22191543537905	4.26848509572725	5.10813787811529	1.39771833997709	14.8455911123728	-2.81623393586141	5.17072660126436	1.00464514762349	1.88051144000232	0.343162445219655	7.00205309304671	-2.59873368010874	-1.25181215869159	1.60666685647378	7.93782905801273	1.41388847469993	-0.0427115684262304	0.329089605875352	7.00615189531756	-1.78388422948388	7.12427230483482	-0.959942258653595	2.78563337413811	1.38308020710541	0.637717211065315	1.92228418112802	1.55266974840083	3.18564017316328
88	7	6.62372749074774	6.80786599441693	4.52758364151015	4.91387955316401	3.89306000320913	3.02054454814465	1.39417607030585	5.37941064674329	2.22074336483255	6.62676625026966	3.65411080687274	2.94873161391678	7	1.79030232499181	1	6.13579775909742	4.39020620905344	2.55650359472175	4.59725246398915	4.2335816332047	2.0013098409479	6.86500848074068	1.02647949947838	-0.103305355927451	15.6471501708667	-1.08012013293726	4.62412353482544	1.22944875892702	3.30188829295632	6.94564025925166	5.53111996413277	-4.69767222114494	2.81479697707649	-1.7331339866679	2.10364481882784	1.53086832610106	-2.19642174849051	-0.0786676576481454	6.72984017437239	-3.03140233973911	5.30576266478774	-5.48402204866399	6.20670926681012	5.08350912329601	-10.4165854758563	-0.219076794602893	1.83552949151505	-4.94574554601154
89	6.01613890244464	6.20451187266575	3.56721644330726	7	1.77363547469743	4.65161680479637	2.30225771672134	2.26170704615986	2.57060943249715	7	3.63988762862257	3.66191495577579	1.37898634502712	3.15241345249426	2.03975460236605	7	7	2.49163928323355	1.64354534020047	2.8158063224186	4.64963029875597	1.15715905036508	6.33278850805993	2.60098548948305	-1.87272504587708	9.87110745974615	-1.22026326470171	4.63996133245098	-15.2268232945673	-0.466571047786036	1.22050616166552	3.04951993436963	-3.3198340781058	11.534907563487	-11.3283830994337	1.68747757177679	-4.49853083690413	-14.9564650227014	-5.76758835451512	2.37472548063552	-0.926852195957683	9.53088837736657	2.54679844895791	6.39915598592454	-0.861753005873096	-8.863342473967	-3.24660689960634	1.55945367721276	3.60744284488132
90	2.60322503101815	6.4402181827146	1	5.9418587905357	1.3436561767721	3.94712341827712	3.39328339840961	3.94661609906595	1	1	4.0941086321717	2.9611868051361	4.65748701459856	4.54647884328384	1.89037362060502	3.72986592350919	3.53424480995282	3.08959996965868	1	2.86312596257023	7	2.45063243258504	3.91476288467584	5.86868183419232	4.03367955204796	15.659081451487	-5.02324065054778	1.61286018223064	2.34614928149585	1.82086972690926	-0.343785058758221	7.02703478555107	-3.71907386307914	-0.699874355194072	0.692853904476019	7.24802136173729	-1.42232715388476	-1.71465304551783	-2.52342544767118	5.19165000541653	-7.21390044943001	5.60546968679012	0.605610830068559	4.64686810280444	-4.41463524750333	-1.53261981559676	2.04505816011075	-2.00665437940448	-5.34749764501147
91	4.63254900495708	4.74641514218542	2.54052504478814	6.71499703333596	3.83204923556636	5.22308743995548	1	2.72013479997662	5.44175205427618	5.88851752272503	6.3984211869306	4.49387516117043	1.99535923012804	2.29732311349947	5.03751407968419	5.83795397806769	5.44271615426253	2.84004092888854	1.25840612078612	3.2840035382509	3.99472774471159	2.6727206251887	6.49554979521287	2.27794442531461	-3.23877344795625	11.2942987180018	-2.48765473426058	6.55458810393795	-12.3752239711958	1.01053089186562	0.739583498655074	2.16327704617093	-2.77825281443034	8.74872268250228	-7.56257703539389	3.44787020449145	-2.3219414161356	-13.6142473503502	-7.888904561777	2.06873677421998	-2.64584642424333	7.59355730925091	2.47157166057281	4.84316983877802	3.35786534278253	-7.06876108327507	-2.2358131546996	7.01978167223069	-2.98994619833351
92	2.18963981890844	3.13733209361233	2.83695951322737	6.40873885386743	2.69630633062879	2.75512928999579	2.32690719784968	1	5.57097646153063	1.30228163843778	3.62922022950514	1	6.12703953802751	5.35228480105498	3.76635710635926	1	4.68380451594348	1.19303172241326	2.29912863241778	1.10926139591246	4.92419838007237	1.34896095114992	7	1.14041557635266	3.24580780655411	17.752911049438	-5.58560535358991	4.01511944292536	-1.20824777125161	0.857823193549855	3.59502907903637	2.05353716009572	-1.57425195426283	3.3205813825087	-7.73529078043742	8.25607256060658	-1.21108994771946	-0.684538742562684	1.3462338751222	7.25270149410251	-5.32267849113817	5.67711292947496	-2.829556990743	3.78858699312585	-1.30031322714837	-5.742549122742	-0.422264189577835	7.34059902843743	-7.02399522445432
93	2.65065444330544	7	4.20581131671597	7	1.75324376730137	1.3983403351768	4.2997997409199	5.73701747630672	5.08342865472369	4.5004768535749	4.73543663582154	1.5046002579285	3.33626303897781	3.65688578106018	2.46441239115683	1	5.97837597062818	6.38762587198452	3.2548792223376	5.31739099588651	4.49378943017356	4.46670320212979	3.45072601017636	-1.47685294911141	-1.01117188388111	15.3198431986308	-8.27179844554186	6.28675325781269	-2.9343382235475	-2.51645700835915	8.56344703397541	2.20201134555632	-3.162935230349	-3.05929788710291	-3.43568262369021	4.37935878505766	2.82419432337253	-5.73015727517523	-4.99651138639207	2.83573059719329	-0.340351050874136	-2.48695746634266	-2.10605160265652	-1.88005885159304	2.52342128026869	1.78583858126029	5.43461503789368	5.95860642627772	-4.93702082566066
94	2.6316070259398	1.54299868326089	5.45545842193969	6.61655745962864	1.19967377730644	1	1.70680857130244	2.66014455314717	1	7	4.65239015441785	4.64074357215511	4.21288248697542	2.04360605091847	1.59196466505001	1.62712710664536	2.51378465163108	6.0383925841526	4.56138485699536	4.72505220334061	4.56768721268808	2.0975150096004	5.40663234088318	8.37732180492416	1.64572236450155	12.9206036328251	-5.24500690426456	6.43927475488456	1.96433512850209	1.35273679864904	1.52152931361695	6.31568540837732	-1.97676589600528	0.627045811908579	3.42216865706068	8.62331211570054	2.05850672454716	-0.475126281874574	1.2477691581429	6.78752826482419	-2.99817340344974	7.50011093317623	-1.76217342801913	2.62480000136722	2.21091573256612	-6.98374194422121	0.70419125396818	3.13332962129394	-3.41045125986307
95	1.38369188274953	7	2.11686579235919	5.80025243466232	2.71264580924032	2.14215162486156	3.52840776291794	1	4.5001874291767	6.55382495234399	4.00238000917028	1.41151577820996	4.25270243639699	7	1.86157342504722	2.09388629398754	6.13876004418348	6.36272667539687	3.27344359696373	2.38404523509381	5.78675421045562	4.47848200663882	1.68582409916059	5.28536123060394	3.54872919388603	15.8324920920092	-4.76913222449391	1.77269226547672	-4.34389099887249	2.84682497243512	2.70723600761296	3.49623862607324	3.22051196560796	3.29819812687097	-5.2115319081213	6.29509428763216	1.32928099766143	-1.59850199461892	1.74441174981117	2.4482597020972	-0.481037035742876	4.51363377480267	-0.978811002601107	1.84620679551881	1.3888941901593	-4.27341942666023	3.90961141767232	6.25124927175243	-7.80787122600073
96	3.08905152366858	1.31414230545564	5.59364829378888	6.61033374374217	1.20291587461217	1	1.11878585202984	1.26674225775495	4.45068052388659	3.63993880841395	5.68085954203733	4.15831480408703	3.46859483455728	6.67912677067686	2.92264315486009	3.158563281385	3.39297935025183	2.71416344614981	1.52279509038021	4.56066050956632	5.34656110225349	3.9954469716316	5.57556823287175	9.95728423025116	1.78952722493168	12.6411000570828	-5.6113271061545	7.42879552616062	1.57816308209821	2.64850453204311	0.938267161776445	5.96967138908093	-1.7735049576151	-1.46966944557506	2.5241320722645	9.0010128617435	2.20336521218303	-1.57573790528904	1.22587481072229	7.35087171023957	-4.11913470552923	7.23379383234162	-1.63690648721013	2.22782957509422	0.128719592340554	-7.86609016708936	1.62246884353124	3.79357647596325	-3.71625491852968
97	5.95492334024379	2.60061358967963	1	6.76866121810616	1.83730124845314	1.11448808803877	5.69876848470949	7	2.83957652393645	1.18660765214111	3.92721252075371	1.8695300097894	2.02417296132448	6.06290582482662	2.39152253029937	1	4.1316686012323	5.71848305022649	7	5.47085053696567	3.90588017449974	2.77315021102049	2.55949384211646	4.26460366507625	1.38446393236532	18.6274880986512	-4.44646691845384	2.77382722613113	-4.62790362403793	5.05223381464344	3.12870887887025	4.58782138333979	0.640446378636193	5.104230761694	-4.60820698777176	8.49962008813249	1.48689944246423	-1.11839464442427	3.26539004278936	10.2672868953692	-0.652605589723518	6.15904812939029	-1.38024966253937	1.45990195329928	1.27786078199942	-8.83517739165213	-0.209661121622695	2.40019106067815	0.683312634140728
98	6.73765127591926	2.72451238472596	6.77722875857786	6.71485529880101	6.81787080013983	2.32156786895784	1.15520534013836	2.70475645208858	4.1138060796151	6.80454813114509	6.33727863633829	2.56780962597156	2.81326338855808	2.47075661807607	4.53621213672368	1.33827358364415	6.77399419459497	6.24385019690057	5.5089284520066	1	6.20692666568258	2.10943228507974	3.38456828958226	4.36578667580229	2.33588891417901	-3.30151171284914	-1.34937468917713	2.78437585447954	-3.95971371386278	4.08894517530525	-3.52717512629155	2.64333598145795	-4.40730840080145	-4.99973498418108	4.50948365087289	7.52547892358279	-1.98574724173801	-4.61470472611408	9.02014399769677	0.112993961895617	-3.2522285124797	3.80099888372487	-10.4404723474265	2.90896623177316	-2.90105737907623	1.56646924918601	1.22790854847188	1.43365194515256	-1.19857730489487
99	1.92789482970015	7	5.26414704751042	5.5429972581899	6.43878404694857	1.97297166433341	1.40683268023505	1.95533595786236	3.24072541759069	2.86231666692239	6.25003927161867	1.57794994129439	1.33803317515496	6.40393233145726	2.35078401256776	2.6844615409013	5.82469627645254	3.12416619201307	2.01988668820013	3.58839157218163	4.75363682731878	3.46955358373523	5.19515170951196	4.82953024596705	8.15750059149266	-5.04945469059078	9.37215583696244	8.88988621859426	-8.43953797437072	-2.00258522700789	3.57809457320937	-0.777443333238799	1.47580505845814	-9.09172008391128	-2.27879947483492	4.58574629503571	3.06793029662867	-0.81001162674014	4.60557323239642	0.00902223625276616	0.414199176029672	0.258100807089957	-9.62646868547228	4.01741612936576	-0.923718476913507	-4.47621183110247	7.79583461612633	1.1839325433134	-4.73301949877356
100	1.38549767793428	1	5.70835057681163	4.77793711398334	5.38574414916307	1.59437098697275	2.74251641523897	5.05323149590238	2.33392044213133	3.25899935535483	5.84398317063063	3.07859316832992	3.75246388040505	4.08333792733442	1.66876864901844	3.5566881150625	4.24850648354437	5.24588635143865	4.4364750139881	5.19365295021135	6.77701555499105	3.82325791733798	2.97368394335325	-0.185560697239758	-0.013481669851119	-7.20576167064403	3.85898021924736	4.28290520850333	-5.92159628987191	5.06710910241792	4.02579492513993	3.0741860890329	-2.27609764234692	-11.1510705931893	-3.99398670317824	6.77524745988081	-1.2487563100586	-9.64894849315673	6.67290460688071	2.28954685848615	3.88057882980915	-4.29830630708192	-1.36338805913806	1.58698974792541	-7.05288678870484	1.53987115935414	-3.94593710795191	2.33055677488678	-5.63368243165499
101	2.28760020200263	6.81471084068404	5.04322612211381	6.6598665708176	6.10320971935827	3.13866077636786	1.52961809464444	1	3.83810494289336	3.38043736927609	7	2.03032948602537	1.39221673738408	5.36671441081938	1	1.28297730118979	6.74470308450004	2.60375634466165	2.45777987677685	1.84332610798905	6.02434277991056	3.58128218946575	4.94048643195312	5.69980994300452	8.74266918072573	-5.21244804340053	8.47266990449045	7.22038829513945	-9.17219782850139	-2.86146707060447	3.90482627571659	0.0225654005810869	1.48934212242404	-7.60912194501634	-2.88425495150553	3.62456705444763	4.4909647677705	-0.497382823240947	3.48054216266021	0.223559398357532	0.276378006430723	0.243076392979828	-9.95193988928676	3.92212870100015	2.14727874820805	0.381658152463295	-0.171735858016978	1.39168277126443	-4.89235208150419
102	2.89276119320544	3.33640585472247	6.71721781433117	6.25747747250068	5.93047328151465	4.4606205242553	3.01691804416295	1.9208730414173	5.31902412786649	3.66647132432914	6.65803727329011	4.79173681675194	1.68233424199786	5.29876142428153	1.82301221370254	1.08504539040634	6.21641944887405	4.0131539641678	3.25828297085587	3.72622064967324	5.71185425547799	3.10594274478671	4.42634313988365	2.75348157460952	7.44117215003283	-7.34321035012728	8.02787971386054	6.43080944802288	-4.51441510559319	0.83684768475232	3.52327567099609	2.71567883296164	-2.00139318708373	-10.1825121513925	3.62903014886688	2.71444326547305	3.638647073872	-0.74724945673297	4.81564920072893	1.80484050952803	4.90114545856243	1.874576397492	-11.1334359032076	5.03878616365906	2.55476290611924	-3.37903029923866	-7.23218588244634	-0.0841701387466155	-6.61776700689909
103	7	6.57171046181379	5.76307449946252	4.00047944208852	4.11451843443009	3.56070558098349	2.79932097818898	4.77511818961436	4.35303517174986	7	5.97880207647157	3.9786885654412	3.97418497142488	2.84454588365357	3.575327335516	1.89058572467206	6.29140607136615	5.72486210368875	1.48282742402043	1.50846206385181	7	1.97448899946849	4.14206970312962	2.27540136210444	3.70395442922628	-4.24161081455848	0.975856836791839	3.66288246384275	-5.31650644066924	2.29988435968018	-4.35973188334997	3.01427881358376	-2.97491644859612	-4.86421566342968	7.92034532537619	8.13336854623416	-1.18187343778011	-2.92907959236914	8.9427275886976	2.12376420852932	-2.78563614687493	-1.11076619812309	-8.85758085970621	1.46750806044237	-1.53338793506582	-1.14258464325395	2.01780667935039	5.96776425143696	-0.245349738208072
104	1.19302371466383	3.6194974894936	6.68575781014544	7	4.69795850744901	4.91414700532405	1	4.27961708341017	3.60190258506749	2.56514067229549	4.88341392061585	2.9729232575496	1	5.56972267358171	2.2268109415483	1.83103398924669	3.47352205641337	6.68832656146766	4.8133240457442	3.19336285259558	7	2.1850001461045	5.87932314814103	3.01584185566818	8.17652514520605	-4.63284575779379	11.7869391476633	7.99258866194608	-7.23971083810759	-0.383383188110502	4.54075736655228	1.10268346317804	3.95468772138095	-7.86695398558453	2.31231616439874	1.87587558139352	-1.75808164513646	-1.02386823901896	4.13753207974679	3.72857478244832	6.52732248207517	5.96823981635019	-7.5481707333567	1.69521627285551	-1.39544288617892	-0.150162969875354	-4.05290796213031	-0.579610410311429	-9.36728709996352
105	2.22757830656172	6.37172285080929	5.31529227192811	6.20311119706046	6.61648116493273	4.16860265752182	2.44990658050891	1	4.22587580630691	4.22851940869256	6.74273764305695	3.4199626724148	1	5.71741568311725	2.78867680176842	1.7508357461522	4.79943577949428	2.87782089405444	1.66929556681283	3.20844577778554	5.57020986550711	4.20229125528226	5.35470675162901	4.58010682718182	6.69919738194168	-5.66514065732253	9.18985311169771	8.75326444935405	-9.08610669911577	-2.28016431793921	3.69361590729892	-0.993851089076175	1.77585175143686	-9.08520865043916	-3.00254906114255	5.29784639139395	3.41413969728447	-0.872441519460059	5.05434343780488	0.159917306068247	-0.721342382267874	0.613007728520514	-9.24568862528832	3.49884921463054	-1.01084093199345	-4.3917212420285	-1.20179782337379	4.75519603706543	-4.79089859541966
106	1.78340875016893	5.94039097022536	6.06131538685299	5.9594519048551	4.5338890118967	6.48073584576662	2.58272746166915	2.65665582002393	3.21392821850352	1.76129229898628	5.27042147912098	2.17818546305548	4.69405928132306	1.9095214571616	2.12435734358069	1.0963709277011	4.8038158443033	4.69068735684658	2.62459873994264	2.234484603937	5.90873036206495	1.15847662763095	4.0330133506385	4.74569768940451	7.6830710762669	-5.19559633686638	9.90085199573656	8.09307982716019	-7.63580763058601	0.661638415801836	3.28389606480423	1.24594849608791	1.95760471891417	-7.29900751324787	-0.620824021318475	3.60618336744315	-0.388484817254465	1.30289074202329	2.29958211614967	-0.190987667612857	3.2242573444687	5.15765834210723	-11.1535974296365	5.0522271057654	-11.8349887730475	0.978820909942324	2.89147943278833	2.6783017240982	-4.06707529284097
107	7	6.66210429936761	3.89306887633273	4.99697242786889	4.96659649736378	4.09798670579024	1.10471745880065	1.14244917489498	1.02596340333454	4.75808776496383	6.81169785457572	7	1	6.24906378620332	4.36393552323477	1	4.87494025050459	2.02519509041977	1.78694130308028	1.18279793852047	6.16852727081796	4.76901888501328	1	2.7805995425108	3.01550919348361	-2.35706609680072	-1.52957944115986	1.74031564222715	-9.50135620929566	3.48453514242333	1.02612862971722	0.608667616020901	-0.0259821634836461	-8.90313344565504	3.93531694793976	8.28601371395272	-1.68481336261503	-2.90033518607854	9.71633684834999	-0.372433066257446	-4.42444390535056	4.30263904174013	-7.35500030390922	0.0655484097828035	1.10090336203867	-1.05778578218296	3.8213657213025	0.63859841081201	-2.65158718349157
108	6.34613109464016	5.63917652523105	7	4.75973073750297	4.766518589581	3.35953142784562	2.78114195382659	4.52539497667289	2.37945642073125	6.04123513685045	6.63153412624172	3.17106917672316	3.93236498322515	5.25739299082005	3.05792872666213	1.77196906383207	4.86339391379016	6.34063604045871	1	2.05019694118287	5.63528523959948	3.07700870144035	3.84428781089311	5.74658218588563	3.30698505046976	-4.53829997388639	-0.84633426347235	3.76569830403192	-6.3960868080717	4.16151316908083	-3.82832799516008	3.44520007657917	-2.76793869670382	-6.71787897045543	7.72628320267149	9.90379549803816	-1.80404864457654	-2.85335741074263	9.42309503678816	1.37140448519851	-3.83791150326651	0.213029075775526	-8.85668824981466	1.83244562338846	4.48055975034291	-4.72222453728286	2.10151982617825	4.34155683959583	4.34614504839441
109	7	2.27220558148279	6.26769133545724	6.62119479464378	7	2.02137905022947	1.20863860369695	2.41533613089463	4.55339808699758	6.20496793805963	5.021192866486	2.97570827604906	3.68091794616959	2.74421626004514	3.95626713961046	1.55557806984897	6.72053884985115	4.07891306613648	5.55847639523224	1.24442999529641	5.82192899671577	1	3.15926553629494	3.4795478099883	1.79358859791945	-3.65636999807028	-0.530875632163799	2.08335392715945	-4.52356726367694	3.37409751481204	-4.01790992624382	2.95316632264094	-3.9590045525963	-5.49191603821019	3.45485762214448	7.53758543144023	-0.552288642123113	-5.01328563951265	7.15137934263743	-0.0206902899749101	-3.66994397386637	4.77326382821885	-11.6413130246274	2.94151895943095	-3.1715787040092	-4.91901604384636	0.497031299506337	2.09658094283673	2.86799098491267
110	4.27493427223327	5.42579570001773	4.56001528584328	1	6.33032251274965	1.45856818434077	1.95066100172255	1.67627282303779	3.91138286704254	5.80743079739995	5.49277322792936	2.65180503897492	5.11772303253454	4.91211912949712	4.84391402635194	1.29151221664208	5.88662661274963	4.76625573103727	3.43484885833752	3.64931642614363	1.98117036075666	1	4.89601454851884	0.0232250642321226	2.56214018136571	-6.61323521401272	5.80965281915743	8.1673212676368	-6.9586849636571	-0.429894285232215	1.631094336355	5.55761901354082	-0.858313024666791	-5.91546190249132	-4.3591129010593	3.92114757435216	-2.49764959312943	-5.97900342537354	12.4004757174873	3.51982266108868	-2.01767577565187	-3.60113275059927	-3.99638422842134	4.65673118207497	-1.37277332249382	-2.62316980999428	-6.2898794964344	-0.0350866739434103	-5.35502490993576
111	4.82166638852106	4.98225010831226	5.63805917484716	1.63888359663174	6.0685786290655	1.88636510378026	2.15821212687561	1.61351977373888	3.01928602158793	1	4.20158812396614	5.64247891239089	6.25162779589969	5.99019991462051	5.2723022466737	1.21069600357195	5.19616506379362	1.66121887841809	4.36956015696612	2.73980278254465	2.29777077652294	1	6.56261142098959	0.228950150084934	2.39117193699129	-6.83284882448746	6.72057132905778	9.53554302377669	-7.22454249140084	-1.14211296221554	1.34062534755838	5.98196201410856	-1.07620999396521	-6.29883283116018	-3.71090043758783	5.01518175867951	-1.81928785439848	-6.25953248675407	12.5370849292389	3.36238986836808	-3.04070688685369	-3.64476428500425	-3.9903997408218	2.75341940575811	0.454920106065318	1.4698413347847	3.54194762166588	0.0384034122698423	-8.38690787643312
112	3.20783760822842	5.49215163274051	4.78835284352702	4.98886382499281	3.82249432075119	4.52796145314292	2.22228294355344	4.95711680415728	4.36980025066122	4.651439375491	6.1181053290015	2.5953626029681	3.20305771049338	3.86532768729176	2.86869713693974	1.10544705471703	5.67701305724715	4.68329468205126	1.89427036075686	3.96344153356452	4.88090843464554	2.27865953709385	5.26922280782582	3.3363347740616	2.36821762017272	-9.09708692168349	4.19418065111204	5.91999803741341	-5.70782587841261	5.79617409927075	3.11300687022078	1.77696516161837	-0.667506761315896	-8.62447945011869	-6.64270485928934	4.79615197680436	0.615554166542486	-10.216580560329	4.69402023856511	3.26718649467157	-0.877106886141322	-2.79541684392259	-3.3302789089028	4.9219439335871	1.91463576006032	2.30302208267404	-3.98507003587914	5.23568966866976	-1.79625745694756
113	3.94749831462057	7	3.6769357630358	1.08870592914065	3.263250959903	4.67236212627492	2.30113805938018	4.31760956022228	3.22845158859998	6.5722228969767	6.6349300619703	6.82711825988981	1	5.68135043944444	2.29693837073903	6.20242870652896	6.21756902426514	2.29508406257628	1	2.14471837487282	4.06266965969376	1.29874557659951	6.51041751629996	2.03737830700039	9.25979332759637	-3.09922139608118	10.9645350353673	5.28706128986964	-11.3936594705	6.88336725073266	-0.597920118236806	3.4848725703364	-7.63562386014271	-10.320646992006	1.26486623540378	4.97146867243788	0.965766699877487	-0.467457693597844	6.47268986275712	4.67160027805956	-5.10111381149449	7.79090498553297	-9.61520249326686	6.18345338609963	0.567091520532604	-11.0514151193389	-2.76368069048514	3.96482736510986	5.21997653865304
114	1.06932353829401	3.80283893046758	6.73993769502488	6.58896046478519	5.60627199276071	6.82190371331183	2.11587030679312	4.92291010802384	1.85951468778465	4.58946530912364	1.90828351336526	2.12112166491769	2.68513305286599	5.15895686727651	1.73871396953861	6.18909357831569	3.64877190187355	4.47608989949565	4.08152948233656	2.30384708628217	6.42490792567322	1.63330303790699	3.27451016583306	4.54185866362044	8.30751248862047	-6.05055304893409	8.97137340285023	7.4691036111434	-7.75773239605816	2.9693682413089	1.98962610733185	2.33623003093241	0.158556962404887	-6.85408379934402	1.47781463518399	2.99079591868742	3.54687406481302	0.123986521957569	2.8974089595161	2.35896495943615	3.63933972340721	2.5744040343925	-7.89547568036698	6.3274651585516	-0.76846261910639	2.47320772273829	6.64386372084272	3.6063395175298	-7.31318429460521
115	3.26977381029585	4.48004053569525	3.80427260778352	1	1.25077528023467	5.83567711262823	4.71920271425086	5.22878842120642	5.87471373621263	6.92503278310175	5.77656121526225	4.25366660023061	2.79710236081278	5.68506360746605	5.42819831315822	5.41724486211036	5.97075449768475	3.73094150086979	2.20571564384937	2.33065291581403	4.56449659050054	2.02142264374888	6.2893770514358	3.44523615625273	10.5985527212615	-4.69375340091451	10.7924319185947	7.48635494290495	-11.5456827696931	6.37600696369421	0.456481148492051	4.93522336675212	-5.86931313003261	-11.017377913597	2.18557040297455	6.32846124525329	0.332792569428503	-2.17147322208475	6.1232873709099	3.80446973673262	-5.2857378009344	7.17236048916421	-10.9198433534512	4.89785454446962	-3.16146632762725	-5.18160691982407	-3.10433385666044	6.17033011661289	0.651626237814688
116	6.74382566030421	2.63070783494782	6.01940327117259	6.78079941700877	6.90960243329117	2.32873693924883	1.50336529711999	3.47904294171512	3.65193439580992	7	6.71621385154886	3.57445926356814	4.55637134486718	2.67488408205908	2.71031807677919	3.53249408583972	6.68045382495005	6.80272244914064	4.68546549890611	4.53485226075114	6.50921300811031	3.41132714108839	3.56932470012705	3.32308062815909	2.39604454554085	-3.64050964021018	0.352110153466458	1.59309899452127	-3.1219722941184	3.9538171259615	-4.01999401046389	1.9580828448116	-2.75408491276306	-5.40560287628671	4.42762772925007	7.44759341600422	-2.065051947651	-4.52862191382222	7.76492976954132	-0.366502796639505	-2.79029501063546	4.42811678802572	-12.9514764744847	2.57901752027607	-3.59685491667301	0.877252990513856	2.60860704656988	5.53153909173925	2.62435918078574
117	1	2.66123087431296	7	6.35241978468206	5.46670922549158	7	3.93424824655477	2.09721128347967	1	3.40973886922332	1.94253895747744	2.01308597005512	2.83649787812731	5.63180524714121	2.35658417453743	4.78071120330788	2.50659851920737	4.89662198714671	3.85597669433914	1.5330361908738	7	1.25434483409481	3.14350426777888	3.94499609484734	7.36815888098806	-6.44310697996453	8.57138062685078	8.58769462188126	-6.41971777922111	3.47146898186803	3.1405247856135	1.19379969432647	0.86064816745011	-8.16154695026088	1.58857285296701	2.97274937378737	4.15991190544185	0.00606097109555348	3.05606933628275	1.77842661553469	3.07593440221722	3.05204151032642	-8.51855002660149	5.73798979402944	-0.799862302313834	2.4863898784937	8.14227050580077	2.69428552536607	-6.28882297179952
118	5.71949632609027	3.60251790450465	4.25438136475604	6.54538675054506	2.20225143188827	2.48626880877479	1.7802269079572	1.16729540045695	5.05363226743341	7	4.79990724244457	6.44605691940619	1.21494223997472	5.45415816952147	2.66680705843246	2.84189313303265	5.90775415368621	6.3347026726579	5.20604759509079	1	6.26421368726749	2.1733373096601	3.5677093481856	4.77539122389163	3.8171816382849	-2.37602243385948	-0.21813706984987	-0.329763961204246	-7.85013769229279	3.40453623215253	-1.95846274674339	2.19211043886673	-0.105121989077038	-4.07211560464126	2.36988643115848	7.95834833052079	-2.99795605509509	-1.88009365278502	8.46781384141737	0.796137111591639	-1.18379187610781	3.65964613368386	-14.4672659967221	5.3281750636889	2.72157830460547	-5.97278292095529	0.227433532250689	3.70920735348322	2.38767261341709
119	4.1973773428802	6.59173810442572	7	1	6.56163087087245	3.7820948985766	2.052248287164	2.53694348505486	4.5241681456443	3.73261871948637	7	1.85938943412207	4.5117965535354	3.51317994807033	4.34035059530587	2.83953518074885	6.25174163751553	5.05744726215676	2.353901416068	4.13725690667274	5.17873774000893	3.16683375925631	5.15617492932046	-0.9527801423372	1.62516196893814	-8.64270659191098	7.91141848878749	7.31932895322643	-9.24495834782307	-1.01449315797648	2.09009501109012	7.65244613514324	-0.0223097174260854	-6.86855901119244	-3.44947636371917	4.1188844705916	-1.34565415037707	-6.7574859142232	12.3468060504013	1.91656578771456	-0.326957127580434	-3.35593933225034	-4.08718857689612	4.63270200572986	3.81978690120239	-7.29613103539803	-5.25025776211897	1.69816776080188	-6.91477207221975
120	5.86750888452259	3.34807531679595	6.50760251943957	6.41474578232823	4.52391066475508	2.35889455034955	6.82186317139078	5.48409587940708	1.21939228556467	4.80316441006426	3.37664949565995	3.62481848029663	3.39987461539814	4.86120442784526	1.37276555706271	3.33307668669563	3.82820394763519	2.27782551789733	2.22732538299382	2.20830219635921	3.20458892026314	1.36581562239605	4.38757253402467	5.05936577067028	11.592328430397	-4.86551045825903	10.2818021442078	10.5378895821385	-9.22480400234464	1.72433193227997	2.49144734764495	2.25929524772436	2.14474010345622	-8.87452100991694	3.53530740984104	3.34614023343203	2.17112294965706	-0.147774569203807	2.54422886906111	4.07902983292477	3.14781835179909	2.62043563166215	-9.78920644598373	2.10777086102797	-0.354380629121767	-4.62536135790334	1.46461997070006	4.69853038194302	-6.44754997423052
121	4.57328189141646	5.89488953853982	3.66670693550343	2.3274645783061	2.42629111566123	4.84490447080562	2.07839507306957	4.70736831573215	4.9080953622086	6.56129844714587	2.65562349174823	6.79262840744411	1.44867189578602	6.05696529388933	2.7485179402328	5.73225712800565	7	3.0646333364486	1.39672194095511	3.41490967002254	4.78631564163622	4.71516408493251	6.6954444435582	1.56099566842826	8.19722026754607	-3.04891580377693	9.89881727784398	5.77559017922981	-11.5520158288865	5.0177354539019	-0.396888197653575	3.0236395162893	-6.42556214021794	-10.5039333704491	0.53330210363548	4.64704127798659	1.12205405656174	-0.448418859713344	6.14329417445271	3.33142511921759	-5.81083094408952	6.26225491879007	-9.14976102909364	5.4041658715441	-9.48317666788224	-10.6531076496176	-3.53904048192292	4.90595846602553	3.56129583535385
122	4.12166739157416	5.30235955225009	4.49615330414515	1	6.61110469860807	2.00096970259095	1.78023817456308	1.77434811720468	3.10452881764579	5.97666769340485	3.79810519734465	3.10607169232807	3.89362818014755	4.3365716797798	5.11421089898593	1.11277012340842	5.2153149266332	5.48749088271681	4.39316652087344	2.56620832865264	5.39538835173019	3.66684968999601	6.27291885472727	-0.369577332871653	2.22168649569947	-7.09498251397722	7.86799927431818	7.92401717165119	-7.08119501089952	-0.852113763341256	2.06941913136375	4.91563058749598	0.0802827490744928	-5.72752743545222	-3.20458089359946	3.81945149816989	-1.78487211676226	-5.81593734246586	11.5517089760487	3.81407805203983	-2.11455961551244	-3.35231440088931	-4.25139983112418	2.80334214131677	-1.85474744863241	2.14718191277261	-5.89623739434432	-0.293175869010975	-5.04284836743107
123	3.16325998076599	3.29737811631895	3.42088158651337	3.35924586070177	5.40065688769713	3.2308498445471	2.94737065542219	3.79984760162274	1.32073852635866	3.0470453497738	6.51508008912408	1.60812506166567	5.19723254254572	5.22701850403802	2.43528145390217	3.18284079935196	3.58489716239805	6.27293357976223	1	2.2184675535963	6.62189064345309	1	5.94091040342138	1.10390945133835	-3.34485267905126	-11.0317621958487	2.33605177033857	7.40271650386633	-4.22557859014099	0.075744502074829	2.51847573017983	2.38556366052708	-2.17148754384692	-7.98568046915647	-2.22195637182482	6.15449803771551	-1.14410398542442	-10.1634014470277	12.0990218184934	1.96274455675359	-2.31987633642501	-4.59507741100632	-6.47706434551389	3.51482123581887	1.60467357644223	-7.65100653680535	3.44802772301313	1.84882418732382	-4.52352436606339
124	5.0616792415885	3.17468959491591	2.44818999658405	1.94815799196943	4.52526263905079	3.22469789513843	1.40146216505979	1.063565228422	4.89651719375624	5.68576394278998	6.0000568764351	1.22361318308499	3.90673762651466	3.63536012637126	2.91127492360047	2.27057092858737	5.87321396729317	2.99444666514859	5.71572647506802	2.20924643792114	4.69487557116689	1	7	4.70153492936606	2.53031284201301	-0.88008635204332	0.338138453243492	7.76574098757857	-5.7510025179667	-0.437168528092577	3.92231049965505	4.4719136003836	-8.10968588664086	-9.41546882163405	0.203996793548008	4.2043011449447	-7.06652122729916	-14.7058248563195	9.61110024369069	4.47492882747594	-2.90347605259047	3.15104484818438	-6.89565822238756	3.16210503847292	-1.63559184307276	0.0592750904313187	-6.97018841416334	0.399717230116898	-4.84434925328169
125	2.03204574173289	5.73891153268168	6.78949257088542	4.08462155086158	6.83485690125471	4.13726566738255	3.04085059130645	3.05031175675047	5.92679170358778	2.45612475822788	5.51646497892708	1.77309854576539	3.26562659798691	5.06430071321158	4.2278305246854	3.47395183410116	4.70289355404535	4.86265422282838	3.03632336189352	2.22843772851163	5.53157402287651	3.15304326447371	4.03594417470325	5.4785449034895	7.64385784636498	-5.79489110152365	12.6115998653786	6.75719212062904	-9.09196523590257	1.24778974415031	4.64543562195581	1.97999760759318	2.7079991420795	-8.15835676318453	3.21615012682484	4.12542476509279	-3.99974959661788	-1.20914465702122	3.32166455897911	4.23905587306483	4.04139204967983	3.09205854934136	-9.0556902472019	3.13998240185018	3.46075419520136	-1.63273395538251	-5.60201278177351	4.13884785425089	-4.71694579449826
126	1	3.57195192012677	7	1.73316067082834	5.88685499418953	2.71758485373048	4.93844906124352	2.3633174316752	5.54642355727208	5.53726467487712	5.89389581572952	4.77604624981733	3.99341220240807	5.39155693087305	4.36217744219833	2.6558943591253	3.34289090861174	2.7294028703771	5.26826861220923	2.33966402113379	5.32700965506045	4.03430665449058	6.27091277845483	-0.354838555821255	-0.323600070763509	-8.88979059366187	3.6412458003749	5.93514897167216	-2.55053325403412	2.40061693929293	1.12461875210856	4.59827976363724	-3.359532830907	-5.00582489336979	-5.24518247998934	4.482894631448	-1.68180336353984	-9.56795620275135	8.92760227121367	3.66383819836941	-3.695008080911	-2.97993470860355	-8.23193020817952	4.90075076971374	-6.50389220099146	-2.17211394646481	6.04055963344249	2.1490721782378	-4.91318599705568
127	1.94475988057351	3.84466219064388	5.8151347253384	6.03627682230845	6.81260452243093	2.96983103103709	3.26511542551779	1.59180865372949	4.70908313359595	3.19260947988497	5.21189649995789	4.28812056312447	2.17856805743371	7	2.25986344777549	1.47388575633736	3.26295433642028	3.00673876462926	2.88078911372142	3.27956064552838	5.40909229129027	1.27771794673297	3.60427536627953	2.36530645574577	7.04956932022921	-7.94427287548635	7.95158007797207	6.53035365441389	-4.91243610685709	1.53181111175026	5.13330989130578	2.86042943555468	-1.28744736449312	-10.1925869772379	3.24766602245979	2.98277975491921	2.6317415740756	0.49017848681287	5.39772602401866	1.27895742951656	4.60024628177368	1.60988328031083	-11.4044087950409	5.50058822871044	-3.58972730420598	-3.83914037727527	-5.40338235533916	6.69053516906964	-5.44095989810335
128	1.65153496443295	5.77595054910789	1.89376420168886	7	6.34511606136739	4.30132778960062	3.69778925695264	2.89298935533691	2.09258446332853	4.93500751293699	6.76378939113035	1.99953180697902	2.30325744849997	4.47341075429373	5.78928511773831	1.08328151953049	3.62909211251553	5.56481647959526	4.32449049486797	1.30381888740949	6.52663328590398	3.40203601964438	6.38511766703607	5.41054035422246	8.56955343052308	-3.10835427803774	10.7603331936549	7.20252147672387	-7.29017371971416	1.22770724693164	0.28826808917479	4.67552436546523	-1.65915246278226	-7.54662448632483	3.82878808159113	3.72221103481614	2.27556419689416	-2.30413290679638	3.55152668948638	4.51564085157177	1.70229480644479	3.57799881047818	-12.4709289218769	3.13124467887628	2.34414560383076	-7.38225845284644	-8.44461571894464	2.11124826369594	-3.69901588420832
129	3.62926626764263	3.19089639058959	3.41789777282163	2.96424057067316	4.70939158430133	2.27282157386043	3.0179777861436	2.12488741755621	1	1	4.81800760384281	1	3.58834672724831	5.15203992890564	1.46101487990477	2.75261078689841	3.36923906477623	6.84649512474362	1.58684970991161	2.30542588866196	5.8246282578476	1.80653904340998	5.47809444458066	0.845900670415358	-2.20963157020763	-11.6231319562909	1.60371312980117	7.42357579211999	-3.6812990129429	-0.32573157373419	2.15593902666228	3.69381748691436	-1.02280036069446	-8.21955672512608	-2.68954369353641	4.37107317957542	-1.77636168009613	-10.5308523514106	11.9586047871261	2.61523632795405	-2.25029748749662	-4.28001624656116	-6.72115191275757	3.09365729658071	2.55054411025794	-6.11801143093049	1.86494036983262	2.78520877992777	-3.66191305180896
130	6.85719281806834	7	6.17936880636541	4.11065797491628	3.74976427412491	3.33046540369327	1	4.2063740443814	6.29257754305129	7	5.1947940342244	2.44688880294317	2.34945514645393	2.00982575579455	3.24288966186284	2.43706673325609	5.40572511490688	6.34422999682911	1.49514614887738	7	7	1	4.12131774204935	3.40557710226272	4.1130230088132	-4.07060022788211	-0.190442744034409	3.58748594736553	-6.15498343275037	2.07592899977743	-3.11820291219459	3.6029162565465	-3.35354872683335	-6.33117270192311	6.18114716857134	8.93709268070216	-1.153741551456	-2.30028688322753	8.89879543355451	2.48168420968336	-3.27217605437831	0.814882887442115	-9.258901168643	1.69291889059021	-2.43091727699866	0.136940501007436	1.95928033405321	4.78007346711621	-0.381573451626801
131	7	1.48628155686942	6.98388046621496	6.84593498526893	6.33179531946478	4.50727640522672	1.29390228335358	2.40673268335953	3.70558512819594	7	5.04657440567047	6.68122016048166	3.25698634659709	3.04227013638316	3.89068871071107	2.0845016963352	6.67431104275738	7	5.21978924667553	1	7	1	3.76670084455836	5.02624070002547	1.08867900982741	-4.4622341406462	-0.212244564318144	1.84528619937134	-3.48107197075149	2.65267840944645	-3.42829700967905	1.47915806925063	-3.80135914283428	-5.24940427369688	3.69666035207906	7.64179693292872	-0.87745775798173	-4.03928633101282	8.4069923937039	-0.78298266194661	-2.59388182270166	4.10167850495627	-10.6543886359947	3.36188030281441	-2.67603429566447	1.74799172143503	4.1128469987294	5.74618498610218	2.9585570063175
132	2.11075344703941	6.75571560526156	6.41292149390772	4.44008192511558	6.8109119166271	3.41092798593006	1	2.08085051848513	5.67178667993235	3.98407194849124	7	1.71956299261206	1.55816694591356	4.9497847569893	2.93914639692152	1.34675994030015	4.95111596386928	4.89846813399551	2.43281949675415	1.57923626376915	6.35682163564184	4.09779067747345	5.28631346555917	6.07358604993344	7.13481958253536	-5.77238647037974	11.608765345896	6.94310848219239	-10.0141277023534	0.57537145031629	4.37986718590086	2.23245462797644	2.13831141565564	-8.02174644485623	3.08942798135602	5.40215014997397	-2.43670537408567	-0.455748368862338	2.89401756721683	5.52217596599989	3.09736230901341	4.11839760858657	-8.49907777846267	3.41599175819391	4.0224127577324	-0.817725621490193	2.30271152580998	6.61817522035527	-8.57230718155386
133	1.1958626785281	5.55514781368495	7	6.32321517616565	5.98911010328936	1	6.99846353276194	4.85628595056123	1.81312692904051	3.57633830385814	4.33562991590051	1	1	5.97011718425511	1.03327117704244	2.15935579492844	5.44811366412896	6.63792031647949	4.74422064011081	4.5353563583641	5.89666789344767	4.18696003117706	5.27565866955675	5.01011757503936	6.27885341750376	-5.35261239132033	11.6712454363944	9.21843986036817	-8.07730712666469	1.85071303626414	3.57586405022113	4.11630403398456	1.98065458353904	-7.58145985865109	3.58390840241454	5.6091471066434	-2.96943807519127	-0.646134756113832	2.94905842661732	4.52269764027105	2.08047741240663	4.6524083821116	-10.0380478372172	3.54592582644742	1.49980897226833	1.81313658404005	-1.45442731831006	5.67944512191216	-4.98733530337058
134	6.77780176841383	6.2891768162872	6.52481475059774	6.09509583429327	4.14221851460867	3.1645673995032	1.95478598856123	5.68660269559535	6.45546719640787	3.53435021982326	3.30470709986484	5.54190356720416	4.51173120643096	3.90492693037435	1.91471599463639	3.55868669843963	4.33348607692536	5.34164669327995	4.39244894912708	6.34051240181584	7	5.3857390677811	6.78252633076607	1.155593061808	5.96378886474256	-2.29661277868478	1.47988290362731	2.52975803901356	-4.92734726989353	3.77093822697405	-5.7824055310015	2.17301386012276	-4.13150984010754	-5.01970349823514	6.69276065528565	7.39412326588644	-1.69929109976537	-2.82518288534603	8.2766186111143	-0.26086237607859	-1.13054450927587	1.30385768193582	-7.09273878415769	1.01626622444013	3.13967958885744	-6.73143491300553	4.51818572313658	3.01300873294254	-8.55063987843545
135	1	6.54662325634199	5.82996192619698	6.86262110764417	5.96194886991357	4.29804258711588	3.44110901054579	1.37251294815511	2.36962736231194	2.50855245477709	6.31059813754984	2.36154238394645	2.48500425629796	4.39717268906283	3.49929683257293	1.3263823465049	5.84271381003805	5.78858926876719	3.36460247314873	1.00270936589944	6.15407316159575	4.77839392478415	3.59919401763602	2.35782457373039	10.1408677230736	-3.76954722129652	6.90401219070276	8.16235838947443	-9.7533513606662	-0.845264293281433	-1.52812534726043	-0.113073276404885	0.714642940407574	-7.95262806051572	-1.86246083307967	6.60119396583844	3.3058301817093	-0.33630045930256	3.81565304720521	-1.42319052834116	3.60884298521412	2.61059476131856	-10.5444506365872	7.11595202398722	3.47611384507066	0.476763559542934	6.18911135973511	4.16486034791742	-7.58191803855407
136	6.26533333992986	3.09418978550566	3.13259049171925	4.62753426538161	4.89588168444721	3.37272306967291	7	5.93528348516888	5.8377182417793	3.08794948389393	2.92974326676946	3.48957364335777	2.26060146281125	3.54629825951146	1.31274272913029	1	5.17985267205019	3.4095351538889	3.47498734862286	6.07865444051669	1.89370115143406	2.66132573833457	3.51638291055215	3.87327333447578	4.17798248758348	-0.950211381652402	-0.404350730024811	7.46019319583924	-5.44955709661106	-1.29814988306816	5.17587407020085	3.35318710625336	-8.50211940432352	-11.8701709708122	-0.980631095654458	2.62441590835606	-6.57466221137721	-16.3168181263028	10.3977908454551	2.59915118375549	0.565497327848791	1.48721458563388	-7.53332396482231	4.86645384493962	1.90816252962329	-4.09707414664958	-7.76229137502456	1.57290519778371	-4.76881680708487
137	3.49286179589143	5.09502963310889	2.66639364565966	6.66713101563049	6.23829016171213	2.88831955902955	2.42827389760721	2.50084300109286	1.78863643157179	6.50266500434562	6.01776633354455	4.67243567106158	6.07204284661486	4.30554094890371	2.4109963961237	1	3.7045945282835	5.50889793077238	2.43080036839957	3.26806377935439	4.39494703962989	2.43175863594152	2.29587665528353	5.26198930269114	9.12854908305462	-3.00596347987907	10.9678452569946	7.72065229197834	-6.65711313132661	1.85455381986203	0.0983839898160183	4.80165249129302	-0.897558808718402	-7.78082266788476	3.42552910093367	3.6380384295781	2.48332581882289	-2.41168849573192	4.15313297091481	4.76152760858328	2.31486646368679	3.52418647212449	-12.8142249455347	3.03616834854474	2.78792009421605	-7.54542130926661	7.25212947166309	5.01168970210897	-5.39915267049912
138	2.75435358417813	4.90006414326734	6.23240880539656	7	6.13313932351661	2.72161660686097	1.40844808359356	1.5585472051272	1.20055558486511	3.90345206508972	3.1214706800485	3.25146665565442	2.99543090996184	5.76962373988838	1	1	4.70314710726361	5.42761378559755	1.84767465656685	6.22281269348656	7	3.10507531287843	3.71542495470577	2.24897143545738	5.5282679525018	-9.39313495370656	7.36886523047342	6.52766833331617	-5.29263568960259	0.886923406188413	1.15259307681536	4.83666351811989	-2.20102536728659	-10.4149418002737	3.30696812319282	4.47146039564036	-0.587369541457396	-1.80270945245324	4.59212000406481	2.08150641903427	3.69518996118257	1.81591288603247	-11.1111567301236	2.21922963093768	-2.23530773718711	0.727851668690331	8.49123473266306	1.33697199834872	-4.95384253311628
139	1.94903052124221	7	6.16068413366908	5.41938594173387	5.25121430409049	5.16674314393704	3.26989659113271	4.63341723385669	2.82940471815114	2.57244302856085	4.82527003635816	3.1079729399116	2.09907148355484	4.35004611633326	1.51012296119268	1	1.81760182223586	5.42183091550235	4.42493857086039	1.14703022045381	3.29521511783156	4.55683817839166	2.64493988676341	3.6862817211087	11.4257143302222	-4.09994170987625	7.01746140392483	7.3992018793284	-9.57887187474035	-0.294367301869978	-1.07753174187467	0.367574985188962	0.701212199785057	-8.5659511254985	-2.03393835307735	5.84162839130331	3.75014647755239	0.628288553655842	3.74872808450081	-2.13343256998022	3.88695963721612	3.08764690890381	-10.5997643905625	6.21589051851205	1.88927085240706	-5.52172409312031	6.33876369365646	6.52909697950361	-6.14043517511567
140	6.50319038458751	7	6.44646027015467	3.8050459573867	3.76614558120575	3.04126212191963	3.75550445809896	5.1654330980927	3.96836153118199	4.98099725575662	6.53256809123709	2.58656435772418	2.90295592962085	5.38997044971591	4.40228138216654	1.45382740147198	6.35740164595753	7	2.43480009370415	2.03297754772714	5.09768439272424	6.36124114957857	6.53664616466713	3.49191220636101	4.82646151906975	-3.98847486580747	0.660606295792874	3.44907218287874	-5.66437891230925	2.44355052365754	-2.75413302708555	2.26635018829266	-2.59624378468276	-6.08757114778352	7.04658950116763	8.56573278628832	-1.08784248254767	-2.42265793423968	6.47367457164695	1.95559058460317	-2.04947300438975	0.313268880271731	-10.0503612164104	3.33089002814772	2.35832741480746	-2.77269024533178	0.0451089352920203	5.90007761196277	-1.17839562479486
141	3.19933347870167	6.19426523340849	5.66762456908041	5.3953589483282	6.09936986992568	1.11051156721304	3.67183818263283	1	5.13582285294174	5.67761671521874	4.59869904545043	1.17815873029956	4.62098379610165	4.03210676675332	4.39919435910674	1.9486958933133	7	5.29765262110329	2.63046225752888	2.13454672214944	4.70803383190318	2.02065286084843	6.77234089434535	3.1775676652057	5.88696321604697	-8.93191670744495	6.91569915736069	6.79628767680434	-5.81673343718823	0.932364922162726	0.559954922823408	3.7232351187327	-0.899771222991838	-10.7474093525097	3.78273462846231	4.32644020297737	0.163157926616915	-2.33865802320332	4.45328045262606	1.69562226330809	4.21367097419543	0.956438701361861	-9.62614395089737	-0.160762133864026	-0.299158571470012	-7.43234411411657	7.44304499744775	3.54188211233473	-0.551041649799907
142	2.90984395206752	4.49235967857631	5.53402913775976	6.75488133054888	6.72548760393143	2.59740414207607	5.22868977620823	3.36087250737199	1.78391478875021	3.16252710479439	4.87469269612313	1.2242580517507	2.43177285920476	5.21441501339296	1	2.00602562568898	4.44120464423385	6.33454928753633	3.1627187406697	5.03583134429547	7	1.553994504556	2.95815418002415	5.31698606107285	7.69475069250444	-5.72123496872464	6.40970204638254	7.42718109306632	-6.50260206560924	-0.249064479645858	0.865900709309897	-0.585419642691417	1.24600661484554	-10.5630455599839	-1.32248727343053	4.57864606033218	3.07447040554097	-0.819558807622971	5.18773241038852	-2.57838327032937	0.820658457489693	2.52863853959955	-8.55474186167127	6.26919172436338	-4.48606832298	-2.01702384357598	-1.58805364950573	6.98090630146538	6.12250900387254
143	5.76277165489906	3.10503015454855	6.24762617938235	6.26356615013438	5.30747774184388	3.13471462267374	1.83030046786413	1.2130190927863	5.51738421142266	2.65465867491219	7	3.3864016739699	1.61930114914792	7	4.00589354347264	1	7	5.58389029669353	3.18410691469699	2.59244567589434	5.95350186225748	1	4.40659570068429	4.93073845506512	2.20854818533607	-4.44511104519525	-0.53552018759354	0.628534717078091	-1.12305755265904	2.86007745831356	-2.76805771998528	2.54168477254741	-4.70836885320376	-5.52179432987989	3.11813876088672	8.85688805972366	-2.48729907015755	-4.61563372327149	7.35915741576091	-0.584674674779062	-2.60280521112442	4.28259393067736	-12.1641910172834	3.57629414328244	2.56453411455331	2.2677080571188	9.17254713193396	2.33434044489286	-5.86400898191433
144	2.32650085476979	6.93366242926667	6.60665267652236	1	6.74467790180859	3.06014127099292	2.27904574576765	1.90067374503957	5.28304917041618	4.63795271704256	6.75418080825608	1	4.62184167040199	5.62881911106006	5.77812922577978	3.68129862528306	6.81941271611924	5.17211190481676	3.04612985219528	3.59219461625605	3.52856299761091	2.28074241657317	5.39012980300542	-1.56332224178429	2.90956894020935	-8.47203422342004	7.98931093796435	7.68837599753948	-8.74857436706396	0.129060265093985	1.72413699911704	8.00056827141725	-1.58177357268367	-6.59335043718466	-3.37636907024725	4.79910341147056	-0.380819497184299	-6.62895714581488	12.9873769670892	1.97558568431905	0.469475994042243	-3.89808715160602	-4.60013301247417	5.65878724640197	4.51377208075272	-6.714226519967	-6.23295362577115	-0.783873655866117	-7.86876436323957
145	7	5.62850152579444	3.64012034394686	4.2695974343581	4.15248697151712	2.63731942456646	1.3031359559233	1.1395085563979	1.4985975693248	5.22858725986618	6.51819128911812	6.76750962084852	1.53562138072116	6.69338837710544	3.62042571596892	2.22560852516218	4.73221399808714	3.93585684051447	1.49166626518405	2.00494832701382	4.49412995063043	5.12283499404474	1.00127071368728	2.60336690729947	2.86515042478567	-2.13484475493516	-2.34013502164158	2.12326933408817	-9.30820490377884	3.02575113433257	0.696789046105954	0.880280861852578	0.166419340575761	-9.30500874465794	4.44298320514666	8.24795209831322	-2.19778643350136	-3.42019919350518	9.13967295886735	0.627251378054214	-4.24658665484443	4.81635951005704	-6.95609023633834	1.43997821916779	1.48575271988989	-8.92582854342955	2.69729040520598	8.27691093926802	-2.26221276524871
146	1.9226535687397	2.59628665519778	5.8172511429083	7	3.93707829114864	5.67450355725875	2.44325686994114	4.77646727428661	4.51231938281625	4.0003139042584	4.19892868110521	2.79499167638105	1.63312840342993	4.44362813428899	4.81315645168094	2.68932592632472	2.26657985641871	6.41728797243273	5.17954075582314	3.32716637870801	5.12117206903344	2.28563834667156	4.99183950948415	2.79566429713132	8.67443218802088	-4.71103915958635	11.5250172160077	7.58149192243005	-9.34467476630777	0.233713535897551	2.9479523854155	1.18226330743224	3.93745116516562	-7.62073652228149	2.10386223924067	2.06751174824032	-1.7075514236329	-0.980128645278692	3.37051826385028	4.55451173044357	7.0238493295854	6.14098355140119	-7.87302040658947	3.29903142451816	-6.0777613012757	3.33060688900433	8.48480750374331	1.59951587168686	-9.05677575799376
147	2.36520051430778	6.32734495737234	6.67458885771933	7	5.71280322242217	3.90883475691633	4.38368398844959	1.40388794019627	5.09648285513914	1.33333264063544	6.55035347594244	6.55137179775158	2.88054535820322	1.25473626654488	2.05299176974468	2.39136271749663	4.76344088753225	2.81265298256916	3.10463638971854	2.37006905351913	5.2409635431253	3.7476317932888	7	2.53598592470629	10.0472124675642	-5.70628382094758	8.50566209804712	6.62998460120864	-7.80943154839489	3.10086415069682	4.09011281616756	2.28231942335757	1.44251470075548	-7.83910585845236	2.52802591853149	5.36309057088786	-0.970748345507548	-0.691182568334325	4.34777496669897	-2.14023449347516	5.84796906188739	5.25801839102029	-8.08765188348103	1.69633950006773	1.11245318260828	1.41318413242662	3.96608893529128	0.902177265174604	3.88943927923791
148	6.24177451052951	3.07569888343972	2.16352486294924	2.97555084712263	4.7857382515356	3.74652593753283	2.36257980898067	5.9725471097412	5.90358717677506	1	6.65671939508939	3.77135362102806	2.39576254377359	5.26640096943218	2.5505865834826	1.29629885351264	3.90266323116772	4.63881288576234	2.86329765932394	5.25128369131581	6.56491877297879	2.5190190235184	5.6900535044224	2.57600074855577	3.913307466664	-0.700488953444213	-0.661700081411186	7.55592918042098	-5.8798769950309	-1.46336751735741	4.09804850334465	4.20084153634629	-8.40454296229498	-12.0200396665091	-0.862848087003598	1.91088274119967	-7.08292906008237	-16.1360003174851	10.0198961184394	3.52788735876699	0.671115181442858	1.78738716682892	-7.72380176019763	4.69418888541298	2.75934170837848	-3.88847060748348	3.52813025511825	1.46484746538117	-6.86594942135015
149	1.7212896221727	5.17744945318669	6.30088617311895	5.44436091055321	4.92718790975027	6.74968238197201	2.36032338131861	1	2.97277580269633	1	6.32214558395585	1.75279914651176	3.34801804332001	4.29915639967181	2.88973561613683	1.07698673877778	3.12033079006017	4.58884287380872	1.65720630854163	2.04701675813884	7	1.44856525639545	4.52103774164823	4.50305979426164	8.00830336242586	-5.44373829896402	10.0973654409773	7.91789284515541	-7.84485020753735	1.86250181884203	2.47189065451456	1.15980168339059	4.31116258664836	-7.76367263367017	-1.21466075248185	3.58482695565917	-0.0739504849411276	1.23022415877945	3.84068279999555	-0.810403820385066	2.99620861177826	4.28889088025104	-9.51430002233491	5.55726741288177	1.12734045912587	0.931383589596324	9.64267585938098	1.93275921563801	-6.60076331613522
150	1	4.43355740889483	3.85265266776611	7	6.78098511602098	3.28630721873878	1.82266565308687	1.47676497991199	5.30729016478985	2.80203014778637	5.66408090032532	4.74990047695906	1.48642576098359	3.14312790739254	1.65343649088132	1.02345525140516	3.47498343346644	3.52497189733828	2.18040256634891	1.84359226855426	5.68005676449221	3.25018633598461	3.01998307059181	7.92957590181843	5.87637860404594	-6.2070442916221	9.46792176452808	9.5253742463817	-6.46933691935048	-0.0142995595364461	3.41969759774397	-0.564144088328771	2.08512587598412	-11.8353584629022	0.0922660597310091	4.81927019893579	3.17281484452393	1.31493384326688	0.418499889854779	2.07582945792821	2.14767099578507	0.170213966137498	-10.9888004560611	-0.283228921958093	2.7464411095513	-1.14168040385472	6.11179072101622	4.32902888960912	-7.3834099314077
151	1.3381094779312	6.44092251654108	7	6.56413350524964	6.27983942124339	3.18093466135269	3.79274129521017	2.16216981874534	5.42898384665633	2.18910110022582	6.33503727094849	6.04925080074196	3.45088950612815	4.29113828531735	4.35610757384873	2.25307398496794	4.53383243556889	1.48433946284387	3.89401035945813	1.33764638239169	5.54410419596497	3.33724837971045	5.49077395893174	4.79188970257717	9.34313262483814	-5.69883048624623	8.72640209723193	7.45178912960627	-8.36161653189344	2.77551182531079	4.56140662418131	1.35732854426435	2.02514096705178	-8.22760494424543	1.62675141781798	5.36047928888096	-0.547073666990764	-1.12143909381676	4.45306842058081	-1.9851475839766	4.78525075401838	5.42574342795265	-9.17521692834947	1.24004650411184	1.4948323302666	1.66896885427696	6.92642046660284	1.54765715947405	4.00813985455557
152	6.12267672890461	6.29906366602909	5.87473446678158	4.35591447052758	3.59718072158515	3.50012310337578	1.83251484049769	6.98392695059847	5.48664606882333	7	5.23196134724449	3.20841836731606	2.62071095848532	5.98515451230723	4.14811260479375	2.79105388133467	4.66539633266194	6.26194882539776	3.43919356873182	5.33432246946579	6.1950790986635	6.20275822981055	3.36185385038254	2.45987757016008	6.16926106133092	-3.2922570866211	0.0116728686990991	4.61754423827429	-5.73206036862916	2.70920272832878	-4.19327052051813	2.88457643890299	-3.02907132180309	-6.40703104521627	5.73686845782277	10.1199803441573	-1.07210334608212	-3.33196807714716	8.36051453551302	2.74608049305905	-3.04763983866182	0.103291071139437	-8.81212477077298	4.76216291521674	3.11276544358362	-8.06032195543485	1.3160431651629	0.218346184928458	-10.2414389648856
153	1	7	7	7	6.12714551683372	3.15362135177091	1.53012136282792	4.09450260101153	1	1.0558909502609	1.37236649175264	5.30525064314438	3.10120250376526	2.18835454016146	1.36506038025338	1.95514300251684	5.07726906267091	3.64243592298082	4.09054726812101	1.56876192369501	6.08612939305974	2.45270538508025	6.25193377998074	2.97401112602684	8.90984491826518	-3.29898179332759	9.75054606214584	7.01319258939841	-9.06342594377647	3.17507118739768	2.46333159586551	2.15326761109275	3.70434381743019	-7.13800886911048	1.36417123223798	4.75011282393936	-1.08394723876617	-2.12875454129862	2.89419115227148	-2.7331192898282	4.7864051470715	5.41123431960916	-9.94681646202541	5.98112648448549	3.632634066364	2.23245191620486	4.53527875196845	1.25254238562786	-1.9635622829041
154	4.77881753119234	4.69107090969957	6.23015149871318	6.03731046021972	4.77676137257262	1.31859194894242	3.71118802648212	1	7	4.96909573040933	5.29274057722203	4.10763140067805	3.58921768901067	3.05214396852076	3.39432014695177	3.34149844848419	3.37599363497385	1.71664453499868	4.10202385551511	1.26522001824555	5.47274098885468	1.31228343365361	5.69211814267999	4.45076546781287	4.41330872536271	-4.55904089060622	1.4399490918545	0.604710615222645	-6.55246225018291	2.11832005767664	-3.32422842283918	3.57451822936904	-2.10318877668715	-4.32342330970113	4.59178363442226	9.46727746621532	-3.09945561174648	-3.58852749670489	6.94240296748515	0.111693649323806	-0.622769666992526	5.18194426973982	-12.005770528409	3.61003515075435	1.93437295917415	-1.35513251537084	-6.80912602586024	2.78108054122864	-4.64811782482646
155	1.49315269342502	4.74782107787084	5.82362064912983	6.16063861065174	6.47532845167533	5.95885712989376	6.33084197873392	1	2.55568632615033	3.39099388841304	2.18679861717709	1.49792255640533	4.83287268857001	1.65324312746934	1.61163342564801	1.12717254472217	5.96527248608774	5.72985485381904	3.88024880003163	4.39182849212219	5.22687121913707	2.15166835679995	5.4421787369672	4.88427882533559	6.90293350708347	-8.51900454708845	10.2328714582068	8.07053246208974	-6.06930050604883	2.13275677538922	2.99083347995889	1.70588879697337	-0.0706608957812538	-10.3922838382523	0.382562572446281	2.82638682152026	5.96878951589993	-0.999040129157536	3.79245250909241	1.71027537816811	3.76360427349039	3.42384215750089	-8.41187996147386	5.37686354564634	-0.00527289251227103	-4.62355984784535	-5.63127485894812	2.60075360910595	-0.244281756526802
156	3.78803669129343	6.27988394682287	6.23892302335752	1	5.88514504980872	2.27868426364981	1.91132675963893	6.72283208544835	4.63436444595843	1.59668451290341	6.69112202155314	1.581731018892	4.8564276872802	3.24418767319708	5.62512861124269	1.2072272964653	5.94799221051692	6.44308095656713	4.56678396048547	1.45578452277594	6.57948085482936	2.76091283027124	4.26297759912287	0.4192452676742	1.79553700950307	-8.26222776215008	6.37562391874925	6.7654907256341	-6.12913485571423	2.14705934862659	1.83171276864271	6.60723895848614	-1.88188691310539	-6.30947310192729	-3.71667793897464	4.33350776019302	-1.972962832846	-8.20638756789785	11.834484052058	2.04272711199447	-2.341915558157	-4.61862060760267	-4.8925371463348	-0.805626263157674	4.97325043603233	-2.41414056344005	4.1351513020679	0.98359757342629	-0.112879789014014
157	1.84635138030718	4.7030271586218	5.71627618110896	1.31325012213462	7	1.63769904130544	1.21852713218576	1	4.93317125429693	6.60346079471285	5.5365193423715	4.13499060920829	4.50519089907508	5.25709187294915	4.30744552579478	3.24053307026449	6.48460917538881	6.10520819338463	4.26395810293363	4.12060564700671	5.91175962612623	1	7	-1.23329902208913	0.241271188687277	-8.8936517456909	7.41881179649684	7.02113599428576	-9.07220212680412	0.0943176207606296	0.986920954923904	7.43165804301449	-0.0179959670951859	-7.40178162398606	-2.16092482102777	4.56129620457509	0.0744578088976553	-6.41115573646739	14.563170388741	2.8611153414823	-0.170328197166794	-3.90453221979476	-4.64529142999982	5.04998747666156	-1.24406007705803	-6.77615967589006	-6.66449676788799	3.22635691887249	-0.00706068373852303
158	5.9539301423543	4.58592325135158	2.24482728733664	4.99602474587483	2.05206725206961	1.19657191099838	3.45218874900339	2.54870014760237	1.97308967030013	3.70615234610428	6.3057188194967	2.21573562281939	6.52613386488716	6.44415723348065	2.05932787364604	2.05048362711449	2.83034309647784	6.23906699398195	1.57236414387611	1.14633331577785	6.25081860795482	1.94219993143832	4.37595316688871	4.70486756373725	2.09435165792798	-1.52534443368454	-2.24544358006083	2.20660659102959	-6.67603885925291	4.98604268095066	-0.728516345323724	2.95400310159827	-5.88096595012609	-6.35304752238739	0.902985574792275	10.212677145858	-1.3407672052023	-2.59660210211843	6.48868961118356	-1.03546526934529	-2.82705668811252	2.20830899473867	-7.81135622885443	2.55161864053311	2.48286848303259	-7.03568753226627	0.806469700087853	2.63470678843951	3.77258175771544
159	3.69279767066593	6.08692174665488	2.58634705112625	2.41954871834332	2.29569368504732	1	1	6.83547122795626	3.54847405777867	5.26980259304667	6.8143932871673	6.67325528068264	1.66295022247072	3.27044022403506	6.48035748741946	7	5.57377955918797	4.13717617463082	1.98165941610995	2.1017886102302	5.86223336539405	3.37874486851822	7	3.09880741107212	6.66273253701363	-4.21830930089532	12.5040849907692	7.3794502076603	-11.5962394502497	4.23831891269234	0.642188585212209	3.51462381011601	-6.35573230257478	-9.73773061223803	0.0337106718118164	3.64773064896283	-0.555780473507546	-2.87711895058065	11.9866000587819	3.93942344573969	-4.80622611630274	6.39160683828305	-7.27996673480252	3.5447751488813	-2.01309046162178	-1.3139639987914	-6.39445879725648	2.81548651268739	-7.09929467390148
160	3.51061799381345	4.08516198829971	6.20322567007107	3.29654693657957	5.24956736866207	2.07127510619035	6.9856275849127	2.79723888007091	3.59263336272801	7	4.78476727064363	5.3141429252719	3.82992746080705	5.98802585274155	6.76811027765336	3.47046142533143	4.63862271016804	2.95220831076447	2.58563731302333	1.49715458019686	5.1537305103173	2.29825593040909	5.77560047766748	2.16505520241348	-0.609261749507991	-7.05166495754549	5.42382489880583	7.04364349886238	-5.22595407065312	0.686142753104439	3.3818316301321	5.05989824710448	-3.78827510202513	-6.36728989825494	-6.5139434314273	2.99557772464843	-1.67772624824811	-12.0390346114421	9.62734327283123	0.0372859847973271	-3.32310431003842	-3.1333485771744	-5.2597518079448	4.66310426142188	-7.07252949468197	-6.30586044847594	0.712980282751859	3.66836780435073	-5.60589534875602
161	6.59684263855687	7	2.55000649141074	5.20894727695088	3.60672582085017	3.77730635278445	2.24274046282487	3.56743159829083	1.77399830221646	7	7	1.72457134425947	3.85294577964523	4.85243354011531	2.36465480160753	2.27161614433009	5.81879071709386	7	3.32993319825876	2.21164188864625	6.26971513947459	4.32309442633099	7	2.83303550252729	2.67829300357969	-2.88682873073788	-1.44924524395728	4.64902396267339	-9.79664859046718	2.40338367047417	-0.23710601755357	-2.91565100245763	-1.36865084802543	-7.38192512751167	5.07719721376513	10.3406472486231	-2.93992412290051	-3.34950588939521	8.90414988078687	-0.9208953563059	-4.90210572120884	1.69205888543898	-9.19392878260881	2.46811879624704	3.63494482505434	-9.73851487558926	3.02559123822568	5.79045026975787	-6.70671516249567
162	4.19347243556328	5.1223694500494	5.36635821886909	1	6.35042209920741	1.47187933909106	3.124440218534	5.52898322813549	4.16158068714179	4.50893165025966	3.09465326664697	4.68184325003292	2.14415590240708	6.5671351492638	2.62945584279353	1.25293723953708	5.52275279401547	2.59791752771603	3.83127751180192	1.93467356050429	2.74751439152367	1.34648958115843	2.71440725651405	1.28314969215653	2.04977436010048	-8.73844247355171	4.86999824234126	8.80734503172785	-7.7186963101067	-0.836677434799892	2.19392269133384	6.18330983270195	0.401971207539647	-4.95643403216178	-1.99979663617948	4.03732533425979	-1.2347935904024	-5.42638468993137	11.6649035087712	3.61909079834317	-2.71922901154281	-3.44313403980904	-3.64770192562303	4.06967631503334	2.84804841282281	0.535810108208154	2.80116377505548	6.25008842257771	2.93442404638502
163	2.26016638616131	5.44263727839257	1.85151942697688	7	6.10124468247426	2.94433380882753	1.00249017655359	3.09891755025915	3.02396241885149	4.81037735639944	6.85362055978948	1.49668606843118	2.811877815328	5.40706366097063	1	1.85722782755836	3.39354996409196	5.36988995617354	3.71163362680745	2.07156228879144	6.17749969960149	3.44782724642988	1.49014293964856	4.52597192667251	8.84352358544862	-3.79320007049231	10.9455844769496	8.25814477919827	-6.93069754170954	1.11324917975485	0.420651104582503	3.90857059328653	-0.814114715721357	-7.43612657479076	3.19382164542225	3.46167064842686	1.89933135022458	-1.52309895918772	3.97174468529094	4.36966686656889	1.82906753643339	3.77372550460656	-12.486645862633	1.05939840746998	2.38964509421355	-2.57977235841188	-7.67658515431026	1.46050835742217	-5.13257971768136
164	6.43984887033961	6.7804410675691	5.60260087432359	5.22546175350495	3.20337467508563	1.93038008765325	2.50778265086034	3.11078627277355	6.34636398166938	3.30104702906739	7	4.1702033278828	3.85931142054726	4.4140286661308	2.07461786404643	3.46813765785583	5.38187990051873	6.70409864682598	4.24278374976798	6.00300761212106	7	1	4.00501992999527	1.88175626098881	6.60469978618355	-1.02485861320447	-0.169270700364656	1.86563184767793	-5.40809026366957	3.20559063987196	-5.53889279309337	2.24427156134548	-4.09863956983681	-5.75481258015596	6.62106413937122	7.23702615714779	-1.5783309922506	-3.88654436280126	8.4091496853542	0.253193812489559	-2.13285332980902	-0.149073134815045	-7.7664671881311	4.4080099476465	2.73481912292613	-3.93599022879493	4.78615259170875	1.66629524684443	-9.25968695383242
165	4.62265130911584	4.88062754390851	6.56661020861328	5.62893929337268	5.89523936408413	5.2091295202518	3.72212048572285	2.23852878871791	1	5.60273300022747	3.94947402436323	1	1.26500378769082	4.78277564432761	5.02724793593238	3.05838333693834	3.67675656177708	3.17680120304031	3.51433691311994	3.4282655753773	6.22993277852387	2.03217340997579	4.91698897719402	5.07014294307032	6.87519126967907	-4.35579251037578	8.76344058739943	8.88997670015269	-6.80357841891404	-1.22017268975371	0.737321552724991	0.132053454873245	1.13211648991002	-9.2347906665637	-1.41909884844602	5.17043948466914	3.36996746816675	-0.979810632048876	5.59490110871022	-2.5013052823897	1.58657608069971	2.27741071037077	-7.88061836741006	4.90304970642181	1.76988812237608	-1.02714571068669	3.20714121903319	1.39888475012833	-6.34870514649481
166	7	4.09644837334127	6.30334927498559	6.96841327505241	4.32315705909192	2.09376094270946	1	1.95120902666051	5.57022491269025	4.07390640737461	6.13910853952035	2.30685434745749	2.43757071681481	6.80014313773854	3.65437775019557	1.64017484165494	3.78927269298223	6.54761286886959	3.40011838145622	3.89256902098288	6.96823170164631	1	6.78030341345995	4.21821690349484	2.08134411525481	-3.57699598586776	-1.29912646527357	-0.171137648219136	-0.599889537216552	3.35040730056159	-2.97181039086127	2.76561373293617	-4.35766073698249	-5.89934983844543	2.88626108630708	8.90734394635289	-3.82715428359524	-5.25233321637771	7.77444464794723	-0.03425948709757	-1.94109681565657	4.79851552041279	-11.7726037990528	3.45721594389775	2.65220216978021	-3.90184421497552	9.87065122353403	2.39245053321896	1.72140365407698
167	3.11366660771445	3.96850338224922	7	5.2897309063589	6.61235143842353	1.55987747567443	3.23431914502911	2.38504777712796	6.6819443717443	5.73744356629598	5.17431152749354	4.21159930191025	5.59076616970961	7	2.17513517330956	2.44998348146115	6.42509680487158	6.55955094765414	4.15897319773208	2.68178798460464	7	1.09275165190992	2.49280746188057	4.48133312707875	5.21327202664005	-4.09181085124575	2.22039661197736	1.28011187770582	-5.623882470592	2.6668208960945	-3.5491521556643	3.16874565363412	-1.65761411635965	-4.94780519708667	4.6421438491872	10.3336326514383	-3.2742291570732	-4.11887753166843	4.77679460682851	-1.36775376056379	-0.920839034611707	6.36565969102659	-11.9087563148359	0.904440146416639	3.45569809019345	-1.8323615721166	-6.4338219507915	4.4935982540551	1.58825166894403
168	1.58522447626977	5.26478878147408	6.05669131903634	6.61834574734876	6.86390988144072	2.98288418811384	1.64155378337278	2.1065990124325	1.71480020423795	5.90768230954775	4.30785799775292	1.26349633633894	1.59695762488407	5.45940559047543	2.6897894637779	1.37885138325776	3.07416142719985	4.6084998665821	1.49855838137571	1	3.67830252246738	1	4.66505369344369	1.43633312416331	5.04457487793008	-9.84666766755014	8.34878451257301	7.83118699899749	-6.1135181207017	0.739507075354252	1.80245335220922	3.83031125060264	-1.60373972547022	-10.6742826572281	3.44387269675282	5.72483253394007	-1.94652566448594	-0.870764389818814	4.19958799381425	1.78582142171775	2.69548676031249	1.51400299919886	-10.5388611863146	1.57164884039938	2.16794168750598	-0.26350707997029	1.33972298835544	1.91931979678406	-4.76410949818517
169	4.28614621904691	3.99934744953118	5.47475747152355	1.58773975882143	4.49795192665488	2.03545122091241	3.21094956117555	3.42639472276081	4.19010319318997	1	2.64810517111434	5.68306741470629	2.04876312526663	6.00779924792169	2.76257861508079	2.09745821752999	4.37781931715834	3.35777671617222	1.98925998539673	1.20048717103223	3.45293355329375	2.1039542083204	3.33402887877775	0.883906811627518	1.60576080149904	-7.68813427187684	5.17858319734725	8.9552579585977	-7.194360922174	-0.251280493446964	0.693184055237094	5.02629644753412	1.23970773090437	-6.21869796919184	-1.60819649449477	3.10068802359984	-2.90826342034597	-6.44192333597356	13.3454167195341	3.53315500267873	-2.23856925520135	-3.32805166231952	-3.6122491227395	2.33771996392618	4.18386851445328	-4.91734379710502	3.06822375837295	3.62467121415085	-9.08324679044781
170	1.45402399674711	3.32327890415807	5.47597165408483	3.58496737041475	2.61868464143132	3.7212640551661	1.48617882154081	1	5.28165781836899	1.81100433048879	6.63412436083828	5.86263700253485	2.2743252778193	2.0300859894913	3.92039173643761	2.99555161675236	5.1644820218837	5.40590488603749	4.84185671862379	1	5.07603068965105	2.56341971249164	6.6043093143591	1.46119130247239	-0.247977600097491	-10.4207447679421	4.4666230237533	5.41336836278847	-3.65775712534726	3.08581056199216	-0.176405844806895	3.55264732877683	-3.41116922394084	-2.79217458190083	-6.79360420099004	1.82790409419484	-2.22911929674579	-7.49876946533514	11.9899728294791	1.17500566643832	-1.1305449399173	-2.43880433562917	-7.133915422567	1.34216842944051	0.251699760776194	-2.24321684987757	5.85859808935108	-1.16356891529265	3.51776196755756
171	2.04261873310059	6.73711141371381	6.47965786827811	5.97007987114919	6.9389737500939	1	1	1.7363997258357	3.40640356629747	6.60849206705978	2.65463820427842	3.77895456072429	1.28367287392044	5.85653799558746	1.83128423736431	1	2.20232595553737	5.38376235440224	2.6802785276081	1.09607739144736	6.28449282550117	1	4.54852401946686	2.14853933295758	5.41942332536998	-9.27627106238297	6.87615374513241	7.42991300718199	-5.61573501932951	1.41794480507176	0.84396950200664	4.32647547762603	-1.71999712896316	-9.64748161141055	2.79532130623694	3.96034313116522	-0.191547554278759	-1.21091952244071	3.15131753366159	2.25711415637495	3.57312616554175	1.75215066430356	-10.4386685413786	-0.436810779882517	3.60206593364187	-0.193862222939712	1.58754483200713	0.855051923355179	-4.41330509596553
172	3.90613087225578	4.46125228268589	5.05595293316392	3.73649325834055	4.7188840023631	5.34309999955694	1	4.12446815305763	6.31461578656617	6.42345073276755	7	2.55795795997842	1.10652011036871	2.14130540548561	2.73912838180887	6.53973151672054	4.0386024146141	6.13737445915732	2.12249573246442	1.97506163200735	7	2.02554344074617	4.84780707042984	3.3793182035475	5.59223813414939	-3.02761566922001	-0.568402384370589	3.36852927055053	-6.04798852188433	3.61684005081873	-3.49237030941243	2.45842148804877	-4.25986442001024	-4.28316128999572	6.79439433835206	10.2192118598878	-1.71121881534644	-2.83785138037294	6.60026264508953	1.32590775307813	-1.44863086183632	1.00207354346815	-8.97881162242713	5.22450200192233	0.94795497908271	-1.40613202150798	0.733993596802619	1.9973854327905	-7.83931750818849
173	7	3.8787834333472	1	1.78266118240864	4.07107572219805	1.24153910395007	3.00736176243416	3.09783479024646	4.3229673648562	5.17789368207265	5.09202882448105	2.78180854002225	3.73918128299068	4.55503912580707	3.00483238417442	2.71279917609305	3.32642585118299	6.72331405219182	4.58456025104823	5.69271898864589	4.15403709053166	1.75445910189096	5.7611522598296	2.78602833369757	2.59879500823177	-1.05479012567908	1.24171403159299	6.90312292474735	-6.79920900164566	-0.691943076036061	2.96422853771568	2.78187208051142	-7.37632821638544	-10.7088510675372	-2.28162838720139	2.3056643607039	-6.38332031831599	-14.455682298905	9.63020860492562	4.12391819323723	-0.550172412147596	2.30947610901573	-7.41533091909792	3.13626930181124	-1.91211727541401	-2.12732860531263	-7.24198676235522	5.68675407822766	-5.18707394856643
174	6.17139421655693	2.91660049688079	5.77901199690272	7	5.86055292072741	2.15194339864646	1.54443597427598	1	6.8730331763353	2.2430169328788	3.52212736333444	2.07136722643008	1.50429386111643	5.18031593676864	4.47531187765195	1	6.46552161887012	5.76621354701137	6.05646706527201	2.22747167794771	5.86632887797533	1	6.48405218727186	4.93559759286513	1.65660062781813	-4.11880094937002	-0.488365316792914	-0.29576608676415	-1.21597018140773	2.00210794850117	-3.11305482312432	2.96049912163986	-4.22694864835452	-5.97010727928147	2.83599490531778	9.59290158643309	-3.63978650795861	-4.02795686274489	7.48769543923327	-0.936763526608722	-1.96402474310112	3.50196769196874	-12.0026816881539	5.23950719155853	0.838573732661265	0.960962136702653	2.75624961229378	1.35199729380053	1.96242957982264
175	4.31886509972873	4.4831768844542	3.36215676561803	5.36031833760691	5.47901240325592	1	5.8545468091179	1	3.01680041265914	5.45261912098517	5.65928735038812	5.12318454457652	1.13947173159211	4.9150209132499	1.7890726902056	1.26105199761523	5.24325769580907	2.49046776564046	2.67518195381775	5.02851316269252	7	3.05936805032896	5.79110106932636	2.46246419230525	4.16609271279031	-0.346816718467867	-2.62027562212135	1.43063463702547	-6.01841094136821	5.57656475068034	-0.730073788294816	2.02169642470505	-6.51727632239221	-5.25310817403622	0.286595749537381	13.3267117760669	-2.81991123482579	-3.80257003718829	5.17071748863937	-1.18822993914812	-5.48869483850091	3.51482221215418	-6.38056054416834	1.94959793435398	2.9921174296187	-5.65642737280965	-1.05781280884755	6.77302632261616	-5.43239139692354
176	3.70452293346133	1	5.91652502200022	6.03616671878093	4.40373635539802	5.97839519126341	2.51988192983886	5.9392584125493	3.95134329564878	3.49789353150661	4.3993428967971	2.05868667428874	3.51610670058843	3.07824155759827	3.79667187238855	2.97368465296802	3.89961399325035	6.47020515106395	6.02321128986233	5.31481964508015	7	1.43913862221273	3.41986236956148	-2.07492846099397	0.297819699238294	-7.75299431338685	4.24355964199618	4.34230694755704	-4.35875011182068	5.39388979460938	4.60355189488272	5.5070459454226	-3.28651365131689	-11.5522145839322	-4.39463130531661	6.77552453350256	-0.779116175997979	-9.81069736666134	7.51709904767269	0.353596432037025	1.35475896980425	-2.71242839388919	-0.767098596859805	5.33565114054183	5.36874922968719	1.67863771792839	-5.42129687014052	6.77256747840659	0.588072145744871
177	1.98009854774568	5.65130983434624	6.06662335403868	6.03997411540493	6.08169309555957	3.80430449732578	5.4532177739572	4.05791555167994	4.30618141460937	6.20312570235185	5.04568831434718	1	2.61449203115442	5.08016812732144	1.2961404495848	3.25101241425347	3.59547004186359	2.67276250462615	7	4.35348745502365	6.74273820441876	1.94422180754272	1.58720918317566	5.04869209250427	7.24288335842399	-4.6628746349226	6.3402401807756	8.10108439250174	-6.45569475063795	-1.28462908437711	-0.624471198398465	-0.762595166596139	2.16107271552302	-10.3316742893011	-1.20381191475947	3.832310575106	4.32446592714796	-0.792072520282204	5.12854125853135	-1.90451218225928	0.99196275981551	2.72968028241283	-8.77108550316614	6.37869702488052	2.09419791479649	-3.80401054199822	-1.54630116260844	6.65058750255967	-8.31781955988509
178	3.77248288769803	4.26027032147224	5.75557744035809	2.00553158304563	5.04333543489035	1.47354640259725	3.06246187673107	2.28170000937507	3.06496402813524	4.44827333412958	6.10258261512502	3.82644844101788	1.08183000699262	2.65867909513494	4.81902191850523	3.72494421738849	7	3.24552963296763	3.04619334047074	1.78752917603378	5.78818550890118	1	6.44568022012493	1.18708787749788	0.958700870083603	-6.53630224352073	4.4538543771977	7.15830125950505	-5.21207484269209	-0.142294138013567	3.70679968022557	5.48611732883937	-3.37594996019607	-6.54768196224839	-5.89989388276233	3.04169182288267	-2.78617845807013	-12.1618709566879	9.30588353230411	0.907227146492519	-2.79279234252948	-3.03049166908402	-5.25887191109456	1.26443469874825	3.24636108033876	-5.90323455796033	1.22494287424326	3.35363262624977	-4.51764564466363
179	5.54714626452506	7	1.52240069966537	5.81319370578889	2.78967369092599	2.0089068761978	1	1.43526076243265	3.78575460269995	6.72267056696353	3.45972354683757	4.64322212989263	2.75433998159554	4.52805059587425	2.79521538590563	1	6.3090478258151	6.64968441920264	3.52569673539757	1	5.41942432963126	4.7949353006399	7	2.48628353139586	2.99696034273718	-3.66650326233797	-0.698583076895012	4.1060631779248	-10.4171191424988	3.43484654115364	0.31471647592046	-3.22495537316864	-0.411167887275921	-8.01653337177295	6.01342525609286	10.3702798089229	-3.01529323374394	-2.31839193045529	7.67067144617672	-0.0520159756052013	-5.60258011349537	1.69879131750534	-9.04538462544618	2.3256740031125	4.16535597416035	-9.74817758441397	2.12902425778628	1.908536762123	-2.34136649487162
180	5.72224050906357	5.72378952851826	6.0140057805822	4.86293340431229	4.77567909102189	6.00200942273676	1	4.128130266094	6.17413068778883	7	7	2.32137797816081	1.30927300959607	1.76713870107768	1.93874938849018	5.73915153999177	3.85166788139879	5.89041717827522	2.57299724193871	2.55530631591672	7	2.25292111257209	6.23946034532053	3.1450287905368	5.7102107197806	-3.39290336906179	-1.28718770349647	2.97439904547141	-6.99124004226587	4.25961093778414	-5.40332830225748	2.44424017208771	-3.68098747458171	-5.28141154502209	5.19558088826831	11.2010240992156	-3.27665509863084	-2.6089276900886	7.55037873127889	1.83146790120901	-2.05001808342828	1.6441180078222	-8.47644729819077	5.07383598803902	1.27576979175051	-1.22645586492334	4.86316407170646	2.59760365803735	-7.82361622554298
181	5.86620546374786	4.1683236688995	3.08681358523715	6.02820710376407	4.02367576457188	4.74877090503233	2.37954671297647	3.8889636713904	5.59121080257013	5.92205152521495	2.08141255801887	5.22117651612919	1.96778878524861	5.20773032713216	3.76202293772226	2.51544211157864	7	6.96366281131601	4.56792647913009	3.82915939604394	5.75264753428344	2.39342202602927	1.69680731799152	5.66231133509643	3.45871228622198	-0.710397021964348	-0.604842027538096	-1.02265052726865	-7.24439713107394	3.45502096869669	-1.7750269670139	1.88845403498211	-2.29006060422669	-2.12918017735716	2.71477421152589	8.30388787884487	-3.24303724929221	-2.5949167332626	10.0384202159077	0.229086955780097	-0.284142812258226	2.32787464853873	-14.0419905193351	5.87590615467565	-6.38762713572856	0.604806721945306	9.80486264121424	5.87755912244608	2.76774038047234
182	1	5.36832462131602	6.98503802564123	6.99714308960072	5.38019254592382	4.66486189578385	3.71788601072404	4.7713583984155	1.21021150265456	3.25789110576669	3.53534783136763	1	7	5.13366724444051	4.39939504072738	4.24796220289624	3.41875088785604	4.94000527703332	3.73836182642044	3.89574050597683	2.18199024599726	1.79165429975316	2.21568315780852	3.16712013680651	7.54887778979144	-6.9689403541017	12.7537866462513	8.11404978733679	-10.5624243884372	2.3836180175226	3.09883182061034	1.05855712816736	1.99865254641985	-8.46137574861463	3.3899227544422	5.44140056043492	-3.20778320640679	-1.64172188861889	3.245894358425	7.73829283893627	3.49648014014908	3.16993453208985	-6.64392532674113	3.36097688610659	-1.05486752335792	2.30738462764405	2.63932981378179	1.75616909931949	-3.57373533229259
183	3.7288390490086	6.30898633997792	5.78517742794915	1.04166227638936	6.0018493460958	1	1.18483488255521	2.55993276655548	4.78589503771537	5.63291810006857	7	2.55986207978573	6.1017985865573	3.87201531993441	3.57611304687394	1	5.34205404233374	3.55926559245141	4.87711108555355	1.15376517551494	5.79816876057351	5.08711107198598	3.72079533754431	0.0897863127850422	0.821672937418947	-9.05759235736499	7.62920718528974	6.0804623427645	-6.2666661761611	1.14032201745408	0.665170752736921	5.3981800195351	-1.68344350237398	-7.15222423024383	-3.81878374272787	3.82666250047017	-2.06933188867655	-7.61176495072458	11.9813606351978	2.62253189854942	-1.55829964410082	-3.51298223158336	-4.13457803743318	1.16272957952217	4.53794815105909	-1.97073635527026	4.10130680427233	-1.41989132802305	-1.34961557159025
184	1.96106584778272	5.76024397549096	6.02824001582124	5.87175753528976	6.80101942070681	1.17560934477564	1.24008988262422	1	5.71262384457673	2.75412448888395	3.96177171231599	1	4.79517839331023	5.548371019507	3.74528462209949	2.23293672146373	5.9172910978501	4.76294274832442	1.88047392189918	1	5.28597661913548	1.20046469473302	5.76673296518882	1.3489482467788	5.05386275997887	-8.55231640743525	6.80340845674212	6.27281122988466	-6.14427603061876	1.03484378547505	0.236359563253405	3.51553348319843	-1.84998400386189	-11.2224963315728	3.18770132061892	3.70297556238731	-0.101408861042666	-1.14227192318781	4.27907838743853	1.90541819779386	3.64111655316916	0.964922435588288	-10.7257428352149	0.743712724289613	-1.21582578143661	-3.64290062708337	7.15892430189216	3.7750632891866	-0.369039281311687
185	1.99138737981674	3.4456973948019	6.80580057379213	6.67285349355934	4.96274616843241	5.03993312319225	1.52779839507518	3.17913908995648	4.49581805854429	1.04709206960034	6.60959857325259	4.30942655547535	2.41883233165938	1.85404273841498	4.17936149440237	2.11607006119542	2.67833000265285	6.23972886771109	4.20296604385672	4.68594234620272	5.14394389804031	1.32376786935452	6.28011955622851	6.21710850325462	6.78086406104744	-5.55894577423029	8.03799777038706	8.43338953372064	-7.717379863169	1.81653186434965	0.81737558250213	2.90700158345938	2.56782920319819	-8.79867444171393	-0.685952784701535	5.64647310915713	1.7758097200692	-0.344739863138494	4.86478767301099	6.22443833122809	5.15279207477402	-0.211100489072756	-12.0839471459724	-1.11659471958231	2.49256982240156	-3.89297074301021	7.48654897998285	5.52859508668753	-7.19298173883882
186	4.26653214693527	2.50726702774703	4.1250880545912	4.66058833543901	1.49724969820142	1	2.89952834471271	3.26413311569604	2.08160570399969	3.6454713407843	6.11206948959416	3.95705705938365	2.04994127009643	6.37234967067925	1.98061187528045	3.92329920978564	5.84092042729708	4.29248868810737	2.07426268797411	4.56897351742358	6.84333570625655	3.34924956048634	1.51657470472129	5.3395554441973	0.750101456307667	-1.69798198865462	4.44630661911793	7.39074418017633	-5.29520861778351	2.19024261536174	-3.74598724508254	2.70021660615149	3.79165881539489	-4.96929917225627	-1.12435265749381	3.30693458507265	1.34101834765736	-6.5533964400832	10.6490856861051	0.355500958117046	5.14646534460579	-0.328466547177391	-8.90302696972575	1.48094959699908	-2.3822487984931	-4.6135682214655	6.10179576464275	7.461030312319	-9.07306999358762
187	1.50329450950457	7	6.14611377663481	6.4974413033369	6.83593099805836	5.49826286890173	1.86227768933284	1.68550838628052	4.45888931385705	1.36946081771349	1	5.92472985434188	1.55493686515782	2.43177675046934	1	1.46236839691426	4.8386931366639	3.91016595353643	3.75733929666725	3.35414851419944	7	2.94063794930426	6.72927679663155	3.76978589959104	9.61994325023923	-3.97918637045147	10.57981770727	5.94551190040009	-10.6908121623332	2.7661261830125	2.46986727194927	2.63143489309693	4.33711446225893	-6.73564229271953	0.87904685519905	5.05890983577733	-0.613860571361142	-2.48791889113652	3.16900197225115	-2.68610344635629	4.17229256441912	3.62826926820571	-8.30650184580781	5.74100023805533	-2.52984038823827	2.93869913084332	5.76875365568571	0.439313223660719	-1.51672159691923
188	4.0730661770101	4.71814605259197	7	6.98055879258172	5.32439544357881	5.02861354430414	7	2.39805557252612	1.53121392594267	4.91502376028801	6.60851642231078	2.20315667014455	1	4.14961038692793	4.12499709582747	3.81995811929714	3.79466998531281	4.40262358364252	2.8225628782709	2.38360003588944	7	1.47195230143194	6.07515565467286	6.11361219676365	7.49635875677482	-4.42441162403153	6.99126400941655	8.86788855028958	-6.33813398898258	-0.766736082750268	0.361441327355674	0.0615285188982414	0.476249036293432	-10.2746365457798	-0.953377978942886	4.8624462957256	3.82376540970685	-0.98276473843207	5.04123692752259	-1.8748671270286	2.03240225796363	1.10332695751917	-8.23641641350693	4.78006655773046	1.01826956800524	-0.92697699238108	1.78903491362112	1.49998829883716	-5.75272874364661
189	2.91187431420677	7	6.95781569051359	7	6.22478282129446	1.78129792278356	4.62198636558826	2.09777494696877	3.94624347995645	2.66928332394085	6.49526608377268	4.52538699709816	4.13714372707328	1	5.03881436321508	2.80140721755828	5.08542568498333	1.16557913472246	2.95741630252339	2.72619057380417	5.86998551888876	3.02171148822817	7	3.24497711428216	10.4922897455501	-4.86779966969121	8.44469767311139	7.45843600421931	-8.35054252630611	2.38186599492777	4.38941191547998	1.3203544356032	1.73192769000488	-8.83855515404676	2.23446231529152	3.75698111870168	-0.910490188213346	-0.394909709164186	4.23768457949387	-2.11933281949987	5.36752995784235	5.5965194472904	-9.44114547020338	2.42294836530535	1.54867704286357	-3.21968714222345	6.95408781054942	-1.09604576564498	4.180955909139
190	1.39097483880794	5.8004226629068	2.85437031147631	6.69636368993327	6.17267054859166	2.38988188004991	1	3.58644308197256	5.57666551819709	3.5788426693103	6.67790524086283	5.27729483065853	1.7445861363258	3.42943568232542	1.78769775402331	1.94003156665445	4.4509440129663	1.67008343657652	2.64407799139395	2.32172175356271	5.69413919394031	1.19675086459517	3.80356485317134	7.08163519562381	5.45778312983376	-6.63247605400905	8.42024861887512	9.48721030065206	-5.78617638925139	1.00431695115301	3.39008338245305	0.479247611965755	2.235223316487	-12.9826409885611	-0.525616799912259	4.51775405165048	3.0816793575797	0.988722934862761	0.318879340869309	1.87335875952541	2.22207186545019	-0.389584707876182	-11.0690290683412	-1.22214536563927	3.56622168950779	0.275126156532399	7.07454732595359	4.45637079963248	-6.74319435454105
191	4.82749921761496	5.83225291612771	2.83677392813262	4.41864345067208	5.53736948395846	2.36947507861267	5.37292283354709	2.1565614830468	4.02701776921011	5.23219094110369	5.30149525785692	5.74633922062892	1	4.68987843511685	1.32565719398551	1	2.56221587965915	2.29655496036221	3.7024281078476	2.54601587185419	7	3.46369629460582	5.6456657330449	2.88725398556511	3.54638071370505	-0.657089378468021	-1.9008607742221	1.80106481382542	-6.50210193513193	4.51821921275101	-1.53131436431406	1.94830086199543	-6.33983703955877	-5.60669296076808	0.344630852692301	11.8995172869995	-3.51206390446081	-2.23472666774001	6.25545071619068	-1.22032968965496	-4.95275439896855	3.58702640513172	-6.75950044504336	1.92568863881804	2.83514413490059	-5.59860079045354	-1.62424112708649	5.94920440817079	-7.62765720968797
192	3.49053021985673	1	4.93116855819098	5.47862388607242	4.3618989412986	7	4.71228703960138	6.39567036053122	5.90052667553752	1.47495466629517	2.90546990494721	2.70284710762086	4.42005653952439	4.8467826857496	3.76643409637933	3.14788672009536	3.94670392773368	4.81480819988726	6.68973279094509	5.65953203954642	6.14566314923156	2.74727543544003	4.26033078704254	-0.826853803407037	1.51064525142994	-8.35849876739449	3.30372262195079	3.31290923180388	-4.62853929355296	5.5611415021164	4.24527764523022	3.87089603226486	-3.40411386346619	-11.9156197156414	-4.17815281218384	6.45508423116467	-1.29671131126213	-10.4090023730003	7.14881829227731	0.958313278759965	2.46533909848417	-2.83000853832922	-1.29396130469077	4.54754273438436	6.28305422149486	1.24687959593603	-2.87569883503156	1.42773210606085	0.835931980371683
193	5.38495904431738	4.30333092507312	1	7	5.8070377270083	2.71804927815088	1	3.38570128586393	3.47925460327581	1.78240022803954	5.01517930498995	4.17925082840949	4.02869375262509	4.9637936194001	1.84737628386408	1.78469048094605	4.98555762335955	7	2.72112210064954	3.78019273639027	3.76110623799237	3.29483895266293	6.1536250672109	5.8792946515188	3.83790531882552	-1.98096336166548	-1.51472708832787	3.05560546602773	-7.35858425845922	4.92900937667993	-1.33457325069948	2.27400557633608	-6.84069587529062	-6.53032392805202	-0.286833813820479	12.2690057857859	-2.39432373463028	-3.24790533377206	7.08332531840348	-0.964254450286524	-6.23080576573408	2.40423003664419	-4.86568315754696	0.40083682643339	3.44541859304956	-1.17790737076734	4.43376641869304	1.84827738870582	-4.30668528126586
194	2.9309183870347	6.3173404387909	4.16837527732304	7	6.93232187932579	5.60498854475351	1.34182885529737	2.83548597773726	3.3325013257625	6.24377565139715	1	1.92401883287254	4.02184683809966	2.59400005318082	2.2211198826103	1.78855366609918	3.83718984825441	6.11989357387361	6.72884023248638	5.84278218954524	7	1.44101736686672	5.41146741511362	4.14136974412759	5.99179274827361	-4.60775138282481	7.51585387977543	7.3414272813423	-6.83736302166501	-0.54003615890327	2.54097920938845	-1.72043258567562	2.86223210336044	-12.2687595254503	0.568347236872736	3.2660152936056	2.36975186078261	0.864775068199107	1.54875558767989	2.48702751777887	1.61392259616882	0.391911556029117	-10.1106815788959	5.09526332243916	-1.53007348532686	-5.41478956373724	3.19320708887206	-0.000346305738173014	-0.40994760310767
[truncated: 74 more columns]
