# Supplementary material for: How Are Mate Preferences Linked with Actual Mate Selection? Tests of Mate Preference Integration Algorithms Using Computer Simulations and Actual Mating Couples
Source: PLoS One. 2016 Jun 8;11(6):e0156078. doi: 10.1371/journal.pone.0156078 (PMC4898694; doi:10.1371/journal.pone.0156078)
Supplement: S1 Data — Newlywed couple and agent-based model data analyzed in Study 2. (ZIP) [file pone.0156078.s001.zip › S9/Euclidean Model Data/Euclidean Couple Population 11202015 0508.csv]

	trait1	trait2	trait3	trait4	trait5	trait6	trait7	trait8	trait9	trait10	trait11	trait12	trait13	trait14	trait15	trait16	trait17	trait18	trait19	trait20	trait21	trait22	trait23	preference1	preference2	preference3	preference4	preference5	preference6	preference7	preference8	preference9	preference10	preference11	preference12	preference13	preference14	preference15	preference16	preference17	preference18	preference19	preference20	preference21	preference22	preference23	preference24	preference25	preference26
1	3.40825726907283	3.03207845180488	3.63157141921468	3.54788461172496	6.86247994895228	4.66677354202836	2.08391704418821	6.01327192148917	3.45175228538308	4.60598562244841	3.23467819171543	3.49868611932628	5.65044859701007	5.61310546835575	2.22972166081647	2.71368233291097	3.06745777819713	1.55641327819901	1.95677327749495	4.20387527018691	3.94014740527414	6.73622272128996	5.27791959042203	3.76213850100754	-12.3772807312821	-1.07293445218761	5.26017539919668	4.45469577968799	18.5758596924792	13.0632644123991	12.520578833343	2.11399723167501	2.89938823234948	-5.28377309054464	8.1394409497255	4.96716674873118	10.3150937845692	0.576139782019943	9.51224417758103	4.37135835439054	9.14418190571659	-1.14778180742702	13.7524546964393	6.94582310699244	-12.2461039965505	10.3216392975961	3.8818272557208	2.93187686193789	10.5474701730628
2	4.80974791541842	1.95481965039821	3.96616425685847	1.39002267328313	2.13905940347924	6.33921942705922	4.07068803944346	5.01682966028465	4.44826143346352	4.01505295446377	1.57083912834677	2.0690339245073	7	6.27954817216641	6.22771134006116	2.76296771604839	6.28775602919738	5.53703829512223	6.10281548014806	4.40204864732445	2.26562875701948	4.95845094748229	3.23382471973666	3.90298188826459	-6.81847610324786	-3.62424473064549	5.43722480961214	3.45456002627945	-3.97142152233813	0.558320850084723	6.74399057527218	3.22786452206477	6.40412169427134	-3.15827515979254	21.2390265262046	3.80212302942272	2.58253722953331	4.57667864311567	6.05473532272303	8.15828050905819	2.2303032154648	-5.6642166604108	5.79731607263768	5.33203967382623	-11.4505370974889	2.15361053340041	-2.67972343859653	3.19173314798728	15.336310966091
3	5.23345038167016	1	3.99401998437977	1.72115286428178	2.1258665888427	7	4.47669233862496	5.52346530562366	4.3521131940005	4.54163078707164	1.12890004567088	1.43152898576927	6.19101412710832	6.28773248288273	6.58296510976334	2.37407333389036	6.91829216270072	5.70891552541019	4.44798487516154	4.22629614101651	1.0419158277339	3.65438573716083	2.98395866802391	2.68523784425151	-8.01274834750047	-4.08655583327316	5.58925302584313	3.36357217165899	-5.22417853534697	-0.0441832748999615	7.06202244786391	3.41489853291915	6.72077853012743	-3.55958740699708	21.0239422648975	2.86971342062646	2.93625256129376	6.23793778930849	5.62152848239216	7.87401730721608	2.53744368004027	-5.27425682091596	5.80109169275805	5.82875150295067	-12.6397557905523	1.34473120620155	-2.85852207595288	2.86610165329029	15.7301718353311
4	4.45797931219387	1	5.54249741053804	2.02297097067356	3.76477965699368	6.46999179883031	2.82544843226614	5.80876580982737	2.37295178708236	4.36097620755049	3.12581445638979	1	6.21012945268448	6.14789071283773	3.43605899772057	2.15165109103531	4.03952678875131	4.49345240330871	6.70029700967429	4.2211045776678	3.73967553419266	4.9930135329631	3.56541803989638	4.41525108712598	-5.59775657134442	-3.60799580832707	5.36785416060236	3.3135292767787	-5.18259516804596	0.52981601436023	5.68187951462552	1.33528178430324	9.84293879489336	-4.99647599504466	22.0299263417812	2.9650718832789	2.83032129275383	5.33188382408085	6.19088893739778	7.67209832778489	2.74810967616863	-5.96824216467737	7.51981885955491	4.85326977306544	-11.9033804758559	2.21134317571192	3.63018576931668	3.2453431367191	7.47555672514065
5	4.87526361544094	2.24249169650498	3.4430776028444	1.73010020832671	2.04564569044412	7	3.29456215424996	5.49049634712276	3.30273920557317	3.2378924403545	1.32613170457792	1.31512943409201	7	7	6.82304741989378	3.26033171494397	6.22183371926441	5.33996759925164	4.58712581972881	3.96903284902159	1.19610893474683	3.4006583795075	3.89723463677532	2.67176487201485	-6.61998038340368	-4.16059342221604	6.07530024727389	3.63216192631912	-5.01831985221909	0.573343387924427	7.28094113031136	2.94677266606955	7.66810946057481	-3.61745609740455	21.9306332350652	3.02425473649954	3.05999725109098	4.76017468249232	6.86686013837132	7.41707747488174	2.2246630917416	-4.97974642979193	6.62113959187409	6.06635564913928	-12.3312649967727	2.74918567532256	-3.05567876542236	4.01334258087693	16.1146274015435
6	2.5831285207965	3.93456553282901	3.39885338315546	3.04124625543339	6.16509761231923	2.9036503191777	1	5.87843379653251	3.6232981705436	4.86825664864797	4.66858002520405	1.69881465415091	7	2.61018086193578	2.75861357589697	1.13392529056551	6.7009809730937	1.22224935613532	4.08436344678529	2.91916451173965	3.13329285114944	5.69682972317756	2.05612642859266	3.81540664472494	-7.22651296242977	0.652228989764103	-0.226824648540164	1.25458743448991	13.4259202710313	8.58992963947123	16.8368501974496	6.52675137096238	3.34432461388187	-4.32184915333895	9.91055321778375	4.86793360024682	8.32058759157123	2.05469379598159	8.65352387566148	7.74939061856945	4.56662917851053	0.769634907273982	12.050767676554	2.02278601989661	12.7944644016586	-4.72187455241131	3.76408612899548	1.60153201578308	9.61062430295023
7	6.4587383470653	2.05933654983983	1	3.44592214773659	6.54121021298591	3.26287370248831	4.43049221350511	7	4.94146337469143	4.81264755140976	3.80766986193286	1.08299431579004	6.65021661620939	6.30212155887865	3.00602472194787	1	4.82456831079423	2.11860318382674	3.8127826300573	6.05093595536819	3.02973067181746	3.95793551624301	5.16271072106032	3.427533842346	-10.9312762602313	-0.795333560466064	4.59842017667779	4.38281684066323	14.2294280647738	12.7549533610092	11.1408424630966	3.92056023508181	0.212848773841746	-2.25271464403476	11.5336399760456	6.37781165862571	5.29383006767846	3.24561726705113	8.81074346293403	5.42426777749259	3.20072717840974	-6.73378648607744	12.7461060106626	1.35230364279087	18.0358341925215	6.99049303922185	3.22727635318966	2.72491783589008	6.52543994218902
8	2.74543479798604	2.29089243539907	6.41118708674129	3.56512167756956	2.96307448482942	7	1	4.52736396752924	3.93803547883205	1.30579215769475	3.31981722310013	1.05362693080268	6.15598122223719	4.35148071646738	5.39737954242963	3.20305738300858	6.11687485466424	5.26007563662281	6.82454614057577	3.50996058189804	1	5.07961825580393	6.19414450782556	5.74094196906387	-5.92442535638935	-0.669706788691508	2.32598797381677	4.14658387585214	18.5783393996295	9.40879014650197	12.7211731530581	3.24381884975883	2.34570237477696	-5.98789935324898	9.39906621729907	2.58111897859034	7.35877197539274	3.46488124892541	6.65377515413752	4.08810511082231	9.80658486382047	-0.984459387021435	14.9449080614735	3.35618470675366	15.6223718486251	8.864327619976	3.48477148567745	2.13601759962632	0.0900729080719893
9	2.96300885818767	2.62206357768727	2.15953780111664	2.05101390161698	4.97760372885008	1.84869866331679	1.94122777270482	6.44365424261126	5.13776734264067	5.8806510440683	5.37601333075241	2.81728359908079	3.89136246112243	2.89623261554526	2.42536874936368	3.52529310628557	5.62268404705841	2.65122263144599	6.47622709253512	3.77898271996704	5.52955332778941	3.02507590231042	3.65124138866063	3.56318079254412	-11.1164837492892	-0.59068784311298	3.40389068413072	4.05828877665417	12.2961714510911	11.9122095796231	11.1066144742736	4.71893027079873	0.218696711696952	-0.729675465452222	10.922196501006	3.89639560739477	7.42449704770265	2.99859323348728	6.48457175430532	2.57161371772969	6.14166636035361	-6.03489418515215	11.4510005510245	1.38900831681008	1.50265290574125	-3.72299307554074	13.7714125405592	5.43638155670596	3.07937621541362
10	1.03734874503107	1	2.20241180011832	1.47523540129256	6.41091850207925	1.08038579098032	2.75549024684763	7	4.24819738107865	1.28744830827043	1.14285713769953	1.56485410200352	5.00394710055525	4.46422146472894	2.00026427132492	1.20781427047972	6.41132254796981	1.6849278231983	5.05340691761994	1.42388029998727	2.05513162523321	2.06424103835731	5.47429065694825	1.51637269931076	-12.6986648910475	-1.63541967372929	5.4626106099327	5.89323642628346	16.4682088978907	12.3158979716407	11.8105310582595	3.98295589406492	2.97919913523438	-3.36254105355373	10.9111432172735	5.14291516864712	6.86093899558413	2.37835070508767	5.26700321406265	4.50190858570577	3.243667468265	-5.39898988722374	13.3403984144222	1.54778277539639	-3.68725005048832	6.46870697995343	9.33411739245508	1.85869435212403	-1.82751859635848
11	4.03229265205497	5.98940250803661	2.87073231632898	3.02406210100999	6.00458997839056	3.94007057474894	1.53468175174602	5.81302678826084	5.59646933550293	1.72922054581132	3.19372656112372	1	4.18828113954165	4.32057724151234	1	1.35409912533233	5.92819452259336	2.52035949249939	6.36366480717399	2.22005825194514	1.19806176246376	3.06652313556423	3.33626205634879	5.11467582774787	-11.9751447293583	5.27555728397324	-5.65256794678289	2.24719676367371	10.7828910143544	2.21125127769329	11.2451090418565	5.82932833676951	2.8175037311297	-1.20696362650116	11.4863390187517	4.08325048762192	6.18768458280363	7.22584392242107	7.64791273613721	6.87858248651855	5.22543819758919	-6.91842148008203	15.1193398364337	0.502128868627963	-4.18784192452796	10.7641419414254	5.30828600276273	-2.32271741055023	-0.731431573088102
12	3.54640277183257	5.33087845230264	3.57061894208775	2.65280076385374	2.76770647355594	5.48328573920232	2.54751345527263	4.84426435561237	5.66503956301087	3.96288835863927	1.73626885116813	1.70000083530908	5.29431410081363	7	1	1.37826858330265	5.17504483063245	2.37579775343072	6.70237917325611	4.74486522858501	1.25521497384694	2.0327439216702	5.67984645033509	3.65805492191042	-10.3129996177986	-1.77004991706894	-1.30558976759675	-0.0341169758527827	14.7198065029906	1.15820783514508	9.05213427424307	4.43869051757681	-0.0730037982806244	1.30817825290053	11.7583391609893	2.41682798702594	4.29353955048833	8.13528234019968	8.78896057729447	5.59234401757896	1.44166364849748	-3.83409185099649	17.054646804969	6.58236434388673	-11.3847230826067	9.26777781578568	0.951143081290684	2.28145386948329	12.7691944578134
13	1	1	3.34722206510317	3.04683709454546	5.55030976280194	1.09744072977574	2.83854186800141	5.53553765477242	4.28088952932412	1	3.34413501025106	1.17188000555771	7	4.32291085834959	1.11049337255267	3.15267246074087	6.98269221600284	1.36906986030031	2.17437512381905	1.39330800435725	2.64192732323478	4.440888660143	4.47712235917598	1.45027174004911	-12.2199663352263	-0.890016884263514	3.37714823261252	4.87920753933859	16.0012909073077	12.5118147158492	11.0680782595888	4.20444924702545	3.48866846915762	-4.16511725991356	11.0635098370062	4.51833241786691	6.66883395378129	1.57360817694091	4.34047086711363	3.32635842668492	3.82117504452688	-5.50935634826033	12.3091835141403	-1.43104949723842	14.3489842569588	5.73449831811003	9.64133738305824	1.69030208335084	7.92139946984552
14	4.21898335039225	3.79740536134143	1.48538014433011	1.45356466139333	6.99341733164775	4.03124401148159	7	1	6.54385379009583	3.65185415013125	2.86913341928875	4.66894601493657	2.8323512004805	4.60679744446649	1.95684095791691	3.56061718206258	5.21362805786316	5.58066772967517	3.26491820945848	2.90606731396009	4.77539541432174	2.44672104087537	4.09436056550715	4.38432976199851	-12.7886751914605	-1.91583488081589	3.54465240057923	5.4967578164758	12.1885545427766	11.8443865715128	10.3766791394486	5.32013365507745	2.995300962712	0.565350905473069	10.3235899866163	6.27902026424472	7.4966832154999	2.25080813435648	6.29390738535353	4.11389368504322	4.64053658758896	-7.45730236191205	12.9181872718615	0.627036403768555	14.9038705057691	12.5474037948095	-6.37382913761763	4.66133334753179	-1.89053941557067
15	2.55821828933487	6.2341469850288	3.44379236946178	2.62971958710606	1.16984738495376	6.74200249569002	1.47602586046215	5.83481538489607	6.387058771987	4.56433512790009	1.94040035672267	1.82907170749333	5.69982523159608	4.72220062349778	6.82946403406052	1.70938885755864	7	5.83806964640981	5.28255979520354	5.07326573088093	2.96494538321326	2.31098191135718	2.42691676659048	3.53270208037894	-11.2872620604251	-1.71698660160288	-1.61399742270106	-0.275562296252594	16.7542862403384	-0.840447083102714	9.4423037089348	4.40485915544646	-0.533229962901449	0.84849331089379	12.9644097526387	0.642866694784935	3.83004587569145	9.39695380430088	8.92539454876625	6.58298761636004	2.1332899156797	-4.66629055716024	16.9778528873082	3.01081931556979	-10.4465344026615	11.0471024381837	2.43915512859176	3.52258038370908	1.73275514395873
16	6.20728759217979	2.45900950127476	1	2.42850696702027	7	1.85652762598045	4.98075842212567	5.60226466128148	4.17530837271726	4.87388158945931	2.40709295331165	3.9456233241368	7	6.74098582195588	3.09854653807677	3.32534437658706	4.84833680074709	1.76262789833191	1.37787173909568	4.78949225728179	4.5563595250567	5.00926876977818	4.10933037623504	4.13152908185128	-11.3739377472709	-0.16792754115387	3.93080679806987	5.16322911506036	14.3482358652907	12.8352719515781	10.136444859227	4.03916745958202	1.01932839783996	-1.32832604796954	11.3723630752457	5.98222038580619	5.86909193719735	4.22458019237617	8.26777550554862	6.17398100103669	2.87921651585374	-5.39350998004918	13.0544210437258	2.03281894602439	-11.9549736360033	7.06040779774611	-4.41628845282217	3.24190313911677	5.40667501883609
17	1	2.14901867219586	3.34240568437217	2.63813266153489	6.09477591966627	1.2297853328028	5.92852515720779	7	3.97092926279439	1.50038440900402	2.99822533499674	1.02139311374113	7	6.23741902156767	2.40551799271699	3.75331573970927	4.87641443469203	1.6491675959533	5.03491951115172	1.39517929554712	2.58614498542389	4.2441007599669	5.06575485229398	1.81194514920604	-12.8954996856001	-1.20816103207569	4.13391145578767	3.97910268864711	15.9670352146813	11.8417544721094	12.3712003486292	5.02989398176209	2.49239625389014	-4.39711852300188	10.7163428668215	4.55474824098307	7.4470001872638	1.63342692434269	5.23972290975856	3.39276842155599	3.95991761103098	-5.97926116250539	12.2412816245349	2.80518846661154	-3.89478901864604	-5.32737227459976	10.0917718187958	1.78853819056812	9.95313578502161
18	5.58080654897177	4.6459214016863	3.94934289419322	2.31400769011731	6.69527949140988	2.54700236732169	1.5717327277603	4.40881284374566	1.41758929188327	3.45922120039564	3.35604741011102	3.95114470324876	6.56937275997895	6.77149603716012	3.65639814539972	5.34095728251895	7	3.92131432576255	3.31746417095582	5.60005078191922	1.79357661893872	5.20766045405369	4.83602551815592	1.53457355372625	-12.0120016397967	-1.17683663839859	2.64191837079525	3.17685476380065	13.8537562971375	9.98109491291616	11.5607708812756	4.97224660229547	-1.2446550818072	-2.41872590324386	9.86072717958221	6.94472216635317	9.33286214893376	2.42469622399886	7.28561653083967	5.7061799828743	5.55894857321665	-4.57113804733891	11.582705253119	1.71728366973773	16.8676379035987	9.93763794302708	2.66230583129647	2.78063517474897	10.3839960601651
19	2.27677309307685	3.32564236805896	2.98652163123578	1.93076980013186	4.80756218273135	2.4767588391142	2.91472439266799	2.56401198851889	2.47407512440961	3.05496777187324	2.94673532379128	2.61474539645062	3.43472992786844	3.9319867692677	4.15408992947064	3.00449532181268	5.3345051848867	3.68547819506671	2.95208620000201	6.69016010215084	1.69469491865099	2.0210982058039	1.10304441494057	6.54203780404268	-6.98984586086466	-0.868715299018122	1.59037325930968	2.52479578124018	14.1762835799647	6.65321806192413	16.1928782356716	6.37663227161749	2.07165182985372	-4.95714464379651	8.50784705926468	4.79895385174626	7.50925389249142	2.52847210260085	7.01237439044437	7.72985596812494	3.54014969470754	0.778651828438497	12.4264520086372	0.830061709303031	12.7828896538216	-2.69074254667303	9.8433495041812	2.71599259772299	-1.72352159660957
20	3.65558842036774	2.72053528180209	4.78154894600073	1.71505220536132	7	5.23470298966654	3.16959363605355	5.39283890436547	5.87888036661887	2.17569476754693	1.73796441383792	1.28783839680306	1	3.39894844417579	1.49810631991512	2.51234219298755	3.52768734797303	5.56464960074179	5.47212086272209	3.04851020073864	5.22600957763143	1.59317709499251	4.44907354316509	3.55905324637155	-11.6651175184826	-2.33125033196999	6.56280650340475	6.7136054326091	14.4939241361115	11.6085823603545	11.7922046510086	6.74980576281485	-1.28128971167044	-4.6079239847869	10.7143432148667	6.11296422748095	7.71296774173351	1.7589532733366	6.99112647316228	6.54343719472023	4.22508320446519	-4.09585976968871	12.6043735274932	2.18920440243527	-14.0198529687311	-11.7890306665099	0.457988480360268	5.13475735928966	2.92078850112706
21	2.20419339652537	2.96460657093044	3.25022612627643	2.20912124766214	5.30822587974315	4.49218294731455	3.05548459853431	2.71328129890008	2.26897842616554	3.21116971398085	3.18122074922421	1.31284704476311	5.06498752618775	4.72392388822102	3.51123689021564	3.21038566615001	7	1.28984912026937	7	4.41919167764773	4.35862329763127	3.75976936248198	1	6.19046208721686	-8.56092817003332	0.695082467074874	1.65542091184664	1.12334476230891	14.336282679598	7.13774528381628	15.6341206079866	6.32077472354856	3.26901294977	-4.1991494417858	8.20834136792647	5.24601820905599	8.38383760796911	3.74242034302017	7.04174394437969	7.53336192266729	4.00085656433234	0.768389751190671	12.8015357958482	-0.161145554057473	13.1839961744826	-7.7505328592671	9.93116341423354	1.90567705562176	14.8818805570239
22	3.78030244603113	2.29058895019055	3.80546624031919	1.47662491442554	5.49741924796995	1.66213555697815	2.07386259949312	6.46431073509981	2.74193595951441	2.75148959487714	1	4.14052244387235	4.57506536822109	4.12148240036815	1.83436073501941	4.91661560762941	3.22634207750767	2.74733066604712	2.96131357334623	4.65746992225092	1.43312107083517	1	4.77788913810516	3.15890173400527	-12.1126646576232	-3.27712524422105	3.09157596754797	5.2774252399781	14.4568648066629	11.5398978139923	11.7211128784965	6.60018518025412	-0.0701436953356627	-4.92164774667761	9.56033934208051	6.28029840711804	4.51581205802537	1.31594937104333	5.7247347928302	6.11984502754688	4.59724567421561	-5.28241192001957	11.4251226152193	1.42244272807369	-8.53575468856115	-9.26894212143408	6.80688497521215	-0.882312114861353	3.72509301975697
23	4.13884196815457	3.47214813972479	1	1.3662528972284	3.91890149476078	1.18336430096297	1.23070237382266	3.88370283987968	2.49278818921076	3.79391617509674	2.19582952818134	3.63352881155757	5.48070935896322	6.63914616695137	2.03828844358369	5.76897568371848	5.53287384632648	3.8847587347705	2.86202431162963	2.38413582224915	5.34693769781712	3.20513750836194	3.90053623603942	4.23626277313468	-15.0656625483772	0.0031290493038921	3.24460365366719	3.66247981195948	12.2470096724046	13.5030211610515	11.5330734521002	4.73392586772889	0.608782593855404	-2.80541451022691	11.6990502502582	4.30034187091142	6.85020433417975	1.79944428084637	7.35163939443836	4.04790757006856	6.22093152252748	-7.73762341672503	11.9183111359896	3.43456281224373	18.7492133862154	11.2006947891487	7.43273756491969	4.92389059579498	9.59942380516921
24	2.90847177768088	3.03033624953687	4.12513453914498	1.24780653526386	5.16201019717151	1.50894917636222	1	5.63136446311679	1.05116469501522	3.15136906443923	1.00537281538702	4.22335941639929	3.94024335550584	4.00830376183739	1	4.56185602955579	2.95056188576921	2.22981777986022	6.36747580193056	4.7350243612158	2.94392203710033	1.8372797017643	6.06972648800876	1.44389135006388	-11.786340005709	-3.01327828116494	5.28218492397723	5.79538043552988	14.7758447616355	12.6433983553814	11.4084333393906	6.88666478747536	0.614319641778676	-4.70593775563203	9.94961450430543	6.85898282849218	6.05725416968382	0.569733776013191	5.2218049671332	6.87999920048551	5.33953388966265	-6.15823689550438	11.8910636995231	-0.669019770081108	-8.65715925679817	-7.0412066011918	6.46037656102341	-0.934990294704876	3.17206119434625
25	2.38931400584359	3.28838230801105	2.32087608430047	4.36128978626108	6.97514668357185	4.91861634486015	5.11579113879764	1.90712982890125	4.28149004917965	3.90655443567766	1.9208272804229	2.19118243046002	7	6.5350954836325	1.0542660930523	2.8849943434861	6.92778659120118	6.24766391563975	3.13074878243321	1.91200333267561	1.49793148544004	1.36789192304177	3.64869120265682	6.03107893878445	-11.7240682087643	-1.10821762553219	5.1522982328186	3.73367449479514	3.25103150516207	10.4229859415932	9.32035176142017	0.700076338769853	-0.331662504006946	5.41434310484322	17.4814674279479	5.06286958434754	3.18023228641642	5.16562355063933	8.85747498558945	9.09977337261353	2.72761943095587	-2.42038563917308	8.65754954878102	5.9701788701125	17.5038342189475	7.10140648546733	1.49409631895117	3.95147549415776	13.7669213804452
26	2.72780229916689	3.49493750434106	1	3.80036599745073	7	1.37369222570107	1	7	2.59142462869072	1	2.05116513478251	1	1.99581869815976	6.89557134645938	1	2.49639051220782	1.78476390702696	5.17599610626998	4.41502629880072	1.83416482570552	1.63414046755279	1.18182269355922	3.47888133801625	4.68215667574795	-10.7894934239755	-0.282111577595828	4.50561617054063	4.84895820188787	14.5906122985396	12.1047534955866	10.3974167242506	3.36378354592193	3.02910407533908	-1.76545142890749	9.97632866743235	5.79425328951408	7.2634080674862	1.09831658491836	6.96110148321845	4.28665902821052	3.6016062939061	-5.95624934612475	12.6953405090821	-0.462247028531451	-1.72108717706682	7.7139138678548	8.98989925830754	1.54959569729361	6.11523337361005
27	3.07220991320452	4.46965509631692	2.23821361454828	2.22733399458345	5.98452150670208	1.56176750432781	5.91835136398567	2.68461879261344	6.65569017769285	3.49225371374493	4.47597280950018	5.74583058214376	6.46532096911356	6.80775137135307	1.28636001487525	4.52245149152057	6.87376856440693	2.27172938670426	7	1.90346083162277	3.15517326314912	1.62976412314007	4.87856650015503	3.51064011538737	-13.9495061582527	-1.44667439895949	3.89944301704637	4.5703220464399	14.4873446248409	11.7128561436461	11.8211022911398	3.99176697427716	1.59419786620976	-2.22388018573029	11.8803637733229	2.67927634912177	6.5340029341677	1.44183296523874	7.09650896486157	6.13901674492115	5.78405300052276	-6.66792805563318	10.7631330422299	0.409440670434198	13.1490092810133	-3.12165540106561	6.03964753545786	3.53876262247339	-2.74916450162924
28	5.99757020920795	3.26645871996074	1.12814970218896	3.83884236170629	5.80168379688518	2.30448526009173	5.06154052335291	7	5.03320979626703	5.63023263639856	2.91074278131667	2.37740733658711	6.76515454816747	7	2.87192390389925	3.64253281852364	2.9169613057553	4.61819189226236	1.23469571857946	3.96102674051588	3.27743026878844	4.60718232494235	4.61950404567152	2.95036765420578	-11.8838336052852	-0.173390390603835	3.20537905858547	5.04983736138698	13.8267295291415	12.9892443831901	11.159610521826	4.50210582974275	0.344689065119281	-1.9977203316075	11.8044201505164	5.37159034839776	5.00030082971623	2.94397855449241	9.02364021794035	5.6236925175839	3.20773703576398	-4.82488300571347	13.5924258016364	2.47103797004843	-11.5131619017885	1.64731306183402	-3.7337253172714	3.45980469209804	6.67991399656527
29	3.52878679123307	3.14481560404677	3.35928733933013	1.05055424315265	7	1.0202658335243	2.87462223471818	3.47781538055431	4.8437287163433	1.68135871369398	6.07378282744391	2.07307226351721	5.25549360786069	4.11023463649968	1.48532342061852	4.24163875182997	5.3027550210815	6.27942263112873	6.01402025326216	2.55479979525134	1.96810254032253	1.46462663488291	5.63596832862955	4.00762241435011	-11.7910688736677	-1.83590051551526	6.4517899931714	5.92511276133274	14.0714212212033	11.0584907824907	11.8401966088949	6.41121605753486	-0.648635846476479	-3.85207181369327	10.7185942433091	6.53937552472653	6.96059555140186	2.52704180915849	5.71598363195251	6.48048299609495	4.29765749353977	-4.90456566525628	12.1286403866583	0.648448333426516	-14.8967794682928	7.51003542648113	-6.16855573700416	5.56583987151186	3.66230322678156
30	3.80955331861215	4.12686353824718	1	1.35580750192209	5.67524341756013	1.31155662263571	1.84278265996158	3.50545669069011	1.40939537477711	4.58217502873158	2.2038129118862	4.79316324976238	3.60038871579676	1.95856626937352	1.04670872200528	3.13697625855931	6.09892745584773	3.07647330283128	7	1	5.47618446703289	2.44552421041834	4.5658000856684	3.81927037496579	-13.4876675322605	1.01839974812444	3.37291701787162	4.26327369093435	12.0911034354985	13.6023174361341	10.9305719248309	3.96381102377447	1.04913280226951	-3.60235150086154	11.1093068272841	5.02464021738439	6.28875157048069	2.44781511798798	6.52624536983487	5.86181675000971	6.17451051624341	-5.61331857101412	12.5897515833415	-0.670729564424547	-12.8753634126482	10.1348984942096	3.38671606410821	3.42177507302506	5.666049547003
31	1.44712080547134	3.242021613605	1	2.40977122759769	6.43994002822021	2.48494578540415	6.926419643315	5.40319096713443	4.72901972588671	2.14258572247024	1.84932016956066	1	5.6218938543437	5.91736932516994	1.01294532011847	2.21906540793585	6.84257529943294	3.89560818725402	4.34576177730327	1.06766017804529	4.43380312337473	1.94677178213492	5.45010609231676	3.83328250803204	-11.384965217961	-0.565290135884546	2.15722214016799	4.34982264046444	10.7730838921513	12.6673843189175	11.6997551199203	4.25796274140312	-1.40698929450001	-2.31063573706615	12.2761951152964	5.5652693625478	6.37537826340595	0.604448146105444	7.53787180404808	3.97446133414809	6.30399762280821	-4.44258918379539	11.6971834467097	1.78056890767433	19.0035274011593	-5.4837588579341	5.13049832513262	4.34670843225672	9.92605081432233
32	1.6270806271974	3.63934473402411	2.87283196883189	2.31979281620902	5.85552207008345	1.54303639415405	5.35142926155324	5.32126483075571	2.10172474842505	3.25931959626338	5.21920074801633	2.0846479425628	6.80340095220305	6.65888461757908	1.55095106468081	1	1	2.84133322138909	2.83553542533141	2.41716231540203	3.55507881241975	5.56306353402746	6.72059390590911	5.53859043350511	-8.93802412251537	0.156369936643834	0.7702611804711	1.65702290033872	12.4717788322837	7.91829530141707	15.8963180024053	6.72293117400669	3.74119493034063	-3.24231964004676	9.3942680179448	3.9947341947058	5.91420830636205	1.40556750566357	6.82868243444227	7.77130143248848	5.62174062969768	0.391009941618486	10.483634788687	-0.182570635449508	13.2647160380093	9.44769699186409	1.82536405477236	1.56549880277103	-3.39767775006487
33	2.24678412231973	3.46629583379525	3.11924733735857	2.31555707508634	5.85493296662328	1.48959052995857	5.8834994300393	4.39600360470858	4.79953655740199	2.72785483900027	5.82536494087266	1.31121886509682	6.98228782424766	6.8169382757985	3.22784081825709	1	2.02857527517691	2.30578192758513	3.28589698263049	3.81956833456928	3.95057435833096	4.92341875019924	6.68463607156333	4.3227796363577	-8.45649898879677	1.46803457355659	0.282153153576986	1.64055878949656	12.8158864745281	7.20421071387825	15.5332789844131	6.0861696056573	4.05691719959396	-3.38512487503856	9.59268166105889	3.2126663766627	6.08000822013273	2.37658632172601	7.33051579701246	8.39093290198271	6.34076148435749	0.618935064597809	11.1712216034458	1.69735079216712	13.5253075909858	-4.98931377368214	2.55937402643076	3.16961101807466	-2.49328810588109
34	3.81681675825814	2.43174087972492	4.37536836460152	2.09889908193892	6.37148942034731	2.02294523211971	1.95541444083267	6.36697425264777	3.59807103529509	1.75778063679697	1.5850137081246	1.79105590884591	2.82489911557754	7	1	3.96680134546753	2.45642181734564	2.08089093854092	5.53469646479209	4.14989700534012	3.62253274854097	1	4.67130451991238	2.11909701267959	-11.5457736306787	-1.897676174146	4.16386611473316	6.49292455781052	13.8655691217325	11.5751028079292	11.5265593926357	6.70323694722863	0.513346392906704	-4.15554674790435	9.83306635762522	6.29713834619522	5.64615464195322	2.06173793709424	4.91276562674636	5.96196988504698	4.81460371537652	-5.59978598972133	11.8980995317252	-0.229633439998562	-7.77202452709283	-7.40461406050848	7.38200537551963	4.60071333467671	4.78451158271709
35	4.16246049426467	4.85504131351324	1	2.59240475171082	6.63167238751718	4.231572803641	7	6.09973547410239	5.43365215876799	1.65058393519826	2.53855636019734	4.41773443629819	4.17700118422044	1.67302622572568	1.36761046660923	4.81765919348873	5.47468701664223	2.72995984538006	6.09282361906414	1.04271562636367	2.33398607241405	2.40173474072146	5.26525013792169	3.91257010362134	-12.3238052406383	-1.280943234962	2.17247045433259	5.06690207560938	12.8313121212284	13.1576718798756	10.1235626410253	4.37368291824926	0.158422322655119	-3.80654193953009	12.1400999558805	5.4293194155637	6.6126290397024	1.44906428870995	6.70556443860584	6.18996642347173	6.02770198097239	-5.80233740348094	10.9164600592752	0.669008448177311	-12.7328222099078	7.84074372673859	-5.77498560445343	2.68167873745496	5.87459254867063
36	5.08776330710163	1.21762340480017	3.34871426637537	1.21729362898966	7	2.31394424740704	2.59678360800247	2.65564985409079	1.82814774689055	4.33729134528823	3.62850115053787	2.53175658964425	5.87678791813712	4.69768757711929	2.24536070377994	4.97011654254261	4.57818197196866	2.41329943591987	3.11766152581847	2.38004280458214	6.14516598145211	4.17981464449183	3.84897418961908	4.99835430697862	-10.8161589261309	-1.96541009482819	4.22137807444577	5.76901770090689	13.9709187644358	14.5448254630946	11.2128927548111	7.54396723996092	0.562704072978489	-4.31967348378142	10.4030403549364	5.44450884274511	4.34549224392506	4.07151458350486	9.09548604041089	5.0914953187063	6.12934437180587	-5.86967110516428	14.6881930292985	2.89103215393693	17.9448026255649	11.3110635681505	3.55995192515671	4.79883849297205	12.7165531706003
37	5.8421605372865	1	3.35199100808729	1.56346382568364	5.9925552578152	2.47945251060048	2.60863148743677	5.5115939926457	1.62148290267547	4.35920368467344	3.43438223120552	3.72324470361375	4.19115878680087	3.56533061688691	4.04652339794594	2.210169186975	5.28360437052809	3.35784530809736	1.83829916684707	1.4853992292183	6.1974155164027	1	7	4.94658636357573	-10.7846717858021	-0.599456126415263	4.50239883572827	5.18347802927851	14.4948871209077	14.1921733989067	10.5122564676029	6.55976014799066	0.669685711541814	-4.65665039259553	11.8203413482084	5.64932458065814	6.24942967839816	4.408141415126	7.86130602261998	6.17043099914194	6.16141873510862	-5.28399027868181	14.6623389578666	0.411400620482841	17.4799739410649	11.2642162101642	3.24434431341823	5.14061897640992	-0.797850386269126
38	3.97298956387492	3.65937772557162	2.15520011541422	1.79625548904335	6.30818364430589	2.83786747802271	6.34537714165112	1.29034789715711	6.49541650633998	3.83012563461368	2.25989055222805	4.26660435120873	2.10715672694377	5.48766056407126	1	3.16632027719925	5.03208400371944	5.71410833550806	3.54812334448909	1.93930825871379	4.76271840949932	3.82129483751634	3.97363950336529	4.01808829001263	-12.2583349933111	-2.69484609359929	4.49687386481367	5.09104879066197	11.9311897744351	11.2759875257463	9.44170721290639	5.74362946038237	2.2793714398078	-0.120022680732647	9.87133076737748	7.17479927589492	7.55954137551029	2.10881130566342	5.88439583401294	5.03946127146524	5.59336220044021	-7.57299003588269	13.3347405729295	0.931743428705306	15.5980202197064	11.9192144093215	-5.89701312143336	4.77480392240836	-1.68331452866901
39	3.47988110408738	1.82517187077273	4.6670392927526	2.89907408334833	6.54890924513195	4.93281037164669	2.21243915709762	6.00565917286208	2.41593151403278	4.13857096357918	2.86955490438884	2.72296871416035	5.90595588670082	4.91106577382003	2.23149217434511	2.6697736190952	1	1.77334888838291	2.6409700640412	5.23842680827072	4.04946321409138	7	5.32811154083018	4.18798793951699	-12.5613588619944	-3.03778051508375	4.3682753778807	4.77117969636328	17.9137184760911	12.2077105646103	11.6006717176699	0.905713611060123	3.13804314404483	-6.28902664145247	7.42322661746565	5.3648884820069	9.73467851133416	0.328919462288579	9.34643306441203	4.71683386773887	9.19897514826118	-1.99239731098301	14.0900934439423	5.87035990397174	-12.4718263120547	-7.13853778364837	4.64396958490806	3.19367459654673	9.98573459262103
40	3.13721803206853	6.21141489837643	1	1.09121519943309	3.09205369149411	1.24604230530283	6.37859590231035	1.96475006161049	6.93729810709343	1.33204855727714	6.60297079566169	2.0692962377476	1.55692286598898	6.38689136488363	2.25748606936286	1	6.6143143870178	6.87205146596195	5.21227955174486	2.87827609899549	2.36854821801045	1.92083096946471	7	3.78442762098015	-12.2673749666757	-3.01294438801207	4.09202204904642	4.3520815749459	12.4772971131023	10.9768714667729	9.49427865059301	5.74658083126672	1.71576558858063	-5.32663275169101	9.39772970664176	4.62111794275121	10.2256524402407	-1.72580972349109	7.0570360293714	9.25003867126783	4.59805604032366	-1.85133526940947	10.0294745086294	0.456365640538273	-13.9651284376568	6.52187151938221	1.4093163915975	4.49258037693987	11.5357792959138
41	3.15442999165066	1.78709732605508	2.48378349131041	1.67836889478582	5.18513630701157	2.33591606462217	2.63298915486517	6.92433984792573	1	1	4.53287780915321	5.00551362927607	5.01839384024763	2.98313239756378	4.18384621823954	3.5880616365338	7	3.53924142937471	4.7252554465451	1.73830912670768	6.4115643130675	1.36855665833057	4.56572326310746	4.08474546308941	-13.0790316608767	0.552207479269466	3.96793039421269	5.24280710160788	15.525349684185	14.1875818466676	10.9038058052701	5.58174908515124	1.26355099931961	-4.62392238782901	11.4500375641341	6.46006627836641	2.67447213922659	3.75714883944383	8.88675733372563	5.7540822165021	3.50526641264927	-5.91124179218633	14.1569228358276	-0.328306628019566	-12.2489895312971	-8.71838259588984	3.28261565066229	3.02943272627953	12.3016244603522
42	1.07230923952869	5.51975271487606	2.63730280901635	1	6.53338582964746	4.15516326110738	2.03635690149085	4.33782426784677	7	3.42997790171255	1	3.5620900798198	4.06796680415566	3.40025532734998	4.43690896845999	1	5.03934528177952	6.44730135241234	4.90923458103046	1	2.86183803149976	1.93514510236779	2.82336360675161	4.82051893310975	-12.6886715366303	3.42498748316494	-0.588856718983349	2.58195127234813	11.014671250346	2.29446180292082	10.1717411573127	4.97711626206774	1.42620847940428	-2.59388667157868	13.3855557663971	5.21896488452927	6.55563714831623	8.66646192681849	6.72687647387355	6.12995136730162	2.81946496902719	-5.08077911004021	16.3734358219637	0.526039332570185	13.159190508898	5.66890734816853	-1.01504324445084	3.94665358529371	2.66390887022497
43	2.05214927982162	2.93827987000044	2.08786148345158	1.0725398964151	5.59580084520796	1	3.17892949084824	1.67707358923057	6.38945037298522	3.61582367260231	4.03864401143376	3.66040045669593	4.6395427199536	4.50453079855955	1.79048749228099	2.69942869873852	6.44426924589668	2.2757585270149	1	3.79118138657144	6.26922822576895	4.63211341035419	5.07438682277861	3.82852332958763	-12.0389420097415	0.116243267542182	3.90432699483885	3.30197273201558	14.3547850063709	13.1920715020096	10.3386081385706	6.11689728112234	0.0604574931615767	-1.5892225923479	12.8894140146668	4.58553268130633	7.124256598565	2.10501335664046	6.32272097262873	3.8211172215716	7.29858557504299	-6.84271537356004	10.8283175712269	-1.22788802108937	16.8570418505545	7.85305829141485	-5.34067594704119	4.1911331832959	-0.923856569869211
44	2.58132982117385	2.99830882621536	2.93506208015544	4.27600300963713	3.5346682392451	4.0232639769359	3.41891135154727	2.96567964657266	5.0577104527674	3.22708138842086	3.43126814335317	3.3652294133281	7	5.53739976133387	1.51165614884166	2.19014828481123	1	6.15530574967293	4.89091456446122	1	2.62475637195576	2.35958578089225	5.42846021900134	7.1913413756493	-13.2850649280451	1.39715234736818	9.33594168386863	5.22127404297431	1.18462140573085	6.69367489215451	10.4854650788211	1.65214086817454	1.98338164194263	5.95186300329185	19.2466001861079	4.77304050388279	2.76033701234696	2.645972795919	11.8332475971857	6.99075331403253	7.25903427811939	-7.84576478962263	9.13187614443143	8.67500889921676	-3.81195079029444	8.5924212069367	-1.1641275574468	3.73630737563377	3.18949956380153
45	1.99806780908022	1	5.56676452390484	4.13645868818514	4.59120484729699	4.85994316513953	3.15786493277865	3.38408631061353	4.53489253015901	2.85563547952325	4.48306614731235	1	7	4.32361918033838	3.50767348251203	1	1.39469354805971	1.1921995132873	2.45655402201076	3.13382898928993	2.70706182335446	4.37199106751924	5.66905327055614	4.37552384493359	-8.3067542848641	0.0756181176098091	1.2025128213227	5.01819632943727	16.5911164052813	9.93180932030322	13.6602767365962	3.62735459247707	2.32077216403618	-5.54910645742526	10.1934196766519	3.36517210678027	8.50930361288058	2.52983458894104	6.70938889846595	2.28141730976817	9.09485876325948	-1.97690987188918	15.2966155441989	3.74453340058588	-4.36498342932409	8.70173491980346	4.71740345362096	1.24981722743071	8.25119358183589
46	3.74061090558425	3.26969764134154	1.82337853914355	3.06759640096217	5.97142812207977	3.00464129706229	7	6.58361894789671	7	1.11512811221209	1.010607170416	1	4.83049437999905	3.69961280117686	3.49479332589075	1.69813721894437	5.77914776964345	1.99016760701243	1.65995953498482	1	3.40169739439903	2.69261577805695	6.7496710775111	2.44646617380838	-10.4908036494031	0.251015708029125	4.26027405012145	5.26639401438305	14.7885929031701	11.7284317132274	11.1098027323793	3.98307268114977	2.68253976787595	-1.56933355464076	11.2118215636534	5.70899801653489	6.28130573848182	1.97240107258954	7.28120748238965	4.59251835538397	5.72313338675596	-5.13614109579369	13.7926562213751	2.18740053371076	16.9991958628143	7.4346819894622	-6.64140710902005	2.28532424123232	2.36365099898008
47	3.26135723186567	3.35076102958309	1.50977855537291	2.74045701941416	5.28510139185767	2.30328168460711	5.67385924356709	1.7011153864016	6.55051429854511	3.98217515812074	4.1274127694456	4.74563480438998	6.3264877223946	7	2.70811900985013	1.57244838182836	6.73543723100367	4.05645509018811	3.08255042184979	1.58607726201116	2.51045952098747	1.99266572920961	4.20167200797846	2.88683078187195	-14.8148676485307	-1.09663588300071	3.52236119657764	3.72017948327208	13.6896942865096	12.1309295609821	10.6339635367768	5.43552347055409	1.63999990535553	-3.58126663101204	11.4658223060523	2.74168624650852	7.18043770715854	2.27688184967259	7.08065711481043	5.15420048133172	5.37898878314352	-7.00675770615753	10.6758270763352	1.80078169302907	-6.69077107329728	-3.27766401313485	6.14181402346468	4.47554027621387	-3.30884188521105
48	6.98684786955788	6.77154306210868	1.51144455413579	1.07736739331104	7	1.1875486912311	3.10178931706524	3.37081083282181	1.81518888571502	1.79916720264316	2.12767338411397	3.75919056447903	2.88041606944629	5.23687951472344	1.17972228860301	1.88963170478356	7	2.51502306340037	1.25951110135574	3.38473220671256	1.79737444459179	1	2.38571103761584	4.54465460237255	-8.2646804501755	-1.7582583920738	4.29813365109911	2.417016810945	-1.80123966531281	-0.872644059344509	-1.34440978402256	3.0604541711874	5.59728894217856	-5.97317903234601	23.5056562731908	5.32311723087442	-0.864493421000495	9.89463499001446	2.92669984070237	4.86196026331182	5.50321107881022	-6.71277315830916	10.5722230967374	3.45688119674262	23.3082267824537	-3.47084627552487	5.88552042631663	2.68794885738547	-1.97175693629474
49	3.27769859266912	5.43575514898677	2.85647837003046	3.59526780021728	2.23208583617524	6.62578438940383	3.54912255360768	3.94223358619185	4.14375451052462	4.69505253841182	2.35078815987977	2.27745892604535	6.52300690977131	7	6.27825048427927	1.43051363647321	6.15547682872532	1.71094250762692	6.51038470122835	5.10736311076308	2.07700354181462	1.04113874951176	4.64707542804046	4.17355835020248	-10.5941961836411	-1.72786962281382	-1.91485320120306	-0.0203830248977158	14.3004110697762	1.13396145922483	8.71504888341027	4.08377087579415	0.8164588890005	1.70037541082656	12.0835272102412	1.36770723992937	4.24069551808031	8.88827038668564	8.3117757456524	6.64181436794302	1.91725095822931	-3.5258763225094	16.8785843032618	5.87817349139636	-9.95885007007283	9.03801605447936	0.981144915698944	2.28988177592869	12.2832356719765
50	2.9102288174493	1.8956438151189	2.34697218137961	3.11333917283779	6.68873552326497	2.0884278924263	2.12401451412732	3.49519409721777	1.64271388860047	1.54134890003515	3.00179625915282	2.90360644657587	3.9152963988339	7	1	2.663260957425	1	4.66959185756851	3.94813845127553	2.39400187961599	1.7980990328674	1	3.27078670516739	4.26741104952416	-11.2847433728624	0.227273159952798	5.29681847024602	5.05673920339268	14.8401152249333	12.1550116682228	10.3145661028608	4.60282796952956	3.24772498781858	-2.27652931323951	9.74271117486253	5.74508552185354	7.94858468959985	-0.123948995806322	6.78269564446688	4.39419137134807	3.76964294561289	-5.93468803239853	12.865008261465	-1.93427626769445	-14.5160084767031	8.26716899710456	9.51019805498593	1.87027414252851	4.42512577157057
51	1.18713189966214	2.00885525824424	2.70258924993665	2.79083854983891	5.8262307491395	1.00872096980779	6.00498806934599	6.13494411397128	6.70655254682486	1.54006619506094	3.18827750263607	2.1211870961644	7	6.01483852168452	1.44517926418455	7	5.42017065151632	2.8815187157585	5.83872010408847	3.81079426792052	1.41621824914913	4.32445236307912	5.05714506165814	1.66721230589911	-12.9039187615333	-1.00894193134787	4.83366376108595	4.18354816261842	16.8702423497237	12.5646280025765	11.7147262465794	3.67379334993315	2.60836817961876	-4.20724732274441	11.1723360770763	5.18185632515616	7.69339979354744	2.18008275779458	5.36316130313368	3.74549431465136	3.72425787896076	-5.5368721943363	11.3812521956299	2.85753828280177	-4.06703490517815	-5.17575628568592	1.66922131366692	3.06188476673819	7.1358723967561
52	3.40053167840387	6.44846340970388	3.16745153271528	2.17516769699108	1.72079947991782	5.99694707439773	3.04809339960455	3.43314951434741	3.88679694685648	4.57256186787946	1.54127204515801	4.54117920083156	4.29702760545055	6.48999676277551	1	2.60550164412882	5.6580487286104	1.75477269237963	5.28548888597875	6.37528599472125	1	1	5.5063076911378	4.82801681267034	-10.9205406558893	-1.37859738006076	-1.32827787875713	-0.0709961052404712	15.2102602720095	1.31128965017445	8.59242973354913	4.83265324272368	-0.51151564527863	1.01863959801195	12.7715210911807	1.3693592223665	4.14120718683023	8.40164742673297	8.48422943045874	5.70403801591309	2.45391978815965	-3.52318384635476	16.8596130536986	4.89127751470896	-10.2675800756701	8.44727941159991	-0.182413130829799	2.56487230878028	12.3193965806241
53	4.00720211256191	4.83457359619038	1.98541878588307	1	5.36017764466881	2.63400888382443	6.41941976417739	5.14666843616427	3.15047723513479	3.37493345060715	5.43413496774212	3.69711394652858	6.59364683199057	5.884599538992	2.61818609685603	1.02873056265566	7	3.28512148987344	2.21259052359157	1.95600364492051	1	2.82909229431658	3.26126858646818	4.78419624012489	-15.4384936955693	-0.0758420265790245	4.47843475388819	5.7165103849532	15.3357316944912	11.232690136209	10.9600344644575	5.83601541505689	1.50701040052384	-3.82080542199916	9.55992582189797	5.52369193279558	9.28469908865625	-2.963113354268	7.85743513600267	7.22462695208284	5.95108675781219	-2.70474889057345	10.1772280855659	6.92312982111722	-9.5028170796311	-2.98588788370333	6.3331161223705	3.75501695658571	1.54148533797235
54	3.39058011618448	3.80588655151759	1.82118682072169	3.69725450672016	4.74909712893986	1.22133465264338	1.45551671882035	6.26398370844582	3.10833628379355	2.48856690397732	2.87008287156813	4.80511255216522	1.6268690693128	6.39617964063163	2.70399947811233	7	5.98890820539213	1	3.78880141214869	5.41817213304857	4.54703464528549	1.62092231744009	4.27054505000667	3.83471788500843	-14.0471646087732	0.414949643493788	3.85109369871465	3.85433681069231	11.5113906528197	12.8475292734006	9.56843972300631	4.19260520222748	-0.166725725290278	-3.31001397020897	11.7909642731918	4.1846050884518	8.26209028259433	2.41126720507328	7.44825100737693	5.03652565697552	5.393892015923	-6.26260675705837	13.0099760729498	1.72065906709605	-13.0925673733837	-9.15702174723296	6.7801629259095	4.11931800965924	5.30326879415739
55	5.69053268051834	6.45641161329236	1.70430288281561	1	6.27707868566502	3.3936129830278	2.06871717205193	3.25089880429403	4.50769214456714	2.52776016419143	1.69767496977143	2.37902864599228	5.72335674369426	4.46743357803911	1.63940700288716	1.56721393267575	5.93267288831867	4.11992885192705	5.83438551155964	3.98629090937201	3.2228196213842	2.13861895691371	3.35860186500539	3.65791243452635	-8.84172787960864	-2.41903031007105	3.94610493080773	3.22340188325132	-0.789521470799467	0.453040442562479	-0.0419020331841078	1.97782614422128	6.01493192936878	-5.56254773191559	23.235570122385	3.45626837129334	-0.983159170101286	10.631034699	4.34532078291996	5.20697036102384	4.16785118146346	-6.11204550298504	8.37290370950514	1.1452059409588	20.5370415558833	7.88494224587084	2.44989348245563	2.43321935213988	2.93037298662995
56	2.81562309042962	5.54432489432366	2.30821354127633	2.69537288723807	5.82180563214175	2.07980999445443	3.0404205814071	6.32509110663276	6.25423470985857	5.70681295388068	5.87372364847444	2.39909875942063	4.6844767068556	5.40848401861512	2.10434013296678	7	3.93093198974034	1	5.28013437827659	3.81706985445915	1.7917039229999	4.46339149594156	1	4.97135667395855	-8.91071870430623	-5.21166901330544	6.4318823920692	1.88511174196563	-5.42264466193729	-3.19938929733048	5.25423114474368	3.85396724295779	10.7000247196814	-7.04948536915565	20.7755083357603	0.234592622845461	-2.94424871835965	7.29824263540143	6.86418866601682	6.74723012676952	5.6286269313735	-6.64223425833732	10.9964510372351	3.2647112366577	13.131622641603	11.1685409070021	13.4865324420189	-2.09707465698907	4.60815363462305
57	1.55840560881554	2.28069898600563	1	1.96641279993491	5.03739249650422	1.61327956400104	1.19694525209716	3.78863358928037	7	2.1588682856631	2.65564999682246	1.34869225970309	6.48341382301266	6.05000024838636	5.41159086509429	4.35856514766015	7	3.82249978989179	6.72500663473696	1	1.36510062381844	1	2.53282739666738	3.38334206026014	-13.5480346870335	-0.962229340274646	2.09028858280307	5.53324659703483	10.4803147516175	12.7547383833037	11.9213085206604	3.41976497273492	-0.576218856906826	-1.86084229272645	11.394728065157	5.89498288691485	7.06486948045053	2.25177026606354	6.95471654803256	4.79187285886332	4.77545878473453	-4.30765775485993	11.7659646309137	-0.0104811199520331	15.9928422066407	-6.98009610421916	4.12043574406096	1.41618279815866	7.23681867431912
58	4.81267794169699	6.85829009114284	1	1.85412071745143	7	4.32630963236008	1.30662516475421	2.74492435104813	3.36239160040626	3.11525726293852	1.96405614617371	1.07325042368871	5.09615931331559	4.18380182045378	2.6277049903226	1.99016574654534	5.74379711051369	6.48140545536505	6.78082354401634	4.21239258641086	1.69864091720515	2.05623447019487	6.37534728692026	4.38114988054314	-8.98007448911082	-2.19964638978515	4.34967385926923	2.97923529307821	-0.332387252223725	0.639320863114679	0.167182761092219	2.64289435277388	5.97078959903856	-3.37049879492897	23.5353847216478	3.50710865702702	-0.928518008042956	9.67711078597373	5.31035986756025	5.25033689916601	4.71983722693558	-6.26093742806828	9.04289735797815	-0.10387164930049	19.3495919854874	11.2462020388318	3.75447432649636	3.43969097416511	3.28601990161074
59	2.23528682392121	4.20551591373924	3.45675300730749	3.80401790458595	6.33403143682239	5.08950124197099	1.25712030435873	3.65721051550885	4.96145083980262	2.69466508403572	2.26775315636479	1.30058159464331	7	6.19401789559391	1	2.24445796265356	4.96875395898027	3.81979447714989	2.67091554434485	2.66912655917635	1.93710460108556	4.737791121715	3.8838604457884	3.70964766454178	-11.8420525761539	-1.87991393413729	3.56513292521364	3.25447104828965	16.3761449928022	13.205895829743	11.0131393915539	4.82305777139998	2.81539084548188	-7.13727511514181	9.08552326314712	5.45880603107969	8.52217889503484	0.687581398242345	7.8692362898045	4.67656930948312	7.95241398185161	-1.56080145305225	14.0021399886275	1.89451797510343	-13.6754973089433	11.2441560962016	7.3109770876168	4.13390525489606	7.07762643890157
60	5.27584760031774	2.46098333248763	3.48718618488582	1.13310919564712	6.39644129188111	6.83981946298028	1	3.49273290284088	3.34559006382344	6.04343181787412	1.62169038591866	4.95848442618039	4.00757722432167	3.25648153008412	3.35504637821003	3.01865353729512	3.31225401406983	4.48048812809552	4.76935927373804	1.75126433608592	1.63699482745376	5.64694858438545	7	0.217735097107737	-12.9659776005214	-2.50590401354585	3.61414758820283	2.0384493986033	14.2767307171301	10.616019503874	11.866027849931	5.3636758666489	0.0263178673914806	-3.75553770582238	9.03629277478551	7.24572413889498	6.64979206643683	2.15143674251754	7.84237217715185	6.34406628922047	6.76142697637615	-4.14410594242902	11.4443358824467	1.51766227616834	14.3070695557852	10.455497000239	1.65979097831647	-0.736481254821344	11.5473295458145
61	2.56909102068305	2.45697986150085	2.8318667024947	3.21671386889853	6.05807664435145	4.42484609555736	3.11231330917585	3.35599448923985	1	1.14153431400952	2.7311253106789	1.57644333249606	4.68607631700241	2.20021039758703	1	2.01460788202728	6.96005885122951	1	7	7	5.20753006495949	1.75028659746009	1	5.17165782484997	-8.73335235285261	-0.0299023102160551	1.01477463045525	0.633449671618084	14.2030249907991	7.17123496483532	15.2796403548455	6.09476710695081	2.74013760858744	-4.32788447031522	8.71662933743534	5.19408536503001	7.76032226796671	2.73763881912687	6.36403343814258	7.16152851061794	4.77337395158041	0.920226044359774	11.8544517668498	-0.243253680265291	14.0274428462475	-4.0910491765725	3.67088639274241	3.53384305233824	15.4077711432966
62	2.97854323362091	1.67264444635078	4.4525533576689	2.90767798740628	2.82649319698631	4.80993005657045	2.2176537231946	7	3.46711802433926	2.18949641014779	2.6456471909574	1	4.0574050548819	7	3.81921430840824	2.16141271983395	5.41655971040803	2.38977507698503	3.49468379171162	2.83627722155479	2.05459258282311	5.58556437864538	2.07431492850572	4.54883983088197	-9.35827974941346	-0.808758462618506	1.47368672653321	4.16905596762888	18.3948606575287	8.50453381819234	14.4346991409689	1.07649887472023	2.1777003438416	-4.38498581246685	9.17477550884275	3.28014955902745	8.54783106631089	2.98638011177083	6.3479041774301	4.72411785436415	9.72060788232654	-1.99608359571264	14.0088314578305	8.88205802270229	-12.4728817543474	2.68164361077609	5.41545004593687	5.35713435124629	7.32488305125951
63	3.94073590343475	2.05947787176079	1.69391877476035	1.87771152651039	6.01623028378529	2.47181766368371	2.37436231531569	2.47915769098222	1.47706993475753	1	2.14093753870705	4.5424513410084	5.68799135012834	3.71623416884197	4.27102480547622	4.07466798040739	6.92742433650349	3.61510241422312	3.3889377507245	2.11693523118568	6.06804105785757	1.1259389593883	3.73869774580841	4.40385288492678	-13.2727696789038	0.166354876907573	2.71716351403527	5.14525331372797	15.4547125660109	14.0533955828202	10.6444910049499	5.64436580411089	2.08365418009726	-4.06218945146897	10.5526788919929	5.49753626048237	3.14924030709342	4.37466057824709	9.07835892560165	5.39510770293947	4.27241824294209	-4.82950149224877	13.4053106420545	2.05859137484107	-12.0711025934324	-8.73054495499674	3.98247080419216	4.90345387470131	6.90934745413875
64	2.7239456320109	3.59354369916741	1.69683252109602	2.46193291234979	5.54806113959626	2.21103434057661	2.24476913764074	2.46317362914162	1.21646315075918	1.94376756517618	2.27411843480233	5.00260539225986	4.27074183066924	1	1	2.88611213646246	6.37725706420464	4.34020187137702	6.15899909016496	6.13686330194988	6.25664724796063	3.02677600126742	4.0975598891841	3.89845599869117	-13.4450726172016	0.0471494972298586	3.9335760646546	3.97120641361394	11.5474957899425	12.6529891047116	9.86062605777138	3.49959572242952	1.11796608394201	-3.11621762328529	11.0848980886447	4.36945962588396	6.67410209550617	2.8127869242327	6.91498959204863	5.95069392254329	5.99781458799875	-6.41158847157898	11.9781898692281	-0.0952556104573334	-12.4388820736726	-9.43650897685233	-6.4748810286966	4.87456860101181	5.08580855968738
65	1.17448799846377	6.92893004530699	1	2.66329658312704	5.34994621674197	1.17250781160088	2.5927318018385	6.8269560565403	6.73174808773323	6.06721330904511	5.08532957970851	1	1.6275411411583	3.36532273099947	2.28291776362323	3.68101613920483	6.04613937558022	1	3.06955008198765	1.98398498391114	2.69124933552956	5.38296498686405	6.20002386736428	5.84846192599076	-6.5430997732548	-6.08363642471558	6.54379193681502	0.148396478815372	-5.03533242611112	-3.00995166182384	5.68779474121184	3.26622502090704	11.3902423939965	-7.50308759490111	21.9687370150634	2.09469387638759	-1.06806556066983	7.61508455329877	8.96152621317863	9.43126435798571	3.51070169792955	-6.95373208085558	12.1885811074682	2.22614244422424	16.575101170029	-6.46363708379786	11.315180619713	-1.04079975270533	-0.828785433103501
66	1.83053716283185	2.09057637160359	3.06711218851473	2.48186756332645	4.87826087614681	1.77065519422838	7	6.95642624703026	6.51687327514944	2.52839098367779	1.63298726756452	1.68610669808027	7	4.56681255770399	2.14487697228831	7	7	2.02092251704858	5.33921394877462	3.39998429606046	3.18921634705655	4.23040556255855	4.28712096132882	2.0761896370366	-13.1435487802413	-1.07530375873522	4.25972740505827	5.07221382717809	14.8324588326527	11.8102811096746	12.4135352733395	3.96027704155647	2.4731899067852	-4.2475282412149	10.9860412446503	4.9368238630584	6.85687666077746	1.64038302679707	5.88155976801398	3.13624315913431	4.06456942031083	-5.21485719893579	12.3055376198899	2.49118055000022	14.7462236755771	5.50765896117984	0.298274751054898	2.52586764290646	9.77571290964579
67	4.66597223925504	6.32867133316042	2.07832400643806	1.06549121804049	7	2.51074650996889	1	1	6.59153748596162	4.92583709349116	4.61628630325894	4.35735138332601	4.91321473982926	3.13766772467391	2.52076128662091	3.50298033488525	6.64329958774509	2.63213702900595	5.26562942400635	2.84914162825595	2.67647009815655	3.02735311082781	5.5379033316035	3.83318493667099	-14.6491468820042	4.99327026399014	-1.45394402599345	4.05257092279836	11.1852028907849	4.55946587857308	10.0353619622782	3.35305008506155	-1.91080979797273	-1.09399646487044	12.3269927045314	7.37405507161551	6.91866084938558	6.4537971507492	6.32718210915876	6.46214598325774	2.41392865133644	-9.37380767447246	16.4887093397997	2.55640105344298	20.9887966479516	10.577887878586	1.71185258526196	6.34889507432457	0.901087227380185
68	5.6813805128595	6.38190314169262	2.28053636172842	1.34725285528714	7	2.57478523453207	1.37144556258963	4.08861300157517	6.35543339576243	1	1.59062653414769	2.63127459320647	4.3744321772229	3.1037355016305	3.17751518088044	2.11722192325185	6.44593190515521	6.23565344148012	1.73752185626733	3.04184536036619	4.1522224734605	1	6.11629663251793	5.11355479783438	-8.72738173802246	-2.08228333335531	4.24924928522761	2.83612848686701	-1.48182371573131	0.285592695458635	0.289303358863594	2.09291379210595	6.56272116256804	-4.70699364447708	23.340084736496	4.08890338514648	-0.814552623902315	10.4069874041729	4.79011964366378	4.84400538727038	4.15424231391228	-4.84411966952079	8.72245043474947	-1.49372203324057	20.0843503217582	10.1612466194658	3.88740165036081	4.00289415063223	2.74575471671477
69	2.81841475655761	6.19310824262727	1.01195835674516	1.71120007002558	5.76593284333309	1.25532855340328	2.76841699019629	6.36632519704701	2.72132611151198	4.47782721265121	2.7938170597403	3.59293771616498	6.59343284465096	3.0202629127841	1	2.58142636668972	5.00747683462518	1.95938209716109	1.29418870511145	1.8895876051841	5.18450043450476	1.48406510564863	3.16749821500766	3.98755054608967	-13.6275462964706	4.40826066848251	-0.295519448244382	4.60514534837741	11.8100606423103	3.02598263988682	8.63129797840172	5.09974268457474	1.51642225341617	-1.22618840076421	12.4937090440286	5.31880414317679	6.53728786322567	5.88206500112684	6.61854180694968	6.3600633686245	3.22929375981556	-8.44424157857602	16.5822045052641	6.66208022562873	-9.76217899263324	-6.61755635554379	-0.963859187505045	3.57424146935915	1.44974658828201
70	1.59815484622704	2.72068173894206	4.33468517713109	4.34487132813498	3.80110914850698	3.93704383386462	5.3499911366922	3.37228884182184	3.68805429638228	4.55476279678518	3.50573348641097	2.73874838298505	5.5403166898547	6.67797051289141	2.48440411999621	3.39706494893157	3.22021753849943	3.81173509210316	2.81928261288652	3.81197682412177	1.66445778085226	5.39006096658741	3.79163159988215	8.64868750914928	-8.93795850313623	-1.60000717207351	7.00944527124552	6.00904893353932	3.46555977743333	11.6091102437735	11.2141983244308	1.95202563378825	2.19083759158255	3.85144193883197	21.5235185275126	3.41846952355002	2.81112177672606	2.93724625450651	8.73552972751525	7.2726875989249	8.41426882093951	-7.45341768443229	6.69319486092076	4.31441960460089	13.0887729041308	8.96821231230643	-2.75841101880265	4.66674707635148	7.87751611484136
71	3.79980506435044	1.05551932156723	6.05488639416811	2.15815150569568	3.8738127040751	6.0717968790939	2.8766701683526	7	2.57557945035318	4.7375966673395	2.90630310632985	1	7	6.6491152796682	6.64607590589045	1	5.71597301082891	6.0316604271473	4.95415026090207	5.28759549609504	3.28610531996781	3.62554146308889	4.26761157439494	5.17668044355115	-5.79064321089819	-4.18967276779871	4.22409332012826	3.80179613234506	-5.02333423878633	0.607538850956427	6.57024808258882	1.45819226442672	8.62330034496503	-3.72707027307055	21.3125994267594	4.27987122656489	3.18737882262517	4.75855328086555	6.32718436205162	7.8890952038855	2.71308931747761	-5.57499648103274	6.63803411333275	7.02264135913807	-11.360840424965	10.0183751407668	3.24988783820657	2.52489359252435	7.59657426898839
72	3.87246560831495	6.20093951489902	1	1.82268278003823	4.10866150088413	1	5.79634487289903	3.3908610552072	3.33264271133081	1	6.54300262893852	3.77651055765443	4.37169256178942	6.5630311240972	2.42343167384636	1	6.4284842535068	4.23766770164526	3.52182894567641	3.77764765438681	2.55969441841816	2.15597323123498	7	3.73458475125803	-12.5697087458197	-2.86958518668006	4.2080073414448	4.86202659108981	12.4173910694381	10.758534052046	10.4390009991965	5.77621739158612	1.18016822651438	-5.41410149771597	10.6708160526719	5.77000485393703	10.1032603943176	-1.89934590765684	7.1728305347791	8.12951651965424	3.20293254454652	-1.90930108691946	9.79470709267359	-0.354875946323716	-11.2241415694475	-6.19332209732069	3.37332517517687	4.46637690388267	10.871167231996
73	4.42148360852362	1.20596520614313	1.66656978687429	1.26229294672624	5.29663380570369	1.96933585423566	2.01600983695777	6.48761158280282	1.86396968474131	1	2.64483674292061	3.80500668304669	6.17070852572481	3.00004082421165	2.25385194155127	2.97717322021531	7	2.80755286133761	2.95408506790278	1.24856322186295	6.49664577497412	1.99820781956925	4.50056501101522	4.26588073208412	-12.2158464480921	-0.0997876938406137	3.71223696382558	4.070339240839	14.9801822202574	13.684008270056	11.1106424654891	6.08872364190066	1.84105901424147	-3.97502100991741	11.3211506329017	5.39138840504622	3.434340411016	3.11868091334595	9.17120898908696	5.71609520013193	3.64969909428795	-5.23987654707873	13.4751318338143	1.43835337160027	-12.2657654391758	-8.62375599680247	4.18902103625949	4.91945073504341	6.14857038360416
74	5.66728786911589	2.94132949325071	4.0043687552856	2.72536852475451	6.58698390519974	6.35980134118809	1.11725536736323	2.92162228384082	1.35698480327849	3.21654682903212	2.54605111473182	1.60762481053749	4.65013897527206	6.17075357110158	4.04029293938259	3.70926679599836	3.19741083237056	3.02349200555927	3.21483720866573	2.92639832953941	1.49574758932492	4.52920591793731	6.08824660924607	1.6726442817516	-13.7477519421878	-2.26423439250988	3.45110341311563	2.90042813886438	14.1550161450344	11.9118187234897	12.8967883998994	4.91338112418291	-0.124977546700276	-4.76517011182303	9.33189225118469	6.90461817645229	7.07959580374169	2.13683661350047	8.3182216997372	7.05850866287581	5.59569098448349	-5.52213614951448	11.684965862299	9.39381923989454	-3.75669618288854	7.91490468626748	3.0151213658302	1.50207343841023	11.9157045911083
75	5.16318861981131	3.3732778920583	2.50267458045513	2.26424765197671	6.58414000534214	6.58657122741432	1.98182705329595	4.03199305499991	1.60660620022483	5.32016436275268	1	2.1738762770586	4.77845231869216	3.50944639392667	4.2331880394926	4.44393045284613	1.28605223949778	1.76953370144774	2.24595619856231	2.45103006424399	1	4.74559564833603	6.77519100697311	1.38779895836205	-13.334337536916	-2.55830759930857	4.23397117668521	2.29265711022629	14.0611654057525	11.4044254047256	12.8252617303945	4.24018383822605	-0.292024171302038	-4.79576881294263	9.40884884548128	7.12376478160276	7.95929721685072	1.32682531712839	8.199788791818	6.24185417721463	6.22211226940349	-4.99798638492532	11.3165579970896	1.92264409432271	13.9121347015894	7.72273563785303	2.4875815838811	0.0731052431274462	7.65386780316204
76	4.16593902856716	4.12718266172112	2.53466756243795	1	4.20258556005354	2.18839432667483	3.10173236702713	4.9322812789682	2.06851916079434	1.7024509455223	1	1	5.71745270065148	6.2710100915818	2.61255641701501	4.6354589526774	3.52963456512894	3.23522386280217	6.18086230501757	6.78103697975519	1	3.00216681878608	3.8663527934186	4.66738130989097	-14.2744218723649	0.656253862128187	3.75951706170602	5.29403490036268	14.9368305194703	11.081749370878	11.4690368648241	5.8503666808169	1.72174402915459	-5.19122454844756	9.47675121888417	5.61572009644889	8.32965785810707	-3.0262781745956	8.6811228521531	8.76777978044452	6.88374448594472	-3.53416833280855	9.68643907563439	6.2207853294242	-15.819887921032	-2.15812259729105	6.12680107880186	3.44742123148687	11.8158084381761
77	2.58096601701724	6.39810390250055	1	2.56576279855921	5.18919573017046	2.72699543048437	1.97956152473912	7	6.49798813848746	5.46587271789032	6.29178061603707	2.2542925291364	3.63561539300632	5.38313569773758	1.02999001075319	7	5.11398679546382	1.1406052573157	5.33785768554753	2.02692325884091	1.9601120644116	4.30350102111637	1	4.99451426947048	-8.92469238409395	-4.83317755192023	7.0397866868645	1.61124196065957	-5.5819456599656	-3.40799845728548	5.62272217171951	4.24551516484585	9.98210548359208	-7.03394294912795	21.4791151725389	-0.0706189006905173	-3.08378421638607	7.03579939984209	7.71896787160212	6.98794183880728	5.6332110781265	-7.52948480135856	10.5184613105682	1.84272332712382	16.1076722189135	11.1301159065854	12.8163720374558	-1.9237027036355	4.12869019473646
78	3.38394442946492	1.53656735109842	6.62137194130391	1.81833409145452	3.69831103429542	4.99518799243251	3.19905243201698	5.04556449330233	2.01524999862424	5.18872175537379	3.00439697383122	1	7	6.34621146762087	3.03820235546436	1.08073457777965	4.65919650313873	5.18351644007624	7	4.75537651895587	2.60994645064867	4.08394348954036	3.19074442242022	5.00076699510923	-6.43922597208014	-4.41575960549167	6.46459678101103	3.60510109662349	-4.79212921314449	1.09888391411839	6.39322230104148	2.18661919915843	9.65018979761842	-5.02183884118013	21.3428488692225	4.35257488035252	3.36545719937482	5.38097239493094	7.12612543088826	7.57923130262393	2.0786210555632	-5.57561820294109	7.34579091609306	7.10551057510622	-13.2375812421163	10.0484665352475	3.29889797673332	2.8441189106447	6.1058000027329
79	6.92182706535635	1	1	2.77768435541512	6.41810490129178	2.49432052891439	5.92189342200774	7	1.99756318241938	5.63021041579811	2.91317525698229	3.92326417891929	4.78852428911818	7	1.8539970836578	2.29557770594498	6.73580061213535	1	2.60195549177016	2.1165334589202	2.23759080641282	1.56276165525131	6.9260674165448	2.71363276765679	-12.7112947357211	-1.63636310589956	1.26766497790921	6.17253161595895	13.1344024802534	9.65417293657551	14.5500712924125	2.63913617229859	-0.521276243733337	-8.57172240340862	11.3430048370439	6.3400721202706	7.87349672388204	5.06876437753951	9.39515295869007	5.24864381525953	5.99979340461082	-0.913084295363849	11.5755034718524	1.5088920303955	-12.5987283633829	8.13311135026936	0.286631969238746	2.92718948178842	11.5759815875329
80	1	6.80521104411752	1.05370721103445	1.36019447142923	5.65695061435935	2.70485834776879	1	5.11548540372875	6.70611966266113	6.42752010095933	4.76355631741116	3.07515784288415	5.06312102230766	2.99285211033252	1.81934338905314	4.90859027969089	5.15522137908197	1.43345218163185	4.82418937547665	6.44868603652874	3.05745743672275	1.43024484265082	2.08620325018192	3.72649409263565	-6.81355934293266	-5.28213076890293	8.45585576831212	1.75738119751366	-3.90285268478213	-2.8358489972531	4.96124774853916	2.18553569129523	12.659893620417	-5.55528905880989	20.7427609709986	0.777109536204665	1.2301753876136	6.51034143548364	6.79696381945381	7.43158479973268	4.52664260170559	-7.66280011518457	13.4147154677827	2.17345476172594	11.1875194358098	9.46968216570285	1.46890425367917	0.681798536654874	1.12698783952506
81	1.68690150886486	2.77290671636838	2.49173472200739	1.90860032271497	7	6.72598344734318	2.22545330693656	4.91048190812688	2.63426287222503	3.93249857043414	2.89793266370914	2.60461752986301	4.42488923338932	2.08979857977145	2.24064581329487	3.19073493018143	3.33566958061625	4.79191261600998	1.94341839506081	4.76069949824685	5.08406098750374	1	5.89084154344202	3.34614221741582	-5.12379253678825	-4.16120659846402	6.20508249613733	4.36183850848199	-1.78845263528367	-2.68177736405419	3.46626287901958	2.69637880680516	10.1695284319401	-3.16971041726841	19.8775398229071	2.34105294516442	4.24887328586741	7.19431282745282	4.37395557972832	6.4706859128232	3.78106505460431	-7.39128735848489	9.2766459480447	1.02364381524767	-11.1316600221706	12.3049196867126	5.2158526014651	3.52782354997121	-1.34936663628406
82	6.69583270682041	6.70998056947274	1.28616403288308	1.1864110118142	7	1	1	3.22191755337974	2.48078354659844	2.38599117626412	2.45796571590524	3.70916045795616	1.22509333109801	4.74565052160729	2.13675426953797	2.38997889330191	4.67556711118943	2.64525830871665	1.39183487907386	1	4.69608745032334	1.75029381656461	1.86820474299923	4.93454744289983	-7.96098535881202	-1.87544112458299	4.82168007967734	3.0578273169557	-1.28489792077907	-0.677871672038919	-1.09763444605091	2.08066416873004	5.80177312478244	-6.04883831749468	23.3959430144234	4.94361276853772	-1.63597983140888	10.3312410902695	3.95817361905327	5.39833032347013	5.52484186048075	-5.40896507881525	10.5141863280518	3.9595396751968	-10.7039708324061	-3.27636835594877	4.21533435117589	3.17715873523928	0.433770991341477
83	1.9308865603342	3.10178845830832	1.98017033845336	1.73795824763485	5.47395384961551	6.92197087966964	2.0172711658871	3.10871776095403	5.15542871888202	5.10552549857441	4.95734445052396	6.8862470544221	3.26265310147454	3.11382129753473	4.09911300378311	4.37086441384183	5.82968595488599	6.68237064298844	4.60602412580347	5.606568888034	4.82669484389077	4.50753559907218	4.54421274491389	4.92950803517576	-4.14515927424189	-5.65301641512412	9.58358837251175	2.52399734229512	-1.84565186950655	-2.06834742979399	4.99134118641332	4.65339317966193	6.5869808403776	-2.62648673004923	19.7261091294579	2.24214649964546	2.83638633226742	5.19873341519507	6.8228418223282	6.74365499495286	3.33044418775724	-5.75784648646431	9.14539506999369	2.93622839414856	16.2967536263564	13.7192751971691	1.52673273082098	5.27369481909075	-0.235442504442252
84	4.38615422466723	3.42055253269931	3.59439035967009	1.82709045474407	6.6274160374253	5.12442390830141	4.6855484141323	5.32003229315029	5.88419162411351	3.12340788964115	3.27459234887962	6.59277992240501	4.770503198951	7	4.4053183831962	3.23615084360469	2.05647386507706	1.37836570106646	1.92523063037367	1.45140702055566	5.44128800794386	4.72474557542112	3.19687475650463	3.30267231466271	-13.219139384377	-2.80358926513605	5.30419157605463	3.44173807851064	15.6925962019392	10.3477887128512	12.7325926628024	4.07900317742878	-0.580768307278984	-2.86357032428296	8.27756522864703	5.69350422701864	8.07589814515297	1.41103038506211	6.70621562714411	6.32330540648418	6.907215359109	-4.75622401533734	11.4093640990826	3.06037254015795	-3.21206080695793	1.69194881664859	4.98809369216191	4.26934464536806	0.212028833402484
85	3.85316642728892	2.83177474597946	4.09894843440077	2.21594651454137	6.11221684590372	1.06356575527391	2.83122248242764	4.14169491429163	6.0512859299758	3.33769381299059	6.48674762871093	3.32357482599877	2.89589194542282	2.23487029778227	1.95178187259858	4.42167176957347	7	3.60055811834397	1.59255684842442	1.08877436590892	3.66205708360298	2.69413707254077	6.60508194870884	5.43473367633535	-11.9603510910972	0.13326061670314	6.99024872795729	5.03738898860195	13.0976739266462	12.0026640152845	11.4565016876606	5.47286422849457	0.917128553766873	-5.17365326341807	9.82161021518432	5.93469130262675	8.12817612896785	3.0945962674391	7.04231648100143	7.1912094876342	4.93568588426776	-4.78741769213461	13.6147923994364	1.499481931061	-15.1755056438486	5.34712673062118	0.790968068441285	3.81774880461065	5.26793637948928
86	6.05699455255146	7	1.43853228294087	4.72886940041592	3.32203622121551	4.28827136025462	4.76482209413724	3.85062943401562	3.12407714348623	2.92945455531838	2.36850676466635	2.68165697107667	7	6.28237021171167	1.10042083130032	1.60958741424004	5.69222216412443	3.9442899708625	7	1.62903982754253	1.94735089395838	4.21317901151896	5.85236979550075	10.6099099342166	-10.5708315067431	2.74648879538293	3.10364297418879	2.95452147201906	14.318035149087	-1.38445754240861	13.9163365959465	3.81666699900889	1.57991619556428	-1.87604752405893	15.9075374755876	5.92998807539133	6.82003081174109	7.21340451121447	7.48751764670409	2.72598929911932	-0.736006936192707	-6.15846173665905	16.0853881304104	9.06125628734216	-3.82444990213118	1.33240065555061	0.815047059129161	3.43973077851705	6.90091223895063
87	5.80284207493668	1	3.57905405491788	2.19996524909672	4.05551917980833	6.88938567671771	4.57701096843954	6.21282187901526	4.04295977823348	2.86106008046169	1.80165591394687	6.4364627536619	5.15086626978493	6.21281195266095	6.05701139069674	1.65840997795849	5.15605163325408	2.70247051029264	2.05024223839819	3.54243453363046	2.37223664240075	4.2994180582274	5.41751977420025	6.88425174031922	-8.66093732900342	-3.18836584950585	7.89780186507191	2.51637594765272	-3.62021309631385	-0.62359773098153	4.76642053214273	2.45788363306263	5.07193293613274	-7.78149873916011	17.5457784552424	2.58688727809919	1.01040868543057	4.35487928670651	9.20623123325254	10.7315916676	1.07221803033195	-7.05977669773919	6.12559023002505	3.97882408643502	-6.83120391063138	1.35088137475185	3.39755788983416	0.83246420487502	2.20324890375751
88	3.49095912093427	3.1960530297903	1.98410864155525	1.14632024272289	7	2.53727600052259	2.54735337503291	2.67173292172958	3.21132538131088	4.40930284913374	1.48853168196185	3.2998328592865	6.45683945829016	2.90723967596599	2.78937413288729	1	6.82239517222126	5.91910550475213	1.27089516508631	2.14973917489462	2.08487017616604	3.67593646407579	3.14205995552805	2.43024531334493	-14.3194239433722	-1.68332109376096	3.61625800492592	4.31246500560864	14.5472416251694	8.91347008853873	10.9523460160346	4.55288922023755	-0.751220021195683	-4.12665924144923	11.4754654035083	8.74321858999375	11.9843095213289	1.76492581298286	7.78411775891026	6.3734146829056	6.0760182109534	-2.92461794658775	10.7763879653474	1.86080478262152	-14.6596182923017	6.77176177185137	0.900531514176965	3.03924272653962	12.7799847661783
89	5.49311712638594	2.45224985606117	3.72591448896926	3.47558307284236	2.07579396544347	4.63021689332172	1.83805467087429	1.71084664558527	4.4473878836346	2.22159581342571	4.67715420059305	2.37853035589818	2.78153540861332	4.89086525151124	1.18989397086823	2.45293185927204	5.4952911813217	4.41864758920237	5.80902308744843	1.72277144409775	3.7797909390578	1.44099707139905	2.82330937663411	4.89834165171537	-7.35596488672711	-2.03503563901536	9.83108471717227	4.11579318925463	-3.56885700954446	2.12716700751447	7.79636607922379	4.19763600485932	3.51773411015873	-4.34847778045916	17.2835903623968	3.1827500639769	0.876829748580959	4.32945640252282	6.63862200135437	8.02836207423951	2.836997580878	-9.3128193000428	8.17839420587135	3.58632203238247	-16.3571185803071	14.1973508425181	0.296018477646948	0.478026184706206	0.473882401458144
90	4.59715542043421	2.87578556741834	1.22655092380609	2.13051093159701	5.44720625782287	7	5.83156892349923	5.33775914424302	2.31885875518637	1.09626459346986	5.84099589946795	5.10232312569494	1.49452400747825	4.44484845377645	5.71665538572452	5.01143620558587	4.33910582744306	1.47765924189337	3.54607269451633	6.43328515812418	1.27064060390962	1.54507175810747	1.95961192234774	3.93792893674868	-12.8114350656734	-0.409584277955892	6.50371016612052	4.56023454764215	13.2175425065553	11.8326863740006	12.7128144884233	5.72398672169325	0.279604831188511	-2.27639651489016	9.69040048097467	4.68058888399003	5.73338049919753	3.89666449261095	8.11632811341434	7.29149599338691	6.62952944734397	-6.80242501263304	8.70079078125905	4.32732386276093	16.6911576799361	-1.70454869722232	-2.30760233303029	-0.332916144896847	3.40643748795011
91	2.8947378272547	4.07938459659732	2.43889183422321	1.88790543699619	6.08496395586371	4.77219863063858	6.28733130183998	1.39397709662459	6.96337424380837	7	1.86280975225367	3.66613338963287	5.35072164928432	2.9511626191297	2.72571888468235	1.29848161271205	6.07373257907471	5.6094098505216	1.97152160637967	3.41286976083319	1.35201887387059	3.70583378732535	2.95298115729326	2.87287738199817	-13.6044530827267	-1.54392348281416	3.05603570922161	4.22908850050129	15.0293087233951	9.54852835995114	10.9796265252002	3.86767349630399	-1.03286832605438	-4.85276469366647	11.7243496061127	8.49077798570654	12.1744645514738	2.69035425069479	8.00791985381834	6.93079842563814	6.59625829356585	-3.19215023217575	9.60567974796002	0.848644098093668	-14.6352458114363	10.4548799568566	0.996611339593497	4.65990921079896	12.858079198976
92	4.47979247486082	3.21256921980654	1	1.73021189630125	4.32261337907368	6.17397132612597	7	4.84232600739059	2.55289641790376	2.54492387847482	5.30123880223016	6.01337390653431	2.69256454571293	1.2494245699794	4.91647104313539	4.05219739342786	4.18361059104859	3.24699038321404	2.87284474448413	5.89394010765651	7	3.70960013607407	2.0604709018955	4.91135686004226	-11.8278912753678	-1.69488259540405	6.51130287555056	3.82442512517653	13.2953729241475	11.4527439217685	11.9058136558771	5.18909453273425	-0.534828146930146	-2.43389358620931	9.81440840004799	4.05005911189322	6.14253718090306	4.36688856518006	9.20737323764803	5.63076638982946	6.8939019002977	-7.80562642429022	9.58060903682226	0.629037655610771	23.2737571586345	14.51052652317	0.920392576315061	0.02751854223082	1.19190272563295
93	6.0134707399382	4.43497945833557	6.32346505194097	5.34083492448878	5.79954800670742	3.25402244962734	1.5131451144285	5.72457268143407	5.19059266569937	2.59416225677976	3.19584706369968	3.09477555578702	7	7	3.99796687875306	1.87996470506903	7	4.82000792577034	4.76925114337061	5.20418469107638	3.66732190940764	5.3025885484403	7	6.63820477186827	-10.2236043677645	-2.97411402098827	0.744974073913567	4.03750382560295	12.2290888054426	3.70863463996051	10.9110919769606	3.74643959254133	-0.405107580260907	0.856863878007973	13.2957326387898	9.23994547935685	9.5365193703552	4.65217687532853	7.3021022031293	5.31454688428608	5.76637510968511	-4.90760673301727	13.7528913465537	6.62766578543215	-13.251925788174	14.1600051528343	3.02947058584227	0.810591417649726	1.43366318860609
94	5.82304459176046	3.47640478080142	3.32431752507868	4.33896617797894	5.1174153221719	5.68037326296816	2.38758292159737	6.00494592450771	3.44625958443192	4.0993038355836	3.28951049156442	1.78686525115636	6.10759720335242	4.85804994974515	5.64268346374001	2.43900143462381	3.95474808274741	2.34232433184286	2.7954897414123	4.83124302395423	4.63745806808872	6.51974334108036	5.01010549055221	2.76451662421415	0.310090211856986	5.45755047599832	11.5097833604956	4.116905454836	-7.3177211085063	-14.1139561791111	7.69528768065505	1.18096091642151	1.41465230141288	8.79610561648493	-5.37678314730782	0.703851008860031	2.0829767893921	-7.91121455873597	-5.54922168394828	3.50008719811121	-3.81523003634435	2.45754828128324	-4.85088117370361	6.13302699082566	-14.703072420297	10.585115076152	5.18569765371059	2.4587513802301	9.95647385225852
95	6.22720518356826	3.92316572138135	2.44038514909573	4.29478328921038	6.98879972691557	4.77232713783878	3.99644937030812	3.50099140679018	1.81290855388268	2.34161858748606	1.71365328132154	2.80095578121189	6.39684796398638	7	2.1068185384272	1.36519154170306	5.64021967065945	6.79689925511194	6.8470098743248	1.22501292262134	1.51505495694599	2.80564367233972	4.3694394826696	6.23394424213002	-0.804990651392625	9.22391095469368	6.9621614688086	3.55704871576807	-16.3573616486217	-9.09128922913117	8.26267775597602	2.96027116029791	2.88320338602266	16.5011443363622	-1.98394859161743	4.2103675491017	6.19435468388781	-9.14297653051774	-0.467961942938079	5.18412979330674	3.36294251871193	-5.41288827834602	3.4819779190747	8.56409344805314	-11.3751496367862	1.55467713533863	-0.159599207448166	3.3703514159439	5.76530736230202
96	5.33754693068169	1.76630151672408	2.39756232033052	4.68057253514021	6.20100786756858	6.00841412858681	3.01689327596486	5.16065819248379	4.66066336576674	3.99570133406701	2.6896388438588	1	6.43625482920556	7	6.85966672838807	1.49268509445575	5.81085332089045	4.21317518908913	4.5799405618332	4.4914992548141	1.60063872676279	3.73725263381897	3.5130352268146	3.74825653743059	-8.130002457677	5.5219993699434	2.17511981877611	-0.819395406513294	-11.2823309034013	-8.67084219356274	9.92653110243709	0.801879746051803	-2.20591898908897	17.5091819794258	1.40507273120678	4.29675639953294	-2.71246904326131	-7.20328957498823	-8.8247249592654	5.94162659023661	1.4724819504421	3.68199774513468	0.492476775999311	5.47331556552396	-12.90984335064	2.3897888068238	-2.78913325195454	4.2628583259831	15.0224737134594
97	7	1.35302789144598	2.21202133114711	3.28935919539778	5.63757490659295	6.63981488812688	3.33422149861569	5.50652466249413	2.12629623142137	3.76819622147343	2.02940794825644	2.43699329941224	5.01682554304279	6.84637649231907	3.60229602588808	1.67222097416554	7	5.25764414215775	7	4.14535176969316	2.40908473956183	4.03438929635138	2.83161009893319	2.31609613454116	-6.11695196808367	5.62910527399879	2.86406221070321	-0.384770038295799	-13.4427605391953	-9.40949305305139	8.90688299696445	0.49021253750227	-2.39202256793561	17.9065082121209	1.4559219178152	3.10182368366332	-1.59610621446842	-5.21144975616082	-8.03044136961613	5.55259038760618	0.791449785168551	3.24403264531233	-0.315224600101059	6.39443214604408	-11.7186798217303	10.0242054480417	3.25967586562506	2.36917073236866	7.3000618926029
98	6.4829591731565	1.06768489253329	2.208427087924	3.72223869853513	5.79123676231978	6.53803221936236	3.65843511128461	5.58663634249195	3.54516120639964	4.48262659956994	1	1	6.94715901108832	6.95776099333744	6.94077316965722	2.37203089972987	7	4.78657665025714	6.17557597635459	4.93763843348146	1.68218653037368	2.72238691158086	4.28451678909691	3.68171362379501	-6.57769696964587	7.53295757194287	2.32055044226056	-0.441050851594957	-11.5707692116475	-8.41818490689812	10.4248862905941	0.330911618456255	-2.045625640677	17.5558205553986	0.979883737058087	2.68427986317833	-2.00584496481317	-7.39615384440988	-9.16749141017104	4.88919634818704	2.08899526451111	3.48963356912294	0.464857050577233	4.95008876371265	-12.4045270978363	2.40784109202597	-2.55203111964338	3.25628399300836	8.63076060626468
99	5.49190060696321	1.81848058717091	4.48015008878709	2.84191411952683	3.03101107348325	2.72028066974845	2.29805517059051	5.39507871965242	1	3.9096501567383	4.10515566372363	1.73994440114063	6.41890207902135	6.52409207122953	2.89988026014198	1.28718438139517	5.91243240043714	1.45181860932308	2.80528171149934	3.36750522917653	1.62502556341659	4.98840876186223	1.17311701156069	2.88164928006143	-4.02437195579075	-1.78462742769664	1.57032055428877	0.60396936283006	-10.8512949000121	-12.7149961521439	9.9749312225582	3.31223016884568	4.51236014893093	19.6571573665662	3.05707402376715	5.50200229531422	-2.64559140522988	-7.21372540827411	-7.28136653588104	5.55944659671235	3.23363939840453	1.90347388326073	-5.06192128683823	0.526006193755897	12.9096550265433	-4.04023574564003	1.4428702474229	1.70949302890837	11.0552309183078
100	3.26175939970506	5.06500818437297	6.99101525199458	5.02676854722762	6.52198082803419	1	3.24838919586602	4.5273249515492	4.85993366208856	1.72985612459723	2.04237121695374	2.50808089545865	2.1171827204848	2.61937579720532	1.96869654912306	2.07385198320345	3.97235375837416	5.52176954590458	2.41234636231628	2.09152586098352	4.7823222099763	3.66057788919323	4.50552707574254	2.53798988798792	-5.57716214659487	0.160871679460936	3.81032252607556	-0.11256794610117	-7.54689344238839	-14.3970400217022	10.5581665102535	1.31711073497005	-4.80671408089056	14.4162577577757	-0.749173057792079	4.54024706243595	-4.97701887724721	-3.70125905180937	-12.1617255462767	6.46314752232086	3.51077312311672	0.934074733640454	-1.92107684220482	1.19132137710445	1.54924071798077	-12.5853672702754	-6.83089210730072	5.01235704603875	1.57351253528938
101	6.33041061454903	1.84762579002449	4.61865493630016	3.88518172794844	3.5895364539889	3.42852700207381	2.68060934548448	3.84206980536547	3.26920020735196	3.70389148753354	3.7219586051651	1.41561803556481	6.93722547506869	2.05391226824906	4.79208503151166	1	4.54411353282918	3.15973187356163	2.93050400760024	4.71121108917067	1.36390228687117	4.75276071487636	3.90811547236081	2.38272827812724	-2.92355716699017	-2.73014908153831	1.85524373720743	0.135975417683881	-10.7231920330726	-12.1757428035909	10.433823276899	3.70909676339908	4.00120665470939	20.317489066058	2.00911696228994	4.98420657967788	-2.75157364606446	-6.49141906943495	-7.97517564616557	5.59457529242428	2.8602275108163	2.31727887628005	-4.03386469811242	2.73553727514691	13.6186683070123	-4.33238818525525	1.26970830403634	2.71292934573788	11.554565112745
102	4.0624143594415	4.71565839019174	3.17141624007883	5.76725338732875	1.59934556020407	1	7	6.92240519203192	1	1	3.72718579997865	1	5.82220330136606	2.61714065084209	3.36597125939567	4.14143463580631	5.88854416916426	3.05753913931264	6.76831441673974	2.28610864328895	2.58395315275363	2.53603631593947	6.9633158620974	3.14012589429326	-5.80079775946265	2.02188443477308	5.68597463110683	5.73161702022406	-7.08871140529862	-12.3910364707633	10.8681233561981	-0.553754873584055	-5.93001158367783	16.2339829777561	-3.9418274979235	5.29225908559914	-6.09935294720995	-8.19388805792833	-3.98533611057317	4.56455637763835	0.565148463732941	-0.565732776837894	-1.62618538593489	1.05357611762115	18.9289622724911	-7.31469315433994	4.52414567721079	3.53847968298476	2.54957564299006
103	2.81909370315945	2.96388929628192	6.04099120266941	4.50763662131845	5.23960392955492	2.07924001972279	1.2977454783971	6.7446925329514	4.91909051607386	1.43348486862695	2.73212153591091	1	5.27060854826692	5.18742155142459	1.34532173791885	5.56890099174812	5.84190835397225	2.5192989148405	3.52690416965592	1.75670620892653	1.74992460866902	2.99022450604162	5.88427061442523	0.734323267604933	-3.06046109882453	0.00300694117908684	2.15792260609764	4.93810143022436	-9.14880403979517	-14.2809550922774	9.51017261130068	-0.126640836031085	-4.29690633825241	16.0341374457508	-0.0648444117367887	6.79928894493763	-7.21752115460498	-2.02024412131095	-10.0090433600152	7.99427560545698	4.92695362761328	-1.09158709026082	-3.83513427127663	2.51991839689032	-3.47205980990746	6.25899873858053	3.6455884422612	1.13969779223829	12.241565345959
104	4.80683451046954	2.85739994876943	5.10880889803701	2.82447011561826	6.64767810027955	3.12606086809186	1	6.0706759135821	4.38070733514221	4.80027600122946	3.54893304697699	1.82649155181151	4.29210273373382	4.88828630328283	1.04573531598927	1	6.84218038116222	6.19028960976003	4.86425530497818	1.50988493751454	2.90799499544204	2.18514394744399	3.6262702937229	5.22338651493131	-1.02219874822181	11.3689899840392	9.6804138893622	7.40469597886972	-15.8694305378511	-12.9668555796492	9.13953898859729	2.80355615915119	5.2749119233348	15.2466279055538	-0.378317652012234	2.06945149581832	1.75539702698716	-9.91608060862395	-4.18652612624943	8.18290686878759	0.197520274829577	-2.13148175600762	2.39402958412608	3.33472298387462	-4.79110536714209	-7.94652124595287	5.28847951622856	-1.35870799061192	-3.8768317845593
105	2.593922476409	4.26008729728779	4.80328946862365	2.87778082741378	4.69624659322043	6.7960758859234	1	4.52218513891915	6.31705617908703	3.75037798883053	6.56132241270618	2.72520899012508	6.04536740123069	4.59417018456504	3.89267881070188	2.77215391472932	2.52140066993778	3.98114049212427	2.77536771789865	4.81951658230304	1.48676715667269	1.07398840331845	4.90253652096411	6.0477149892517	-2.06965733176954	6.8403356686633	2.32438285214947	4.03669953499153	-16.1127574095903	-7.54058181801281	9.85550129946604	3.16859411391435	2.65568368342956	18.5383027443056	-5.45660097680829	2.94629236236302	3.86607238033607	-8.26596935631659	-2.75637755457564	-0.187401753458175	-0.181020834289188	-1.91206832242094	0.978367741952332	8.49675887705226	-3.01812876611948	5.20859786544874	1.92187741323769	2.86057185109635	2.25982938602383
106	4.56593954764452	4.40035771263386	6.89536953741752	5.79105881441658	5.01385421097104	1.2320587253171	1	5.75766260858217	3.74350050479711	1.04087143604852	3.94710437925169	1.52133574143871	7	4.01772348397689	3.48593944423926	7	6.40154453225415	3.0116648253265	5.71421597589114	3.65796034353482	2.53314200092342	4.20301634383813	3.29905359382154	1.87413218797762	-5.30621032261399	0.879791901960475	3.50913251678037	1.36102284686891	-6.76831431978021	-15.3226828798252	9.90795556863567	1.26103096760457	-4.64461380817139	14.7916418459789	-2.52755069428809	3.32946787884042	-5.17394432414878	-2.39370942689059	-11.0851960781291	7.40491472213697	5.62330827185691	1.1647716682792	-1.76259482689039	2.60314304801191	14.9391661338259	5.70140466498835	1.01380652142478	1.49044195060492	8.12521875439659
107	5.92364482651246	4.65511059791296	7	6.23203437202289	2.24815041675719	3.23707839046511	5.96174665753079	1.29682246137133	7	4.27362638305515	2.51452384011014	1.16237786312375	1.69291827505882	5.16650752357792	1	2.32067008725226	5.64283047927074	5.24426831327653	3.45794612418624	1.45767870110541	5.18709595758834	3.41652251429049	5.82643112486295	2.55191862701164	-4.35700552353482	3.61133168724072	4.34877601351907	0.515960928659358	-9.4072450039358	-15.2346401015766	8.66187321803255	5.19090387580815	-4.88678769577601	13.7221895487905	-2.07741585008958	6.18187196212652	-3.93569942817244	-4.34355564186371	-5.74006041578458	9.04320868038927	6.41349192433843	-1.18247015520672	-4.53141697823882	1.52819293832382	14.6042303738066	12.9226193220918	-6.54821495366525	4.78838771245703	-1.48404222773834
108	2.61232207039705	4.06324039597118	5.34877611693924	1	6.21168375936328	6.73150832041188	1.32267931225963	4.34559858146205	4.72099663148145	4.55780124035735	4.12086440490528	3.07547571198623	5.12712326277659	4.91683548882384	4.48723535223948	1.61461176560078	2.42536705389859	5.13695456545855	3.45591476305519	3.90563322642455	1.48207038681744	3.68871733131005	5.54654490001575	3.86304631926737	-2.53864670957687	6.33368217084531	2.08556662479554	4.70485150564749	-16.5606693883262	-8.71852280728815	10.0198754116079	2.70012071780413	2.07816565579533	19.2415334213525	-5.0938305987332	3.39347974122093	3.9509376373363	-7.52048136983088	-3.89154189272783	0.820241590014789	0.344320890865089	-0.746222674807008	0.308385837565607	8.91904881224455	-10.3948559500312	7.8476533344756	5.63860555139354	1.16478582686807	3.09955178165368
109	4.77876461739886	4.20765938967788	3.09471472250499	3.84913648414364	5.84401424526157	5.41858144759313	3.56773635542317	5.78999432589255	2.65949053330392	3.77114383920507	2.50074776682263	2.79326597745207	4.92893221770651	6.46505583563913	3.59858945603539	3.00542788909124	2.59147414128825	3.50525847913069	3.64045582386337	5.37114388330574	2.12386041697642	3.58712114466502	5.56050852145889	5.18343826353694	-1.45060504907085	4.48659838709689	11.3532242860475	4.26803795622331	-6.32779624570254	-14.0535799285825	8.52883079246588	0.916898685516794	2.14532868178953	10.0272847905568	-4.46356061142037	0.246600064198288	0.740233328560811	-7.24189247999356	-4.56166056917821	3.88409271975632	-2.14612685662923	2.12864626460314	-4.28275432297333	7.63179142893165	-11.9781745795617	10.4831788675206	4.54671471885657	5.13698721517103	6.34125529162514
110	2.86545291874896	6.01024132166203	5.5833734886247	7	5.53048791823878	3.34375189589477	5.27287707043374	4.8225518390049	3.23130307973644	3.46635435448108	4.60297291246975	3.97055416885644	4.21819397139906	7	1	2.38569858338278	6.99888340754551	2.77545832602092	2.42939833092907	2.49059708717016	1.58777539539007	1.9145780154294	6.39102534953131	1.24884397468498	-4.74848878179227	1.81357868175581	5.29200031423286	2.88845521596789	-9.98541267872396	-14.2693778155337	10.6667219748335	3.06137450772347	-5.83363395541715	15.0218769581924	-2.83309106797182	4.47593363484692	-5.50101601536637	-3.16731838507817	-9.93818484033991	10.546039096674	6.59845039749884	-2.18297948716254	-2.81661608733622	1.89601273126169	-1.99778241556471	7.76577147159991	-0.456381451625874	4.67705002204444	10.8866615448945
111	2.09175495419899	6.95816395905414	5.1580241388324	5.18156161525127	5.64342895550136	2.02315636649535	1.46648504959981	4.66767847153438	1.4394114474798	2.33635306267105	1.88761367832985	3.95289560905473	7	2.86081062041341	3.46230347885768	5.58095610620259	6.68580340766966	3.76302823602983	4.89705992938751	4.85480706461575	1.13372833323357	5.49107336103538	4.44716641584052	-0.858250358001814	-3.76157149189207	-1.15182224491628	4.63565355367875	2.99673650923276	-10.7655516176347	-11.1495943187297	8.442389962769	3.57307915828061	-4.45640060248297	14.982523707128	-2.3802738531487	3.58409084516046	-4.15312150191857	-1.30785070438152	-7.9212590174795	7.12717001896016	4.50062601414108	-0.00794310314549973	-3.38301400244071	2.11581981956758	-8.09730689885224	-9.43522548984741	1.88411754744089	2.19704688596001	-4.22565347132117
112	5.32246395830246	1.81535434790325	5.55718571730568	1	6.1062396134005	4.35718872120547	1.78907345701216	5.40426376411325	4.84157554414737	1.99427193204855	3.30345588087311	1.99995350378302	1.61900843090367	6.25076843893294	5.70617815912263	1.64492819156236	5.05093014925075	4.70595200545719	2.14281834511794	2.76007587018017	2.66100169692877	6.38896848848065	1	1.53760446434643	0.792588223813298	5.39682143345222	12.6799585296092	5.88299749778311	-8.53260371414046	-13.1660526836064	8.47286859666761	6.3836277600519	3.35811459745572	9.10535004120283	-1.96651356268309	-1.40849589845574	1.91985786984443	-2.73715816429254	-7.5515571048265	3.88419018873792	-1.77354193768852	2.00104506764321	-4.36886384881314	0.397845850260884	-13.7366419220366	11.9307038020143	7.44393120461136	2.17625302866885	7.09048904285301
113	2.99291666592315	4.5742376009256	7	4.29948697869177	5.66572228629263	4.58223847214348	2.72017348949665	2.72824541888228	5.16763209093888	3.00116346252927	5.38412298893658	2.17247283585757	2.1350878618723	3.10907860479527	2.37859725550243	2.65933864372644	5.48395661862629	1.56162673699188	5.2155442195823	1.88937852914619	5.01525680561539	2.94239531402238	4.74527786995905	2.10338694142104	-6.2427740685122	1.36975678672078	2.40105606257621	0.413723748052515	-6.48887184826544	-13.8892960242904	10.4356009549552	1.19481177446184	-4.52318502594192	14.9477941608816	-0.131470052151811	4.9726216327045	-5.52193308193003	-3.60401759635311	-12.310252932267	6.32875633554963	4.62120878423917	1.26673499401158	-2.72796930900796	1.16451782042212	-14.0261024861749	8.35217639247697	0.499253892267485	4.97175444968851	2.59851794358787
114	6.30266510855221	2.15360461681982	5.09754569802505	4.60508207175808	2.0722963391662	6.40228394133284	2.18025748230514	6.96353374010035	1	1.90124769095834	3.92946557910113	1.7340538351781	5.43919872096175	5.52754942046164	4.73177938579295	2.4274351144118	6.67083032551209	3.82007122352761	2.18195150483317	2.90689446135436	1.79961295207032	6.16365578248983	4.39920345272431	2.80868437791752	-3.9240495334079	-2.32663334742174	2.53616039080952	-0.0641500364568059	-11.3868865890174	-12.3249458778172	8.88670420888133	2.65153669834718	4.69287500879233	19.4296219677414	2.28510393167888	5.46559386750291	-2.75605273269599	-6.41426411658579	-6.51401889326131	4.72328112342477	3.2065634874212	1.15760077205584	-4.73279265759262	2.86980834598914	13.7318792379009	8.52907266048018	4.19564897344416	2.3103738321976	11.4256056594703
115	5.28233019937997	1.8102917274005	4.45152905328169	5.31425875248935	4.44005807564542	2.05984095072566	1.09852657064583	7	1.29034857674002	3.6366051664693	1	1.34228647169605	4.28563548587189	7	1	4.4984819133664	5.55555298921615	2.875517641064	4.12976012600329	1.93271049494762	2.34301941183444	2.90966172119086	6.35230668637051	3.86849674396652	-2.26093374586025	-0.0584508539294239	3.86838330655084	-1.56065993655548	-8.69807714343069	-16.9692203156438	8.28710870840597	3.9973075881321	-7.73418851949767	16.38003431395	-1.11961704874472	4.71564215615769	-2.37196423615937	-3.16144089380941	-9.76154064596464	6.80196057951579	3.80120610632303	1.823181667385	-3.88743765358658	1.41539622862838	-8.46573306868777	12.8154501248132	2.05660455580902	1.02208118072576	2.95813637764513
116	3.44775574565181	3.33833913454888	3.69529729515814	3.98289362644146	4.26303835086484	5.45362885958007	5.49046698186417	2.93447698525692	5.61383420119176	4.76261477729597	2.32773706330337	3.26416272935743	4.49812515864074	4.8858426073354	2.31984713852398	1.57487667303601	1.35694853656855	3.9461981107684	2.94617910639466	4.14933912817223	2.034003450473	6.15424624363468	5.54584589617277	4.68089456951566	-0.540394641752437	5.00287893706556	13.4636861872716	4.24466378409813	-6.78153066682592	-15.0517398790482	7.84590360191414	1.08634847358289	1.80785157506488	9.5561147861276	-4.74442799981598	0.929474247771114	1.20038715802318	-7.62174525844644	-5.68399717319941	2.83889200280441	-2.89815970187665	1.80859348748975	-5.42881934769815	7.89538524235712	-12.8046483634041	10.9677851052732	-2.84122830565997	4.57105003267333	6.68204771770608
117	1.95819542803568	7	5.59362111082309	6.58734319413779	7	1.34574676778212	1	6.1920866165217	1.01562227128596	4.59725908787392	4.24744725242843	1.25876815312648	6.23524268556765	3.49110556963102	3.92479472259011	3.55732706716636	5.32478019283463	3.28388499358963	2.61251913109586	1.02689212298378	6.65848751492243	2.53557795455085	6.07394055890599	-1.85889430421187	-2.71626084450981	0.733075819374604	5.53193809770197	3.18396883432722	-9.61988775273675	-12.178194599094	8.35520376218925	2.76060912353295	-3.8693350505766	14.911480357247	-3.10058480685973	4.26521106432687	-3.05411529766447	-1.69352563946926	-6.9749493767319	8.08356882499531	4.20714336315689	-1.15129329227852	-0.749508969980284	-0.951134397272973	13.8318057170594	-6.2532957618141	1.73455716059904	0.332946453143048	1.08627494092313
118	5.01906500893146	2.2410820173063	2.60692836133999	2.48598654616414	6.3806628314055	5.02335490461586	4.34640646644841	2.96871672002247	3.14598466911698	4.6984398340003	3.02785583369644	2.80829643957019	7	7	1.91957979248222	2.33828261081717	2.34544483418246	6.86820592382321	1.93215163708683	3.41262673836922	1.50860266795957	1.12505871715369	3.38799847169551	5.75947593451749	0.18607224026096	4.6845224953827	7.40157372299835	1.4378132526241	-17.0760933003387	-7.26480492094147	9.5745661408223	3.83830846063778	6.10239098839459	16.5642168766208	-2.36271064447957	5.31693303527967	2.53689053826896	-10.0647435329568	-2.03662397008859	9.2716446894067	3.6309204051903	-5.92907472489334	2.2194679706651	5.5921190059957	17.4307580708673	6.78967340474977	1.86557637429331	3.71933660654539	7.81896277627237
119	7	6.06270239372677	1.50152018174022	2.63585433974448	1.4416292575548	1.80284863993492	1.04944843795443	6.92151356265043	3.29108942756473	1.39943832929206	2.52612789823291	1.65360005510477	3.35912501708057	6.20621406233545	1.38930221467843	3.59558132466731	1.44469914316218	3.13512187553409	3.22042873886488	2.43967766625265	2.42274577585472	1	2.94693073018117	5.8066164236049	0.503422910253618	11.4803669325044	8.43294927572164	8.05321831881584	-12.3857973710899	-7.27377311586246	3.63020720644954	3.52278686523059	4.20221758400606	12.8050941663641	-1.41578454015425	-2.21002658076011	4.21781946958906	-5.85128192817373	-0.82170292929126	5.25282576343059	-0.506318351784017	0.789114090764397	-4.51007363652049	-0.592060587542248	-1.44135569728071	6.69276466682808	3.42840721283009	0.684195819673607	5.40645978424661
120	2.13554380218344	1.29155809124436	4.07827969247673	4.54200740431295	6.29336149354079	3.72214099379764	5.61310953275078	6.43494527165374	6.65360296686593	2.59044301845649	4.3214933528574	4.95520226491977	6.6216435400047	6.5409670963536	3.54274663570504	1.49127677075817	6.49361483520255	6.19580199377528	5.04966876231228	2.12716869995562	6.27516338720383	2.41401052421993	4.96462327076619	5.03729698040963	2.24010023813215	12.4021301079277	6.29236025146417	8.43382314626005	-13.392464672103	-11.647390695218	8.04169919069968	3.14863510667836	3.01926368746028	14.4422368781297	0.368495097887893	1.81980481052988	0.829913727845206	-9.82754391386083	-0.841459589353214	7.15689596523876	-1.62191702401698	-4.64940361450185	0.919615529870196	3.01523016498799	21.5410067823005	-3.02798320742512	0.435325679598839	2.90360378225406	-0.826017508583975
121	2.65069481380849	6.91441573529711	6.50006550727872	7	6.38613038542095	1	2.05189929885514	6.13993438758176	1	3.60735298466106	4.58837167477498	2.96564459237673	7	5.23163717357194	4.00217029778375	5.70722065403455	4.65696325705521	1	2.63982891180364	4.34417700156409	6.90563469817942	4.69569674527099	6.8187883150711	-1.36183392991933	-2.64405040901804	1.07768267144622	5.48347220190486	2.06041071683736	-9.88526322855482	-11.9331096902377	8.94448386228148	2.91609399541717	-4.52933597058769	14.9920570229742	-3.01254299802278	3.74657354033919	-2.59871377108078	-1.42169430068074	-7.75582694129454	7.8243167231565	4.49139712947881	-0.532334660617269	-0.971464100712127	-1.04847487663379	17.797675181351	-5.7407406490027	2.98918570915655	0.83447510856483	1.28717913348195
122	2.84611249045562	1	3.34842760875958	4.77066676080115	5.05358323201433	4.56549708634113	5.54765165207852	7	7	2.02221832935437	4.24663134041119	3.68862000111882	6.63535094635849	3.22724390884239	2.23993377961608	2.73323256822503	5.55211439460686	2.13693885054316	4.31079799764078	2.43150485385371	6.93242459944702	1	5.5766769225177	6.61714962651036	3.78322168877019	12.6266542523103	5.84046127268702	6.81072561708806	-13.0747781230545	-10.4414560859217	8.41300390959965	2.7620950975981	3.33044049101155	15.5789918748944	0.867100293673674	0.739651100362951	1.56178347061049	-9.22518273851105	-1.99715463299824	6.87890020434318	-2.28666202426489	-3.35958346234652	0.0266077329920091	1.84486038577346	-14.4820010737492	11.3194170325275	1.89119833686894	3.26728488932002	0.818246325089587
123	4.06529268560989	6.1813364019896	3.68883445335258	3.50360019911816	5.23362166373863	2.74147041665011	2.45432814963711	5.44647800113648	2.49391055277455	4.46845854120179	3.54766878552395	3.11602473270124	3.78078739742941	2.39692741127486	2.64093469117696	4.24812157506171	6.69742969850528	2.23046061937944	2.96851208477976	2.64620094193235	5.70571001354204	4.35581606039429	7	6.89122052060702	-3.91572687279364	7.56829446030994	4.76334708420928	7.10187144003125	-16.2833673112595	-8.70254689374629	8.56688733412718	1.56860327597904	9.34352345386856	19.7184026604366	-0.841109550349606	1.16791802423524	2.00519287617073	-9.724621201865	-5.95742476029779	8.83352378482391	-0.0741613405987983	-5.12731600611764	2.53005115533124	1.77312588359788	23.347061544304	10.957782875619	3.01202445769784	3.35545011549658	12.3199018452369
124	3.88939848627452	5.89644316337342	5.38617438514942	6.76419296320178	4.9836792528622	4.82295625186049	6.25342438416807	5.29460982810861	2.21093654710796	1	4.51180126930345	3.48000537589413	4.30235460443119	2.62087721875951	1.85963672807016	1.53822189123563	5.86387171186375	3.6538287673121	3.66829252209978	3.20453089304752	6.26981804759777	1.13693509615529	5.31446622780294	0.489348160671869	-5.84442883341643	3.99075589829036	4.14887368245385	4.89308866141763	-9.55077426027561	-12.7429791157498	10.4264709022675	4.55931542584662	-4.8530381012809	14.0136734961109	-3.65959704770413	4.12830176202892	-5.21040369050995	-3.31432716785992	-8.68135149914562	9.91118971398955	6.75992455372161	-1.77093793893624	-1.93850303905092	2.25705353974739	15.2623252766354	8.99796848055999	-1.06745774177019	8.91949318520446	12.4093527062904
125	5.30754190846919	3.44697132960652	6.71585909158056	2.3339886291566	5.86836002529476	1.83774112559494	1	7	5.03131067436318	5.2828250716072	4.45920200128855	1.75527170984659	6.29662867258109	7	2.55760573350953	1	4.07619675405531	1.69743176494666	1.27044008654618	4.65374874210881	4.83065321680154	4.71611304028591	5.54571378218887	6.07960124364189	-2.46159964438865	10.1270820723527	6.01361352714267	3.07294525763142	-14.8364589810691	-10.3576666311344	9.41002827124912	3.72659735636023	3.02102619422998	16.5776737603415	-3.24600712661476	5.51202358477608	4.74239799174362	-11.6021443768328	-1.45438998760304	6.00151297129913	2.24024524762672	-5.42302037341121	2.78876727115637	2.6559264025495	18.6516584868797	7.05199148472466	4.31361287522969	4.29661902008872	6.18406792236345
126	3.74736902453467	5.02235932667795	5.8844774987188	5.30969795757634	6.88061329419498	1.31861272921417	5.59519777205326	4.86030282172458	1.9076059074571	4.42094372890296	3.80718828697797	4.10526391393186	7	3.74256984500697	3.74231490979255	1.60730297382094	5.59047441332511	1.97233455325879	2.94834126587436	3.95357319604011	2.11962124041311	4.74735341090183	5.18175238622262	0.342385774700834	-2.5191485963576	1.52847023688264	4.84100555989464	2.14131226450794	-5.84214613018518	-12.6744895588323	11.3864506381706	2.23942581975484	-4.74895553374667	16.6459275978502	-1.23529699482564	5.07301395937789	-4.57629463693423	0.636862952210857	-9.96115227665397	8.03529336183701	2.37950421783196	0.888768346882903	-5.35378014937692	1.00707838052659	13.2559281923225	-6.10788450260887	1.61313311684693	2.06665643078707	-4.12840429327188
127	3.90571900801647	4.23061536132006	6.55618286502917	7	7	1.06652526519101	3.76461458803095	4.4417551696413	3.23375927168556	3.07059621756261	4.11088926235652	1	4.79267706030356	3.72739806125796	1.34661244704832	2.06965382628307	4.59050959431868	1.92676996074652	2.58667281070301	2.19782127587538	4.13406072204995	3.46537835683862	6.94578493336101	1.02525753627615	-4.39573080814426	1.26964549153352	4.59209342374563	2.6777358719295	-7.74443327334604	-11.6749957425919	11.7964858862619	3.28160789241802	-4.54631973507802	16.7678458469086	0.0119102773907009	3.43422113422003	-4.89441905570709	-3.01250535294706	-10.3187203910386	7.76976152787351	3.7791774088086	0.729979586357955	-4.89764073842416	0.792387975376649	15.050938687613	8.24587811601253	1.76536686671428	0.741834859667887	13.4717449724432
128	4.28028766091623	5.42852741306498	3.80506712175424	7	2.29096662269186	2.76461193003226	1	5.8298808757027	1.29154607515898	2.41574608342498	5.07726507891386	1	1.74561937250589	6.97595786909174	1.28575388910801	5.0052969761522	4.21717554810365	1.45303155700684	6.46883341801379	1.74485804857627	2.72137287832019	2.63744754940879	5.29125786847644	1.78833892159846	-4.78417514452034	0.95108432576719	5.03060127077653	6.0869521185104	-6.14695365455631	-11.8277908598634	9.98570911156799	-0.948963127166121	-6.51341059379938	18.1634109577525	-4.30351849890634	3.37272913106688	-5.97486735848291	-7.28278513709147	-2.52733364878124	4.25786982500034	0.264611754706891	0.0217259335886766	-1.33273971979816	2.06947144769073	16.7155142469485	7.46204155114116	-6.77533613587873	4.04978113646988	2.06690849752262
129	3.41392792247028	6.07817281643261	4.76282838887369	6.62426797735843	3.90180850983857	5.13627404346426	7	4.70468242895762	1.21302471281531	4.42810874932165	4.61041932416218	2.64481899515331	5.04575438130511	1.84112787251413	3.02998784838018	2.17530279920109	6.03493574967012	3.27691131609424	4.28392275248151	2.56866014001456	6.7740809040433	2.88454435149902	5.96245616407533	1.93839344255993	-4.28421540020047	2.25920940128882	4.21071428411826	4.55245840439682	-10.0332444578473	-13.1017550344256	10.3617134972483	4.67704371660239	-3.73837649997415	13.5122738733363	-1.80541675963788	4.38354295622756	-5.30047527513553	-2.9996010973511	-8.52721454072098	10.4869462463007	5.91879963790067	-1.67761218510319	-2.65767623647288	2.67912144262714	15.707733727687	8.93590641798255	0.604949151245597	3.12600306467502	10.6687844753284
130	6.24647692418831	2.7446484623948	6.54856206770812	2.65075866567186	7	3.37411290225259	5.25490593769739	7	4.94235786078488	5.30529948404078	3.10569937414565	1	7	7	4.90762276020481	1	2.76869818871014	3.90770555807523	1	4.78156764316247	3.27412126554158	4.56740796777343	4.32761705820658	6.55211075608598	-2.30141740314323	9.3959017704649	7.39482056564622	3.5540357262946	-16.5654106746772	-9.85125013847053	9.21366928061171	3.63906910974464	3.16115064451499	16.5518302051652	-4.97809200061717	6.68760464801073	5.67378897328925	-11.3746581006828	-1.11341467723267	6.35237642776232	2.06005499263319	-5.44921633941436	3.14000175050973	1.08040138216862	-11.5156907602491	6.91302369183809	4.53562402318342	2.59750200024627	5.28791891057859
131	5.25280206630793	6.26671654262462	5.81893272290408	7	3.96470123174528	2.80055846777045	5.92236946706877	1.1360137318082	6.20711762643444	3.65751961130218	1.11319612907908	1.96236408779478	3.53057147445456	1.365116865276	1.6093230197234	1.80934378070913	6.50347360403294	2.31549070978289	1.66090277450917	1.75000695690569	5.91096759725463	4.42287909784869	5.53675744985771	2.16618018885286	-4.76510840322995	2.93389978171414	2.29275586069846	3.23349444749842	-9.65616651876373	-14.6577906446208	8.67241562233013	3.67194546902215	-4.53875065831414	11.6742539047506	-4.91847543981786	5.69124228958597	-5.27806398336691	-2.3977939093973	-7.770820243325	9.10705219035905	6.00500605818831	-1.05660962220835	-4.21330720355363	-0.618269071695761	14.6324472059243	12.1204677791458	-6.47664361881905	6.19283090081208	-1.34908818972292
132	5.61074981765845	2.34728633669484	5.18215615450481	4.07454403636618	2.81785009573765	6.03964606803576	1	3.7385911936908	1	2.14083408059714	3.73271800764891	1.82270358964066	6.98514015135592	6.31550749465414	4.4546352592497	1.01012001154922	6.41278290447594	4.27679246981685	2.99387179632474	2.97334396641831	1.63585516987479	5.40788912960717	1.1623689338128	3.16878427723049	-3.75508456189891	-2.36387420755835	1.80193945405985	1.09717718460671	-10.7576606168561	-12.1388098676537	10.5819544052497	3.54819345216566	4.37115840970949	19.7394701481794	2.6381499555716	5.98401429935356	-3.61148718911222	-6.8143280077658	-7.1592402646976	5.39227630966869	3.80157460922683	0.720420617250187	-4.11257018129263	-0.106996059940094	14.1860317681226	7.76812590814844	1.87248932203801	1.99391892360104	9.47765292013247
133	3.14366534542918	2.96560407138678	6.394912874518	2.48961799965482	3.54486812453941	1	6.36287447997141	2.26307537852384	3.27693322999845	1.3097702151645	7	1.9771972033442	2.77079359344622	6.21915482005342	2.19930235148523	1.26864828458971	6.69744145756874	6.27591024249757	4.19363574461909	3.37872698442461	2.33386190166598	2.76492793531344	7	3.91951617167527	-2.92732272645294	6.92230152631822	7.60292952656798	9.44912179682321	-16.6769261926855	-10.1010322186012	9.43380841084201	0.337212333873602	4.95897573668276	8.5200061639833	-4.83010976274601	0.56678012794018	-1.63389410019632	-3.1757507150548	-1.27200146901199	3.84973271030975	-2.99587083348438	-1.74732595589232	4.85630339419701	-0.0152634967428774	-12.1975339289993	-6.00515607060285	3.1366772290384	5.37146422763045	1.79049694131022
134	4.09768580803216	5.70004702360759	4.56230347458671	7	5.32294187859659	3.70332763799431	7	5.42090789981472	1	1	5.46214437571954	3.55298979791291	5.12721037195093	6.61057663885532	2.69455664330088	2.32870028302929	7	4.42055339696562	4.76459875589562	1.36797576987663	7	2.33122640200353	2.58899344066416	1.93652070365577	-3.72833684041033	3.36888563381828	4.17044765759067	4.37676260866171	-10.3579932924927	-13.8307661585037	10.3057818750369	5.14870644458556	-3.99812669733255	12.6048003896743	-2.24879372322661	4.12760745072553	-5.34607168058355	-3.68803688098284	-9.43796281952823	9.80421820437426	5.24331657998383	-1.95461963222742	-2.2211188528181	3.5711636426878	-13.9218952671664	9.09376261179526	-0.00491256081159444	7.73370555615645	11.9705130329377
135	3.55141649173324	1.23310973389054	4.13087373882588	2.72140005368909	7	3.80281996044782	1.37139795081385	6.15961460228753	4.34417502244964	4.0986826807482	3.10299592098485	1.89866653824371	4.02849500208056	3.73984006198568	1	1.28050682616104	6.3599359538604	6.87448787476436	4.91884610692153	1.87404728880834	1.84453837706852	1.9493149483886	4.48862419147518	4.11694001349916	-1.75130590253918	10.8837226970867	8.08683962446297	7.93914095551221	-15.8112578457432	-13.3766366928821	7.88543255183992	3.31789133229988	4.60471331522513	15.8438427655073	0.545960357826508	2.90065641157545	0.515425600404132	-9.52480820764489	-4.35060448152884	8.0437851251534	-0.690534285261096	-2.07754623832383	1.71905564730504	1.391516371789	23.1427739426867	12.0771047480018	5.73044846316792	3.43791951055959	-3.13886269891611
136	5.52374584479024	1.00813983909136	5.11298322319527	1.69164876084858	6.69810658030071	1.89178761635422	1.71504573458275	4.65413991368922	3.00293534510205	2.82859411100733	3.55291476659946	1.52286653821791	6.02728568595948	6.62053085253129	1	2.06319810892029	4.80951289070744	4.54825223235678	3.74383355195436	2.85828139442874	4.57921666936465	5.86217759579599	1.29349066931538	1.28691909770695	1.28230420467594	5.48724289382963	12.2336711803073	6.20409465991561	-8.45834902518879	-12.4386350844645	8.49092832692704	5.80123165888391	3.59815529300287	10.6562440778687	-1.21275141666191	-1.68163967232185	1.75237583590152	-2.97087915639316	-7.13353913639742	4.17306672521046	-1.76111871534999	1.85896437756442	-4.97749104333719	2.60177087836525	2.75115686025017	11.3589051073306	4.89173305585	2.12273045097225	6.90938022347842
137	3.34028250359839	4.10199995664788	5.05361784537301	3.2156403509164	6.27739288300727	6.51097323954284	1.77119546279532	6.03270592999186	4.20365623352511	5.77553559983897	1.19036646726289	5.02944794449691	4.34045954960365	4.32612525163246	4.55202242458159	3.5386063730212	1	3.66116168910842	1.01682296792519	2.77129195486312	3.02844012680811	5.07624328792231	5.98189344732649	5.39759849821916	-3.12697737961866	5.69930670826272	3.90000318160968	4.01087266653866	-14.2417574645548	-8.40846598606539	8.68963466710989	4.11621155326505	2.40871433159721	19.0217357201257	-4.34586720460013	3.68600479111339	4.6334598393257	-7.14740470203094	-3.80472826043921	0.748028295966142	0.55084001934958	-2.06246343237519	1.05380115838678	2.07870551021621	-4.21086081766783	7.29389593378781	2.65055246386481	-0.196201014584366	10.8370314414177
138	2.41196244248138	4.18963205660058	4.80220062260689	2.43836845503249	5.75024276815289	5.03279568612785	3.01848053571408	4.95779047599665	4.49356279693101	5.11641784902838	2.46430580191083	1.27515600959627	5.97313908106395	4.20163920394499	2.39619815059126	1.4272409620365	5.44548768875424	1	1	2.49891553997811	1	3.13425160575504	6.26220951299486	6.07658668195441	-1.11937470129446	7.88340104222006	1.67077109558154	2.57655908095875	-15.8833768355404	-8.36473367357138	8.01207694924034	3.37065050539113	2.17347414307088	21.4749133957733	-6.70414399329686	2.71953382500502	4.78736995207116	-7.79835481105093	-4.52986607319679	1.29843284027859	-0.654013710115606	-0.523122128339018	0.649548711365906	4.19235852848499	-4.41277921856669	6.42308479532713	3.22553431501695	-0.249594373393077	1.50313041496508
139	2.23161707402902	6.74312805373786	6.94010752574372	6.24535712620274	6.83977968594958	1.31104036182599	1.30773481352694	3.55887982957146	2.92158996415205	5.74306141722819	5.00147117640258	1	6.60758642465364	4.70685718301674	4.565941802261	3.76176527589333	5.23976658533894	1.58037153833702	5.10676826428187	1.18646954565865	3.42263478622074	1.22640549519823	6.33595923223738	-2.54828575973471	-2.1647937213561	1.22343703782746	5.12229556307125	2.59729975863059	-9.74280754273769	-11.8240729392038	8.68909778101538	3.02269371829301	-4.06578655832466	15.3573133855127	-2.44015970923541	5.27803939659443	-2.72156405459091	-1.59552257267614	-7.13801724783259	7.15242406713413	4.59554316979155	-0.708687338408544	-1.41680308335645	0.029021104496626	13.4594133655944	-5.62008514114341	3.95646659196167	2.12062976938505	0.23852714221016
140	4.56741693906975	3.02969681908887	5.47793826577463	1.56644219790339	6.45460378077518	3.99283821280326	3.19125843528778	3.55877705464409	5.49388202666538	4.33298071827819	3.20816498728785	5.50516761477736	2.00138310856045	3.46233544077244	2.06000552519615	1	5.60443316066349	2.80153424437908	7	1.89702774438806	3.65529785477035	1	4.25832024365177	5.18792707574204	-3.12097929021875	-0.220367633808597	9.31063721619737	2.96252530535232	-2.84736906758677	-11.4311670012539	8.81366940622313	1.10422117469338	-0.61825110474872	19.929459992675	-1.23954748613821	6.79632002466303	-3.04128888376198	-7.7790308071986	-1.54226271947729	4.4314420040019	-0.41841579336952	0.430529577573535	-0.766790285421729	1.8899244491697	-7.6283841937378	-4.25950116765658	-6.18960625475418	5.50488331926288	14.7742375918984
141	1.50242470187697	2.3904267615959	4.28439242378599	4.96397925470982	7	3.03575082075008	2.01634459828294	6.86544023179954	5.39959464646241	1	1.32837046134901	2.62541040037387	6.36245570776606	4.54201649150169	1.41503362864811	2.50837467960256	7	5.99386214528153	6.6147885013199	1	5.01463548030228	2.91768888917174	2.87525117009552	4.28833857584762	1.72373031001364	9.3963203409751	7.1034477583532	8.84090242541617	-14.2323664759225	-11.9616341086179	6.77384014877996	6.5629641603483	2.51849034298266	14.7010755637064	1.83565603819414	0.0556086391673335	1.35831592056554	-7.66464692737043	-1.80811966380395	8.70617684346496	-1.03376295718559	-1.38718104572156	0.0541750965706339	-0.924840846589496	13.997382290896	11.2125710738214	-1.53821913822921	3.24317538162647	-3.48035998590877
142	1.80015474140418	1	6.38399478461484	3.19419318899477	2.36548199775333	5.70993171881506	2.07879183361288	3.04705517494238	5.48039540758916	4.51687612193974	1.64907058650355	1.82759704823731	7	6.78446180157983	6.23935711027786	3.36822202830448	2.41521705657718	1	7	1.7671188107751	1	1.90500371806061	3.28507143514969	6.03302166362453	-6.15560391894864	7.58576861742502	6.25204393270939	10.1255557294108	-16.2033136000302	-10.5164323994881	8.77421747655067	0.801263670205523	4.08772814209854	7.96257530317109	-6.60424438460575	-2.69022221962417	-0.976046080376382	-3.72635275985276	-3.05047865516178	4.02083840664757	-4.75535372286811	-3.10576485117088	3.32274795829637	3.32043266724274	23.0680660737358	7.41136661919359	-1.33863237851277	1.07471078037716	1.27706665923552
143	7	5.20585313576463	2.51909517415196	2.36146445010513	2.33794732846358	1.9743631606058	1.2719622286435	5.76706205457926	2.51049136777707	2.11669719270839	2.85540133306949	1	3.54059602891774	7	1	2.13586836817465	1.60591292847301	4.54311221066676	3.60054256600154	1.72923368741438	2.38246039913738	1	3.03395696730529	6.29218843201563	0.00320760689605143	10.9561642040823	9.7339947023403	9.56158014737143	-12.1247602229095	-7.37002988477845	3.57779164943826	3.5819354741346	4.55103802532446	14.5462126888752	-1.81587935130087	-2.04010720695397	3.47127609876768	-5.18427614435185	-0.474156471261351	5.01020230359297	-0.489557680298193	0.265786729565904	-4.77825325058138	-1.75688606996788	-13.6791415177406	6.86909525212744	3.24148168963373	1.58496120005039	4.76197103519589
144	5.43505307031524	3.72611964242525	5.48163654967055	4.53631066313052	6.5113938216019	2.76835409215758	6.73897429612918	5.0811157698842	5.23608002707314	2.60749219329983	3.13280003969358	1	3.790983664765	7	1.92765664595348	2.2289197641133	6.61980751441262	3.44406569172484	5.36020031426058	2.08543096322177	2.5864180248391	2.76589446280667	4.91031275074925	3.14526589241179	-3.62339391324537	-0.0692269366250477	1.42113257372559	4.68411451149074	-8.88749168823715	-15.8354678318782	10.3446893956723	1.35738898327799	-5.43737096257934	17.3179720034109	-1.32896570171084	7.93901195944145	-6.59564100399624	-3.02066021122197	-10.5489705808669	9.2336303700008	5.75049020457438	-0.751812337339001	-4.37693163562236	0.399210455138814	19.8508895461157	-5.55914930283645	4.10653734098867	3.10442765202063	9.80204052841619
145	2.59087712236907	2.29988658567714	5.08806240592272	3.34677654999559	4.44967661613169	5.8995663290873	1	6.56000253466469	4.05840126860325	3.58601510459972	1	4.98273004036549	6.57307877818968	7	2.16397435758861	2.99495331931637	3.94847871710098	3.60396847098503	7	5.96778489702426	2.87879931437071	1	5.50112581954302	4.53271661366246	-4.37988689992277	9.53055223357901	8.5699825531478	12.6247837799625	-16.0795647672422	-10.3127225422556	8.68750962078813	0.247563771288823	2.97643050054521	8.73159766588208	-5.68942348097441	-1.62450785032877	-0.806873479162978	-3.6697743352566	-3.06141310952599	4.16644171469644	-4.29337610514691	-4.97256642200879	3.57271627918119	7.14880878919797	22.175932422165	-11.0375484046049	6.56397801166209	1.35839841248908	-5.20817371657263
146	2.87120702716929	7	5.56340889734866	4.76081620190506	5.20069509482369	6.91878451469479	1.86258930818732	6.25394590155734	1.71749165637264	4.36924757394567	2.44544243018161	4.52070308231124	5.67482291333551	6.16916398003403	4.38609949099359	5.62926357847907	6.29299548433735	3.36095344166863	4.08366247161417	4.77995450181902	2.45617970452831	2.55341509851982	7	-0.95501667855416	-4.38877819086861	-0.58169208207664	4.70605906043172	3.47307097078583	-11.438260713388	-10.3630997536221	7.96326031096633	4.70361338822545	-3.645004641538	14.0977347206021	-3.1888677123773	2.96066323604779	-4.14110377339627	-1.91036688775288	-8.31906212784412	6.87825447098786	3.59396219556153	0.666778434523001	-3.52309239862416	1.66382239383231	-8.4339060934937	-9.07040663128625	4.87572380082081	1.72903053236429	-3.23466239002302
147	4.93163122950561	3.29863005272014	4.86514266112071	2.46529212018778	7	2.23935954338409	6.37083816627855	1.56386940365371	6.41288946331545	4.22161193126535	4.73248116690711	6.89099145190306	3.38303150896394	5.70398852395928	2.29246746365072	1.49697047674398	5.95636037507207	4.65376354814423	1.44625501710445	2.31153390949915	4.40530713374371	1.39410173364075	4.18672014620774	4.31326471446701	-3.08205229945329	-0.0667636484017755	9.73171498530312	3.36012932816257	-2.46942420511296	-11.1806126922793	8.10635722857595	1.089836858562	-0.192270036532784	19.5117747216618	-0.365605165689012	6.0518838496667	-4.64824849648168	-7.8399118792622	-0.913558463035484	3.80581939458336	-0.984191912677868	0.42099708077004	-0.529824128205587	1.49214569751461	13.9734731280644	10.3787922760383	-7.33904655898488	4.60291791997051	-3.66986004134267
148	3.4035654235148	1	5.13009763592514	2.65020987901918	5.99230488942201	2.55173335635889	2.40501204212155	3.26248069634219	5.68967761083991	2.3798259085904	1.59492661688245	1.66325858679372	7	1.68600771376076	2.66437476229228	1.42648706448615	7	3.89981782832703	2.62380423735058	6.82418698561495	1	2.97811587635442	3.03320562934658	5.05385206366674	1.12991431527666	9.67064054483256	11.0980963261976	8.75644359520542	-14.5637574089427	-10.4362233863379	5.74393650796641	0.769526680600662	7.71471461826588	12.26195361916	-0.482794313258864	-1.49425973555899	2.28509122488789	-3.08923737713735	-2.43117097670381	6.25053455328821	2.31614071584897	1.02944524732109	-1.09058320695895	6.2564657458569	-9.29192392001953	-2.00847517622533	6.76769674912098	3.62764661091465	1.73736113189125
149	6.10934016990498	2.28312252287876	5.91535460811818	1.03205042790611	5.63098768369964	1.53809995646744	1	6.00953803010461	2.61764053687747	4.18417597330724	1.84125576944317	4.71020831753202	1.27586305008864	6.73536380406359	1.91859800903187	6.86697720065927	4.84003337866079	1.70148231207116	2.98498385333249	1	4.33806771699807	1.16917728888094	4.12845136755201	2.41708286098222	-0.692317023278538	4.19214258566113	12.9737743529497	5.24495867661865	-10.3321592426456	-14.15912060777	10.4749735218238	4.51355673834587	2.15621284160874	11.0856017860371	-1.31745910859607	0.858902551209024	3.52634402454542	-4.48595630048495	-6.05873534866994	4.77696412503151	-2.38640566706589	-0.215309709637165	-4.17212527317639	0.150904863175045	-12.5869404383588	-10.2295156427138	5.20321781448785	2.43833908351902	-2.34132950002172
150	4.67053655494282	7	3.61214733452164	4.31043689521186	3.99947725004222	2.29537008546682	1	6.11990805488824	3.52797354305217	5.10942141712289	3.52512279191056	1.93382428842188	7	5.01280427361824	4.49585393325764	5.64211292400249	2.01976161497923	1	3.6441582564545	2.5981362190148	4.82925734306461	3.04885590342127	7	4.70089939172147	-6.97832200135546	-0.699961415706995	6.82076150845488	5.85489374062486	-6.2315724226824	-11.9445329342885	10.037919588826	-1.71168675199344	-2.84037964283893	17.9082908780221	-2.31899555613828	5.94990744810324	-4.45005274885778	-7.54816505394799	-1.9979828032892	2.92367683682865	-0.46110547853961	0.761434901592827	-2.32672284884432	-0.543312763657222	13.9054691549312	-1.4157800776739	5.33063575334691	1.48377730240884	12.6979546706553
151	5.30732655804458	4.96199313597864	2.57099099769924	1.91664325034006	2.21250484526947	1	1.28945200481372	5.86850626685327	3.62770752717525	3.49738016695076	3.53306620294122	4.35841131947623	4.22716807977349	7	1.22995262509524	2.63283631143513	1.53443855461487	5.3209334412137	5.54039682130854	3.99154190806953	2.82163959748562	1	6.25305727343551	6.50122569125888	0.891376389989649	11.3265113711179	9.3883315123681	8.79558829388685	-9.66356139845568	-7.87214494931524	4.61427191657189	4.68940435546231	4.2132356175224	13.7961287875567	-2.62635646457649	-1.02147465833624	6.37353540273499	-6.24466432204695	-1.97566080442345	6.29568638879959	-2.29060525190148	-1.32598113794476	-5.62379417379921	0.977727821513362	-14.1451040927205	-6.25407390317468	1.69016285209542	4.61298133058615	3.86277345113525
152	4.98926977446027	6.0752246472219	5.95848226932827	3.53790070143783	6.99230673515904	2.28395249303919	1.45523484451578	1.81474607937469	3.09255375544307	2.10552320037774	1	3.02442292834571	3.76346063749639	6.81591682355766	1.1484656480846	4.34821833838858	7	3.19509714977768	5.12459678440823	5.09927181008122	4.14024654548864	2.66338243372534	3.42635253077593	7.80616169711641	5.55411403899514	4.53449497076994	10.0688807995188	1.89270812818568	-8.59035467665495	-15.5704641625516	12.8819861014613	3.32488630339945	-1.45201859178223	13.2894317187496	-0.420972330053924	-1.68055277204959	1.68362187372512	-8.08988630564199	-10.1288926322075	5.18961687991872	-0.163872264348886	-1.99735475314663	-6.91526964008585	2.5815303550798	-14.1958462442326	-10.3003660346109	3.43832623701296	2.76840040569053	-1.84566322788224
153	2.62029156611485	3.06198734219781	3.1682978279962	1.45141950103288	6.03932990106857	4.27491798822199	6.93769443834672	4.27364908141201	6.87767602452073	1.05364053366235	2.41096360986707	2.69045691225505	7	1.98610736009806	1.00523269190823	3.91782538318617	2.74603876308614	5.8137975592764	2.80626173254008	2.35878682643127	2.89406590225727	3.52259926915992	4.56572811632414	3.74851053292501	-3.9545376056888	-0.622678058894234	10.0341102810206	4.44435819795387	-3.38092465946813	-13.3006207745097	8.12214704912488	2.33373265615386	-1.09757804158795	20.2815591741614	-1.50113402348939	7.56409782193145	-3.94322741445978	-7.69668945417833	-3.42496099084659	1.81909441399702	-0.0227314639184419	-0.226697810196529	-0.220051731661046	8.91349086132022	-10.3058510965061	-4.73241217786564	7.2260585016141	0.750253547572965	0.645299788761093
154	6.69066283747157	1.56944283285667	4.28864283117903	4.50794839911124	4.29388960876765	1.10727351665539	7	1.74666210411602	4.22405979772975	1.09892235780024	5.43923106935912	1.03882706397416	3.03045137012609	1.7272540941247	1.67806967234848	3.01070509173899	6.79399709692614	6.97970603128729	5.36967356757198	3.35963426303239	3.77800040931567	3.38615206174672	2.80855618437268	3.34923138884148	-3.76583077663098	-0.667197480496828	1.53775971600272	-1.64603306494481	-10.3172578233303	-14.2710681015986	9.94046134807522	1.41859987067075	1.91756247008605	17.753494566608	1.3484995492601	6.81722378812107	-3.42752579049269	-6.14378988334491	-8.51956761927339	5.16531332778742	1.84097479515002	1.17002380951148	-6.23602703030148	3.10462517923292	15.4543660107809	8.39832372466057	-3.13122768523577	2.15082138301429	3.98785911603979
155	6.36790825688608	1.0093918099098	4.92038401730581	3.11016345526566	3.82911339092293	4.85696607206596	2.81443023355233	6.57633461499215	2.47068764774831	5.15947116819718	2.47242484685016	2.38131652277121	7	5.09249998073775	3.71557437897127	5.55250840819787	5.98607431869226	5.16873448036954	1.2271439500487	1.71287799109797	1.89504367723729	5.37164259769808	2.69252595315168	2.93947902310939	-4.89117997057087	-1.85702014994126	1.52357608762434	3.16476028870493	-10.8856046684694	-12.7549966678009	10.382871384842	3.88137845691128	4.06428902880711	19.9115352749651	1.69077591578319	4.86560657170787	-3.85213767987278	-6.30438786307628	-7.29799874824172	4.89507894711068	4.3740864076598	2.15495130257938	-4.8910535650869	3.7756569951982	-12.306652699032	2.68593246621533	6.41827683885638	1.08597746503612	10.3832708009027
156	3.65050512841435	5.68572069216985	4.3454159486172	3.41262949744131	1.50572910725097	3.36186829957144	1.5066376315737	5.43443237822748	3.39938591760323	1.91197661422445	2.11328829928277	2.18842726287546	6.23290034474423	2.05887706024975	2.2893922095806	2.63093158585349	4.29880976315713	2.47732233998766	3.32567581614187	1.50952817908687	4.31888187095066	1	1.97743039845391	3.35642953719697	-5.9622351168354	0.868671436814509	8.29560350599042	5.43476195761111	-4.5395214363747	-12.6967287391687	11.5457193717942	-3.09077356644256	-5.48175189187047	16.6489768481577	-1.42867399878988	4.57599324148255	-3.47802921982422	-6.72152422438422	-2.62150321057206	3.33336081341242	0.938178240274133	3.1416046060261	-1.70634777959781	3.16366417368949	4.39023934179594	11.0534230263835	0.653329375656351	1.19468418065822	2.85576122214033
157	6.52291144609652	1	4.2665969046067	3.64698120310661	3.97060645200866	4.17111958191873	6.65059937704949	1.9708469830637	5.9216466601149	2.18258181870167	5.60859176329663	1.9450195244225	4.42443188973674	1.13999875622415	2.62122656150453	3.50759775324399	7	6.1311092582769	6.89096426094217	2.62723991311978	3.94633400017364	3.49510357540418	5.26131583712489	2.77339796180993	-2.22339341193762	-0.725503407228898	1.93191776108529	-0.769099594937967	-11.0993917991971	-14.8870655762629	8.42427629045702	1.7229898771889	1.5366109010221	18.114154085421	0.912302714099384	6.82872697098331	-4.60219993427434	-6.27023605505716	-7.48492902357263	4.50597596321775	1.02945936147197	1.41247540073914	-7.06669546530687	3.2288182400977	15.1534645758468	8.79161102228967	-4.29791563558375	1.68686515306141	2.88646495505373
158	3.00863106106542	3.47033937166435	5.32081423020983	1.97648067791796	4.88595607389875	1	1.42719916447565	7	6.794989185033	5.35272206397256	3.39362439484755	1.02580384073443	4.60422286153943	1.73224817030381	1.41301994835819	3.68191356608714	5.85559104967825	1	3.53597055431947	2.4322231825984	2.90657156577671	4.93495483111816	5.59861087082577	-0.290672838048037	-0.408433397448527	5.9002689386609	13.5925860382124	6.06823439559508	-8.58419855639772	-13.0399139687783	10.4918401624561	6.88851420420596	2.28124922542116	9.12041760713475	-1.63519177031031	-0.893616696226334	2.84388799938825	-3.97360922837244	-5.70224618564575	4.53635789240957	-1.7971965387214	1.28106967452972	-3.28876467239324	3.18004749451866	12.4378654084105	9.9844732612521	12.0003447783731	-1.5923478679695	4.80725601713053
159	3.44354594228685	5.20281384183366	4.0469595213352	1	5.54606680972164	5.43057780486179	1.30787861562181	5.94282077695011	7	4.62152831500662	5.4698025433945	5.924523509071	2.42386376984741	1.54892270359382	1.21482989326389	2.90903797343388	5.67820406889912	5.85083277312833	4.81936043452776	2.23199195219223	2.43619860613746	2.83857198094729	6.17008124218236	6.35227860706591	1.1858493146828	12.9645834650174	5.88063478027769	6.55576484347383	-15.9554657788166	-8.53176814749776	10.4462683486249	7.02253581845349	8.94595026953997	17.5135679379748	-1.12719297334593	2.29260269550515	-0.103228585676934	-10.2185482328196	-4.91506052047907	2.19748166712568	-0.267578825432724	-1.44235479375366	0.953043150871671	2.88269173494082	-11.0793309529545	-4.64009452236578	1.69036754265743	3.58177977487651	2.25246126324016
160	1.08878451361717	1.00993107585709	5.26101230667363	3.9014747990941	6.32099158181475	4.30989302931176	7	2.7866643122544	7	1.62676639514403	3.29324098346499	3.68727397862274	3.40651829962808	6.97565309518675	4.53670629203914	4.91150610255767	6.36126964691084	6.51154705181894	5.354705916672	2.59162057031862	2.11696301312016	1	7	5.55483462270454	1.37872612111058	11.7048836688725	6.69046787266011	6.78776982090244	-13.6851094129913	-13.2026739550572	5.1034751307356	5.16482376397439	3.91400452691694	15.5445913826502	1.25734489549662	1.43779059059226	0.249169516298755	-9.21512154916711	-2.4421388144248	6.76639668284904	-2.06929316138508	-3.18498006407178	1.40915405664239	3.61352140902968	-13.798171754476	11.0185880982808	6.7630899027153	2.88768929845816	12.2739125196416
161	3.56209693988625	1.12102321382272	4.06676305608688	5.44526599051892	4.79023562633469	1.64416483878229	1	3.82674963754196	3.60885107240222	1.25666224387659	3.01465157861827	2.36127159812191	3.75370145810294	3.28309590152645	3.57005268724438	1.1078811487278	5.24849827361705	4.14477497723443	2.09053221899839	2.81997361995537	1.10808602740595	1.17647253710913	2.88624346465294	4.90985622507732	-0.914673108050288	11.3852888051256	9.64652805314492	7.00308870625987	-15.1084323022733	-10.4567491743593	7.22677270197538	7.12007857633067	4.30661817190461	17.7731555519718	2.60157951228102	1.38673641755183	0.778380543245073	-5.58855009231776	1.08661429361846	8.04101553199889	-0.473768531422161	-0.198251091931166	0.354744570620565	-1.00971114380506	19.5965503912055	8.40929531254864	3.928952737166	4.29411292751125	2.84537718479805
162	3.96784837678442	6.68187844245041	2.7287414416198	5.6738866159278	2.94779767305657	1.39965855308572	7	5.03525403701742	3.27133473871689	4.8890750954622	3.46700439279689	1	5.53109557090263	6.3899800212515	7	3.76020055992779	2.64574229419108	5.2568684804268	5.87668585795994	1	3.42484459639664	1.88634111457345	2.30174796087296	2.44942331837052	-6.34030857976657	-0.234355053612363	6.88276082354182	5.77098808958424	-4.76879154792703	-11.7326563130627	12.3468795243662	-1.62535876464033	-6.55940541213137	18.7784049877961	-2.06973790283984	4.02125735979825	-4.9781744594957	-7.80542914449391	-2.63290318570864	2.69924335393412	-0.185178218403956	1.31952609402917	-1.23136022991978	-2.19738735103719	18.0880028598519	7.04288964628076	1.49435116747512	1.53722291086315	16.3781878109595
163	3.43263789891254	2.8829572128158	3.78449527023169	1.31834204144017	6.92019849370043	4.60648798224335	5.11531649121912	4.75090907127771	6.91672706035788	1	3.35686743629442	3.41547074489679	7	1.88381994393993	1.11560982887608	4.24908744794676	3.36648458656674	2.80657962418203	5.28159961136283	1.0713130942698	2.37406312483108	3.67609377463694	5.13668840329492	4.33756231724122	-3.17350908731391	-0.360588404080516	9.73938823440405	5.22191412600498	-2.81475339073993	-13.0552629819664	8.77571457241864	1.75830448734106	0.695182664216243	20.7036026912665	-1.57451862666671	6.76669706414901	-3.58842047867476	-6.90534420538616	-3.03041801619507	2.74268350151469	-0.479928391853926	-0.124334230732465	0.115029570713463	1.76156410162412	-11.3118273922797	-7.5466139827065	2.91448013362677	1.03919497894627	-1.1340197875193
164	2.51527521974724	4.629242359136	4.82602964120997	1.34802054457517	5.45757142293882	5.35159627047913	3.71533832738916	4.91075847941124	4.73001165784006	5.30840221577179	3.12878139858745	1	2.76727547467966	4.92618746150221	5.47860987776631	1.13520829494167	1.33615393278683	1	1.2066724433035	3.12588305061347	2.58245023405912	2.92770421963329	4.59306994395804	5.69873775404266	-1.86849195514308	7.84712600527362	2.47145654535734	3.16453881795306	-15.8207900108316	-7.89771677271414	9.52912010983137	2.68520996723997	2.65913617496498	20.609562077839	-6.31916033659526	3.0919188900306	5.44563934182791	-6.83432204955019	-4.01365777117392	1.56049790355531	0.261208203485481	-0.610332305594104	0.368050975430472	8.35314048203738	17.3378837958966	7.18341910289018	3.9266663332202	1.89228575713572	8.53845075835281
165	3.75505812791128	1	5.6169212436666	3.80569913554948	6.29613978531051	2.18393085127264	6.10487025909662	5.36493046330312	2.87064361590295	1	1	1.67691421644977	5.31781212033248	2.15538850697429	2.11736624484245	1.64624585528854	6.96959492645885	4.21877042874056	5.63135153336424	2.42314648812589	1.6947678479645	2.78933535323501	5.20810859243619	5.88437980763477	0.89202612379477	11.3577936565998	11.196651998922	8.97395514474694	-14.1343867735257	-9.4337326564391	5.64090024798613	-0.878186164179445	9.17893809131193	11.7574594976263	-0.42203202941155	-2.73665319001092	3.02935955458047	-3.3127524299551	-2.52130848888336	7.29911709134334	3.19872369172367	1.73729730317871	-2.47197187488877	-0.0605928681876275	-15.7956571203065	-1.72983252925803	2.97481864029126	3.62070789152564	1.23972215439224
166	3.04152938575855	4.00198936443862	2.08413560193474	4.86451444974037	5.66929176284204	2.16908880207544	6.50358747367166	4.42365626957188	1	1.82017725968811	1.71781279029808	4.40691799956957	3.54966880207127	7	3.5577566139089	1	5.11175115342898	3.47544888645504	2.54017820709187	1	2.796106696008	1	4.97500450332055	9.51005523703366	-5.25848695702118	8.77744618264228	5.34523214914957	6.52870565652371	-16.5474720815432	-8.84595034022086	8.51005542652323	0.909823494946066	7.75583699207718	21.0550593437924	-0.870640181681217	0.58702707859434	0.821140961758	-9.25840262971969	-4.42762938976216	8.19981085942048	-1.36491107537968	-4.46190958066049	1.30598067816253	2.36979057380883	22.17017432693	14.7611195304869	-2.37921049819675	2.66906034114476	-4.71526108004541
167	5.09345117667583	1.13658746097358	4.54802144162829	2.22880125226618	3.82640535232893	6.43057705962867	1.05646262583476	1	4.97317680590323	1.15672914315804	5.01897949218214	2.61436772730921	2.40316755065142	5.66483705710492	1.73481097543531	2.39900468502515	4.42786856595408	5.15039394876915	5.6253325933366	1.97265497490144	3.19142420480169	4.88664635439691	2.00374330757877	5.16857625769922	1.44146048537418	7.70985648388741	2.87318920297311	3.74995564638983	-15.4260086828869	-7.97507408244738	7.71293065115306	7.31880741403426	-1.04920909828049	16.8942274288222	-4.8156904078595	6.30335305355294	4.67819273736044	-7.82680427374657	-5.66448513738468	4.56120474376549	1.31361338234334	-6.40299969985422	2.69498556798848	4.33577593329664	-10.1893233321102	13.1605436666691	1.02711744661457	1.13454659104997	0.611255799688522
168	5.27130181756295	1	6.39181044003049	2.33973169379559	5.06079332141994	5.19338827516705	2.15500240791309	5.4162851258169	6.78939989393321	1.79692904548845	2.36833734215609	5.38887339198711	6.07564567351787	5.42615628277423	1.18918595210522	3.35479963022245	1.96856809964993	1.74573150415099	1.69558465859896	1.88532869595907	2.20432080670749	6.28680608511406	3.00318349651476	6.07915124221623	-0.666330042196859	7.38522004141843	7.2048945726798	2.93181449236072	-17.6092665876989	-4.36887069916511	7.2694613788872	7.16793474790654	-0.396919309690215	14.7656520480242	-2.93844480075166	6.48226319261367	4.01145330624134	-8.55292356139698	-5.33372694482883	5.42656343749471	-0.411563556512172	-7.59573271378208	5.04837943776006	3.51697718720931	-3.55092032835676	2.27997910292473	5.83610268409239	4.93905935631855	0.836341293698407
169	1	1.83504635196477	5.451114883004	3.29797960064536	3.97994522387613	5.42287024533185	3.70447829767077	5.3140388224551	6.72377494866857	2.53310551642735	2.6235464368109	4.65474296023384	6.25083760439019	2.26405864695205	5.52941849884407	4.47312420893674	2.27725060328199	1.92213494247771	3.77459290815201	1.24027960430833	1	3.87595795147661	2.01139714711689	3.13196743082035	-5.10373209097536	7.85890522279265	7.64238418545286	12.1159838431821	-14.7318258301403	-10.5759597594218	8.42633706095193	2.06802987489765	3.63711132197227	7.64846400329425	-7.15435152684064	0.584913383320702	0.125941933881051	-4.19172214585607	-3.38823151582605	3.51203921270648	-3.52883073131992	-3.70484977496416	2.28339629392873	5.94240683856401	-9.95819893732638	-11.0098882146737	1.24439985605379	3.28021133580292	11.6252426619234
170	4.57770702789272	4.5534191063353	4.50918330201625	1.35590836856294	5.8934229048228	5.34955666049072	1.09705836931027	5.79617918912023	5.90970216452634	4.28550864645559	5.07719137116195	5.90909933158335	3.55370135919097	1.06043778862476	1	3.54750263529353	5.82382254214261	6.62573503373455	7	5.79209250922508	3.65472060299049	2.4826754760096	6.41118256334055	7.65018184832637	0.456803468416047	12.0323873668317	5.98256854590945	7.3063153201506	-16.6611464949906	-8.62458969768262	9.95775423901814	5.23610796316181	9.13506817466238	18.0038911866516	0.407218525883297	3.03109372899541	0.454513985013055	-10.5852737033781	-5.396428434084	2.22619448140476	0.270120250004233	-1.05099896467817	1.73863354405914	2.83100190940614	-9.42140303389439	-5.49628911050448	2.39856016739467	4.59389080144579	2.71751141787179
171	3.97738919978042	1	4.27179716080451	2.19107976570272	3.89851356218283	6.7492867220838	1.17693575138141	1.08334776581466	5.07691733449787	2.37614618321962	3.25681661113005	2.34396753997139	1.46996355372428	7	1	3.12303456638588	5.530959274521	6.13242226741981	5.22120836503408	3.14958985034153	1.27050247943137	1	2.63411744547232	5.19706369099241	-0.151896344258798	6.36632938629366	3.88513731869952	2.32965519836769	-15.0246544735093	-7.36244361174004	6.92335485618678	7.41049318721384	-0.159599810847039	17.5586804222154	-3.52852784857881	6.02267949175308	5.15178039690484	-7.36816157379267	-5.30299813568124	4.99575610317601	1.58902991569775	-7.04441799878608	2.13824370412906	4.23579147990742	-16.1086332551883	13.7138115813018	-0.203087239545868	5.58125925328578	1.13674363569533
172	3.8066214288995	4.0064201655796	3.86688373900401	1.07071719441121	2.41858405227708	4.64482742508659	7	1.68190321999443	2.77368978864353	4.87579010978424	5.62094882875874	2.33375640499301	7	1.79504253328681	6.43550334835583	1	6.39392075883566	3.69023716052753	2.36318007159072	1.70400167597974	1.20989561480914	2.59032855281843	5.15002488972929	4.16425965132535	-4.87437310960571	0.928019665279325	8.81913139281316	4.66353503795531	-2.17436061008038	-14.5087365264377	8.9358216509588	1.6253658388415	1.15854248679522	20.8861850829531	0.856074690600315	5.67536319850254	-1.64399361621024	-10.0111589460838	-5.10099392829003	1.26944707924324	0.1637784227721	-0.00687076004651399	-0.785703185537504	3.38131906161351	21.6797531831406	9.45401432366348	3.24320291461782	3.38729945402119	0.288485298957965
173	4.82103264191337	3.8062055502594	3.29374946090043	1.00746609303424	2.05150488751703	1	1	4.04210817306433	7	2.7482587799294	3.75050893436729	7	5.27553661872478	1.42489803469362	1.82335004050861	4.60755462668369	5.04531530544639	1.65641431724634	3.31640013826395	7	2.40419411562879	1	1.55992198179924	4.68959087371089	-3.96633923015608	0.873949939912511	9.5084066404493	4.51393353036324	-2.36687106217076	-15.3325044851077	8.15056800087548	-0.539972498912927	1.22208942512569	20.9346990003427	-0.115726747975423	5.7386657932924	0.132178507669263	-12.5347017295049	-3.83845427505237	-0.0349251363565513	2.50510103673918	-0.0128516971542294	-0.0559464716496752	2.07419605737829	11.5033207201146	3.88543148843365	1.65836287093614	-0.0620039705281157	1.27104768869456
174	1	1.63439615348394	5.17419575089674	2.67027748470946	3.20836972997447	5.96865150623664	6.11138232254272	6.3467460474271	6.24276625985582	1.8027111485651	5.99749449717694	3.95640928706669	3.44517668012978	1.67621874620446	2.50552635994016	1.85757381733411	4.42404133325218	7	4.70665930031224	3.34196904991567	4.23048294082318	2.00358569146111	2.55938007174118	3.81660311466625	-3.46291574100982	8.79225492364163	8.81132681004345	10.9084290830029	-15.2398959429496	-10.9613383454839	7.32460043531109	1.28084431883377	3.25585606135816	8.85826025054356	-5.96960861130355	-1.01522263754201	-1.5634785114446	-3.28999037822724	-1.87394955397559	4.15477565421903	-4.3807710524508	-4.99476555646662	2.49289228493995	6.74007822661466	-14.4009815928068	10.5236395699872	1.55193931590837	3.56551935949756	10.2440646889433
175	6.33334030902576	2.67162895388344	2.62863944717151	1.0156025678336	3.41239123750392	7	1.17969713152843	5.48585278797739	2.36186044128244	5.05175175317522	5.70110141610853	2.29189907951919	4.49658335306927	7	1	3.65296347257736	2.28078955726968	1.64543915864952	1	4.86658580344351	5.62796295429079	5.69911742203647	6.64823757552091	5.75847166790677	0.280830440763465	9.5053804141693	9.11306503313084	7.70521124257971	-13.1994056969439	-8.79796462248181	2.37332146176423	6.72798603093461	6.89317089986088	13.8101256867597	-2.47710644619552	-4.01449179735804	0.944598269243334	-4.80544510724779	-2.66855924661847	6.9894274535384	-3.46469253850037	0.866880931574656	-2.9782186645451	7.75922935941816	0.778193245458282	-0.0126625057567594	7.88609054223921	0.102134380764574	0.623939230619057
176	1	1.34574996952354	6.27910462695426	2.74143338127478	4.7538994563853	6.54695327701144	2.32105212263463	5.61033277023495	2.71925028420708	1.73816986012198	6.18023956477441	5.77561504026523	5.37328831915069	2.76046840326901	1.45793138500392	2.11895180910195	4.89561670125361	6.34940352849584	5.17456824141699	2.43687774076501	3.97176262815218	2.08264264900655	1.67524270375914	3.88477198614808	-4.30546498961957	8.30447598313376	9.64031081238559	11.2230543544169	-16.4429232477374	-11.1704194534778	7.7860687017558	1.23787341792353	3.56746625619862	7.88499406558005	-6.14929349670579	-0.838323149765127	-0.909237995811385	-3.59908245985759	-2.72784780370674	3.19820761178635	-3.86564436987937	-5.58265293271298	3.53736735875936	6.17974417496091	-16.6091940747171	7.31226098639647	2.51991998216289	3.755064500816	11.314987764694
177	4.3457131757078	3.41785523092708	3.01604099929456	1.15068326258796	3.24479856612945	1.51736706358876	1.66962763990151	3.1218528832681	7	5.57538706644497	5.66969951077281	6.26594807150938	4.92799209845082	2.03243164184414	1.24048587852197	1	4.24842106418274	2.69928218223853	2.97159295001861	7	2.78726405718963	1.93973569812948	1.6258076296213	4.62134368897909	-4.25339599267227	1.00608671787189	8.68770022341936	3.08703811805651	-1.71531402058774	-15.6851454699972	8.77932196386295	-0.680448051964676	0.347006043515337	18.8679627067102	1.10155563592948	5.22430917760995	-0.807252596022239	-11.6624324060366	-4.8918703975547	0.266250602054678	2.28147152176251	0.419363782117089	0.214983815859328	2.06564749122004	12.898698658974	4.17577075985312	12.5501169591381	-0.446644068333613	0.315218399655866
178	5.76232572646873	4.47043332928572	5.25582391749794	2.48041997909154	3.92677424637002	1	3.49658968993477	3.80233445275179	7	4.97096533812203	2.67230499507461	1	5.912673171132	2.61561362611731	5.10175032163831	2.0059577548646	5.25295901151627	2.05064735531882	1.1458901221733	1.8063926572237	4.23170979658897	1	4.05301050661794	-0.223220607742144	-4.6091088660423	0.0809116591761198	3.70500648774343	2.54963394577209	-6.20224902756328	-12.8870353611145	8.04721233021605	2.96820651014131	-5.45610988584546	12.8145001351981	1.22217469854485	7.26406862268838	-2.55145483566409	-2.44861187495431	-9.96626018486672	6.61879075211398	4.47955522385409	-2.69334043502599	-4.89095257832118	6.69231758328285	11.1725080766616	-6.72157574705777	9.29605905738151	3.74937595688449	2.1870112908149
179	7	2.41531477982984	2.42731431343825	1.63289354936977	5.17023153834741	6.461487190826	2.69966177290306	4.20306402057102	3.25035364067101	3.32481440232051	4.56205237170057	6.00945520256949	4.9538975992332	5.9980932839527	4.07881773078848	4.35641890962022	2.4987439365898	1.26913427986072	6.42425460492383	2.04974253122524	6.29636208635351	3.5839441010445	7	4.63202243829044	0.891662880607109	7.00513333569157	8.42878711960368	8.55535081537256	-12.3099524342377	-9.29078483996588	2.8563132801656	7.1442686956096	5.39565205902283	13.4595925795222	-3.09958319114191	-2.90066290121388	1.87326180953905	-5.03541860737809	-2.45737511264067	6.53420205078058	-3.07650267111562	0.367146523078254	-3.53144164717701	5.15029715976445	-10.6753064644794	-3.44382879985189	7.15406971435455	-0.0543554802212406	0.809309426953742
180	2.96828785345667	1.17782523242867	5.64869574508279	2.76286484787348	3.64697761538369	6.11665473241539	1	5.34289813937832	1.23723557937791	3.33662123555063	3.2553797811804	1.67123879885485	6.17480391342318	7	2.82872347966382	4.14334004315661	6.2141962441103	1.2454279268319	2.08797702672164	6.04742639433106	1	2.33861413732423	5.17742129751817	5.02908238966388	-6.55475207541219	9.40385547767876	7.93359964626435	11.459631367865	-17.5964187429425	-11.6381561409643	9.21259256373729	-0.112623404006106	1.83639642800467	7.49088813638481	-6.82469064294255	-0.552916423193313	-1.00382945537644	-3.87925658324538	-3.04212056030245	3.62878452220449	-4.04810299671414	-3.35703775683147	3.28650489019841	8.8261219926639	-10.4274874106827	9.82451354941309	6.10289177818219	1.3596320212618	12.4655137370716
181	1.19391143097081	1.63946019394271	5.52874255857505	3.6876562806778	3.98300681836016	6.23028719785624	2.36121234507297	6.90131330452461	1.35592163527642	4.92104638977477	1.86964944430649	2.36621289617239	4.62576023717786	1	6.16733929553504	2.4035216658005	2.29607902052978	4.98293463731816	1.06644338150257	4.41901519323509	3.59526213495244	3.571038930616	5.3043581534727	5.40578945006154	-5.61197779230818	10.1739338061966	8.84350196737697	11.8699319390662	-17.2742479904339	-11.358236716594	8.0214148440515	0.242987889357051	2.45050120758658	8.87431903351753	-6.58883312260454	-0.0779587557756849	-1.74100476095827	-5.52152396489346	-2.68747093686965	3.80981873418644	-3.90914597073651	-3.36705819865274	4.51514146271223	1.267887391156	-11.4391875462989	5.10617759949276	4.12244624644266	3.79381859275282	-0.583232304915736
182	6.61139699378645	1	5.54890552768825	2.65013112988997	2.81229444096249	1.75192227745546	2.50669343444459	2.02090062403869	7	3.50915345498004	4.9245839207716	2.72684829154317	1.87281391620733	1	1.51876800406524	3.37847456661754	7	1.11489311875629	6.42547922945187	1.4612074645555	2.91032774510802	5.6339178439638	5.33012642743591	4.74832585863056	-4.19246675052811	-0.321645287120237	1.16039284053367	-0.917374830752694	-12.1457425193099	-14.3605165139421	10.1776248086534	2.62215244464672	2.8901581745503	17.7111754229034	1.99053266081964	7.69602503625501	-5.26930892805104	-5.4627573120889	-6.38180458465604	5.99654795890567	1.15554169361356	0.526974226757297	-6.07975284200826	2.65098106293155	-15.2836689050316	5.47034347821421	-1.01008754317514	2.46192988564672	4.1120190850908
183	1.54089485903968	1.48980251253445	6.56255639817859	3.87533055542297	2.26341825693219	5.35118588986822	1.64979455140281	7	1.99759668895003	5.86641890579785	2.40125409725212	1.56092229759153	5.6433715824578	6.18939956702481	2.78585709904985	3.99556986599494	4.66318175325998	1.87376046159453	1.4872594307968	5.6551056469953	1.33375575907672	2.17428439929551	4.49453404804304	5.34952290246532	-6.08574222699254	9.12808088854118	9.18255576961361	11.5901130015657	-17.9767793445639	-11.3435297676844	8.55454350085476	1.49757158735016	1.71038998208846	7.48306278420752	-6.98504735909633	-1.02152097558696	-1.01958302687285	-4.30333157194926	-2.08319540670198	3.93750599621444	-3.57770879221246	-3.13693655376841	3.7080527607327	8.14871366359012	-10.4405268624967	10.0866553975745	5.94149228157119	1.05853527466263	1.47983120736554
184	3.64111628168486	3.19542318280583	2.62066940688393	1	1.6953625978596	3.38822556427474	7	2.08912673138726	3.04880943958399	4.60562908412639	5.39176144381469	2.97998597616058	4.41679186792997	1.54945815810312	6.17262001072609	1	6.69181577132716	4.7713200473237	3.2688227821089	3.93706034528626	1.17933268929923	1.57452347306008	5.54756084750148	5.55228215323674	-5.47142733784679	0.812388762466185	7.50033570275204	5.11713238166824	-2.52614280948387	-14.9517879046881	9.12420116491645	1.04828567646	0.468580770097636	20.3861056616784	0.877704510756908	6.24099268725226	-2.48235589007203	-10.6953860681357	-5.46198209074709	1.64424717993466	1.2985755249689	0.488609168758127	-1.12253984664158	5.61102952324516	19.0433652784924	9.86020486380551	0.10112813264452	2.84248073680574	0.31061343578191
185	1	1.57262220742511	5.76232515494062	3.45383442007164	3.07002807304376	4.62032618640453	1.61471786611399	6.31412494841161	1.24353621585785	5.37005492117073	3.48326329151807	2.43388417106166	5.68783779886271	1.82474933844521	4.83181622868991	1	6.18758976739858	6.43964091180032	4.06139182049919	5.48234864814413	1	1.80332570472498	4.91445081905353	5.44544528959009	-6.55925341110905	9.30528635364304	7.93149969391108	12.714557454262	-17.8355533726297	-11.619442446783	8.79982608297562	1.19203681184783	3.09914014719718	7.84393706659058	-7.05398424598888	0.221861751576085	-0.136184637240028	-4.42321232093222	-2.53157251790668	4.11644864886206	-3.87039738048002	-2.99544537185072	3.67154895808557	8.08648540113624	-11.2758011646829	10.6105713835419	-0.229914506414685	1.12026798024715	1.01090374837591
186	6.76119214013701	2.17686669026717	1.20009792620805	2.6272909762623	4.41507157198075	2.6182304600761	1.80166441707718	4.54088901731169	2.64986385363371	5.09340415582644	3.63321256798341	3.41036868137533	6.41547026478205	5.41891498793337	5.3496557924102	4.01491193447407	2.37065495910139	4.04924314817797	6.15223113859208	2.25665396719125	5.01171194382739	3.45204754153132	7	4.08600081546697	0.997564667726047	7.89175220441091	8.11336101175133	7.85056488654889	-10.7178297917358	-9.14514766530854	3.49158434724558	6.67882034391275	6.0410286315881	14.089194477306	-2.53626975744879	-3.5523895319456	1.46483621347328	-4.82983005310863	-2.53288243357561	6.24866156333763	-3.14411247690368	-0.0491294314168069	-3.75550887958105	0.282406409237138	-5.50797653772913	6.47511365737771	7.79809274926895	-0.835673365301963	0.511739411428756
[truncated: 74 more columns]
