# Supplementary material for: How Are Mate Preferences Linked with Actual Mate Selection? Tests of Mate Preference Integration Algorithms Using Computer Simulations and Actual Mating Couples
Source: PLoS One. 2016 Jun 8;11(6):e0156078. doi: 10.1371/journal.pone.0156078 (PMC4898694; doi:10.1371/journal.pone.0156078)
Supplement: S1 Data — Newlywed couple and agent-based model data analyzed in Study 2. (ZIP) [file pone.0156078.s001.zip › S9/Euclidean Model Data/Euclidean Couple Population 11202015 0515.csv]

	trait1	trait2	trait3	trait4	trait5	trait6	trait7	trait8	trait9	trait10	trait11	trait12	trait13	trait14	trait15	trait16	trait17	trait18	trait19	trait20	trait21	trait22	trait23	preference1	preference2	preference3	preference4	preference5	preference6	preference7	preference8	preference9	preference10	preference11	preference12	preference13	preference14	preference15	preference16	preference17	preference18	preference19	preference20	preference21	preference22	preference23	preference24	preference25	preference26
1	3.44335251284486	3.90483722091635	5.72512875356681	5.23599071215105	1	4.30844317760777	1	2.40890104781068	3.12792900516531	1	1.64722584120329	6.52622249169251	4.27598942028342	3.74366454632576	4.59502436571702	2.04371850346491	1.43122529045962	1	4.15677561602817	5.16201696499461	6.68377243667496	1.28530435418238	6.59232594609942	5.33223686900962	2.15806495730099	-11.4186405130279	-7.63325969229878	4.49949419380092	4.1789612662895	8.47247699338333	-3.02728557948426	4.5828980994081	0.0836015001021453	11.2758064728303	-0.546496973165588	2.8079900374685	-4.60770328388508	-5.00322200214512	6.56357439040062	2.48644955387372	8.10257532151051	-0.309845236292137	-2.07655170011487	4.75199569987775	-0.847246008435816	7.31004148315376	3.93046598136243	2.19965215990977	11.0979741006755
2	4.6032210345809	2.07549678828406	5.79232444184374	4.31713080710332	1	5.70003709964903	1.38488355006669	3.86694105307563	2.53763149677047	2.17414180591423	3.57405997750535	1.48350952045343	3.50399517285828	2.76356841041057	4.1025205240373	3.37018610242768	1.12087041773458	3.93507501034168	4.20102518706991	1	1.63320053633958	2.34255770406828	5.24455326039952	2.56952247132697	2.95412429197944	-10.7825034215836	-7.87135171693126	4.43843353811518	2.53444252700686	8.08967477402221	-1.3057398700602	4.25947611878482	-1.94273535054574	11.6618351437141	-1.63123865276631	2.32415943716176	-4.65075925739937	-4.13375430714419	6.93892534325354	0.505547443489269	6.90254194015186	0.191971451721643	-0.556996273062403	3.77298249905929	1.46205502523637	5.81033970850257	-5.26638477495499	1.04620326781267	-2.1114897438963
3	2.91936838320052	2.63207192984537	5.28042363876998	5.31790249910206	1.27670295501213	5.66015569638917	1	3.09355532243522	1	1.39924262706409	1	7	4.43683675860045	4.14559078432533	3.76463409905718	4.28366529627703	1.52565811563741	1.96590248953082	1.89357263957951	4.26826985026203	6.95412796317626	1.75540711451637	6.88989887685775	5.63525058027033	1.57925949189874	-11.4929059555906	-7.74780575692685	4.4454387017802	3.62707484215894	8.83181170975846	-3.95832012201944	3.6527023751599	-0.396975328881671	10.9821326979347	-1.6708711430221	2.08220920399385	-4.71328382264888	-5.33809384782873	8.26777616145733	1.03168865526585	7.66340478811531	-1.22092404484657	-2.26491015517723	4.55007941121628	-1.24343910640574	-0.269742218262861	4.2113207665912	2.12788020389252	12.5091142097495
4	2.6291606949275	3.1555221606037	6.04925669916712	5.18507025473885	2.29379149543814	5.47453630396874	1.52972065126136	3.17371244371047	3.36570777641155	1.84748034702765	1.37278034374173	6.76676569030508	2.12017063774345	2.61009661539842	2.81048016621563	3.57204913345522	1.79922120511735	1.97694919598445	2.14952222829375	5.24997081192032	6.64160737775497	1.2454503362682	7	4.74128396213393	1.4362941258826	-12.3215476954459	-8.47403445521691	4.45883645377378	4.44355677792228	8.53526302720521	-4.71459649227096	4.55631933535267	0.055630476615406	10.0859219157368	-1.46771582885421	2.04473500256086	-4.16466807357766	-5.01643694090769	6.79124346136737	1.02415968282725	7.22326543053453	0.0919915857944361	-2.86087096571773	6.74367434920967	-0.915532139662187	-0.0576416425387056	5.09225582112713	0.219208458789242	10.4414745285888
5	4.16203116933136	4.9119134419675	4.04734119080012	6.01548931328569	2.10745004832388	2.30577511954331	4.02265646452955	5.00118872711044	5.01307690228373	1.78010835807317	2.70852182251625	2.30625080401798	1.5001393538655	3.77870991297165	4.71060675334587	3.41360652612977	1	2.02326170175142	4.83442039936228	3.1604151619912	7	4.16759270391602	4.41215290615838	6.19801157795681	2.66370757142624	-12.3912116876195	-8.55693550658704	6.54820100187166	2.88996936694925	10.3237996359019	-4.79446547402821	2.60771341962832	-1.66608026854386	9.28141693508066	0.233737450758631	1.57392532930842	-4.86712479168419	-4.97704689675041	7.29702523176281	1.85436656607197	8.99214568955034	-2.54939703269382	-2.89282425034602	1.58568877727748	7.08417725362501	8.44024652511242	-8.2945206610054	3.87214290914737	2.00983451486744
6	3.78631684672486	1.39793356261612	4.90323898142355	4.62514074568949	2.16774177290289	5.15743423387823	1	3.99852145732611	4.19578926695762	1.49842983595139	1	4.94572902783505	2.74177931021021	4.45195660488602	3.45563748091394	3.29852187304186	1.6987176788777	1.91198023142139	2.68322964851128	2.24621808081319	6.81482054028025	3.98883857917179	4.70553845425634	1.91165466765977	2.34359824415777	-10.2549685379171	-6.86411999041386	3.39348448810828	2.44406224988493	9.51799153614141	-3.44295409393028	1.32613958699045	0.948576443621848	9.11885365845493	-1.70892933501452	2.34098210362612	-3.08366881047556	-5.7111037743256	6.13270918030152	1.32957294322231	7.35331788137806	-0.999799917128436	-1.07194616472252	4.90115925237276	1.39066286540928	9.08348020211802	5.1270326765927	3.39525009563674	-2.9367623879629
7	4.23364967416254	1.1809060605201	5.70533860908003	4.93388213330044	1.54510591876288	7	2.15995358365882	1.98228083018117	3.56342099201709	3.18311375095431	1.73798144039828	3.27491989550226	1.58679666295029	4.28587246226494	3.30447931005368	2.94108601628556	1.11370166887087	1.87921275731517	3.9310245669244	3.87576440618948	3.89275902974304	4.89279883238531	6.56555566720079	3.869331020557	1.9266920382226	-10.212466949296	-8.17489469214394	4.01695768870901	0.911557551153798	6.99308271242435	-2.36031127371064	4.38553252509738	-0.274033067019689	8.80035093001606	-2.751689840524	1.72376511973158	-4.55690656463208	-5.88974521684825	6.72234346090953	1.01444225885995	7.10028217210575	0.411819649054022	-1.89145576149571	7.14131651955863	-2.18093076087185	3.79220618022762	5.26868130357953	4.06127243986832	-0.730129531046525
8	3.76131108511534	3.96643166972874	6.64103024330583	5.05988875042091	1.30776888917759	5.65582601988495	1.16583413964426	1	6.40081291905606	2.91322716654346	3.13299029771588	4.24505042945548	3.7902687402487	3.73750669976284	1.41985632265588	2.25834396204606	1.8551549029628	2.42544648176934	4.45798292752045	2.38720601322596	3.75702835376138	3.61425732928658	5.81569370053618	2.74775711270164	2.59585368991069	-10.7329953967649	-9.39144937953431	5.30111697507592	1.43970684830712	7.11339508198357	-2.87710954213441	4.52346928109085	-1.52918124079927	8.7171061428281	-2.44902523070213	2.84192909593554	-5.88724617216006	-5.94666421854304	6.82616150390001	-0.299792961161047	8.78173607060668	-0.319514888344733	-0.992776845428205	4.91721236148447	1.73206822453366	7.33019450016252	-4.12031492716279	3.63662566486766	-1.45929934642755
9	3.75622689937191	2.84377207405446	2.17104218801841	1.03081022349913	4.36659547417903	4.22903102035054	3.92988555573325	5.40495655651743	3.57685284556752	2.44686574323868	3.65136850059137	4.0120827600342	6.13110453321649	4.15112995274132	3.32053912846094	3.14354016295793	2.57056340740269	1	2.56842896148122	2.85744857399697	3.9264551214717	1.94278053880904	5.98848805805226	2.69626273840802	5.73978946427349	-8.80099084769419	-6.97943542867155	4.6426772359452	-2.48813901596393	3.41467764920284	-7.00129927115589	3.21032780006104	6.10318281437974	10.2779845384508	2.43241000784434	3.215894720759	-0.302356523036554	-2.9010066311889	2.56639733823597	2.4547389162669	3.06876187831564	-4.95305076686249	3.13922039820895	3.09212018331069	-4.63640618704972	10.7688699990959	4.80249491685364	4.13178114625871	4.24188169224615
10	6.19769706021343	2.2422087369807	1.47417033141735	6.39536460575467	5.66646597536409	5.9425023910297	1.92652626731513	3.43027610799948	3.21177581095969	1.19969691845004	1.43030406467969	4.83033555467822	3.77773484152694	3.14898166108872	4.88698661239057	2.00389674896506	2.52523509787754	3.15348416996919	4.03191452355033	1.095306214285	7	3.3688049255035	6.85031008008772	4.33402021160952	-8.20329817205898	-8.47259293833432	6.04858824129611	-1.04261022038851	3.27100356480667	9.37074253822399	-5.53481229723245	6.5240463353935	3.27037924427015	2.43512268949816	-11.6725047618663	0.0565893442382931	7.73090743904797	4.43516041473674	8.33908715025022	3.05855040529781	-9.5937247597138	-2.53245000110725	2.16443142881816	6.96747239083275	2.06455501254668	10.2257862819915	-6.41010978527398	0.455879320231483	1.43261013441798
11	4.21639363752206	1	6.25128018061168	5.00418177408177	1.99974492498881	6.72017404442879	1.39112358732033	1	3.31149073356121	2.26412657515993	2.79588990790619	3.94424676745619	2.99490630030867	4.8316392950342	3.46353193062799	3.14361288287883	2.01531100306511	1.49386283218206	4.29596088808728	3.40720410219644	5.0660994387993	6.07287807945645	6.26897607245632	3.69346648901993	2.58797595570111	-11.6037500829714	-7.68882398986346	3.57304317002224	1.25774716710194	6.7595803484846	-3.0577366789128	4.19848637024111	-1.02039152496115	9.28082999160313	-2.04849912975614	2.1408617261486	-5.27487664857648	-6.27299775952785	6.11917991106752	-0.564910386272532	6.98225074606088	-0.0704547639561365	-1.00694761823992	5.27195002618109	-2.87626391327606	3.75696950701645	5.42498488346668	4.8283863315684	3.20569704988729
12	3.4811814430152	2.93877844007939	3.1927641135248	2.18930610531336	2.0852964398425	3.79941985449107	1	6.38719327847325	7	1.30475693451902	1	4.21254397637201	4.61750919780071	3.82435176698565	5.58582424180635	4.86789389358185	2.15442051232487	1	4.26449617481662	1.4464821514896	4.50370341607455	5.09790955580449	5.69791229052712	1.66616233350388	7.54788120032635	-10.1131023208547	-4.9024409489123	3.06059213629771	-2.73618362416052	5.37592073196168	-8.02406717917642	4.09917631411182	8.11140708822263	9.1047701135963	0.780707146258163	2.59760003292473	0.257741482114455	-2.77436714983704	-1.18756619009216	1.08238825603844	4.52448082617136	-5.69676285299329	5.5406992317225	1.83144047220957	5.79238305297202	2.99841416193271	7.42635643253676	1.40909712085049	-2.53068410649397
13	3.54868530396518	1.38970347116997	5.99923276863814	3.87468760126086	1.64998584596431	7	2.16395072173596	1	3.15485089004785	1.82076781695395	1.87916948104579	2.4885464975752	1.51299126625898	4.24994109587582	3.87198252416357	4.31808435843727	2.0931719474668	2.27728030201531	4.31691083088222	2.64635859500715	2.65808546549246	4.51497231390413	6.86130820151494	2.83467100254038	1.38149633962319	-10.5538887319921	-7.04174648033424	4.64156297543132	0.67985790843941	7.21536157101924	-3.46908403754726	4.92850749587321	-0.525425076165266	9.17068462818136	-2.34649864843354	2.40822103704191	-4.82649223892842	-5.88691096515834	6.49399076850715	-0.28547533727667	7.07724906509731	-0.712808391111466	-1.53557049025676	5.32143082269459	-2.43612564094713	3.86146840106438	7.02524678556175	4.27583112721783	3.9533221042903
14	6.31344623067047	5.01459122967074	3.37857158287287	4.30553887104476	2.20728434795066	7	1.82420264797358	1	4.87206739161673	1.75644818410306	1.32953400068003	3.74801497466188	3.89949787673143	1.90455814078178	5.61021592334332	3.0070187855964	3.7603860600452	4.78062186436189	2.48787305465992	3.42785276307466	3.56176174176688	2.34264105954534	4.87044658454647	3.84869758860044	2.36487922582387	-10.507929811351	-8.73888037257443	5.69651878791756	1.11468103455692	9.7873835800611	-2.95110331205631	4.07744972328568	-2.15024551492748	7.29682045816824	1.0781381131554	3.17018058436753	-5.09560474000066	-5.36620983749143	7.06103907639282	1.16752452679247	7.96124227626387	-1.02339737754997	-2.66269393066914	7.49417488099339	0.380112832516055	4.63201311163588	9.71712704750039	2.90176435604854	6.29521561353783
15	5.33729202675656	6.26401951585146	3.84499443211961	4.32290372383465	2.61804524098917	7	2.41942795729856	1.85967137324178	4.21748151851199	1.73993927658009	1.69536451661947	3.23914841251212	2.93628777917173	2.24009268531228	5.11483786065803	3.02280414084374	1.94874106732317	2.18780626067777	3.02481320836682	2.53445223124402	3.96786364560257	2.34878207588374	4.72514194469498	3.86492990798947	1.3787729611753	-10.573309509109	-7.62044931004279	6.19048328349579	1.12103615166126	9.91067678599621	-3.73914872166577	3.43576561037403	-1.76539969683822	7.41942515865315	0.414754207212272	3.27264821454531	-5.30554960428862	-5.01154876447199	7.83182614929621	1.08465229194682	8.82195739356702	-1.49571754862441	-1.66906020487831	8.09418359138217	-1.92670583228652	9.8279543706791	6.5022219485218	3.31132226789905	2.90974107426022
16	3.101462185654	2.81617247406651	4.31057763786668	4.0240468202158	1.64568789807173	3.28061985892704	3.96595097338015	2.6588419074486	4.81887626118573	1	1	4.63587572425802	1.24390631253303	4.4357034118861	1	3.90345136957342	2.68553776311245	1.20974521816502	2.90628136429222	3.23543974722587	5.85879047190129	1.21058917806889	4.86647592627797	1.98374360974858	1.29726486751266	-9.45130420575805	-6.65541633670478	5.5553475423348	2.13587493174872	8.66208393723423	-3.97821013458608	1.56980746563386	1.09474053090925	12.0453366706182	-2.14877327167292	3.11957920564709	-3.19943400480946	-4.08390940240296	5.97850971337564	1.42123738817563	6.73530203467746	-3.4310371033634	-0.203541287929076	2.52814073029239	5.03106695318592	3.91397541689801	5.50206938802811	-0.578716430530271	1.21888532509513
17	4.75337429961035	1.50537246336961	1.68808026181819	3.96164984513736	1.21896605110907	6.60121449234092	2.64808200684216	3.39775421975794	1.29662602051677	5.45441040166912	1.30309783749202	6.73433838579489	4.46148880416108	4.55634723387137	5.07340976295011	4.27733664115254	3.49018380349824	1.98827486186827	6.04340234505771	4.21428834634282	4.57323915862787	3.12267444685267	4.30405881744302	6.02941412393499	-5.4030998094971	-2.53842853846023	5.83402343995762	-1.36739661284769	1.96561765440854	9.24578522671911	-2.5509201761656	1.13219380785058	1.44199961473278	-4.35460767715659	-12.2546080830331	0.798556042229149	10.3797674921358	2.36059604806366	11.1793409752358	7.56852164015765	-4.56682139630648	0.962444229871389	2.85942953373995	6.64074394359916	12.5850077812727	7.59728487992911	3.07326304354457	0.633086062785187	-1.48105903950631
18	5.16202483430062	2.05545363732785	6.03471367166897	4.35446541529039	1.24026020048633	6.90808440432854	5.66742548482831	2.06810446869243	2.01692810513935	1.76690055245532	1.25627267881612	2.652176812909	6.09050624406405	4.00112547998645	2.3973584371103	2.80231652409604	3.7274177495539	1	4.70766420069911	2.87523222044903	5.67684431296352	6.65050533685682	4.46406134416928	3.88520672041534	2.04204332092172	-10.7816321159697	-7.65594379778997	5.36274757239008	0.169503259193177	8.0961469802955	-2.98427856180416	2.60741967259222	-2.69882966951153	9.99207738419259	-2.99626433274629	1.70517697631428	-6.35461037540132	-6.94259858309574	7.26551366956696	-0.256052934160277	8.31766719434791	-0.278185253227364	-1.15452718203638	8.5300091502933	-2.72404520161354	9.07321657851867	5.67406124601598	4.1128183935545	-2.15555797654091
19	3.94497561642036	3.23578006700648	5.82210008506638	6.04748335471744	1.18859351643593	7	4.34444270047952	1	2.12396096319281	2.59991999332659	3.22751651325921	5.08122417397613	5.45778424309943	3.54333235550762	1.68315584712025	1.94556177833534	2.09600768706649	3.52041987109184	4.4151175248667	3.80337421848756	5.69281632222315	1	6.93674893949204	2.37294333293128	3.0792282444602	-12.4106458553897	-9.12370764052784	5.6177467478132	1.43711472062745	7.19270385389446	-3.95525939361612	4.49073161753129	-1.74331131515574	9.53393319382813	-2.70518105468912	2.16452507011055	-6.05003467936908	-6.18876353139132	6.68618332952471	0.598338597852605	8.18374008879438	-0.704677027370191	-0.0685283736867914	7.8577217769297	-0.313325417393952	3.516365452997	-3.92496718886233	3.59673637856516	-0.878909028237494
20	6.31190796566753	3.84425993997806	2.18184088563755	4.06042270395603	4.65669262644006	1.89921267180732	1	6.4137626097253	2.46635712487102	1.43599022481595	5.83821950289161	5.09678448649027	3.25902582057136	3.26089562305001	4.49896099146215	3.5684324267883	5.2443580246414	3.09886490193693	3.93764634840473	1	5.02869551601026	2.06120940101777	2.1471102326607	5.81494122943509	-10.1743505844047	-7.67743536853104	-1.29929657453365	1.90530713690791	6.29461491674506	6.78674534336981	-3.71053347869162	4.93573039407645	2.04385697431423	-3.89142264135221	-11.8803784431714	-2.00563903054292	8.26770879005508	5.40781502581781	11.8907028919129	4.6939407277581	-6.36220020647632	0.40946213073916	8.3904877696586	5.98916406609167	0.966349737964968	7.78529487899572	-5.59973294119464	1.80351430190576	4.45707257689978
21	6.81359016359567	1.63949251230642	1	6.20158219136847	4.25185666415372	7	1.84343662059935	4.47410639721383	3.32026008443767	1	1	5.22916285313293	2.6311847229104	2.65181577196854	3.4264480550306	2.26241183930974	2.70064393279453	2.81104785554369	4.45169998500305	2.1483641393451	6.83262251696319	3.15033334307079	6.5728156030956	5.00734234369051	-9.17682936420474	-8.45945837341343	3.94799031802163	0.526989037173444	3.76667715869838	9.57344605937919	-4.58531988420907	6.48657696023755	3.14694561390726	2.71357443285469	-12.8948140848258	-0.0560121158871278	8.7966201558693	4.17282655368639	9.17286824174056	3.39402393113668	-10.6287709875251	-4.47654701096651	2.37329853724537	6.59748496142381	5.88997333013704	9.88146142279137	7.5372975735614	2.72618270026975	2.19762064665764
22	5.54727575194149	1	2.36536363975523	5.01813354899324	3.00881569375003	5.89099090341069	1	2.44351414240102	5.53522466266682	5.43439259386451	2.28447371233434	7	5.18085029762769	4.12044928993128	3.17190345162396	3.6780972943491	1.57058913324222	4.01005453064673	5.61046844473103	4.52301248316315	5.28569569523943	3.0440753594627	6.98658782840827	5.68305939296882	-5.07824549349232	-4.0223629061843	5.15451327953445	-2.44889991491534	1.39713620319004	9.04195554447654	-2.31451323728527	1.63052770720805	1.20361349097836	-4.48144073527651	-12.9779327964853	1.30989269965815	11.371988331285	1.87837080602266	11.8454163083481	6.96451817288597	-4.39626516197108	0.492534933835881	2.05899067811629	6.57449173147543	12.9276076583907	6.90752034332082	4.09273339568044	1.8271591514419	-1.15102723570586
23	7	4.99236582349784	4.29910106817765	4.88904946155684	3.49400668452069	2.64491053004988	1.58445259343708	5.29860245240689	1	3.7349814364154	1	5.47306815332302	5.0639289715912	3.07359539583379	4.87450130935441	2.27204877532354	5.31570703580055	1	1.37609613058693	2.29885327251722	5.72819602247807	2.3552788146331	5.78961471829271	3.85814649077552	-14.8850006485964	-7.73245011484173	1.59294997544737	2.05706285906605	0.374581495940258	-2.70710962005958	2.57162214060153	0.766646962862457	-3.39967325060108	-3.6872675619881	-13.484277698876	2.48545473347779	7.19159588933463	-8.30555940793482	13.4354385630219	3.83363888996828	0.10335413707564	3.79300211317363	3.47894774697117	5.09894889258508	2.34266579403781	4.01143129828593	-5.67809542641382	1.53896724138393	11.2754826345219
24	3.72212735382736	2.39203060174434	2.52385797215665	4.1155285151572	1.9356501079509	2.97095757972833	3.95888635990729	3.42882238561321	3.24254908563816	1.68767534819784	2.69786823235953	5.27768915191549	6.01082260619143	2.43752579757136	2.20187488053518	2.65295561344274	2.97463316069418	4.94343675252267	1.81535457100713	3.17487750017199	3.67444751371617	1	5.54926324520276	10.442847477473	-7.31339827803745	-6.5176531938506	4.93345437942446	0.529259982702883	6.79374200278387	11.7098992411795	-1.1664177487314	3.76510845161675	1.54877421179539	0.0753475553742841	-9.14129599693433	0.676196241203324	6.49750233029812	11.6183260722101	8.67023864520706	4.72578886130292	-7.15461333946651	-8.05209553126967	2.66461461340794	5.26076075294451	5.647676015292	6.84539712479758	-5.59963511735282	3.50429867129025	4.38788148500044
25	3.07217647920897	2.21625511376769	3.20098788287103	2.78568580114365	1.22069935523143	5.75136082907127	3.31061296574148	2.38204103416529	4.15305857484815	3.94860911234219	2.63883198054791	2.07445151911243	7	6.08517649719015	3.50556772643977	4.81949159169874	1.84191736738784	3.17310120002366	2.22153259303995	1.89563494999083	6.97644528838731	5.12565701704814	6.34970677474646	2.40290132690239	8.90892867966998	-10.4549101811315	-4.87407927610224	5.19347445984408	-2.4430541354514	5.87954934404553	-7.58240005799051	3.76966940746102	8.00612045788498	9.97785446390018	1.37288413791261	2.6937376547248	0.915741632088817	-2.81942284612226	0.603234945049212	-0.341024539284746	5.14791734395138	-7.44684298526099	5.30986506066677	1.41506446501488	-0.982684970775051	-6.55082821750046	-3.84244131699478	3.78449658786871	-3.43868167793598
26	5.40335283493304	2.62065336703281	1.06581814152947	4.7066085648234	1.97299153775623	3.28901618367941	1.3073270983691	1.30569755807376	2.69708354434692	2.86867021648026	7	3.98935992574123	4.08933817384048	1.92460491791997	3.58227831281632	2.00204319560197	5.01880362999942	3.24401469477807	1.61787163603691	3.68454323566409	2.7408843581465	2.77301627465916	3.54268499417399	7.1940970973094	-8.01553971820995	-9.06334999124491	2.48593420582819	2.78851653866959	1.61365672265765	9.04820249876954	-4.27968636058851	1.30412808203867	-3.53860842467659	-2.70505044014408	-10.8209167670254	3.06013832189589	7.27583330876999	6.62783690069679	11.5964126290319	3.16593085359882	-2.40468192500588	-1.58364153710574	6.29864943220054	4.38288532322551	0.500893942444076	7.42666493054851	-6.63344365060854	2.14750341274184	6.23747767775843
27	5.91275056307605	5.44536534315216	2.99517808653973	4.71723555295477	3.1460801292428	6.88775555873335	2.0755545249378	1.89173279264807	3.8779054380197	1.26675766861715	1.72129430084969	3.17054133153199	3.23797338519487	1.56011994731	6.2229290883427	3.58858114054125	2.90058431110038	2.66886258253843	2.13809551702033	3.53125904377262	4.58604943214366	3.06477930043534	4.14851708340408	3.17423234172133	2.63775006240912	-10.6039918825451	-7.31473460500145	5.1212362592322	1.07383826312066	9.12780544825602	-3.33256372793058	3.2046957697342	-1.84811346259583	7.41995945795961	0.694950974379838	3.41253135956061	-5.08026860468611	-5.85132904897521	7.26108010364022	1.26270345913112	7.48122945396069	-1.48192178748267	-2.00657620741903	9.19279454183991	11.5627850186302	9.92872231505358	5.89203672279618	3.43970178290845	6.46131646695958
28	4.11415227868183	3.17355496539974	2.81912584017892	4.49057367829158	1.64316276454272	5.85700671014232	4.36155303325713	3.32660361158742	1.23390030332055	2.5703421131389	3.38235116549875	4.21524452458504	1.74105237245873	3.34808251436485	2.40228884748869	1.48791555462783	3.12787415189872	5.45393379013239	1.13768302099837	2.38184255426145	4.86893081470982	2.38075807090955	6.21991082093842	10.5503048074701	-6.96998990000486	-7.27153610289802	5.19309929554864	0.623668175638201	5.98528149279514	10.8656532218164	-1.08344650167097	2.4544457813973	1.11928575088632	0.0238137481619751	-7.86377138387702	1.21856269593231	7.48353535903616	11.5348011739812	8.88466050696543	4.00150316276372	-6.81454013433182	-6.92133265694154	2.84276877749547	6.37393249623593	4.8634011209179	8.29170779664894	-3.87272941721845	0.0974872220940487	4.52802141520043
29	3.65440760937413	3.93804362999456	2.56605855352997	4.98852867757092	1.43287051983902	5.1649915529205	3.80251581119687	3.80062162532709	2.53058652921371	1	3.88218706236018	6.69264472683479	6.37709068896816	2.39990673241878	3.88694663156387	3.06270010208236	2.50867149297178	5.28664977805275	3.22924518657526	5.60530544309468	1.80537912187264	2.79811039453689	3.27411469317816	10.1260772961801	-9.33200116020806	-4.89742971391815	5.05172745437038	1.54010876453602	7.0525222222269	10.6988681000313	-2.05852326183872	3.83605029888505	1.18689245112806	-0.404676139775751	-7.21897835036432	1.48818144882114	8.65120651033642	11.2124176264754	9.4696771339068	2.83606845518437	-6.46198301236602	-6.43130215326168	3.00711381398129	3.61079624198763	5.08290995977592	8.46885318944193	-4.75150727026272	-0.237276708322826	0.994561900696159
30	1.94328844812388	2.42717714059081	2.54263458835709	2.12269636278999	1.6273003276058	5.25179463157601	2.55571794071665	3.39244573428992	4.15805570772853	4.69642738450268	4.85230637627004	2.80907425380501	4.63568327035164	3.99334852372517	3.70913508821553	3.50760477092742	6.55461044853792	2.97739050180507	5.13292264826432	2.95907877102693	3.09640485487576	1.38043223066691	4.90289376463181	9.79108247709962	3.39400018230386	-6.04375187060566	-4.22496582230538	7.89177788339202	-3.8524239224934	7.33317799874144	-3.26109471810514	5.65089504025145	-1.38191150663226	10.7496527637956	6.73333375532342	6.19088714126749	-5.29263486305706	-4.19100245536263	2.4609614210406	6.71031545346196	1.17911012455542	-6.03977130577665	4.66679317992707	2.14333523392201	-5.28167462292506	4.25997292341321	-3.76891914547922	-2.2062010166414	5.34941290598917
31	5.55960796204437	1.56046012911694	5.96958023049989	1	1	5.02684410777104	3.64117460654543	3.74570024757275	4.26563921522352	5.79024284548942	2.05122719546021	4.45724618236694	4.75041624463608	2.90422163350973	1.2926473226082	2.4780393610949	2.76767983541288	1.97132618973599	4.88493618387172	3.96291643180271	4.15157890341044	2.32002398318207	3.24837440733304	6.41686907519966	5.86759319287188	-10.8439884833521	-4.89828005738704	1.97094431132663	-1.08003765959027	6.84614211337165	-3.14381299188522	2.33212047873255	1.05268165236996	5.75635211540588	0.797913064844805	4.19579642989458	2.45395199798586	-4.76281268798764	6.12856215695253	0.610551472751339	1.42318227346624	-3.44478112011245	-1.06582406711142	5.73290795964471	-2.82137821785011	3.6161067630402	8.01915137601115	2.08708531444983	6.84501238383167
32	3.02379183828606	2.08389921911995	2.5966707760914	3.29705551314663	1.89243767405592	2.49401284360787	1	1.19475422247039	1.83174209516537	1.76603309510032	3.87908192771526	1.64187998487245	5.596357591661	2.53083631673466	1	2.00794372913017	1.56491659829292	2.03221154255378	3.68640306801354	1.87067316883372	6.60585148881638	1	5.25265593730984	3.1713847858632	9.81582977482474	-8.64929006707391	-4.36325121826345	4.6630642938102	-0.233243856954279	3.27005056016469	-5.35767767269345	5.06340793623547	8.84812602540153	6.69714782627139	2.98757217826464	2.62163646924567	-2.2122180447538	-0.789033758511373	3.85731594818343	2.70629174986434	-0.0595558011818172	-5.97248532722038	3.22792468321676	1.76542140799543	-2.39265725760166	7.26115286474209	-1.93586221543152	6.52492806885357	4.8309832957707
33	4.40072067938873	1.62183426886446	2.25885625703655	4.79991080275966	4.90735440689915	6.95856637862849	1.16826783916596	3.36228375560141	4.54778378391603	2.57657999284874	2.57049777697005	1.56191458711272	5.28123020372958	6.66037213311428	1.55799387299613	3.51731871074887	3.20665719415387	2.34130967267595	2.86180489570727	2.01481617502538	4.78131168726466	2.23479684505499	5.1914510513211	2.23855230081032	-9.64599857440624	-11.3022017792872	1.48668372920589	-2.58159871666499	4.93067782391464	-3.94621228026071	1.95136531207356	1.77185001661867	-1.17609856828324	-4.96314502872658	-10.9635909319181	2.48025532157236	6.75752810748909	0.673734890158888	7.37978209094765	5.47878418235564	-1.51497543362746	3.80490412127244	9.77934357413643	4.87127125840305	-0.214179994875507	6.43647856448227	-5.16534872655633	3.98814369659485	-2.87685149456711
34	7	2.17734952477789	2.35751087457603	5.05909750870864	3.0143900697217	7	2.53250494843499	2.7418095892612	1.01784094788657	1.94337914792683	1	3.11229202683026	1.53360774496875	3.02870063199831	1	2.27269879184944	2.60149348345182	2.84430602870823	1.83560668969393	3.83754935002757	2.39249818826847	4.99255127432417	5.61639693472134	7.4195280121203	-5.61533526163265	-5.18649681013261	5.70029849377894	0.234964007981954	-0.210829506910851	6.85038179267313	-3.15208638600361	1.08781140063933	-2.0584397146233	-0.891124363465175	-12.7454317562953	1.85181501231387	13.0833735831821	3.90549075008526	14.4320151313151	4.15204899391979	-2.549560670574	1.35008390586944	6.63223591513481	8.76296886183944	6.18312845204965	8.64235471644185	-6.29707455884204	4.95702896523445	2.21619927640553
35	2.62487132885078	2.50123174926637	2.96273269703841	2.4695684549641	3.33916494995391	5.86305370023975	2.61788798668076	5.88134209414938	3.89676947261294	1.73845275061077	1.03172177707479	3.06930350827126	6.88497169263456	3.90335456397244	5.40205046112911	4.7867567675475	1	1	4.56838551288997	2.57320476529638	4.80057233833786	1.68202660857206	5.45964596886555	1.76581111531701	7.54865536158403	-10.2679026964591	-5.7369088260144	3.39247740093576	-1.32925295667651	5.7320635707628	-8.03484384309395	2.97029806974687	7.63486560809594	9.80514673543083	2.09506047751979	2.26004154285174	0.264732818021027	-2.15246126905132	-0.476796258914189	1.30278632562866	4.82717613962969	-6.50453639209002	5.01348092315091	-0.508107360960115	5.99083648475929	2.33560415062485	4.53365786556382	1.31561177197653	-2.12285438238174
36	4.02710270797987	1	3.29215168453202	4.3269873556293	4.2688681465696	6.29748468547859	5.05083901684025	1.99371578340609	1.0215313319011	1.69453479904836	4.51426617084468	3.91482304827387	2.08095810052784	6.19421977862892	1.73759393213121	2.5324706070945	1.28716371835873	1.52724685985516	2.13384601199826	4.10345822705419	4.2624395090659	2.70711867248942	4.67984299544677	10.4233523363272	-9.2761432302778	-7.40915272866399	3.58784022756823	0.452625846680454	7.66891597435104	11.064920280718	-1.48759944199605	3.2196420901784	0.433223009121165	0.465752981231342	-7.74824571264137	1.30333546394531	7.3328937684336	11.0135559766154	8.36563961084062	4.27391992664496	-6.20978444008542	-6.37128051188629	2.57392177439172	7.03331306145226	10.0643973223885	7.03790065796426	-7.11321713810285	4.3956400727153	3.90415175652579
37	3.74070499800606	5.21117588274724	3.74324444025778	5.80492064578683	3.58245626156239	2.9095163376454	2.55596548941898	5.45993679040849	1	2.92229799312543	1.97265084105805	6.92672988836589	3.27226784159412	1.90623350437838	2.93142359766005	1.98021520183381	5.34110412416439	5.86770651454924	1.90009345279515	2.87660709978679	5.73756178100588	3.56910894451995	3.74025372321747	6.17418601573995	2.91309974172323	-12.350130422162	-7.17428490661396	7.02687845571314	0.987215398303722	8.80224235381561	-4.49558122132939	4.77577417773758	-1.83135776088506	10.0182648989393	1.20087169707025	3.60448995835775	-4.48552483451316	-4.51984972832826	6.89845518563444	2.17117453787384	8.02991757201652	-4.09215305552823	-3.3974467688996	-0.369292882422812	9.97499401104249	7.88251983818887	3.53508489848976	-0.289049914439991	8.46960750616641
38	4.86855448957047	3.53454944814806	2.89518633872705	5.4606309074085	2.66977224231194	3.34232309658275	6.19223129734483	5.25329346423741	1.15849846584335	6.24295265591389	1.19810254106084	6.17960702595722	1	4.18787159547007	5.4497389787224	2.64289528894187	3.31166516643409	4.32164501123783	1.34182525377456	2.70141201044845	4.38930335458521	3.01623173040083	5.4788378091398	8.42708247413674	-4.69099930901328	-5.39107171558767	4.86766169128459	0.565977324716638	1.35538944817771	9.31357293152754	-5.05393128161757	1.86539403733877	-2.14290101504173	-1.08173438959266	-10.8970830023589	1.13937965079824	13.380092635834	2.63981870444297	12.1631563084347	5.84943841292329	-2.67011877053996	0.0859646555884561	2.50719096124164	3.31678691286126	8.73695329903318	2.15842820540384	8.65939227791096	3.33711820431628	11.9954883738329
39	3.96627823757585	3.45910885801678	4.5390186596332	1.90548532901817	4.11330364634362	6.76498659240155	3.63578097179234	5.61332558597445	2.5429189602375	1.30407435936517	1.9782803009983	4.09193172431903	3.59214017789063	5.33094256778668	2.44937958859859	2.01772654211583	3.05229407207593	3.89030549234121	6.5498111766576	2.27466579580771	3.69882720493139	3.30209672272675	4.4619142248145	3.26021552632516	7.21644744602644	-8.84346141062005	-6.10542745592181	2.52951070292003	-0.460500967635976	6.14632672602929	-8.14745577002396	1.69948205026887	8.34809011709588	10.4197760139859	1.75053568589883	1.62235179360137	-2.03055469161019	0.638155128847303	-0.389121811099725	-0.589856982958793	5.54013786240314	-6.24287593850344	4.78213100027805	7.50770528707165	4.12797484271536	6.76122744388442	6.88900773891774	3.90185328080793	1.76507973165954
40	4.32725347582469	2.47825813294289	3.89548879412394	2.6635642556895	3.11477374921808	6.86482416534392	2.00103642433979	4.36815486183231	4.11292028869229	1.12897818296464	2.4621437045604	3.35522142619932	2.60386908402269	2.32754338534074	3.23556356876664	2.11468975770015	1.58421000575178	2.74813168430592	2.37647271372262	1.96932051357462	4.67354173424765	3.48361410588337	6.64036392945066	2.09918840333196	8.28055049645115	-11.0914587823664	-4.48294935045939	4.12529126935433	-2.25218516947477	6.41173628782735	-4.79335468180001	3.87018974429101	8.12004178088873	7.94304088948147	1.18672285372612	1.32818260749615	-1.27343377147184	-1.93050786805914	-0.13621951378933	-0.244378753006113	5.78695527732313	-6.47174399815797	4.48289923136951	6.02063691123698	-1.19615528090906	11.3177621856066	7.03146468859276	0.706637621350318	-2.43666367145253
41	4.03582860689172	1.72068490339397	4.89360040328547	3.723077695471	2.00301623943383	6.6705031625243	1.28084576251508	1.25836463975929	4.6270248057876	2.33702800790801	2.12619836277314	3.94428374814169	2.86909977358439	4.52657203816249	5.48684714258758	4.19035655046613	2.54578653126818	1.34274349495798	2.37330434490903	1.2658194947519	2.61603809353453	1.72133588425849	4.72630147692571	1.8815677129481	1.12324490694472	-9.96376133084326	-5.86924706428633	5.16534985687421	2.33340056164844	9.21118866897081	-4.78440657832385	2.6014498207583	1.63327137783618	11.5331975746142	-2.42272051999498	3.51434087495435	-3.60311834590932	-3.62581066950701	5.22616632347693	1.8829691840337	6.99360170075782	-2.36106838709557	0.840527351318178	1.66939775278564	-1.32739841587312	7.36778143743311	5.41777942321067	-1.28512589360654	3.46401687574732
42	5.44673471732528	1.8457803936848	1.95725968733502	1.29319604370184	1.93463084929959	6.63522490343805	2.05089117904617	3.12601266002457	5.33765777416323	3.7364403879807	3.11972077654489	2.40020795968675	2.06976083224398	3.23788821034174	2.41255385716514	1.30433483436572	6.24422942751142	1.89340452558491	1.61933864825449	2.5706872271806	6.12263426510637	5.25914102509231	4.9055286910316	5.99074708114637	5.89965678144982	-10.232586016678	-8.30773214198484	1.95058705992493	2.32023280107101	5.16480682822992	-2.92801029077662	6.00940275443211	3.04963266212217	5.0034879842608	2.92339846423938	5.59203346074202	2.73948978166851	-4.59379314991945	4.13654352471185	0.712848976292155	5.2398531153973	-4.73659602309979	-0.259865939052927	6.03358558471994	2.77399248356178	5.40560887960741	-3.97496255663055	2.18799948173562	5.3430248962215
43	1.72571069301979	4.17778957075405	2.6173989779296	1.70984799698271	3.70400769204023	3.93785906693526	4.46675818544432	4.37338431877531	2.73451831992708	1	4.73653868541057	3.39681119373351	1.21409265984767	4.32250342483797	2.45756562998116	2.20526513516864	3.42767754224941	4.64618449854231	2.97601167645913	2.30352783156638	3.57431486835382	2.40156877872569	1	1.87735538644052	6.41924295053905	-10.5354803791099	-6.32927219656646	3.11597732016631	0.543355991593484	7.92295993847817	-7.68943720378621	3.46414121509149	9.73095107232899	9.91606641439691	1.99706032920151	3.09318377935105	-3.22608711825141	-2.8605498226023	1.63517764031721	2.58560353121486	1.84574219176303	-2.85788008271892	3.45275064113635	7.42570589360934	5.1466909941012	7.59523702577114	4.88868614871131	1.15223004960054	5.53750971326176
44	3.89042056328831	2.50593776547781	3.87285698578285	6.70473838618392	3.41140130104726	1.83203821552566	2.43714297809937	2.89774236825235	1.69804080005927	4.52552346718271	1	2.54815248677771	6.57708184401292	7	2.54692196452942	2.25997603633552	4.59929178802207	2.09186036812503	3.88207834542095	3.95056129901537	3.53529072001044	2.35018836338053	2.27641100977989	9.38236660654189	-9.5019115399559	-6.61012203771981	6.40370372966587	0.430420793367439	5.21310626012876	9.9942320563282	-0.927029863192435	3.07876052320636	1.2644682234562	0.0220166253586755	-8.51910540767709	2.83498949597732	8.66487072595422	8.46137272874691	10.1638666999018	3.96193474395918	-10.8919778694936	-5.32009311728112	4.30513037774646	5.10055540801275	2.34472279433369	2.41627192752536	-5.24423594537488	2.21430253162677	10.9634827699619
45	3.78691529755602	4.69903559889562	3.83663290181005	4.84840868821798	2.97187526611127	5.61664886044376	4.32739909944326	4.57727656417601	3.06090903052529	2.08733079443648	1.12769257526251	7	5.95316568855702	1.23552295172643	3.05931113798693	1.06142661258434	6.53530964051429	1	1.40514311510547	2.12960618487271	4.8657884464586	3.6491151924209	4.1374669430664	4.81097631238945	1.94030584602217	-11.9469158455656	-6.49884390833095	8.18262023195573	0.637706318851945	9.18001374620373	-4.59278123677825	5.25821013346221	-0.883287781540162	9.35750147308185	-0.295316856949604	3.90561303333596	-4.10552600821373	-4.29185026695958	6.52489549382609	1.72990276046631	8.77442652168937	-4.26159749314436	-3.09542939584063	3.48865707041101	-4.88778459758591	8.04463668245041	12.0077695477194	5.98670026338062	8.68629472760792
46	5.93890930361865	2.28646053889457	3.50031675053843	5.73667891452511	5.7938399346847	6.87929408213157	1.97500230363087	1.8457000898862	1.35878058548603	3.01352449288719	1.49252490664556	2.32451770745079	3.9221066600718	4.78979786425414	2.65731175220367	1.83224081696626	1.10188082932784	4.81597313736452	4.12231216164637	7	4.30741814204159	2.86341994158528	4.33439429363261	6.81291144091859	-12.9414494863373	-6.13532798171893	5.00060673849551	-0.051079358349435	3.59296523990312	11.7395227000895	-6.65704396527984	5.28793627399241	3.14379751306899	0.740520143254367	-12.4991895393778	0.38931302121555	7.89715626342917	6.25493446652875	4.44114186832968	3.8250912441917	-9.67971020115655	-0.803983721752079	0.737328904480343	9.29678247326852	7.44371777684444	9.90833664429633	6.61934581910884	4.58936732125781	4.59322376560053
47	2.02115283351438	1.61887528692226	2.42551990116306	1.76100198967491	1.20857088757498	5.93629868463617	2.39077504192066	3.43073812257365	3.29137440886959	3.6010219010675	1.51281374984794	3.56057158801154	3.77824149189708	4.22873680839718	2.6921754489223	3.48699850137571	2.39775102551639	4.83341627886287	5.21115328492272	2.54504591991001	3.30695230603568	1.13389764114531	3.7848373451262	9.00973143323173	4.93059946461049	-5.22364216570615	-5.15087168591439	8.0000425417256	-3.34953449373896	7.00585190009335	-4.57099965910277	7.22485367678387	-1.00049501635468	11.1154291613255	6.12889919895828	5.73125259029628	-5.86124273074894	-3.70181516658895	2.45115136407011	5.00612090911485	0.98319587672367	-5.68333170492638	4.40143593395493	3.03397190326348	-6.48982976671635	7.59073946985055	2.16126469294389	5.16499714583451	5.49388890467156
48	5.99908264803906	3.26241965061323	4.69830562988872	1	2.30920232807662	6.1132945657213	1	5.39648369536899	3.41478472048649	4.13004577479284	7	7	2.04250947265482	2.00952508370666	4.37463697818116	1	2.48116166770418	1.44778408742881	2.67688022032886	3.60754525454734	4.01672176031987	3.66181807929607	6.46873625190888	2.82197929855498	7.54037159344186	-12.516534224682	-6.74536844961475	2.86936688382912	1.36050818469382	4.36627505510458	-2.15940566993431	4.4587805075596	2.86231373604782	4.79455026171184	1.38267243766762	7.9084488233639	0.847373670918863	-4.53034105620344	7.58434823394412	1.94910949364226	2.10976301239692	-2.38278501276294	-2.75633086328219	4.53685134654559	-6.52016155371646	1.77154804317722	4.52383134378529	0.695832222965059	-3.99901049942859
49	3.04891648772615	2.65284500827018	3.39074939214724	3.01273138443213	3.9371836124434	6.53971094335875	4.38554787678401	6.04781328925397	2.13825736843754	1	6.63869878503315	1.76595934999176	3.71625341103706	5.1035448585142	4.33538161832436	2.89628658611007	2.91758846911669	3.77084724356686	2.67650875230307	1.32074464926696	3.37300808911269	4.41680050766379	4.50198817374356	4.06673389195874	7.35831177512721	-7.39953751845534	-6.90716884660362	2.79754564811559	-1.20505790769304	6.83200155036153	-8.43653582903337	2.18517370146954	8.9369510507265	10.123398619946	2.27285066696139	1.11772473283922	-1.65351332632056	-0.87823481998961	-0.352953106052674	0.531900817389773	4.83482637140359	-6.23947930771652	5.02616559771405	5.11785841181091	4.53255966686631	7.33457543191809	6.82106319421355	3.64948875751419	0.888268916105252
50	2.75903249696023	2.50623970536462	3.52218681991559	1	1.32190909426085	5.63321645825475	1.64027561626397	6.52499679816862	1.79138950861708	7	1	4.21357354804683	5.82315339892946	6.14686613258489	5.3692884105224	1.28071861059915	1	1.70192727059751	3.17226763745126	1.41229387499954	5.83641143107073	2.81530433243737	4.4023071840403	7.2754482399262	7.7482906132971	-9.5291598014576	-4.7181086135941	6.76506764353435	-1.13916001694898	6.44192726032349	-0.540089276206238	5.70702831941346	1.55244023386203	6.91984197501263	-1.50789163339795	4.53434898940938	-0.0101838616890599	-1.91607807308631	6.00856979944062	1.00457648858977	7.31070252930913	-2.96178002498074	-3.99871868392845	4.12140365389034	9.05044530624166	2.38334172058004	5.11930465619426	1.81245612642472	3.78266211022832
51	5.47390080131581	2.27373389427791	1.34761391296253	5.22627497146989	1.84796004295133	5.36819765504276	2.96946327553261	4.07659497367788	6.56689719252428	1.71564417052737	4.13358322233724	1.74969169371145	6.19390758019302	4.07156027470331	6.55881590338038	2.24343277169815	1	1.47480837800158	1	1.0898989878345	3.99029104870878	3.38642209100693	4.14182350875723	6.14264877166349	-9.04650317014027	-7.4872832742477	-1.3517698135154	0.251790638075973	4.6152185594097	5.54002027356403	-3.33728133867505	2.71572559557756	1.17014933464902	-0.725998189332039	-8.67790822779821	0.416279328733218	7.57885595296305	3.90177446509059	9.26660983840029	8.01981026778673	-9.8434013698007	3.42946772494776	4.07858934531166	5.17585982070604	1.5333745893554	6.36588164830322	4.16663557588687	0.538772008436291	-1.7048658869622
52	4.36227264719554	5.11227620973571	2.34331234556342	5.93464675572336	2.83301687028519	3.99689620723757	4.30340328332231	1.70626527370268	2.01362751173677	5.78645294111468	2.59216447267388	5.64026301134288	2.01791548593246	3.35246549989079	2.92748027016321	2.288753451	3.69738543376261	4.53153297782736	2.36613666496685	3.49146302890719	4.66406738664657	3.01393720902548	3.17296205434553	8.63508951875397	-5.19716280241099	-4.98479284905709	4.27107653699765	1.28810312815473	1.57231241861785	8.7339483353112	-6.28797659142766	0.906709314152281	-1.25536076162064	-0.413597960958956	-10.5749373317242	1.732285696888	14.6693024772679	2.52048308924681	11.8255331320139	6.4805105292693	-3.23738469128873	0.0319937135137975	3.53695948210625	7.686309967084	9.79269183654868	2.75811093358777	6.07163442381113	4.15568874051571	11.3087290137236
53	4.02875901349067	1.32428334563464	1.22129001811397	1.84523968677283	2.1201573713946	7	1.71833621839229	4.07782479892144	5.21886081904442	1	1.40145663205979	3.01136946537494	3.3321967578606	5.63056533772357	5.36771867398956	1	1.25837264189558	2.58078262089674	1.94856054006667	2.8422211627398	6.93023191016989	1.57524040124719	5.0632958983275	4.78761038785224	5.84136089664814	-13.3972579039231	-7.40884912806939	4.56568981031444	2.77225498597536	3.47926603954114	-1.42508545838877	4.91675691536826	2.42754917747303	3.07379426483973	2.49491199137577	7.02770639799519	0.906853801422276	-4.71361459798535	6.81285938751283	-0.148073003474631	2.67456386253949	-2.03428641555749	-1.70216321977549	7.23987268640947	2.45141210773164	-9.21865234296745	-8.12831526034424	0.978570383025383	2.75616195295146
54	7	5.43221542174428	3.67634956828381	6.23442736963327	4.44739713846253	1.51211679018479	3.79369178348998	5.58380241900432	1	3.11189405117815	2.83488188917885	3.20103805411319	3.0669539495927	5.78959658509098	4.85851432768847	1.08118338466169	4.97404821081753	1	3.54055489208274	7	3.26060716832983	1.26495244649182	4.50102427971517	2.89706157032175	-15.1118449946694	-6.51465069037696	1.93103382768721	2.08434882411926	0.10587471855123	-3.2251710326546	2.52630118846107	0.721796682946761	-4.22329734793136	-2.68797086202523	-12.3787382332685	1.71839544747194	5.82495051400979	-9.38121978583474	11.9426999638306	3.15162266924534	-0.937923933009505	4.73184793171701	2.90490189853665	-0.788431669684042	1.85038372184639	7.10800258299233	4.52718401139106	5.99178950302916	10.9084263011194
55	3.72568655024042	3.19139285559294	4.70852990917245	5.40450016683232	1.68138169098188	3.57947157816416	2.11188035274965	1.30005364147538	5.80914504103364	1	2.95571006489677	1.76063832620445	2.8746677640832	5.71408260812627	1.48230046449822	2.59545426174002	2.17662250585827	2.91791771507868	2.27944327499555	3.60417570083997	3.05412396806488	6.17288176150202	4.08945824006171	3.05561300389655	1.0250636504911	-9.92048409516925	-6.26604615867444	5.17491959130648	1.95603332681101	8.6527890684865	-3.53784915007584	2.11014772043054	0.340883777668337	11.4169114047853	-2.79674582568084	3.80992491038444	-3.65347008969632	-5.09596755803839	6.63379258187496	2.25470719476577	6.68100759678214	-2.52915210972264	0.457056414668385	2.18994087473652	-0.786156162190552	7.85279840419461	4.22517162214722	-0.519837005629107	1.13360574479793
56	6.27906363956024	1.45718052843398	2.78901989052368	4.8622587886416	4.45641833381388	4.19507729686725	1	4.31213816622985	1.90242532160651	3.77387357476282	7	6.78273504111448	2.05988055503895	1.67474816086486	4.60210761356408	2.0199809670835	1	3.7928029889466	3.25381775343449	1.91235731152829	3.27251307050516	5.79552587619806	3.51118195735709	8.50415699553183	5.92247255139709	-11.021770755282	-5.52250143842041	4.15148181346403	1.86789432048967	6.96689003175095	-1.26686573295106	5.44844931710158	2.9410528818791	6.06523860010815	-2.08931203130131	4.73452146033446	-1.91309262369862	-2.5857022174212	10.3432021610885	1.94817091463366	5.41385199301955	-4.05411017826656	-2.88408097026667	5.65519071109043	9.23330234500643	7.10969428685629	5.06201955278253	5.61188952402154	8.38017160011791
57	2.31326052841936	1.35543296218229	4.04174088861505	1.80148117050424	1.66514752726839	4.11485462021294	1.28824073259552	6.00987874909451	4.32259180537752	3.84682807705014	2.08506587585317	5.25613945784835	4.592594483562	4.30499602597351	1.79964217000218	3.61307465785084	1.70114530165568	4.6397272680004	5.5160304440859	1.39110851947655	6.65004972559512	2.49501310222268	5.04648985202425	2.00684718000649	8.44314425630053	-10.421564711502	-6.48863747839884	3.525248106866	-2.53736554211914	6.09208321155683	-7.09859140938121	6.41570276116035	6.578477231647	9.7643162382615	3.80882168907982	1.35696859166604	0.0901402434512872	-1.65584450135203	0.354442704732019	-0.446257726716828	3.70616126184154	-6.50866440281301	4.15926943318867	6.71774291957957	0.215475164835172	-5.76103640528687	8.53047958542947	-1.43665050583251	-2.11186827751206
58	3.97592606920253	2.19736722773184	2.97477527132798	2.83699310774063	1.65381951989694	4.48560642543817	1.24538595941575	1.03624392082355	6.89753307284003	4.22697368538365	1	1.77636090095739	1.07933245872373	2.8392093555722	1	4.72832245679762	2.0969852071147	1.84444799813433	2.76363529572726	4.13940678078942	5.94640980284878	1.80578457341693	4.89358046318709	3.2183556056049	10.704112298808	-8.97934828352427	-3.83540269962315	5.48714685802611	-0.435603320090226	2.89663164327627	-3.98195748172919	4.80978991586936	10.6978869351378	6.61586295539877	2.44398054710526	1.38203006277442	-1.35455040052793	-0.479888849903812	5.46359960466058	2.42801131067262	0.832436393651457	-6.12469910527339	5.28227653348393	0.0198518145593833	13.762757082374	-7.00500947596604	-2.79918018987386	5.72684443012827	5.66598084472892
59	5.59110533104939	1.30532939859676	1	5.62782389250929	4.39126485764212	2.36892824648307	1	5.62945618421745	1	5.29023953331849	6.95784409172191	5.64704640699912	2.68762435898954	2.80699599832601	5.67105435535287	3.91711671934543	3.02668460722072	2.81960940846942	5.89896834917793	1.94536269592777	7	2.37972001265878	6.57839445047052	7.13518338840893	-10.7123824097339	-7.54520135703559	-2.47184218296846	0.208662146635166	4.74961316144801	6.20644279937053	-5.14183639265384	4.47172486705286	1.43054036554484	-3.57899661756233	-11.0313486304598	-1.6234119182886	6.83413446545847	4.47218128710115	13.0110067772313	5.50911887194257	-7.14603372842437	0.649274523699813	6.67000665555681	9.14237857556535	1.1888096215418	7.51769746856562	-6.8906892823824	1.76616371219252	8.49972372329654
60	5.01433270800908	1.39716917305093	1.60325825988401	5.38497218968032	1	3.48471856073394	1.8796651428379	3.77381021519763	3.85448272734175	4.15917016392961	2.94799681021274	4.89550963712439	2.60977975922375	3.89945980490905	2.89295404060114	3.32388922222792	2.61064287350274	4.5068029634291	6.44097282138837	1.84581534717521	5.40001026383525	1.4150671995839	1.29346211830946	9.19090153324736	-9.23714355749704	-2.98601108729496	5.35642625283847	-3.65033413141052	5.32169584730098	9.68010113830551	-4.83594088429258	4.64170211258929	-1.04174867346527	-1.06869674663259	-12.8901097353621	1.83192353700097	7.87536987144031	7.16291484507236	12.7187642509065	3.49554824208011	-6.93446132477308	0.0190319253515552	4.7050927564029	5.22428647736904	12.4876168615102	5.68952282099375	-5.29877451540504	0.0119887870123883	-1.87708545573734
61	4.91796186870966	1.4164902791849	6.53640198367889	4.79333805866767	1.87929942243024	7	4.00691907399835	1.82664849974576	7	1.45125937484706	2.94488374589173	2.75735920927428	5.41257153004168	4.79543355906642	1.74998041214675	3.15764544046548	3.63340735308625	1.94672884192103	6.31597803277337	2.46016793062261	7	6.54934472255161	6.50081585791134	4.57079697882826	3.48714722134939	-11.0733587209768	-7.97397162819351	5.19162809432032	0.941634823395552	7.01680996485851	-3.18579676524763	2.3270861585558	-1.74373077861612	9.30079858453181	-1.77223907124865	2.68013627270473	-6.62248901153108	-7.05938539172847	7.11632320822584	1.47184123432217	7.98416432297843	-0.586182642864524	-1.29290990608737	7.5274263803019	-3.41425717569905	3.90689408672391	5.49938116220138	3.95390839109464	-2.02000085537394
62	5.81718619403896	1.68966050011356	2.70491630029257	1.39807141195464	1	6.61447788923784	1.80827174049368	3.48808876906189	3.69506524266764	4.13096429872701	7	2.69726153123394	3.26505665116514	2.6083283327729	3.16933605488243	1.45191897470595	4.79242225826967	2.97023158190915	1.90773544388929	3.50777287615706	6.01460540463295	6.34022182636856	5.08661858316274	6.1385740719473	5.52276761398732	-10.1382743661256	-9.24569450036213	1.89356976325669	2.60903973063036	5.5335944513862	-3.95162503307023	4.91913652506333	2.28960934274601	6.11390502838059	2.57853250174774	5.40161727287135	2.80813008469476	-3.86355941973443	4.04909928663305	-0.18293291130539	4.15514268275231	-4.62477606285332	0.231778770342432	3.35200512144484	3.25094744664728	6.13353331870149	-3.95488967599575	0.0680403598083706	5.50119840637051
63	7	1	1.74533121173086	3.55125945206797	2.54322315300515	3.82356689268248	1	3.58927960603692	6.10455293802552	3.59345938569036	6.24997492501445	6.54099625767189	1	3.56705144113392	4.28380641758119	1.37084895957526	1	3.50187110756921	1.11442366623712	2.22669904988525	4.19385804872346	4.13283154656356	6.61622163524762	8.8213356035752	5.64248670937874	-11.1726389882247	-5.13917283528478	3.98728262530253	2.3848686878134	6.03641594974888	-1.02542274697351	4.73584066865703	1.64274351677655	6.23133213179538	-2.08519099742696	4.93067372207206	-0.737834088821025	-2.00209572779338	9.18599650435737	3.52843370501648	2.51515326058363	-4.27650612182712	-1.98798570548129	4.92614867514838	-2.15031417137707	8.90220483999627	5.06149530739731	-0.0252991611450486	2.46041260777894
64	3.10286981694671	2.53641882702401	4.86244291561956	1.42507627301919	2.12250658578461	5.92424719031482	2.4433630564736	2.25168466166088	2.80430191021916	3.83063515226145	7	4.92411763498518	4.52075821278743	4.00375818147085	3.54397961042078	4.46955066257535	1.22652618054149	1.4303945454971	2.62860044272087	3.80250191176637	6.055917783284	2.39712439657973	5.12950279293141	7.271758220161	8.09201603331552	-10.967150383963	-4.3181656528087	6.61088636864236	-0.176366439397799	6.90877689620455	-0.822060744323531	6.79503484757213	1.63590008806481	7.45281249861563	-3.67241825149534	6.54606066162783	-0.163064900686595	-1.67754833059852	6.09718304849036	2.39259702245064	6.66512873803166	-5.40455094460131	-3.06988961615987	7.10298983480499	6.82679627081668	9.25908157903799	5.25310316305985	-0.0767985911736856	2.49140107875332
65	4.99144683597139	4.32350463578779	2.66645602515549	6.26768012384147	4.07698054203132	1.79893716350184	3.55257551544138	1.81947291784245	2.90843216590664	4.76639142429069	1	3.60449471777007	2.38954624297082	2.22132488955069	3.0813202742372	5.87341293142678	2.6830037686152	2.36614445757444	2.18075286551647	4.62166227935445	3.77160381159879	2.14954843321821	4.4475839934919	8.62776900739519	-8.67752456868864	-7.31979460283931	5.36974473991479	0.531093667613328	5.5363493527164	9.76373666933266	-1.84943883996943	4.22785849755802	0.707450162028347	0.923639004582976	-7.68738123340897	2.77509658440832	9.24913628568917	9.22071743520289	10.6264634538619	5.7460353782284	-9.7407040192395	-4.92505858062806	3.39381396450938	7.247934060383	5.33354559265368	5.12519400491729	5.59088394092726	0.739378745192983	4.83106986266305
66	4.6597480468582	1.58122303951577	2.39971310783147	1	1	6.90762826852052	1.47148750819771	3.59134965348744	4.29419358673679	4.26155869281884	7	6.36680633440008	1.8590512311584	2.83811474403971	3.79319748599118	1	5.8035510441714	2.39408499582686	2.03445784144164	3.42436275368474	3.16716218149226	6.76864519340933	5.76903460407134	6.76774740532859	6.42922970749325	-10.0459076919874	-7.29909622412539	-0.025383621062989	2.03117020572811	5.9324831270167	-3.4211768030269	5.73413982783944	1.78105598158526	5.65809726449572	2.73488749849741	5.49266894548375	2.89409436008041	-4.5873932922494	3.36510151703146	1.35521887455721	4.39708762409322	-4.86163185437646	0.834276716039204	3.27127696483097	5.36127481829868	6.43284168850119	-4.96681066327392	0.868483845903092	6.49840099023513
67	2.95317227854009	3.68951339873402	1.35718695570571	1.17584792410558	2.79063920709504	5.81699026752545	1	1.93456103509737	4.26464384383175	2.41022955242539	2.87621422935322	4.03592537262521	4.84573522180334	2.34183566137967	3.23491182289803	3.86138607260288	1.92442449883399	2.12605503455099	3.78519441615002	3.59020231682028	2.81269073087427	1.53583241363713	4.00359812969632	4.12030881095498	8.15928961358837	-11.1173827770962	-4.82232955439571	5.31392783014886	-1.22780693987204	4.88755751373745	-8.19579223653554	3.12743315647893	7.26024567433165	9.8769589258737	-0.948337732309405	2.8620567240288	-2.90253146472198	-1.61801065945543	0.236333849907756	-1.04049357329816	4.48017367210433	-3.58149949409151	1.52367409911081	7.31302787556503	-0.597665941707224	9.01784640397205	7.1669393803456	3.21070504959132	3.63079524817217
68	4.52033248714112	4.96387771206975	2.80801903155859	6.1214258272965	2.80967628695805	6.66530428998954	4.8070687622181	4.61405626186414	1	6.95863087750375	2.11843592308259	7	1.77505688119266	3.54773949525995	4.80293918783134	1.63145604287755	4.83318496070439	4.69476874816212	2.03800704026781	2.66556367930513	5.11077452973664	2.87346837952572	3.37931576348716	8.95061809065174	-4.80565988556592	-5.31798046825887	4.89711824261497	1.70847165876161	1.52903225009502	8.9615434398702	-5.30171155629965	1.32246859965135	-1.54977051988122	-0.722444290836847	-11.4241924141666	1.77064627044361	14.2403631372015	1.49370470464557	13.0667976714748	6.24532605858682	-3.74646255382791	-0.251244011287275	3.18159499765629	7.73419959481553	8.35287316232411	6.64177375798502	9.11698351306219	4.47411634956944	12.1097967735502
69	2.92591749626665	4.64930309619434	3.69348092136226	1.99359292471756	4.01734665131603	6.5958431500286	5.37471690041511	4.67150813427097	2.06313115196442	1.58741414587715	4.14601199646321	1.79006411801905	3.63083894882692	3.80241823310622	2.33380989762224	1.73295609823025	2.75514587046562	3.64998941361752	1.2217512667864	1.98066730448441	3.60807571604655	1.07813550141309	1	1.9307477318293	7.74168400183984	-11.0194417357478	-6.3567781964165	1.94779128651469	0.816938076821921	7.64517377390863	-9.07836604187665	2.89629783603627	8.84300036534987	9.46189498016678	1.72089120207583	3.31734307061213	-1.88119540170328	-4.13671754125052	1.97884349551709	3.3529734529598	3.11252650727503	-2.86418420589735	2.9797594642019	7.4690765462531	5.70595618890262	7.31774752818685	4.37300364926697	0.905883832072257	4.02191693028665
70	2.80210075127508	1.85435595108337	3.37144184204296	2.67847602684362	3.68381030331652	6.93608739359943	4.86365169730832	2.59201462326926	3.23212833002768	1.72443823234676	2.45488168349078	1.45143477051869	6.107808077913	5.54532945568505	5.57567436181824	1.35575047940949	2.0093453049565	1.19756302796869	1.32344077856449	2.61825194978819	2.94455966411872	5.88309450300588	1.79629259051845	3.44105417351585	7.48239259897703	-8.59213117603975	-4.98954188731435	4.7387062860845	-2.23007651432654	5.65127753194032	-7.40829042585267	2.59840797978828	6.41915723781618	11.1240676403997	-1.70094426494375	3.76098720783503	-3.21720215784	-2.11701735731816	1.67122262873117	-0.632749715586141	5.04479429576102	-6.85232006414846	2.21553583433539	0.00650734200455882	11.1172154152394	7.60217725463114	3.88528813506623	2.32800864351884	7.18677171362156
71	1.51589031924558	5.52916948327897	1.10211357706664	1.48025864145459	1	7	3.18757941279102	4.5102812331471	3.14491962066031	1.50007795478415	2.2462872719561	6.35150976525146	3.68769996833316	4.05784113680786	3.33506470063027	5.4486140711758	6.60963805793167	3.36240922164225	1.46564770591256	3.08358123189345	4.24023547557181	3.7502050362956	3.2443518659269	7.45941129408156	3.84860720473731	-6.63481607328389	-4.31767690091155	8.92417032058606	-5.0757990997106	7.498213785106	-4.11274352542754	9.34482988822363	-0.112762761729412	10.9570514986877	3.85205678872385	5.71409091313248	-8.08123557139567	-3.57411271185176	1.77934648255222	4.66388685911534	0.233481063554735	-2.67932699908555	5.99737853572044	7.6806927787908	-5.66590352070238	4.61549360794049	-7.9749028563416	-3.44233181677783	0.946210694371873
72	4.55247048518554	1	2.53769854379013	3.2690949765522	1.04848634860739	4.22583003710088	1	5.5250825659766	2.9034708331839	1	6.23717066608957	4.79600528865828	2.48844280827848	2.18509152311407	3.05349783921744	4.85890536901576	4.17914220350926	5.44133358303046	3.61626060440062	5.41956417556539	2.67116111174394	2.56688628962709	3.23984991540312	8.44955527671849	7.16826663704156	-10.805907429126	-5.23225158337759	5.7179881642721	-1.53291027938945	5.14291411976769	-1.13018822445687	4.6493341179121	3.06017748681179	8.72966268637314	-2.25566837629151	6.47464770695956	-0.67095928917096	-1.30972106473574	6.24930729302824	2.97800827766838	6.50826346402086	-3.83296445774563	-2.37544202400927	6.91392110243603	-4.46293728662703	6.71665282517516	-9.03744407226199	-0.0262226916988118	2.722968550041
73	1.98410679658427	2.24248573508818	4.56428150626814	3.43056754019816	1.59076333103037	3.78550450467223	3.27386749870202	3.54282818178267	1.91167351070043	1.58041208440579	1.31928258599075	3.33411364078079	1	4.43638485850916	3.39312389598776	4.26151129382431	3.76562168049544	1.0403519566174	1.32159136864982	5.73010380735607	4.04221315251118	2.18211970868382	5.31987116593092	-2.08258413739366	7.66983098249457	-9.87059546052759	-2.62588371749242	8.75585964042546	1.45418335781577	7.25508598482698	-6.66487884248821	0.597483558699605	0.615862894676445	14.3227627185569	1.90137430270172	-1.87920209747118	-2.31553747242944	-2.71339259740999	3.96393294940863	1.30972528278606	7.53930466888344	-1.91113477319175	2.18950799599151	3.96511898066619	7.42873387430851	7.43249962487536	3.90438163685253	2.07664535868994	11.3599297212734
74	6.20187240012604	2.66809475982445	1.72459246102462	5.35626591538451	4.15552114930929	2.38459372876868	2.16550457008212	4.72728361486631	3.3390235576594	2.66097954332314	3.27717366605004	5.00736991671204	3.42999948607196	4.91448922344561	3.74770339419735	4.61648320993802	2.95344590548966	4.00694778313301	2.96457149870549	2.03655689609356	4.5343617494673	4.00285547222412	7	7.75057867385676	-8.35913129976044	-5.95967229367079	0.113601665688069	-0.663233743986296	4.46752179640416	4.82276385907621	-2.84132368278815	2.83672102865822	0.906616417235786	-3.01267439357617	-11.4119816006107	-1.82092737362901	7.87784526200073	4.01076251192744	12.680714034869	3.11021619348842	-7.61984223888141	1.15484708104452	7.50491443640294	-0.700230256096828	3.6385078106849	9.94641675831103	1.99011314582024	-0.71590707841058	4.82597794375436
75	6.25551305515846	2.98214247078747	6.51261302813532	1	1	6.58194556111719	3.70964539783621	3.29690796551424	2.26246437617785	4.86304450073641	1	4.63323800168637	5.32617131461697	5.58691731833988	1.6643430811428	2.96584758103275	2.74324037714054	1	5.65638347619168	2.6681437201251	7	3.85205700940007	3.790443058995	6.95000172479616	5.32907861672749	-11.1882819887401	-5.80756309787626	1.70708385444545	-0.896175892442492	6.61958738683645	-3.20072164476791	2.11846463738998	1.46759653480307	5.02042657536855	0.982016784580481	4.00456895814741	3.16696464525928	-4.49621002228216	6.03795189851413	-0.640148246374257	2.40670289850357	-4.41687770159846	-0.843945423330622	8.99992915687221	-4.37055727880099	3.48486534934017	8.22330927903092	2.45740158963294	1.29054103594585
76	5.45108817529413	1.24461082155867	1.15206066341918	6.38516834911537	1.62822484299235	3.94501395029669	2.9661185518001	3.75096310909438	3.79227635565444	3.99119457795276	3.08426233635943	4.84670799318516	2.21360101566739	1	3.75293621707952	1.82571562199357	2.55352754319125	4.97507054608533	6.28563596786366	3.00275831603013	5.28120807800159	3.13620168872181	4.64253316809441	8.89903180803158	-9.02884993203025	-3.58178357631903	5.37626687929209	-2.62654224551148	4.47941230092658	9.64714334289361	-4.57771088526494	4.89957231272233	0.0243975553183892	-1.90618038280334	-12.5461793374231	1.13692160288442	8.82236761636316	7.72010513434844	12.4459316676285	5.59678067617631	-6.66419540621708	0.394974705754092	5.04819698278352	4.97542273252419	12.3117022826995	5.54617991703267	-5.92595152053248	2.03690159326307	-1.3912769355218
77	6.64927180664175	3.59455601447606	4.24613591426229	6.18056735366883	6.35337196379997	3.39364751407626	3.00616224856512	7	2.21834089864134	1.20141155039978	3.20511552430314	3.76632765697906	4.3970566192882	5.26199212234539	2.77947167510847	2.85034388543293	2.6430489256988	1.94421948051927	4.65582707438191	6.44350565717092	7	4.65314341830124	3.75446234950201	3.44226901330734	-15.4126758628482	-7.57470516358717	1.37836928605856	1.47053716420582	0.970154676044415	-4.27041812611461	2.54092209296743	1.27924239073938	-5.61895713954597	-2.55579300122816	-13.0979127893989	2.58318662255412	6.99227671516761	-7.72588113872361	11.6117829547808	1.7245899554484	-0.517289235028833	5.38315104547299	3.19922876146137	-0.605627217882745	-6.47286455172549	7.19516107486776	2.71612937499021	2.52731166254985	1.89059035730361
78	4.588984271012	2.84000763350415	3.09813606520092	6.50893072186267	3.51205712346455	1.79560971843066	2.52207067923848	3.12250820983688	1	6.8836904842711	1.4792112030471	1.06298238283046	7	4.94750753819448	2.34349879846766	2.48265659236851	2.97674453180424	1.99725490209531	4.25523694150973	6.68054239266601	2.2963121670775	4.11886782564011	1.85418400697926	8.13649222725935	-9.01917695106092	-7.37924155343675	7.41347401043742	-0.193678253396978	6.92139665534551	10.8601726620934	-0.676360885408883	3.65188185093315	1.50271073021774	0.308064667507428	-8.63934728525238	2.94902319720923	7.78824881590676	9.25156550644702	10.36933240335	4.66916074301605	-10.3217021449166	-5.87509653882607	3.54513823172683	4.88733259578519	2.04471030441055	3.29946298607525	-6.46103725938718	0.197312236072256	10.554263978675
79	5.12996115348781	4.40353405461304	2.26649946972864	6.85291706994999	2.99320650654899	6.6389383680967	4.16502756235146	1.33452307710804	2.2205469178561	6.02686269045807	1.30399995793757	3.17740206969055	1.38597945596077	5.6956441323462	3.05887926701563	2.83837648145747	2.89873195476707	1.01734156729834	1.87703804174484	2.72291160800622	7	2.90393497914952	5.21892935688579	7.9891011457153	-5.52136886796303	-4.85001857961114	5.17290939629566	0.893118875737579	1.45129622572939	9.68267919173456	-6.34533167305523	1.76673115348215	-1.93193206442225	-0.910927563310944	-10.828500745611	1.65807663365338	12.2509804036525	1.39654291327139	12.5238438940254	4.35135340476727	-2.69063117979114	-0.370937358666002	2.86474361939889	2.90666611128175	9.36790739379333	3.42198697439479	7.08056289219916	5.29179520702838	11.9244005725644
80	4.14905090273948	2.22565241712435	2.6782477986681	1	3.23991790195535	5.97147664548062	3.28187594869682	3.40334831728045	7	1.22139691748595	1	3.19344405322205	4.3575349338031	6.02510594828474	5.78310279128242	1	2.73973266989807	2.27961093585303	1	1.74688473982141	2.9850050308646	5.83388342464496	3.49551540381218	4.15901911931108	8.342053642243	-7.48441264646042	-5.46538888950542	4.24433885494629	-3.15944774329388	5.83527678165075	-8.39652039947969	1.19296747990266	7.69332201213191	10.3614813660459	-2.08117080510423	4.67069662231817	-2.55046450209463	-0.516745258835815	1.3656062526809	-1.24115519167974	6.27713692741863	-5.3150191639133	2.69106095508999	1.35870014998351	10.4145170296458	6.83456311522643	2.57582443334608	-0.909286931628549	3.95195062463409
81	4.78696467953747	1	2.1913352422893	3.92265206929076	2.24458873825094	6.51135937303467	1	3.58426831090093	5.7494665063067	5.64453073007446	2.05048764286775	6.89386618781089	4.87272442705616	1.64656487708083	2.24668736236985	4.59505222834392	2.0669367450909	1.9856956488777	6.27239340020642	1.7686404886001	3.95689247981054	3.44998541779838	4.35317582325649	4.90057449257926	-3.85892800284324	-3.45147535687207	5.76145982904339	-1.84155653088297	1.67050165802217	8.69185988829997	-2.84025425725977	1.15270051249565	1.48835982543193	-3.80976633716512	-11.8991637806513	1.76428733779043	10.8829747100798	1.95191091804358	11.0401612319087	7.55296145656942	-3.98310279130988	1.55706851429387	2.24688964584254	7.87981833134442	11.557863708029	8.03647128834051	2.75656947944426	1.20126066329462	-1.75609053487917
82	1	6.08740136464911	1.78737055248217	1.49864483491716	1.54953445156339	5.13698010286849	1.77297421084391	4.62442710787385	5.23127022083757	3.43639467759938	1	6.24291908636402	2.35868136174646	1.27392302819549	1.84091637903676	2.72826196967114	5.32331868282882	5.21741054011889	5.67231324162697	2.43040592328065	7	1	4.93591155644236	9.33535285878253	2.37688157980572	-5.68337408262397	-4.4940758789524	5.92309883984353	-5.27905094973983	6.62654661307826	-3.54085786666384	6.88598917353603	-0.127318496759399	5.90980693433888	6.6321901316175	5.1556187228841	-7.58807322255603	-3.92401147529408	1.75289953324206	4.00575048230361	1.94025814996619	-2.94956071969495	3.83569427586129	9.8837931810428	-1.5160259633017	4.72446863395334	9.95224618808997	5.97202524221197	6.06507794673037
83	5.75833713539197	5.01212981956226	4.36675337866808	7	5.93998135555418	4.75336128709423	1.4137036968974	2.65598799071082	1.91429372128668	3.77089552753533	3.23478311404112	5.23085768606219	5.05637508609277	5.91740222433191	3.81878729342073	1.39741293421581	2.08740915621143	1.60129787557893	6.19249124931711	5.00916766699819	7	2.74449938038151	5.74756304589737	2.93658052220693	-14.4506299248668	-6.41599830948891	-0.0379768574675123	1.35661588838095	1.67722176236286	-3.07224408349736	0.607516942467351	0.331681517929211	-3.34319676167131	-3.05882151175612	-11.3914339411217	0.507746735900991	5.40391558786681	-6.41418757972913	12.5981524508324	2.14141160604664	2.16696043876547	4.4909907247558	1.10773628222428	3.90489530343219	-3.07453277320493	7.77641744996522	-4.77619804481453	0.374853427909753	11.6840335184163
84	5.18818467326753	3.1177993238983	4.79134227426086	1	1.71926901468742	6.22071794237557	3.47059515924706	2.80917214392374	6.06949339798942	1.32584441576551	1.14856950869789	7	1	1.29094223329198	1	1.06743614289189	3.39089552821788	3.97037974785711	5.60326007028146	4.0912094133574	5.935030773533	3.43038325750284	3.71319804816039	2.951721465206	8.0276334513888	-11.3473402313733	-6.02459683592637	2.7763705373878	1.19560365997278	4.8461007917005	-2.77425738595088	5.20416573654068	3.29820125733547	4.86263688697728	2.59436252747716	9.19670897988085	0.58321992735256	-4.95554387320721	8.5670628074695	2.40950525955739	1.20257481282092	-1.8074050415149	-3.44780402928084	5.76236748487251	5.49008190449309	6.80994729235691	6.00889823736109	-2.30639085859687	-1.51412171035178
85	1.57138893839804	1	2.73188652526018	1	1	4.94161251595755	3.27035126381421	3.1405744379694	4.92487454681474	3.67969464557204	1	3.62970712089408	3.27362866882108	5.12679520768776	3.58707884278122	3.61444676579337	3.44439257049814	4.16891409375849	2.74748478948726	6.85950521826597	4.13274688464808	1.66591717431093	3.52038754838096	9.27833613489916	3.84552523044266	-4.99745077170557	-4.55801704723003	7.6550072245457	-3.38209126251678	7.57544194646189	-4.31372687119877	6.94396051879935	-0.520278287833625	10.7195577152531	7.2526686469819	6.30929763044649	-5.61306445312596	-3.66980130737204	1.49645799931776	6.72119504735804	0.628897024913506	-5.55703078085978	4.49227735038869	2.42529515984761	-3.71864475861953	4.94271792234701	-4.14450294328242	6.32429123916084	5.29924527180083
86	2.71987266508233	2.82060956449347	4.40922967700755	1.89907282031018	1.93935540890359	4.63059251193316	3.29976267985052	6.15898458500526	1	7	5.52608276180361	1.69289610328216	6.7768329013694	5.97838214789943	3.00557533143095	1.25966586093882	2.92793711888988	3.05448876600799	1.99961544318566	2.28074030080025	5.44695355739721	2.74129988123578	1.58975711860127	7.7891684174819	8.94983253987295	-9.1784821032906	-4.633875977248	6.76941210303578	0.397543481923392	5.67237229942711	-0.208925984576917	5.92997103958238	1.87163517727607	7.87421085406171	-2.13330894998852	3.57171349903226	1.09809066591702	-1.58304330159173	6.42834649084429	1.61597033434184	6.93436489118072	-5.42084197629702	-2.06834733787091	1.40012236233921	10.830958361316	9.42003429009995	6.4373548038291	-0.888164365318225	2.55006399983907
87	3.22346221787243	4.42413056477032	2.98166685004632	1	1.85644659601453	5.46989823317363	1	5.74810869302752	2.11858578399861	1.63686954791696	3.41763986185563	6.83497365580843	2.76826231377283	1.06396706870123	1.35468019905103	3.89759605022966	2.9599450757575	4.7895856780151	1.76343956250977	1	4.15382375871227	5.15066829394479	4.65728075969397	3.9642864710751	5.53493771087329	-7.5877895223512	-5.47634564180433	4.00158271647659	-2.18985352890509	7.92977282225459	-5.94157928190016	3.66311009527994	10.0899440920002	10.0804055635277	1.42035581210847	1.30703693972575	-0.704675160356558	-1.27215855801533	2.55228925379335	1.75886045587164	1.76216495488908	-4.85191972240937	2.11792631112224	4.69910068097978	5.68705223050792	10.3062525284142	5.61128610105651	2.77482976392498	-1.84858205035216
88	4.87790271402129	3.38439580937447	3.36367761975987	5.31320767357891	4.82987216314206	7	1	2.85078443103525	2.28965125200342	1.23027141873482	1	1.76222554322272	6.84529722629172	1	1.1975726380886	5.43844492730206	1.8937895011895	2.04363819049796	2.78762237999613	2.60870986977035	2.0967231293525	1.47511286441735	6.14403962782788	0.423675147764207	-9.88623671609383	-10.8623240113148	1.03587390306259	-0.701314952331442	5.53951487552164	-3.77248025586937	1.61911923020025	2.69675480736021	-2.42165974840269	-3.92187101640888	-9.37234713966274	3.3085601236857	5.98121313238462	1.37820785095579	7.58599641900913	6.94021601292606	-2.17289573856737	2.82984393457808	9.97664277197123	10.51257038959	0.183064271429918	-1.21589273137158	3.63830766042227	-1.32598267129696	11.2032663274685
89	5.24776078957494	4.33778109014363	3.92880680778776	1.44020735717355	1.36501760782346	6.56908990694519	3.60816820003592	6.70860040520638	5.86581460348112	1	6.45591355540666	6.64901564409717	1.59086995620083	1.96257817673719	1.15583172271192	1.20613664473191	2.35756323911113	1.77658225185455	3.5956572426951	4.44348052488581	4.00218308418452	4.07559136983516	4.56743341749198	4.08514463518908	5.9292338205955	-12.5796528424485	-4.88013709022445	2.86402105967723	1.48390642260454	4.78960263946666	-2.27786625929065	4.26118416724184	2.32751987179807	4.5405371383976	2.13966285290317	8.2661706168999	-0.69142341158528	-4.42034808240155	7.20982555030331	2.29721678942723	2.4731590690711	-2.58281191006686	-2.41993242857522	4.55937387984689	-5.24401688440976	6.50799133981905	3.63345418053011	-0.543730325241422	0.683082070807118
90	2.27621637131771	5.43398974224534	2.09206577310885	1	1.10795410953013	7	1.33707060309256	4.0344146796473	1.24738477771818	1.84716313710216	1.50409604347125	5.90706115206583	4.35281948558068	3.88385116252414	5.14358715182567	4.56055540354978	7	4.5695007924602	1.02635415467122	3.56260422093893	3.84774074366606	3.71330870112127	5.16707673627173	7.23697773806445	3.71475607139871	-7.36915864106515	-4.40791229727805	7.71813545384335	-5.07681369358462	6.97192433217535	-2.92603811608249	10.6325812022567	0.753226898099384	9.32347555324135	4.09280627747793	5.38374665230549	-7.58956483238276	-3.56447345664726	1.9326714736344	4.64558450402671	0.26558797412155	-3.70576749002359	5.86212387860723	5.6837867484016	-3.43727932601087	2.52356772771574	-7.74700548425012	1.09491951846851	4.98044076264937
91	6.54856697546853	2.35044756124634	4.33144556549918	3.87148466518791	6.36892707372122	2.46066295587787	5.38635914701837	3.36099973766263	1	5.27342906545318	6.43920179174436	6.94776285152327	3.50713091645229	3.12156102725978	1	1.46232698482538	3.04917093593967	2.02175430584249	1.7399966381426	1.71516815821289	3.41234988240374	3.27093077814504	6.77196464792425	6.86483918850546	-12.6786295609301	-6.18845896142725	5.40221322882556	-1.40810526198892	4.1716441192414	11.5745434424443	-7.23105895811806	4.08180857807625	3.89455349192744	-0.284620014168939	-12.7442692489058	0.713816210876823	8.49378620943874	5.6263981004377	3.60376647762447	5.67464221559777	-8.75707942328222	-0.348895570834046	1.41520164657526	-0.0317700846576129	4.00555914778269	-10.9033684593003	5.9635941304179	6.68859499063583	-0.880473973200322
92	1.09340503730906	5.63998373855323	1.8318799413159	2.0393835931504	1.37663006002271	7	1	5.03936379615858	3.96260262352604	2.59223965098276	5.63698667323536	1.13255526036785	3.31954320633234	3.42839189416684	2.974244747888	5.30846105120962	2.23671985051573	2.08238361141073	2.18535430715021	5.13615447549279	5.40504279035519	1.88550743493264	3.42016408400929	8.13591540187631	3.07406314979627	-8.74224363138665	-5.84198284772055	9.67751940049675	-4.29699080562532	8.12622251654367	-3.56239677558338	7.66830155644607	0.0917048838156119	9.98709323077772	4.70168480805699	6.14964344686334	-4.89181477489096	-3.26290091253643	3.47180331811805	6.96809094566829	1.8055138248287	-3.26833775695557	6.22463201425924	12.8956638939866	5.03388182731149	2.61853137396063	-5.02567776477522	-3.10959041845201	1.27007419603179
93	3.07137576792007	4.20139342705585	1.73971518394239	1.16165483367622	2.07596289174298	5.62887101162007	2.49346885387109	4.28685455505243	1.70139669154078	2.94183685988723	4.84464701350641	5.74514226988486	2.49769401038429	1.28058779611307	1	4.80125807251284	1	2.34431165926771	2.14491831341	1.35780497337243	3.84208671986416	5.2949460172588	4.45650175614054	3.22031050517084	6.65915038856934	-9.01422470279566	-5.01750543309586	3.8117126330446	-1.08860188569155	6.68770839093376	-7.09734148857793	2.83541837117373	10.2988762314105	10.6387195382449	0.537671267363526	2.00909256662907	-0.906287560853715	-1.86363053093877	2.37513534026118	2.15670666860349	2.76801803481181	-5.26653712882074	2.60169918043789	4.9112163921099	7.33306294146055	10.1553290745539	-6.93699920112551	-1.64809933284183	-2.13595241288047
94	1	2.23833294517405	1.27680857042375	1.11267792545198	1.47969299212513	3.64107520784582	3.1026928736462	6.57664745572551	4.19040826933345	4.6192886428754	2.58183657838141	2.80676145532748	5.38479186859763	5.68479764339199	4.02693584202302	3.6578951253064	6.12276840307665	2.69809899855116	6.4259717187991	4.89785963279001	6.04002579835523	2.67297849748997	3.40205864420134	7.05353769638725	3.90366096648284	-4.18816378575783	-4.28754615326185	6.92714074642484	-3.71933761241994	7.67094480966788	-3.38992041316681	5.42660502543803	-0.0141413488138181	10.4941824018605	6.09008915642098	8.0899648018891	-4.78951626861389	-2.51422704299556	3.2948943280916	7.66542744245402	2.76214277262031	-4.11279422965349	5.23622290938791	6.8277247921967	2.31799283847035	4.91323684592596	6.42142444636251	6.50090325108979	-1.89021190539216
95	2.42775644426872	2.55761403470004	3.10318994899416	1	3.10353795871952	5.72695070060099	1	1.72428945189475	5.70401062776026	3.72228997134573	2.27709176008067	2.46099668986497	3.53083587088706	3.89599868232434	1.44441645894461	1.48073192742259	1.54339100662747	1	6.93229823744602	2.8785794218735	6.70336008139676	1.23231539052875	5.03801965336266	7.51876499038945	6.08996112540899	-9.89168888079727	-5.09762282603126	6.80937662112624	0.899684552049263	6.42815390557395	-0.144990590919608	4.40752860354577	-0.049004687788593	8.55713573334866	-2.47446942488192	5.42844292571981	0.269084403033052	1.10862738645769	5.61299742383723	0.582734786933232	6.62445889117139	-6.18967783962152	-1.44789167563134	3.53384163485093	-1.26653577393583	4.89591094833812	-10.2181751104526	-0.340639389923471	-1.75157794025537
96	2.25127302242537	6.00640617615998	1.34550069330879	1.08340467887019	1.21049322741484	5.59184735905573	1.00439870800483	5.18462411663887	1.20863059408805	2.55515455457812	2.23820603142036	6.55685153986768	2.99318784329466	4.3642475364606	4.12342484822375	5.03210982866749	6.35057724639103	2.63003331293825	2.59706184503744	2.95192699904785	4.71763171947306	3.81012338706362	5.60866022962524	7.42507442035439	3.87868451937339	-6.33921201145741	-4.17373037499576	7.66160754355415	-5.33147482241142	7.52120063291704	-4.16293064020407	9.27745937403177	0.160055912477447	9.99749961841606	5.12737806296938	4.27169051919198	-6.71306099859724	-3.78767036681325	2.21525515117225	5.21773618152037	-0.795228850111316	-3.13124646970958	6.12354401507747	7.99936626076169	-3.97818299288873	4.23634017800039	3.39655978304162	-4.24478473288976	6.22420475572347
97	1.06554790643385	2.85828466669971	1	1	1.0125740623475	4.43874622385457	2.96085644936015	6.36532850876426	2.60421842882356	4.69942498889942	5.1650359399072	2.86804885755365	3.76707121779446	6.61468332479027	3.51134163444137	1.50990735116475	4.38778905094855	3.62566562082754	3.95586421940619	2.51900597967282	4.36525074774485	2.61215316822377	5.43540148459489	7.14043982713053	4.97547028541497	-4.44017820202433	-4.67004702492608	8.08875870805719	-3.36646140448207	7.15895438140044	-4.46863081962116	6.03769684674526	-0.234139784252268	9.39345203080722	6.41435443919112	6.6935077552795	-5.44697642337487	-2.79818596513803	1.63699128452463	6.38108364096561	1.87636296312196	-5.43421119167334	4.76781897992944	3.32659240489397	4.89110449564611	2.54656633564538	-4.53682511408512	2.43888458969615	5.73869817883356
98	5.55032775175315	1.91701096678383	1.80003453492948	5.16062023180788	4.13866595274267	6.25229663207726	1.61058384510773	1.44851509473499	6.61394768298747	2.87704986656962	1.80272417028583	1	5.95439060533774	4.66810078312467	2.04836651703218	5.41658260216977	2.95797553503025	2.8569691085494	2.30320823710866	2.8838964463399	1	3.23115028171565	6.42161516331034	1.05684574883456	-9.36203899567145	-9.99387283909851	0.769551629628692	-0.731655236665458	5.39119341109323	-3.93829705361177	1.37917245104012	1.73238769422071	-2.55657166367611	-3.80686860991441	-10.1377366904559	4.94514272689823	6.1615121495684	1.54732355191588	7.91519116382997	7.32337375148074	-1.62534205491287	4.2636194421633	10.6464116164147	8.6618298758448	-0.519278080994916	-1.41170047874728	0.263594327350586	0.300918416855193	10.184233944113
99	2.63645836283919	2.01888546919631	4.20581791663219	1.44986078120569	2.64973833678464	5.34969655899508	2.35133516420356	5.26254047672092	7	4.12149012374215	2.47950990753015	6.97681293031075	4.51325371318685	7	2.70041633409574	3.77835632275936	2.19652834449396	4.09035300936395	1.62030625566273	1	6.88862174225001	4.10504269359168	2.18479393357671	1.66139587828959	7.28828356195243	-11.2610895641068	-5.16436345377365	3.43819404949926	-2.56872072336032	5.47662384886566	-7.03440175887162	3.19255036851059	7.80456875605028	10.487893688668	3.50868934389771	1.82746512833145	1.35438569982116	-1.93262163733463	1.02333224741036	-0.586615207367292	4.33210170063176	-5.89075922948285	4.23662907175051	2.6514667278482	1.7094121793395	-3.31815047547038	11.0551160669612	0.558935446605501	0.487303535216342
100	4.77802401555903	1.77287452756611	6.02210889206007	1	2.76496185534285	6.51772392105708	2.01322842731429	4.71736426618224	2.78958128061016	1	1.32056615865897	3.91922215212559	3.71858938390276	2.38638377871369	1.64897859416587	3.39863717530131	1.71196818194977	2.20006059063229	4.38424753520149	1	6.92651005567452	1.61005043142898	6.03650122854523	4.02546254473333	-1.42555500257769	9.01626018935586	-7.27013433387431	2.76999948186875	3.74590322004632	6.06999067061083	10.5302332961578	4.36146764024997	-3.98243933684516	10.465041272894	-10.3501501443584	5.4994673540109	-5.57272874802976	5.96596373932898	-0.530623003150062	3.19861362333871	-7.27155332229826	-3.19254595013233	-10.1982805727637	5.93185804635864	6.53357765663488	2.88158147336232	6.03684416457323	2.04613121025278	9.83437375781655
101	2.62698904966123	7	2.25696158633024	1	1.53713286594316	4.59935718783804	1	2.17610945361059	2.28219440812931	1.6335766846361	3.12388143133489	2.37805039812261	1.20299389363768	2.09491442498339	3.74796237828312	2.39123853377621	1.0058000823558	1	4.03824876304092	1.28400072646159	1.555779454029	1.46869139184429	6.6157019774934	7.17303624639661	-0.391073616522169	8.02625928014629	-7.88132768159786	2.89022342064996	3.25808765875512	9.05068053994966	7.1216834279213	5.73533472766622	-2.08387013967008	9.836267085729	-10.8139839919232	2.0993712589845	-6.62740130072492	1.10503146261397	-1.67404752088921	-0.763972357802544	-6.22353282112549	-3.87063706112626	-15.7584728373808	3.07558526281289	0.79076227685636	5.56228213530225	-2.61628452446335	0.658497650082474	-1.30118926532793
102	4.50417134053674	2.6290092560661	5.72950215313027	1.89542990638848	3.66036769893181	3.71449333142806	3.62763198752517	3.53777813143379	4.52511076849199	2.26706309411364	1.82315598648603	6.44251693517268	1	3.94663950374953	2.67319565804891	2.30440629206958	3.04468630939804	1.31965037099688	2.73114583159449	2.86689917588139	1	1.0873132404706	6.10696611873465	2.78111904778132	-1.74238013053371	6.68370436188655	-11.9542777422615	3.00960858172411	5.16194009579746	3.44718823922831	15.9546507088517	5.45680530324755	1.65558732373018	12.6956015951445	-12.7467512175356	4.12165635417771	-7.72502299643494	6.32947401971961	-1.72114809557328	1.87324910757427	-7.90837378358737	-4.42279027665779	-8.33395993722944	3.18963157844273	4.01535694938506	9.51840100865371	5.27263268926199	2.1521792434148	5.42534261815468
103	4.53364458657753	1.98454151071315	5.0091940863089	1	4.31970136929669	3.87290842644263	3.03812102427091	4.35404936166396	2.6753261438231	2.3151829777467	2.46659202965186	2.71939220815458	1	4.35235299226287	6.0042944025677	4.33657453731825	3.04092776808657	2.34335316661263	5.72518474512733	1.7365830226374	7	1.16421655776679	3.85854228775895	4.34751078623195	-1.6028533126013	4.90969278124758	-7.93596611943177	3.43483552924142	5.31919528919818	5.40614923545591	9.72523018370145	5.9198629433368	-2.3312161016646	8.2814759297638	-7.67906231140478	4.94051196305884	-7.63603312912949	3.02255969206764	-1.1255086919022	-0.0407354894765825	-5.85937039643009	-0.936737254035845	-9.69011300934996	3.0506219540745	12.166935429434	8.09367437949945	-7.74113395388807	1.30598863619157	4.03483793948533
104	4.14932990892305	2.85179354708791	4.59758644458738	1	3.45015698935613	2.91078013671542	2.44963241971986	2.49234808763204	5.61395256127056	2.33436117526429	2.32992250158309	2.2256538248653	2.41829097019938	2.72299058482141	7	4.65362049151392	3.3623371633938	2.3888146317364	6.18997506573993	1.5195338668435	7	2.96862345802288	4.54369766040395	4.37628398276417	-0.723462817194975	4.60424664278782	-8.41303317148657	3.99104570039679	5.25497150008654	5.03546784953304	9.07726700958872	5.91092724824217	-1.85271576592184	8.0342962853496	-7.64144724831204	4.87752083579502	-8.09773115802162	3.63558464747737	-1.28776008298526	0.68221303660099	-6.06865395046516	-1.55559083380644	-8.81987760768702	2.15638668316319	11.547739899534	8.58701384488293	-8.80026987535139	2.20344816140574	3.74741221734178
105	2.81139090094046	3.47720352983921	2.91692958395831	1.65111419647022	5.84394648283777	3.66603601537054	1.64627715724837	5.24186302326955	6.03566894610657	2.29883865976853	2.1202761733451	3.67969930895986	1.29700090465087	3.0844496697887	4.59117516884873	2.08546466706103	1.86888951239878	3.65116972018907	3.15966008399736	1.64931679968986	6.20263274539601	3.63337832343376	7	3.72310788039798	-3.3934729481535	11.1305666729657	-7.93238571656051	-1.39698508814285	7.46562043429048	5.58515020046363	12.4661166715831	4.29994452424059	-1.15605763335834	10.0746387434436	-9.1907828463345	3.49230463188604	-8.68634760722263	5.9978275123654	0.193130666224958	4.69792177604287	-8.18906962419914	-3.48435603610549	-8.02088175909084	5.96437324594627	1.83780568802444	3.46440862312986	4.89676866498419	2.65571330201706	-2.21146530755224
106	3.69605045198849	6.60799426672249	2.37730613098495	1.25724346502389	1.19295178149656	6.70782867592096	1.44679825097175	2.25067411514451	2.11541012599819	1.94961208340818	3.04037586275982	2.23832797500361	3.37936411138329	2.16691230132702	3.22600081958021	3.0632288054652	2.12950684656901	3.49707019851689	3.57726848214311	1.22781388207257	1	1.72005563921561	5.38158487823605	5.5484910985602	-0.826031972350197	8.78269008512701	-8.25540145840733	1.57827688322592	2.47114994164679	8.42690193183813	7.31124148743082	7.50942260804581	-2.16089144449586	9.30938495215425	-10.7737713525464	1.86901758211235	-7.17348258226945	1.12708362505865	-2.08145516603381	-0.856429642052298	-5.93676267651576	-3.36233831045265	-14.98838416609	3.89972534110344	1.15539088069332	6.17966121565897	-2.39686792500493	1.29746676784911	-1.10403992927627
107	5.81622466602973	4.2307094192804	1	2.24335724624354	2.82430943230386	3.24497895643002	2.82763684441039	1	5.33832154233661	3.29791794135211	3.03998446682298	4.14457142083557	2.15315896942036	3.38107239930069	4.58436652035326	3.18355310920007	2.26323767220082	1.8462603069069	2.23119752546107	1.0182813029145	2.20831732358632	1.43711728931862	3.75073944887044	5.92215834581532	-0.778762577146477	5.73961005013555	-8.62341783833728	3.26149591172668	2.08789260371703	8.31009822048689	8.61396832676393	7.73249622482451	-3.73627776411705	9.02626316523975	-8.87679725408393	3.27971933270356	-5.96960919421905	1.40970791009101	0.209793161290978	-0.0252762117564392	-7.41089285159035	-3.15939411882016	-15.1285277640963	5.94128508564715	6.27038574411526	3.30376694663273	3.55751555429828	2.38220346920151	0.566818314518455
108	5.06991542522675	3.08431552482003	5.15618160597699	2.60900485514293	2.42366705529332	6.38392103920002	4.13595908754603	2.91770689647612	1	2.68753209935421	3.48946768624246	5.64757430704585	3.34984200552352	6.1794936298297	1.90867637393783	1.73426537227334	1.68046642264908	2.22825795062625	1.95982181760099	3.93206007490162	3.54664580999902	2.48443225567849	5.79172381000933	1.28522164603184	-5.20611473226781	9.83388695233672	-8.86208454465184	-1.42723729743227	5.57105381935123	4.43096505340288	10.3869022131704	4.42771944733528	1.36702914351362	9.76422363272821	-8.63555561401858	2.5363946075528	-8.60220115011463	4.90406347292971	0.257000660961446	3.03787134029115	-6.61259967091451	-2.22215551887566	-10.8385728299675	5.2458449527057	10.4787853570472	4.78547344788912	-7.67778529588828	4.29344204408614	6.32788739497241
109	4.54278273435798	1.58920127951727	5.72987015761681	1.17580777690043	2.62195107128479	4.02368103976364	1	6.56304247474126	2.39801699238509	1.11478341718257	1.06710660019403	3.36480921744203	1	2.8181996488456	6.05662757282861	2.90403050226741	4.31329735690164	2.9951199029445	3.60541583327233	5.48495665121455	6.89675312722413	1.84457472189892	6.03792644244292	4.21128173124119	-0.911503525031524	8.8413697995057	-6.10280178532665	2.82999171545836	3.83261285312808	6.87519122847913	10.1729695633443	4.62211932095791	-2.82368842182386	9.47162905127521	-9.99785933497542	6.50861783866807	-6.28199455195781	5.02685449449972	-1.05615591343184	4.74869372479953	-7.95347183844158	-3.45751929801654	-10.9499628856857	6.72358975196718	6.09178457519093	4.13561717830352	3.58375775353549	2.62428807127217	9.87692683840841
110	3.99566804730631	2.50055038770931	5.02924969084966	1.67341893896453	3.8118297534309	3.13850894772744	1.72353650095511	4.33722937776235	5.27749592344429	1.77436626224919	1.48189629260505	1.0307779546012	1.55118829259379	2.68671361664712	4.20089438652404	3.36183295164936	1	2.28500407028002	3.308216795354	2.3394352421776	7	3.27505119177757	4.67795207459767	4.67387712612105	-0.479313467616393	4.57521110988635	-7.42736368379942	3.92326676204437	4.82382530104988	5.06708164796496	8.91038554513067	4.950592204352	-1.64009478650768	8.57610306557462	-6.44364718411047	5.78576850132309	-7.44087574111817	4.09185894672681	-1.41932760821429	1.50842636252816	-5.51330169198605	-1.72433222457161	-9.11585124242199	2.80835613649577	-4.22728066969836	8.59745295395908	-8.12662781270984	-0.57183527515119	2.55046577072055
111	2.69410670935157	3.29891699757649	4.71260425897385	2.82533861988457	3.5330935330976	6.59319966209495	2.95580971136127	4.97053538335869	4.79376235023881	2.9436370151354	1.584618720793	3.24275176394286	6.92343905774054	6.44176915426745	2.3094691773479	4.0173980752437	2.90925499569173	3.87804360819673	4.1403206607464	1.68706538459602	6.55449053293973	4.82258436518453	5.00741269785894	5.1257516301122	-3.23195140800118	10.5119194360944	-7.85072331802765	-0.486846160884831	6.68970894928062	5.01237415321949	11.5184657656253	4.59233196950471	-1.37581232411279	8.92753532830524	-8.60511624647114	4.85881462772621	-9.16564646123633	5.37628165345148	0.642597553754749	3.96786938408395	-9.65854164385363	-4.15419401950861	-7.05676756560643	2.84108438176075	-1.97907866626297	1.36374136834378	6.91159374731651	3.5814350888724	-2.5253007056616
112	3.94456371811679	6.36440234548294	1.94873038383038	1.51963498736342	1.05533433714175	5.39123535418742	1	2.87989045410279	2.47296026838626	1.91182480864258	2.93715359467999	2.40935166918606	3.58274801023186	3.04511947660624	3.6227132150389	3.48480987974296	1.09097543361815	3.85028310445584	4.47619403979066	4.77714755250466	2.12917246694551	2.17114582708623	5.26919399022439	5.99679385781925	-0.500957792190196	9.22197353757602	-8.34902641011418	2.19172065996197	1.60850428047711	8.86988185699572	7.85832057812645	6.86147536877407	-2.15081180191027	9.14477104680782	-10.0645650683777	2.56429796136449	-7.11690725730221	1.25708127713249	-2.51450756597593	-0.59129004005788	-5.79574882210052	-3.54163262252062	-14.8998905856701	2.96167692440883	0.420674435610784	5.19864180244562	-3.18935229626755	1.01407262932244	-0.983385671239902
113	4.01464337845034	4.16644080222911	5.85193179194603	5.33935498452513	1.76958756711174	5.79697895035754	2.47794024184125	2.80905249844321	3.4466497415796	4.04636807873622	3.08263070162585	2.07378648550081	1.84081217680954	3.41586577491155	2.70107779402836	1.87736971840243	6.69554808533596	3.30639012145825	1.76920441685696	3.10055196668103	3.46474925320491	5.20530276594735	6.04616409006031	5.36471092948521	-2.6264486295895	7.46658897454612	-5.61704573847538	-1.19561810058313	5.33502891587038	7.01199481194608	14.6521395508694	4.9014551340988	-2.01691653475668	8.56904673420655	-10.5513993053336	5.25629800311201	-5.88331206607924	5.13164474523423	-1.66082739740635	2.22439568625963	-7.53518419999287	-2.95677024034068	-10.1438878732394	6.60707316127218	3.53237541471841	6.1730152764726	-5.85299178578146	1.53366263067395	6.36424669128284
114	3.17929891928507	6.54066237632512	2.91205175632171	2.2826620959979	1	6.50864330965262	1	3.31033103937313	5.02328047193019	2.90925287033222	3.25789407410864	2.02735933047661	5.20732039892907	2.76770547860284	3.28901786656124	1.72599817144327	4.03422909068637	1.53050174864577	3.44197861553291	2.34528348666196	5.03036995815153	4.34627913623069	6.83481011089679	7.14695605281334	-0.724365414457887	7.4211779419702	-10.183010587906	2.79743137687374	1.65882100458667	8.7667118934168	7.26636178375323	5.34890580414211	-2.01573565891599	9.69675764426742	-9.07300823606467	1.66233935843694	-7.02100564062651	0.356913494947236	-1.67880386496157	-1.07514166174808	-5.95726233594953	-5.04696040947976	-14.1305955918678	6.88098918118466	-1.43064471879702	3.38881085174612	-6.37184198521363	4.25973371889956	-1.71644184629311
115	3.21657782366687	1.48735622994659	5.75096489791951	2.36363910975591	4.10776462027408	2.35375901605814	3.38327284283924	5.66637598912973	4.42847152459856	1.91553012346483	1.02444572602372	1.15398793527567	2.07730138891029	2.93769310619158	4.98335727761184	2.97641921901412	1.21332589824797	1.03902742045717	3.70217671207098	2.67637909806762	7	3.19989341807144	4.24537495380863	4.80520573457983	-0.468748873447895	4.91995624814501	-6.84465641444455	3.82464776442022	4.0602280450707	5.20111283046467	9.07981715854953	5.40637486820954	-1.87393010211318	8.19376942792918	-6.51108375609902	5.0026510602085	-7.51558453392581	3.46575819748785	-0.958408460292292	1.34150181962442	-5.66022485984085	-1.8281689430188	-9.17058460389745	2.26226440058189	-3.85724851233035	6.72538599755048	5.06880273029961	3.63445348785333	2.03744416126658
116	6.28362252523402	1.40364107590237	1.03913982395764	2.79188466016753	5.87133680882743	7	1.52610289692324	3.7103790975596	3.18464545226425	2.27259788567418	1.67145318205016	2.8002539932138	5.71885811765051	5.12048937153822	2.56849356284433	1.83705581463053	3.62047798721349	3.04707961456215	1	6.17769678990914	5.82364487901542	1	5.81337835144252	9.13108850414854	1.21508145934188	7.88589212678315	-9.72268106178429	0.335101418879588	8.51441249915872	-6.12292178140774	4.06439071226548	-1.82228601013232	-0.732266101199338	0.401183693302644	-1.17239090411207	6.86984505251051	4.57093674129451	-6.06453176564431	15.8525659771648	-1.43710063437354	5.40097244944708	-0.0902639643317188	-7.89923374731123	6.32405774188869	2.37434849841579	5.83161376151016	-3.46666674331996	2.08781999445761	8.13409773271667
117	3.52567043630512	6.19181607691505	3.01943293502716	2.0767080131257	1.401898926528	7	1	1	2.82217394118761	1.44168161494154	2.75782991219942	1.98108012154809	6.07717715112879	4.00828641349497	1.91601135666486	3.22661252378742	1.31904841237161	1.92592890262194	3.64862533146487	3.22779865832247	4.30342258524932	1.75676224762285	6.83984664170397	7.0856819505296	-0.287285248276896	7.86372564576211	-10.3349694007135	2.73887821700436	2.57186558338184	8.7081580363077	7.40543742259322	6.44390824999863	-2.19373434504428	9.51032357666571	-10.5177586256881	2.99898101884005	-7.62208573649058	-0.100047914613584	-1.26815604064032	-1.00585761065032	-6.82827390627479	-5.08991538026432	-13.612961005096	5.60783494232358	-0.972830966193259	5.65732955433498	-5.58228322533072	4.16600250799986	-0.977334868930191
118	4.37609279915868	1.93732973081052	6.34277252031622	1.37554819702593	2.97764691980922	5.98759507195765	4.46513200230591	3.35588688545999	4.37943806048854	1.41993967732423	2.89523255582557	2.27295335024045	1.91978805040712	3.01057466735212	1.18702610494902	3.57301135562029	2.09300225174212	1.14463420192953	5.66032501185974	2.53074864156063	3.95945063648606	4.82332065433976	3.83328058795971	2.45148671890286	-0.614553007941001	5.5786389812819	-7.81359805155897	4.52662152842007	4.45456964349291	6.19249764526245	7.93915837119619	4.33518873626623	-2.27630867553432	6.53603586812751	-7.3907289569354	4.24118974450853	-5.12156978139893	3.10638354610485	-1.30920723121132	-0.354797661741761	-5.64080393099046	-1.35482718120211	-9.53507471253118	5.48902669373174	9.01647896944032	6.6604666781684	8.0664076911456	7.28132794976776	7.15286655589428
119	4.90502078519506	1.98156376962736	7	1	3.96215721331435	5.31585345726096	3.06350996592853	4.74536380299925	3.5833219781539	3.09256848479982	2.13414888302396	7	6.43678755407815	1	3.15833044883701	2.4174948639858	6.21318818720378	5.34082756202104	2.00984755663991	3.14216365246512	5.96867621336597	2.82013779346602	3.7296278192223	4.61498703629496	-2.02286682508759	5.36671118719737	-11.7592125072863	1.59654023977399	3.41397258524421	4.35266978383634	14.0703341329133	6.62570776810814	0.425546953475324	11.3515042031932	-12.3560685491879	5.11039630063171	-8.55204727549971	4.39496562327746	-0.442320133975876	2.5790880293288	-9.20947129839879	-4.3215777251013	-9.12209546275374	-0.134137538335277	10.2162401091938	8.24051781140482	11.9628304747222	5.25342149332704	8.54476655030091
120	1.96942479230309	1	6.72330509835138	4.12712648136739	4.66582531718054	7	1.98115892536072	5.57133629880652	3.24957503820818	1.3841482232856	1.66252714664758	4.61988903705346	3.87376485877213	2.02600443397362	2.35122798776604	3.32203367710051	2.29979379480745	3.29162908944061	2.9979297098793	1.39582492662454	7	3.27746652782235	7	2.10363798537755	-2.96681591040103	7.9851140522367	-9.11783359034534	2.93573824460808	4.55216153691513	4.40693412874144	9.59793945951186	5.97416516934539	-1.03906798041728	9.80350915274441	-10.2125339035863	6.50872384099037	-8.61603074547621	5.35604591922078	-1.58371923423823	3.89354682182897	-5.5801613633347	-5.11261692755578	-10.9048910746853	6.6617634089218	2.39760226789456	10.5385716958711	7.35716882318444	1.37679165013869	1.08395662174461
121	3.9177651464227	1.5355184433414	5.15209117744709	1.87246339903123	5.78291663760134	7	1.05167873070756	5.86775989255161	2.79738380036013	3.29179078226695	1.70156550016247	3.31619176180174	1.66330300689182	5.83910718927301	3.88333055531879	1	5.34825792871037	1	5.62000640182706	6.80868878879781	2.8501547017615	1.27094712643817	2.24130802741689	4.37975021769495	0.228182149937631	9.30776048330737	-4.79643064316448	-1.98079018406303	2.96863759375152	5.67461060425105	8.94617953866074	5.05990139114949	-1.95940599666383	7.78061824823035	-8.11042335444728	6.31697530277853	-5.8081375918672	2.25959633730616	-1.77263608515467	1.75154843529449	-6.84846791120477	-3.86032882260063	-13.2198155273364	3.95725111186773	-8.46626189718819	8.83753628306054	-6.36332326552748	5.32016448099333	10.1386764482135
122	5.03494005512866	1.1576453437549	3.74792341803225	2.6990615360197	4.3873612316438	1.08858323367039	1	3.38373220082961	1.96549835368505	2.93297746155492	1	4.02200231519746	2.12390628129219	3.84248371616776	2.37811353397071	3.29766862434567	5.37786085661437	1.02727155657093	4.8528585450842	3.13778444070485	6.76500697873657	3.23527214202232	5.75203050099425	4.37673857444404	-0.0508590629205476	7.68324233778607	-7.48682200490889	5.21288784764531	3.26950373159376	6.21290033076034	10.4838450303239	5.15937927506967	-3.91129268487372	10.9437794171393	-8.93201193738238	7.10434992462291	-6.07084857337045	4.81369559005739	-1.94469245877736	3.71548404299518	-7.13640931973797	-5.23783373274123	-10.4112558470891	5.9099360669851	2.496670123564	5.13629486487051	-5.64053546850997	0.882734119157453	11.4373043680974
123	5.46953840366931	2.7980537074995	6.09160642387841	1	4.35484207897075	6.30748310600163	5.50457161450571	4.24903138459288	2.01118157781031	1.78361305670001	3.29317808031111	3.11289656388135	4.0672511259698	3.56460596446247	1.16971782894134	1.37836221696458	3.54995145837895	5.19791224599646	2.27067602241056	2.21705702375765	3.88402926314009	2.44527956326865	5.50688770168109	3.88477662126786	0.182623727759408	4.49982922825287	-11.3037589603102	2.62754511278123	5.89659393605452	4.8938359652398	14.2383808486191	4.82375590809701	1.08532658661969	14.019028761813	-11.9199824803435	5.20278183990456	-8.54707587617301	4.01754741664504	-1.43492167558275	1.50322735617648	-9.91555868368775	-4.77206281739437	-8.63134217789299	6.77344603561481	5.29145756343351	9.33041609368246	4.26335043856622	1.74169599204905	4.60515812793873
124	3.70488503216326	4.34975672718198	4.6154715414144	3.1910318387607	3.15968064020696	5.06517657000434	3.55792265327443	4.53043650175676	5.51574376329807	2.21084330015981	1.74546496956808	2.27563866592408	7	6.76145517366511	3.08826673527568	3.88596309705712	1	4.28634438214157	4.94961375071379	2.688672646497	6.42093420073681	1	4.55281006779179	4.27598262238135	-3.75973689837593	11.0079763812095	-7.22293010366271	-1.21780114325409	6.69091449319217	4.31795047702939	12.2096863198101	3.63777545354243	-1.87937447946525	8.99965059188723	-8.48167199212866	4.73242277822879	-8.55463763648049	4.20085248244436	-0.748630752160935	4.57984124712485	-9.35726450362658	-4.07269933148309	-7.71307105299208	6.28966800910549	5.23200829329508	-7.45734402209484	7.71352973251082	3.69856912036178	3.0763144606334
125	7	1.90626003492093	1.40849140884912	4.48413350391286	6.18610824695755	6.86524354070819	1.24351439345725	3.81698913351077	2.26349200352338	1.79769847758379	3.41244887137973	2.45513872537926	5.55578104408562	3.81453766907777	2.42878013970642	2.43359047542397	3.9670807367036	2.92742014448184	2.08879042236857	3.02482464866168	5.68974436937073	2.73296182993439	5.96446497274137	9.49802333024912	1.64943085377345	7.73695731517622	-9.82501204898121	1.16280181659256	9.17320015779612	-5.19183201728646	4.27806892118749	-1.33776801167662	-2.3931166829437	-0.455119590564104	-1.73733123527702	5.79070341553632	4.99034652456725	-4.91708641003302	16.3858286190132	-2.03149372461572	4.51189156873601	-0.588365942744456	-8.05946338142385	3.39275143981323	1.9884388700729	5.67165346457442	-3.11325191725221	-1.25429281505871	8.38697422427861
126	3.93962640481224	5.05200851995514	6.91418146644314	1.09409943374417	5.58941066206708	5.80125942723687	3.06393148345964	4.71515582766725	1.95246651146168	1	1.91932182731263	2.50960632375154	3.23283843766445	3.26314373642873	4.87599475484361	2.75040179344034	5.92225751215542	4.42372861601772	1.62028716958651	3.32324369305116	3.6747133447191	3.30077462065413	3.8792831896651	2.99199823799716	-10.5577354833443	20.8133045396738	-10.9968904326529	3.75638856215828	8.44971346740992	-1.55598703885754	4.81599275744037	4.62184192952644	-5.04726060458858	6.57426818960071	-3.35743329132715	8.02863080768397	7.64451196492398	-11.477836549629	7.08352296675486	0.977272746415103	9.86308428807658	15.0287898730239	-14.2902281289211	7.9258029714247	-2.9675631631112	2.51222350305635	-8.18053498434748	-3.45954569332132	0.583769759112811
127	7	1	2.39942997598225	1.81489245861526	2.11169152056201	4.10979741434709	1.94293012579385	1.72218449297637	3.04054963628754	2.7665503258734	1.85604710737172	3.45553254654069	2.54158104060232	4.32902740751024	1.16234322028345	2.05038758581497	3.35814986857167	2.55123212512087	1.79010093188974	3.41792747014676	2.47918155209047	3.44109244177789	4.52960918512704	6.36654286039189	3.1198754420464	10.870285179656	-8.73260345750498	1.80283643561535	8.48573936236716	-7.3472543537316	9.54008136371258	1.03040958877459	-0.252047002739734	0.474412219590837	-2.91290738130218	10.2884102467788	1.34763974527821	-6.11985251986871	15.865383426207	-0.186980904345874	2.09087707750705	0.319830591792762	-4.9430345393322	6.28177221325485	7.08825886159036	7.94752412306392	-4.03094027624783	0.838280680703295	-0.737645690182615
128	5.37489534804334	1	1	2.12404665854681	1.8533491287374	3.4352209054247	3.05347756605382	6.46040367426976	1.92716731261449	1	2.5640692193867	1.88900325818416	3.01680977298876	7	3.52280554710247	1.41587388441437	2.10533025413086	3.54795777607532	6.94457128317247	1.22029966277007	3.88504517257825	3.80337956674293	5.11815619565898	4.00346105562095	-2.81718227732966	9.88774614533498	-11.0553747253802	2.00101465038639	1.29754490529485	10.6364784687974	12.6421614372513	5.3185476564023	-0.0852698710382064	8.51974697397998	-11.7100508365633	3.60487607093606	-5.55903372925064	2.630113688197	-1.10858315882015	6.44678096652783	-10.3315080936092	-9.36758051792939	-11.5915808905508	6.54209046282293	1.85031906843756	7.40626010606323	6.71390580560808	4.62886011850304	0.981320032420484
129	5.89705553178757	5.54345524154836	4.47615269653748	5.87340311845287	6.4414946609119	2.96318690673558	3.32109539405527	4.03765122108251	5.53912540128697	5.92154954661988	1	6.7378841805863	2.91812066689407	3.23741237688561	5.55555348197368	2.36093814234662	5.57787431314233	2.99516137327562	2.74335016965679	2.74918375230846	3.85332918386895	1.41319268362281	1.78851756035238	0.140897369473638	-9.53285465741565	17.9887746555622	-11.729305357721	2.68984017032741	10.1292025020494	-1.8851155971859	12.9356991673895	-1.02884013499893	-3.82416277103018	-0.209504236199643	-6.69438144140759	4.11659313553353	7.95475140737378	-6.17647925371316	7.60256434448495	1.44807184586474	6.18187086196467	13.8283503912825	-15.9296426449338	5.11522186316733	-2.67467417466532	4.80079839418299	-7.45151835704511	1.1006540929817	4.19492414716046
130	1.40503353743642	6.14670797655997	1.11925503233257	4.20177914611546	2.17633748851675	7	2.55183533324362	2.28208537581104	2.66237500134903	1.16790126727098	2.93381717465712	5.89232560964067	2.01079793632611	4.36446591206958	4.46629969701657	4.23352378518128	1.28313023037049	1	7	3.88312819237922	4.00476568090624	5.62062708518669	5.66508897612619	7.85291798863289	-3.61243529044704	5.17103166543961	-11.3912181298416	1.78495876606753	1.41184581427999	6.59071236400598	8.0476406287071	7.2937355770827	-1.81307351090906	12.1539751977307	-8.24964151817593	0.106636327777863	-4.33028088237219	4.44491374292272	-2.93426068544255	-1.52675795118501	-5.55657047191457	-2.30597752663888	-16.3416776390509	6.80210635755198	-2.14092252541093	3.08813519440464	5.79432276098594	4.7102569235813	3.31930754887101
131	1	5.37599004070219	3.59863156887934	1	1.22650372462386	3.77555373907684	2.43468267102287	1.85939237240408	6.20584606787215	1.52397586508713	3.77673590468669	3.09137332430697	5.95329530119847	3.9667262395697	1.73483214952944	1.53894887728925	4.85946998758066	1.37870238867084	2.69336092416905	2.38023342577995	6.4819967041378	1.6794480660749	5.51774962007595	8.27620467532578	-2.44061084984533	4.60393947292785	-12.9243924200567	1.20527408873174	2.88927553099417	8.83463496992583	10.7819722249544	4.49817881495191	0.305118079597568	11.5245350795797	-11.7814582730167	0.862446867444803	-6.61916583908848	2.3674619584674	-3.50614200359543	0.53282781905305	-6.43389466411596	-3.76368144244324	-13.2481455473415	3.03177270247033	-0.510032409945326	-8.32958909328533	7.44634106038058	0.519785815472508	4.13890220702482
132	4.45250996988324	2.93416426697303	5.45412469128428	3.42954907771424	4.94572659867603	5.81022744912568	2.9482418794009	4.78947591464646	4.37198008510523	1	2.6848639574502	5.77407494082943	6.73697779826768	4.86614302856875	5.14848402643335	2.09104581202834	3.18371435568955	2.21368855838344	1.75595960318323	1.64359318172893	1	1.07834319619878	4.99626252428507	3.83881280859631	-3.06793635146696	6.06165134729579	-11.6251048721156	1.86466626728373	4.44062695759894	4.12261153206336	15.0151685475404	5.32408233825017	1.16647574462422	12.2307920850824	-13.1038548579383	3.9266990461346	-8.54113084281481	5.32149356332234	-1.53851698810257	2.37240274513857	-7.82533883147506	-4.43561488676536	-9.63017264209529	2.54231355499882	-4.06343165051954	9.69300669348188	-3.62612341234511	4.65045782446063	6.24359674604483
133	7	1.05127152856964	2.28797041314065	1.77324098390131	1.10831554107691	3.86541359525199	1	1.79065833579955	1.47475282734799	1	1.82864758775747	3.5703289618922	2.00882012989377	3.85036487939662	1.1072554177922	2.3997133289578	1.26902491853314	2.30747367018957	1.67953878284451	6.81182913823931	3.76865023923231	1	3.05734437706525	6.14212286407138	2.76784012990144	11.214375946323	-9.33346363992741	1.6120027304178	7.42418265074628	-8.2760965689094	9.60617338191483	0.247195152788311	-0.561030024429447	0.568203105173055	-2.40636018777663	9.58315694495821	2.38965550654148	-5.66801273144362	15.8893039379563	-0.590686551413529	2.07773294729676	0.0015077449150368	-3.8645890786214	8.35197952829569	7.31679154078837	8.59931192265211	-8.02266210806362	1.03844636963502	5.62233399641873
134	3.75421402859946	3.23878488409861	4.30604931155995	3.18153604277069	4.52427296415552	5.45413374603191	1	4.78823883326306	5.39988192079773	2.04265435024222	1.26536314434514	3.83393012113497	1.46449031423189	5.97181861378263	3.81222123033373	2.09933728161118	1	1.56655767755302	2.33881392546401	6.07345849480734	6.42367738310945	4.04668675395342	6.28817363637149	4.125585617756	-4.31006880210744	11.2691554757497	-7.396096268386	-0.175324467158388	5.97385849101265	4.51264251537601	11.838341569109	4.35902657678175	-2.35970558848306	8.23926011791479	-9.31529388319126	5.59445161256171	-7.91884101813224	5.22270065486047	-0.268904513921754	3.8468521735955	-8.37936780563741	-3.27515559601845	-8.80818057159079	7.08501551335179	2.71079505322754	8.87700685307243	-2.35986481496907	1.57579104201374	-0.673057578856179
135	6.07825812811476	2.1271330758913	6.02481881005008	1	2.02827785883195	6.00635011615801	2.98794602734521	1.55577637878981	1.06371146244913	1.46617815375372	1.77133795175397	3.70353594393193	2.27164505370312	6.78137113304973	2.43483580883192	2.74965892611394	3.09013495262728	1.76333657140173	1.07224736819611	3.74389328717986	2.48082926421048	2.00663161099228	6.41872119888072	3.37851085434907	-0.296524715727931	8.43514468728096	-8.03831720515775	0.383679247569322	4.2654176146603	6.26970430245055	11.6317951623001	4.97115013697623	-4.46242730128985	10.786395443307	-10.1943261589511	6.57598942444758	-6.80729717083418	5.36085399516502	-2.13411505563981	2.46924930164058	-8.87304492597977	-4.02056633458203	-7.99812391826678	8.8151139446905	8.42511187776091	2.01901840452851	-8.15867461070494	2.97315953519432	-1.00495789434974
136	5.94762957250825	1	6.54692303158694	1.42176030857004	4.50190278692597	4.40921100387365	4.33758609988533	3.30557605096222	2.13538890896085	4.54410916756856	1.99761235757097	6.94005002516658	1.45750146979884	2.4073027175676	1.02749117276281	2.58499730189141	3.01444381358212	1.45625888989113	2.92492798637699	5.9471356475215	3.09517148064175	2.98527495832774	4.50079271371651	4.09553064339088	-3.17785624431675	5.04651122728579	-12.0347723116182	2.02858587261762	4.28258584268224	4.00826302215671	15.0379843679791	4.84718651778886	0.281102455875739	12.1134606404837	-13.3476664085196	4.65416186620431	-8.34460963362726	6.1279487589855	-1.02846077204063	1.86505944930187	-10.0989038537432	-5.47879843292857	-9.47927633661885	4.07908916898455	5.93267892848212	7.4336277740444	12.6404221594313	2.00185210789067	1.05646184082616
137	5.72886100856443	2.08657014261081	4.92973030220237	1.23996509813375	3.87868936066381	4.3115272904402	4.55900114835252	3.84435107359712	3.1714754460332	6.72442911129409	1.201659371726	7	4.01470823685516	4.84114336129122	4.81143139445264	1.62727809641732	1.4501908671224	4.62304329466646	1.91425256787223	1	3.66987069238551	3.66429776211405	4.49259393092458	5.72838929915173	-1.58926974687003	5.30823561575041	-12.2729955961951	2.89449083377122	3.58254988148321	4.2407606590923	14.9376397850121	5.79743469570556	0.759351304515778	10.619856799242	-12.7503081206464	5.72186551366288	-7.6230065450405	6.84324559265588	-1.14399702816257	2.48432201851941	-10.0535092417037	-4.83209477691686	-9.17164517630332	5.67669101534102	-0.832148943128698	5.93160040090631	7.12037947522928	6.01215528394382	8.64406327427739
138	4.94965550279698	3.02974424542995	4.75233337305496	1.90698534628067	2.16299679309161	6.19345838574511	4.92878027882551	2.5065936202612	1.84521944359448	1	4.51399759363823	5.9497716627406	2.13582045746607	2.99653792865966	3.33655582181483	1	1	1.55062922936795	1.915921052965	3.26518943009056	3.97198291123719	3.58862253274248	4.70875794618973	1.32359827317614	-3.42982386844911	9.48878721055968	-8.64058600296761	-2.00663891456464	4.99773945217839	3.77910091715607	11.9686526228841	5.96960701631402	1.42382934748902	10.7836793313186	-8.29003561727468	2.51327654818218	-8.26892614995292	5.37766296929828	0.209248827452314	2.91310505827576	-7.78118302232124	-1.64901716190814	-9.89126106296684	6.47791682634504	2.72854455790357	5.62634489084078	-7.86950593902154	4.33403013171925	5.56399171230925
139	2.99846859491527	4.16681473042366	2.33891251681343	2.95773421157969	1	6.9071417713734	1.17325335238357	4.83008502329615	4.04325073198997	1.28785292586164	1.9747641971997	3.3013809476747	2.22341494776358	3.42046874626137	2.44327902999509	1.8967468567558	2.686295035112	2.85277879973509	2.56032828888459	2.58752770852818	5.68929838586179	3.65691641509979	1	8.48289853985995	-0.544152012336769	3.73439271878281	-13.1955042986572	3.70644502098816	4.01493221469618	7.81075388050031	10.86160789627	4.84255460906319	0.306801667783007	10.588652486277	-11.1289659900689	2.59160255388564	-5.26243392705006	3.02434893199708	-1.48828250994847	1.99653911805239	-6.84802006252837	-3.17186207862149	-14.2172820145121	8.87022525667062	-0.444476926507137	10.0970418425518	3.96279857829241	1.08830544941681	2.41879023384786
140	3.92234427896111	2.34940732243592	5.3479970986088	1.22814007083024	3.85190310746617	5.04741328213675	3.87501798077105	3.99779927025826	5.68076566718552	1	3.20018064667116	3.47393610778726	3.21799051646315	2.54936524773819	4.13404422025888	3.18836589362262	2.12583349240365	1.63176494804754	2.35048698493134	1.73433128627291	6.9678000778837	5.62294360768636	3.91149540829742	6.43942778648155	-0.104692795480426	4.5526040302441	-7.26680446060965	3.62315166599482	5.63187360974029	5.27081661898586	8.18144986196374	5.06371976918921	-1.35532581022227	8.32473050692283	-7.88576716394691	4.26345795162249	-7.90027377280142	3.59384462982025	-2.23861718337248	1.97804767471284	-6.03231237419146	-1.73136648851959	-9.40098116689801	1.30138624156012	-1.71630753405148	-8.50470435585928	-8.13217405554732	1.25994759540011	-2.95787646664224
141	6.18221460367658	3.72093763765078	6.20788006270092	2.34205305146397	2.50694749527708	5.97072305262058	3.26656252986561	7	4.41206804310017	1.88469293066308	3.99356274433903	3.2590808464375	3.91051062830182	4.48483741697751	5.01529369718202	3.54364921256116	6.31130283197803	2.01066071515269	6.69422638700871	5.00985749207199	5.86539377993753	1	5.1532913784602	6.6350900472162	-5.34855919123986	15.1026483711862	-6.41700722342679	2.49372321152997	8.8651319514221	3.23064474463197	6.93089072235643	-0.143938060311145	-2.03441559883698	2.87613408333861	-6.67483456813887	4.228336270385	4.17945784537508	-5.5202724281149	5.33327158090784	4.42003492824788	13.1819197022999	6.03444199416829	-16.1335633006783	5.28839022904683	3.30280355678553	5.956580463383	-7.82138294711841	5.9243479296955	6.44966104540543
142	2.86109737848421	4.09447607500613	6.83097497386547	2.09943499329014	1.93709155586904	7	1	5.44397284890591	3.98245328820722	2.54946407878129	6.55602534288426	5.97932842686622	2.3619030001427	3.31752658453689	5.96037991913285	3.0458129307381	2.85676668495833	2.44438132530058	3.01451978546789	1.77130734032023	6.94998988584278	2.15160654638268	5.03959865014392	7.83859404205914	-8.60951195465964	14.8472769708583	-8.72753143059952	4.17794304752392	5.0538872811856	-0.76710971582	5.75254156615286	-0.434306701375554	-3.92216921747655	7.54038145381564	-8.40900453391024	3.80310205158336	3.83375456061925	-2.70494875466632	7.40514058019734	3.96063120764826	10.2745341377195	8.00224941000837	-12.6027333635123	5.95482799787428	3.40270726613343	6.99545445313637	-6.33714252211103	0.130471751996291	-1.17522315059322
143	3.9897670123272	4.01862890170388	6.87151121714421	2.71584172217352	2.17291738288443	2.45146729172713	2.00749412008612	2.72972585633116	1	5.94459322492758	1	3.57791843001734	7	7	2.65396413011928	2.32218817123922	2.56302080837436	2.25299468890853	3.59424818617908	6.17531732329441	1.62883790931362	4.69217782298332	3.24963168264393	3.77493143392907	0.682836650142346	7.09712441041355	-9.08051189232767	3.09676046971145	6.23112351001016	2.72831502770691	14.3484653799778	9.06117206550898	0.350186955341618	12.8812326124017	-14.6698890006015	4.37106677261372	-7.37760299112824	2.57573130847743	-0.294483196858031	3.31838993059085	-7.55724001960061	-6.38709372040949	-9.02397663716419	2.88362188207686	5.21365499892168	3.61073603202735	-5.25331300973993	1.85196717140698	11.3122373292302
144	4.0304945666985	5.00381393226045	3.87140129137987	1	3.68196993341962	6.47688229763892	4.43142718215279	3.98345554238587	3.45090449699231	2.29531110065281	1	4.28685736163951	3.72069951141138	3.4366348500496	5.22596999024895	3.93326724638071	3.61585878112163	1.7030746562905	1.81012258454718	3.21412906019303	6.98188875072526	1.67923548956064	6.17465416435201	3.06312872099452	-10.8678211056193	20.6408273956603	-6.58054854803438	6.2425667330534	8.64103321544083	-2.97840936266894	6.48590100040861	2.89668542964335	-5.74322090147627	5.37343993987022	-5.50051252494258	8.63188151515632	7.95819871705762	-10.4522413631195	5.74304683387068	0.94530893402682	11.37323316582	15.758986810889	-12.9941521701737	4.42856433427421	13.5511286048212	9.3188148013676	6.4112470927471	2.11784198835165	2.0356734396687
145	4.8599773583662	3.06154688065294	5.17954368802806	2.82266157706622	4.48726876438498	5.10116973251794	3.61619474184038	4.15345467051822	2.60644467271166	2.58833921144469	1	4.25125558942661	1.69728734589075	3.61316872867523	2.55916191975687	1.76320440426643	1.87688879206811	1	1	6.81602500578408	7	1.21759288134603	6.92592640223486	3.4602607905038	-5.18682595975167	10.7727930758562	-6.82807032031987	0.0580222186013566	5.94035967694977	4.24552590556794	12.0221907247783	5.20213821391776	-2.14443092057306	9.59559196363074	-9.83324899148727	6.04034711571477	-7.59020538901565	4.0279760793361	1.12093548958515	3.23576856087476	-8.07341031852748	-3.53700355818933	-8.22303856019679	6.10862985610981	9.73065257342913	4.6083879233365	-4.80430600190889	1.26568733269699	-0.875001754519717
146	6.19084651120733	5.22856054672847	4.62595640864084	5.54995458316243	5.5236653677678	6.96639285920046	1.55661808129329	1.23075318452681	3.64569689265056	5.42132054999607	1	2.88159755266777	5.49757024285183	1.58551947928588	4.88499119648484	3.4371588222326	5.30186379301234	1.17872956109613	5.90932048383263	4.66462799662725	5.6153435411855	1	1.11738959216239	0.612148442178972	-9.42797511523299	17.6726787323683	-11.5978067596279	3.98656050154548	10.1613379364643	-1.47800835308297	12.0335564124623	0.0256486431032243	-3.08129996655994	0.466238145380711	-5.93360121843123	4.22803032661141	7.22135874118401	-6.12472709612266	7.64755859621813	1.05753910969767	5.09530167191035	14.4771832112199	-15.1785957664236	4.15050002857873	-4.20484451510476	6.17684581606433	-8.63526856275301	0.804510400050709	6.72751349012551
147	5.45598563649608	4.19236756283684	3.98956272620542	2.41679412088433	2.5583055641664	6.7231328016713	2.46929020270928	6.44659438103474	5.79385652386176	3.78027638653505	6.30360316906634	6.25415469335822	2.12737816025958	2.09725075259084	3.60591261046692	1	4.119968498573	1	4.33170359922789	4.42046563482215	6.22483569519049	4.63984483564521	7	9.12497405519219	-2.43018962263019	5.33190901924551	-4.07070059057683	-1.1048811400472	7.88618652714247	8.65384803223393	9.20832604640643	7.20334644163894	0.0955314286839164	10.1260843300261	-12.3261418823634	-0.702788181031282	-8.74236118949878	0.010942373633094	-7.80260824905294	2.76041634988404	-5.62956370335196	-1.07736709290971	-17.1591185778003	4.22378063573549	-5.76118228821225	7.62025767904663	4.03381599684608	0.356195536788997	0.969831624599532
148	5.2461452887358	1	1.27190497107778	1	2.61648057233996	4.19328134671715	1.07574629232656	5.20740079681279	4.14048114172233	3.44935996644928	2.14403203455351	5.03116974286326	4.45800421392737	3.71278260908873	2.83577386323619	3.82306507884406	2.39254209702094	4.58335334105198	6.30926584119987	2.45255792963812	6.15664992502098	2.12914041745246	3.72554156000303	-0.679749639799304	-3.1271044158862	9.88599564826306	-9.40533075751457	1.4232876593172	1.80642243441888	9.17443579734979	11.0156899221775	7.33416862890393	-1.23424709569523	12.8977595425239	-14.8917489507514	2.25260416471449	-4.12888797089681	1.62296405942686	0.916296522153439	3.30466536020035	-7.81212510266058	-4.88569926840912	-9.56233615304455	8.39494520193246	-0.345206862541316	-7.4343012434662	8.72987480934886	1.43972550789677	-1.61823803731606
149	4.98246032255474	4.98455819534069	4.24681724483678	1	2.1379003912568	7	4.00986070477582	5.3459547621286	3.87779042948191	3.55697123906578	1.04060771807733	3.08165510857799	3.69865437363868	4.10360705280708	5.50387721714392	3.83248215343884	2.68773623153128	2.18259004626479	2.06985027809053	3.50624741557248	6.95980837136399	2.09938840022233	2.80667540426309	2.87547822722947	-10.8279932191716	20.1589573083455	-7.07804338128533	5.30209760747032	8.85662525704293	-2.92718019313555	7.42616685440033	2.40423583652392	-5.53001611877132	6.26108376427126	-4.91034467563497	8.4453069903255	8.62289427957864	-9.79132610546422	4.95405134285263	2.56052499830345	10.4042711586184	16.2731806290886	-12.362497690908	6.10942229066256	12.3355772097105	10.6490582528223	7.37002549052384	2.22939529000298	2.4075812112369
150	2.48321110754354	4.54408929549921	4.39845064340094	1	7	5.33749251785845	3.4553505319579	4.71102275986822	6.03187107910087	2.29934579583144	4.04900035543142	1.81882968042941	4.93366394282677	4.44053882793454	5.65089467183806	3.80474316252499	2.05545220221957	1.26931123196836	1	1	4.39445773124675	3.36144710836863	3.11228277183846	-0.574766363527483	-4.73709870430089	9.92904168934288	-8.6547917027706	0.78646613537536	4.84317869385335	7.93539290399276	13.3460327733435	7.80350440346668	1.3785511852876	10.4073417105847	-8.18999951272341	6.14978661607937	-9.04457190835419	2.76358765552946	-0.921838043945331	2.84217292932778	-7.64866336150846	-2.20090562684191	-8.16554308377584	7.10850220303123	0.757833990798294	6.91569489427395	8.29797313613183	-0.516032068607371	-2.03175102796132
151	3.95151829858285	6.48975016960413	5.94515940085297	1.01478273460877	5.28188283978225	5.68477263820529	2.45754418581849	5.06553856846765	1	1	1	3.5490840839784	3.61187628129621	1.11342397173426	3.93482507724985	1.51031141943044	5.06522483059372	2.10509977773977	1.4271662892255	2.18573853189314	4.28662726151298	1	3.12576373296748	4.2628409503869	-13.2431755137421	19.8838088437891	-10.6114764961008	7.23342163333071	9.32384987833214	-1.79818455287887	5.28118852139478	3.40280060427748	-5.01301018780939	6.66889818922317	-5.30275723278173	8.57849868030958	7.74180940601649	-11.6602939334234	6.10634319216451	2.85661716799938	9.19032171039575	17.0877291496179	-14.4822406932212	5.82683996537394	-6.63300116389997	7.95852286232031	-5.57611174035841	-1.22940495667496	1.10816760200736
152	6.40745320583674	5.17690942416184	1.11605709431498	4.07233176902787	3.52748025114514	6.8691320744973	3.18722783702373	1.46638501873812	4.06794565583974	1	1.03399992235379	2.88148009109253	2.87881119230083	1.45717006345498	4.85794974449766	3.92523690898687	3.79648376784156	1.65412738755174	2.97507067679079	3.2403187482843	3.76333000636167	2.19396195628826	4.22469490106841	7.43091333504308	2.38626098363428	9.66999748822512	-6.08730791239482	1.60186538660301	9.47565747114004	-7.37216762829471	4.55293604841468	-0.48499000893123	-2.26926753303053	-2.05115935426094	-0.447103844520837	3.9395375277302	5.59335426894699	-5.84412465726635	16.8197280260324	-2.92981563485865	4.37998805693174	-0.451338050951779	-9.12620657185629	9.49035667771931	10.2758836174849	5.75320969746085	6.00221170330173	2.52860811362067	1.93099325929979
153	2.33603465734272	6.28941830916915	4.73652199535106	1.60358804602867	4.54238387411683	4.35943700908113	3.61908488489959	4.5244667207054	7	3.00581528247392	1.38062948936349	7	2.01526194192119	4.26025991145905	5.21293470724015	2.6604743401788	5.6948559938222	1.12040752493232	2.63047511710031	4.83718805188243	4.51007756683932	4.18723759172887	7	3.43802233393398	-10.9143308498024	20.1130902244258	-7.22309997227325	6.95912123465798	8.16211635119118	-2.85286732842651	5.81146511951804	2.42540707240426	-6.68407382593805	7.21752628867712	-4.3567542297666	8.21942289243437	7.4934450253261	-9.56469578237919	6.75436894154441	2.81276432005404	11.5725685892158	16.0947280268684	-12.1329110006349	2.57952431531742	11.9476472570784	6.03718363026022	10.7245588548017	3.81637878914731	0.97839417816759
154	6.09733299746792	4.84170159474571	2.47845121986742	1.74374484649847	2.57233291148216	6.6760108001466	3.1539014923804	1.45113587028687	4.37675381419567	1	1.62290450464736	3.61701832747532	1	3.43281071217852	5.25158162016007	3.68901037595947	1	2.78323034939113	2.0702921657818	2.91747325226209	7	1.85885702299305	6.96710611390927	6.13191414970537	-0.487140289706416	4.31576817165804	-9.08969011395936	2.86945161409282	2.74766354902663	8.51409942075318	7.88585476221171	7.30493101355723	-3.39400815434483	9.74591765881685	-9.12159367079304	4.33157659537864	-5.49515429514908	0.919654125286987	-0.419368933390402	0.809965265302728	-7.00577687200824	-2.72866152021764	-14.9494704635176	2.86766800714524	-0.812931045471007	6.90901814178483	5.03025545089051	-0.391447241307689	2.67574483201509
155	6.07282687405062	6.03144235883302	3.94647756104965	2.56183925912944	3.99755790184143	6.5264463874587	4.32337619832143	2.6294537539457	4.79505329143675	3.61311300952341	3.40167513595923	5.96380739928032	2.06379794352494	1.66842290839821	1	1.43535891932707	1.38219223993835	1.09991356047423	5.4496948478361	4.28813840043464	4.90611232288245	4.95899353255449	4.18166081489308	9.11111233165577	-2.29287959760972	3.91999033308342	-3.78204439620712	-0.108490410472215	9.15155548494808	8.53080752144826	9.06655598001036	7.06308971762861	0.594650236184238	9.28711491468244	-11.1350485460619	-0.519443635673676	-9.57841923355504	0.177472124251502	-7.06539770914156	1.63800878664276	-3.3220445802657	-0.0227998019954353	-14.4617483897984	5.04293083085344	5.61958909226994	6.29411343258997	5.27435847965658	-2.73086980275829	-1.84522252272231
156	3.87878326317765	2.56348723134672	6.32392914894224	1.43915918778717	3.88929477496727	3.98893735470232	5.4415241120428	4.69752364350809	6.67854550746606	1.57740081209004	1	4.15106577031224	1.0310570888974	2.04763198918278	3.79712237199225	4.0990509828782	1.52065476871428	2.57508884991168	2.27428936081308	1.71802873342986	5.69391380033424	3.51757251331415	6.73807437261154	5.41628017668152	-0.34538907855424	4.12150767225965	-7.14994062261737	2.63458087404302	4.33457731581621	5.7178407193748	10.0469210107182	5.34172441320776	-1.49129604308928	7.600993606455	-7.9065234039135	4.89616253848106	-7.36103296581461	2.87867268292731	-2.29194013901472	2.75068614714392	-6.12159209556757	-0.502562779928096	-9.69453549374876	2.19153500962918	-0.852312525548651	7.12457811407507	-6.70499545045426	0.976011941032728	4.75389809993783
157	3.37846312632408	1	5.34598982354589	1	3.77486804966325	2.76068088485452	3.07180011627184	2.33603772535984	5.56778430761062	1.20238930552389	1	2.90110697652073	2.29065187854579	4.53791785396557	6.16470604713094	4.41639706064408	2.00291110449306	3.5710661969643	4.77631152782914	3.17689624296104	6.38184760466398	1.33555571618838	3.2227580032026	4.15920904233203	-0.154672044895349	5.12882704203711	-8.38492672528587	4.08975600292093	4.92869746329352	3.75259339584848	9.53102875121461	6.06089762092853	-2.22788386111538	8.64612183216407	-7.75105259099446	4.70252563248148	-8.33572235299198	3.89917439939032	-2.67190560439654	0.735009371201531	-5.32573010509118	-1.31382126648697	-9.25876220633716	2.17666646870628	5.37608547541584	8.10423376107218	-7.68676169096198	1.12433487608932	2.56517213738698
158	7	5.23565095432114	5.67002013539838	1.0021495756576	2.63442987076297	5.46887848097108	1	3.90217698192678	1.95290733734534	3.64843494274244	2.46638152912745	6.81985438288347	6.41303046232316	1.32695855044595	5.43197315233124	3.24291407930254	4.29902553417363	4.32819727567731	5.27518856741397	3.54653825236871	5.6386609097803	3.08059870758171	5.25015863277558	7.30301443974965	-8.55574525141277	14.8585246811627	-5.40704708203665	-1.02793681375197	6.56853111843845	1.3011886259789	8.96978829924853	-1.16232133377134	-6.0645515302452	6.61811146897277	-2.14973219221817	4.128148559272	-1.02176931762364	-8.13783281985182	6.9690881640379	2.5775167017771	9.78087267880479	6.10651287643961	-13.9451219360168	4.05165092774144	-6.04523734512456	-6.86127284514176	-5.74780381220523	-0.602149170088178	2.65029515961514
159	6.26803934977447	1.46420484667032	1	3.53028239698619	4.04286028582416	4.67757292034751	1	5.77888839571574	4.56964053508595	2.76492900427709	3.66833272908034	5.15715722789215	3.2282306022852	1	3.46423075493132	3.25960676292637	2.95385128547792	5.65378405757158	3.23496468374705	2.91080762350471	6.14157768220924	3.33085264942943	4.46405599026586	7.48339044963683	2.45284464629625	10.9507501156569	-10.3009557613651	-0.859125454775978	8.29469449360396	-6.78987406407332	9.77219526026857	4.14389012708422	-4.25905824610086	-0.572072251286815	-1.32190544961061	10.5100446069514	3.78510753552893	-5.42313576647282	16.2275556635618	2.1677555611439	3.82645185448621	0.510824727632539	-7.90530788825547	4.21987973673983	13.7483151618656	6.03858449529795	-2.36648937772932	2.65813574074415	0.574050981463543
160	2.74181966756398	7	3.62689262876205	2.27064090986572	3.94490000027666	4.08000933406778	1	2.19686195156414	1.28663162286868	2.27680106864922	1	4.39943294534782	4.35596387834122	2.7632829183436	1.5197548759136	1	3.09937039587577	1.15088582733187	1	3.22762784468325	3.99774613582515	1.37939491584986	6.29589034218781	-0.211599702011263	0.958663289040599	12.6509416100335	-8.55463767611688	1.55683903407046	6.01805886610961	9.52683232661522	11.9829702064143	5.58448029918114	-0.803565686205034	14.0488733040536	-9.58506689769417	6.31889353186148	-5.99598744226829	2.49720235415383	-0.559741437656343	0.776665282935676	-3.93156332569918	-3.75807809384902	-10.2720714504587	4.60028967739969	-0.589381748571026	3.18786131536008	3.53666620277375	2.44883495452719	11.1163491251053
161	5.03684879085509	2.72149673715845	4.88885266056885	1.29890141537328	3.49526417800647	5.79800793090053	3.88357000294691	3.02068151049914	6.07101969428432	3.87257093926344	1.69140393709644	6.43583745311099	2.83878434668294	5.95096781994599	4.99499616682916	2.22021833176793	5.10687806478914	3.08712069547181	2.1658423658678	1	3.9830062161587	4.65755134849959	3.16632623611923	5.16235820755637	-1.97277738827827	5.57679636560203	-11.7383639075876	3.4036302495215	4.27303804974357	4.26362074682796	14.7862698981172	6.65297111071934	1.42233889789646	10.2748728557363	-13.4409216517204	5.17940983883454	-8.2988740551152	6.404360368785	-0.653353905860879	3.22876903161041	-10.5612754757645	-4.15300094451536	-10.260088464223	3.1780599246628	-1.71496706669129	6.95388916857794	7.41514754532114	5.91039714213814	2.18530882065164
162	5.55359262658637	6.53823642682077	3.86587955799931	1.7587926553616	2.77423119950356	5.9175045323757	4.37167886990264	3.40529014682299	6.27977311755773	1.86399171666485	2.36367998566292	6.56212185920039	1.50255589457	1	1.19064079900658	1	3.51111123847942	4.41741314786744	4.0516570962739	3.9068363686556	5.25650084234862	3.80120663423782	3.47131800666429	8.79213663696934	-3.5006057139797	3.08715584825064	-4.5834061728088	-0.293090025506692	9.27018146151784	7.55674495641307	9.34732702637236	6.80698902339679	0.984282721798239	11.0080277856197	-12.1584002286228	-1.54618730859974	-9.94281442065071	0.0386637377779561	-7.23935365482317	1.6068135107327	-3.18995606013928	-1.33999493444229	-14.1217324238725	4.80959345258315	5.58397910176778	6.12974286955476	5.2610961330347	-1.53615481110246	-1.05104910646943
163	4.8426860794416	4.01482828142116	1	3.58438621186964	2.80691481717982	7	1	4.96093102237668	4.56021727680048	1.67394636882446	6.57507771137523	3.71868595730399	2.52241596281444	2.14927000587885	3.82612812605632	4.65691646247326	4.44233147975727	4.42611707040913	2.36189324414507	5.59388838570941	7	2.46329591187801	1.63675944376901	6.11902190275488	2.52820807114651	10.4870253534671	-5.72011347779413	1.24839413707658	9.68021046930087	-6.22517036702206	4.01155224873899	-0.573498980627233	-1.84548471256717	-2.35244341293027	-1.29992913557687	3.26625324357061	6.99320277789804	-6.2216676240459	15.4775692927842	-2.46096121408237	4.21396234127577	-1.70380366410941	-7.63789188790153	7.49029796190768	4.10008329980363	6.27563689081233	9.52281189960389	-0.57761078403355	1.52499146426922
164	6.6189825413286	1	3.15096787890303	1	3.40106547056428	5.26042296256681	1.94481771693963	1.89847308316531	1.57917429752084	2.51251757268171	2.07916497896618	2.06694261363524	2.57249932118868	3.49701274837243	1.29227114786103	1.5032573950671	3.90273005822188	3.56208084848443	2.14739227131029	6.14816281140202	2.91838524769193	3.2779479280915	5.43787384266516	4.04671352017294	2.52590094032055	10.8060215530653	-7.87652718951628	1.85420259649153	8.43639095303449	-9.36225471575744	8.01225713824808	-0.206657216180582	0.164826596582187	0.230462153638366	-1.84556698805979	9.49659373545241	0.915873057535583	-3.62000108570496	16.0489948573376	-1.4824317490253	1.7184002976347	1.01901950006056	-5.31919093424317	8.30447900941853	5.65093252198411	8.88973307758397	-7.08331752949533	4.36524630735917	1.50447202422524
165	3.5426802955287	3.85170124542761	6.98738562105092	1.13506311250685	2.05160881590927	5.2027981198221	3.84607689433722	2.07667490364409	1.03331159796233	1.86593143922098	2.52269081963942	3.85355376014952	4.43076346943599	2.72497389076216	7	3.78336927489769	2.72866281665031	1.79923774120288	2.23024430903419	1.85881190328314	3.29075145280921	4.18210032630864	3.28350130447563	3.96439942859427	-1.44224955049433	7.5430246341922	-9.513957693183	3.5201750256024	4.72973914181299	5.53142006388018	13.5585020780197	7.20217763141245	-0.634607182343745	14.1616365313428	-17.9284371408901	4.89481304745618	-6.96082713228813	4.93559457337521	-1.9557931886399	1.67291736445055	-8.31256363527863	-4.84443485100875	-9.96999937534963	3.16493995466636	3.31375926710767	7.74281060654018	4.79114032226517	3.86628607429679	-1.77269459290269
166	4.92147310145751	2.78405624961344	4.74438651599581	2.47619654068974	2.70564289502427	6.90695768933473	4.68286771024759	1.12772600956834	1	1.48482727053992	3.2755121943857	5.60313308913389	1.81432922120586	5.47898773195782	2.82028174726439	2.93794219857626	1.79572780772309	1.53433692628686	1.1437293644929	3.48298939755766	4.44964993888336	4.37315747331585	5.89880341986941	2.27139392198801	-4.34704535442724	9.05075627441892	-9.60834851547741	-1.38895475111048	4.99590075455762	4.50799966134918	11.9995692525421	6.3974674299174	1.17186185339483	10.2311091179334	-9.23523341197338	2.04370665432969	-8.22066924977837	3.59192571573551	-0.7501220843742	2.45886614316796	-7.05701532690111	-0.382620030930029	-10.5922661351265	6.26148670875023	2.91600154980518	5.59430426379137	-3.99126637410315	4.77080525788529	4.42905385935942
167	3.98142314033933	1	6.33803006144459	1	2.74402518787495	6.85811944740743	3.88619898834042	4.10187331551385	4.11889524852072	1.03594704772611	1	4.23661731977296	2.60379220954771	5.54777641993541	4.17394721357301	3.12421198178922	1.50492165555843	1	6.02580975487315	3.88542872318383	6.27501105552276	4.45920709883399	7	3.71685931204154	-0.79259923564334	5.15814568000269	-7.23745119816392	3.70487653959311	4.74690302462721	6.15194918317497	8.78962273135962	3.73714289348965	-3.04937736181089	7.12851929040629	-7.37722586485584	3.46510507887226	-4.46323067932507	4.35738399571031	-0.524302885398329	-0.245488503619667	-6.54483163625004	-1.35162233883125	-8.81711256432112	8.59680501782407	-2.76068258135479	6.21988198897213	5.07509935562007	6.65036307056086	6.03350797645612
168	5.34653631457603	4.87563195338954	6.14633947775182	2.24608614697014	3.51452982387243	4.47656408869307	1.0225973036008	6.79243406454363	2.14791754250521	3.44619106125216	6.27060232324216	2.98155680807719	3.61487197615683	5.37453737532907	2.77416224397959	1.66261489023533	3.38980701518026	2.35914898516576	2.13596169547879	1.23436368853584	7	1.77202975087094	2.33267970891123	3.80009475931758	-0.247511632112366	7.77077736890103	-10.4000957220048	2.06859776649576	5.19622069691531	3.74172629532609	15.6020987453673	7.62545987583143	-0.230694140807411	11.3257777707923	-14.8238803173826	4.47966566857117	-6.36281661886573	5.29837458818367	-0.704065665011542	1.15056296955476	-8.57794615060628	-5.73273884933833	-10.1267647204666	1.40181522380666	9.91705611734449	3.96702730389622	-4.55068158759793	-1.8539038448263	10.6151960377888
169	3.20116042810264	5.3320539135221	2.47429471006773	1	2.8660043925459	7	4.06895560248769	3.0570197465076	3.64321147317515	1.8830857007276	1	2.78000747111888	5.02098580478403	4.93751380677902	4.57229716962125	1	1.41711498925033	1	1.29818207131727	1	4.15323270673893	4.76559287116623	4.67576945197868	-0.862927433757418	1.66013576124948	12.9214856953495	-6.02292869433249	-1.23899959184913	5.48451729539097	8.37751683791052	13.8049869566156	5.4449363617995	1.2741345692656	14.3358146972706	-10.6475901677297	7.05421052874648	-6.80743063238281	4.32827678228637	-0.176403625913029	0.0138004237318465	-7.65429801819731	-2.50851301776998	-12.0978185507336	0.63535555967958	3.37392266977733	7.17804403682875	5.13256557382131	2.63035942893252	4.24607470970831
170	6.20672739978243	6.41559529505276	5.47819664867272	5.68566244691657	5.26827654054606	5.48024569866244	2.21049650766996	1.15549267324854	5.11298502106021	4.82988844320534	1.87679684225241	4.57123467144414	2.33198136958023	1.8131483370743	4.6179596686495	4.89518992887287	4.3788988878839	1.05071126940181	2.14834736785186	2.04312400380699	3.32392003952214	1.00759799540571	1	1.05120502702467	-9.19039413092189	18.5335037671515	-11.7111358908713	2.61752263408957	9.99018346139909	-3.29802195248389	14.5724330101697	-2.23437503620929	-5.39925317385357	0.552676892165904	-5.73558310806645	4.17169321882346	8.83753447412585	-6.96260890178863	8.03982562972798	1.72547031978902	4.01236347361738	13.9450630676206	-13.8930985589961	4.82095130971775	-4.92446154936296	8.6308438884349	-6.69604700426002	4.98199732877633	4.83149518701778
171	4.93352219214518	7	3.34892268562762	2.07022417127557	1	3.37487756620899	3.7503400606788	3.68411702064686	2.80015731685892	3.55159068654676	1	2.49682448374679	1.16392531330978	1.47325842103518	3.83288099873343	3.19410844479377	2.35219208750825	1.18063619739293	3.6563084100371	4.61954503305694	3.81929884042368	2.59820696531974	2.75124879704735	9.2884910402983	-1.92519194018001	2.07733304642896	-6.31656080397382	0.472744718770986	8.13571121644983	6.56547739073902	6.87831630914735	8.37509078480124	-4.00299882928418	10.0959448964381	-10.5397587121893	1.27351513576347	-8.81689872710416	4.01972188938159	-5.94970306353179	3.6896720290567	-5.78866834859102	-2.53295107920605	-14.8074779051883	1.84787575562567	4.36697232335508	8.45460964267652	5.07748446560737	2.04289099349722	3.87338889762617
172	2.44915713203833	6.21599078348176	2.7683672957851	1	4.02058997887713	4.66915859763443	2.37981648940632	4.78781472987154	2.26372579904659	1	1	4.0651501406004	3.50144166178183	2.16070733287909	3.5625078264767	4.87596920512517	3.77508064162684	3.52819101493099	1.03935414553566	2.58895515865527	5.02730682714344	3.95072502583925	5.48679764151934	-0.222943464223963	-0.688908014837227	13.2143575736703	-7.13955443355047	-0.054509382362435	7.49482571488418	7.02857750764187	13.8216566759873	6.20739362782043	0.359779143103487	14.9270668942125	-8.64700304378032	7.85361918684305	-7.26965331093043	3.84458318175318	-1.19096356316118	0.736026431372718	-6.6140274384528	-4.15361281067986	-9.85501773536188	4.91449967487171	8.44543724652849	7.69556091953496	1.95380135820369	4.68667462237382	5.71448490626944
173	6.68153225702933	1.96422969926191	2.74206375127409	3.07686259282495	6.24367771228466	2.9090154859837	1.42988555157005	1.95019312936746	2.79268443830051	3.15359051018783	1	4.57191513111383	6.52507448549181	5.57944255657207	2.75587476172646	1.81132445179482	5.55917510110117	1.30068994252402	2.27816014979949	3.72068342995213	5.2991841520444	1.58937045805561	4.67813162886194	8.56519201389164	1.57378724421602	8.14767471645111	-9.83655752628834	-0.152446155379492	9.41170387015531	-4.99724742521813	4.05970101320256	-2.21644445079695	-0.726104079053925	0.423398209514718	-0.418529429082487	6.21894378275466	2.94839787780123	-5.78843733787918	16.8086048037764	-0.23700596127867	5.04013173685702	-1.17230446103519	-6.43869989558551	5.83805941270437	4.10358727425467	5.51071361676033	-7.48041236233698	2.38750122420591	5.53573579130357
174	7	7	5.43030460123783	2.72691035248481	4.40445842079935	7	3.63608553047155	3.62396116508338	1.07768370845941	1.11703057453562	3.0037434612172	3.07902733845804	2.23775487977015	4.95625648951266	2.71413725266084	1.67207560104382	2.42795163977792	1.61072786115737	3.64861376759188	1.92298472144088	3.43153323119292	2.05605057115967	1.63469200272707	9.27798408779966	-2.30333248549979	2.69652743843945	-5.34008572908844	-0.708089342041898	11.1791528904831	10.4304714534637	7.04666898086546	5.99277803910089	-1.69410544336568	5.98158694688298	-9.2037676811705	1.51503194914879	-6.80975627349794	3.26183396271504	-4.66761110476813	3.32893775855606	-4.31822067625352	-0.0367877742605328	-17.0619249200812	6.3983958442473	1.93063376065916	8.7629835987613	-6.15917505447144	5.76950937642609	3.34880869819765
175	3.2728615776989	1.16437074030776	4.89507910066911	1	5.82049128628532	6.60559495624994	2.50200116855895	4.79693147531897	2.93604046057476	1.46884507783086	2.88474709821113	5.19021592084269	3.78552678355879	1	3.91170186307033	2.78139415326464	2.71688357694172	1.60660838431991	6.78451134126785	1.09770437103821	2.13142911545336	4.39436068291895	4.52053609788737	1.79158560834125	-0.13841584192634	8.54624723551033	-6.1915731077853	-0.575167131205744	8.56297941698387	4.76588100449349	10.9179983055518	6.74735538331508	0.396789439950677	11.9888147446684	-11.3267727441184	5.66650779686566	-8.72167895491086	2.98429450697253	-0.193574488909819	1.05827745767128	-8.33968844358733	-5.23196166359412	-9.79523873238542	3.14441155427288	-0.137774213883298	-3.24577065318122	10.1506277469489	5.17460023283628	-4.320674236477
176	3.88993722818514	2.99452280254443	5.03931857773441	1.86965147812336	4.63384545744232	1	1.83977856061397	6.10488939141049	1.24778882485292	2.80851809163661	1	5.39620509627538	2.51775506164396	5.36565480709291	4.4977169226757	1.56380806888261	4.00020511474612	3.57564835166113	4.43310901114678	6.3290928834959	7	1.57728987675544	2.60972970483492	4.46341998594992	-0.924272139735249	9.17467718580744	-4.46231887503913	-1.110793970125	3.18093818318719	5.86179278234184	8.73840614053814	6.58498532763582	-3.05915616879599	8.97193502765341	-7.47155845393732	7.57543065428297	-6.07915554649041	2.60784475175712	-3.04416618791875	0.882465785824738	-5.63919207463976	-4.65495720754347	-12.391791367851	2.44780526411087	-8.18396119388345	8.59220299742695	4.11006035675601	1.74957384567859	10.5927401672537
177	6.80807722823856	2.31979224551248	6.03603439598692	1.98634490689799	3.46015601012344	2.7844432067153	2.92664376018138	3.88504854968869	1.8825501638148	3.25228431902806	1	2.3056750748193	1.93897038115018	5.13450985674182	4.16694206626172	2.11110405166142	1.39147660545424	1	1.50746673184383	7	1.89193698943668	1.37813638898672	4.38225584633436	10.7510638453706	-10.5220228634826	15.0255765361156	-7.88402656326225	2.3983550228249	6.66866026806712	-2.11795797583714	6.14481184407535	-0.0326136199980126	-2.3435777229272	5.70636399720308	-6.12027445899481	4.2752524905053	7.47523133782956	-3.20457331961777	6.74373021309426	1.74334390704645	12.6917575531259	8.80046384440574	-14.340327167999	5.35258250161086	5.29548459568796	-10.7554541347372	6.94423228488958	3.7366359727509	4.55314682636539
178	4.56040818620962	4.99745221094363	3.93341613638373	1	3.74749241944774	5.98378497982914	1.78998903567412	2.63577121720928	4.05865432779264	2.64592868836687	1	4.54538467468406	2.10860396690714	4.4160235989091	5.62092209308054	3.85710873943916	3.15007872176982	2.48346475056683	2.06067507657522	2.51064195588656	6.41895277516187	2.25862746092629	3.55269473640429	2.11215145709351	-11.1062905641329	19.6369588278498	-7.60397501579939	6.19018676326329	7.74195645195904	-2.60386067965875	6.30441144681824	3.01329300936795	-5.83288426546682	6.85895663070127	-4.62651157089557	9.10580203866532	7.03007079671289	-9.94456802329587	5.63466192840933	1.70950012065429	12.0462612739545	16.3258228368851	-12.7580901275863	6.83215952017886	13.2128907807824	8.5892238078943	6.18442515560314	3.44249983300196	5.08656922853385
179	6.35051504153569	1	1.21755568383354	2.13884570580884	2.78227070485088	4.67091794308142	1.0387888396693	5.14876051017556	4.81259010605779	1.89637582817058	2.52076629740278	4.9459648205076	5.31455144457856	4.89717187444051	1.95668550990046	5.13056771868551	3.30373356486616	4.43479233896177	5.6016469914162	1.078156722492	5.64584231218073	2.93326793932871	5.53024092406424	0.151309842702062	-2.01366935662622	10.3020506067993	-9.5744489160856	1.25653152338251	2.13219609498629	10.1559678635267	10.5152286069351	7.21024994907031	-1.32104215796174	11.858788181895	-15.0152021780771	1.57876080386601	-4.14937427792559	0.889701369278263	1.52067126808149	2.97880898089675	-8.49004776541184	-5.77293917962214	-10.163728161779	7.73667338147639	0.959940711817062	-5.98266520484442	8.38117808675218	1.35927579937117	-0.827507632063281
180	5.49006976922334	2.31257029876484	1.4053133298751	2.83104060307349	4.33780565470797	7	1.83096271953689	1	1.38089005603585	1.90168960481403	3.36829440465151	2.67580446138833	2.67324022137356	7	1.14294584342676	2.86465296803049	1.21805564664481	2.17340907104357	7	3.51713800757018	6.42710349980959	3.01286545841282	6.65094915129462	6.81372158906558	3.87030656144847	9.58272548565696	-8.10843964702112	-0.0835919781101169	7.58539492139074	-7.39414239801237	8.91604579784441	1.88036779191513	0.183703246593861	-0.714137737476635	-0.388874926101971	11.4850632475876	0.0576938842462102	-5.07160118990583	15.154255848353	-2.24099352902714	2.20345062539947	-0.83437543785467	-4.92387442924998	8.83513883028762	9.30308385530035	8.42329955446233	-4.00495546600585	1.67162132240854	-1.05259567611521
181	5.53232072675312	1.68767308514838	1	1	4.82916914754725	6.16941694565078	2.46243431757818	4.94079437873912	6.2787014453605	3.73932344660236	2.50227839431403	6.21761109356459	3.76185712949339	1.42237778767646	1.44350070463755	1.16506304466238	5.10670389881853	3.56801402379706	6.33905983973242	1.46810052658491	6.78424616590039	1.17865672064463	5.80933084915066	-1.95548954808045	0.309360551238724	9.21556804458399	-10.2577665720243	0.522028431816934	1.73136456076162	9.64150216111205	13.0754741579122	7.29432484976912	-0.463327176550982	11.1602423921411	-13.6138838948853	0.557859817304297	-5.81922920454905	3.15416032468152	0.277783184073388	3.40047306786308	-8.6352234203215	-5.9175003494866	-9.72983961746203	10.1333430517017	-1.6671753386494	4.23136951590459	8.84319094700897	5.8120302826572	4.66516698573897
182	7	2.8656802473747	2.21282271206831	3.69689967068185	5.39612625864194	3.84725653690878	3.19940312856914	3.12342012021041	1.99442335024959	1.46262497281888	1	2.71546177309974	4.02310412833525	5.11440534168445	3.93506499383002	5.68723819909427	1.86773405141013	1	2.07710405090024	3.71677704194784	4.20523768185137	2.96875630149191	3.13930056505755	8.83007059232407	0.72818690726963	8.03032123098284	-8.62061089374934	0.848560272758358	10.3509280513335	-5.89289178148958	4.71824802444326	0.0564278889280905	-3.08752862673963	-0.703104450821094	-1.13397454651044	6.74080970861485	3.92701940300977	-5.38448169308483	15.9844353464674	-0.349482315521867	5.12445492487467	-0.49436077314475	-6.42276067855617	4.73677658210368	8.83772158512084	7.33398699424719	-5.92654095991615	-0.0927734881044752	-1.21932743573097
183	1.98628330672885	1	5.25820313864798	1.62571255146981	5.16993238028686	5.67307834717001	1.25186090689659	1.89655592904144	3.69806000886722	3.25137166472099	1.51969196574225	4.12280248218416	5.21947621993804	2.07575928091544	1.8105841660131	1.57946229704477	2.35640943346813	2.29917799191113	1.07749490117614	1.27813120731502	1	4.43699181581929	5.41401335131815	2.20403101282127	-0.703700027807316	7.81479293724538	-6.76857502876745	-0.685521555995158	9.72795007357343	3.93304782172679	10.9649655832042	7.0859384174821	-0.000296043361262942	12.5627107430464	-12.6194132280887	6.09363639739159	-8.62656666167499	3.12350809515007	-0.188009785683836	1.1837629253323	-9.29880296418979	-6.19399955543537	-10.0441409367779	2.80228473794526	0.241134169509197	8.41075275405508	5.66779462502445	4.76080926513942	0.287767920866215
184	6.27888343557864	1	7	5.15629100825334	4.39695177538225	1.78961861046773	5.02801003254502	3.2828749932049	4.98738228562123	5.85112879991161	5.5902678026239	7	2.92065551700584	2.8147970134024	4.0679397045128	1.35234165346717	1.18770552692769	2.47830730286584	1.97031467668309	6.71802999022943	3.65232540220969	3.07153236503468	6.23649712750955	-0.28360123477449	-6.76990567126752	12.4336788147798	-3.17546772126857	0.690665453460381	7.26689564947199	1.35253975490498	3.11623510940848	3.13933600811202	-0.570180015719265	3.82731689032972	-0.816850844120159	3.68912772146577	4.74722886174412	-6.2757797390658	13.9302839921385	0.821078298749925	9.32657350696845	2.84932925352086	-4.57411197963295	-0.470256992235004	2.67453132775461	9.08671127763743	7.2357883280023	1.48187470409874	0.754423918688295
185	4.25994718175359	5.69384561229293	6.33527286468607	2.23135746372514	3.81984876467163	2.66828009166404	3.81834764454343	4.00516300922344	3.59316933915852	5.23988285798172	4.79402425074422	3.76210397665217	4.79894310245435	6.59073499447954	3.06346882000719	3.07316853185656	3.71824011914885	3.13540245195853	6.69385352746033	1.17311020484146	4.15283464640178	1.55200113182591	6.38540000042371	9.97107527692655	-5.76533373942486	12.7496277840882	-8.23190152228319	6.11968682535352	8.67978108425023	-2.02712272455496	8.0696646189274	-3.15858166769588	-4.75822770511388	5.61617202593447	-4.18132569587026	5.61978586562607	6.16898656441756	-6.64592996661179	6.475704073532	3.54446470527901	10.8828595612668	8.73159218257987	-14.5408051616929	4.38812930467162	5.72410355766357	2.05174254384497	5.87135510796493	5.90461786975172	0.281789053102519
186	3.7949125856457	6.02269135793415	2.76998382110419	1.39706815787149	3.19604260030148	5.8044653576242	2.87291487016402	1.03771232356792	3.02923288621364	1.68065528072965	4.27740526331364	3.32814957993588	3.65387383586142	4.42946743215636	3.88929981137401	4.74321361874775	2.99418719400039	1.89404710485019	3.36162891637984	5.76633798992982	5.69904258245452	1.05182507411709	4.83041297242972	0.583636790106163	-0.533039136117111	12.0405588806641	-7.03243085459797	-0.421696417795235	6.78160317052554	7.59658485652583	13.3792282415888	5.79394258620883	0.752872339539834	14.4103342726454	-8.43377104925772	7.11694483148465	-6.43600338349959	2.77637934425089	-1.47450954981155	0.493542821620135	-6.50643942213055	-3.37902226900566	-9.0655068164217	3.54881859122878	6.96152363890574	1.95051450851201	3.84447506680709	4.2027609551039	5.83742883619192
187	3.86459129130246	4.56863179171412	5.71042509092261	3.14823540825012	5.41370427694601	6.24120517269045	3.09294281301025	5.45865747358797	4.82337454149535	3.4000789289788	1.81433235228766	2.74290019920915	6.58488367739774	3.79514177720898	2.63666418043692	3.03924950640569	1.6312356696904	2.43603026617609	2.21300076095194	1.87724692571293	2.72581358113312	1.43723645791239	4.01581807726834	3.44053442578113	0.795685204315406	6.58170195059586	-10.2341146973545	4.88545902262055	10.5178641815326	4.79385590697272	13.0481715149595	7.83740808845718	-0.227410171226853	7.67932647195219	-12.4377681790418	6.26297552114086	-5.01714785378486	4.60173844322699	-4.78758395947767	3.98178325478515	-11.0041016986711	0.118832323809008	-11.319538059678	13.3930196845961	4.83674972434842	-2.19805899623342	3.81150060515556	1.01355819966651	1.76858279167222
188	5.83074762974147	6.77885760117981	4.88243502418528	2.4666436489401	2.65075169114121	4.6443445384689	3.99133370024664	5.13867093219646	6.01578659573359	1.40081520572505	1.16518091005205	7	1.3494020898804	1.57884865542094	1	1.15053493326104	1.05996282524827	4.76195734094284	4.34069580766807	2.93070210168123	5.71090538688673	4.81090182562899	2.99251471363482	9.37969793387968	-2.13329185980781	3.03065408268775	-4.28710636289667	-0.350858447669521	9.34638173417253	8.1365736638618	9.02242271677219	8.05841806957982	-0.053698641327878	10.5633232819629	-11.243640190003	-2.15209408797987	-9.73680024379609	-1.31014176609166	-7.14191032671493	1.8823978808937	-3.2057773946741	-0.401415128710371	-14.6482758462749	3.25077058458865	5.84414480335081	6.20257811766237	5.38603964278667	-1.70850057863164	-1.08725007193893
189	4.98330134797789	2.77251319931207	7	1.5501551781986	3.1073905373204	5.09532336800399	1	1.36005519903127	1	1.43072911412191	2.80231570839891	2.47077213417228	1.02047423191899	3.01747455300536	1.76448588391652	2.51343110891011	3.58140157491581	1.58036622381822	1	4.84812680967123	2.97118498148	2.0682535917238	5.19323508388256	2.69902625332606	-0.336009026903055	7.24629863921409	-7.7352274761101	0.549558597749041	4.40846702343162	5.96250833074262	11.8047038750162	4.52784368473112	-4.82168678048668	12.1628264673586	-10.4896174132279	5.85745596027704	-7.60486050897899	4.16394389718205	-2.17346692993702	2.27097959852063	-7.75089973751137	-3.84260014608195	-8.3952122336343	8.65537929862243	7.97204939782886	1.20749987447203	-7.76266556237865	2.69400682257849	-2.65237752028952
190	5.80902605538136	5.44144533663675	1.49759215327714	2.25689871100793	3.06994816849383	3.03587598120535	2.04525875904092	3.94390020420651	2.12569366223499	4.06468006755168	4.26800952839344	6.63475073674794	1	3.0980057367104	3.15452075803743	1.74504071141795	1.77296241604095	2.85322129583444	2.52290273700136	2.43725509091176	3.14265447849107	3.72270422574226	7	12.0024373653404	-1.55395203325223	2.63133940849471	-6.46622134089595	-2.48094578999781	11.5313901984228	11.7594158907211	9.68600579778764	6.75897736666023	-1.78266597417834	9.70935654804413	-9.29274678057283	0.781757508767601	-4.37938907865636	2.9747170928873	-3.88933940994092	3.79579699490816	-7.82475681202965	1.20164204145061	-14.350438137346	-0.941895277624734	3.70320686091573	9.99723580893052	1.66696045260217	-0.252488088158267	4.92075803473336
191	3.08281348332055	5.82203775368688	6.78563058243144	3.17720155630895	5.03364786937679	7	3.35762088781649	5.56482786550541	3.80512630446463	2.73647946665466	4.98539678656213	2.31355600286174	3.96067780086422	3.87505677090462	1.44286686145288	3.9608117316204	1	1.95156275202444	2.21945334869824	1.23908141742597	4.82117565180955	1.49749573872224	2.56211001921067	2.68154612559836	0.555274884679555	6.9623850186137	-10.5651752803151	5.01476575876257	11.0221936742339	4.87391708763414	13.139442275333	7.31535689196406	0.976730241382612	8.61447682451953	-12.0940159875324	4.95736801863821	-5.23946923440594	5.05400895780138	-4.09614003852256	4.63359014821849	-11.3268838441972	0.583483688671238	-11.758226588623	11.6468649136247	3.12406421048206	2.79009739880018	-5.44068172836144	-2.92652739288342	-2.79122017847209
192	5.82988668735673	6.51164078560435	4.54973009435377	2.85121059300563	4.12224622752561	6.39204829141166	2.75917558763509	3.8708299964499	4.36574086213665	1.65809071406308	3.74272127045653	3.90027901455995	2.74632477056086	5.72028501724139	2.81446545313806	2.01617820627887	1.27971621938247	1	1.4048101773136	1.2932841112284	1.00885948638993	1.38721123222315	1.94226298625134	8.24694484287756	-2.28733947480605	2.25776609749173	-5.73582646315258	-1.54922456219948	10.8716676923562	9.57266148689417	5.51214282204412	6.33748901556239	-2.64099370345826	6.88642270227302	-10.2122632536181	-0.161280043506338	-7.67310871870256	2.94570263670463	-4.14292884550658	2.914848153125	-4.66598164069824	-1.20616575848633	-15.1581259796124	6.91533214104786	1.50981212880201	6.6283398393696	-6.99332009682923	5.39602874438559	3.53507935681304
193	6.24094351074469	2.97426197289515	6.21915708002328	1.05816929434904	2.29052666584873	4.74318043315534	3.89516310907903	5.81148853339693	3.57576869737928	4.44573768924243	5.53209297147265	2.82283675223193	2.71334217114065	4.34769272806505	5.01285231026835	4.73755339150309	6.89035262010361	1	6.53905071990257	5.02641642164033	3.51550384603649	1.92910805323936	2.4777375792188	5.97387507942407	-6.19138395126876	15.9311789520624	-7.32344165301181	1.57347256294066	7.83646579167629	3.77980080636224	6.82102435397896	-1.29434275642464	-2.14648280349231	3.78608533266562	-6.58094622999056	4.30959992922153	3.45529800923762	-5.02096934708533	6.29963663874456	3.81193884465536	13.5426922427752	4.19326706104178	-16.4689034072317	6.9815983684819	3.15103770192889	5.02854819446133	6.35924023720153	6.26204884444257	5.9920643074569
194	6.31452988217602	6.92120486424976	2.89053792777979	4.50810305634175	1.85658401478596	5.10116280812672	3.4002006521429	4.42545791698922	4.10344545617281	1	1	2.59872863152744	2.85456037007047	1.99011757948113	1.20646789726982	1	5.6596145990528	2.27679369004512	5.82595806159585	2.72696526080915	5.32337021073574	1.77420425579402	5.79818714928434	8.49794952626008	-2.04985295639364	0.985769511790444	-7.52862214816595	0.446964262965206	10.0366880102462	9.09051809274475	10.9662729330722	7.4486069738135	1.20897234820066	8.12438615259127	-11.8400274719312	0.596390950408447	-5.65286432852826	4.51975217327685	-7.100643390772	1.36655327707716	-8.50841854602149	-1.11002506989574	-15.5492309642678	7.91281325056094	9.09399696056466	-8.67461725300497	5.3574722654923	4.33530044475358	1.28433136433231
195	1.73888524004301	4.47935155198626	4.99916419116691	1.46998087374423	6.71256888922219	7	1.90092553945939	3.54727680378876	6.3289743932648	2.41944052202042	4.91947509387266	2.10741885250071	6.56078376740551	4.81357670389267	5.79268327671791	3.86811048622851	1.05567996728668	1.3707212473536	1.43196460461102	1.5619844552127	5.07076545193754	2.49182408776156	3.3807090479464	-1.25657466559069	-4.31523591946154	9.51287301421086	-9.27901309251904	0.21351167858099	4.43315675194002	7.51503046910892	13.085772482671	8.03820833737588	1.97965150210307	9.77863209698926	-8.58397404293479	5.325010202841	-8.92404057145634	2.5212039173282	-1.50920285188067	2.52044809119612	-7.52131777261605	-1.86579840450066	-8.11478150406767	4.74003634803787	6.86072144190875	6.31234743086543	6.93622701237815	-0.636454092261345	-1.22239925849181
196	6.6194076177104	2.5667978278021	2.61965307732581	2.79443819871135	5.43861680957577	3.80646203670221	4.04235272103051	1.92637067689274	1.78140687183145	1.98801412040013	1	2.4794536008507	3.85191032696107	4.87069474410105	3.34224227180381	1.81538023172533	4.53658010028775	1	1.87095574854143	3.99126316636197	5.95950699983139	5.18840075080042	4.69351360784036	8.76214856931041	1.35079724830487	7.25231617733619	-8.56752359245586	0.350082615891788	9.62192020099726	-6.61530884848421	5.08497668638251	-1.56581146002259	-3.22209600092734	-0.120377664969215	-0.0411419678620866	6.68516035948445	5.07496482246108	-5.42640957674184	16.2545473650222	-0.219921119056904	4.09089585580344	0.728679323505154	-7.00561699350169	9.54408469322927	14.3449406055799	6.98321316968201	-5.44166712597393	5.08941044558167	0.045030951238307
197	7	3.44811191442725	2.11633276795455	3.49660256676742	4.636404736261	3.13153703975965	3.08230898527867	2.67737302504923	1.65714317591265	1.1819672649817	1	1.62654869483457	3.89216124215712	4.80639344460097	2.17140406252528	1.49601159360608	2.10926868935441	3.21872647591205	1.15512131209769	2.22693897439469	5.53888286606561	3.96073331139775	4.72085790343781	8.07813521894104	1.0993374863968	7.14093554369761	-8.95889508792446	0.234547249392786	8.97555708702681	-6.80994978062998	3.39206874625597	-1.00228034819448	-2.79197534895795	-0.535209614000764	-1.41698249618724	6.9715712584825	4.44150516852989	-5.47590214742681	16.7368934761215	-0.782402249794096	4.56984300200415	-0.861222002651288	-6.6672428558902	9.81309775280671	9.56835605016695	4.27663195829822	-5.25077639918687	3.91995246102346	-1.40184428877893
198	6.15149876779322	4.27578001812463	2.51615627837935	2.84100197419087	4.13852023376873	2.97422245037773	4.15305141660661	6.08643979517762	2.2626056654739	2.76099327106835	2.33218412791156	4.93546052630165	4.67023166711359	4.99183406553098	3.18505529601694	2.03757954510823	2.26613755937899	2.11273950384858	2.13227490589906	2.88564689005084	5.81095724844368	3.11914614551182	2.22070294217883	9.2295354857728	-0.348612336832468	1.93345670599892	-6.13445961693634	-2.8536000164308	8.87535809119778	11.5711606037166	8.17928444690341	6.02967443262523	-1.64236858520747	7.41043617909962	-9.09564908132457	-0.577437238950388	-7.12976208463169	2.54554773065089	-5.94576936834289	3.84553688903262	-6.78980948170966	0.394387827683625	-15.8871023511464	-0.493859591407543	-5.15069148210164	3.9753944215665	3.21156712556541	2.0882690639488	9.85765947713688
[truncated: 74 more columns]
