# Supplementary material for: How Are Mate Preferences Linked with Actual Mate Selection? Tests of Mate Preference Integration Algorithms Using Computer Simulations and Actual Mating Couples
Source: PLoS One. 2016 Jun 8;11(6):e0156078. doi: 10.1371/journal.pone.0156078 (PMC4898694; doi:10.1371/journal.pone.0156078)
Supplement: S1 Data — Newlywed couple and agent-based model data analyzed in Study 2. (ZIP) [file pone.0156078.s001.zip › S9/Euclidean Model Data/Euclidean Couple Population 11202015 0523.csv]

	trait1	trait2	trait3	trait4	trait5	trait6	trait7	trait8	trait9	trait10	trait11	trait12	trait13	trait14	trait15	trait16	trait17	trait18	trait19	trait20	trait21	trait22	trait23	preference1	preference2	preference3	preference4	preference5	preference6	preference7	preference8	preference9	preference10	preference11	preference12	preference13	preference14	preference15	preference16	preference17	preference18	preference19	preference20	preference21	preference22	preference23	preference24	preference25	preference26
1	4.21808643235167	7	4.68644913755653	4.9926533968355	2.25235720554904	5.73492478052097	1.73230003455938	4.82337029638155	2.67780248991541	1.35065292782979	2.33311834448794	1	7	5.64200290601364	5.17991788733207	3.60653554086706	4.31567458594233	3.60387805593915	2.97046831750658	1	5.04268546079571	4.98721784260728	6.08591101357966	1.36716485012308	-1.61786618076394	1.7790385749805	3.72562061754162	7.996194935308	-2.03728475464175	-10.0770040409726	1.45295105833635	5.91035667336449	8.96943445619923	7.09512950843501	-7.41876214963766	4.84393638638206	12.3571498730095	0.894121648011548	9.99053286363798	4.87050091662455	16.2938181521691	-15.7695304405282	3.81244255950563	5.45351543156996	0.554297791992132	-2.09802847356149	2.67548163380491	1.06358093304549	-0.386160126084674
2	1.40182230073913	1.58215967606899	3.40388680892063	4.30748960016	2.33895665948272	4.49574027731098	4.50269025790262	1	5.38587118204362	1.3508990447412	1.55493833058917	1.50782875868385	2.6223969564187	4.77520959370685	2.92525810881082	7	2.66435921264874	3.37058612430573	3.0807074564651	3.28110931639351	1	1.60451978200075	1.44775605902541	7.03168311267153	0.233561046400845	-1.21248252796683	-3.7274090549629	4.4177026718193	-1.62931751048816	-15.8903350538679	-6.54145534904258	2.67820197107337	8.29548958007763	11.4288477569671	-9.42153212214564	5.20940273604838	10.0612045867788	-6.23804868245662	4.1136709787935	4.46042331560978	15.837885159113	-12.2098587339784	-1.13356328484678	2.86082944288628	2.48312598390505	-1.68571119547863	5.02119864020934	4.5982308811836	4.39047514675489
3	7	1.09835425067993	6.25821672637703	2.73413693796154	5.8360593158512	5.98013953655034	6.72514251129323	7	3.04807141612	4.98924623352461	1.14062435288964	1	1.92933887286539	1.48509613157095	3.91748662965895	4.19751107502203	4.92057923121946	1	4.60897444143123	4.22111025327508	1	4.99846139033192	1.37261342757537	5.64304595658297	0.83188795334129	2.37781955666757	5.82335473343604	4.62028249123574	0.470510393545852	-9.54642992444189	4.43326986472893	5.87222076857141	10.2657099827844	13.3390284582842	-5.42918082812064	3.25827651890423	10.4214551760666	-1.36343398668609	5.46451954812658	-0.76758007209588	10.8591903354822	-14.3866558624814	-5.75258500601654	5.6435891716445	5.40560492462924	3.70842837272299	-4.68865729541534	6.13934427940067	-2.64460796272712
4	4.2112708545976	3.08782249441289	3.66790960599253	1.16848016206371	5.5824446702275	6.53269168030433	3.87613277001777	5.89137022609966	2.68041973902809	2.80100866088337	1.37729909114486	1.26643579012088	2.04184463459692	2.87419587834127	4.33592317343467	6.17207932412699	3.92526094206449	5.18122345341486	6.60396994720084	2.12946155076451	3.13515885032249	1	3.53931515629873	2.73977631129305	2.49415984228066	0.517287765103289	6.41254135785474	7.74324246087382	-2.94948758426075	-12.1922667276279	0.547027934730008	5.4173083847245	9.03268959351537	5.99622371426984	-10.8070010573936	3.69289545667973	7.67074310849803	-0.648951491034655	12.4685127623391	0.68236928355948	13.1780132902023	-15.562645269405	-0.246829830730275	6.38753432118724	6.78624237831691	7.61638791904196	-5.55285828757913	3.15845585643104	1.44773381348337
5	3.1315562962716	4.212354222322	2.53542624729349	3.37760062103462	4.36574295170005	7	3.2560756749044	6.55464258766877	4.36814265730113	1	1.46870055087729	1.53968219092548	2.56580281557121	4.76326819936545	1	4.63077796748202	1.54459196064511	1.43884933413838	2.45973693263694	4.7801597861395	2.10661834837657	2.02694545965315	1.80110049299783	4.26677968056197	3.86205625115367	-0.115902059307488	3.76901064897446	6.75377403361219	-1.93423629953988	-13.3421430057044	3.08669495483899	5.09453802105301	8.92178665299565	3.79972542146797	-10.0432789644643	2.25108294102509	7.86993139024983	-3.54805769659472	9.54121248372442	1.57134840483579	13.8070926022612	-14.7203261663506	-0.162054599008787	5.49903381933785	-0.270798064824282	0.100511740817707	-2.60025121733953	3.69989690101483	-0.899630202277394
6	2.24617916409623	3.99241503763099	2.26741450833062	4.72464097137262	1.49337635106131	6.5724257366034	2.06865079420834	5.93589451784252	5.55541669460684	1.21329001508007	3.07611274718708	3.66593089735695	2.93620509180838	6.24051490813394	4.23880919912397	5.61902121576351	4.9432163505454	1.12444571439912	1.05338818375798	1.49678722484684	2.73353816284022	2.39249312025447	1.41061091101499	3.53782296625319	2.50340690194147	-2.44053332347479	1.78617119879108	7.7321412490926	-4.23771933944685	-18.5497549546481	-6.11040880359961	8.0996698293657	4.77051999013188	9.66370585476335	-9.52921684132506	3.4367233533521	7.88077819698187	0.958084691031363	5.0465033047163	1.42658764706044	13.3842199618935	-17.9645059834488	0.219565836156363	7.77045994684573	6.69971707366177	4.49883384753005	-3.058579501733	3.64071473893182	0.801278088479637
7	5.78010378465776	6.25235601164975	4.85589361773919	2.13928229101907	5.36953270956849	7	3.70965505955139	6.79912703731499	2.91233341333579	3.50770207270982	2.62618002022733	1.41036111733726	4.91523236071957	1.16434439671554	2.14275544091816	4.3739458384708	4.58128687489434	1.3306951026294	1.87096784492301	2.40764239271721	2.00426224631533	1	5.41103038180944	3.48839261853452	2.922743918596	-0.338096178296492	4.29201150701977	7.7288929151788	-2.66531026260222	-10.9798117010193	3.3883955115721	6.95293656838272	7.43830863355417	6.70953605227381	-8.9629984456937	5.40478324454462	8.71970191241596	-0.348117934105344	11.4139096171205	1.51420753715074	13.96443877083	-16.5694836645881	-0.118281816876634	7.2532365673736	4.49439929908693	0.0863698336665278	5.08969814924761	2.92925126012793	-0.710852600446018
8	1.97373947694522	6.37941652836269	4.02115088179836	3.96352616230429	1.39926094443517	2.07899922541088	3.04159383849144	4.68562575335808	3.47445779890957	1.74667048111115	2.23915598728136	6.52687523967635	4.09463914362877	1.74589020484943	3.05777075993302	3.89552921180231	4.28218875300965	1.18935253317373	1.57319916880118	5.65843660051188	4.39707621259845	1.96426250834907	1.20849044292457	-0.502341048127337	4.40044134472544	-0.288753215275988	2.53863553751268	7.16649622928857	-1.88766939839151	-7.71303678163098	-0.679041846432503	4.01041531830311	11.2050984230793	7.36810958357935	-4.06415853186743	4.72020757151411	13.7415892039481	1.17172304924472	12.9862367866692	1.75216411631266	10.743865756842	-13.9736560818765	1.29905268976601	2.34123400264257	7.51798160672202	-9.67801951655	5.18670964093856	0.713842850228968	-12.9905155500504
9	1.42293993752929	4.52300163535466	5.98061364275214	3.44521090898284	5.3460537825329	4.94539160145843	4.33865632696298	7	5.68603446270856	3.48278393730774	3.11215049668538	1.35379168038549	3.67090208205879	6.02715054388367	5.5093046914222	5.60754938684955	2.60630892564208	2.59254678056355	3.8048111354993	3.41774304077503	2.10177861392709	2.70781474944914	1.06587435249341	4.64591265786423	5.49114898055026	0.93004956165744	3.16163463577194	6.49040494075945	0.295598042543921	-11.218305579833	5.6812056731691	2.19305220476206	6.19806774317215	6.52941004903091	-10.6664097123128	3.4642271440567	8.97151854836052	-0.767985070524468	8.35064847830839	2.35094836473541	13.9873041986101	-16.8033319243235	-0.151342997160954	3.64242469924079	-1.37965896859252	-7.35492454783657	1.10151559010069	1.65130545391252	10.0720258470613
10	1.84046130567695	3.91552005330825	3.42667529474655	4.75789070563814	1	5.98389755418383	2.07819352581307	5.82157092371175	5.1786429517701	1	3.50161539904291	3.22831073973457	4.24851585265339	6.54271038881038	5.15296106644695	6.81130606610422	5.01872672867327	1.55109493910778	1.19174119049671	1.30065576531345	2.96107274688188	1.84907141644927	1	2.96075514366007	3.04744093851628	-1.29997643775511	0.917077248896556	8.30990816973388	-4.36849388212319	-16.9541984861173	-7.56427928797086	8.687480251583	4.97614326915088	9.53147069289799	-9.65657975037572	2.45487437636482	7.95959099858881	0.263968594921792	5.53014821282374	1.98161501567312	14.7782310963103	-17.8726560315678	-1.47118224811222	7.73330810077773	5.22882076566825	4.55045155516521	-2.420791371426	3.05900075845001	2.54196552148124
11	5.71328642498387	3.02394197108939	5.63097196913396	3.90415319472253	7	5.56547879636322	4.795129331808	5.18244365666094	5.17267054224441	1	2.38493333442686	1.455205743996	2.94952206070261	6.15518076431897	4.85775230552679	5.49473826515076	4.09812799436387	2.34403862181974	5.25652124631362	4.79133963261719	4.46585749601158	1.5920236983125	3.35361988164866	5.57793254012576	0.903785516159512	3.08779526799551	1.78500537011681	6.01987105817942	2.98399964908145	-10.2371537954821	1.06367254754091	7.34815284636478	10.2405244365141	14.3150047514067	-6.74252562310138	3.06584111317307	12.8061715914096	0.117403147426374	3.98954626907731	-0.0156129566948063	12.4186090780616	-15.9368948390297	-8.79946803380202	7.09329978194799	0.28862596849163	3.82226776395456	0.0514755957150563	4.33502464192448	7.09273159154357
12	1.97372888566196	4.82997188759284	5.45262750256709	4.19577544356331	4.63957727059725	7	2.16381646312292	2.64130234817692	2.2824772000785	1.38297747999471	2.51274683936759	1	4.35249522057418	7	4.65471794813149	6.60954258782821	2.21196277861363	1.99354662504931	1.7278248153562	5.08410118612164	2.56975210501838	4.05318082944733	1.03986191078059	1.94721966849935	5.44575710123768	1.33389209339756	3.24632268267255	7.09627473915407	-0.778851478057964	-9.91591279956516	4.06324042618025	2.88359757331263	7.65149883776497	6.60094787969326	-8.82999137393968	3.18228161157571	8.17397122754256	0.336652535113284	7.46184364638997	2.17599862768516	13.3502802521579	-15.4182131331891	-1.23375384462977	7.57757705113236	4.01864211884977	2.49349885481132	-3.20734425992073	1.78667653306488	5.76063548309593
13	3.91844708131022	5.95827382866083	5.78112501763372	3.75048820881217	6.33621110545574	1	3.28435657515465	6.45566741043114	5.97011408128462	3.61086703530446	1	4.00373236321677	1.80028456096435	4.73489964796585	5.63592700667	7	3.15101720146655	4.52357103486384	4.02963789495126	4.05921623624015	6.02297952827096	6.46856479234102	1	0.751406743603098	8.62970129295443	4.86046899105885	4.05124094158024	7.31388143230935	-5.52048097302089	-9.68244382151922	1.63502403374351	5.47925782948873	7.80297021714246	2.38819002499765	-8.75508370000198	6.21077153401998	5.92039200205008	1.31418288962452	17.0207281412185	0.676268368580038	8.71923668545928	-10.8363026759681	-0.755155315122891	3.33566001807683	5.44262467462825	1.53468959343456	2.46973466156166	1.68209041121287	7.93898128377904
14	3.22022668777047	3.85511543312454	4.93592475881951	3.64542139074584	3.34473032874104	6.9795475637392	1.85540702614008	3.38745691431315	5.00429746759887	2.40313629842876	1.94608842328376	1	4.87329846174028	3.83132427714544	6.30872487064265	4.9243096235858	3.50719577978058	5.55877648712071	3.36569015659282	4.7979398444829	1	2.88812178791763	1.84202647940874	6.18869503650597	0.875518770535646	0.834353082504993	-1.46112428877344	4.04142626423216	-4.60208979995699	-12.8753336805852	-5.32628683757585	2.67051236789521	5.79191057985347	10.1093469357895	-8.72854362272056	6.08390696726388	9.17339669295009	-5.66757322781752	5.44813066704588	3.36993869911628	15.7712126921764	-12.045078004151	-1.51759430935921	5.53342457204364	5.33713374653529	4.44507649012487	-1.49755828356974	4.34306274512227	-10.8253451055483
15	3.74364806324019	7	5.48850435189279	3.9479506165037	6.89133283119913	3.37064749905264	2.48969267159496	4.91756357801978	5.40306584190663	3.85097166382872	2.67797762895619	3.42740042489085	2.06594825683149	3.99749001020535	5.67233367690698	5.94028197079546	5.24876592413692	4.81057767326485	1.7376082131684	4.20057690062704	5.74403754933768	4.4017065500038	2.16763749912859	0.350853456993427	5.99569376993407	4.64227823909672	5.43581728375204	7.99752140641514	-4.53768539375414	-9.8547538229186	1.05207499717419	4.36260608965857	7.058239580555	3.86788898429179	-9.14953515550069	4.53412217856585	7.34495138817243	0.646878835998309	18.5586449713899	2.09512053105974	12.031274717329	-11.9490681899715	-0.108808175322143	6.40860641232058	-0.0149111855141616	5.63510475184864	1.96044845952503	2.18436639736134	9.74791758743886
16	2.592033173859	1.86976145175386	5.42818584966248	1	4.08006505487171	1.45912089943248	6.30037476037868	3.30649397979608	5.17287691863156	2.23885522961789	1	3.4966480236174	4.4367057027789	1.89645611430308	4.5430812842015	6.75246412567206	5.11461339907919	3.12817020865673	1.00568266758855	2.88662695906728	1.61333746297385	3.28961113231624	4.59520227861076	5.55912316524086	0.804887764815432	0.359881206823593	-0.837640442086429	5.39549358323295	-3.83896650769778	-15.002156587147	-3.96967768479947	2.31902000526557	6.60749642918469	8.66749920718722	-6.26842376682859	5.75798155437161	8.07201017044241	-4.86574163023842	6.64384108234795	6.26924653774508	15.5883589720358	-12.192249782178	0.0337911622554367	5.16288844395803	6.3524784145448	6.52992975076415	4.00200844118195	5.33985609294932	2.24327577478563
17	2.68103733865453	7	4.42469853633963	3.89655355290368	5.30850159246894	3.70171627100446	4.6941359387345	3.44440567950001	3.19880603862823	1.1252216514922	3.72084286442524	1.721658734849	4.10445294327963	5.2266879611704	1	7	4.73345105731557	2.74535360960306	3.72100600013541	3.11172955423059	1	1.07967009596256	1.6882348214381	3.02981322505283	-3.81241255501449	3.05770609917853	0.772850584627925	5.40627249434575	-3.59028739913137	-8.08339228445464	-3.90681906128364	6.81876013073742	10.1472789863024	8.87763009055807	-8.23600760051124	3.5140385887774	12.3620521651884	3.36640651883912	8.04069712337718	2.98468051670438	9.25484002457306	-10.1382821754329	3.39644952564249	3.81720958664829	2.5257115624136	6.5194154412549	1.93674136533802	4.61643425782867	4.66034488903597
18	2.97282766720133	6.46699904794132	3.86412931466524	2.56367092415057	2.58312275879419	1	3.68958003663733	6.26104823402613	2.11824243978411	4.18116029384061	1	4.34683142149118	7	1	3.08002085323107	6.69328844752751	2.82833276939781	1.77641380869446	5.49916006792764	2.29231051944763	1.95523429814032	1.22974450749784	1	3.11442635356829	0.430585496001632	-0.641179290710977	-2.68641340810467	10.6915740748276	-3.36446420907341	-16.7348919718703	-6.30035476955498	3.90555401954327	4.83357603062417	5.78592731598951	-12.4944605368787	3.88061434137034	9.46339621216709	1.0267325101574	4.4782299626783	4.64608529053069	16.9694575775268	-14.6917531717218	-4.00213907280544	3.72299314001903	1.48972649918903	3.4832289400137	4.28572958259292	1.74412875041144	4.54582142848601
19	6.94123981812221	4.35202959061569	3.37314915078583	1.51714607041129	2.49361963781997	2.89066608251683	3.40236103069653	4.05472734307812	6.44376865599333	3.69776194786829	1.15646391504953	1	1.23236120908501	5.55100224956206	3.61313650135333	2.13460777176409	3.3014784389325	2.82952944790815	3.32013394576641	1.2954473990112	6.70230154714554	2.02342839962169	1.71900151745077	2.43033895003186	0.43084529506967	-3.07324219177436	0.889037588687381	6.78933261191921	-8.22813870418474	-13.1794076636766	-2.03280228205346	5.2899618144946	8.21656338430563	10.2214711378461	-6.62858563428691	6.40207616430333	8.86879839375732	-3.40446677877674	6.11413746729186	2.03379946192699	16.9138488621645	-16.0763421625277	-1.16758432027215	6.27327317450225	4.00663952699919	-8.11478769249368	0.366039190617197	4.46504459455663	4.75282680158643
20	2.81482893740519	5.56977466257857	1.82205306941387	1.14635843568193	1.25774740927913	5.33368113478562	5.55679232346819	3.56510145976374	3.32499667107277	4.72149663832059	1.76613110300382	3.12122941690616	3.4423936573615	6.39590668806144	1.48448716950902	4.0949249262674	5.55833707853256	5.12893284352435	1.83313621839272	5.06293954234193	1	3.11789675961717	1.21264336860329	-3.1117887724348	0.403757954190712	1.42094912832411	1.96524758275453	5.34944048674358	-2.94480790040388	-10.9068185885947	-1.96332034833975	3.55236060237591	7.91742788363868	6.57744163616628	-9.30994381531123	3.54158393480886	15.7093472847089	3.43577774637235	9.42254671186067	7.47504563290841	11.006359152913	-15.0268098109594	2.0802721259971	4.19686876570864	3.75624280988397	4.47127424681744	0.0914081332746342	4.25323981310484	3.29584391260038
21	4.32404370316213	3.12394671731157	1.40090061791372	3.24615520084715	3.28993949810587	6.72205151924971	3.65695722272278	5.23541405829505	4.46193274230258	5.88533692262608	3.39835491498792	2.86460034196846	6.4044238226974	6.18526288741832	6.02931500739231	4.57647420025064	3.0021534870841	2.69492894139382	2.60198396110687	1.37202135434151	5.25700220073841	1.14918692451421	5.46674678170405	1.32951240187891	-3.4183086673431	4.62221229656267	-1.13722883371294	4.23756447451148	-3.62421099102843	-17.8703876583724	-8.19843927183221	6.54126803304396	6.02659455660072	7.68880299903546	-6.95952864659137	5.93998968013906	12.0876596309461	-1.06407625981781	4.73288782128945	3.40366950712078	15.1577518303951	-15.7167046261655	-0.247839233414883	7.62193656284786	8.06655186570545	1.99420658833381	2.68314931502952	3.40968124493106	2.60169279404024
22	3.89933611007851	5.91978190619153	5.80433913670957	3.20749263269645	4.31094773759411	4.47575709109088	2.6129021992302	2.93177424069363	3.48237984320457	4.15234535441909	1	2.20790303103058	1.68622516187757	1.63716992268198	1.30731792494582	7	2.02072097351678	1.49702955985436	1.312524866662	1.55312893414591	1.61592373229192	4.09476992454572	2.12298908405721	1.08197079102734	2.92501141781295	-1.07932439441191	6.61335470641622	8.4322923566697	-2.46697231906958	-11.2476043625777	3.40603475079823	6.21679084533392	8.06065461266073	7.6746975567958	-9.89360791376865	3.17717149409718	8.52756903434814	-0.872542219474578	8.47121770104478	1.16220380686371	14.548202196018	-15.078435284324	-1.40419454711206	5.27487664544936	3.48893301279016	7.07680195394572	2.04951355266909	3.90287929944033	0.51602359764869
23	2.89393130378631	3.43423222784348	3.84017885701721	1.32252290806176	6.04754445299451	7	5.84291475196033	6.37199894812976	2.21558940609609	2.79302327531405	1	1	2.42731784304671	2.1171377016448	4.39303402092502	7	1.68199289079786	1.8935249180136	6.27812689848709	1.64238788949088	2.41428340911393	2.94583939203418	1.10732466893877	2.45362449227238	2.50221207222226	-0.911383711434941	7.11229938267612	8.13503588037142	-2.29086154161165	-11.8992724691936	1.45159062668516	5.91059139573575	8.33223186246315	6.48196751229574	-10.9428375302839	3.49764892589812	8.37370600499158	0.226114827274305	12.6175167290118	1.30498677180344	13.0452107439328	-15.6238960602156	-0.0720891102410199	7.42094625218408	8.01225509247116	3.22374843170235	-4.83308330922222	6.56486486321538	6.02423796019444
24	2.66836234596877	4.57874545973011	4.74805916257849	2.73055279148743	1.28072926222752	5.74482270994457	6.3727145766131	3.88876961992929	4.52756414843811	1.86246525274802	1.67422206628911	2.67130180998342	6.14986569723016	1	6.81414476158133	4.13749378124584	2.84231339066956	3.27890974176157	1.0175017727331	4.07082497816181	2.82227302712086	1.45515574601992	4.21659967120357	3.87332017010453	-0.144014972345461	-0.0309561477411447	-2.30637069529694	4.05296461575404	-0.24697473318914	-14.4054592353158	-5.39126075547213	2.59167608170036	4.47065100093401	10.2323134422771	-7.5378541019909	6.21112625379686	9.39305746864729	-5.19861633413941	3.39221723694673	5.93812977061065	15.7682814679793	-10.2311171059665	-1.72694045160769	10.2176373427569	6.97208727605672	-2.80138176320108	1.10010927757086	1.02052328659745	-0.64780347460026
25	1.56674970389643	3.87100028779385	3.1880856541541	4.89500175176455	2.95317531363665	6.60036046495647	4.24090747687155	4.9133037817726	6.10279381954413	2.43408842806044	1.92897481470802	1.91676745915046	4.27383595219573	1.40905762504421	5.13354013464076	6.24472704641872	2.94775326319564	3.59307163140154	1.42734179451458	2.08825779093353	6.26075174672587	1.68635443942907	2.5054507968105	5.47767669048471	1.84245453934499	0.224892909867344	-2.57241627490799	4.26761186211241	-1.50659126770771	-16.2883359632783	-6.37370783466508	1.84464373338045	9.35881188993715	10.2332365527629	-8.2539799748521	5.3765583437258	8.60449099142097	-7.65194937245167	5.52901518028898	3.60448699516572	15.4253326434135	-12.3219859664207	-1.02528756783176	3.68934700768231	4.17964701235465	1.73695489120173	4.04996404296157	-0.65098010454088	-1.47301198476765
26	6.32370561908449	3.34580924012093	6.23208708982735	3.54876503381666	7	6.94417439628474	3.51501213088224	6.05329877047685	3.81361280756403	5.67816473175429	2.37474330433951	4.25263339555021	2.72866560313361	1.80329998960173	5.92506015063716	2.65023753580539	4.00610486494675	1.08406830374691	5.08556017313368	4.61805482127741	3.71571178992358	1.52503938459127	2.89523788175083	5.31941534736465	1.18531410354914	2.38846008590696	1.13220541828795	5.53556441281696	3.43107151066577	-11.3423996076644	1.14305328761782	6.75320329443339	10.4729737192324	15.1766101562716	-5.48191087895353	3.01465799321997	11.8887347067211	0.183352589840411	4.21688866023176	-0.182009847142728	10.93370523122	-14.9549718579067	-8.17457321211524	5.76858997001705	1.30725218650845	12.1911129267636	-0.888852782753722	3.19510225220861	8.8914655134855
27	3.171688503208	3.28044127829884	4.19033051613224	3.57382176341795	1.19432724114664	6.37867053641561	6.51022027864503	1	4.62728978744752	2.49971381263452	3.65018365884849	2.01568495466	5.61128126362523	1.44313687525646	6.3638317569888	6.57656502309206	2.76287727090048	3.09719275595133	4.72678709769427	6.42121757454877	2.68657765446787	1.77009975644599	4.52444236675337	4.65111413757265	0.865902694792036	0.291813755540462	-2.61010159844053	4.78345325690867	-1.73069526912904	-13.8874806369452	-4.75072802772402	2.23474198475885	4.85080266174464	9.84023134457305	-8.25401547130661	5.30084180532888	8.62042844388206	-5.39361311835522	3.87703205122341	5.42838954231059	15.4545411330997	-11.7407376730458	-1.54609651334832	9.63441762328388	7.82363631193346	-3.56692223230866	1.78578636426292	2.2068291341265	-0.555662225450164
28	5.32104313264071	1.64378869175407	6.71900149374847	3.74160632931701	7	6.53910518950162	6.915924448892	6.36199160577372	6.12698884392363	4.96809509318807	1.70424267817902	1.63197714216043	1.33943587983146	1.38508621447303	4.56166618546827	3.3710569136171	2.29557858750143	2.27663957059753	5.81651482839897	5.00799159917965	1.86634547342818	2.24293753439351	1.23840837848174	6.68111890360243	2.04958019001435	2.54481672703275	6.91272179208529	4.47788023948576	0.502553271795015	-9.94060505506379	4.7059548091115	7.26412597732293	9.70237165139761	12.9828019707192	-6.97950164221881	2.89300164695162	12.1329276364274	-2.07251370531658	6.81590756983899	-0.388073686784581	11.326352572533	-14.9922493044226	-5.87861343065143	4.63307392773173	4.00353388694154	8.19043060789881	-1.60696365386268	6.38646753314978	-3.16422642903862
29	1.48238332919025	4.42831534135124	5.98104747675211	1.7584897106328	4.24554314757674	7	1.64479841575114	7	6.43517243376844	2.86820595534301	2.56875513738445	1.458110749979	3.30716682487501	4.28298208079387	1.61938475510737	4.09322194378397	1.72021269910032	5.91288963537226	2.98006817439305	1	1.07237926965171	1	1	2.59884240412019	5.22146391100801	1.55719020573529	1.99198980525709	7.60320646154011	-1.35966392747423	-8.73652344247235	4.26669844247878	2.9008071064639	8.050047539593	6.82018739599688	-9.98114153050997	3.88044780843027	7.53371488471681	0.497288660347695	6.404015457408	2.55692964293402	12.9010295733568	-16.0921559429446	0.229986998469312	4.91578463025642	-0.017884752724638	-4.30971622007722	5.30769374036139	3.70865216467037	-5.85520026851998
30	3.58144534571272	3.62583057218371	3.43981301150394	4.13176550733826	3.99462915942777	5.96581638981013	1.74114193823603	1	5.17515004571038	2.82411378964627	3.0017049385364	1.29622005425848	7	5.01319987744519	3.7161180896754	7	4.21038526794522	1.5162994005905	4.68374947300767	1.11359637718276	4.35587667431395	4.54690914679849	1.51836954061672	4.24346841550673	2.00228474265202	0.152276105065699	-4.02463178523771	6.19371939957199	-1.53050011246498	-11.6009804030954	-4.58909119443821	1.83241301120791	5.96235001684702	11.1418864642858	-8.45013938497342	4.51769557962753	8.27710633160395	-7.35991448347954	5.99006233724022	4.0481112634761	16.610690364955	-11.8113505840566	-1.100170119885	7.32131618615054	5.33369169592677	-2.67736116718554	-2.39553955208325	0.70793985404506	3.00118363338246
31	2.10597096456371	5.79308714975117	1.55847484527925	7	2.28591909473401	3.86379864878064	5.00842064581888	2.22441444848161	5.3990534713791	4.14035379133753	1.05376220055486	3.7306333853104	6.27005723495954	2.62572832076643	5.70575993245963	6.24235019430818	3.02762725958098	3.5694830650989	4.51958082960839	1.78612347650803	5.0755739159802	1	2.55250570158716	3.75079265952116	5.61279341854037	7.29948209063383	4.81081312386118	8.35727229860703	1.72807889659942	-14.1781925615694	1.63804817923804	5.80137752686595	7.47217881116976	7.67376136966802	-7.36590545296805	5.8162255338004	10.3388663719577	-4.17819872446045	12.593662844715	0.428291144617066	16.2300641291452	-14.024323543935	-6.54824854757499	6.75151734334874	8.01802278077895	-5.87352801721497	8.10863542889065	6.60194505971895	3.16203368519453
32	2.30376558445473	6.09927966213004	3.64076066715678	4.56507890680624	2.26607784294897	5.72946428123523	2.93049797363515	2.83969157673344	5.51086401044279	1.01215691294156	2.64406359029312	1	4.47727600554138	4.53998435040748	5.27045552110373	2.07100925419517	6.32021636910854	2.819567230738	4.3379545399818	4.35645027691575	6.7799368655383	4.03660155931547	1	-0.044658499133287	-0.00857134014434457	0.240753328590595	1.45001197043387	10.7671843208701	-1.91427179033555	-7.73790765613739	-1.51673529491467	5.44777078409229	7.85852961863871	7.1084995693402	-7.48007154117676	3.9003950666985	15.1196573065918	0.287633388089475	9.15687219647135	3.03468748528472	14.8906320844349	-14.056437605428	5.99277489694451	7.67274217300938	6.87976919444135	9.94628507958969	-1.31805360713429	-0.908516533019964	-1.05354460699971
33	5.96284782180208	1.18633303189444	6.89542882951827	3.49334369726142	7	4.57640136585618	6.97722273284758	6.387541920103	2.14014171612257	2.77067247069953	2.54424372652596	1.53082948856563	1.08415457713411	1.63746823386577	4.18733618982418	5.87129924876909	1.589897530886	1.22351653256333	4.7557955173926	5.04922607722834	1.46193350745399	1.58016252563012	1	6.96170023072428	1.2516034497361	2.23533949129372	7.19620541034793	4.58409619527487	-0.157937237936777	-10.6789189971079	3.56175642546823	6.42123766532503	9.93277106245556	13.5164409157682	-7.18743881776537	2.69425628813715	13.1795803086826	-3.6122311833314	5.59382652291311	0.049730162565731	10.2408600798805	-14.6928048198749	-5.90495016512159	4.38720070109977	3.19055098764998	6.38603514356553	-4.62956279786155	2.43901064314617	-2.97404889805445
34	3.54682243516152	6.33496520318437	6.62643815077915	3.97470338676042	5.78050545686976	1.00785548209711	2.80047229885172	6.01320056036939	6.24459314193714	4.30348943758648	1.82321111939916	4.69317930248464	2.19449945409248	2.9594254414699	5.31382323468814	7	4.46450733313392	4.93249250814281	2.94334902910067	2.78157172912409	5.12653304417909	5.83528479557529	1.25242634071866	0.935688274286322	8.95490942486181	4.55899768955957	2.59815495288126	7.4119702550616	-5.52059071616064	-9.71178400118049	1.72598919907604	6.57982095192699	7.81631758764208	3.00766466971367	-8.04990340074728	5.85574527757951	6.81369190609212	0.967086707688625	15.8508879316696	0.282878316513553	8.50920808980725	-10.9938937480898	-0.0769413513594922	4.02882068940481	4.7257162858758	0.98146720652427	2.15874216060702	2.66921775971884	7.96525199659055
35	7	3.83604386410211	3.7249185093727	1.83921124637029	1.33886424291202	1.92206066492967	7	4.08703292694371	5.88605210194106	3.09313095439122	3.73031403764905	3.76298249613955	4.09377635461836	2.90772105895649	4.09489556847357	5.58109169407069	1.3193734306664	3.84923994980889	6.89441503177809	1.08328872684935	6.56404191003319	2.26622855668073	1.07400831665223	2.52480006876567	0.562862281200062	-1.97937795923342	1.19515681109742	7.23036996898419	-6.23168411017464	-14.7612887514182	-3.37021809136538	4.67809835501734	7.67843459444528	10.9744696752829	-7.21404825293541	4.65262892728843	10.1331847853084	-2.06930591703415	4.76083430926062	3.26437075106228	17.1774849012013	-17.6451437137948	-1.59521970594932	6.91112663129727	6.04333654659048	6.79654232899436	1.50804189057563	5.04675331992459	-2.88471817836383
36	2.1111692381342	6.68717448593286	2.0175563735012	3.86551334356806	1	1	4.13853237683753	5.42040816688101	7	6.4043401876423	4.35772310949707	1.74050798335754	3.40537104124848	4.23797085957678	1.95378692146338	6.72444370404989	2.29966328732184	1.12544531535986	2.42819276739071	3.60996856993493	3.50347321924893	2.13308735464725	1.21633885228595	0.420498852153711	-1.17238207578632	3.19112821715594	2.10799904851254	4.07794854859261	-3.23855291109718	-7.57688295445951	0.0840603348606213	6.7779946702035	10.2629470642039	7.15631649036156	-7.17991265261956	6.24572312109504	18.7313499740486	3.75221527679902	9.39122825125031	2.25014741643105	12.9637568472605	-15.0877816939246	2.98029924661809	2.56226473686543	-1.87530484547457	6.85207171024517	-2.97681835512668	6.54092432364954	-1.88996831852454
37	1.55145841637629	3.10284756273146	3.12520490699596	3.6940909317715	1.49604739296341	4.38799112695608	3.21450624775798	7	7	3.24574421144245	1.94772803376376	2.47930276816874	2.89688454761717	5.54810290678634	1	4.82355930581864	1.81602795609576	7	2.2188964064919	1.05510122369511	1.64672254629487	3.70694334320638	1.76343638570777	6.09453380075891	0.330504287152164	-1.80476439769228	-3.14309057485397	4.08640453262775	-1.21360499129263	-15.6480549924381	-4.60606745719401	0.976364173990613	6.59878430274606	10.2932036295171	-8.22452792071593	5.51456951744608	8.92710337244243	-5.97411612103613	5.46194806837311	4.92042474428587	16.1462387800955	-14.3449422168878	-1.08643981519419	6.78215868401887	-0.849209283589628	1.8331623372762	-2.99247427481979	4.34096946945421	-0.389512515145088
38	5.40577008355156	1.65084402068841	1.5276776320121	2.2457711650004	2.53455866263413	5.7119619286635	7	4.85059918621881	1	4.05573037621039	1.85628739102458	1.89969986591255	1.10321951788394	6.64370961586497	5.40884205559425	3.36720748032872	4.86521954413362	3.43308265533744	5.03904479905137	4.55777338177108	3.76398553520587	1.36264928684775	1.09176647165755	3.27396436008352	-0.629327674931902	1.07709150964232	0.203831416740962	5.47455831694807	-3.10095556176325	-17.8389968765511	-9.51905168549518	6.88891860620495	5.83757125010647	9.18756749463659	-8.95876521711935	8.7579553305281	10.3377847305324	1.55069614283914	6.12022251227544	3.47008734581751	15.5169847352191	-17.4747119753267	-0.883845070603486	4.37615278381799	3.16896132368822	8.77397310294958	-5.49390606492625	7.64221942756221	-1.94456761336301
39	2.58329346115487	5.47486015227192	6.28996159692266	7	1.32539680375219	4.90341378266784	6.51683674657495	7	5.5814904118833	2.84912968732981	4.86894800559284	1.95071358355796	1.77740386296073	1.08297274198119	1.31159501354524	6.86207840751015	3.38897503663568	4.61886157882022	3.33669845100059	6.03235086878409	6.66068896381204	3.37975281345018	1	3.92886928013587	1.91755422495454	4.7574989330476	9.51064152838497	5.54812498263647	-0.236100641942678	-6.07094077561423	0.384596293478687	5.7016396363057	6.17293118127476	6.90685637750567	-8.28116014519766	1.36769538828265	5.06944548998581	-6.40761318756277	11.721395974917	2.85539516228485	11.5738816514398	-14.4445623675559	-2.81606372480822	4.31910539066403	3.71131390100217	2.14919689069763	7.37847101789574	3.38073602203326	2.74493473646947
40	4.0208330995491	6.24738569957581	1.73034487863198	6.53780850395992	3.01346573728486	4.08424082284944	2.97690106872764	1.68326522150732	2.52422067946265	3.80413063218734	1.5191952205133	2.56724625126528	5.90819204489149	2.74324482970467	5.52338479703934	7	3.67064697000023	2.96861930144649	3.55495900852517	1.47435909617022	6.23366478074871	1.07453251183898	1.13578089086324	4.12861331544767	4.85924716366146	7.00163275621919	5.46099641260789	7.75114439876077	1.15105618296234	-13.4486981649128	0.19398083697883	6.46582133515283	7.55652127006084	7.00815333389217	-7.82838898250469	6.11892313616013	10.0738955438399	-4.6025043177665	12.0424508276076	1.76977141265427	15.3247552022551	-14.1078485796471	-6.93972849382068	5.86870049221495	6.48535907044767	-5.61503060689307	7.70571431246102	6.1733033155853	3.27246821351161
41	2.62970124231304	2.15003502376565	3.80633406563105	5.04988505236329	2.20628158232488	6.8549193867903	5.4242714330244	5.07613693463695	5.571785937208	2.01908250171603	1.59876315932172	3.31972064134559	6.09036333938282	5.43690328820673	1.78841697772904	2.6662087975774	1	4.45935923972325	3.00234239924535	5.08263245383379	1.56057843712596	1	2.69089028892836	3.799485304152	-0.199119275623349	-2.33416271413774	-1.01004803393523	5.86378939999275	-2.15467055516939	-14.9360810424997	-4.43697058233584	2.66642751515601	5.75313562604383	10.4807644723046	-7.55033345022114	6.96172907294556	9.14913196266288	-8.13453933178761	3.76274428691309	5.29937662003551	16.321250857084	-9.60837270382945	-2.94992246035945	2.73833783290846	2.19158545660058	11.7242350778175	0.33592042456728	5.7592982546082	-14.1506705486809
42	1.27196525668308	6.44469586771814	3.37445600243669	3.90192413531605	1.79808665131313	5.81171800449038	3.46510912343509	6.42899390535523	5.57701031181862	3.86267898062491	1.5928921020623	1.72066250140251	5.47227583561725	2.60767498413696	1.70108076503475	4.24716133914993	6.93973791802957	1.25421464742876	4.79457700558252	5.85599436277161	3.32091848125135	2.46736058029161	1.62868134282292	0.241426285717618	0.733208902527763	-0.430607969248131	2.11119190805349	4.66406396796488	-1.6269329549887	-8.55013847389231	-1.07241254056789	3.19053556576578	10.1794025699021	7.13889409498118	-6.08431707395082	6.09071594389974	14.3683708164753	2.09854093399322	11.7308752107819	2.40928439134064	10.1934182411964	-16.6618137816617	1.30967374082307	6.67371851975689	5.90558507796841	-5.88453430213139	1.51753724909558	1.26054263267208	3.3939840797711
43	3.82839720370868	6.63264133945787	3.64817069362836	3.65877076269981	1	5.46375526444974	4.17473050539937	1.91615952747568	6.60211930358257	3.41831649989011	4.31402234070522	1	5.02580842867082	3.55722995609089	1.42012062176212	6.99540778619162	5.24160465466236	3.79526447057402	6.44057350574606	3.64287047091484	6.66919029116969	1	3.23403963805825	2.90221623102418	-3.21702862498499	4.51510110586423	-0.622603559942392	6.3300211705384	-2.00556747282273	-6.57392981029759	-4.57454759754826	7.87386051564483	8.00830731269927	8.31311094778305	-8.64508553700653	3.84618297101214	11.8703240545823	3.51731065616681	9.28258345001755	2.03400086940348	11.7086612506438	-12.9761011974334	3.0904374005887	2.20657948060742	5.162331753354	4.60271294811631	-0.36256494467504	7.51401554527013	3.92258064811221
44	5.68020584292996	6.12030671212361	3.85364390096317	1.77512041883557	5.28099452556648	5.94394047153367	2.74507546415416	6.67415222755076	5.63627042469283	6.39143782799041	2.40862500732419	1.95109732678878	3.95375077479706	1.45402838623648	2.03425256823522	5.88247735148603	4.15795714891934	1	2.81363785271834	3.11025040782773	1.89362367452375	1.60055640292444	5.45439075088021	3.31384753120112	4.01704778948296	-0.647965174680996	5.39298443379405	8.08878029319712	-2.64790998945048	-10.4504611644367	3.68321998365174	6.53623075634565	8.20908488282759	6.16847860197692	-9.2441320714653	4.85680518017666	8.48783947243489	-2.46794742009101	12.0503523957328	0.954085648167482	13.8359704034484	-17.2710400156635	0.802019305600388	6.62537138041247	3.34349248306102	0.0333402613545046	-1.01258304920281	2.41398686430403	5.76956521150224
45	1.76320949316707	6.33024749885239	2.10450868926798	5.97163065565142	2.97289205364876	3.55605500964627	4.0619028569598	5.25594615939761	5.91467614968743	1.77365369979739	2.15187258469721	2.02412024233519	2.3440102991014	3.68766003748019	4.49930927004188	1.59536337837562	5.43613613382601	2.05411858601604	5.26037525220837	1	7	4.27345770929471	2.81768575972028	2.43178996175023	2.10797284599293	6.27483258616481	3.02618363437141	9.50046909867851	2.13113085884809	-12.9122594267407	1.44269460416849	3.67846257259626	9.01903855698147	6.95628626889471	-7.08473119826692	6.1014400736708	12.4189736865403	-4.0725517737113	14.1686937794476	-0.248759137811888	15.9788024882125	-11.8275165236113	-2.01786821946781	2.07564571949355	3.71985533607725	-8.34960639665617	0.194864843504718	4.27015937793667	3.01503191984297
46	4.76277954605569	2.89292515071642	6.49249481698538	1	2.33828588882461	5.32496125743166	2.80726678132602	4.5746038492224	2.33399753034432	2.79270192152547	3.73383766064206	2.07015970710505	2.97008720278233	5.26017762120986	5.6309338177002	5.50827624483453	1.55384868017719	1.2325785084609	4.39138791272532	3.30892906673477	5.90392226257516	1.53675759680085	1.6866428241683	3.87364620647292	-3.63931048862649	1.18473500969924	-1.24128295023247	7.23944985441271	-3.26870912202216	-16.5110706825518	-3.55078155638981	1.6125038677389	5.48318095710032	6.75614898753145	-7.40624064592163	5.36028865542205	8.42916116251743	-3.12949022779317	6.6144503264195	4.28932290042367	15.0647985876763	-13.1477603269472	4.11324331044904	8.02627775906267	5.42456410793541	-3.57311681611621	-0.479293349686251	3.14954691703551	6.85599166398524
47	3.12374851287218	4.35815872413698	7	6.94973592065785	2.18476528869035	4.49706160049893	7	6.92363607608421	5.55232261966246	1.27220914150588	3.23045347054516	1.11434663578607	1.77309859391462	2.39433637882312	2.74806472007797	6.47955622285631	4.72068227864966	3.53119905881199	1.65359080588253	4.38368394772484	4.09356684722586	3.02890518409665	2.47697977092433	3.14613024035039	2.99964909269151	5.22283756786086	8.3749564759448	7.91197450950593	-0.555171728910144	-8.93544090508863	-2.47371247427765	4.30115595389172	6.11665446293029	7.09327244884254	-7.75312067751557	1.01086022956393	6.37316579324656	-4.9691875901281	10.9164034768158	1.77181965137962	11.6806007674329	-13.304326645089	-3.97078008247404	6.56091112146636	7.9044368140662	-1.29303599765761	-3.89933665620272	5.87903167342988	3.60362329105582
48	4.76960984028728	5.78257150871731	2.56198274888694	2.52490875670444	1.09533242791474	7	5.2696346818914	3.01394046688834	4.1790060390046	4.47208847365057	1.45788174568387	4.38565335756118	5.68815472589372	6.23694240571641	2.97009413124199	5.136404974778	3.31013533062846	1.6003684635186	1	4.18274880318157	1.41341265680789	2.17420645007094	1.95981798107712	-0.869756006607552	0.73329303402695	0.609221276076638	3.58797567165464	5.5670878906682	-2.37106031231972	-9.03156583729725	-2.46218498207902	4.01246299772343	6.94922250305632	6.08779334919352	-8.32367311415474	3.90747067563563	15.4400568914888	4.25151435533209	9.61656207574138	4.71532273790854	10.977274789752	-15.3063350074034	0.00506023953993118	4.09387977558086	-1.61486155333983	-0.445035893815236	-4.07466510859484	1.72758291667163	4.76624498648427
49	3.04912711495166	5.60757424868628	1.91839421649854	1.29374721427341	1.21148422170179	5.04763886770838	5.88609652699253	1.94617564035366	3.14263029022367	5.07719248316208	1.45845776552863	4.14836182912467	3.91633367826804	5.15930280363285	1.59111540827162	5.81991122880802	2.60111323731282	1.9819275633633	6.13994348718084	2.24869447108051	3.9364133410541	3.72335872073942	1	-2.0350550545427	-0.103118518339581	2.29577924130468	1.33701491894324	4.97640489670746	-3.01644763818034	-10.8582488957391	-1.1090374067548	3.99906407818706	8.04869217939021	6.02878215858941	-9.86164108611931	4.72498710482117	15.8820287112503	2.87895346287027	10.2323755051773	6.62258162911424	10.546731470088	-14.9178647801062	2.20286568929512	3.62581251705698	2.95882308780446	5.89284302309757	0.430341853809468	4.52998343322868	2.94363052724592
50	4.18571794394709	6.24737669468861	5.25288948981791	4.58874597934577	2.90843810873272	3.47680030144131	6.22037127739881	4.2203073829551	3.71773709133326	1	1.60928011436591	4.27139088325849	2.24268554317762	3.00960720282584	4.70932906101656	4.49237307732361	5.64353148822794	3.08077465915501	5.39418145466435	1	6.93827212609564	4.12814338920308	1.64864365032654	0.54553925350591	0.954744502614711	2.58161744969599	2.24117995153533	6.08556735252929	-0.798056398310225	-8.24409207565714	0.30407255605953	4.98044170459564	7.41515418575412	6.36241634587932	-8.2133305624547	3.59771698913305	11.6662388800541	1.83709013890369	10.7295186695492	4.99171114136801	14.5778668018221	-15.6891998333855	3.6277350584923	-0.92917319596213	2.46870684053508	1.10271676367193	1.87959953548998	4.96098916669529	4.65491980165045
51	6.77915573636611	1	5.20594660135866	2.95886878975318	7	7	6.36961408011261	6.89191337141444	2.76712860546492	3.10725808468128	1	1	2.97800598978415	1.96422402414217	3.79320214881669	5.67568019144422	4.16050701505629	4.55089770368863	2.8208473558029	3.68685507831244	2.64406450029204	1.57218589271878	2.5807761146887	6.93564350224324	3.17710675662994	0.883218711863844	6.07308629978314	2.95250465760203	-0.672717867611238	-10.7402256283523	4.38125003246757	7.58783657822671	10.5957837034919	14.573311485262	-6.42062344471076	2.50839887180611	12.0750784848229	-2.451883284808	6.90812368116424	1.37476856218353	10.1415497235219	-14.8244976397318	-6.96498376822601	6.21637861606088	6.95144535446364	3.57009107711583	-6.02531021587371	2.50377498298797	1.61598596778744
52	6.59736709996197	4.22332597523731	4.81496315898774	7	6.67089471809652	5.24186990305705	1.79955926184609	4.85644913651722	1.72117905463534	6.33117585545003	2.91042228944545	2.53484122911396	1.68116413461055	2.9037079294734	3.08028898984397	6.06295154855074	1.4160613172261	1.98647007452936	5.05489965243611	4.84747452532982	7	2.02445950640346	2.73589258024668	0.904283545512012	3.18526918364933	1.21317787920734	-2.60159155800621	4.22445704270972	0.24575788364421	-11.8087253050422	1.30129328876928	5.66304327503116	8.67976282663096	13.0703699525315	-3.04618269300113	0.454563267965465	12.2541659252532	-1.14516960615497	6.74379404115732	0.686451590087535	12.8663509872059	-11.0612918110174	-9.17133891117125	6.32397700538249	7.25955842071041	2.34943173330122	1.89748075897102	0.958407940713222	6.92713635740624
53	4.43599904671156	1.3402794825384	7	3.76526400079811	7	6.60001917392335	4.60664463027031	6.7169813385731	2.70372128739555	3.14106878790674	3.14215706145026	3.90469322457034	4.73095569452538	1	4.94451761846389	5.40403351991804	2.33213994184646	3.42084563560039	3.46847945557164	1.73621743426948	6.56843620351911	1.95530670728002	2.86056979473009	6.94118477545804	1.87620492229411	1.88623899972825	7.0959025898032	5.74416646985795	0.959301543586666	-9.86328715849024	2.18234678280238	10.5698784605782	11.2581788102153	17.5089718433949	-3.72068176248124	5.28292276546517	12.6507124989939	0.348979882924715	9.55451510071739	1.76609253462209	13.3362462438351	-15.0633172874768	-8.39361123533978	6.0477370159063	7.2087341631045	0.365658739693067	6.25230168658073	3.94920396255774	6.64898648576883
54	4.04971409489771	1	6.37370277327565	3.16563047585778	6.83293032439416	6.43628198420762	4.60553595949382	6.14737278961539	6.38946676695848	2.17801233874649	3.94405015262022	6.15719270836156	1	1.7197387176153	5.13897090986028	4.46458441002034	1.26954114950234	3.18133653360935	4.16695112282211	3.47779698023153	3.78275414295285	4.36611189184782	2.94686010104116	6.97803090628187	1.81212703081372	1.79923390392074	7.22587580647456	5.22300241458841	0.376399534799777	-10.3317524082671	1.96366345595682	9.72105974695126	10.1649264920963	17.7223458246024	-5.29387558463485	5.38436623954725	11.5411001838674	0.422278786769035	8.15125623342581	1.46404064718595	13.6906679012441	-15.0127566668654	-8.81346441889594	3.75111788938585	6.56420440361005	4.16505555377032	6.99823689516596	7.26310733071012	2.24751905970449
55	3.79636023799835	7	6.70592689850469	4.80016083250758	5.63747454553274	6.85464227774393	5.27165185652089	5.93988276160516	4.92895459582934	4.67256995996604	1.34436097831008	4.13263395752835	3.02928392029937	4.19188172374783	6.04149230410187	7	5.63152323723248	4.39549824984552	3.6350702393123	1.4090284608592	6.06700783528004	7	1	1.60625239087963	8.03252008375133	4.05671646379166	4.07876389422486	7.18917918054493	-4.28819660495681	-9.15439263522399	1.59302824785086	6.40096311872268	8.15012518665869	1.60525646611409	-9.07752611804739	6.13859856896915	5.70040867562834	1.71559455827956	16.3760965483956	1.25478465027528	8.61027305066749	-10.41351351757	-0.800648996891955	5.31961036725503	5.38297301478697	1.91566651436307	0.69465250429285	0.792742628709076	4.54467677568315
56	2.68673577194419	4.31408640888878	7	7	2.96731227163492	6.71453442026762	5.64963077706043	6.13119866436017	5.8223881282541	1	5.85660816208826	2.76610726803424	1.14360054886142	2.62692704239814	1.37786244804163	7	3.46786557310132	6.00072211031243	5.39924098807858	5.54121288162061	1	6.13631088264129	3.53435592861419	3.48212540007992	3.29807975147581	6.46491493851465	9.58315816803618	8.222983258279	-1.46005149470251	-7.72673487004483	-3.4225093305279	5.41901621542182	5.96554421959416	7.20084253794032	-7.62332826835414	1.99158380202762	5.46321786801989	-4.2992667316012	9.31260988326199	1.62223575874787	13.2274696275714	-12.6667179229662	-3.05998918762518	5.35057107465788	9.97058292904284	3.4913861036681	5.60321333796403	1.44202567854704	3.09188379923922
57	3.02257892802506	3.97434681938509	3.84832866981693	5.18951767855327	6.86081384166229	7	2.82901130044152	3.82531583836967	3.20068188190021	1.45743174776679	3.36382400166734	1.00457138729147	5.82556991937138	2.12290921978113	1	3.93857846959739	2.98384499240365	4.55540337050241	2.0712782683089	4.09876739257884	1.75034635659496	2.73444095594083	1.23582402689877	5.34580074474349	2.6349142588741	0.379653570875064	4.36024132848387	8.38762322502059	-1.1662983851002	-10.9710631284684	3.22869550581525	3.02479168651019	8.05906332036815	2.33222214180017	-12.5181460641689	4.1077257430169	9.12552953440095	0.0963429819655599	9.77133348791485	3.1341399210681	15.6623123365053	-13.3575863746893	-1.26352793670315	7.94422898423331	3.54885544232983	-6.38535369483621	-2.09044054170188	2.52375168454384	-2.70505030258222
58	3.66420225494586	5.59824534168523	4.3951068839676	3.38888650704677	1.88395409183326	3.61873586459919	4.83772504409186	2.73146399051636	5.19942301212354	4.40966466423452	2.0918892838298	1.36757500922934	1.22000239997706	3.4077162548738	4.51973622507591	4.63019659266789	4.31999809921793	2.23640943828979	3.7261416680638	2.9123859698696	7	4.73918867800749	2.82870317761709	1.9379860057324	-0.792744917679579	3.78354384597954	4.90389721686986	4.88637210841304	-2.50008526053145	-6.96977050634457	1.01644079311397	4.31821476596434	11.3972007323149	6.20332957749821	-6.95231339041807	5.59724221355421	17.9889080522907	0.795122890061251	8.56842653595574	2.79877086415136	12.9262578957046	-14.6370010976345	4.64643581522528	5.46057188014209	4.77498581945021	-8.45784223565997	-1.25801723009995	4.20671285496296	4.95056274116681
59	2.59874378958189	3.83243293420224	3.73826672048612	4.87775240405258	7	6.5992561195906	4.5512813751985	3.40601674266814	6.07412520095989	1.71581527013313	1.79079485068045	1.16705249914878	4.30814105657436	3.87662812819209	1.22805210486735	4.23781868424566	6.1598590388705	2.96597450521554	3.07112516997755	3.1151030624421	1	1.11556847448479	1	4.77983502922014	3.12011048409911	0.755692806094997	5.16506920077074	8.48352663201618	-0.665806813817704	-11.6509945705255	2.20372467126967	2.84689354356052	8.85907035495973	2.65830542784291	-11.9893582565246	4.31679107590325	9.11703632284369	-0.478351525530626	10.0564453182485	2.32089807368113	16.3805102252905	-14.316416724047	-0.97225003018004	6.60625156616811	4.63330390296897	-5.79891197300566	-1.77329129867992	2.46131652302905	0.624504453898525
60	4.72614652594916	3.03476807965559	3.77137594925316	2.76128882977547	1.67536115719146	5.36867950066533	3.67310321469885	6.86080552045058	6.16401764312367	3.0773700300457	4.22440304340723	4.12194470006653	3.12989044079055	2.48714946950688	2.23902735081458	6.56710503698581	1.98776108431495	1.10822943100224	4.26486019114151	3.26403736303106	4.5873413421493	2.81767951926679	2.74301024946539	4.88235202221917	1.76367851279248	1.67905658191862	-4.18727816708462	0.3730570465417	-3.280765635031	-15.9202724603058	-5.73064804749403	4.24223944666646	4.42148057743377	9.75006893734576	-6.12389035700108	7.52869304777646	8.05534174506639	-1.42799828171625	4.57298139293415	3.41393560429789	16.408918585705	-10.7446162974884	-0.0813411465510062	0.101711473062748	1.81525188281105	-1.78703954156316	-2.59639758885361	2.25890107472383	2.54598482876616
61	2.43450439115286	3.16118574002153	5.95939806250689	2.57994114331472	4.08615109631684	6.75793583989612	5.35353505807019	6.84547630185978	4.9412677447868	3.48068524357001	1	2.19282807458167	3.96394687429562	4.89603395847576	3.22883676467197	5.56422953104843	4.23400747814679	6.98255045617232	3.83156440619124	2.12297075554704	1.88137298808187	3.20532289098474	1.4239569623372	3.14045100379617	5.25229153986596	-0.298947218262738	3.24727295455624	7.70735960805212	0.241535139521281	-10.3708415572472	6.03354131519553	2.25458685818259	8.04534272365534	7.06753852655439	-10.552991546241	3.57707947237041	8.30357959339744	-1.29415475620807	7.29038139606593	1.78179551677604	13.6918324269312	-16.0667496618703	0.981760637514252	8.04432684144761	-1.74934972512363	1.39844398111558	4.65309505482437	4.84259323432847	-0.051431287997547
62	4.37954752143138	7	5.31313283235096	3.16829409464443	1.17516194129096	3.87864718470598	1.66674874698689	5.48134520805919	3.45311589224365	3.77219521404634	1.47955722214574	1.43656145135833	5.40559639967443	5.5096892787744	5.62896404978768	4.7546370824707	6.76435774560588	1.65677321558411	5.87560972259822	4.58365390231413	4.56566373110598	3.16238206441141	1.70976053247561	0.789673466763829	1.06912948426245	0.420850804169674	3.11800806172825	6.56833447381828	-0.703480418083746	-10.5073802038329	-1.0766896936377	4.61624829403609	7.91318836380182	7.14659663196232	-6.84908715383288	2.33223940656627	12.543374850195	1.69165496658512	12.2770689584659	3.98517525167342	13.6856449931707	-17.2044660955633	3.56353619893481	6.44091698433614	2.84288655766387	5.549638750247	4.39520130477389	3.12894539800698	4.40904002163598
63	2.01719175936647	7	5.59543808782242	4.02089429956792	7	3.47551954765161	3.83586838950621	5.68492801272875	4.04758966154744	4.79092448531547	2.41927365924959	6.87320675800657	2.00213384933945	3.78703600118687	5.29546632243307	5.6054001150894	4.37819083635361	4.23894106562159	1.90269680499095	5.1190023353283	5.73619123249877	6.60976377696577	1	1.47202697902998	5.68408064699689	3.02196604755162	5.25430531226058	7.97275208435827	-3.87595741509217	-9.74059548705051	0.690906923898553	5.23374639940689	7.60828459191733	3.92928212516835	-8.58197357992394	4.51858732740386	7.26958488197348	1.1112626335103	18.812453583238	1.79541568655963	11.647386517992	-10.37680371141	-1.89807343562262	4.91596305293221	-0.978898007673573	-0.58995942143318	5.87619307768293	0.661518310114222	4.17549483015646
64	4.9926783717832	5.49975033139923	4.721110655555	3.95270347432023	1.91108432686011	4.74551334906588	5.97710133214922	6.80058904365784	4.62326337169454	2.1093704222598	1.95534179429482	5.94907244419287	3.93362683384315	1	5.38606657025141	4.90877252043675	4.50404981993491	1.44783625162987	6.6332915663657	7	2.47073451352603	3.45974653237465	2.3824147149801	1.02046189376536	-0.709260730140804	0.21025918568056	2.50767034417553	7.26633392591371	-0.475936436823886	-9.63284779711617	0.305903924994627	4.08545117736275	8.32592395089774	5.47626937877806	-9.01450892777219	2.89963734003799	12.7764192616437	0.195567419882925	10.1949708361617	3.65526153977721	14.4491963445362	-17.1781967932111	5.02502159360676	2.55878326235838	8.25108164872304	7.28572541471109	5.29790710996956	2.45032118944047	4.22491927191396
65	1.40045525999869	5.64854629797853	3.36679669102508	4.16810746635637	3.29952232758535	6.06706803182027	5.52785769121597	1.36498330601975	6.02542309567627	1.64511574132174	2.46171867208504	2.12891434083126	6.26205688745176	4.68472114645816	4.45688329566373	5.9224967423265	7	1.50448817192933	4.77168113056589	1.96202965270136	4.47691238143564	3.41978111391373	4.64616238085207	0.830506978822994	-0.492405549231757	0.945925121349204	1.94104666542261	9.26502323753818	-1.09484575353236	-6.25536331015982	-0.777617483146721	4.2584479206685	9.05159164407396	6.10927050618005	-8.66137568137134	5.18462669836785	14.2677924897764	1.43223168078958	8.78374460111512	2.48273319124268	13.1101391860369	-15.8536003420132	4.96466591020062	6.63480820372047	1.26391841953501	3.61599275582035	3.89434727978541	0.24711055095233	-0.263789278620206
66	3.70616353373267	1.39265556528331	7	3.27321866314368	7	6.65912853679032	6.00934347729214	6.12941838067384	3.294320567735	4.18749928026209	2.6992685377033	5.08015433069361	4.70057595222719	4.28184313345762	3.15584147183686	6.89260650019489	2.96489279382793	2.63160655613373	2.7251932336369	3.22402061833709	3.01205637148798	2.88997269401998	1.97968306074945	7.7292684905671	2.49788514806899	1.08927614975519	6.34421919289309	5.57088805650915	-0.0592480209639277	-8.40942076739778	1.15982692492703	10.7039551483242	11.356436990846	17.3788568959884	-4.48407130319393	5.26222607196008	11.904784021188	-0.770454021798828	8.48560726347801	1.55794483815543	13.9874138172236	-15.2497506180573	-8.21683325313389	4.28599543062022	5.19412718707233	3.96410310487416	-5.89355779119213	6.73931081052878	6.789672531185
67	5.13748264509536	6.2732918802297	3.79227797451048	3.88897375845958	3.38134584738292	7	2.11569165735303	3.43144669322763	3.56633918644834	1.55846974302129	2.89212720358368	3.15929798229411	6.13622350311084	4.59189186545642	6.61282065103017	5.93277037824661	2.68845064724183	1	4.53664640905203	1.28555322852331	2.02706435688259	1	1.47645168206084	0.966840724392118	-0.889132810557663	1.19523592432923	2.0403714392659	6.7812593283376	-0.975915273370387	-9.19325793013499	2.02896576177919	4.57802701715351	9.10480429631443	9.33929676753696	-9.7097676784345	2.73903713900116	11.5072777092964	2.37747934538293	11.8478264565872	4.49008967755121	14.8105973314649	-13.7537476447996	4.22289755374048	5.28457023597293	-0.758507108779471	5.64064100055803	-1.52408774089197	2.05431631318897	3.87272759875584
68	4.51108116734553	6.94511181223518	3.15818815408647	3.68558122068734	2.30730118730681	2.67456873300707	4.33143360245383	6.669341368337	4.15866239780082	2.34538538343714	2.22913990191609	6.25204334016921	6.55923300832011	1.26971078550573	4.12403015296196	3.20784985730651	7	3.18097193890512	1.59754257882705	5.77321525067577	3.89087979723151	3.33684371027347	2.01007639506884	0.130120099670963	-0.674655876768396	0.522895610892199	1.93700124017203	6.2541590646077	-1.70734549954781	-10.6015728862355	0.800603334781307	3.27094329118151	7.36344489075413	7.22374305064271	-8.13489195053756	3.3251808756576	10.6361669636164	0.981617288249302	11.4261255418258	3.40946867981713	13.0078029376021	-16.5567970642407	3.71032669453316	2.30874061115606	5.60166981220386	-7.38023784632451	4.5598787921988	3.77085407458692	3.40312680539755
69	1.37522083568789	3.07272982847125	5.22882819262175	3.30361260487047	3.65800670794487	7	6.62673825871364	6.22519491722162	3.91893932509406	2.72815605724297	1.43340891130336	3.25880547342689	4.49779137708847	4.60574729858135	3.18614559357631	5.54928654887464	2.17438944710126	7	2.08032812646676	2.41361261902291	2.89428289359673	2.29308493823871	4.91001251122909	2.96223777623027	4.12400881212113	-0.619743578073768	2.94703805089665	7.11841051007197	0.74830333861014	-10.5237360082872	5.55008764247573	2.13372692994156	6.98776994091104	7.52182093587199	-10.2779701462277	2.13240606697374	7.81613454849701	-1.41804612534712	8.42298993951455	0.99190537731818	15.2201301636538	-15.9699118717277	1.40357171295598	6.45771677889808	6.12341573661375	1.8039273437644	-2.69861936641375	3.47099713779439	0.390380553784654
70	3.6274639015925	2.99631922808795	2.90263257354168	3.37282449815376	2.35769301859321	6.25106082678932	5.75132016721395	6.46242487339121	5.96085455957331	3.46709096598658	5.71243984063981	3.32048202238414	3.2628170236517	5.4675294750918	2.23334113274894	7	2.45608023331069	1	5.12977493454007	2.93209921451131	3.57079084390116	4.39104917145765	2.79160605020612	5.34540893158992	1.97652631681573	2.09362834737046	-4.26797928289355	0.245359603172373	-3.17749761337637	-16.4413373277651	-4.18415063590525	3.20473945839882	5.30468304703256	10.3174621718491	-7.10265736131906	6.48708879765107	7.74698873843831	-2.71692759440622	4.61763922275036	1.34583375111257	17.0536304940891	-10.1999850435776	-0.208463439953647	1.60267963598516	2.65313398247166	-2.39357032731657	-2.33393524671585	2.20218281956211	3.66385086395771
71	3.68926103743601	6.44874903654093	6.39025799865531	4.99709917765226	5.43594471992094	7	4.34823217092404	4.90839698415049	5.18171465410431	4.43733375170318	2.51756276149657	4.61429970703786	3.00243385377547	2.94275457794204	5.90812820100301	7	3.72764729931541	1.94744622012804	3.99690237627491	2.23829875522333	6.00545608887087	7	1.37171341705651	2.72608378272805	8.35603684205616	5.00145618940832	4.71430487832511	6.96655723037035	-5.02190870026835	-9.3879647216076	1.10961921174595	5.54592960842644	7.69997208226405	3.15891958581715	-8.65533175730455	6.07952057700394	5.97360256961462	2.23615876415479	16.4200404884435	0.16395046518699	8.22546670785725	-10.2782246511894	-1.18466211859993	5.0256542115626	3.70098529535948	2.06972486690305	0.943847345695389	0.791763701257311	8.18219078293967
72	1	5.60645635705098	1	6.79187574874127	4.68808945345824	3.5703340868748	5.3587131307286	5.38947044856206	1.59700584164397	3.84031972635578	1	4.03265973031527	2.77391923549353	4.2222948473952	6.78324792499016	1.73629218775511	3.56737607065037	2.80592670930308	3.5855271549647	1.49319196040065	6.12212151239712	4.96226176166528	2.62970679212871	1.60544277541801	2.28281831819851	7.84701578122452	4.99005967805131	9.72597007818	1.86764161459552	-12.7060456436122	1.26370052315713	3.84347327962761	9.11490426449522	6.33200066342712	-9.48973217712211	8.24042118023083	10.7194116109005	-2.79750868528383	13.7213788615212	-0.0149380880948918	16.5841833761871	-13.5951533065953	-3.66853059498786	8.07166581307258	3.05385856488928	0.34338607248106	0.974540761307281	3.82713146247036	-2.48555405005363
73	1	5.88562413849267	2.08972884593953	6.20612875215055	5.80181965040204	4.11144650133285	4.34489222031026	7	4.36846509202898	2.56691608987351	2.11441092193202	2.62562157207982	3.99696820436483	2.31528677831979	2.77460072050889	1	4.42281842520924	3.68548499468728	4.40213623723131	1	6.71433680177906	5.16658390786246	3.60688847326799	2.13503236602827	1.71577419725159	6.70522936242373	5.84678183550933	9.38700485192406	1.62028579616773	-12.1087991498534	1.99511820418727	4.53899436833018	9.07882423377755	7.40385019387164	-8.95371924639355	8.46302291003017	12.094210336014	-3.55672667882425	13.5177067782968	-0.0373006084535292	16.7746251767666	-13.5193943418482	-4.38494019254085	4.118750929007	2.8569622353093	-6.19479550810248	0.641271109384032	4.14176383040065	-1.71382873765309
74	3.28419949860458	5.75035355792307	5.91943290441047	6.83339544864214	2.17322091773825	4.3952692461697	7	3.11012191875214	5.87105936837502	2.2137392249076	6.997640778841	2.03204499891697	1	1.39065549630706	4.86507924943335	7	2.57003052468272	5.35174087348231	2.72311238922854	6.01850171363615	6.7880244460536	6.43440505102736	1.76562149103755	4.29639680857307	0.517337269410861	3.32521639193881	7.92751309014105	5.24051269371526	-1.55740997602491	-7.35241376114442	0.471159350335538	6.28543148190385	5.85810396681219	7.68713665249768	-7.99363029663144	0.900258821142739	6.05799422735065	-7.18969202422319	11.6994574552018	3.65619376342823	12.2311307750709	-14.1190202584358	-2.44435829966407	4.87873480869128	4.39618968062269	2.45103453088687	3.65725230988936	6.54892514584949	5.25806029264376
75	4.31630165017338	7	3.03906404721357	4.73560841563611	2.00607652250846	3.39117588288377	5.90148701458175	5.62604088985154	3.91250942528338	3.66074304496191	1.07969124357686	5.73441776247822	3.84234298239057	1	6.57180167087524	3.11626386272912	7	3.79996006782925	1.6008829139207	6.74130065549551	4.81438407188876	2.88016528627039	1.85062290189571	0.305204433015113	-0.368628606365049	0.507286445421961	1.36147396345556	6.70659143667473	0.263871054056196	-10.2274998322238	0.289272359339487	3.47408240813282	7.49296780736025	7.90798291170355	-8.05428022338356	3.44431981506623	12.2881243136877	0.642824306726069	10.2568212040236	3.63774009438578	13.7916946365607	-17.1681427948202	3.74229525895371	2.82594831608073	2.55482237622146	-8.87363554326453	4.01976212367293	3.95865823342708	-12.0802702890721
76	2.1977925636018	4.03214016588452	3.59063391125252	5.55531509767835	6.92598413659713	6.64827994768401	3.58466220692612	3.33171457917772	6.12687855278437	2.81297040826106	1	2.05948499103368	6.49698453888379	3.21757568487792	1.66516057509981	4.31789923551098	7	1.43243926930945	1.88973257528125	3.40730352595219	1.95149984512389	1	1.25075218059296	5.54068205894137	2.08846620515575	1.29379798702373	4.39711935469646	9.12218520298252	-1.62394060961626	-11.7438746413648	2.75032326222034	3.17628367907909	8.1385363528278	3.26893961370499	-12.1366405718673	5.35117786202443	8.79877321883468	-0.0984613939486048	9.46607505936579	1.551121735348	16.0741060601745	-14.9578200423179	-1.72950074965592	6.05281726419661	0.924360035580734	0.545976547507881	-1.73216419510519	2.06260881362862	-2.45493444448308
77	3.14575428094356	4.9975413696738	1.52638545779912	2.19466048614223	4.55257757355274	1	2.76595366803654	6.7181133182811	5.03568012228499	3.25595931658854	3.19733038296787	2.01280058600633	5.15027525951074	5.05944008448689	6.89675751207099	4.69934384013762	3.56155420487083	2.63998485179827	1.44043766538061	2.34827226907244	3.86715585687939	1	6.36641220642927	3.68798768496329	0.581871197520619	-0.056435383362319	-4.25683150016487	8.10050582456684	-4.00002268069166	-18.1348297353165	-6.71396488558473	6.65607275901659	3.61467266716339	4.43248535622891	-9.00815606052346	4.17715733818277	9.01598341194683	-2.23677363838191	4.78791639917802	2.47574178450002	16.2644263717227	-15.1771029790031	-2.43134161014227	3.47245679776344	2.96063155413828	3.64380531630977	2.58802184984763	1.1495321951947	4.17332917195083
78	1.92127598429529	5.48852325188729	6.46754707785728	3.67442736199585	3.39198490038821	6.61917355936432	1.75172595517131	6.58810130389971	6.27263252598888	1	1	1.27136209962291	4.66716002257258	6.29167970101614	1.92211713734026	5.77585849224667	1.2111361174723	3.36702062983501	3.55117126485301	1.89248289498987	2.57383321056744	2.39093671966544	1.57280252613587	2.03494892343856	5.35667837919921	0.80075901983668	2.79869809085281	7.02710397147712	-1.05400372814184	-10.3069653836227	4.17286073429459	3.59845658988685	7.96415251458981	6.28317985150919	-10.0931741220701	4.28816250348827	8.0081470433367	1.06112827131753	8.15537481687108	2.60656311052415	13.8539036660029	-16.480158947638	-0.444768631570742	3.03062665389005	4.72409755350273	2.74293644032044	-2.09027297273993	0.277868750407557	-1.98699196966708
79	6.25880284860532	3.28079804140788	4.02969630738099	2.43151924028438	1.65230925221836	3.0685197952192	6.68555958032837	3.16768249175673	5.73964321658273	2.56730749907818	3.0641080431131	1.80684409393607	6.55671576628274	2.633286180772	3.93876788352607	5.82569408366787	1.23764692713123	1.75489139495458	5.08759495901046	4.33598379897327	6.69741499332246	2.10013931547248	2.76823214652796	2.88952094890774	0.107154259296466	-1.36762792683377	0.172149535648191	7.02722462861544	-6.15944687244497	-13.8587010222474	-3.51592055220417	4.9222027499772	7.50963476432213	11.4457061039275	-6.87134019744445	3.8068082816677	9.76386297506609	-1.66445646783032	5.13756275026374	2.59629238046128	18.032145429585	-18.2619007596166	-0.977138652198844	6.11924585973325	2.29084084835434	6.76625479860626	-0.466311443295008	4.43213560765546	4.71571975343776
80	3.95741265267496	1.43920705209976	1.14259452580422	1.23843669752018	4.50935973711699	6.58254994455231	4.88042113206551	2.09686020818284	6.28906597555984	1	2.11407131942079	1	7	2.55329003109521	3.21044920590245	5.11914345503809	3.36322660422242	3.22787338530946	4.61186036271776	2.21607452489187	6.94576806809783	2.08627361244139	3.94432339882242	4.57765364565413	-2.12704199045086	0.997067302131523	-1.82893011827131	3.69742901849158	-4.70873954598645	-19.6891096030465	-9.51024010429148	5.80158145174789	5.13794058746923	9.05326610308611	-6.02876553675448	10.4988806746482	9.36327718135187	-1.68231745415183	6.00827201763965	3.16669525205402	15.074679728425	-17.1200600569446	0.151678549043261	4.62678769171004	4.7773947464247	7.60032906871856	-1.15758831784839	5.85030794366968	-1.45526162629288
81	3.45647968193597	5.55318141893101	1	6.97557626778909	3.00673213430323	4.74848998645898	4.73184417717168	1.69625586458429	4.03945373996996	5.46254441688924	1.5967628435527	3.12787168576373	5.65759211056387	3.78667905740338	6.40903131149218	6.94027965013228	3.72465520060534	2.77085155445994	6.49069564986089	1	6.32313060677007	6.14057078464556	1.44689426456258	3.76681193411403	5.13963746532456	6.54326995435751	5.15862850570612	7.93833850749977	1.20977241451842	-12.4095873137028	1.99146295137616	6.05947081015689	6.66171633599077	6.47580647607744	-7.35832181304467	6.80302273681336	10.5281914526913	-3.8124341401653	12.391075885502	2.15690457989347	15.8428729170608	-14.0964456354877	-5.60859939031893	6.22322649397182	7.36353346537135	3.90587606618271	7.43541782188578	6.97339325491711	3.43403707148855
82	2.94306924136158	6.76293359369401	5.27262497456733	5.6881618679483	2.06837586558482	1	3.37201675285903	5.55232840812726	6.26739149858633	3.70239200026098	4.47119199115987	2.76489099602254	6.10893426361809	6.62865328469596	2.51612675951107	4.04376905815582	3.01500418282816	6.6084258657288	1.38484186526261	2.61806877389144	2.9723357779589	3.27684545530797	3.62637928381309	-0.268744545006622	-3.44333809557261	5.18382663172864	-1.35807780769112	6.43989252417977	-3.18267953724196	-9.01145537530505	-3.82026850933539	6.44686786971142	9.45418707005375	7.61269904942901	-8.25760918459195	1.00606759688981	12.5136080264909	0.354696005327639	10.8838954240247	2.44054673975842	12.6492330825914	-15.0481357301805	1.85859984992838	2.35985985915796	6.82054271574286	8.56577409657416	-1.14529868364241	3.85878410663915	0.28475937156474
83	3.43304569922302	6.62712659215444	4.55820498695379	3.63099974969203	4.23627146122771	1	1.92083010957824	2.80958240886995	2.92286851326877	3.28336827247284	3.97705280850906	3.24355324756172	5.72690544991037	1.64579870419326	2.53091411894583	6.96549608498732	2.47536967013373	2.10289430929541	3.46114667176111	1.75535764651039	1.77324590211674	1	2.31649480077078	2.94486737660874	0.605193586131741	-0.931476218154445	-3.85524553262923	10.7428570492087	-3.95781577636068	-16.3176778697974	-6.06344365088879	3.94301488585497	4.93702105585305	5.48446972771143	-12.6004286114344	3.74046620671631	8.55293270087463	0.0984194679324742	4.6987647647454	3.92772164281922	18.3813522070121	-14.0017762512556	-3.42879349585855	5.93704037739692	1.76803924769159	10.1332216711647	1.31171910023219	1.84537808173184	3.08371415154657
84	4.08162819297999	6.44646558209408	4.177186498481	4.03658476927284	3.66136232448624	6.28869672408725	1.53081844397456	6.6414143401088	1	1.57030319843065	4.05580864539491	1.87691106439581	6.06704932697399	1	5.86982976210241	6.43168310610781	3.92019814135482	6.66253234591357	2.29239052051774	4.60264883685832	1	1	4.6455352953986	0.886745217482722	-3.10145666484122	3.6112036757298	-0.635671460930343	5.6659638960277	-2.57302850405036	-7.38552791935148	-2.96599666033798	7.65524768729642	7.53342703166085	8.2413622786614	-5.75343327627506	2.52648447202051	13.2477182558927	5.14477464196731	8.44423305564297	2.27921811198114	10.3191663638942	-11.962058202949	4.85454714300131	3.78535421325373	7.76816131040355	5.13227077067213	3.63028153779205	0.582096502374799	5.86020608859882
85	6.10017807754	3.53525936397208	5.85802863571967	3.32868508328182	6.77556494926123	6.45506400613432	1.49331295778128	6.4630329022377	1.75130867352876	4.52113473729838	2.67938875264034	2.55163381801979	1.58433817412865	3.39152376621189	2.75640804820866	6.01972882588153	5.39299261998177	4.65141888047527	4.58298644249299	3.98045630397848	6.0502306475678	1	3.58025247141537	5.95992761844882	0.325988035763574	0.932007399212688	6.16647293835385	3.85358603641831	0.630722649807913	-9.60880410490368	2.9865543083746	6.12298664662125	10.9158606229711	15.1689402405595	-3.87939012729489	3.44634652010577	11.7203276292974	-0.831711324056858	4.77707143723946	0.47670618480769	13.6443385218511	-15.509242025854	-6.10855894809094	5.64728871019547	6.70827650880121	2.43193959359838	-2.59125926174132	1.92141874612377	2.283949684268
86	4.79071882889465	3.93637774250556	7	1.77435469104795	1.94789782201683	5.93471802592458	4.25587377168459	3.50498488059333	1.75059987170552	1.11078395310266	1.8160366204641	2.26233409471423	2.82805783038136	4.74545121733817	5.24353743460486	5.24364114556442	1.75295733830585	2.30404156189885	3.99706998324644	3.12517848151922	6.56122997794594	1	3.61072362726141	5.23749038851545	-2.9748290178876	0.879760942414378	-0.854339928971968	5.33486841742416	-4.36848317211944	-14.9295035781371	-3.68979712494944	2.35430276581625	7.41259420138287	8.19832847210889	-8.91404702024794	5.50704923865979	9.00640022675734	-3.23983953561926	7.05765390349518	5.71910274027879	14.8979862497431	-13.6271268309657	3.17777873974873	5.68939552242134	6.86411749386897	-3.44368559967322	-0.404378000785111	2.30261177594264	4.23205688448809
87	5.68099076673073	3.19058011992914	5.52006037214202	3.12082565653246	7	7	5.36754727688737	6.19404720124997	6.00485602814548	5.26137793098286	1.44465924867084	2.72303692746948	1.82016406486016	3.58973006682761	1.73225215989954	6.42583485704839	4.08554062402072	4.64559932982953	4.46647111624433	1.59295386445925	6.61307270576711	1	2.69255158308557	6.5418574692532	0.921786821888787	2.12342211909157	6.82077524412125	4.8834868695502	0.759339147306916	-9.45417521331693	2.03358802855317	6.07931912386138	10.8591877553342	15.6192639738716	-3.93295159981231	3.28348611799749	10.2630337501912	-0.604267782075025	4.94139682922698	-0.514574092709439	12.3652883426892	-15.7041576515237	-6.12557518221097	6.44987440385379	6.11953642610172	3.22935489791527	1.33608779089895	1.87031316164467	3.73597775723765
88	4.84254503157615	3.35980628694184	1.16166045011449	6.18005752400022	1.07171728257821	6.31267636616828	6.76125726835318	2.988611276668	5.96345264595337	1.79465305927938	5.0570801405815	1.91404729997619	3.19378096600558	1.02954939120707	2.92783077094125	7	5.86202439797331	4.30161087099537	3.41733620389321	1	2.92464407731996	6.55731889249101	1	6.78865138459204	3.64555097994977	0.907334537110871	-0.307905615004606	5.43769072105992	-4.79999857632938	-11.7866517938214	-1.42990523729522	3.08940522317028	11.4935214413085	7.19294119538668	-8.94162875403661	9.2467380273085	12.5246519399649	4.30245199202475	4.67989517407911	5.78795607238712	13.4657219304606	-12.6674321964541	-2.28314270580894	3.4271588245168	3.65879687442711	0.129775926552835	7.58927193733535	6.83079012086857	3.53847823314155
89	4.63085826414469	7	5.65522924312715	3.76660539826405	1.07819400225699	2.11758495770741	6.81776783295135	6.56128885138685	4.30525886616774	3.02526514066292	1.67726971458089	3.08105896579981	3.69290040173259	2.76421666532038	4.02376731224864	5.48515090597717	2.16495804137452	1.08345404267011	7	3.67166859814841	5.93138182833232	3.9932206908143	1.31729944002053	-0.58140439147194	1.92992819544552	0.355681298897519	3.07744794230821	6.76940010083047	-0.396460115689375	-10.3638133225747	-0.896682430295184	4.3272507710232	8.07275608057316	6.47898011809095	-8.02855774949345	1.88564100306351	12.7639535283757	1.69924821064632	11.0864775901474	4.21755104848793	14.1206836541557	-17.2999884405729	3.9359956431737	4.54638384925682	3.65156079351387	5.1351685795555	3.12866369413045	-1.35249277406997	4.30181334091475
90	5.33049297366076	3.35083000501179	4.7962397513078	4.44402526609941	7	6.75887034248675	5.37730963030337	7	4.81005613326145	1.00428522975989	4.08075097795032	3.93860271296893	4.32147795351637	6.81243768178164	4.77309764329979	5.88252509303616	3.72098389899584	1.95082743413038	5.07029377867137	6.17797188690738	5.75141793682166	1.60067046927797	2.37706054786238	5.67647850618263	0.737969531699334	2.3471990624507	1.02697015904369	4.94479371990396	3.6636702792975	-10.8826969302238	1.8337228020693	6.37239353438751	10.6073282546435	14.7620942926194	-6.38351301873413	3.80491620510281	12.8692640371734	0.591940393725198	5.09058022534549	0.128637196394634	11.7946318291301	-15.8946725834986	-8.14341998962248	7.6685444764693	-0.323658525807534	3.5563111118038	-2.25413004669173	2.94427485422636	8.90114921219298
91	2.54728517558129	6.87215325939672	5.68651989908693	4.89051542208935	5.34428768572217	5.38349019351111	3.66484283388981	4.24403307462009	3.69390506516618	3.59339253150451	2.54795611320828	2.0269769512306	6.7600687551471	4.24152925514004	6.67937017586538	6.26451388458302	4.72432400338992	4.30968041037882	2.84245184122088	3.29709374967005	6.10220287811433	5.0345855073551	5.61947317024845	3.43708138789157	10.2916337501798	-6.753420134879	5.10559086791848	3.86142751079297	4.47150577336401	5.75584871938959	8.85001268749098	4.22105789188954	-2.94212356982562	2.70343925617042	-5.04757635604783	5.34536714928131	1.23137784236809	-7.95031200334904	-2.66960009819903	2.95275716552953	8.31089773811415	7.04956200553675	2.52921424876977	5.39105993680638	0.543845607923916	8.00983727064023	2.30465113305896	1.29858366371756	-0.308438260336736
92	2.9581873694059	4.49324088070448	6.38198027306139	2.44219961408922	5.46226405012356	4.27906832200615	4.58372835143988	2.78302676152831	3.42352449176733	1.53644451320321	3.87329067376242	1.57651026036009	5.81789363140268	5.49894248349734	3.83554731293671	5.80840342090698	2.89582406619499	2.67597229952543	1.44505285648802	3.34508736435527	1.63703007225623	1.17163480658934	1	2.60344481015591	6.16490838348002	-6.69505116668871	3.13395939261857	1.69321503411279	-2.39815781450695	4.02320405304909	1.73008563550055	3.56333297196098	-3.02806670480073	3.33955146797798	-8.42275236935209	4.33610101873348	2.88942422301618	-7.99238269251721	-0.259476514431174	2.40682767889122	7.2811508916047	1.16770480402566	3.53465224487296	3.38856239469293	7.67299024795644	6.68065765034545	5.45938337619455	4.87115041991146	4.02302720568851
93	4.58591596784957	5.84250513640428	5.92617830083629	2.16682220196996	1	6.26169325379226	6.68006303528361	6.61244710298086	1.91628598478075	4.16576292817735	1.35168635839571	1.00694287445307	2.27841475055334	1.22353480488273	4.59799313656902	6.21606929110808	4.2107087043041	2.26749308246022	5.24451390298814	4.0726668263358	2.04478431682135	2.12517906934259	1.96595885499984	7.63058850665813	6.20002720290307	-9.98495238970822	-1.36830984801417	1.93961935771424	-1.73562818300609	7.31922224062231	0.685028247584326	2.81118233162968	-1.26561738369829	1.94926309028242	-10.2712028869683	0.638837114386704	4.0001755641034	-6.27296965835726	2.37162516686987	5.72539084487159	11.685239546318	-2.01942451030662	-1.40550661989678	7.61176087137453	4.70849761831958	2.9959588168504	-3.06205500429181	7.95733452257207	2.53369497473466
94	4.22540924985149	7	6.32281258359794	4.51066262819643	3.77923961430448	6.81941010721692	7	6.74386459164368	4.11156306485401	3.05291914789094	1.03200496973114	3.81208837318235	4.62437348848774	1.65162031651199	2.27714817054538	5.60358797281218	1.80138205488042	6.11059500881373	2.9209775276634	1.20507052078303	2.47271874230362	1.63699303859941	1.56870984372613	2.29989447083373	12.4801542326968	-9.4024699707691	-3.0151666356463	1.35791642583444	-1.70767187151758	6.80301667790691	-0.765778323384476	4.09504397012711	1.95287419924856	5.199850964757	-7.19581469052369	2.41787407117589	-6.3657344147902	-7.18263604261037	3.36071037783712	6.55447070585924	10.0989863003096	-1.69390945930237	-3.67169225204857	7.42744113447895	5.88270383680218	1.46576278787008	4.01888016347454	3.34795233797545	0.576526920071553
95	3.53984265730456	5.02071429061866	4.54737118061396	4.89820096086081	1.40399367610625	7	1.29387701355536	6.42760003991666	7	1.7832761063449	2.79507204057723	1	4.17122337789313	4.61917547490795	1	4.15758528302467	3.45148452032414	4.99748839204171	2.27959069668323	2.17374104394638	1.75923206447567	1.88132259617137	1.29428812796819	0.0966987579925918	9.36541772172799	-9.87925598431643	-6.13449491077782	9.15345953837887	-3.17918163988448	11.1017198323124	-7.39680014275551	4.12310318778255	0.65575390166132	4.98377729474745	-10.8233658165056	3.99177259126684	4.81332493739301	-2.68836380251349	-0.493184158842154	3.60613550575183	8.70439486155068	0.192411777898371	4.29838139394176	4.48627238297763	-0.957115282846758	-4.49126211394648	5.41505131446187	3.46152792982193	-4.26144484620437
96	1.55197328812878	5.15450982601405	6.14776604152587	1	7	6.99799402559977	3.08836313765781	6.36390932034443	5.41623481642303	1.05769056102312	2.91808273370659	1.64868691033638	3.88359202542667	5.12770439347182	4.33205300557679	5.63679597333972	4.84764092310048	1.28682346033953	3.02514542970111	1	1.89839533956865	2.32430298007992	2.10830278529179	2.96190551665503	5.82447378322176	-8.66218657828986	3.4760697509046	3.0793830718545	-1.43316291871029	4.2442168909912	-1.03917931610748	0.967143781110821	-3.57100158999463	1.66777546978444	-8.91947626154034	4.49287663703049	0.82420194986572	-12.0831773724255	2.04086071540348	0.00695268642784841	7.86578545671305	1.40903646163078	3.70091463337312	6.19971494615124	5.55789250997128	3.43172463165385	-2.20004132542372	2.22851261612269	0.983934662793933
97	4.00451688695593	6.00840866352329	6.13385644365442	5.38463645908052	3.86432075052833	6.64703693049736	5.27464360622211	6.98979483079813	3.39050207432889	6.37221613875949	2.95949819029065	2.22869444858496	4.43573258816303	1.3671077752479	2.58322448092458	5.50955013500838	3.14240798120759	1.1521079374572	4.18726675601261	3.00831867366975	2.68011557213011	1	4.49501762971924	2.17519325119429	12.7659648240763	-7.07071105481402	-4.53408155189081	1.32316577509067	-2.36037386553696	6.39516163567244	-0.542574089368689	3.4284825537737	0.943954344930259	5.16147621460882	-7.74262479001056	1.60275170190988	-5.14072839161027	-5.87287969470089	2.61077089777624	7.5441611357142	8.58965275392542	-0.821387407174043	-2.97427328682956	6.14248190447428	4.55110521283286	0.813039466463594	-1.25797925519588	2.32423551870419	5.32805874754797
98	4.48483733667305	6.46580351018561	2.70485351123843	5.7548466613884	2.23275047150528	1.26574123058613	6.31825356007562	6.58826522975581	4.70044749022898	1.48738390968417	1.27841575002948	6.12891627536452	4.83535981375339	1.48018413067821	1.73212133255197	3.34208377211765	4.17927568174415	1.3499446138753	5.63272810023556	5.80165069671108	1.93121106448687	2.60814377686587	2.99898481451675	3.20795358093554	6.90834567800228	-8.30038555068921	2.15720127048944	5.67867247842257	-8.01185746392953	3.2298610802461	0.842162591588295	3.32739325961643	-0.689371152946255	-2.9420316597212	-3.52776467981251	5.50728173650024	4.86449262920819	-2.56645460759391	-3.21584361262241	2.00841097847228	14.2032002251009	-0.0723355367436228	0.190850931360092	1.80367800594216	7.1745074270051	7.35897040395291	7.13127069262623	1.64351489302267	5.05834731095398
99	4.78998267761521	7	5.63437344450949	4.04798418876234	2.67570556295232	4.92363996408675	1.79027637027207	1	6.03829012436603	1.47347511892444	1.96098566967434	1.48025833370525	3.57058331064728	1.5479217044279	5.45373289110827	7	6.27227364368424	1.98882257514004	3.52220598925318	1	4.15080795610076	1	1	-0.31544206995745	9.79393196062994	-8.59530199935648	-6.76836094182637	7.9856812813255	-2.24569608642777	9.52423984150857	-6.32572553735801	5.15179655081643	-2.4138683237429	5.01630637723662	-10.3747107935586	2.65295008448124	5.14332966195658	-2.05546480385848	0.723896312233662	2.83191016510121	7.63979547324242	0.93204044981509	4.15154573098307	4.11066437696362	-2.18564103527471	-8.37799545813277	-3.83001997862859	0.691119318363985	9.64386565112599
100	2.34448997087432	6.79768590208411	5.28693342837652	4.2416882789571	5.59740247205775	5.98577710259883	1.9020501802071	3.98468335744124	5.36924262523897	1.05859773168884	1.44962016772991	1.34920207354356	5.93860947291691	5.310504461807	5.58450370591068	5.54427825577089	5.19709280755222	3.79228933872509	1.96715884209109	1.40860371208362	6.02235172159881	5.73310024813831	1	3.62314153744999	9.70295915161815	-7.3844226226865	4.86624459936247	3.98294128386194	3.95743080963252	5.60348080763452	7.88413673728671	3.40879971458975	-3.94545347836389	3.00513834828067	-5.16267921422963	5.88791250520021	1.14050762715369	-7.84683084494333	-3.57895584498063	2.95572272503809	8.12591504015723	6.85162428117468	2.34578208582488	5.81025351510045	2.4528933145222	-1.32036526743518	3.13577857486862	2.10116277515112	-1.0383854127553
101	4.20606604678139	7	6.85113397467218	3.53933505416177	1.49635251947454	6.87565490260676	3.48864727504513	6.30034604988318	2.5056719095264	2.98733019191453	3.26013820795825	4.89689329998665	4.17855280278848	1.7518852670087	4.95455923500087	4.93225815581597	1.36566092868781	1.03142866590018	5.06420334574091	1.28042838267961	2.34781319505508	4.84756167985458	1.63369190694636	8.78168581158508	5.0443582812694	-10.9054169505121	-2.05425946431198	0.978684616608379	-1.45640280085192	7.76532288178605	-1.65706204056207	2.07094576398839	-0.165618491864907	3.56113226822199	-9.72689348577972	0.920111571321745	5.47047743296281	-7.04053537429574	3.66608527379853	5.84483318932275	9.29774510077632	-1.41525323103588	0.897433676013162	3.29894989996351	5.01706599956059	3.223170483228	7.3533472109019	3.82115956850619	2.55420571582307
102	4.2479401090139	5.42041326430922	5.6327602087102	4.16964613391915	2.45729963961783	6.53048171374434	1.95396503754569	6.10506227004239	4.72348567485625	2.01592617526363	1	1.7585557597432	3.9260020091968	4.91469895749264	2.11870839664494	6.81686403751604	1.12901950854528	1	3.5478766271512	5.44942837811054	1.00285850328986	2.43434956344945	2.21355269700867	-1.61131100488151	8.4008289622143	-9.9788966836987	-6.11550204692609	8.28735384259752	-1.00028970880347	10.0308010900933	-6.2024454108447	3.69830734121651	-1.0592413445477	4.5754438654643	-10.8825381760609	3.11827139938508	6.63053058267403	-2.94061366746247	-0.15514343306719	2.43899979483484	7.25537275731435	0.13873205819583	3.95673773874525	5.96753864848289	2.75178221214397	6.84253439698777	-3.2967367265218	3.07339846130509	-5.0323474244568
103	2.64838673126873	7	4.98562755814448	5.59703497950663	1.93752236181565	3.60339369687693	3.52144654132183	6.91766278340719	6.05969289008564	3.66738791964765	1	5.31338974339606	3.84626397470416	2.97655441450423	5.85129604672602	6.52298935846836	3.94090287842352	2.97325050066643	2.53933185427404	3.36465358422787	5.75499746906146	7	1	5.38318271494308	4.80134148302495	-7.49484145175124	0.42280897746458	2.02476601596601	-4.04472968046457	0.990273569149213	2.96208179967614	2.51571611978006	-1.56721746159255	-2.24454870702127	-14.4622136426011	5.07537651386551	6.1865270873609	-4.24545654608281	-6.54311494846782	5.2439963756665	15.3523573275179	-1.83447959564639	4.5696243826075	4.29448889114206	4.81407259173281	1.51930617111242	2.88806744867028	2.12443015937657	8.40759007703459
104	4.49890228424105	6.94468935940382	5.14231881155529	4.48920741057195	2.7378849786692	5.82846765048253	2.90746529953507	1	4.98393378260055	1.42459610678973	1	1	3.82717549885937	2.73220339910257	5.32072536814769	6.89279550605711	1.48898454068658	2.62171721317712	3.96876260669602	3.15950359069929	2.89314031786721	2.95916670719065	1.33200836461472	1.09044614751896	9.67678762898292	-8.39409027460897	-5.81293117626087	8.59257109544154	-2.55616986655718	10.4196936146286	-6.41761930759963	5.05961915520307	-2.2853900529783	4.87712849880669	-10.544037491457	2.50016296466409	4.50361297874725	-2.40014509785239	-0.44660260882393	2.99753398588	7.46910370301785	0.946867190910663	5.39560357472912	4.70124600509237	5.77139685171682	3.29389537598876	-3.22779254462666	3.06516166856282	-2.41613599792929
105	1.49864358631159	7	4.35699784761825	5.93909783224592	1.1148413660141	3.86183855836269	2.66356989932091	7	5.70800486572846	3.50607681835628	2.41386324188591	3.84849223758768	1.58326335278706	3.95698419640396	6.88046686851387	6.50766307822652	5.23912074283801	4.51363410158338	1.06276873514647	4.20048682302381	4.82667453883177	1	1.29035755828014	5.42214644769351	2.88454469508145	-7.4976731448225	-4.5111068328678	2.43075226572938	-2.32963318257298	1.50195300239686	1.13094414972263	4.05855120621479	0.45944679673317	-3.17613252168309	-12.8379687055714	4.79851035570641	7.50692346174733	-4.54281827586597	-6.42057125966471	8.5945460368128	13.5148182768751	-2.13742673619681	4.46048041356008	6.45466048197573	-0.0606399608450527	2.75001519422974	3.99054783742927	3.68024065584803	10.2486147940324
106	3.14842041649549	6.48633927314868	2.54363470177124	4.00480868556959	7	1.62191004475967	5.53547111170259	2.61803902711345	4.99814358443011	1.49442499038923	2.19997299301452	1.97336538724446	4.8586525291336	3.32455389283074	3.82726152837118	6.2578890076909	4.0589233868068	4.11998750112822	1	2.14206662538693	2.84819731688181	4.12540382388358	4.04736410982826	5.69779210247939	7.64156721089005	-5.73083248382791	4.52805700607696	1.35728280668186	-0.40984955652177	5.28467729249522	6.12352884676312	4.61342163175292	0.112493882172421	3.23063450156841	-12.2724742142154	1.10058863303951	3.45710582036646	-6.40663543253777	-1.85779011056523	3.43568836160137	12.4663999322604	2.27591410303849	3.02681794240136	4.89523321181906	5.69539577152521	7.10576399877985	4.16215129560694	6.5219942512772	3.05049264870583
107	4.58122030693159	4.31864332028519	6.03816059277189	4.57981502809403	2.63419870659136	4.06378588272482	5.13766903544116	3.94919901557283	6.7531964735869	3.19173356314888	2.60869633571428	1.92348222154643	3.16921539826162	1.1389377431635	1.01210616244989	6.10809994689167	1.18581389169694	6.15990473209801	2.85335385375767	1	1	3.15248052791946	1.42591383524316	-0.615274113450166	7.99723747139188	-9.96342420980947	-5.8114263969827	7.65550869196159	-1.77360338912315	10.1975671281644	-8.52696300707311	4.43651979698692	-0.555298624669932	5.37020142663599	-12.4821450299529	3.87829799933008	4.47486028331347	-2.32102913081975	0.222443802969072	3.8358894699052	7.74427605322833	0.363396956130735	3.42223430282777	3.97743719690739	1.53742954786694	2.46698108440974	-2.05468333449396	3.96089169725603	-4.47159870911896
108	4.41447629486435	6.09931018802287	4.7528527173655	6.72274966090123	2.80760182814233	1.05288744241594	3.7564952723025	6.38038904299243	5.48040439012237	3.99992583765485	4.1732862576428	2.09471038213785	5.27780668919453	6.05214518284218	4.26824519689595	7	2.62307205498812	1.05496991711111	5.74602813232914	1.76983976499195	1	1.10269806446699	2.47198426907317	5.39320039594991	5.5348942802549	-12.8070472996603	1.0448751632867	5.97289878244798	-3.05429488888236	2.46619442538915	-0.298636993555144	5.61836618549451	0.18155768219438	-4.54592831570216	-4.47401385500051	-0.174930077196178	1.91823472400911	-2.21286248086721	1.25415228716281	5.8106090530964	15.6335579404296	3.19041463360028	4.48153681151396	3.88037930159783	2.1097643901075	4.2983492875865	3.79674458638657	1.02424131051542	-3.22305763688619
109	6.2555250860564	5.08173149961282	7	6.30937649372042	1.28491692785302	5.42638592355298	3.6243533831829	6.8950142425388	4.81865345918105	1.21545612801375	1	2.21588397255241	3.02433895967315	4.30785512931038	3.86952873167015	1	4.25148145797203	3.27128454848317	4.31960304067496	2.05690246652531	6.62175899739801	3.45664649755566	3.35615109280874	5.23240333603628	2.71318512578571	-8.23630438850239	-2.61982332378764	8.70813913264256	-1.0451296817578	5.85965918979604	1.25051382021543	2.14199619125799	-2.44255691967905	4.93918905632787	-12.2701592622474	5.45072295665248	0.994311216628208	-4.36514400538603	4.05460269997015	5.06098802742956	12.4478430940057	-1.61635224051643	1.67578868082107	2.29269507642816	4.95064514298118	1.30447740721916	-0.18185617096704	3.95167443439628	3.84900493942162
110	1.43863539739442	3.65544783802183	5.32254741730669	3.37818490735753	6.16651485818327	5.97145971791244	4.62400305352299	3.38211413041427	6.84112997136407	1	1.295797658296	3.88308817220741	2.86031564343714	7	2.52656809140932	5.48056659891707	5.04658239223183	1	2.86148360379272	5.33618473871242	4.19943120000133	3.56578386519981	1.88720885297214	3.52527911401351	6.63513830571797	-4.21884798585298	1.29534109133055	0.876080066886821	-1.52168201764053	4.59760018684835	5.36520725817578	1.99372518128111	-2.16848005555589	3.08896159391484	-10.6275292149176	0.914640440655981	0.621981015734488	-6.93181589361604	-1.06593749943408	1.74739805300702	12.3492706933677	0.0839231160192311	2.37130848875962	3.65484830300015	3.16433353560942	6.85895185981911	6.06704195770468	6.41300650389344	2.79946201723095
111	3.59781660988597	7	4.1818823197712	3.50046872522135	5.9125524332566	6.46145891872611	4.90096241278174	5.65987176633761	3.9987583615499	1.12226571365887	3.02675065028047	1.43598721376615	5.61413465037941	6.39159682547311	7	6.61609802367121	4.47184077968265	5.02949724604149	1.99197314574759	1.98237727395436	5.81008633254822	2.66380981840767	4.85345517761873	2.58067107501735	10.0422308916374	-6.81152445130624	3.80831550815381	5.78139958458418	4.6172489139498	5.29961765256613	8.66239742930829	2.76577279806639	-1.38577306696973	2.72730915465499	-5.66762285250141	4.9937558449782	0.83918946511778	-8.43279659617182	-1.69926521989133	3.33337908689319	9.22984110629764	7.00257791181508	2.56412308169922	6.87221661251677	4.04602618397609	-0.754801656795732	-0.322122408716058	0.888430751535705	0.335292904691549
112	3.96193820457423	3.54345884547954	6.43191924958771	3.86851735852086	1.68423436141728	4.36869675799964	6.19585278454115	4.02290335534799	7	2.91087755277108	1.58982765541044	1.43100860401737	2.15844174080876	1	3.59448945465256	5.71030131465936	2.74896511446143	6.49837350758016	2.3164841736625	1.29538255029553	1.0616494445579	2.80968613787021	1.69845468131344	-1.23453668904544	8.39622629854549	-9.42082254243842	-5.3375894622692	8.16390591212147	-2.17253595440659	9.73084915757704	-7.35849484132333	3.84972587554514	-1.28041165624073	5.50140149195312	-12.3253099628232	3.10083803643451	4.30691614856576	-1.75723565007345	-0.512606300004195	3.16953051179775	7.73260003787069	0.239330246806492	2.8748995703338	6.03513143558372	-0.56732076286805	-1.50496657637119	-3.20561667556148	2.98469899809498	-0.727854922504524
113	3.32530285198351	6.01150272493204	6.07341879267094	2.67434775981205	1	6.16418340324752	6.61093532808817	6.93886503777865	3.37258216369334	3.88952687636554	1	1	2.96729192541397	2.52971810344829	4.79205960095213	6.08727198006103	4.90460429616427	3.19129301610656	5.31524945622796	6.97346070415808	3.31508893471009	2.18429905586957	1.98256423349171	8.0825113700684	5.20923390937368	-10.6388992444225	-0.879850477336021	2.00143904387687	-1.96633232812089	8.3299537044575	0.325083900332589	2.01300627602994	-1.007926753774	2.53705567261702	-10.1391464587833	0.920072467712523	5.53089278270539	-6.88746414574505	2.52270848163757	6.3569076862352	11.831829584424	-2.11856140110652	-2.28298818814457	6.21978787588773	4.57856502128354	2.19629870975338	-3.53640213432329	8.9038724334975	2.82750558793407
114	4.35348480128065	7	4.16978905858588	4.84592016292156	3.68330994706513	6.50791026948316	1.95655454474365	1	4.97557834693046	3.06085085415774	2.20488310001885	1.65362955608431	4.93920155349342	5.76699059852632	6.06849296209344	5.53732156999037	1	3.38215564275973	3.5033299117897	4.0831251508715	4.00415991551229	2.33283455201471	2.69880740080134	0.0918399760306349	10.0329070598632	-8.26777696319402	-6.4657112991674	8.91702569361276	-2.79132898252074	9.90977453193986	-6.47966078190374	4.31124546555747	-1.63890319267757	4.95881869074629	-11.0642371812181	2.68577325240128	5.90288053578874	-2.11297267503337	0.949044622740527	3.40562339849896	7.89298396279421	0.659202605443316	5.50291513289866	6.6760295052024	4.63045153124312	-8.05074925964214	-2.96736134490936	3.94474473782025	-2.15562091216762
115	3.84725469410869	3.84618386335349	4.61209916176277	4.51004263685782	1.29062195293868	6.91480794355638	2.00228696319792	7	7	2.04968008082364	3.15924321155961	1.00944291686928	3.95054830008682	4.88316098753409	6.09523367468397	4.08684251051784	1.59746128910783	6.03958676574139	2.43528463475463	1	1	1.46779452004617	1.97693262493015	-0.580221652781672	8.35608011427332	-10.7443068932717	-6.32156067629202	9.83522135049459	-3.1431722739522	10.3095623817454	-7.70033934404345	5.4289958880276	0.129927061601904	4.7323137655155	-11.3531938095926	2.44255768430361	5.54835657824402	-2.61032857523289	-0.349203584549067	3.35021457961691	8.92045134230504	0.611902933969584	3.68925080872742	5.67852387374597	-0.363978278974169	2.19578850176014	-4.09365384900507	3.27184729032981	-3.64298533870541
116	5.49041788090735	5.85291393687354	7	4.14809476884553	1	4.81620670373649	5.25305920082203	5.98591726718152	5.34867130881621	3.99330882364012	3.28364113964647	1.62555893803199	4.73487519777338	7	6.57439238574772	3.36351238363262	3.24103927859049	2.15357527685962	5.36989991076941	4.94359760166068	5.49606499688438	2.69048067922006	3.04186560687986	10.3103895653258	4.20681868425844	-10.7050635368571	-1.29651260839544	2.01495773910025	-3.5866956961354	7.49962068817933	-0.820195329398303	0.673833745321711	-0.743771509592563	2.57379059881586	-8.81944021702732	-0.831384106884395	4.27282710126705	-6.69424259679294	3.43408493425507	6.74111296806959	11.0560060202446	-0.240558248549497	-1.80700320193604	6.79140402327088	-0.368079147145574	3.99338624784321	-0.480311299870443	4.13063435012481	9.93602254511203
117	2.99880759584003	2.26345104013161	2.31660712185002	2.96920931207455	3.70575040374434	6.72717425942168	3.32813522305316	3.85358477876253	5.00211928407149	1.3539467104278	4.15099358351138	1	6.38788223112433	1	7	5.19150560803517	3.65201910735806	7	3.22078260117934	3.94512424785989	1.30500089470159	1.65326723021674	1	0.247065221036017	10.8150513269888	-13.8505668933289	-0.605354073393457	1.26151909429217	0.651339896153112	9.52972586767807	-4.42211733612166	1.80288139206883	-4.18580141694945	5.93650529562351	-9.36829085045637	6.80323464060464	7.67004104576292	-4.69091021086961	1.08591574153241	-0.0272406597801408	13.6960849946797	0.799355973625293	0.875227210577079	6.43963493005622	3.54331693205199	1.40377792158332	-1.82453577682108	2.94311448583566	3.7686005191631
118	4.78395488170983	6.63915371012262	6.17018143465482	3.46514221743492	1	6.70242827610718	6.02217213846733	6.70561172344842	1.32699258552886	1.42832224265411	1.48808908822877	2.72906024522544	2.41804498199957	5.63481278764848	4.47977991137618	2.1825365405371	1	4.2644485368725	3.96322748483851	5.58295646147255	1	3.76317787495165	1	10.3373036606331	4.39337038794736	-9.43977072067814	-1.86006124143272	0.641811058550521	-1.65521473985319	7.04075525902593	-0.611171446768712	1.10370399654998	-1.5813283448322	0.939887763658183	-9.76548047924035	-0.671616243062058	5.03832058028345	-5.42952715750417	2.56246072900988	5.39648633192724	12.7871373558299	-0.817954246909923	-1.18039364413503	5.50674947210708	2.81066256886058	3.28666603217644	1.5734643687647	5.86064607609231	1.74052201854638
119	1.33545377730047	6.16356878591655	3.76115828761749	4.45262236673645	2.47391832391802	6.53653893448905	3.26289471175419	3.4335512890429	4.59776343777539	3.76975504050861	2.43974489317034	1.70789877351101	6.4639889669546	7	5.41885354380216	4.35104058218125	4.32602871577023	2.99909967748454	3.41474685299568	1	4.37739561233644	1.75616600220485	5.35797609296626	-0.128750147283159	9.49635080177211	-10.1952887800418	8.51633679552157	2.76870093868782	-0.847367616537057	-0.808951550227808	5.7889696053128	0.357757567461226	0.147793793870442	3.61611197648377	-4.48906042183008	0.0149222120191014	6.50358192799717	-14.0604516121216	0.823208076146545	5.64167418876262	11.4183863670175	0.270824458907334	1.42504205506357	7.13333490264454	9.00473206176323	8.72599632763328	2.96381319971147	3.94718036988243	2.39689464006751
120	3.09261621769936	6.61295961993982	5.69149392392112	2.6514075949055	6.04066906016954	5.59471705357068	2.31047253064842	4.7303073136959	5.69423897927491	1	1.39443557185927	1	7	4.21438060702718	6.08765001854484	6.39459732873951	4.75557657422692	4.62086935301558	1	1.2124181080437	7	5.23445758457575	1.18935849528445	3.94623931075591	10.0015538199014	-7.10000586058174	5.47583222582338	3.42241645023297	4.65177217138851	5.81276680369164	8.71968705060002	3.45998726225028	-3.83746725320033	3.49827194934439	-5.49114612395182	5.30271359488655	0.904055639498889	-8.02307057644544	-3.7758635922395	2.1840606072112	8.68460336454089	6.55797889017552	2.88095379241526	6.03255576063746	-0.17733557986378	7.89861761555409	2.36524881223371	2.11390054044486	-0.252219656159531
121	5.75155126819803	5.26190048757089	6.29151271140499	5.45180533730824	1	5.17140460874683	3.58549669028604	4.90832454334165	4.71654508106688	2.78954047959696	1.50814903691238	1.60551040646034	1.9792616238472	2.1151217686042	7	1	5.88097603728754	2.3799251667622	4.45810314397548	1	6.63282890753508	2.72022044355497	1.15346770268691	6.12595770707829	2.99364640268224	-8.84107981578988	-2.86552686817273	7.5573759592051	-1.71663724814954	6.87712588777756	1.55024059976771	2.29973625418781	-1.69051514862774	4.42318161432507	-12.3366887834582	6.54728752173739	0.713950762688722	-4.7188088080938	2.86397333005233	5.90686298381423	12.4620012450872	-1.32972661063478	1.73261273504201	3.20917073265357	3.2366220091348	0.731068673269301	-0.199896298101767	4.35758328013268	-3.15392912859963
122	2.17716501972555	7	1.51952168273153	2.28488195058526	4.02826617588081	5.56950348971039	2.82444641272031	4.03295435488314	5.38589192624832	3.1165876921834	1.36207364245822	1	1	3.37982789924394	5.56521362552284	1	4.59283756965798	2.89159964192885	3.87237549161991	4.54277827552415	7	3.38873012554113	1	2.28050322965646	9.05505150495555	-13.9211914711253	6.05845540755467	1.67696470702051	-1.77481045558968	0.199715624510185	-2.08592944905159	3.4350709704476	-1.90382023632944	2.61467685439574	-6.44045135104901	3.94898775588294	-0.749223737848846	-7.32256705719171	-1.46683050625885	3.43940829876114	21.7980905170052	-0.0112556157033282	-0.911384011753669	6.97850609585357	7.38193238000789	-6.29134147787855	1.94179789057676	-2.05660962295827	-1.14862683240884
123	5.44685482074408	6.78091476833822	5.73782517043522	5.0492953339494	1	6.34798798612125	5.45331019713159	6.4671593384615	3.28620200445856	1	1.45317809083991	1.66745871532119	2.33950716590427	1	5.70196518441514	6.5452444935411	4.92901534058627	2.56872433030706	4.13642715416356	4.59914832946803	1	1.52576117407778	4.90986161012344	9.96672774794033	3.81444661954647	-8.67345565752414	-2.8021332043326	-0.10176426511144	-1.518641253547	5.14774942762807	-0.806644558834128	1.11137897378239	-1.00593455352571	3.37873260282787	-11.4617522009256	1.52146417884241	5.31247081080792	-8.56856281849169	2.97797221854761	6.62051700878665	11.2818883091677	-2.35300446996363	-0.935883896143734	5.53173863988426	4.46035613701503	8.86050632567868	2.16679590463846	6.51102873559859	-1.30787400224948
124	1.76635301755179	6.3168007641056	4.66716955438838	6.87851578735615	2.22265633921457	2.67022337566212	2.95947749986945	7	4.68875823798508	4.2207914760473	1.10233924375374	1.54868501050788	1.50545968573609	4.6272120155781	5.56288200146204	6.45791829839115	5.13911866269465	4.08704608361016	2.27737055320234	4.62432170282618	5.83143700046516	3.52488892534597	1.44593899741858	5.8145201755042	2.8693982989346	-7.28196244896687	-4.48463204317124	2.41414523928721	-2.64007876953763	2.01870293912587	0.973852969911204	3.21686367507708	0.296000815302863	-2.80170874095004	-13.5350060323948	4.46040197257686	6.52717654592443	-4.99941002331798	-6.55772845901067	8.12394605535668	13.6172324777776	-1.6832741694824	5.98534361956008	7.48816381035464	-0.861085615802526	2.69279456084568	3.07029591632855	3.34113970432949	3.65829358167698
125	1.61379920292989	5.31478222515772	2.76271055871447	2.3906318515464	6.37807680441287	3.11933545043574	4.44686684667679	7	5.82528457126763	4.14867898039621	2.55481929709816	1.66862840947279	4.12493813310406	5.42994276719974	6.45978446740141	5.07238145049404	2.02544898785292	4.48973101140744	5.38212847515295	1.14779950430837	5.78392984172663	1.63679819540877	2.05718791034666	4.7946947393883	5.93613333480794	-2.99856998721191	5.93921764780836	1.46606221927327	-1.35495200525823	4.59550658712637	5.38848720916078	2.61057150722613	-1.64042068278942	2.84433135273295	-7.76021068595388	2.05275384319295	2.6311983290949	-7.88757072853639	0.207235775708213	4.60886508730382	12.1023370934043	0.958665104655928	2.28358234741436	0.651064977504046	2.20993720090847	7.60936223154476	1.01999678963158	4.91392844658259	4.09579694176538
126	1.37074582467654	2.02987879176928	6.41903149655298	5.98579575026858	7	1.46607935029051	4.42227407565614	6.12357351414824	6.94509437373335	7	4.76827068022344	1	1.38648771002445	4.93886483934978	4.11642886657261	6.6036321191436	2.15890046772362	2.59750478474515	2.63456520460699	6.08344030377696	4.15830410287177	2.25052369031129	1.81533839621693	1.06287981619224	5.57496551235892	-2.80560730035225	3.19538184263039	0.191286153487824	0.360839246902754	6.70609040723518	6.04873828080115	2.55583326925781	-0.654577737017692	3.87258082518137	-11.3511887283823	3.45312817842678	3.15467567740579	-6.28821632206598	-0.272589942664728	2.74269254427698	10.7256987392401	-0.43290090225754	2.23219396129716	2.03542262929833	-2.29399669938797	2.06803510174222	-2.72016707248695	7.15808084659838	4.86150228401267
127	3.47696355821534	3.27255403350277	7	1.5581133020648	5.4682788978193	6.51001909537806	5.88336891186502	5.64661971269298	4.07127848885272	4.15028857159627	1.42646855244794	3.07889248396926	3.20972120336622	6.08287893326226	4.84992071548901	5.67072349011982	6.12913130613028	3.56744343154385	3.49917185753446	2.75062697559089	4.15571250164555	2.03955378520716	3.86416651974758	0.633688869517047	7.41121758705845	-8.46296075898449	4.80638028523312	2.43242025840983	-1.70841964477138	4.29560880152064	0.361573146309696	1.74977054720632	-1.04579936543769	3.10191371783011	-7.71671886756925	5.08599170333562	3.77645077218313	-10.6812627835414	-1.2726828158613	-0.0555261224305891	7.85296721367236	3.40917728675414	1.53240579037091	3.40318998549241	7.09994462517762	5.26634875670193	-0.696356593222753	2.08280426456515	4.2123817648558
128	2.82685106803878	3.53668443611476	7	6.46815351576515	2.78860315836838	6.6256399681427	7	5.37913407807808	4.10899108892088	2.19848222369625	1	1.80460053279903	6.77970445821974	6.70608992378269	7	3.87070831906725	3.85882612896431	2.13703758850427	2.25523363838481	5.81543229656528	4.12331916702491	5.33204996992901	1.24928024963354	3.73379335371215	9.59824099045954	-9.12552098878163	1.28356275117012	4.05828642235551	-6.5814444407462	1.78067898631598	0.273665336189701	5.81836313165361	0.0814400965194465	0.246478298383752	-6.78945217841456	3.1636523188149	4.17080915805714	-0.58351829540101	-0.0326196438646533	1.97887592354901	17.3096366078965	-0.023924117720783	0.796339279985925	5.6990072512279	1.59190877632235	0.396701168682928	3.72445528965104	5.59518048214524	-0.180512448521284
129	4.02383073297141	5.242979255839	5.21354327845538	6.36911359014635	5.67114658414056	4.71004552136925	6.58165058842247	3.43771338659263	7	1.33259965273899	6.29141221323205	2.7083747095124	3.35783175526984	1.66678311965063	3.0650088276939	6.5734273331038	4.44349974618948	5.0685833400169	3.36826195999146	1.55580664635344	2.68990685436826	7	1.01860135660682	6.74554136001437	3.75160123572247	-7.72339683891222	-2.48869454404392	8.45457296922078	0.724398187312711	9.58349453888425	0.107377696814734	4.8223097768621	0.410355781292318	2.27572314509011	-12.2432058196427	5.67599906343106	1.44072018356306	-3.96160588270764	3.22734664708526	3.49555351665815	10.426483647682	-2.74945177672399	2.67175425528323	3.11201620702522	3.95101812882355	-1.19305607398954	8.20371141606872	6.88712388192537	3.28855320669936
130	7	4.58527071240785	4.54951097664591	6.3115323353732	1	3.68114071779624	6.24001153518852	4.56494106952255	5.05557765336284	2.88276152196199	1.49955093800921	1.01192850811805	4.28484510940194	6.22436355730048	4.19606181282521	1.89029882255741	3.55283823901688	1.46167312728195	5.19565386784548	4.79086802323466	2.22541743569171	2.00588260675914	3.88379386078159	5.87090743212634	2.17789868457693	-8.39827025678181	-3.2301266171201	8.38058943146211	-2.21267171885151	6.11383635543243	0.414265611082753	3.03745259795302	-0.793113024448371	4.95991049396208	-12.4683525705809	5.99398339430223	0.827850291127811	-6.01064950514431	4.71856410751822	5.74518518047433	12.7902966886699	-0.326027360845445	3.44792593825409	5.77908325276369	6.03413530386184	3.40881431537509	-0.126440740593856	3.50476929458306	4.99727698434046
131	3.99943751546843	4.05626018560072	4.31239485474593	4.13677939651601	4.99901003709081	5.98779705590187	7	2.35663532556374	6.87002103689792	4.6732754386842	2.61388117342356	1.14658682987176	4.23565957925442	5.444061480566	3.27927394340257	1.35632769101159	1.79362494465119	1.9993044708802	1.85823288080286	4.54929751448832	2.16030540254522	6.18967356703946	1	1.16434176220531	5.59505590830899	-5.36387388502341	4.23648588228249	2.01621194377761	-1.04095308721358	7.17891926065043	4.9871836555588	3.5093279412633	-1.92301945619235	3.36748559152886	-10.4166737260222	2.86914612204602	0.4798424475053	-5.6557781824581	-0.391287583257241	4.18849664109192	9.88464840440655	-1.21787701129707	2.5933489278977	3.0854039397679	-1.12624541483933	1.90809203843058	6.5682316276642	6.74337104842353	0.70654230465279
132	3.9186280876502	6.32447369304687	6.29042737371212	4.90637580360394	1.56560389533382	6.45140247142148	2.32733235276912	1	6.3817119895401	2.77885808706483	3.2234208071061	4.90717244198667	5.07543743787928	1.86883968645988	1	3.54379395681773	6.23485928850803	2.1367356348035	1.46107143294446	6.87712270800885	2.3861562561802	2.75519883416245	1.87686423942161	-0.241080548254619	9.21448150696927	-8.53673360065679	-6.04979166242105	9.10439782313493	-2.09453493323449	9.09409473221167	-6.43403132416443	4.58968323895015	-2.8296019183261	4.63613320470343	-10.010892158813	2.78901570546894	5.14940957334528	-1.80036468196217	-0.14890532501775	4.8987048913544	7.41400138292151	0.376197318228627	4.82905638030395	4.65188661962023	8.25003499508992	-7.48545661633427	1.23345029570971	2.74813410995208	-13.7647419755249
133	4.82391672149531	7	4.9090748649594	5.06087414725505	1.52224205214772	6.99837396428751	5.91804150246628	2.72504132939988	6.15268576017183	1.20514280794617	2.53416115227218	2.56017449577892	6.3265426604764	3.58892722518427	1.87289055713366	5.02178763591194	4.92295828815088	4.97324910149053	2.88937159134044	5.03609110607463	1.2398477418832	1	1.81428454405363	3.76725257764654	6.30078255731256	-12.8736613707837	1.30673886716755	5.31818767954758	-3.88498481363681	5.28844841903834	2.25354450311083	6.05482923087263	-1.58846708191518	-0.419033533487581	-7.56168255961509	1.51703608751807	-0.0010330515683899	-3.05967824426128	-0.0555046703176779	3.54545093216182	14.9986766557088	5.51065844392846	3.77632321762402	3.34597409566024	3.54925037485151	-0.382581883490256	-2.38666718064486	6.07664784007314	-13.8229730708653
134	4.80612882949317	5.74203998185993	5.73005173481244	4.67867665587254	1	5.56132732378141	5.70338118995265	6.88314597233037	2.8302400096202	2.68678131139473	1.63115913618799	1	2.36019064273439	3.09300185985576	4.21565695019832	5.59503700552475	1.07791000802617	5.95725420549823	6.9365924648003	2.40239777358595	3.33141646326394	1	1	9.00184139416726	4.58670534173071	-10.9094691357366	-1.73596196699287	1.89739039026714	-1.63172512092693	7.43955662939172	-0.547574250857883	1.70300123962671	-1.92803792383246	2.78612662185177	-9.36209247160449	-0.500229497980129	5.95962259780392	-6.67853761095184	3.83989509810133	7.40180013326516	12.1098053497069	-1.87428264908794	-0.615889407556288	7.32478588942786	7.2331337975866	2.9440864061008	-4.0731359039932	2.32966795718875	0.906170957904209
135	2.10682980449053	6.47199817647949	1	3.11228297607105	2.40321180737772	3.54512828520146	3.01055139960378	6.92065792875081	7	4.24941681939063	1.66855516325705	1.88352715897556	1.72982080317267	3.44114460873006	5.53464299825731	4.28858665359116	4.87924124344425	1.75130553822142	2.74999703633536	1	1	5.62643437566736	3.56583410968144	1.94163863052867	7.92082421821847	-13.5855500838308	5.68066847353992	-1.48048017963462	-3.54553215218973	0.473927805568858	-0.957780949662702	5.31164775891771	-0.550687896048609	3.73055377195679	-5.98428308331723	1.96523950158175	-1.1967182890281	-6.45283073089646	-0.807127262771725	5.14825085101972	23.0906681789618	0.119503091570658	-3.57167414637556	3.08566132680181	5.86912240890223	1.46492014061206	-0.713404591137291	3.79826963812621	5.18530689147899
136	6.13328776654284	4.97587600182038	2.1646045857952	7	1.82213220144038	6.52623920809524	2.98611109926076	4.02992058503589	1.2916634985903	2.01593918416781	3.02597939820866	1.96981713951407	2.44971076616612	4.20897976873213	2.84198607792374	3.38063386033266	2.65791652342516	2.24207313152419	4.54494310204876	5.42420522409087	1.60109500741515	2.41502317049296	1.95961819572543	3.38707120822323	6.06739560092946	-12.2220411307863	-0.310609903857179	4.94322505560303	-8.02071027154538	3.49984337168201	-0.192749541775525	0.999575259597106	2.74554676984109	-2.8490765646196	-9.0529134164467	-0.588387527104489	3.68147008094372	-2.95976730372606	-1.52468523653029	2.13110269087304	14.2705773427379	1.4026113012408	1.7978802172675	8.36616853277656	5.85562676204245	-3.528256193629	-0.959354341902242	1.83811996723691	6.82304429847326
137	4.51910917647899	5.64243625615658	4.66943275464163	6.81574254490136	5.58309978514126	7	6.36882581867344	2.72320795240093	6.31806566471366	1.50325774739987	5.24748377189677	3.18880904804884	1	1	2.21745039612534	6.8035677745524	4.47761027635505	4.46687244479136	3.40525849230125	1	3.70718936741867	6.34048825180418	1.85557659671633	7.15240313304287	3.81948954681062	-6.74604381071956	-3.06089317459649	7.95287920901766	-0.745963437040291	9.26852728345423	1.38430567722559	5.27663266400909	-0.564121719275915	2.11778115699512	-12.3386641963414	6.78689403896623	1.51233715685	-2.59037256207639	3.00504502411329	2.91583864329911	10.248173712538	-3.48873792849238	1.90447080688238	5.48732366972365	3.52290949126939	-0.720265376256701	7.00831676187194	8.37719538275621	3.95735016672831
138	2.08234544190056	2.57535308147699	4.02148081103275	1.44887203945492	6.48325775898092	5.76470156522806	4.75243294832072	2.96626370730467	6.59063908184105	2.08207922383996	3.52700257733373	2.93412609091733	4.11095106577834	1.76775151518281	3.6835081570082	4.65209581276917	2.90092468216216	3.16513800059325	1.67336929139134	6.57849035122771	1.56282892955452	1.42534200123995	1.38341347688586	2.95509572208444	7.10384951507439	-4.55588382360622	5.52638864360591	2.27343590086495	-1.08672258147928	5.98844296959282	3.8851321209343	1.99876088688368	-1.35271117718481	4.43020508748747	-12.1400802947265	3.39802112665065	2.72716716081999	-7.7231155551572	-1.7410435578036	4.63439043674278	11.9178176817371	-0.901775841597559	3.24745943820773	4.16715341852653	4.8310872298486	1.92387739934476	3.40872456597748	4.47585645998811	3.97509753487938
139	1.21163376234788	6.02633383026459	5.48323101157906	3.63241389169054	6.88250580001581	1.92320369229642	4.1275800943514	7	6.75737461631056	3.52084970617489	2.46669206185823	3.62209531421183	7	7	2.04146051535983	6.26654676020016	3.09306884786954	6.20119891432162	3.69969910719001	1.525418319249	2.1927085949085	2.26155753116979	1.49790878601273	2.7976337183815	4.79608330372915	-4.45285581077031	6.07013801015072	-1.0899530379008	-2.30531010056283	6.43717698922569	5.79689041245495	2.65095094311213	-2.43509845185947	3.96899925757882	-8.72752950197189	1.90047672101827	0.366106532969927	-8.6393923435068	-2.1518812041201	4.25787634083431	13.7019702266561	0.635514057513622	1.65056969614711	1.58989157407397	6.37914860910001	6.2460741678936	-1.50222612682141	2.97422617709787	7.24169128071422
140	2.15958527784495	5.35389368528642	3.71683742702434	3.30504669358323	7	1.99310982513264	5.21166684935912	1.96341413309442	6.5972614906287	1.0782625055751	1	3.24507707385846	5.13654640097259	2.43682135446117	4.84719288457275	5.86074842739065	3.31277319144516	4.0912014291071	1.77141794696329	1.7442416633216	2.0645597741874	2.01995248888651	3.32505252634405	5.46628116195328	8.02630511828029	-4.98095278056196	4.82069108279256	0.84623736344716	-1.26844062581414	4.75856415047144	5.70989552734545	5.27842906649175	0.333108634436487	3.27974614505717	-13.4379687668971	1.55228915979807	4.08985036483248	-6.42533273630059	-2.49496687949101	3.56722588864852	12.0266691542024	2.27740536942098	4.47498412473744	5.33483391990105	4.52609779627591	7.09607090964072	4.85963663262363	6.77735404957706	2.09933382026589
141	5.04570556339686	7	5.47956216120689	5.6377750265666	1.27895232604197	5.23762731484377	5.3436609990378	5.73879985818889	1.12801434585546	1.49415508306086	1.40074920343905	2.98191070381591	2.39755693666136	6.38893902725841	6.02466826480007	2.60776065665484	4.13075847743186	3.54767647936128	2.69478889439482	4.47518283455111	3.69795228068784	1.07486823214602	1.70393200197033	8.84300064463457	4.03899603052165	-9.67747276641541	-1.33490544122673	-0.191492331939306	-1.8731825707266	4.49968839037281	-0.343056487517924	0.92754531504287	-1.75590401928047	3.0041667424844	-11.617751673775	1.65156080457923	4.62389298430565	-8.48354119175068	4.43187873177564	8.24931910738764	11.3416851087719	-2.1314994456899	-1.73312275102633	4.70918704281311	2.0742971234685	8.53590172155377	-4.50771247494201	6.64443430824044	-2.34639503787839
142	4.36753386778055	2.78501912846276	5.08981365413904	2.02423944380658	3.28398622458188	6.32088230182738	2.54537889074048	6.24894108290431	2.01512876507378	4.18818606629662	2.11830552166462	1.32490678489383	2.15339074503869	1.67329207221261	2.10535335608204	6.01821735498137	5.90521004153319	4.27276875790648	2.79969486107004	3.93208706918745	7	1	4.22870593586318	7.00198835113554	7.34488432494531	-12.1081662245462	4.95224814822091	1.6026663439894	-6.32748179085158	2.11919909326909	-0.25168783629431	7.86407979112579	-6.28071765353272	2.69867747606656	-4.71110288566366	8.61393806529581	0.311951962387136	-11.0109687629475	-2.05659994082827	3.30055784080627	13.9536655234755	0.300361814243429	-3.85885461435041	6.0303855980853	7.30845352914138	3.09748379206506	-2.60542874046863	4.05091963919468	3.63640546878726
143	3.72361019611839	5.9570118035629	7	2.23368321789718	4.17164935946968	3.3481701904456	5.78806290388385	2.16933736471136	1.98576016887798	4.03744201998124	3.29868203242962	6.51958536294657	3.41667786077975	4.34991037015398	4.10819011890659	4.94814309747056	2.82353690911807	1	5.53407724909661	4.30488565757978	3.25618850991803	6.71688509479173	2.46190224432475	-0.259651032520953	12.0777370043781	-6.82316806072812	-2.9835421532659	0.985401855220252	-3.57345723932156	5.07979266681012	-0.558692714190555	4.31827463055705	1.31913858222223	4.38093297937572	-6.6416700520401	3.4027968684094	-6.63891758869322	-3.61838330977681	3.02220891199714	7.61389889303681	10.430923189058	-1.99770286165914	-0.594731419662952	5.3410322128576	4.32957950517129	1.62161854263458	4.69171356655268	4.19445142377087	-0.525610236373273
144	4.1269956086652	5.48411726228458	5.74757883112728	2.4187290004771	1.4485671134211	4.62970842920396	3.65563940348103	6.16667833308254	6.83312846791722	5.22142425445946	1.82856680686376	2.27548584063234	1	1	5.42400315530371	7	1.83052675543775	3.77630374187922	4.09466304922233	5.47076020207901	1.4564710799722	2.62782452993406	1	8.47262045698019	4.98480435879242	-10.0832195450768	-1.09961618671039	2.29627583449737	-1.65718564817659	6.86314749057399	-1.29630834814672	0.34660917981519	-1.74055877946048	1.39129838655387	-9.60135895286156	0.247815759257116	5.36228689464451	-6.78697016028608	2.79061031094683	6.78948079936101	11.3409383356357	-1.71513090329764	-0.0709738098650397	5.4980092471037	6.03005497774669	7.00584826472888	-2.94332054977834	2.13675661269914	2.18014768083807
145	5.21695121221727	4.64036910841733	4.50417178253213	5.31310487186122	1.61596988730603	6.79745798918186	6.28678627753899	5.38182414492627	5.94613056793298	3.39053039067197	4.32184836232326	2.38293779899719	2.61073987192834	5.13728805554075	3.89910524174904	4.32386849646871	3.27905458340264	1.92818678147109	3.36517440177184	2.95822735417883	3.15437042319509	1.61305402818434	1	1.10582469089911	9.02424462560622	-8.86011447646409	-5.68047871899122	9.24579046601597	-3.17146480237258	9.33082497457702	-7.27002708688014	4.44446793069548	-0.751627054058991	5.79871541334775	-10.2142714092724	3.59431842045346	4.56573803035459	-1.5098260151275	-0.257867324420888	4.77296903116863	8.88932220132885	1.96987884752433	4.50014270894417	7.71682108046377	5.64674341218348	-7.53958531559387	3.37245857971748	1.46330450020296	3.18544790214818
146	5.18637213224308	3.93412573696663	5.45700597411994	6.47894811415533	4.18591691236819	5.01716086886643	5.44161804317159	6.45399020860541	4.68988527538049	1	6.56269169158426	2.840366813579	1.76938278311489	1	4.96337251699097	7	4.01328660131184	6.32534856444742	2.43747261929966	1.44060707163242	1.90187982390807	3.7476583365665	1.0035909858123	6.80175150608435	3.37291170370711	-7.23904462175875	-2.83889603069356	7.30285067532245	0.353290580124998	10.2870662618923	0.732256490455733	5.50599247759871	1.07013276212821	2.35232444500943	-12.3569004846177	6.84971954103203	1.59493936752514	-2.83795265868237	2.97482207367248	3.50853740804106	9.11970887375974	-2.02475065551804	2.37977793050092	4.96227843597698	0.732743206504536	-0.0874028337299779	7.41127019560734	7.11322711306482	2.24688399883437
147	2.97064301428711	6.25967713355013	5.80590487120484	2.20255907998148	3.66315821006597	3.88347992574151	1	5.33264865766274	6.46267474357498	3.50824977441246	3.62552691411944	1	5.40688941029665	1.51776573177032	6.09797353828396	3.68911893966505	4.24761394626561	6.56959015812965	3.26602506930858	4.79753969188042	1.52230660013266	1	2.04476076304649	1.77177862785769	13.1010679936413	-7.93048230287361	-1.86193049321797	-0.699620878537317	-4.04613771252438	6.3378818484794	0.687893118523595	1.65478866170186	-0.183009985366497	6.90166677463718	-5.32184967823738	5.37110218216613	-4.67447956829542	-5.7825745534591	2.46149142946148	9.26598012216007	10.5235161591458	-1.72716381377392	-0.606756601375623	3.85371166821556	4.25025358251186	-7.71816288009176	-1.3118093538809	1.02921500661855	7.69784474168021
148	1.93421411827514	6.4048473849756	1.53692462347179	3.10846464375503	2.54428192843241	4.57333741239281	5.02179843398411	4.60007228565003	6.43207944048364	1.08355522670961	1	2.74442444803542	4.66124295427699	1.05522140181084	6.6613418333304	6.11916437222561	6.50123166282579	2.14034135830213	1	4.89935102345595	6.14530460420755	3.65653273970939	1	1.49157415078361	9.07976057143136	-14.5729363714992	7.94809144263689	0.84709069983548	-2.22393483528199	-0.00183978848455912	-1.13646998413806	3.59743402548297	-0.813778409097984	2.490774936252	-5.78767325954936	3.55516775663013	-1.15919811488338	-6.7386895173376	-1.40073756923919	3.13661390388874	22.0939131748907	0.978326697544363	-1.87187172326394	2.54066366557508	7.15158429969136	-7.07539698471337	2.05427526900166	1.6474173195079	8.49665969030071
149	1	5.69462281218223	4.445467454003	3.43517199339979	3.09594412398303	6.9636329534561	6.49476889222255	6.13486987325133	1.02441364551434	1.3440786450024	4.2589313984492	2.32140955292007	2.94398869035673	5.76140916456993	4.42485934627876	3.55542267981031	7	2.10160756043283	4.30258524465581	4.83214586327515	2.51873924649811	6.49136711868801	5.59265036397933	0.886354407240385	9.45911370969204	-6.82046283739684	11.3521474713881	3.12911511358147	2.1561412067518	1.96172960996616	6.25689188551818	2.49909202341064	3.13140713767113	4.48584342739383	-8.06162399095602	-1.31616524807657	8.10389960991628	-16.0886432258201	2.89389224856361	4.51381314376905	10.72738020194	-2.12577447779339	1.69101699974502	5.21653136505234	4.37944740205	-7.9279763091483	1.70213319986834	7.85670960303459	-0.724352309798932
150	2.62926798477593	1.63659319025567	5.46633736153792	6.70567138180802	6.44361541587647	1.37199338321157	7	6.0290572454422	4.94038640078945	6.51547672281041	4.53428222207927	1	2.36696499585228	5.5273356620523	2.3622590495282	5.85505383193969	2.07491943783409	2.86556132535979	2.11661839727343	3.29405989771811	1.73194576187025	2.0224069314146	2.65182795614908	1.41150464088342	6.4994493944809	-3.51133681594832	3.6253782654511	-0.770082285810697	-0.575742399149286	6.21569726410977	5.97273102528867	0.708561674711731	-0.881535739548252	3.21588748207687	-9.76187262439832	1.42731619034205	1.95650358144169	-7.25695744709161	-0.318331604547736	3.10673406899535	11.3992256696012	0.294100140072828	1.81344278853056	1.82027515758672	1.33261871532896	7.3349525699584	-3.24571195694992	6.91500028254599	-0.615605231255097
151	2.70723843019659	5.20922727076628	2.75085244279986	2.21120629346227	7	1.2018173146147	6.71706553158272	2.1689684932214	5.92360889773398	2.17830443152747	1.02004026732667	3.13055022678075	4.48366902223501	1.50713468245708	3.80326491950665	4.91418814804042	3.73820816922253	4.91922017844536	1	2.41139769105026	1.43810944726739	2.41618772398855	3.73320983078328	5.07493884482501	8.75299157406301	-6.27643392766676	4.24414180166355	2.15500723363818	-1.05044409394937	4.51527262060632	4.96112035657745	4.41239133320038	0.482900911645592	2.05915267006568	-12.7376071752711	1.555374570435	2.92612815065344	-8.39196011597318	-2.16875761479168	3.72868433437558	12.0174086092022	1.60217431298035	2.9899504287135	4.35287443785828	6.6425160647234	8.29355460222109	4.62128221369317	5.81538215408378	3.03212952722126
152	2.3378972545069	7	1	3.20200243695888	2.93396242852463	6.11899074497754	3.39901776014128	6.68503974115468	6.01020103016684	3.10435875857751	1.19619829910275	1	4.95271889665518	3.64642631415409	4.02726698607426	1.69816888719253	4.27638632612183	4.46909054232617	3.67556685465519	1.4120492694019	6.20147383132275	2.80608092133312	2.63661179814	0.800791673016809	9.52337327143145	-14.3850899475795	7.16469094744681	1.84841344663662	-1.41234510112561	-1.11937691648458	-1.20623803372037	3.22266905840517	-1.32054156401816	1.87509527835029	-6.39502113344469	3.4125849151936	-1.81053481146748	-6.44679465749058	-0.619441626284138	3.67466098485118	21.931561709651	0.822010036427975	-1.43970214798654	1.69828774763093	3.04267504051386	8.74892453002435	3.18303272149832	-2.18840504686537	-0.860753944402662
153	3.73977363050915	5.5713222151943	6.58949445758265	2.88628998283348	3.8767065666701	3.22684553957485	3.23507903175976	6.0220596839023	4.89064965019982	3.83330145364691	1.79318597421943	4.44812791984575	2.55870522385924	4.27019699457777	1.42368616872512	5.20770959751827	2.23528145833487	5.28512845221591	2.14489635054064	4.66415510512739	5.65222209283272	6.12540945717947	1.41274854971336	0.777102208530227	11.6269211367115	-6.51787580369499	-3.56524950565701	1.20801586512329	-5.26306694950693	4.51404347100098	-0.603174341244804	5.44073291447661	0.529750204312549	3.58162645474181	-6.66543231582383	3.08404020713096	-6.78984645688043	-4.88047033320671	3.9071867716635	9.49861849250437	10.808269756584	-1.75253998981082	-1.12191403302736	5.09177284517196	-0.608642248058127	1.49246720842471	6.02941190632831	1.2959072887529	-0.15404869176638
154	1.74896871023097	5.51522817006469	5.12994565619583	4.12007234094563	1	4.12516546168915	3.53269336328834	5.45968302177983	2.97773253227013	3.71967614281349	2.05215469151217	6.06283776986422	6.39838215799696	1	2.95128208776377	3.24011545785476	7	3.21582025413825	1	5.83470866119803	4.75361669439648	3.26191905980829	1.49946981310416	4.43196625724705	4.27915995372793	-11.9107596471598	0.901606254329017	8.43052744924592	-0.943892587802758	8.08909612832017	4.62114563155044	1.00451213561932	2.55027035091618	-1.61395207505676	-10.9980424828448	-3.29349330281133	7.17282549100618	-2.54940917108833	2.50183575732661	1.57981052829599	12.8947322515546	-2.41333362529955	1.06985394909377	2.79399758014789	2.18893578293727	-7.74212603821529	4.30628182798706	3.49883152344087	-11.6439850917866
155	1.35141748943875	6.80387466963964	4.97225747543528	4.70400568461348	1.46932949242326	4.28951113226601	2.76124880390081	1.37966088295258	5.3376380356119	3.04137659314093	3.39213703233591	1	6.67360683134171	4.41121526239177	4.82158784312916	2.74491776407353	6.03856986065248	1.37981404952975	4.10886804286164	1	4.60452139009284	3.67050473839284	4.43127608751308	0.214298493051201	9.75149485670656	-10.8803002453964	9.84471632955715	3.3928327297934	-0.579391286819517	-1.08497222065171	7.38621076111925	0.76943491733442	-1.48600934410493	4.85390737272354	-4.90611766015812	-1.86019414927764	4.60836940277707	-15.367252979874	0.158438954712843	4.08221444301879	11.9520435019624	-0.400120172278768	0.513322106393328	6.89133477176018	0.968955496454047	3.99960342590225	3.2176229472732	-1.14728467789569	0.204511167582387
156	4.21606231301925	6.44952003421353	4.61753217388121	2.33868322487625	3.2118915879989	4.49082984079701	3.71060602054635	5.68838833329902	4.85440906443402	3.65191714513188	2.40274363441823	5.51937452427254	1.17023739404865	7	2.66396059828183	5.38133163629425	2.08673518102413	3.17622051316308	7	5.13180444125909	2.7215552407564	1.4946061733927	2.72228138877592	1.79731880926199	11.5590700542856	-7.62188681818496	-3.16609440569392	0.811539768490103	-5.04906483737626	4.00551231844361	-2.90817058102086	3.02447148375256	0.892404454098812	4.25905751907234	-5.9092944852354	0.456462603977054	-7.10783963136704	-4.02840204695494	4.35810684164267	10.5655326019279	11.0285288427031	-1.64734484362821	-0.806601140855272	0.0569723101056497	2.72792022596007	-11.4103061883361	3.90795541108224	3.1102290579391	3.96629496977369
157	6.50973504107433	3.40716779757055	3.92551249331108	5.22508022973452	2.82299732943916	3.31232775078561	4.74884920854805	6.5687075450116	5.25201249108075	5.45722578344835	3.21298630889007	2.98689324534941	5.16497251864682	6.77000142417775	3.96974356050192	7	7	2.6430245039084	3.98864825372982	1.5940605408334	5.53899725069477	2.24650295854067	2.64061064425425	7.3014762520186	2.20391419116358	-6.14444111250319	-2.08194834741004	9.67914465929511	0.755672762207009	8.21074995765594	1.87359375056584	1.26361290201114	-0.444842666880447	4.06564997186683	-13.4707178181491	5.65578911964081	2.73404496319162	-3.82800703203743	3.08813231880258	2.0508668857961	13.1230937565206	-0.574590224872185	2.24428083395073	4.72679323446126	4.28618381585934	3.99270457550869	7.86998200630205	4.59550334997033	3.46599013630286
158	1.04902966766604	5.62413930634854	5.18939895029401	4.31577049653204	1.27862686318447	1.02862750328947	3.70816082507704	5.58463168964821	2.39455240908807	1.66208463546267	1.10696019983628	6.19978881728709	4.24509984521608	1.65695374877654	2.28772707526621	3.70288251286179	3.20520330627811	1	1.74033005753301	7	3.5483604998812	2.23367445917015	1.46771763400942	3.89764177109846	4.87474837514962	-10.5010699180525	2.65040764512545	10.0690663772284	-0.853212258513905	7.8951656725674	5.52827958216356	0.780608391205116	2.27740359007244	-2.63710746143527	-10.5122027803455	-3.80284860330633	6.06293850616733	-3.34575558334948	2.07078683942933	2.40963197891896	14.8146397817112	-1.6646184323177	1.63266116501544	2.02448539827272	5.779056989787	-9.47999758365098	6.263211492215	0.982067207018058	-11.9294223652763
159	2.75442264049126	6.69273782167485	6.06756324295882	1.2069027011843	3.17382170697109	5.1265930857069	2.12882831699116	6.44253917393904	1.63973071935859	1.8579169075972	3.77898692500871	1	7	1.35361885049501	6.55361546621688	7	3.55123509518865	7	2.45368297845001	2.59913690659765	2.30876754729398	1.33849716149431	4.34818330172062	1.94859953023379	12.379215973803	-7.18433666132885	-1.76350291304852	-0.707901178942919	-2.97346818683262	6.96943062188375	0.492501625688954	1.51978324899188	-0.408312574399077	7.41279353941345	-5.47915629911465	4.51499508844217	-4.75544690286847	-4.97783920590078	2.92157311354825	9.04198617773498	10.4255005967794	-1.9653808096146	-0.838963325519655	7.36575386359975	3.26917134708415	5.36170464232788	-0.964284936986103	0.365727616023059	8.97091078888345
160	2.62338532037409	4.20437079091865	5.91897571657697	4.68674538104261	4.56773830985057	5.96943691253644	7	2.40566543606026	6.07581257426165	4.99215745424468	2.7805729475736	1	3.49899193336974	5.30478650887396	2.87261182557412	1.80463800167624	3.31022540156222	1	1.75069173974879	6.06177066914517	1.53316137633271	5.7557005256569	2.15087209565578	1.60748879758191	5.35884037214376	-4.84568695199165	3.9153416348364	1.74645182899172	-1.41230103731293	7.8472003831651	4.32655734188916	3.84841589654134	-1.42299300305844	2.84250431449422	-9.97670373580108	1.96425116681775	0.958773576196201	-6.39410684769275	-0.247922839272346	4.58999221843694	10.7559346878992	-0.282637880228016	2.81128656210752	2.88831595042947	0.101549421505094	-9.42155496453358	6.596767687175	6.69112537022106	1.54248365262794
161	2.26571052171028	6.88503454043888	3.89659619075555	5.18325709870609	1	6.91356255182179	3.02728733486264	6.52290769795015	4.1316546570651	3.3306005263812	1.27388254827941	1	2.92114037657708	5.60871851131322	5.65861059784761	5.3489319172041	6.07453239815684	3.05831190579239	2.19614924222409	3.97782987645132	5.19524534802867	6.2500254564996	1.28866857696088	6.08347266828956	1.22123663100322	-5.14672865078575	-4.44284315324783	3.44369228792208	-3.86688983933153	0.0190992363318478	-0.224668536918746	4.00519906642177	-1.0381634907275	-1.91550556674352	-14.5480155823503	4.10891078315434	8.29191542168144	-4.72073000843715	-4.74839844867591	7.31626770494064	12.5454122608791	-2.8053795271682	4.67950849044071	5.54995451624209	3.27175802526834	0.585546782303782	0.4757309746249	2.36429841233136	9.8647596380015
162	1	6.7101064293903	4.43858997588582	4.11284872411353	1.46990685356743	7	3.039677839767	3.4483950323563	3.38240495243166	4.22863729832581	2.94070840345064	1.93136188520756	5.91427158700504	6.38501368270301	2.61897436624031	3.95317198242642	2.52348057778085	5.18267564113932	4.68074871431071	2.40850580350074	5.97993113877115	1	5.32546666422016	-0.486151091659544	8.59850840634813	-9.48244481728251	8.5290406216105	2.6034347122659	-0.257278218284356	-1.03956152579851	6.23888211106746	-0.0803919695500001	-0.397476097854126	1.94094789565179	-4.45937350106608	-0.670071727706052	4.89455107364966	-14.945338417528	0.816518304579953	6.02001314010622	10.7880514573396	-0.0868500334021092	1.17218157238903	7.71682347203287	1.41939325109015	8.62761742278801	2.88521249543303	2.83089705736641	2.4185990076436
163	1	3.95435860432596	4.02706715341824	2.95478368108655	4.56129294829052	1.82387736434359	2.03599213266519	4.59838314474871	5.78799762047774	4.20166888644749	5.28426223065517	1.94274508503517	3.91967234584035	6.887925833327	2.45157413164395	6.40002825450756	2.82124566096802	1	5.92871911152988	2.60646414807629	3.00171587893125	3.38808818554045	3.70979254892779	0.835443858246028	7.43325129516877	-5.19072972680151	3.9041159248741	1.76088940624624	-0.983639418487907	5.93851572812261	4.49001767349482	2.16720830500623	-2.19094277102312	2.62289110305667	-10.0296821722954	2.18454667008503	1.12292420339547	-6.36053492291605	-0.640768574325133	4.22188678961546	12.0443065606665	-0.175861526212408	3.0783547385336	2.35554661819603	5.06339921091085	8.12006026509429	-3.01787289190893	3.77625772454706	1.09964539324849
164	3.38347881485858	6.15238063907566	5.14628688971414	2.78634044472408	4.95740027862806	4.06012981342249	3.09112919718183	5.6349672731317	2.98318014159632	3.63501558060077	2.32708609053885	3.8336867418183	2.04582683389582	3.02699707674912	1.0103579320404	4.60452295366611	4.5346674689094	1.3009438673277	2.37259042140609	4.27119320060516	5.02229947109087	7	1	1.3133044659628	11.5538025683273	-6.93272199756795	-2.85516588217746	0.942843590239382	-5.09681710451295	5.6464921062904	-0.952538505173679	5.09794537777578	0.43501065767956	3.55312742812796	-6.82793935173579	3.73597851100535	-5.33251490155611	-5.97895867606089	4.22132355202972	9.02633561142376	9.21390311401448	-1.76667900849463	-0.662236941092089	4.68842458882612	6.63653109741665	2.4704572744909	6.15175486239636	4.44790921594449	-0.476734510221315
165	1.27286567550503	6.60503998883094	5.60426413356761	4.67915660588874	1	3.95117133541037	2.9487914144664	6.44138922882695	3.38778807005946	3.48681300021086	2.71868406959652	5.9732587708966	5.57478829890054	1	5.74150717380462	4.27379829912435	7	1	2.32945481850419	6.14325200295765	1.42407462804477	3.63265000036637	2.29731835435168	4.25379204027176	4.04185286585613	-12.1273958638544	2.26349965503125	9.18877228343917	-0.556895944394459	7.5999818316064	5.2730946757061	1.81295169858559	3.12250559125596	-1.92606407407727	-11.0356572826126	-3.83757350520895	6.57436493633124	-2.53963600707992	1.65789797801975	2.08149843194161	12.5224354529329	-2.02885390376863	1.57156364459453	2.3556565394022	6.46738131492025	-11.2136478897857	4.12990746023403	3.9636444108927	-12.1654957522518
166	4.2094666385704	1.80186141273614	2.25512740684927	2.79671059912742	1.22484299374589	7	3.83937382973181	4.41812648731411	2.54695389827209	1.02827686682803	2.20068439230751	1	4.04015554739508	2.84878882451082	5.55506157643561	7	3.09171408929143	1.73366431316678	2.49009992888844	5.41380172769679	1	1	1.00039919054615	0.951029893705101	9.60632619386712	-13.6421768680016	-2.52016083904914	1.57919210930853	0.289446153562379	8.37516986358889	-4.54814859515909	2.09776500395644	-2.9355914979085	5.33175992540774	-7.31157473039276	7.66523054601231	8.23792239283459	-3.52932671485434	1.2576285894855	1.61917275249844	13.0938528164087	0.67477275191541	0.0234034973221752	8.4607071414585	4.8614919455095	1.08270473286364	-2.09351940666419	2.26924893968108	-2.63099801216755
167	1.19881589328859	3.77272990415596	6.23698847314567	3.37756034939237	5.43331416166491	5.52281002246039	2.13968222011714	5.96079514486621	4.26939573855511	3.07275246909921	4.370021673538	3.23833406162735	4.41373862950613	5.32226834482914	4.23739471285609	7	3.78359869230353	5.0603238269037	3.9562436232446	4.13816229983361	2.17113020245386	1.67516199776711	1.27596771849553	2.7851152350451	8.06827106833653	-5.08374000832312	3.21607963407052	0.700674907956572	-1.97172492777643	7.71758575545788	5.34403402039314	5.38064516463602	-1.08442840754032	2.52928375105298	-9.15217473189347	2.33450167929736	2.36503038377157	-7.95743747387351	-1.86927444195678	3.74233083325326	12.5153486435397	0.298101268817437	4.17489438662689	2.47257143339778	1.00449123288909	-5.91009207562888	-2.02840945637987	1.69648474824017	8.13363092462305
168	1.66071997676487	4.56681156676744	5.86959607795179	2.20657725796617	6.07303280301665	3.09186474283031	3.99434590926085	5.70635698281199	1.11616433163782	2.48205365874358	1.83697451894409	3.45863586437962	6.15116837811368	7	3.79264249465837	7	1.6871837963408	1.01915845506954	7	4.74455697589583	1.96681264194514	5.71637706004406	1	2.27637523064997	7.74399099443706	-5.54210569518332	3.22019809021431	0.831134083924672	-2.16081038681501	8.10442204388205	6.23826074149257	5.77357538696697	-0.88951532650343	2.25656206220519	-9.55958418563915	0.888928209882512	1.48597759904991	-7.54019379697485	-2.20678304485415	4.33670259361201	11.9382471259328	-0.312503698952361	2.68204083159005	5.03682854561095	2.38307714930066	-5.71866351144218	3.01026835949332	1.25213296211987	5.0339101877892
169	1	5.96620037270372	3.20717263903878	5.10012283576455	2.32997067912953	7	7	4.85720707876075	3.73981767370389	2.42296450783583	3.61017037232379	2.66895083280835	6.10589130545979	4.02351578989588	5.96384564793738	5.74904078341635	4.11794918100173	2.83669898419572	2.77326893444536	1.01098215190786	2.64513812102407	3.59771404719912	1.90111166942756	0.584113542747025	8.33490819958994	-10.0750557822803	8.92155606936694	2.25332984754199	0.263266790728028	-2.72508592481731	3.36882939652995	1.26657064259289	4.09969922554284	2.13704016117687	-7.3027181564216	-3.18814867715444	8.49868631491832	-15.2339003391959	1.45226366685824	5.12688723458386	9.49817193748345	-0.635251673160111	2.94197909379303	10.4908162984127	-0.664547202472099	10.5389989743115	-3.64468244154911	9.40020737970183	-0.933213787147653
170	1.21402762231318	6.3874750239993	4.67559007518125	4.45004797083701	1.92829252880045	4.9106885946829	5.6911723036109	1.14137520129038	3.41884290365856	3.19654732990696	1	1	5.30162757243304	4.96770498771768	3.9313664980388	3.64378170732718	7	1.77394157954502	2.82137896980031	1	4.28747168419046	3.55862769959139	4.89165452779339	0.0204176432463976	9.8794654084632	-11.0983018765113	8.99159343674522	3.24455745567766	-0.27714169206695	-1.47154911304854	5.82307707460315	-0.399505491159159	-0.0164872432243061	5.48956654074688	-4.87637570573034	-0.89763379711257	5.20234109714939	-14.3825065032757	0.642317438821093	4.56324503459067	12.2866767895513	0.219036411817961	-0.843699510642242	5.93640391301955	0.853860281006619	3.49716614200313	2.92388187231625	0.316369957893842	0.376800272931472
171	1	5.4231547662107	5.31685400744869	3.51409757650539	5.0677352570725	4.41565012792764	5.71992814862889	3.89335734909887	1	1.46684840296703	4.58334630852433	2.7085641003042	2.50584136765967	7	5.45068394131371	3.91343441870698	6.90057046008043	1.80846687400312	4.02286508800301	4.23034998384817	5.56832305023171	6.2874137006646	5.34812250028778	0.654884181709762	9.58085319110439	-6.43232315647797	11.3610552667252	2.55093576539414	2.73223985257993	1.4803857747651	6.30308349382372	2.1973700200668	3.10782175486499	2.91092552302307	-6.94843217627659	-1.26641225465296	8.43397702185373	-16.8665640618246	3.13368191271229	5.1213893448405	9.29910186097969	-0.998397532349769	1.6665341918443	5.11296934086297	3.64333336510201	-7.52148560821657	1.39808754580389	7.1044954500669	3.50785287055187
172	3.28611848757321	3.46751683880149	2.31006817915686	3.55537418622877	3.05699397197312	3.3566521865525	3.81667782104231	2.37507011706519	3.22219504673694	2.76062612440259	1.15013334330372	3.37153432122464	4.38680460278694	1.99371081354451	1.5502251969956	5.44222078915565	2.11488493514314	3.00470066873203	3.77741936694865	1.38241302692783	1.14318658876478	4.43131174474754	5.02541080957129	0.0798306207833726	1.71917429347472	-8.87902477472856	7.38329270970825	1.84200781130149	-3.02949977883239	0.341598156833562	1.85311020627126	7.0614769403713	-6.31374642871791	-0.590475287156801	-7.35146544949065	6.37339610698026	-5.16812824769488	-7.04087183906069	-2.01848031362697	-1.7824645562775	21.5689173083336	2.15420280805926	-5.04013843929468	3.08687620638179	1.71765860181534	11.7509366103339	2.11879450773295	6.50845341636886	2.98127179705552
173	1.68399918700373	6.41169615441167	4.50611468747549	6.46161766435856	1.95037442248392	4.5663901217125	7	7	4.44243451235445	2.86081783877624	2.39557600897936	3.47367731035503	6.23220939130933	2.85619254734239	5.91384497727281	5.99266204381283	1.45471836378767	4.69149599427769	1	1.29019981394307	1.39913940036991	6.43351515228698	1.81343030490196	0.475896327321326	8.3466842494275	-9.93756076586711	9.53228259209797	2.941553589943	1.67417284727695	-1.29509181397177	3.35693416155998	1.51804855025002	3.62951208855617	3.02156008897525	-8.76543475672407	-4.43934045207039	6.69328523051722	-15.0409994106757	2.82004984481519	4.67806129599473	8.79513835929142	0.100519799820462	2.69917875066049	1.51966707616747	4.53666766016853	-1.6282628198551	7.78178528579564	3.48963795069016	-1.29945651752749
174	1.02459273498578	6.02843055877257	5.55023367439169	3.23405293828871	1.3524337662054	2.79782323409008	3.83667000157306	7	2.27311982662303	2.43319686383269	1.58983607561617	5.50200174761075	2.97023642269925	1.52746038531686	2.37454084115101	3.6594038722357	2.89397503792451	1.76139717675067	1.05175028902485	6.58552886408185	4.93726665164779	3.21911023389521	1.0267625503973	4.13844963150689	4.98478235133871	-12.1829892274233	1.99888729754099	10.0371423501918	-0.80993593527628	7.89738012339284	5.27994996843915	0.997507181122625	3.78514641419581	-2.73718913625701	-10.8078180747727	-3.37841681728024	6.19032777999904	-3.12424312865292	1.0355514589939	1.48900691535398	14.0280773448696	-1.53918211750391	1.05590178084675	0.81730009850637	7.44613245562904	-10.239955064614	5.67393275117993	0.603417950968762	-12.2964136206605
175	3.41169035918395	2.67066435776948	5.37197478898101	3.42690227088851	5.62524708922949	6.22393060232312	7	5.5468690976419	1.25585704178263	5.04651715332057	4.07962448561753	2.65279648922201	6.50325983994477	3.75107506040291	1.11594649885669	2.26692506522751	1.86742050189155	2.39960654345005	4.07734938804496	1.53050050951106	6.75301292693519	5.51097666294023	2.80264212803383	2.58667027933676	6.77164968332502	-4.77811771403156	1.85806314335248	-0.0415481513066719	-0.745283597653739	7.52467687813837	4.86771550527546	6.69320714314654	-1.82365061603909	2.37897923891396	-9.35925197690107	2.29426799678941	1.01025027082601	-7.75169292096733	-2.41631541068967	4.98986738958583	13.3623627205026	0.326612734732818	3.81722387354321	-0.953364127693089	3.54339743945394	-7.01867711113112	5.19863232043845	3.58885947164024	5.41953989760948
176	2.12242096892989	3.49924361890348	5.35070747848483	3.58604026722898	6.65320042066624	2.3896846954468	1.71097212527635	4.27434894249259	1.35514796054147	1.22998046722456	1.30348731946252	4.26021522613947	5.67184939436427	1.07087926687235	1.65738610845795	1.78038610508716	1.59633833008665	3.03154219051866	6.61295672769555	4.83334391556018	6.78251307980935	3.94783864573358	4.722659328209	1.53080840409889	6.60493418749225	-4.07104222958547	2.35280419378223	-0.259301910797278	-0.462444614737759	7.32927621669285	4.38111694489293	6.14892673444237	-0.917577296486278	3.04828421742254	-9.91108730362699	1.39060085932733	1.35694841888349	-8.44043074653145	-1.70143939691839	5.01317534520828	12.9647301679852	-0.690953284171406	3.97506911368422	5.16373524941987	5.15498943166528	-7.81890902991899	-4.10590467899048	2.83912475735662	8.98194814689465
177	5.40444840684947	4.71682038980221	6.46554769771289	3.49916699717095	3.03894455881701	7	2.66365749986397	6.18083289061849	2.89799572734954	1.20741733712771	4.39162335662424	1	6.3886134402985	1.29878999102772	3.29756719042766	1.51664745821013	3.85118402784508	3.03779702675543	6.51966089776051	7	6.63506319192465	3.6721792332152	3.37815184034918	5.96547716295985	2.3968620791149	-10.173276594274	0.266083639168541	2.32276488372637	-3.43365184819211	11.8137708341106	-2.58246524871423	1.43019338353981	-3.38917294722917	0.28476520991624	-10.9367852753205	0.372698331013681	9.65067906423989	-6.76263112392831	5.05386132186016	2.55543139436738	12.0970015117909	-3.16517311280028	-0.425654523338303	10.0472384570372	6.57904209529295	-3.39203782261007	0.822087859795141	0.700107256698719	3.83332255084167
178	6.38249060078953	3.66688571445505	1.67033578299439	3.71760378845731	1.9581700171349	4.84313654413945	4.4888230584971	5.1135258609156	4.40073196193931	2.0986801881399	6.17925002162159	2.82445547837303	2.09797477561284	1.72548501906868	1.04594532580532	6.76614829867053	4.90375976063759	6.23446010065272	1.01152081868956	5.61291341852247	2.97741157096734	7	3.32012642491794	1.1476480360836	9.0975758903112	-16.0468412731364	-4.35191429463107	5.45080566866043	0.867273855858817	7.65637136608711	-3.38350719707019	2.2004221068915	-4.4336127677345	6.44495740901496	-6.86609025161574	7.69721342443412	6.22888458617462	-2.5566890712394	1.07465364057076	1.11987747855278	12.2599579638538	2.53544093784758	-0.20327882840698	6.00671831260371	0.982871525459372	3.21046087475488	-3.5742906048595	2.2289584247935	3.08878634600345
179	1	4.16670160485955	4.68755724279319	2.36067240278764	1.11568221895343	2.14625772299875	3.9152608830217	6.17352055475127	5.02220183686875	2.4065001518019	1	5.66293504188892	6.81119942361415	1	2.11091452530445	2.7496196793584	5.88162517720157	1	6.47880575618212	6.25131601190367	6.74787433428665	3.75033567678102	2.16008152441442	6.35027396377407	4.97739262572306	-10.5188132049601	3.17974486335419	8.33193400775714	-0.926217555813724	8.17861833657977	4.48919293545183	2.23627090816607	3.89929093623247	-2.69311668739399	-9.04368672527368	-3.86844949920749	5.70389087154636	-5.35486340612514	1.02667380918545	0.558809419581077	13.7235660294172	-0.0403521725155656	1.04543510824911	-1.1070709267489	5.67695028234056	-8.57079698126148	1.8268164029823	1.76812650879943	1.44349493973667
180	5.42579999886966	5.0369901666312	6.52017741364527	3.38494918629541	3.09777594110809	6.13535471834086	3.41278073235121	7	2.60223704927419	1.97871794534918	5.8886234467027	1	5.97001732638282	2.39855986969009	6.06402133552577	1.67341172315027	4.28993412019985	3.34517368045301	5.50348845026382	6.00772182092956	7	2.42237867047123	3.25807527284049	5.89540201037625	2.67125301489379	-9.16563522621159	0.117656877494857	3.05560783650817	-3.80162180778	11.5361160524565	-1.83992143607852	0.961846821486454	-2.96373614443048	-0.0681107210889539	-12.4475952657188	0.510486552614385	9.81021545189968	-6.6749616634484	5.09735605930102	2.66487296184927	12.1799582366143	-2.68130557053106	-0.0957272658090599	10.4285757521826	5.33488798558061	-3.56674728696206	1.36618117977898	0.675352940694955	2.76141441649358
[truncated: 74 more columns]
