# Supplementary material for: How Are Mate Preferences Linked with Actual Mate Selection? Tests of Mate Preference Integration Algorithms Using Computer Simulations and Actual Mating Couples
Source: PLoS One. 2016 Jun 8;11(6):e0156078. doi: 10.1371/journal.pone.0156078 (PMC4898694; doi:10.1371/journal.pone.0156078)
Supplement: S1 Data — Newlywed couple and agent-based model data analyzed in Study 2. (ZIP) [file pone.0156078.s001.zip › S9/Euclidean Model Data/Euclidean Couple Population 11202015 0531.csv]

	trait1	trait2	trait3	trait4	trait5	trait6	trait7	trait8	trait9	trait10	trait11	trait12	trait13	trait14	trait15	trait16	trait17	trait18	trait19	trait20	trait21	trait22	trait23	preference1	preference2	preference3	preference4	preference5	preference6	preference7	preference8	preference9	preference10	preference11	preference12	preference13	preference14	preference15	preference16	preference17	preference18	preference19	preference20	preference21	preference22	preference23	preference24	preference25	preference26
1	4.33317239329469	5.3030125547797	2.81829268160565	5.4807079047185	3.87030943976499	5.50573150886624	3.75217198875166	5.16498994184488	2.71777001430642	4.72084229962122	1.87971815493613	1.00755584253159	6.62617024993125	4.10902950252366	5.95191322388837	6.01301223216415	2.92990960167791	1.74032351177458	2.17351767401158	6.97477709167192	4.49311879093246	3.4380703948202	1.36675599854535	5.1662025723798	7.93421011852757	-0.388464624315331	-5.1892695621253	3.15484529628822	-4.53416888975627	3.71645001994942	4.31351305573458	1.44665415425032	-1.52236178278446	-8.62334277479896	19.1559179610808	4.18522746028631	-8.31531858142967	-16.4522236091769	-6.52184136485542	4.85382453158316	12.6514756591124	2.14733039938953	11.6177658951466	5.60659347924253	9.55494830156944	-9.50035694711489	3.04159627250535	3.00303424531295	14.2123000548821
2	3.29195720152166	5.09044471318064	1.11450388845579	5.45319073537229	3.89210648803199	6.72426999010555	3.72983095257923	2.14083215690599	2.83965522419949	1.88225556260191	1.9728547628978	1.27381720443966	6.63352074042788	5.98381108785441	1.26779145522346	6.2147941759909	3.03706621042188	2.73211636720211	1.67014155657068	6.47329704146893	3.65982996559913	5.09319082253884	3.27747175925964	5.66303449403375	7.39259832249151	-1.0040716918479	-6.40272407079775	4.15371766357777	-4.67750273490933	3.68051466952274	3.60922388235075	2.14821240879123	-2.55120395155121	-8.46394451120984	19.0126488448836	4.66835505353412	-7.17803341473635	-16.3789849539964	-6.03342412009165	6.2309343465579	12.4698339648639	2.40871094743323	11.8113961924601	4.13891772413206	10.1753635859327	-6.88911973889739	2.87913167283191	3.78542718790107	13.2148584526205
3	1.21762502236421	3.10701442214846	2.64388693103074	4.03287240591613	2.40814847735246	4.52617349673982	2.43450570362147	3.57138800590606	3.09590892755732	2.78599869254434	6.32625514784684	2.81550715180716	4.61305276649475	6.50146058036581	1	5.31250778440737	7	5.45349863744279	2.70559956946079	4.75296273263266	4.79380313406865	6.46902021376864	2.5955943741777	5.8575522984947	8.81931724534821	0.433975328449152	-5.52647220000132	2.63006992170309	-4.93533610788342	4.38173378688483	3.92736731113386	2.9438016871214	-3.56905622618181	-7.51646502482853	19.8587094360429	3.39311325077068	-7.47765006047544	-16.1257748751205	-5.53712038214052	5.31463638966402	12.7803632400044	1.27770671943534	11.7448805949896	5.45232472358082	10.9322860992156	-4.68676969342568	6.11976500758753	2.8923309874781	12.6933385002439
4	1.5738257487221	2.8602672691683	2.83710892013433	3.9701778131413	3.00607920544271	7	1	6.16424674609512	4.32318618807535	5.38273555832216	2.31682411179187	3.84847696437463	2.84053521534915	5.94734177735258	2.57286826455123	1.21463176481431	6.05356366167195	3.81943081096366	1.48279688020613	3.79165667376491	2.48946691106213	6.60418794929959	4.76649256105958	4.09014536274138	7.2927189809785	-4.50041358425742	-7.81214868985387	3.06951862858229	-4.15557978654663	3.49769011929008	3.09782333749669	5.59507178165777	-4.69107944475428	-2.6599459001718	21.5833358456062	2.55991727074335	-16.7567040356348	-7.69485160822552	-12.458311524523	7.26232452125339	13.451512648302	-1.14446050672614	6.77941434787005	6.3392747034387	10.6822802081688	4.00819240156516	4.59010435311349	3.7561508090123	-6.96488869302199
5	2.33096858486129	3.94708387105624	4.01593528412286	7	1.63856019762878	7	1.88256110923683	1.5753789743572	2.72994113950164	2.87038636575117	6.06983210521421	1.33248162286323	5.64199538860751	6.06511742440156	1.56177531538337	7	6.05680858860769	3.81628788907636	2.48575781225801	6.49342901386754	4.56302333596278	6.10419857357787	1	6.58230642857934	8.91473668715093	1.78253637515204	-8.23299730878429	3.60689760604209	-2.69424849595446	1.3704723163406	2.74470813487773	-0.732368829773982	-4.66831566492585	-4.56491099865015	24.23692200474	4.3599494341341	-9.1960112848786	-11.4906767029376	-7.97328544210565	4.83569022101877	14.4696305096992	-2.80538622987803	8.24733223696326	4.9141582454232	8.98074009991828	-8.88512482024654	3.39582432653596	3.71640928900789	13.6404915696979
6	2.33656281346468	4.39130779389779	1.9154653516142	5.67843707931635	1.90556519518575	3.0490422809262	3.22354036568974	4.75536934525703	3.01318312110316	1.46248646514056	2.72564058560179	3.54797269091561	5.19701917269581	6.45713439239866	4.51292069859393	4.58083369725643	7	3.55487043468411	1	2.49726153382463	3.40331258474158	1	4.08923257209807	5.337774839776	7.8260328319091	3.14752661069716	-4.69314071735047	4.09809892405309	-3.71272394883835	3.88664777845352	4.53969069147937	3.02148897763254	-0.142943800077001	-10.9850773225371	17.6242583511888	1.85553963600845	-7.27473104501515	-14.0152557998598	-6.79556762643061	7.87359130900322	8.33074153034063	-1.67459015134166	8.91120756144788	6.99291544707242	8.59594317317642	-0.0658749367362548	5.67983041714759	3.89524127425603	8.73890736015233
7	3.81659444862884	1.91970102054247	1	2.56421584579414	6.04067692070643	5.58204880184815	1	3.43543660461246	1.9436319952428	2.49373780793051	2.10931495439929	5.19222406172096	4.85663655119272	5.75821962526043	3.24361332526425	1.71439518772264	5.2207123914793	4.18756013863083	3.65184257391727	6.40394410389499	4.91826422775161	2.19097420445216	4.58598809704923	4.74622013793299	5.99786226221155	-4.0357043139122	-5.37344911758638	5.94853683706702	8.83367204048218	1.21554162898691	6.74527562597744	7.12225884254193	1.77493301027991	-6.14716430967538	8.09951136781017	5.66529157938673	-11.8634244847246	-18.3276521423374	-6.23644706144918	6.44728293904239	4.68199723812128	-3.97254232517733	13.1771439988724	7.85923542533608	-12.5809219066951	2.07113629873193	6.69706243178964	1.33705054304584	14.7074353555931
8	1.38352693536185	1.95832892614069	5.498161157564	3.87811047921801	3.3308440586445	5.48207404077361	5.10042910355054	1.27007880894028	2.67197368751442	3.86650861133838	6.76833914350821	1	6.94869720322842	6.43917082009982	1.59481072494243	5.93022118464264	3.97846219012055	4.57970892047223	5.90642696507533	5.93597717774201	2.92385098158478	7	1.4807891818833	3.3569541943872	10.0993388927078	2.74109100453469	-9.81405589073614	3.06806340577919	-3.02987442444579	3.81296389671067	5.47989927816476	0.922539496928227	-1.51340098422973	-8.53222987203201	22.5027810641287	0.900735988017029	-9.80847060340665	-14.9809319576387	-7.91309451302599	7.06989166261214	12.1602285125966	-1.2584890002019	14.155301644056	3.48685673818137	11.3123154981648	-8.63092967249556	4.76108220984917	2.25523442801102	6.51597014503171
9	1.00259989258046	3.6230017338656	1.66649824831589	4.74366710055465	3.45125826801425	6.65882752379664	1.93195252126205	4.790671255558	1.10606276524525	3.73450318852232	5.67547294096403	1.11382640765504	4.11960731358991	5.48632741384992	2.38422691948441	7	7	3.01705129597755	5.93639496518594	6.88906142793019	4.72409890261202	7	1.00905715848187	5.93051077885638	7.58872099878223	-0.217712874594221	-4.33168268509906	0.954560410523714	-4.39443346388765	3.52391510979622	4.24773882551806	3.34479397217121	-1.54712363574403	-8.30762098790316	20.2841298035681	3.06917346155413	-7.65916700381101	-14.2167097204097	-7.2467048581171	6.02083412605796	11.3885828233625	3.09864007931947	12.3581471587746	4.47604374099772	-11.9167527269963	-3.69542317090826	1.20100980563606	5.11472756901302	13.8378504452685
10	1.38475113590175	4.99058686525453	5.79247137567397	4.02209914147139	1.96947403526254	3.87144651287559	3.78325584352506	2.7947850561482	1.61661978773476	1.68897681165582	4.67817715772042	1.36823206121816	2.47126379636069	6.81531231432905	1.5855381331091	5.17397651880427	2.67938999941832	5.35618776194934	5.32061510671666	4.56967126130805	6.47915136521094	7	3.79160718487769	7.05721467947366	6.50637572742684	-1.35994004731205	-7.44581318183382	4.44491158195445	-2.5906468504513	3.83069352184116	2.79873990733917	-0.134825749406087	-4.95304729901887	-2.13763356579035	24.4161014323981	7.86159271076438	-10.9070381865064	-11.1273580578248	-8.70451335989212	4.69997395684374	12.6909238720497	-2.92395144400265	9.40870443080644	4.10047513624577	7.70506507576456	-15.0094036510616	3.45392424198449	4.31530539678422	12.1679434643026
11	5.19661733802972	4.45736942939971	3.95402743262468	1.98174778292145	7	6.02382834344053	3.15821923995129	6.74694785656818	4.23001828615581	6.38661859782761	3.07911537917527	3.29785181007119	2.49924037926342	4.263229611451	3.96084095165901	6.50314436174997	4.10268735406108	4.08475943588959	2.31203772678279	7	1.49440176223946	5.52224934194876	4.74369227250827	4.43352453753371	9.2569903926579	-3.16513049786922	-6.84966166221726	3.02915756264651	7.48054792844152	-0.184960271559741	6.07689810449018	5.33959734091097	1.37034681438041	-4.61197164406906	7.02121995397617	2.39336625516573	-10.9634669674381	-15.34041338471	-4.01674401842976	6.42934989505286	4.4960535608367	-4.54490818466655	12.2996228876149	5.71386891332814	11.4741833227006	-4.74475655716875	5.68342414356489	6.99089514053015	14.9076760096236
12	5.32106814744783	3.70798753344133	3.43093203557838	3.74179024291943	7	3.70493161117211	5.11941132506163	5.96354610213353	1	5.69745679640274	4.81258732115339	2.41663558866134	3.63438994117766	5.08260892907463	4.32149575513458	4.36597773199064	3.10384607666456	1.31852857256577	3.20060800048433	6.51611488544521	2.08295581897042	4.50595281714207	5.24869859933915	6.63884223557608	6.91135928867282	-5.84184796677111	-6.8334810833507	3.88417994084252	5.1409846047014	0.280416294493996	7.04469391150527	2.92377685245907	1.63096931213032	-2.10616698336181	8.89102617062264	3.41289190887027	-9.95590301345979	-16.5283841374475	-5.12674797401408	7.73533523068707	5.54229995765164	-4.68923178478559	11.7029334893553	4.24352456546544	-12.3028046767195	-0.270066046715097	6.25146873646024	5.39769052618715	15.1304980164863
13	2.09500387050613	3.18704139233189	1.54235273063597	4.68784347388345	3.71492490460519	4.63338470511198	4.78409387271231	2.64757052600564	1.15738079118443	1.2485216836023	5.74339406900106	3.79356162758628	5.02913632723547	5.18277288945181	1.27605101090532	3.9431175032973	5.64270111871552	2.64822235307852	3.141958524812	7	4.55406445944919	7	1.76392283192953	6.91467243772401	8.18367255225313	0.296499982201068	-5.94548285270768	2.45620268092796	-4.41162714814634	4.50824444702428	4.25458006323155	2.90670182491719	-2.41160013696765	-7.08572458195277	18.6763554195329	2.62353455084037	-6.21605581098272	-14.9062730134428	-8.0002136925524	6.36861988727973	13.3749189536319	2.69877120235294	11.990887991662	5.01008100370086	10.0714892186635	-4.37532373305045	1.75547563641538	3.26392524097514	3.64499178697291
14	1.24517550956857	4.35246565711694	4.97217854917539	5.67765594134195	1.66763657455805	2.81880429471188	2.71104128820564	4.04370423695738	2.23340359630381	1	3.99746286334452	2.58369852159755	6.17837681825422	5.9985811981862	1.66211810331974	5.51190037142795	5.03846225746312	5.28774992096872	3.76951011771226	4.83347201929514	6.21055408471834	7	2.50857589935896	6.67052312023155	5.35387035660326	-1.09369466060754	-7.55022538346243	4.12743627542199	-2.44294159213854	3.67211439475675	2.55828286758857	-0.354098631542353	-4.84346288501738	-1.58032622303277	23.4720724325275	8.22116593751054	-9.96989216001163	-11.2738343350429	-9.04664403524878	4.37950079603567	12.1644648096555	-2.88845110717904	8.16098385455012	3.65291576689796	7.75585850936	-14.3425259983596	3.46575124722669	3.05474442459517	12.0557084769499
15	2.85557976087851	2.21486048708819	3.20770740744578	4.39856492381024	1	5.53883420838602	1.59866870687312	4.50480583904697	1.00491779143292	3.66558451192575	1	1.26330840826519	4.24512523905525	3.96597291214385	1.89833658741032	3.51863147445689	6.26343951841797	7	5.3505169238465	6.23607118464139	1.41680528720096	1.14648847291864	5.64951996604492	2.10369308604904	7.03086116970179	-2.93824878390222	-9.86177370412039	3.1641147916592	-3.84361691714617	1.18906212145306	-1.08859846276658	5.25035806030894	-2.17420930283165	-6.49745926299318	20.6708144759981	1.44976220247107	-8.81745311240158	-16.5390326316314	-9.39114944688501	5.38175385098659	11.2788805043917	-5.82857702317198	11.1167916330052	2.30804568924157	8.73687377724327	4.63406416758596	4.27470987531211	4.13788594857693	10.3677716649113
16	1	4.95305019466428	5.47800068141897	4.83918442819445	3.27654115604261	4.10859115660111	1	3.59846109434757	1.06598508147686	6.08140549346062	3.588972438621	6.66216303659257	5.88413661188217	5.39772988245656	1	5.07943517019926	1.77671469246712	3.93914843895255	5.08280278542157	4.64500232907603	4.12926251388594	6.18481722089757	1	6.5967736432684	7.43399656203676	-1.27818141684062	-7.99380053102768	3.78216080924464	-1.39343521715801	4.02129314512142	3.2426041462675	1.2198234992487	-4.7455682470695	-3.7736496362217	22.3762903329157	8.40062113103148	-10.4499864766503	-10.5910575153401	-8.62597919074077	4.7065170279371	12.2127905403886	-3.57713103085354	7.73899729388426	4.66272580037771	-15.5756192348173	-4.59010332812823	10.245028647976	-0.206191717944647	11.4637409132416
17	3.60915446531549	5.3527151510707	2.02590284206409	6.34339023772212	2.55218248284788	7	2.92057782416222	5.05818650736878	1.60911700132749	2.69310759957569	1.86899475694746	1.79727403637936	7	6.16874243429007	1.99699820882626	5.5600699455087	2.81949849672604	1	1.81386646277014	4.16937107929192	5.2967971990968	4.94279062300297	3.3365044764352	4.89009228816786	7.55100441367007	-0.78642488733267	-6.37581168051466	4.20810316076789	-6.43929942815532	3.17020680867444	3.98066933903096	2.34458901684301	-2.1514868272054	-8.62117962192605	18.8371736370103	3.80917297715685	-7.32008939933989	-15.6301187484652	-6.99690175767603	5.60487862251708	11.6918465228491	2.56080632619516	11.1658120096801	7.31019880420821	7.85611457058581	-9.9802314898782	7.96820022375722	5.42462006674447	13.3044188101403
18	4.90123566730422	4.03710147479001	5.53504322545583	1.25986107618565	1.35806703540845	2.83592533598727	3.5701866705725	3.40730891098041	1	4.47904526402066	1.72508569569753	3.795017180737	1.60856504987727	6.09801100801411	1	4.98537611464275	5.70507138518302	1.77993492580264	4.21220922539116	4.69461084165015	5.70075985471145	6.77100721267496	2.29101128778049	-0.904541249727753	5.879969383363	4.53985736095941	-8.82361001135665	3.74420977330649	-3.315271617763	0.165930561365851	2.60503590639102	-1.22716098887365	-3.35159362535968	-4.25172722528183	19.4717698653751	4.45940429075758	-6.65195671512966	-11.5810645167821	-8.81820540316498	4.46811035726579	12.6225880013105	-4.03674835295891	11.9355435516958	2.16532426484177	-13.3128013106583	-0.320101119526319	-1.50008845671227	3.49684009986242	1.89877665979497
19	1.19791216484344	3.9756498074712	5.332619428055	5.51567543639879	1.46391221922478	3.14959243725816	2.72022846080667	6.23833953433812	2.72136287208338	6.18112788018722	6.34017631586161	2.57520237624539	1.34902087563356	3.71477460117605	1.20873945672435	1.75382065461041	6.08316090717613	2.04123237531201	2.72885075007294	6.50048700920857	6.34768918714405	6.47645960017214	1.12456254075405	6.0595624829066	6.03542821809025	-0.473967118032307	-6.8560476313383	2.5721500364292	-2.92466665537279	3.1421949381911	1.37198463913137	-0.858271557845384	-5.38875330334212	-2.66953924699024	22.4775492127517	8.87489963806552	-9.566242112216	-10.0860322818306	-10.7298417353394	4.76102052564104	12.4166546551734	-3.32287103511342	9.49865084211575	6.11027351569797	8.99917087254832	-1.25253882925345	2.63469102313038	2.60952331687307	13.4593186171536
20	1.8884372543321	6.04090035288605	3.68937255419532	5.99789869388276	1.67960384893158	6.13287283923441	3.88786567649709	2.74925976081768	1	2.88538723758631	3.07300487211193	2.75430826633622	6.72786376152725	5.29287585733739	3.20970517304114	6.45300888072076	3.46303016186216	3.29771867950801	7	7	4.50781891833836	5.14642089218577	3.18885616360246	4.60642891358458	6.59839564849783	-1.5145746538246	-6.03331781404975	4.04543550742656	0.366874943362931	2.17646877093537	3.32693540880032	-0.470067238838658	-2.84859285548951	-1.63614354495983	22.8169810698682	9.60138447856126	-9.83302319137516	-11.9020659654729	-8.72802952732833	3.28825306131369	12.4100456031826	-4.00035291938413	9.28574255468691	5.80641706582499	-14.1878011307732	-10.1346714380105	-1.44916255758581	5.5916873607276	13.4112866363405
21	2.74480182431233	3.30684505465134	3.93001591093646	5.51315322967086	2.15711270863221	3.55940072000224	3.77669789198646	4.54124521107052	2.92364909526301	2.20853346691171	5.88731053501948	1.33032102613705	5.36938363073188	6.40701613434484	5.87274274213183	1.30476012976225	3.33516864942307	3.04323800064627	2.25355325483657	6.17891436212171	1.04454726670192	4.44451374566558	5.33828818449418	5.50542188608264	7.58609176858986	-0.595832802670066	-4.28871347987156	3.53104542006986	-1.35040425391822	0.238510251453252	4.76637010981417	-0.461348634735767	-6.70297043723772	-3.44727891518932	23.296107947453	7.96249054706442	-7.56699381157532	-12.0056834178291	-7.14966306754611	5.44819645962348	13.5689590334202	-1.82296436399265	9.63282141904572	6.63817517795837	-11.7788035095514	-8.42419491554785	2.67897804299819	2.5436092018841	13.130631260678
22	2.95781373688252	4.20015799073294	3.06562164868104	3.74449664973047	2.96731120124402	7	1	5.82778690600074	1.09339512338805	4.07300255847107	1.86648082747836	3.91723581859302	3.08576416889118	5.18562288475067	2.669794390928	3.42168688107371	5.5573896048359	6.86761757152513	1.48617997820646	6.02678761047478	3.36789353796562	1.4529092622218	4.95051315451464	3.49362275196003	8.01077717480609	-4.81335200041	-9.01970954674014	1.96756212384887	-4.51922329295011	3.92026113405251	2.37132360962247	5.11651021762641	-4.79990980820725	-2.17754337186801	20.7618869685221	2.26766678497702	-16.1579461087739	-7.90283324250294	-13.5292453947716	7.35118564883127	14.013164666685	-1.21586235887569	6.97436661281841	6.79718468669897	11.364189707828	-0.698162006635213	3.55228093301436	2.88761401543155	-8.40893846695113
23	3.12895882776165	2.52258073794115	3.864819568948	6.56133095844122	6.34250174752455	1.15495113726991	1	2.50270459649771	1.41676385196333	6.66290192867116	6.90479746337527	3.35829398513838	3.90607006759204	4.46131967125373	2.77687508856467	1	4.23887155023698	3.73986359605344	4.10231106821156	7	6.71120294814496	4.43762380822442	1.23746881806331	4.91684449998831	8.57340095566039	1.0285894875923	-4.77010437514489	3.2519733799081	2.30689175039348	1.11976978280008	7.60112555007906	4.22444086112819	-1.71651438910652	-5.88833414713837	6.03735881794568	5.58182484034675	-6.24520698948892	-15.2317283892112	-9.44860044151587	6.49557545831454	6.38400618599009	-0.0036855240502307	14.2783462867312	2.95867418347849	6.93317573675418	2.46141603937537	0.176961318291133	0.39574500676399	12.19220994181
24	3.23546780572582	6.58496031670304	3.87058162933945	4.6986465788901	3.7140620831365	3.86010645036954	2.22068691100866	6.10124043020381	1.64870799391041	5.70978313731451	2.89334092770403	3.13891770439801	4.75040816866537	7	3.80190731661365	3.84334265434605	3.49148009899842	6.48522986930144	1.34858322128946	2.77964023908389	1	6.05206735244298	4.64669995089473	4.56328088817255	11.1545724467512	-1.12688138398521	-6.3983799123212	2.89464663896381	-2.59256750482553	3.21253007689753	4.9588686789244	5.23961797192564	0.226429941707831	-10.9625756348119	20.4993842987894	4.95440710777596	-6.49041189986215	-14.9576312605708	-8.67771746504943	6.48828534587492	14.5381705612251	-3.06334405573435	9.89569406867594	3.58583678756356	-15.9911206973614	-6.19361357848046	6.44721282295665	2.20625039659199	10.4420947380664
25	3.7278276612776	4.61472282626089	3.28148020416394	1	4.0823403832519	5.92421872983464	4.06913494969441	2.68524576213924	5.33447534724688	3.50528187452932	3.15918087168503	1.63698536612582	1.63605827394242	4.98868991051662	4.17844739420026	1.00901626857755	6.13754326494505	4.60075757438753	7	5.74953122091204	1.11104853606997	1.24747862054634	5.16671691889034	-0.106381039437291	10.4352025899392	3.98700640437173	-10.9172947665543	5.80790011257245	-5.14728930664276	3.37645603659547	6.47115892233867	1.62083673871323	-7.98777413797552	-4.79617110999874	29.4316731152493	0.740375472941715	-9.81583415555953	-14.1877023241016	-11.7067749862986	7.08528657086505	11.8576946954394	-3.06252013308726	7.09902423291578	7.27979988393396	-12.2339023461388	-9.32853597547443	0.882372142615091	4.03142971853414	0.242317558330406
26	3.83801208153297	1.4711409961959	4.18651977600081	1	5.17629679857173	5.08703999453589	1.88512867031668	1.60034612026788	1.97809931531855	5.3259797262072	5.38535215280287	3.80339832839769	5.46852151908372	3.53322835117223	1	1.26272823225539	3.02492595520791	4.4018082327381	1	6.80803768979221	6.06495543595534	4.7395397521219	2.04129857116051	-1.68955878527978	4.93962571140492	2.13627891899878	-10.7475264704918	6.04755344934907	-4.31149145724154	-0.166775409569313	0.380802982204245	-2.05483096779244	-0.24758480390641	-6.84779849492096	21.4551693931458	5.06580940839019	-8.64426654966209	-10.5068255344193	-7.76732930821926	5.96130739134145	8.17390621786525	-3.3986042330443	7.65797898020974	7.15389583268229	11.3186782001297	-2.92366424758981	-3.12096076889316	0.254687174135403	13.5799620660275
27	2.27742987146399	4.29463654165319	3.11587257965594	3.18640756237099	4.04993671950542	6.33835344494125	1.23584253484767	5.78378949703601	2.21947869186037	5.91668765126705	2.64145657834358	4.08618090057217	2.72309348739288	5.85499552012355	2.55039284538929	1.62440681426731	6.26252352283208	3.26322200266539	2.14149977516442	3.75697591524219	3.29393269592258	5.978054946808	5.15320394229658	3.03298035855952	8.08500354080265	-4.13846832186332	-7.64235889188539	3.05805067771124	-4.43060193398823	4.34622559221958	3.47669128425217	4.92730419550447	-4.41898977806978	-1.92745980031425	20.5371659651521	4.0365777636736	-16.7286971749509	-6.84779239874992	-12.9325723053352	6.17115028881367	13.9375331888598	-1.5732483000336	5.49614756374071	6.68823808523138	10.9745422119669	3.28021772749192	4.60009729316148	1.93180971101786	-7.50948073126296
28	7	5.25861520826101	5.78862498447133	5.96032506702607	1	6.92313888607903	2.29823166004972	2.10154882386833	2.48858280901157	3.49819346195274	6.24875437879983	4.22373601085775	4.28043763230607	5.94668726476594	5.12604295559	1.17079230991091	4.40479521035489	6.46935909799847	1.94659558579647	5.69471021676033	7	5.34181975981562	4.1616824183815	0.112649940015988	0.299115825378771	-4.07621286125573	4.14065977448459	3.81110744413621	10.2634617390694	-0.0636348234031584	7.62853290918833	0.936466896789759	-1.59645274015441	-2.51756160856456	9.67947228610409	7.7574789594308	-11.2125701102459	-13.8938899560892	-12.9145214359412	5.72332180256849	0.427742323014441	-4.91392113766025	16.3918527786171	8.54932542201396	7.16978195624509	4.66040002492488	-3.13564981055124	2.87218403667303	12.8330967266756
29	4.06585434143717	4.79879506169484	2.11480933977633	6.88907192208979	3.62990738582656	7	2.89801140782702	2.10634782464401	1	1.16306333918157	6.44175740366856	1	6.42005773293507	5.0777672982053	5.80380926062164	5.75828938528121	2.80046778682464	3.61458890285356	1.11690725085536	4.81046454765412	4.35854122787135	4.80269779269577	1	5.60505736591844	7.84039920868323	-0.209571525628832	-5.53868932201905	3.36010956797049	-5.39549977475394	3.31470472413427	3.33985245806871	1.74470780257022	-1.80180467080924	-8.9993235083803	18.8700636815983	4.89083824357867	-7.64028968237073	-16.0658165995744	-6.86044416805795	5.03731078288172	11.9229185198694	1.67311871907702	11.9958523807336	7.16401776523126	7.29641920303827	-10.0259831122163	2.85533525701713	3.09728099021431	13.0960797983608
30	4.27999043234157	1.01725780505663	4.040190662358	1.8633085214516	4.28012309523797	5.92958458399865	2.31928757216954	2.50007050976179	3.55570872041855	5.09160307050549	5.08226986009089	3.07253283803035	5.32930235211696	4.28374229109807	3.93788676144082	2.92746636495275	2.33197006214353	3.72358437621764	1.32685397412811	6.2771569433765	4.58408524088195	7	1.26553764770838	-2.34349615583104	4.7951664208281	1.50742199995214	-10.6004663116071	5.85669219879993	-4.54517254170029	-1.11186602645145	0.373656227352109	-2.44154332438657	0.260200207839266	-5.54122610666901	20.813012173574	6.72276322074283	-8.51017732929383	-9.03306297383085	-7.66509944799366	5.89566871009363	8.51796260822663	-3.24092068858229	7.42012643552154	7.16262533316187	12.0457764485972	-1.4940932334913	-3.19938191598497	1.66048402682532	13.5099712042977
31	1.90644417707207	5.37368907918815	5.89086737276307	6.18980702978404	1.83327080407607	2.19244646848601	2.31235809577921	1.15043657919333	3.12770052608715	3.13993393316333	2.55566587611772	5.5356813645801	5.06627740055195	6.60764429193478	1.69281554402188	3.27405116161793	4.11870360176646	1	1.86916659677603	3.75128361936886	3.95111769979657	1.86108182626871	2.6340669803405	6.92038375428187	6.43734269829939	-0.586618911751976	-7.24779439828739	5.12448242605976	-1.80041574413971	2.39335905607084	3.85603737590949	-0.703455147398194	-4.69384817388972	-4.40964000559519	25.4234745360235	4.93680332769662	-8.48337599959178	-12.0879623113811	-7.38519936676933	4.48458228936382	14.4523412034526	-1.92076546267517	9.30908679869047	5.42985000409342	15.3645382158648	0.45909861957831	7.01476773650137	-1.08348056730095	9.18451738844495
32	1.55134629111881	1.25201872723176	5.6743738707661	4.5892624612	4.18815919594968	7	4.01667800732966	3.65901486079367	1.94240769341943	3.90733839306698	6.25977808706477	5.35892140458033	6.23612836510949	4.5953875427094	3.12888131980613	3.28805437553892	2.87745284419264	3.14448172685201	6.1435138786104	5.66400160398871	2.49287818370341	3.90464034797035	1	3.31586649196186	9.55461736296238	4.15950031295561	-10.9671194824154	3.66990559957013	-2.88040769847476	2.48820565126432	6.62106443655411	1.5113295862407	-2.14413179041742	-7.55341769273363	22.1294356841536	-0.401128813014907	-7.24182752979901	-14.6021824425835	-8.08223210221296	5.8335052153414	11.2278166365893	-2.54780541145744	13.3992540754193	5.10951528999021	-14.4452936652403	-4.56703733520334	-0.324693617651181	2.9058759574664	11.4225890099238
33	4.93395371004008	3.75980727997991	3.6428272978129	3.87614337529787	6.1668023668187	5.84273871477218	3.17586287250836	4.39486067495113	2.09035520047377	5.53659443189	5.21687659531709	1.71897076713549	3.32911427902871	3.3194504918706	2.97994459957433	3.22988455754562	4.60792732891634	3.56767961831159	2.34272591592684	6.4786018502435	1	4.99494842507132	5.75837380498509	5.86900287050384	7.03818228907946	-3.35628221763905	-6.93782433913018	3.61289571579552	5.66093523075642	-0.212378913221453	7.05156999804308	3.78362418192203	0.300383170452294	-4.04689922016211	8.46722815654571	4.20553740778991	-9.48715149236605	-15.698859534457	-3.78775529234932	6.48312073397523	5.2388046753625	-5.04291896585549	14.3136795074622	5.38529398583021	-12.0692728760326	-5.64338553366412	5.88224146702603	7.38092645458265	13.9175885947027
34	1	4.26197633061766	4.97266910615797	6.49990301785439	1.25749734129626	6.60115570283763	4.11052615732733	1.35315009112443	3.28946221683484	4.99926639585262	5.31975510524672	3.54220040312433	2.48922894621052	5.37120271817342	2.06741776408065	1.6322510021965	6.86742722088632	2.03721296713856	2.52735650505746	6.50473280587049	5.74377189278888	6.45432323458819	2.08101451666379	5.44029002661507	7.52183536509868	-0.893163924964818	-7.28346987658865	3.10438953718994	-2.23966734024287	3.02214427973707	1.575428932523	-0.943606083297807	-5.07031842163881	-2.38659611900643	22.4093712425843	8.33347803678278	-8.60683685470256	-11.3307379479798	-9.15680900328187	5.08005478242444	11.752657216774	-2.44578759651968	10.0094504348855	5.91365327158673	11.9079387205917	2.25641020481067	-1.18466281565889	1.85346771456618	10.6259186274463
35	4.14741289645194	1.11762823006858	4.68566585895038	1.76795105927679	5.01397826147018	5.46414660071519	3.67406677385776	3.41664870918657	2.03311676364071	3.57835613265127	5.97929990773099	2.58407282186772	7	6.17034884246828	1	2.21647451419511	2.9881538015804	1.38961296171684	2.58137630258148	5.87999876554301	4.98693815994364	4.42317807710454	1.65364963542847	-1.54382379412559	4.175683474705	2.913381268846	-11.4261695306091	5.7207292506562	-4.98662324421707	-1.41043705374287	2.08209775609339	-1.55643161671177	0.303804164576946	-6.3554153208852	21.3464519493194	6.06008773873585	-6.98202499167439	-9.74462557432351	-7.84238856347768	6.50963914419346	11.4964841666393	-3.32769559752417	5.22933490052395	6.56543106142291	11.861490451463	0.731995649826618	5.59624185384305	1.22510406929021	12.680745771973
36	4.00282567316878	1.59836900090533	3.15496477154885	4.15011050280239	5.5030831767014	5.05994407043562	1.18282778217456	4.75662485416531	4.98565932534776	5.65598772384382	5.26556845856402	5.31967030897526	4.89305397772879	7	2.4754650380371	1.32404528085123	5.32975625651831	1	3.55826751844126	6.55397462285706	6.05616412265751	1.19056369438232	4.35239388771643	6.17578383645508	6.91794522457204	-0.763777709303281	-3.22131773285673	3.14068346514448	2.31369680662093	2.09271008651732	6.8773150616845	7.1830093716043	-1.85063853469118	-6.11614708611811	6.5014306508933	5.39592891271194	-6.82537073481455	-17.8498481652755	-8.07622121003149	7.93765414650417	5.91102701761907	-0.359112046845132	13.8287960459975	3.2434205759407	-14.7740007887002	-1.62490672091115	4.30852887809312	3.47655514452061	18.0860146628389
37	3.51312399878963	1.23951614518347	5.11454081912042	3.99108258205886	2.77167944829947	5.51629749389986	1.95191912035221	6.12808586408866	4.3452123993993	3.68468118738243	1.40735322033875	1	4.98871488923394	7	2.65966080563154	1.7265724935432	4.74355670441607	1.83757686095591	6.14359522050133	4.47698283691723	2.47062670140009	1.40540704707872	6.68251203866481	0.744546202548991	9.02506948912814	3.53985316075769	-8.6714041659222	4.50297171308813	-5.88674713388589	-0.656038348835	5.06682405894118	1.25669721279237	-9.87117774444572	-4.05621538391908	25.4161300377307	2.48417863479638	-6.84905364063293	-13.5018770828909	-12.4977161512295	6.63296574071542	10.3850960108429	-0.143682204608096	6.82465094717955	4.96138705019563	9.12010073800417	-7.86253851464298	-0.0174815526704823	6.83326119409756	10.384709004447
38	4.36634162911065	4.87617899802425	3.82509269840129	1.55956560308869	6.56326628071085	4.6975991138836	3.56190286070894	6.73311916580112	3.76767131952371	3.25337029682852	3.19199316154527	5.2081783402355	3.16820370887961	5.45125040019619	2.96920631277536	2.46110057532486	3.86936887848521	3.57441176110372	4.64036308135142	7	1.7094617149134	3.22435331377522	3.28718477074743	5.43673928835637	6.92711232416129	-3.88341909878499	-7.31021688212159	3.37002344277865	6.97878513873553	0.500845173618863	7.14210782505229	4.84395450157194	0.819037422635517	-4.22262011195777	7.08428674277348	2.17208366015643	-10.7026985666953	-16.0456080970256	-4.18541441954646	6.24489157396235	3.77598408192484	-3.44352445693157	12.035083245958	5.67043365181602	-12.8747420972332	-4.0688107510812	5.91608646963325	5.51952141242722	13.6331160090449
39	3.20852415341774	3.92406078631435	3.93527194536432	6.30623568157963	1.52205609906526	3.29531124959296	3.37829004724616	3.45742834337267	2.67301404925687	2.8762426625534	4.60213821875194	1.11548372933818	5.34137018160668	5.86730137158991	5.21125323741665	6.3498631525956	3.85252502164419	1.10254476517646	2.50410001688269	7	1	6.68558460996883	5.24680709257857	5.59910122248292	7.60320542055762	-1.58979973396528	-5.13205613334898	2.79326382502975	-2.19201257863996	0.609102432130354	4.85313668159375	-0.485596372175494	-7.54584572334921	-3.81087261869487	24.0864560169932	7.3303215133421	-7.37842084608153	-12.6591377334925	-8.22498117318696	5.84603340203067	13.8076885582929	-2.00813743627628	9.80505757510242	7.01195723134779	14.6787093760767	-3.56052224692505	2.55227477809249	3.863025173169	13.2738694511783
40	1.36527797489876	1	4.67599848580914	4.00456918816639	1.43986059670838	5.13390029729057	1.01925610853788	6.97201240456914	1.75201889816006	2.44927148370185	3.01751444155339	2.76348165126499	1	4.38182668863859	4.15438336523414	6.88018124723853	4.08379150635982	3.0636024845776	3.40663105488309	4.34613515504741	6.18030456569274	3.29587479808555	3.36911483415653	1.65135217323888	6.84912711024682	-2.13307589792296	-9.10397561887056	2.99232042361977	-4.23883900213442	2.15306028606099	-1.27322262229425	5.05056942330024	-4.10551125706208	-5.75525288205855	19.235644053598	0.820445601992918	-8.73171276157923	-15.5386482419523	-10.2663867201302	5.42727693409415	12.2259496726839	-8.21874470011826	12.2433108005177	6.0421520100518	-12.4753481916727	-0.13464226374771	5.67887556761154	-0.323220334144881	10.2891648273393
41	3.06125363768231	4.75135934654815	1.6162712577696	5.49113198035424	2.45558167396853	2.99530815257388	2.65958546961693	5.43456015696772	3.94087442961655	1.58118955741486	3.26826690512769	3.92336795519632	3.40901663588234	7	3.75212717700308	4.13026848087767	7	3.37906069998899	5.46412853919543	2.17638283336266	5.91479518094497	5.15364100041744	5.37351560739379	4.17846536934271	8.29240132868722	3.48013479005603	-3.69950287399243	4.27474847088158	-3.33447210764114	3.6563467308899	4.3518208364995	2.97425771028155	-0.0557646538337419	-10.3288774480484	18.2902757721029	0.514049680167411	-7.86629330990111	-14.57093447261	-7.17827749867749	7.88154237147429	9.24179675814085	-2.91030403286215	8.65143869764396	8.36314431646364	-16.3121257290939	2.14740006310005	6.30758964562383	3.2143177752001	8.12761173702479
42	1.46231706171476	3.33506294014281	5.08173272510693	6.37126883770694	1.8879558397135	6.56701555088025	2.05742156982137	1	1	6.29814085774847	4.47421725455298	3.27831363598418	1.62838832267966	3.17519463017049	1.13895184232446	1	5.15951899350161	3.51851295697598	3.05975690080767	6.88096134801838	6.56298688302103	6.84303271995933	1.47199988310315	5.91159678103505	6.89237593136984	-1.37020125302293	-6.7042018711941	3.18012585041928	-2.50989469306927	3.22022882651349	2.43794210573426	-1.32826033457908	-5.04370512242414	-1.86721589432377	22.3519276024016	7.95284655737778	-9.36426701260777	-9.85926430559001	-9.62216562835369	5.14057972551961	11.5675905595696	-2.62754349587921	8.64559145688445	2.29203647823234	11.2734718081345	1.19347091826474	-1.4075874226275	2.34652958751515	13.6350459411566
43	3.03236066022554	2.0887023610848	1.91809241567123	3.37691232941389	1	6.43359863985564	3.98210010888557	4.37026562384496	2.2178874379464	2.04401974068832	4.52507157954988	3.74629099100949	6.08072925953209	4.85617810036879	1.6031585742608	2.30484595220335	2.19387893710164	3.02216887814859	2.63785098276876	2.45053420312335	5.9005553055824	3.90076920953457	1	0.579649645843487	7.28257560278535	-2.93402067220294	-10.0891194015398	2.11746766274671	-3.88566110940384	2.71517361101839	-1.29732905566591	4.62712412568991	-3.51578138196573	-7.15775265879456	19.3781597145894	1.85074579795242	-8.13572545872636	-16.282161037027	-10.6273259119263	5.8982829849175	12.9192039297195	-6.03409504513268	11.1892810792893	5.34913930347143	-14.1775942813572	-9.16498447004677	4.99734720177732	5.24147422828514	11.5642806243802
44	1.93248350612913	2.31726461302298	4.88054109503519	4.03503234429511	3.36933910181957	2.94772622666888	2.12623730951865	4.87510353265036	2.83755797612876	1.95218291741411	3.62354094677927	6.52492411727951	7	3.88281852048134	2.73423380324967	3.46327994384038	5.35941482448915	2.93355737402472	3.95734009019018	4.01520253752049	1	6.64900926365091	3.10931970543304	4.2426601875972	9.75537356123487	3.99041703362057	-10.6349190410085	2.81892227762455	-1.62105345173476	3.89523733737578	6.78161618288587	2.58945065689093	-1.12369974776134	-8.85327475175241	20.5602253751003	1.50129966842265	-8.18049107048937	-14.3730625747011	-6.09844725690393	7.40778041887747	10.7718710681084	-0.908471340708391	11.3009734206083	5.00112954919717	-17.4343520480164	-5.29515442690974	4.59523806512014	3.11239534533995	5.20846150207808
45	4.9503994866104	4.54099583161929	2.64089999124625	4.90928397726729	6.32889568913646	6.50638886007099	3.37249948524243	4.55945994514903	1.91708580709924	2.13280973775052	7	3.03624848426543	3.73300141266356	6.83695990030565	3.10718209284292	1.26889201071448	4.35998637816942	3.86987094291118	2.10253313915026	7	1.15376195802992	3.94669846236783	5.4856554791196	6.00507582929845	7.61139969899354	-2.75877960522513	-6.71044540840892	1.83615075482791	5.14105032323826	-0.442593303235706	7.4971047924917	4.69994219446619	1.02219767563314	-4.58474535420885	8.47188102377519	3.72838309280483	-10.8117876146164	-16.1584389582971	-3.54889784285029	6.32423520500449	5.36342640056104	-5.79593862070374	13.1047888174108	5.81071695029755	-12.3929781113817	-5.48029836342874	6.41595225279383	5.43300420724934	12.3248127242378
46	2.71118715635683	4.97172000123705	3.0313454322069	5.68077992450063	1.43817102122979	4.2221487119541	3.0227209238044	1.91658374671735	1.96964792023937	4.20525746386756	2.60382821635019	1.78723191488315	7	6.2718378403074	2.26869681332349	6.08803771193677	6.06550748896915	4.55954218036807	3.6358984677161	6.50529653177816	3.99467313349521	5.41104575584812	3.84718178736723	2.84094072672046	6.73495221090119	-1.56716920023542	-6.16859332166804	4.03524843708414	0.498566329534448	3.08056450655765	3.70560653723234	-0.11838506076566	-3.75235425997717	-2.51461594757515	21.2615295911402	9.67379486503899	-10.1722921451595	-11.7150052951616	-9.06529351598141	3.25598746780431	12.190815260719	-3.66260347850455	9.64554777838497	3.35210399292937	9.20329983096901	-3.97617517837989	-1.0707346833257	5.34091404294641	2.22992596906928
47	1.97787666655609	4.9447010864223	1.04211235046582	5.37223760478674	4.29219434839203	6.75765374921887	4.10474724756025	1	1	2.22042709423056	5.1851018485808	1.69230611694497	1.48146688940445	3.36092283265528	3.82812896804725	3.31736338574267	6.60648710601329	1.4631336399542	2.02811824548516	5.4781890873866	3.62425261738185	5.08484224317291	3.04053041639056	6.17763256329413	7.79369880051014	0.117608570738794	-5.08232624713273	3.46788173215859	-3.79896347827563	4.1267512163856	3.85715812576532	2.02686172408933	-1.91183001960811	-7.93067203490708	19.7056059018365	4.44447583432583	-8.92473239509577	-16.3944815765644	-7.61560892967689	3.44783200684072	11.8083851874192	2.76813072240729	12.6559452177988	5.03924946946413	-11.521333725821	-9.79108452123677	4.07309526433693	5.93481753498848	1.97997764171584
48	5.3194738241725	1.45021156619928	2.60982870692411	2.38292077124284	6.07588754674603	4.63229621525435	1.17746549869361	2.71800901441225	2.95340236976972	2.64004776229887	1.98227308012035	3.18095461077829	2.68007344689897	6.15683948682886	2.88364496786971	3.84491880563559	2.89866404779299	2.19829956995439	4.91433037115484	5.68702350426431	3.83990657260272	1.01970724507333	3.03722526353597	6.07387459197604	6.89120630224178	-3.97477276861079	-5.46520936191757	5.25007214340847	8.33832524646737	2.98858915018278	7.81725026226573	6.22970918106992	1.84512658551823	-6.85669013502742	9.17021219156316	6.76090470722685	-10.2107408893041	-18.5375376973893	-6.32589255608929	5.65449878168738	5.34092257409207	-3.46040833493222	13.5226161277454	2.37515814166318	-14.5233840809491	-7.40539289339815	2.27732445802229	-0.503362735220405	12.2822585816303
49	4.83687487264966	1.93711469502943	4.63987778997994	2.77286328673571	3.66789821725855	6.6700265083506	1.06188594523794	3.06662271641665	1.02662132074692	2.89246703637449	4.81700594645413	1.02564840774493	4.08699149583008	4.08589522836752	4.31071825040547	1.63996884714047	3.16742226527312	2.65458654586129	3.39482116391336	6.17248519045212	6.93331791238499	7	1.48516107268822	-1.10686402772646	4.80696343386215	2.24412645550173	-12.6300039705956	5.26806589087489	-6.16825773462955	-2.34908205864778	-0.369325198516367	-2.39980263608343	-0.882190947930031	-4.29371097098245	21.9754922893064	5.54903445063751	-5.23175319001911	-10.73055299074	-9.90061533972785	2.12803350637579	11.5932670245133	-5.06139184508379	5.44252513776528	6.41421725993446	-13.914356287954	-6.24527748467277	7.82293064384155	-0.462880529087997	6.64954214730096
50	2.3944282576566	3.770826640487	3.42732589297155	2.21256612901062	4.39680961173768	4.31452078192748	3.73875498937242	6.58172377387115	3.30966096837574	4.57413422235391	2.38393022624311	3.345947021276	7	6.55114127043395	2.66416646721429	1.65166881119602	6.58459740170223	6.92809954594988	2.06523350800906	5.1652752050232	2.28236187120651	2.3754015674465	1.09624853240586	1.88137739872496	10.1396492991815	3.87962097296748	-11.149517080909	3.48783525482678	-6.69772438321692	2.19439631625938	4.39831733560493	2.38301106305873	-9.34886628338276	-2.98193609502007	27.8838024734344	1.77114743435774	-8.16184217175028	-13.9350264448109	-12.2297096293053	9.18104946609061	8.83280932163485	-2.3195005606864	7.80225806159089	6.18382075299806	15.0157085271194	-9.1983621077925	-3.13352641962478	1.11110278583412	10.1990202862907
51	2.17717101519676	3.92744603205072	1.8449930442652	6.25023321611091	4.30211099241249	7	1	2.84417981018371	2.64327177602518	1.578979354065	5.94760684081518	1	1.48946457568268	5.9527535024715	4.5577482732374	6.37289362656202	6.92139103922807	3.04434830940181	1.87119865204731	3.32281296583235	2.54289524389492	4.91905057555253	2.33871059548584	5.37610276938134	7.50651060178523	0.202424602452852	-4.28704513234195	3.69414345651294	-3.38711130872975	4.2462384844734	4.0917868168134	1.52942264340815	-2.55517648090832	-9.171931657068	19.309778922643	4.4510853520648	-8.27031420915058	-17.2097550495597	-7.61843989178903	4.02679451187399	10.6093007376784	1.92053298054416	12.2210954782695	4.44401739778833	-12.4304868542142	-8.83360307144678	4.42499916334414	6.009162263032	1.71107466214856
52	3.01794697445986	3.47027293907137	2.81918021870163	2.85930350964769	3.70273057252983	7	1.75441091965736	6.12228463659882	2.59735084967492	7	1.96008074157241	2.35072895561915	6.24108859712127	7	2.75789648434755	7	4.22267443387494	3.53217044713512	2.52353532290522	3.63401666915095	2.29531514002592	1.8991565239213	2.26146260344501	2.4977608418964	10.0502824877586	3.39432283808397	-11.7996614934871	3.96551543459252	-5.20775170802475	1.42998841902872	4.00259453465377	2.26816839327438	-9.40692870047032	-2.68197615580607	26.9138690930395	2.74056188457297	-6.98151172751069	-13.6416073543859	-12.0525888108838	8.51795979725677	9.95571433825097	-2.73672632348297	8.85534021378467	4.37670336462974	14.2278601171148	-9.41039091498286	6.93601830738545	4.25371936289029	9.41882294974301
53	1.94005275130142	1.83515812097291	3.04646778441621	4.92253642599419	2.6605782877289	5.71187635389431	1.7063283873639	6.14426174714971	1.08059838906555	3.90354366323278	6.51557389864739	6.43895871228838	6.52706366963208	3.92339205390725	3.49282777015824	1	5.90489761137375	1.00441493520025	1.87796140902415	5.98076455509196	6.75107349070852	7	1.72364350315737	-0.2484997625188	11.0233807501501	-4.44900664042148	-8.20860320849217	4.71981495859505	-3.21610376333727	-0.13976582303349	-1.93586193618399	4.8657917398115	-4.40805507602459	-5.05728923773797	21.1785832469153	2.33859178513056	-10.1602280570684	-14.1455278094464	-7.11242202990587	5.70080874909623	12.4911128143073	-6.32122035657853	11.9084144102664	5.55853772229082	-13.4921066137563	5.50223114518837	-3.33046071119638	2.75285049401145	5.71444322999518
54	1.64013355092374	2.14582412336511	5.15967498588847	3.25258793667844	2.62865600143844	3.52990175574563	1	4.46232460374392	2.78300279988497	1.19449678071815	2.78381197346008	6.10880339941925	6.3945633951612	3.04712521871933	1.44532131423081	3.92949573433838	5.69734220744281	2.947483828977	5.32889511264058	4.81606812543664	1.80348513315946	6.15807907913394	2.2236257971401	4.84736050548084	9.14970349421213	3.00200407395484	-11.3053954324207	2.29413133183441	-3.03590613007714	3.02467040840355	6.88089498936633	3.67242506861774	-1.63543349786655	-9.37833081431238	20.6433160648781	1.74266674726949	-8.98186037388064	-14.5655003807861	-6.26518534958918	7.06756510099069	9.27427840032347	-2.3753654368229	11.8482656417712	5.88797215342568	-17.4593072330551	-3.9755699623629	4.43504632778615	3.21769080824758	7.4202160436923
55	1	4.54942677260825	2.19203860454042	5.58720665704778	1.49733495335588	3.29910326852327	1	1.26886653901595	1	6.97888766430788	4.7653757947447	5.44624665500585	1.10114445489505	4.06406074518479	2.74950832202237	2.31470197794747	6.3135031827117	4.42309580491903	1.78176063966652	7	6.8742804116037	6.37858635637356	1.3761083908483	6.70106016276536	8.68669840587451	-1.14083070296676	-6.56169592566454	5.12450650928177	-1.00652708265267	2.04634754271299	1.32709460907276	0.090656829834572	-4.76604293485352	-4.50208400040312	23.9311486708994	7.82056384540663	-8.78843531342823	-9.74521870482961	-9.16941413978381	3.572286966851	14.6922522488124	-3.11680093846462	9.38846896808975	2.05344347878112	11.2134152307194	-3.38899369564938	0.0477901825414879	2.40503623902973	11.2653918212819
56	1.14462757561263	6.07243120045007	6.50607049264195	7	1.36221668062591	4.5201441421447	1.35462115690278	6.11436788010889	1.49708841251044	3.18877141549086	7	3.89916406857047	4.01723245073823	5.00261114083624	1.58103226139865	1	6.43926914875801	4.45034385022422	2.97490636404567	5.21868040726899	5.42443373955908	3.84227889608566	1.27987733302137	5.46162890569985	6.25762791284652	-0.910592727765095	-6.45790223218776	3.4644871224019	-0.495050093769073	0.787354741386367	4.15399226730143	0.231335913943756	-4.78046028634168	-2.81415978955195	25.1094220603576	5.23944675290692	-9.17417504732306	-12.1799885034855	-7.56084039715349	4.62051811469712	14.3746047868676	-2.72267289203245	8.52774827854143	6.04595000574927	-14.6122079062873	-2.96664357997239	8.09508925030437	2.58008173494668	12.8094291479994
57	4.00854770525724	4.50583020280753	3.9163248948861	1	5.49855447010681	5.38892812494072	3.67361904899309	2.5046964646283	4.01201493104435	3.25896500119847	4.47514124278318	2.37816519172507	3.36595384502303	5.06839703582046	2.77180822271548	1	4.0332238128495	6.55766627733305	6.86041303410315	5.53392772108727	1	1	3.78362006264133	0.033268869214408	9.58723190496126	4.44208730261189	-10.6336001322992	6.30450584110118	-4.74426546628619	2.22493856635459	6.06468544609603	0.88936056525695	-7.44399233787441	-4.38891937028295	29.7528535080506	1.08489311474326	-9.94025810236333	-15.165337126501	-11.5966406595773	6.24635264245596	11.3952405892969	-2.69693312047937	6.30040810410936	6.9903700490096	-11.0838159981658	-9.63619056263314	7.35684785890018	2.7924552458576	-0.127445489257955
58	2.92814675459718	4.66104600893042	1.75085609138343	5.67298103622819	2.39494277408198	7	1.44794314137372	4.92351023658832	1	1.29959797151456	3.6800555398432	5.79392073066054	5.07937319919867	5.03552441717757	3.86295652482009	4.779409362429	7	4.03384228179559	1.55473600692498	3.97765013110412	3.68472401422496	4.43234032000149	1.60454295228479	4.92493459418059	8.56061701146153	3.09321087841515	-4.7467987957704	4.48813222087763	-3.53095841730656	3.92010979880269	4.46574312568938	1.77050540136203	-1.24758299137246	-11.7343033667819	17.9658159246632	0.768044217269874	-7.95092303420291	-14.1631167416434	-6.563802183254	9.00759029861047	8.77908030552903	-1.73692686631431	8.03618720632898	8.34525084746521	8.25036599790126	1.43146511828958	5.93770094389354	3.31050810191311	7.92336354303975
59	6.43783074117821	1	3.7849849976235	3.93350526772309	5.58777719602418	4.49383479026492	6.05341519134206	4.97693599216273	1.35140866544448	7	7	7	4.77739856558142	5.69933340020179	4.33353129616313	3.39400954617227	2.86478660733941	6.35108998290641	3.42213384603568	5.40180226786619	6.28935355830207	3.83435191072025	1.0286002039381	5.70214417157758	5.15284042993733	-2.51368466497826	-2.70625431570593	1.07249717098457	7.56830277225003	0.850723903878469	6.67258302803289	6.13373400526748	3.0347463536647	-5.23321614558927	9.21637396278697	3.53267585884557	-9.18962300662058	-17.4957035802074	-5.46710733000033	4.17138239025054	8.18627139742873	-0.950648530178478	15.0896900558167	7.24883452011771	10.8840235958544	1.3528117854673	5.50279860569985	4.0637346131742	11.5546397552142
60	4.39521501996556	2.48719460017447	5.48778512523786	5.97447437668328	7	3.46654774231611	1.813767362445	5.26544030942155	1	5.36420386985682	4.10832511711002	4.68004665220225	5.18482032843036	5.73300405023479	2.931955079059	1.00164027038045	5.61494992501886	1.75058747052389	1	6.29885789724499	6.01201071802374	1.30293407010276	2.93401052834158	6.47125981410967	4.67957789683087	-0.314976291082896	-3.19795689443612	4.33522610673621	3.7080105925481	3.2022693915827	7.57286518588548	6.90822641363271	-1.12765767001158	-6.48734439646755	5.5709296484832	4.92809884808518	-7.48416250031271	-15.826620628939	-6.66414136413969	7.2424950283204	5.61610858264337	0.394152239650794	12.1697061656159	4.27341589062314	-13.467317043196	0.116658123082796	-2.29408363116258	4.26981368454609	16.9149631228997
61	3.56578027487221	2.12296634535001	2.37859282426342	3.14117450039413	1	5.96791198416161	3.67860794611706	4.77423466419	2.80439958480437	2.53239622096402	6.7335693136161	3.05853038444581	6.23336283770912	4.26783101080619	3.58775397108264	1.50263075416304	3.80322235687065	5.95827162779947	5.59933166461438	3.03024930576295	5.41075158421208	4.60700503213526	5.32451407672762	-0.0799494887441279	5.9590564789528	-2.87345541504989	-10.0186371812136	1.87793965222049	-3.4371248967621	2.15626696954121	-1.42972656617279	4.27740932381769	-4.42057756038991	-7.03665761160339	19.2959635626338	1.68372772509271	-8.04796639718768	-17.2838138109367	-10.3471331377203	5.60148200084776	13.3536459942749	-6.03588830936748	11.0693230169478	4.48149855314363	-14.366812344661	-7.36393959081829	4.57389299716342	3.95703597270098	11.6729056184491
62	2.8488186224293	4.36866928639002	3.1090063578953	1.39638762329021	1.07890701498599	5.83588962064526	5.49505854706725	4.69776472773992	5.70244447879108	1	3.20259151545742	1.15226170171714	6.35471921817024	4.69420693211932	2.6523916745928	4.78538009643658	3.28541494750567	1.26296884936521	4.74218628482827	4.68852801928378	3.44407780227622	3.51638058026225	4.51659150218895	-1.06941443948794	7.84382385097331	5.21067165800487	-2.69921425701426	5.34267571741476	-1.35777702424056	0.314722148746934	0.0648808417611462	-0.954829602985672	-2.41907627037995	-7.92363245764747	18.9681936081886	4.19386582126649	-8.68764509555331	-10.5812724085243	-7.17766571478417	4.71180282014295	15.0185756764578	-7.27034831679543	9.78242142314959	6.91890357632332	10.0972776138194	-5.83358674548648	4.81241543860895	5.12220415467503	7.87107058006544
63	4.93510111904802	4.63984058296253	2.31290109044709	3.29395024553357	7	5.27787108087619	3.49241040101851	3.77218987538855	2.25167070998553	2.69095610807423	4.67531216923553	2.90663579911981	3.40541681251796	7	2.82150358207871	1.32577034931912	3.38823899990767	3.62851519883444	3.24430044247051	5.96975183836556	1.35329320906827	4.46078361689344	1.21332920363754	7.01869501179116	7.72685326036184	-4.31387843307956	-8.01845416441119	3.98312704846816	4.513780006203	-0.589728919088552	7.97066536675567	4.03604895539701	1.30368165366749	-3.9521726347504	9.27563354247977	4.74831017314893	-10.3407137639268	-16.1891870276099	-4.77918815025326	7.10152054387176	5.83871665281244	-5.56168413341511	12.5554560539244	7.0582800595807	-11.1607667802486	-7.1694520735252	5.59567377746911	6.61843628008871	13.8361053897459
64	1.7792685854164	3.42633967550758	1.92258832206268	1	2.184925624215	6.74594331991139	2.39558870319916	1.1799874070848	4.07008537293869	5.82814332677714	3.37180909909867	4.23759286595647	5.89014190604841	3.18647035648174	6.61004174994651	5.50934373501632	4.54202382838348	6.87005398072478	3.25841883226923	3.51664237426426	1.27194370507257	4.7347847204576	4.07321419873336	2.96573341558848	7.78713251831318	-1.28131259727881	-9.57968445996247	2.16577132360952	-2.27514623101807	2.00500951688136	2.63218840586814	1.54454337279413	-1.00825174786075	-3.1021864130815	21.3435225070901	2.06349575460037	-13.3865078897013	-7.25754010285792	-11.4713470579248	8.79893365296238	13.3855448367961	-5.81927426128148	3.9722584637748	5.54533927004314	7.45934432508218	0.0134744093156897	14.5235295673281	1.67591735970317	-1.22644014080493
65	7	1.40679220049952	3.55161022617499	1.83677896713477	7	2.18684638017024	1.4303578448978	2.89435444433497	3.65314701107595	3.370405953245	2.63788693136617	6.38429817642286	3.48233747998668	6.33850447919277	2.30563160280778	3.39994179730638	6.76744861735529	1.80270154516873	2.69847712948652	1.08387188821593	2.14750504378476	1.91485080273734	2.57412018805764	7.08399313240444	8.0144818472372	-3.07888837057851	-2.65538065623934	1.15859042899966	8.73386948358822	1.12337546038877	6.16426003121639	6.45409165268465	2.70611361116173	-7.099251893688	9.12368097423469	3.33748015181139	-12.0779977010732	-18.7013037799124	-5.31636901371297	4.42759500936909	8.04855527190119	-0.786449444781238	13.5178224951521	5.09161585936824	-13.9326130786572	-5.76034714623208	2.24702736491891	2.99071429209175	11.6183519688693
66	5.83091586522221	1.02317504423973	5.18396843484221	2.77801329786988	1.75275565847565	6.44660590150412	1.79051032328909	4.90129012755687	1.06350370202123	5.61855976991622	3.84685075926358	1.93170295928612	2.72400893739516	3.69362002003237	2.36946374053511	2.0062285508708	7	1.81166962195174	3.60618261482365	7	4.12042014264657	5.99166746621308	2.21900303124621	-0.176428063856847	4.08571680962951	1.54105143627012	-10.8403057105242	4.34670716869468	-4.78949638711071	-1.13290256258258	-0.375018193235703	-2.45907919063706	-1.00124818126326	-6.16642454681268	23.0588155005178	3.24995357283541	-8.22052733974598	-8.98421030464204	-8.05094545053595	3.27959601925565	10.5516842966114	-0.189211692878607	5.45727505201223	4.11006629015256	-13.6712803030415	-6.26474587573119	8.16272957175211	2.56666891592616	11.293828999412
67	3.8094421259451	2.55462377288082	4.92664868304739	6.02373147122156	7	2.38579115234573	2.35824775188005	4.64815686660217	1.24808610205584	5.31016971012544	3.84024101587151	4.52414788662504	4.07995263692352	4.32919988115058	2.68650036336087	1	5.87055393564514	1	1.29224268237637	5.72801980647356	4.14637547213662	1.11116275047969	2.7478951687692	6.64445437589692	5.11185704596697	0.104294606706136	-3.10785427616607	4.47102461700721	3.58927081313424	3.39933502288076	7.00659318598965	7.07249680119505	-1.30480648008818	-6.43629685973911	4.86131710019818	5.34222907609198	-8.54191391525384	-15.4851081757383	-8.26737283373869	8.84288258029004	5.62690473024313	0.230134720630469	12.4603325424014	4.65508874273791	-13.3148997308545	-0.595811465088431	-1.0948000217278	5.26150027938326	16.7106244816858
68	4.17897005846405	3.76287397670478	1.14644065804878	4.22058859474195	3.03301386224975	6.32335904540879	2.09433169100065	4.23104582776857	1.47979975116982	2.75064144022415	3.81484658893314	3.01054192955234	6.11206780317881	4.71007067736638	2.2405756437376	5.751227121905	5.67422359790591	2.17794680290355	2.84253288826836	2.70203197871558	1.74722057882174	4.63170029425972	3.80055860960719	5.34160679726098	7.85099666732386	1.95395455026025	-5.4383472262804	3.32660925113108	-3.63738958132658	4.16074483247013	4.03111375503723	2.33908957531517	-1.44002107061375	-10.1765998707195	18.35165729987	0.24129193754842	-8.36796683717674	-12.9244591196545	-6.57536390385248	8.47847785658969	9.15626546983007	-2.81380108566273	8.60074904503437	3.50480193434552	11.0557950088616	-2.07565433265292	1.82181476353374	0.502978491289928	15.6200728049191
69	3.30531735095308	1.34804150845973	3.01072757115189	2.37176241571465	1	5.40746634764099	4.15301760762202	4.54410561735612	1	4.69268810871471	5.21336852909746	3.19218914793608	6.09141375677861	4.35346898139817	4.99399137696616	1.84809346416276	2.90527447031311	4.18775804468106	2.83394742480874	3.14481891249232	4.99662196922277	3.46254572289587	1	0.875178325885117	7.40661655179918	-3.63255863220603	-10.309153687049	0.898267512648684	-3.68705028507969	2.07546268216438	-0.815088193190755	5.20112413058887	-4.64081502174946	-6.52404749023002	18.4943620180187	1.28729755190473	-8.42572050772482	-16.255991522916	-10.060754210867	4.9160249338568	13.4532223688696	-5.98869128182474	10.6807811703549	4.16976597830412	-13.9568349448603	-9.6865827531463	5.19808279280047	4.25990489142213	3.16007300418939
70	2.79919832337843	1.74314636283494	5.79841622548665	4.51071462607525	3.31762887908838	6.07283582446683	4.67541479830425	5.74654799749605	3.29688992724874	2.79496217639007	3.1661140534846	1.58147053527065	4.73906074913205	5.22298876767888	1	1.61722644153237	5.08841497052103	1	6.79903434522798	4.88766817470124	3.24248768174872	1.35381505125669	5.76581898613377	0.291328609536423	9.18620447014841	3.959796387978	-7.6687195309695	4.53483600544086	-4.4914347469674	-0.689352562010744	4.70691054423186	1.29948712661958	-9.84796190844469	-3.3778236962404	26.0766384255082	2.14364626822396	-7.10381042509073	-13.3029343276262	-12.1841307516142	7.82509628351391	12.3606152097028	-0.167284453311288	6.60659915516697	5.72483796895545	9.74710675217065	-8.06947945707551	0.908012721912362	6.1961937457903	9.28883797362295
71	6.25864534498985	2.73781970455666	3.60823873295391	2.00511531387364	3.04023527445158	4.43166001513976	3.84308089657944	5.66381305709272	1.87729220264711	6.10953406590015	4.21221750183796	1	6.01887178872101	4.97578052472841	1	2.00143954385044	1.88204036017337	3.9980963334815	4.28495325427858	6.29693377858072	4.6289975511183	4.07879761026813	1	-3.03587764617013	4.1894325067268	-0.0408432966281059	-9.05605504621139	3.25890479205389	-3.5852498399803	0.52162748969102	1.41429097880607	-1.47477606747729	-1.59754306274775	-5.47577871242402	20.3624207494008	5.47800314700667	-7.69175458723998	-10.807445275759	-6.26816039693324	6.39472381432103	10.1308615225091	-3.34100037349964	4.63803404345822	7.2495688362939	-14.38168030617	0.743533109615711	7.99033329529527	-0.080924861445658	10.1827175238123
72	2.52936214386126	1.02437601027972	4.9304335214172	3.25505593339915	2.73314717320436	3.58669742010396	2.70574034113525	2.41247853853741	3.30753329007947	2.15719958804278	3.14392256303184	3.44928349848622	4.81234552148523	5.63343990546663	6.02265546617738	1	4.38322047910464	7	2.0319581278695	3.87559440780925	1.96307050681773	2.21343208252998	2.18075717533725	1.34583079354243	9.0186340897601	-5.14024976733901	-10.0841681257931	3.39804165147358	-1.31574583449389	2.36446453688086	-0.814670239419405	4.88122481510781	-4.11372466605691	-3.216005111115	19.463774093139	0.453113812791789	-8.32835717166839	-14.3377678171197	-8.52571762520379	7.40227819694012	12.6676559014608	-6.9437269442313	11.5413174647142	3.90451937590312	16.3538736607204	-4.72324907292263	-4.35830181633667	3.92111990330435	4.90577316677719
73	7	1.67865503733404	4.73113213409777	1.61052400741263	5.61992779672973	6.22623312572567	2.98499935049364	6.40342119968196	2.89375464401956	6.32302183558726	4.56420853432265	6.20809420221679	3.826553844367	3.94034237127314	4.70679760752825	3.7771981789843	2.24573541689426	1	2.54485529737906	6.42724566138364	1	5.41341283502647	3.48985744221622	5.71288650339192	5.36029526881776	-2.65240546872815	-5.17026510921517	3.04976025575856	9.71245882454319	0.595200694323876	6.45078082700583	5.44284426690056	2.34370520155445	-6.01887055457534	8.72933202224421	3.75569690221106	-9.85538040877583	-17.6782743012797	-5.96615282328751	4.4584148090929	7.7883757981528	-1.2468079131708	15.375231519913	5.0822994304855	10.4706566267828	-1.23851776672691	12.6396563796002	7.19490224817206	8.3225958167118
74	4.82478191170162	1.66462181098505	3.7247176543099	2.63282685537825	3.99963925396789	4.27692540495868	2.51030540301358	5.95648009831625	3.89064229631204	5.84243646639649	5.65893808456604	1.11809350743237	6.17213207759624	3.9918767708611	1.20705621320704	2.78791156897896	1.54072143503569	2.40882382201949	4.30358947404668	5.68795440847172	4.20316197581807	7	2.49573996899531	-2.07589677704664	4.09069207246788	0.908742725685347	-7.41309886684553	3.3854841023586	-4.45314630539803	0.648836319371487	1.36640801308263	-1.85154371618099	-1.25358875315212	-6.40778133837076	20.7183908902563	6.74691505781462	-7.99613738071643	-10.5582218384825	-5.97663868594368	6.20156283340305	9.82123715848476	-2.63416322704533	5.81335374153249	6.22269398760306	-10.9061414764289	1.74655997104073	9.0183218612885	1.67107603083937	10.374300566812
75	4.0011478321364	3.1482568096281	4.38323238310993	6.98953698058913	6.67106930100869	1.95109315662064	1.77850193705782	5.72335947092456	2.67133561883305	6.73017112307103	6.01689586823785	3.52535697154197	3.56311821375345	4.88017842766996	2.12606781401996	1	6.28149784351364	3.7437323593539	4.22955584949478	7	6.40643389779774	1	1	4.67299820091434	7.88656521376	0.233926058884405	-4.4719440941983	3.52979853335367	3.43814640461137	1.74693451563089	8.19974710108232	4.91330133931136	-0.735013945298786	-6.56414225006506	6.51427342947665	4.94514100693001	-7.04839213321888	-14.8500475390702	-9.92833995018724	6.91631106073756	6.38558636324552	0.115164210378426	14.0342275386648	3.35998393068365	11.3143440998201	2.93555347728055	-0.798079471700498	0.350618805776688	14.2702857007259
76	2.98303529139909	7	1.79394503956776	7	1.61015965513189	7	1.51123612330309	3.0632861002511	1.61919080782424	5.03599296362001	6.52402943690883	5.21301361411441	1.93806261686249	5.08705544366672	3.79334095408742	1.40031875792347	4.04556504406027	4.65314011718376	5.93366776935846	1.56035395500971	3.61655396028924	2.2336204530894	2.27426249764802	5.09650596305506	9.01856061724559	-0.842437723271852	-7.74309156991651	3.88971630978788	-0.455791599977655	1.27036675654563	3.05026354754543	-0.872012739254802	-4.59511211991177	-2.59492265404414	22.3116687089587	9.26416492018465	-9.42872239448341	-12.460619902775	-8.72045955929523	5.00130626742794	12.4187717924268	-3.24759628232051	8.92577928893849	4.48307832644311	-12.8814061187823	-2.05829360123825	2.87429836060597	2.86756176815696	10.2797012708631
77	1	3.23119899434257	2.77810998005161	2.38303916616118	2.75144949247621	4.43898003295523	2.01653946045925	3.99927492278232	1	2.30934757708436	5.57875391441401	1.33010885289534	6.2356968188413	2.21327345409564	5.3214776419005	3.77264645028293	5.62315646033548	3.57878687175879	3.81428877167133	4.48423145530558	2.18574623200748	5.4492707940897	1	4.19193098271234	13.3549070482443	0.297492191816231	-7.78328916158216	3.02516924138896	-5.20585762652803	1.3980619966516	1.58940910069342	-1.21303972411276	0.380388015616004	-11.6297862992802	21.1210322795294	-0.810436638795071	-5.64740414040172	-13.2120747456074	-11.8704017639898	4.68236438613308	11.4080897775098	-0.591725191966877	9.05909337510236	4.86027216002281	-14.1547710674367	-2.11733848526683	-2.39057033507147	2.11991739379958	1.66735618580768
78	1.80451290701364	2.88819891607368	6.41590757955659	5.43587183773722	3.72719752495992	6.5030454623833	1.52845448089548	5.95535446816571	2.12960471932839	4.78237329107474	1.71068096175369	2.30120584716254	4.95774146894609	3.58653311377326	3.20410941582747	1.23830999503838	6.71296106810815	6.58932696415512	2.65538019173804	4.92114551377873	1.55558016805214	3.62948231245217	1.89456640401486	-0.134037190523497	8.1423996522416	-1.46693545500539	-0.540326951428607	0.089494001470236	9.82074653777143	0.101166911201698	7.26168073412658	1.2984020506214	1.96210744176486	-5.21933727527606	10.0394520059043	8.01332703183186	-9.04918628460743	-11.6253740585081	-13.3162495553866	4.53546444124642	5.03020265650099	-3.83059671796697	17.0522126608751	4.9818530525137	-10.6424874894771	-5.0307309196082	3.00719319737568	-2.76282982778138	9.83035920946138
79	3.48949135691349	3.6175870841401	3.23798335005877	1.15181270056582	2.70088127072564	6.92365196099027	2.10092787299253	5.05653655623752	3.06959416918059	1.25347309761194	4.71665899184662	1	6.53951060245573	5.1474955019917	1.31946886914126	3.11710116398945	2.83387955519829	1	6.28411462174344	3.55284454042914	2.65535969701725	1.25614054248803	4.03078536951222	-0.163666312691827	7.0600128428728	4.89339510926731	-2.76014442816449	5.55481460954165	-1.43093027152148	0.54375517407606	0.0476005218417601	-1.64609790304766	-2.63276285255748	-8.11471648297933	18.0215815704506	4.53349512947238	-8.15555553817773	-11.1941907496988	-7.64846819808239	3.5789029116882	14.818376026286	-5.26127225908489	9.5429681031022	2.01209425105275	4.78564059115595	-5.23452851618078	4.12537861604014	6.54764502683524	8.30001173682461
80	5.09820384816568	1.54664193885211	6.60463871140872	2.62000224409989	1.22156953046562	5.46020256922522	1.3452695451552	5.23239874614224	1	5.9370706601387	7	3.54235342399978	1.55663711295487	7	5.18271724824975	2.26307963568348	6.10374589035068	1.24634138183358	4.13512538580402	6.70690693111072	7	6.4318380050787	1.99732107301673	-0.615746468921495	4.01039353744054	1.63249207875647	-10.6825437183358	5.20545219981551	-4.98505450554914	-0.343166627450456	-0.400477601825746	-1.98107765082364	-2.42767627121019	-4.65205195174299	22.8982408300709	3.93981711764291	-8.65300954867529	-8.99490931112511	-8.41274589585568	3.5034879833526	10.1957422120131	-0.155217287111887	6.59068193785036	5.72150279751678	10.0602681932806	-1.31972285023834	8.86868055463311	2.67793162123039	11.0564290438995
81	2.41177936233734	1.70652752206716	2.73924303709056	2.29280583135459	1	6.12922395772523	3.55272500903797	6.35016332446209	1.60327204502665	2.42260124991564	5.21669358977437	2.71583079525726	6.51703098963981	4.06779864572301	3.02565532262141	1.9339906557859	3.12088554365994	6.25801219337043	3.54157328769645	2.06500203748111	6.04994184811908	5.31070463532992	6.4553426935893	0.851924870677791	7.1651728288188	-2.60466169455692	-11.0309192053135	1.68526483961967	-4.81332003480523	2.84334577418924	-1.02482476912111	4.3920410255217	-2.92191715767763	-6.22631730992083	18.9586400978575	1.32093911689968	-8.63284435408317	-15.2800790701741	-9.99600890861318	4.70380253616337	13.4180090601688	-5.47599306205801	11.3761702397007	6.48403018357533	-14.1854867007139	-10.3760975153442	7.93112200145259	3.88656979111093	2.42667501649312
82	2.55609552166075	4.95433878365735	1.552422298279	1.91799383909466	2.14224837926043	6.09930754742985	1.07291389024195	6.77095139808958	1	2.26765193098489	2.24258943304083	5.20640442691427	1.6901612974742	6.53459233755222	4.60546067623457	1	7	4.96749812412496	1.20462688981621	2.24639813853759	1.982980578951	6.45994043448612	4.03578765223753	5.12616162301054	7.22235597073288	-4.30685726659673	-7.47829405296284	1.68189055439894	-4.23532466304221	2.14010035137433	1.82670092367737	3.7478813846713	-3.7793308708581	-1.68782732824591	22.9495539337346	3.68953182684354	-15.889487767098	-8.8101819796883	-12.1871392240773	7.45318573992008	12.9194995569341	-2.71112575486894	5.94474623741446	6.11987156456437	8.45480490849259	-3.65927717392573	1.92022184643644	5.65716985653895	9.95524445924126
83	1	4.88727461359131	5.6289632791128	7	2.51603967939531	4.06460727952566	1.84337168044776	2.89517302839396	1.21431022702936	4.87889305140127	3.41188237474332	4.52859780241248	6.39006693245084	7	5.12514226134651	5.8995775755924	7	1.96655761437192	3.15179656353267	6.54456812894671	5.37272339402313	5.98933811211159	1.63842744131986	7.13009706921735	5.16086005484661	-3.36544764885564	-5.85371802002797	3.61777609358421	-3.40883650020474	2.78724308049086	1.72995491093762	1.26921677931734	-4.32978670343775	-3.67934216908832	21.6472734306816	7.83914081376132	-10.8231946355824	-11.6160281746402	-8.13581850904878	4.90992924152075	11.3808005391723	-2.76208339856212	8.8406402099277	3.62166793095337	10.3704429121646	-4.92097329901368	3.88039507048656	4.32868134771914	14.0823351603777
84	4.44727074602065	1.57504859479373	2.34213698000362	2.61473042491748	1	7	2.45121551329105	6.91729578964009	1	6.47574983398376	2.37588293216309	1	2.75967421605158	2.71470820925172	3.47426029962315	6.47423865515595	4.01860207159271	3.53866630794991	1	7	1.77664732770615	1	6.27093057676351	-0.805037471050817	9.64159652366997	4.70882598142548	-5.58682128627888	5.78118419398994	-3.15995221949049	0.750478404343451	1.72734551898737	-0.480458343972954	0.214737135802408	-6.70437135962363	19.6449183572448	4.32166877700961	-6.94278458940705	-8.45692889434733	-6.34087869138301	8.18125162724507	14.3111261034401	-5.00123916123255	9.65562036660415	5.61020088802237	-13.9297504665359	2.86878982301705	9.41902147710265	2.70026551283545	-1.6835898187371
85	5.38036039015334	1.45152207692262	3.80031101588796	2.26205444658318	4.5538324549357	5.06505661817943	2.85345919327453	4.53476760421763	3.28045065871439	1.5992089966517	3.06651403875938	3.84292993055765	3.7890049190765	6.87417490584949	2.91819519770982	3.41889023200338	7	2.94295580433592	1.89833471642481	5.74339720629378	3.11793851452645	1.70955066036386	5.49744399529822	3.28693052901903	3.55599805652213	-2.23895877387556	-6.78908885106404	3.16522839064415	8.17381807310128	-0.483997286688245	6.59254503516112	5.72256225710641	1.71161506743161	-6.23968979932498	8.35551888752124	0.590924314306635	-11.5951067586423	-16.1914543874221	-3.58550137266321	5.64988730936047	4.50108725690027	-3.65922352895683	12.9077581878513	3.97570027322751	13.5116935713216	-3.91327599729787	-0.466740538899907	5.97494161090548	5.79026276353443
86	3.27085646468146	2.03304835094771	2.87696157105089	4.17113964209235	5.56530490634475	6.41802027762306	1.27103378231503	6.17912906879796	1.34006782357308	1.59467952727814	3.315742808407	3.93352257343032	5.59273487850268	6.50125217296285	1.10303047887014	5.91497729465183	5.07988029386039	1.20872694955296	2.17847155064964	4.69144986847438	2.76841465681234	6.38116154067348	7	0.875414985847783	7.7236899741551	2.27970432904443	-8.61953914833214	6.41355213236751	-3.3294191264569	-0.209416539806257	4.5779332765661	3.48413490410364	-6.93864229654749	-2.94779960920574	27.0346375563095	1.41134317677045	-8.09612682369566	-14.5618720906295	-12.0745600397415	5.67107759346473	11.2850598148302	-1.38358402997565	5.87914026644997	3.78069331124063	11.5506894173915	-5.63917096301012	0.559305863641606	4.42414196025039	13.0340033237906
87	1	4.32722365248935	4.03363755220446	5.36233381450799	4.19778120757297	3.78951654059296	1.50729648076055	1	3.06789665865432	7	2.3336904913294	2.92997439216408	1	6.69768108518375	5.27708380282511	4.53755164648249	5.65382010713732	4.25994044947811	3.36355398832894	7	5.22332088830981	6.73117728009681	2.61384489863428	5.98536632211497	5.62298240171147	-1.86186623271225	-7.18453002141163	3.6947508295914	-1.35103534787592	2.98098411883371	2.32037877601069	0.456611501512819	-4.29848604191255	-4.25478052086086	23.3958076145024	9.48282985865287	-10.8719699849839	-9.48855566148059	-8.56317364299674	5.41711462840266	14.6242454002897	-1.61418521240869	9.3496705594013	2.14599276067681	11.3487161758612	1.52476058634344	-0.366187371333961	3.62355927416612	10.9541378444202
88	7	1.72300768260229	3.93950740420674	3.41926558737343	5.17669928143371	7	5.65670376730432	4.94095112907788	1	6.79250668627277	7	6.43725141091115	3.41725769375347	7	1.15311840354865	2.39234074002537	5.29334657174162	3.76957298073989	3.3509253167357	4.85437975470799	6.48307697549823	2.34878004529117	1.88450044970802	5.24626594639166	5.58470303465207	-1.12186516491429	-2.12530150156391	1.96036046765962	7.80113213302296	1.536941198402	6.57098192024757	5.98227494733263	2.04784947683832	-5.44680751533832	8.12643218412909	5.28099090007203	-10.0543873471734	-18.1651406775548	-5.54801415448139	3.82875458589424	7.70812884251463	-1.5033881247541	14.0573594112242	4.36416541683372	10.9754643349185	1.22773853917915	6.76619682219072	5.14486380282598	11.5216412181183
89	4.18143594907515	2.4790103018596	4.89804616731382	5.12794115831277	7	2.67136044665132	1.99493078678722	2.83496814965073	1.33488879272935	6.15041896663031	3.3934364972389	5.12526733619241	4.26952523307725	4.74839831298359	1.05996354929104	1.21176391897279	6.27985274127919	1.35486596610309	1.61110585276228	4.69864896127417	6.90595576023578	1	1.90567726185808	5.33509104553075	5.3098917041918	-0.713353257858	-2.6381171371585	5.40251381895972	3.38687321400436	3.32078287527373	7.56241720196418	8.08956335587441	-1.50670872683394	-6.77023773407384	5.58426992051135	5.33946235560133	-7.55568798724071	-16.0167783323967	-7.46861190776365	7.83804819748533	4.73613047139773	0.240461712107856	13.8172333742212	4.00363498077083	-13.5285803343082	-0.988605533738672	-1.99415376364734	3.15941536733195	17.1962343035286
90	4.97249464579703	1.14757216437864	3.86715867815545	3.08145563070401	5.41080334068144	6.20909184400687	2.2945793140408	1	1.85884963310547	4.85414283205283	3.65688370573248	5.50986101921189	1.25797905655599	7	2.39797262595794	2.04836393794717	6.67227670257428	6.95570854973944	1.79135511955461	4.41450921254115	4.36109356334584	2.13865243629597	4.88192138105573	3.36585461379963	3.31276692104824	-2.3097480430302	-5.69324465763219	3.17312105175686	8.53825865322611	0.378305758257184	5.82116109602948	7.24299136070872	1.34749480954133	-6.82317777644844	9.26474678541711	1.58460461334609	-10.9702658186598	-15.0920850003215	-3.25569461050467	6.06244673196118	5.09720613013817	-4.00236496972613	12.7741992362569	8.65600160722346	13.0604155208583	-4.5825869447505	7.3737080139489	7.00705408490014	4.96951291410868
91	3.48323292202974	5.32942905648887	3.08765427649692	1	2.15435392465128	5.8478281125606	1	7	5.95903148298908	6.51755512397121	2.39325909403268	2.04284759487299	7	4.83873076056275	4.5455318180864	6.27701439208101	7	5.29439262421807	6.00846201699819	3.71099540057376	2.02412298378065	6.17715775014677	2.24798083175552	-1.31770628637186	6.88600898947325	4.2092953315494	-3.30322063499295	5.52397597578477	-1.61027512559793	0.334328809646739	0.898001244577397	-0.280852190062699	-3.06916389210239	-6.76710524361216	17.1251229985999	5.8674264699828	-8.45576779830786	-10.0426112642307	-6.8014419190429	5.86206588774473	15.9016740178871	-7.31839431622394	9.46165175498328	4.08545741373251	7.5003520329868	-11.3552925085062	-3.15476899600992	7.33028902106128	12.4429674490962
92	1	5.7004006434137	5.26168559004296	6.45941857279542	2.91412022356201	5.70429616986682	1.74775490003718	2.87235838085329	2.67922129871076	2.27613514842902	7	4.17061495124611	6.04502599935739	4.87842207550772	6.89638406074475	5.71607716224248	7	1.09475486669032	3.29818977390546	6.44106332012344	3.7137244543654	6.02019929813663	2.07701354907987	7.74010416678395	6.04304654081434	-4.37533090310487	-6.71703246732592	3.74022227400826	-2.70870748208111	3.15441609947977	1.12163103973824	1.97160921203678	-2.65845426583139	-3.53173287197445	21.4681810997793	7.79859284300334	-10.9552363175588	-11.57622141664	-7.75651094382905	4.59704673874312	11.9226267961038	-3.00254333892298	8.21059650315237	3.78545846341031	9.26550273868063	-1.49725346074335	1.53028628267447	3.04863633071435	14.4676160258052
93	3.70640341699522	1	5.35273314012786	5.27892298413059	6.17707361760031	6.46172192998246	1.63798426686042	6.99492065026838	7	6.89354318934399	7	1.01649736043863	6.8896697137618	4.42865915444097	2.55512647545667	1	2.22220287266649	5.74698844660071	1	5.73407024554121	6.3987856118756	6.28121244380165	2.42270075167308	5.02667371471421	7.38493340182941	-2.06610809740662	-5.290851285729	2.88488616640424	4.09159967245993	1.82019958706556	7.64003774631089	6.42275779165425	1.94989415414246	-7.36737332866942	8.20889298857955	4.71214772597716	-8.1965564560943	-16.4413394238674	-10.5440446892212	8.35647837511309	5.93451329235572	-1.34391417991909	12.3956289488638	9.72300442537248	6.86139138279689	-1.57995640658574	-3.26026476901313	-1.29998520828487	11.8024555931074
94	5.2009446818776	1.39690032769505	1.44345073848931	2.86509420188879	1.58935612649902	7	3.26525539060188	4.31366222119248	5.92644490732617	2.75708599635178	2.2918853965445	1	4.64482735344316	7	2.84911125906923	7	1.06437737113399	1.00616126259534	1.22798432128328	5.20283198986786	1.08625845899915	1	6.29191571728603	-2.14336876143079	8.19151803343461	5.18840471554325	-5.72492502749603	7.64827494978245	-3.60188522261497	-0.578382876963863	2.33060526318712	-1.33195931376834	-0.380922508634357	-7.15652304225627	18.2966987970115	4.22794782512335	-6.60897150145121	-8.65954548093493	-7.21088616583578	7.48240131575765	14.1834377856685	-5.22826990530164	9.73195753369342	-0.444925794748696	8.73711923783457	3.27374750683358	5.99929154393226	3.24634766937948	10.7086915021099
95	7	4.26369996701879	3.75187209088285	2.03960082712702	6.76266714445222	1.1168916506228	1.31769000100771	4.71166663138703	2.08474652927562	5.33602789684635	5.79607138272363	4.73348525504278	4.32930032757148	5.73405713501266	1.53888627582668	1.40065940899653	6.59682425801915	1	1.84335859925658	1.3507181260319	4.69894313360628	3.36608229283432	1.88617071790503	5.24527986202622	6.31520924710405	-4.05489918866641	-4.91238369966988	4.38817766379147	6.19875414346387	1.0014089602079	6.54237164125647	4.57284521788549	1.78414529777376	-4.77282109390592	8.03475605973859	3.1160215333767	-8.66546445332481	-12.9159367287868	-5.3533720296945	6.33184931285795	7.41087879820143	-3.95144148803024	13.7925145145154	2.08749274153331	-12.3364558205217	-3.81107865307936	-0.8646717210192	-1.96984085375046	15.2083959686855
96	4.35523378802789	1	1.73872974394673	2.69887284986656	1.00253787694881	7	2.39161250871195	7	1.0840056942518	5.96692829335502	3.81756945572802	1.71313371252093	5.31461321443076	2.83077528664377	1	6.99024149884591	3.1514768298468	2.90358049515461	1.48499751927739	4.88616088966257	1.91091857622019	2.01014570723774	5.71110223725908	-1.5654086177678	9.5418086096603	4.63508949715875	-4.97326024304222	6.04801585106403	-3.53042124205023	-1.05981850292797	2.01406173116829	-1.51717184588794	0.673806837014294	-7.16139498283577	19.1558011515639	3.90937134107056	-7.59715398884887	-7.67532243522095	-7.37883661707148	7.86688888387451	14.8233477455919	-5.41167219348839	8.71636638066912	0.559176924399864	-13.8417942243253	3.83032373791797	8.95623092510635	2.03117339780719	10.4639446712254
97	4.34727211343428	3.36840998862997	1.17730501339153	5.43583107129607	5.30072017365938	7	2.52217518437309	3.65989032220748	1	3.9035161284458	7	1.87514039351644	2.4609004612418	5.91295096271011	1.73018976501655	6.71588271018575	5.33711384129517	3.29272801213523	1.72722680372126	6.33332440781946	4.76054187917464	7	1.04906012847895	4.38135083342844	0.0598722223207963	11.4978737554787	-3.27055151987489	2.12446166489062	2.13881047180488	9.90704449255465	2.03876935221782	4.2878111930926	-3.11838472436626	8.31732300291592	0.776054376126404	6.72630405973221	5.25828515445541	6.62092064667741	-2.93422070934982	2.30472187245115	-6.08383148696343	0.702454070647842	5.31822014631226	6.36511790973325	10.4207680038143	-7.2579981617425	-0.796967533894281	2.77130529847495	14.8337481758502
98	6.02475188376464	4.11448275410808	2.99790710536489	4.11085099196076	6.55055436276266	5.10124392733067	2.17011644876528	4.03470929107137	3.61082327045574	2.0153889554549	6.25473913432911	1	5.77915183389521	4.06344814757979	1.07019873606854	3.99580016396399	5.47919562306644	3.04936902315818	2.18819172124891	7	3.71556801485445	6.88098215079503	1.27981164097684	4.62020069642406	-0.00945064454003558	13.101217488283	-3.38804451645723	1.98369679642978	1.89513650052401	10.6598613907778	1.89461783136603	4.27791105002867	-2.63976452230631	8.75304524417779	1.46420071304521	6.15395540845324	5.04651567948972	7.1819279036947	-2.69510350789279	2.250706983396	-5.28972575629983	-2.80072910245134	5.56431195951492	5.56884818469063	-10.7968613693157	-4.91566301297483	-2.83927603204984	5.45444697683765	3.32823127034606
99	6.67513257075213	3.56915407301136	2.72960620184179	6.18006999148186	2.99626389094494	4.37870581635621	2.59326396171548	2.59063378576931	4.35182411942209	2.21192472101314	6.44233334613762	2.15011491397659	6.94580059284371	6.43444031533911	1.36909386048775	4.41200317365502	2.86582832957771	2.82782906359058	2.84868587551816	6.2103224206339	5.16444805817112	6.7911261254648	2.35202390885556	4.15726110617538	-5.12484858975826	11.719095287737	-2.19890885873605	0.774846585452204	-0.958352934166668	8.26855053514605	2.84216012850325	3.09714437544792	-1.03519451212576	10.5396535621213	-0.654769021801982	4.85451965850926	4.49507367829688	8.05410301027067	-2.21431858508949	0.0897001579187018	-7.15939632428626	-0.560130178378798	2.28368377330854	7.22349470133439	10.5179459774033	-8.76211666292558	-2.84971601040838	2.27948869436906	3.93085894137111
100	3.22899277957732	2.79705401523131	1.71694600254589	5.71774030555119	5.29311176873016	6.5076585925467	1.18182194412775	5.37772683223194	3.77727088692948	3.38005411647875	2.40071019375413	4.86984898355473	4.15625796821451	4.4614762359689	2.13209331189988	1.37904395254306	6.94233188369871	3.8248922978692	1.3151497795194	6.61105386577445	3.23116495772679	5.95012048921752	6.00517565545745	3.09474608207896	-3.99239919308102	15.3058438828074	-4.15733016479646	-0.389131148547991	6.05138964296386	6.70797341882924	-0.44509664661764	1.09374356428871	-1.84968597631888	11.1008691943799	-1.6933060063993	3.44858563612933	3.777688930344	10.037173310512	-2.7931226482031	3.50311031596051	-4.77888986271998	-6.48919781498493	3.20838566003158	5.65919224506568	10.3812691801981	3.77014260069517	3.85609641080949	3.18932880596213	-7.47639932065993
101	4.40554287973356	3.09261665726915	2.15430124678992	4.95503626663837	5.92115376274371	6.03882746629013	1.63544506533414	3.79209103263228	3.72739821139352	3.50429543663642	6.35526439187588	2.11658836612801	6.47083490112618	5.36942509397233	2.0554146356384	5.28991564350042	7	2.80582948074744	6.82612224828445	6.12500572539507	4.4893669367693	6.43026789942698	2.49936511500023	4.14803952100544	-0.814970019578913	11.0300349381501	-3.16102625506787	2.08854959745565	2.42076597330336	9.76228121168106	2.4815376971678	2.2384778718413	-2.99414549662327	7.93665201607647	1.23124048894921	5.36786668768645	5.85332079436751	5.49985259589738	-0.972568482298598	1.47310664692629	-5.89295722154496	-2.09636057482055	5.34100331074145	4.62210731665013	-13.0491776409122	-9.80722806649076	1.43366230409559	2.87916296257339	13.7831864619884
102	4.49304531457953	2.11557876668011	2.8285505344791	4.70002189433337	5.91828386905707	6.41217757704989	4.04282059883425	2.97900836007464	1	6.31212226561304	2.20301526653788	3.95733517364742	5.33790640451949	6.21076762374466	3.52424563702015	2.78151902890818	5.63365567990705	6.83669583194477	5.24355509983688	6.44574346550769	1	1.57651145114347	5.17912138493437	4.1923244917421	0.289610909767847	12.3930909177802	-2.46489362792854	1.87765011323267	-0.17694349909776	7.25927405858286	2.80829180486469	3.18013411981106	-2.17247784734414	11.6588392250165	0.264363794163593	6.28755120304299	4.30283255448186	8.58043668980705	-1.32174598090382	1.31699222729232	-6.45300319622566	-1.25115778503147	3.17740734026894	4.92393743546365	-13.2926635773335	4.22885614450337	2.79452787827456	2.69972879221496	10.5315632429824
103	3.34573363487999	3.57748580922648	2.29592878310087	6.63628218799484	5.21853026812033	6.65442572130378	1.69836346735931	6.72866381027971	3.29481645404894	2.40325336982299	2.58929896819168	3.78508734811928	4.54876712360396	6.4988129614474	2.28499166359153	2.1521304731608	6.24085504414586	3.07753395710384	1	3.7399059055177	3.20585804601043	6.38431584540851	5.61238219612109	2.45150769372943	-3.61638545464873	15.7151905499007	-5.27635231238762	0.256957122903833	7.38422893122585	6.08659511878183	1.02404215988442	1.62334945501393	-2.49265079819537	11.6020642714096	-1.78507326273524	3.13684541579002	3.82329820033863	9.91540996435324	-4.34086778810572	5.43861060986228	-4.69090112799108	-6.79529136654255	4.28573056712967	6.32900852813165	11.3629941215161	-0.145128298973962	3.11164660421443	2.42605932992881	-6.41544791148334
104	2.74642005261508	4.79706952516369	1	3.68776667748372	5.25148607168984	2.75006163621397	3.46566510374796	2.11187106084933	1.39282501466167	1	5.380089946881	1	1.28153974591154	7	1.34775276408705	5.27439413550292	3.57509766351165	5.21232594393079	5.66684279235761	5.48541321191997	7	6.82643016943505	2.94493669922235	0.781553725091443	-2.07507875285511	11.4362609309753	-1.74886281306215	4.03264491664515	2.18455937063012	8.44004974252726	1.71290956710093	6.1781594025588	-2.51266555546711	14.2622198809078	-0.0699150156173231	5.74031532747132	6.4875199682026	8.61874719904042	-2.03237733573748	1.55871591673307	-4.04829028827199	-3.29884912144867	0.119525030740738	4.93979765706512	10.1510278858182	-14.4138774525102	0.136165713465077	3.34727970118302	11.6273938737206
105	6.34962215830434	2.24272318511416	4.48086532584622	5.32156105418816	4.48145994611255	6.24640212437563	3.55375404491959	2.67405531597375	3.04441507190974	2.67993989751803	1.97458359708345	2.41499737010253	7	7	1	4.65942868502737	7	4.09466321376882	2.20132738215592	6.94195194770818	5.16801669210532	4.31923387415169	1.1947824293299	4.92515619347149	-0.999865726702714	12.4158561096677	-4.5037240834549	1.37516310151284	2.63845725103101	10.1486078091023	2.48421658223586	2.86452635695513	-4.02952235933528	8.9551275109483	1.0166982891773	4.60612939330451	5.78645330581136	8.49299691498628	-4.10749180210998	1.76147149508933	-5.91580083484755	0.275699470122681	5.63682580086125	8.31775223758832	8.7603858936066	-10.6498723025258	-0.309791117000817	3.4499807897631	3.7739340822404
106	3.957551558894	2.99403397391395	1	3.66239885663868	6.35211293273632	3.33588571502558	4.28553665852654	4.4342399506186	1	1	4.95753804505305	3.58795124097389	2.06831619898586	6.64999521505093	1.22042503896908	4.8902782782788	5.00620083793368	3.61744476647802	6.09213480032806	5.66042872482573	7	6.88055606932084	1	0.674916396867554	-3.1700445267903	13.0484861561229	-3.15805364842822	3.7882988819987	2.12217180864685	7.30459029720371	1.35766364824658	6.81264853722487	-2.27171997958532	14.1267464017201	-0.0831077534109915	4.67829997091646	6.00322501988707	7.54380058502673	-1.80811078995882	1.2416553981823	-3.69810535996476	-2.72993827261066	0.655946806969274	3.93997878234929	8.67788562340834	-14.8995446162394	0.082789596846128	3.2901162238682	12.4043797255178
107	5.28625581488849	5.49263666392675	3.36540844784958	4.95882310546432	1.22930283424515	4.20679497952088	3.90473982546342	4.31131372376734	1.35548964287034	3.06846342764341	3.28530619322601	2.95156688928455	4.66317226026568	6.09239516988195	2.02062579292595	4.63157363026714	3.33638001417975	4.33918676830871	3.24259902104854	6.87495622702053	1.29762413490782	2.88329619040621	5.00529914150105	5.94356830088134	0.794992042412205	1.2780751087484	-6.27487830534389	3.80901929857215	0.332612300493061	3.49470294241066	4.3380417823952	4.79628908504622	-7.73914867452537	14.0388375254635	-9.11654072583615	4.00064770430479	-0.751165432890564	11.4190015650899	-0.191590984264568	3.92022586759806	-4.48516828643883	-4.14612120572573	4.03119597027147	4.40604035138818	-13.8561287690224	1.37377586036334	6.77226181193388	6.02746687824423	13.1806355107657
108	3.07805492400655	5.96858920861271	3.64032310345175	6.42017822354894	4.26715741604297	4.48672270170956	3.86027934479276	5.85958054968277	1.78133707427764	3.63111968380593	5.25648832223372	2.41191509127484	4.73557642565842	5.65631920187501	4.24867799432076	3.84184297789115	3.35823795437654	3.21952580792481	3.4411063330543	6.63328143146979	2.22541473723831	4.1692199694697	1.29185782472089	5.43580111511335	0.347077632568347	2.7919027656043	-6.92168685362958	4.26778204682949	1.83952027645672	4.43718318194776	5.88186102152001	5.29005863699541	-8.56921362121271	14.0116422011041	-9.68601182612122	4.73066899450681	0.221131491950527	11.026377612052	-1.27606435692285	3.34280722773973	-4.71081087627717	-4.06635308992406	3.04568398064464	5.16216907846399	-11.6681290699067	0.134745343846852	6.42937942136856	5.01781582207953	13.3106833796489
109	6.23511993760676	3.94343322812726	2.8486591837395	4.98313090153755	6.52644764332393	7	3.96915175870376	5.08568491835907	1.621575326234	1.84379873374926	5.09858985730696	3.69049181373321	5.66857116744751	6.97347966867417	1.91251734365028	5.6478480029133	6.33605567081893	3.55261027659633	1.39161445861766	5.84005023004042	5.04552104846521	5.61336858057372	1	4.98413812933824	-0.278103046267278	12.909419483738	-2.2128754407528	1.36085577934497	2.6781061327861	10.6044167527835	2.328294567603	3.77953251628494	-3.02501906657261	8.38229466872309	2.43105465500565	6.3891433171253	4.86873505029453	7.41952012584754	-2.36155378907167	2.15815605512316	-5.06624880323277	-2.58309004490303	4.98532384392394	4.7264879616326	-12.8032062378412	-8.83677335402992	-2.69773039989174	4.80998264707343	5.26636059968082
110	2.37508980429505	4.07821183724923	2.90287646684133	3.94933543817569	6.3841272768108	4.4704479766415	5.4303676052719	1.14562547255275	2.32945648828943	2.31261536379598	6.11648399209723	1	6.56831597198487	6.1219299569174	1.98759980682386	4.81567599814541	2.2259807497323	2.86369800219483	5.875958779563	6.06807402550183	2.97296379210663	7	3.3863495058713	2.25039918559597	-0.919992747345854	10.8558118162932	1.13252453527317	7.20651750614673	3.46410736728448	9.28489852377671	5.03984779840893	7.20305519723015	-3.40441450209083	9.48581828985963	-0.649759023153328	4.80995780475892	-1.55410566121342	11.3031829993832	-4.67753755692191	1.65640691741556	-7.1422029602365	0.619727119369292	0.286455593511361	3.95744845761174	10.2423748243356	-8.07715099560096	-1.05292740036899	2.48424186795178	3.28760230283288
111	3.16032064590112	3.5845492669638	3.52439828495821	3.29332957480203	5.25447872151197	7	1	4.9066522206257	1	3.67349306693706	1.62347390695696	1	6.04112532574571	3.96687828404823	2.44816594100059	2.54508741296708	6.19555229634931	5.54126845419832	6.4295300926151	6.12094718899228	3.29484980606509	1	5.49191655024298	3.26301730991909	-4.19915640637873	14.9882964433953	1.7319935783909	0.806704054129557	7.30347054454734	5.33438592279515	4.04566996388646	1.30145368019081	-0.625090212021305	9.90273689265451	0.396271302946059	2.6689531389165	0.529986734640001	10.9969555161673	-1.37212325826958	3.70170466533592	-1.69168125798867	-3.78890267919696	-0.0453750090817968	2.68532502790187	8.90923357156124	4.33656709231472	2.7243168979433	4.54533202110781	10.4357846296154
112	2.61317523497794	4.17190934914645	1.41753767954371	6.63832962186208	6.43963462158372	3.97529930352564	2.00776322535396	2.03775622196453	3.44954026883465	4.16613997558126	1.96835042860785	6.65400466244302	7	3.81640437827684	1	5.48893349881298	2.25102467692637	4.77922422818065	4.65332349864436	3.83297733357825	4.8378812733624	7	1	0.76556910365301	-2.28051704331779	15.7414826851015	-1.09848469792552	1.94924956227238	6.41153841367902	5.89066050612489	1.97567411391566	5.27973023053707	-3.89767098205281	10.2288070615952	-1.05761070635368	0.905234419484674	-0.917767431261526	7.15532325399835	-0.367738019966008	2.48721325648454	-4.43609916099377	-3.85027474458189	2.61737464946337	5.1451582113748	10.3005647525041	-5.33683840381283	-0.123361725322739	0.432197580124978	12.3043387568884
113	5.89871180479456	3.2899480669475	1.78528046876865	4.73762236945278	5.40247812092661	5.77448675335148	2.90011862862766	1.78767125093726	1.71465312764861	2.60269565676084	6.7377450880243	1	2.35912613634641	6.51374452311499	1.82536006225033	4.67931144348746	5.26196319479088	3.68365245275912	2.75125864686385	5.7844972712778	4.71543034665816	5.83895823123038	1	5.25337751769314	-0.505559537249928	11.4423372755747	-3.58739125649511	1.73460590238462	1.85396330582663	10.0749530631772	1.13976382782845	3.80801580208726	-3.87189612116938	8.92275447056767	0.688742426380195	6.63471214868979	5.20601700295753	6.50570356307418	-1.90827079842512	2.85604949393901	-6.19090725059656	-0.756427434134555	4.89565788063039	5.8169959671967	10.4732164719002	-7.32016264683391	3.97696329044979	3.83664708396449	13.5814763229921
114	1.59482714015221	3.17882356249793	1.74088259394787	5.24330279715373	3.9868868801643	3.87587098257008	2.03820796185304	3.27911163477616	2.9299325892773	5.44278782575187	6.29876199820958	2.70832082009591	1	6.1031930327648	1.99188852576796	4.25172403422453	5.48745628614588	4.56936597450912	2.86614893348802	6.91436431227556	5.28777473150805	3.86366216415437	2.64060353137702	5.07296474228435	-4.30358468852053	13.0551817113169	-4.05429713700678	1.78539889114272	6.9355622042665	5.31792558584378	3.17900073488793	6.51112473311122	-2.09840828493453	6.01961319418626	-2.5591288538748	-0.0790373891102515	2.04199769817402	5.41420982404521	-0.917346214543965	1.16672398759254	-8.58402682144832	-3.41209597808769	4.84038458587847	3.61787233780874	8.75662991539843	0.89461842071591	8.17859589980058	2.95096427039819	10.4871375785903
115	5.93149997310339	2.93659903973779	1.52788818587402	4.65005297040705	4.3120917886502	6.69079719374431	1.11711091718269	3.99949756061496	2.85609132996772	3.39783881864151	4.6656311212658	2.33815466883552	1.13248571750006	6.19020103586922	5.04871378208906	7	4.6130560334113	2.30784195166249	2.33956715197086	3.92571052376783	5.80712871266579	2.98626714998452	2.17864666642446	5.23674621941881	-2.35841589725432	13.5169557836985	-4.18094320072986	2.34030606605159	2.72482047916955	9.99121706567895	1.02360743598325	3.7393585438516	-3.09998081002145	9.20667445793448	0.605739663712976	5.53006475295569	3.41380764320569	7.1068102959152	-1.80913837228729	2.44960997018932	-6.9654854747541	-1.61203374246013	5.29201075633095	4.79904857571427	-12.3728070010205	-8.08871133877932	4.05131056496573	4.46373091279383	0.542415894525358
116	6.42674736706839	2.59313326474701	2.55300008564176	6.46821626099711	4.30841294834019	4.54323744718431	4.26122749224383	3.43033264007535	1.06897886839647	3.7000516676481	5.27936153306532	3.48147059766129	6.03556245395746	5.24655757009236	2.21390456990724	7	4.17439017764712	4.11859983714465	4.13711375718069	7	4.9705622251335	2.42188080241842	4.16289311084885	2.68553510991444	-0.598644418485847	13.0445212559798	-4.3500686887556	1.59250252995038	2.23967962269146	10.3154083553844	3.2357764181488	4.03940320162231	-2.82596474265288	8.18951658276096	1.46307999330951	7.29033115264317	6.04077150702506	7.79139130759517	-4.17075203997255	1.21110455584059	-6.41807468372364	0.619932799120227	5.64296378307445	6.31188717135823	-14.9196903219536	-2.78435541554323	5.99264652416297	-0.764234943090429	13.2784211067925
117	2.72442503607612	5.75513255189191	3.66261587838393	5.90352232704393	3.59970104730993	5.54852736266211	3.75874717960537	6.13844846473894	2.81884711669097	4.13149867316426	5.06336613079879	3.38114410960797	4.60842987957065	5.02313546980138	4.00481379155296	4.62331784587046	4.1573356027205	1.97510257543041	1	7	2.58384415209562	4.05882310799456	1.14434515880316	5.9772333604748	0.977421667032653	4.34851910961937	-6.70481042252313	3.53964445089625	2.47932999198978	5.63778687494576	4.54930621935949	4.25802863693108	-8.3688204986836	13.2340574224346	-9.5633618546625	4.69978560691488	0.163552100973575	9.70211723402531	-0.355290288768968	4.03979144605001	-4.509687130925	-4.68086619102155	3.5893421024527	3.39793408705067	-13.3903764151199	-0.0879025745189573	6.73517954665859	5.42414636472721	12.6343886169414
118	1.60178975315751	1	4.24002244584482	4.17732378986866	7	5.98707702574096	1.46849756495903	5.16690999768405	3.6389925124518	2.76960451842221	3.30412403883197	4.21231527953271	4.84129705741233	4.92676784377671	3.38209641872983	1	3.97799256427838	5.49093386675256	3.87534404020159	3.95671567587632	2.89931206373899	4.43370082152432	4.0098665120904	6.15127940070234	-3.10895812901164	12.2249330780484	2.07979956216726	5.71951897066427	6.25940284618131	6.71213036375307	1.97197521178894	8.39254225276808	-8.19168983052612	11.218737393942	-5.73408066493396	5.53469020813401	-0.896218625849798	8.68601432354434	-4.4196175856489	2.45585036726094	-8.30695867709472	-2.92460161091284	-1.97954574183703	8.41948791260265	-14.34771794123	8.15461820366255	-1.45688963878832	-1.51665076802675	11.427093876038
119	3.28006944415416	4.46225239527849	4.98723342768761	5.9035212750127	5.65486662872212	1.61566577449572	1	4.31920027145509	4.56709624924824	5.38143973769344	5.11885176572986	6.69447646958798	4.78163080429649	7	1.45194799173498	1.31603234421094	3.78753505761355	1	3.9841073270145	4.8251391650359	3.26140997363702	1.07715533559748	1.88765585655418	8.97471733781547	-0.829442810550106	12.6880942918789	0.370047048434949	2.16560370144617	0.295349869128031	9.09679252924833	0.433731689390744	6.14630536638687	-4.86587000442095	14.3991448852652	-1.33708369639477	1.88428764436982	0.189236066277524	6.84900176479142	-5.61426351019392	4.72292807238254	-6.55165569092526	-1.67492571866819	2.53355310438606	2.76608851123751	-13.0246003868196	-2.6696740986757	0.459749081959574	1.02967729802072	16.0523703602759
120	1.73006226040317	1.35906701767052	1.94627728900435	3.21900887273936	6.06671736643739	3.99299511813141	2.99372467124989	6.16861923434077	4.4015879360729	5.97782536148668	3.79868617933887	3.74694438898478	5.87465143277987	7	4.33761462067675	4.11366952810925	2.00894407801512	7	1.07994248747693	5.34688563683695	3.74116599890181	4.78543729789226	4.03934521495238	5.40796220777271	-3.67627387777353	11.6167089041473	1.00948101419505	6.55270656855134	3.70114268170307	9.36163083325032	1.9901628728856	6.72934085207121	-7.85973517058889	10.4059271185058	-5.69807397253491	4.44454654640412	-1.55757461103532	7.78825162553674	-4.75428879645739	2.97591377385063	-6.8416134662981	-3.71427090255265	-1.60780860452486	5.2386399469799	-15.6638660299957	-5.45305225995753	7.17954201000893	-0.917035057099127	7.70101689986292
121	2.7172573047078	3.24078994254423	4.39418507318303	5.6874253922505	6.55033985975307	5.7222814524646	3.93148412934484	2.80978272418417	4.78609984640693	3.2445944878537	3.91763274114811	2.04654863890545	2.34083236165246	4.06793510700767	4.22772969783626	1	4.93621124319024	7	7	4.88223696481365	1	1.35716605238981	3.0911862845296	4.32226818900947	-1.12772621807352	9.8674652749335	-2.46740284190853	2.58471265226303	1.55440805852605	3.7893967047958	7.30056065841472	4.52166263618374	-6.16175404622217	13.1264979535097	-6.21600257383585	1.58558927147817	-0.601320930891075	13.6388447640745	-5.31649294980747	3.7177251591336	-4.05504875853802	-4.94150729605279	4.99666401839553	7.08656351429643	-11.6290725503188	-8.56212670684654	0.896248877398944	2.15540638113916	14.2464990689021
122	4.18629690445324	5.99807402842454	1.48833578471556	5.14118549577755	5.02095497604239	6.32608218815276	2.04708908255102	3.32656656539829	2.31957125734562	5.8185280198121	3.94981567740603	1	5.00696245958366	5.05790289609575	1.32386470898386	1.43385145107885	7	1.31676045049761	1.56542760393622	5.42794186172812	6.65470032705703	4.48085998257478	2.57443090658633	2.24156017244098	-5.20232006447211	16.333312413137	-3.41563209448385	1.86498511983725	1.46422602142158	6.30910365192477	2.81625043102868	3.84235433527974	-3.38513590142725	16.3537451152433	-2.97002756270151	-2.83833539979329	2.30244684511348	5.83737187165829	-4.06099206982466	1.00872130902969	-10.5800159985264	-1.49967208804429	2.17827741630251	6.15054489850329	10.8996027239339	-2.32337335174697	-1.21394705689006	1.47934057882319	13.4121210198696
123	3.66113909442282	3.31155588893194	2.45711090165934	4.26967009432678	5.62910849513134	5.99696750341903	1.22788314365891	6.0543297577486	1	3.85733299542402	1	3.63483419110166	5.1350244857332	4.5802997832618	2.21088257108409	3.46083209927181	6.40674515467652	6.38251223397596	1.65776515756661	5.47224609672152	1.86104410087206	1	4.52243015936074	3.25059430451765	-4.46349981124236	14.7244275060092	1.18866992479697	-0.452554378204387	7.89996255731245	7.32786706671663	4.56124327634713	2.40551547111996	-0.189592963728083	9.43663085188592	0.244276932241203	2.55301092562295	0.376750955133976	10.9990490153866	-1.95325201427778	4.69436134765527	-3.10731260185783	-2.9923124525481	-0.174037346969506	3.19210978283498	9.73649684634772	-7.85207669659825	3.84435677544792	4.36221651553094	9.9052777390538
124	2.53394743293557	1.31575754346323	1.43076497554392	2.79272422253555	6.96851643512897	6.95181992805564	3.98109008579486	4.20763375086787	3.11422700547003	2.20676808509256	7	3.50362175353979	3.95021441524922	4.74849153347765	5.51775151565378	1.31452668433454	4.44760062285846	7	3.56881301717917	7	6.77007393266818	2.90065933321305	2.33097158912269	6.62029504587708	-3.33284051292632	12.1887970448963	0.587056738351915	7.31476889109108	5.20714325780065	7.01554385913394	1.15399739974231	8.67526157988023	-8.8022573590228	9.57459394732699	-5.19308421819093	3.10933776217599	-1.23045317416246	9.9424947136928	-3.26402681344529	3.71895079762416	-6.71336475335724	-2.92185757580683	-1.5102478828164	8.50810782839984	6.93529527292222	3.80342775867918	6.99120892353463	3.72478790797127	11.5828892460668
125	5.770069280818	4.4321252358712	1.23203239218789	4.86511210641216	4.13372447708877	3.94089538576321	3.6738043404281	4.08197895561002	1.34743284498755	3.02067548526372	6.77641611602115	1.89664485739856	5.64320247974195	6.34036994872681	5.22277499961528	1.01214987443608	2.60911875047341	1.00780195385249	2.4844223999897	7	1.66389530780527	6.57998559260313	6.64065251899391	4.83977082470368	-1.23669879452908	12.6164706342454	-3.96133945129724	1.18467811024781	1.23692537840571	9.7054883500775	1.32192051107665	3.84295324192579	-3.00449161747989	9.71737302853	-0.32594591568655	6.14044859452187	2.9237752047424	7.47034154287498	-2.58626827320778	2.68655452169661	-6.00261656115601	-0.812841764551138	6.03043263671019	6.34881996482127	-11.2923247660331	-9.49123926741337	-1.14137693790181	3.52314319125616	14.2268144702074
126	1	2.4388684240515	1.60209354885627	7	5.09954256130157	5.48300634969295	1	3.45876144880654	1	6.60251121361553	6.96067986256178	1.75360099347793	4.77751897329594	5.78685060546395	3.07370490597184	1.11824430866099	4.64733854372638	6.22346369081684	3.25845594449437	7	6.44826267548909	5.87159988293794	1	4.43516605027825	-4.17479449436915	13.746420926476	-4.06170065048124	0.817917073414676	6.80106694062423	5.60160927021097	2.82971870735503	6.48671324807044	-4.02110321165967	7.61100377070861	-2.61310915317042	1.98576554533509	5.32602312079943	5.76406190467523	-1.3602687322835	1.21598360302586	-9.1299773230355	-3.59755552047818	3.85962347309778	5.55493587279109	-14.2259678689833	-0.932502798150594	5.02015359171149	3.46528354295251	8.15681182361587
127	6.16757704584273	7	3.23630879973745	7	2.98160078341367	6.22551866168286	1	4.10186396952539	1.19827532584161	1.45303484880211	4.28060475394368	2.88244923232806	7	5.2940650681031	2.84779343954153	4.07782571711566	6.75780221680248	1	2.41391488608863	2.08981931610189	2.81873395818729	4.79815707395412	3.77650112632092	6.47687428625439	3.19539960205659	1.45923341718843	-4.02661003561908	4.16485769528931	-8.37591242566633	6.21024673342727	3.41202190433305	2.81858109197816	5.76702274573227	6.68392499278779	5.04839257585031	5.78795051452025	-5.1048120995281	4.20104971343034	-12.6070674551159	1.08926957923761	-9.81234360523426	-3.80101985273748	-2.93127391246319	3.87779143520836	-16.4642031582195	-2.59115291939001	0.496964291655522	0.647479528688464	8.17584411562962
128	5.5339420773301	3.62225467977666	1.68032016332218	5.55123212679066	4.48634741441099	3.42592544511696	1.79151168761122	4.27094768347063	2.59190070081205	2.01654940695056	4.99315710032348	1.66999272717002	5.65961250448326	7	5.3053753026101	5.66098882749577	3.17906571679952	2.63861791913466	3.33665223838074	5.58517546362931	5.32274855674307	3.48771853893626	2.72510808399484	5.11657987205789	-1.29114335683663	13.5033064106185	-2.3293174496047	0.891299541648884	2.44731163314288	9.81999897454387	0.398795599831453	3.11464834944051	-2.45557758031333	10.4136569851604	-0.938537190377792	5.75387938725359	4.02138484080291	7.5563384119221	-3.76630794518299	2.26840742356484	-6.41526985311388	-1.15290545352793	6.05045322346673	6.78947523799821	-12.2663795232973	-2.19106892844338	-1.23843830555343	2.48627467010542	12.8143900604946
129	5.16972972950949	6.18550711288425	2.69625659821648	4.83211317958505	2.44099968694905	5.2987154562251	4.58308796800258	5.67957705556679	1	4.23266299454228	6.50669369659241	2.61953465175902	5.19170670530581	6.39677046320218	2.40566704486924	3.13751010470078	4.29335081144837	2.28619231738254	2.21130046883249	7	1	5.240387829275	5.54177596983818	5.83328552187387	3.10029588760707	2.62909440339975	-6.4347635025001	4.2404151643799	1.15695185594029	4.06133578223585	4.16815258445722	4.89295142629677	-9.04383109717958	13.1626028464062	-8.46773121034327	5.25712216625624	0.268589168104501	12.01908972707	-3.37422307716705	4.44322999875605	-4.38902781406958	-2.91283271893139	4.33954692273521	4.79480092739612	-11.2780615886726	1.24010254220124	5.22799194963778	7.11555286543785	13.0190595785327
130	5.24519649427191	4.42707846093961	1.53542964626291	5.29974522523317	6.54017121734171	7	1.94420927412208	2.0194138821115	2.37133068716648	4.79755423526954	4.80505205999598	2.8661946267552	1.32188383688606	4.65281285176296	1.54358168122755	2.21287920198419	5.76675421979949	3.13348979414726	2.6705756016458	6.96039707588143	6.10330219162536	7	1.55028753278012	6.00355466902875	-4.46135944525554	15.4458407867313	-4.90770961899601	0.817280458303861	2.11766024291711	7.58222697302589	3.62599487749856	5.29459948650295	-2.15737790593136	15.6150894635238	-5.83369227219266	2.07873360972363	1.30758333969638	7.19845019133787	-4.5985234393396	1.87227890671493	-7.5103109139357	-0.40082468717862	3.29462707296324	6.44652665160774	9.64915087521268	-1.53075511371722	1.09365040525487	1.07254227082378	13.5368562783463
131	2.52864371149162	6.75587510501778	2.34430425317964	6.66885492448893	4.78832311101157	5.80052066504232	1.15464414414319	3.14287867739076	3.92795638530884	4.10193446043574	3.61116990933504	1.61905141771285	7	5.25142461308317	1.19103079188482	2.42975481786364	2.97845704106013	1	2.14541830082407	5.20873063578886	4.81370234717642	4.86171716601743	2.31828524834798	2.77845188755899	-3.78094532419936	12.1875702228092	-2.69937992633051	2.61306740670301	1.20735018455343	5.72699089834337	5.61405384227272	5.8428449803032	-3.20705608498109	19.3624338711939	-4.44376599328333	1.16484308229928	1.52414273565473	9.70495462289399	-4.14873817829834	0.965954411395162	-9.13389576241613	0.742175019341399	2.26897166933289	5.23037294657128	11.0423571349317	-1.60320100780592	5.52866152388436	1.30583970684431	12.2933797983539
132	5.9265329069534	2.96393167302223	4.48337076218714	6.52318105762009	4.80419561571959	6.50099988813829	6.00138646259229	6.43503393247543	1.68438676949534	7	6.75680262445254	7	3.76433286807106	7	4.5168116004795	1.9962254852758	5.48959562265224	3.93525577634526	1	5.33039417955517	5.39566433893188	3.64965267779352	2.58558873378371	5.63819545419144	5.35943710766588	6.17869738167081	0.124799239670732	4.00179342472693	-6.56825389980031	8.18687855745177	5.23819258369456	1.28778771475097	7.56963727985826	4.15959733922433	4.20431410768314	5.56297269930487	-7.91386063907889	1.83694108103408	-11.6941808654258	5.84832840149166	-13.6743402058831	-5.41886364018972	-1.91138205771552	6.85704953455185	7.61549306410861	3.29154889535739	6.2515496533068	2.66773574158356	13.3271288332278
133	2.90062157380571	4.86946038351951	3.34542555780733	6.20015389162242	6.21395745633203	3.66034589430453	2.52172853165313	4.53899570027809	4.6790284960453	6.13717640661554	2.57362122526908	1.78240789643909	1.30923182300852	5.61778071080853	5.0436007997795	1.51195352056711	5.18845224150633	1	1.71282872788411	7	1.11194744072486	2.00509675719872	2.25739646754412	3.90828015094188	-5.05277390928052	13.5864047382255	-1.31282737020107	3.01864288838393	0.440728534685784	6.48595395457116	5.26553721162715	3.80531205900293	-3.50786705910386	19.2050139860126	-2.77836674243592	0.635028313945196	1.02067434105752	8.95054199950048	-5.34858081906235	0.439020604562014	-10.8215970963959	-1.50188788467543	1.87287160925986	4.78644518241429	-12.8652329415872	-3.09148873158233	2.93500530771971	3.82617387625017	12.1250887374228
134	4.51122167587016	5.63753531155432	3.05163356583921	5.23354106565554	1.97418137129262	3.98519278870879	5.23734685445081	5.96732679031616	1.0352844649868	4.88153277662092	3.02854683948171	4.368866822567	2.98236588533845	7	3.40482976480557	4.92869777795156	4.11420199511117	5.0854969902492	2.81925757101941	7	2.2611723517842	3.8145627315436	4.55914643065109	5.90532945367443	1.0950297853656	1.69650626059411	-5.73724919875816	5.41277142962897	0.229326770043193	4.23763139704979	4.63588112081045	5.06963155124486	-7.94549586149722	13.1692414356388	-8.94598539982457	2.89280988060431	-0.169144919655044	10.6311810552106	-1.16591208316691	3.86290351555346	-3.78346197142845	-4.15733095383622	4.5507819402357	5.06148181468227	15.3452225601737	0.859750774092876	7.45385549644547	7.0872977678948	13.6210431045378
135	6.15786604472506	3.94823801441055	1.25247427183847	4.57490159508904	4.81081091516486	3.68277488783852	3.38669706553454	3.15368541254058	2.83576681922952	2.89097630910654	5.12149485460568	1.63519272052549	4.73275184700277	6.02875208210133	4.04376544677314	6.44168328696234	2.60766086253948	2.34428403040156	2.56608905838697	6.48667578979975	4.77282657353394	6.54458466121436	1.38254401881277	6.30951974651374	-0.844483336467333	12.5992052391088	-3.45131351226133	1.00373309842006	1.85264855674951	9.97196391505436	1.27985538045711	3.93713848718611	-1.76075617095654	10.9130841065403	0.14794226835757	5.54717224772059	3.70858528727169	8.58011135837486	-2.37002323595599	3.05096015951721	-6.39927415927132	-1.54252351083104	6.38189794266334	6.74584934584785	-12.5096808505638	-8.64397146365482	-1.79701236379566	2.55799023636172	14.0754248397878
136	5.16456913657141	5.00209063107501	3.73341941912534	5.73503662198321	3.51872539021433	6.40373208063644	2.98904609349316	6.60252601898102	1	5.0895576229773	3.73369853447326	2.75130955196202	3.47197866219467	6.56757314388135	4.30508184925218	1.80999971640133	3.99352215871869	3.56499966879868	5.83170916854997	6.82032179519495	3.09302630643837	4.25958160753629	5.0420969755052	5.87423231539923	-3.20234435164532	12.0496389663207	-2.19207315635898	1.36610840672993	2.94136157019687	9.65771328370147	2.1465399653294	1.97406530815862	-3.33955217437513	10.3518918445646	-1.71980462561553	7.86568924782713	5.63245240328392	6.59278024024195	0.175752481477688	2.61782394156135	-5.48105547919224	-0.931511622794082	2.62922621105467	5.70926227679539	-11.9796538591124	-5.30306025374107	6.41562213442059	2.54504201294967	14.7581986526657
137	6.77818250377008	7	4.07435683504579	6.78844991225047	2.45954194060962	6.28108414688316	1.53152407056267	5.12824393413734	1	1.30061894139776	3.79862504246662	3.54227713225944	7	4.74783680732971	4.28893200824848	4.76264015015433	5.04908347381132	2.45202207974663	3.57020220683144	2.23149278610552	2.40808309363332	4.7682301664795	7	6.67013488111018	3.57137899529785	1.68277535029494	-4.27798838563907	4.34318789412183	-8.64585278138491	5.01549670173776	5.01887497943292	1.59507333806893	6.31128494386272	7.67717218524778	5.92898671237966	5.6474365465894	-3.52808134250055	4.68587553314743	-13.4987928860958	2.03990120437566	-9.82556369457512	-3.67990045359048	-3.17570087147977	4.07295434422431	11.5245639537769	-2.09238649825512	1.3667751264237	2.38380623884695	8.12403199234264
138	4.02627720946844	4.98013320694874	2.70509241066389	6.3907570110195	5.0771888069048	2.5319947451276	2.18192746419489	1.80164828768822	1.88933757975865	7	4.14409856561303	2.3115961486808	1	4.9243123876951	2.67338419811345	1.96682509047211	6.46094903034137	3.9838329106026	3.26646774878154	7	6.55021829873623	3.36107316568835	2.03791691520209	4.95355834148597	-2.52556009060566	14.0855594189823	-6.85424625388775	-0.270949572478366	-1.00133727267973	8.73197402030006	3.53294607007375	4.67246418271248	-4.45278258110786	16.5481291383258	-3.62086956714447	1.79305117129455	1.32209089388926	5.88622562226759	-3.7462848387604	2.49872328914447	-4.73583328340843	1.27980836824855	3.02035228324174	4.58096281026333	11.129648082739	-3.79845502579941	0.724543994643642	2.91931825718803	10.8879723610891
139	3.15901720387389	3.74287409235566	1.4612381873599	6.49873409732768	6.98768638123745	3.88812397700903	4.10516377162989	3.33974188826094	1	3.98227459646898	2.6791232021637	4.25567477670169	6.7111898015771	4.46288064555295	1.25320091702504	3.2212618653951	2.1208524975156	4.86976651523445	1	4.75201943500046	4.17409365132535	7	1	0.195855097224115	-2.9455403031032	16.591946507595	-2.17266436885917	1.54707691375358	6.31098609213283	5.84598253694213	2.02348472488598	5.09925969956784	-2.63292653122272	10.815321685026	-1.03582251162014	0.615069558029852	-1.10833605877593	6.4874566901306	-0.132966355008758	1.49209508849386	-4.46013925544941	-4.10064959181345	1.94897037862889	4.67977944795417	10.2380903584817	-4.33674779203631	9.60471794392827	0.0827968856513359	11.2961762133772
140	5.13965893842796	3.67111625674098	2.13155643813209	5.76518910545748	6.50558930864012	2.52776045301681	1.45145277385639	5.70149524175153	1.59163158833072	2.46413880515746	2.33140526153665	1.38865711824461	1.04573100009727	4.10566784761475	3.63506839331032	5.96492161780822	5.51768938415977	6.04713647618168	1.52440124992951	1	2.32317122118501	6.77489908519958	3.13003421315571	2.34070685558283	-3.265098948009	13.9343810737725	-1.67362995624811	3.30593639366207	1.63425201498396	10.0174530518816	1.6395432887738	4.11391184840322	-3.83726575929923	14.3635633832638	-0.176541899379935	6.8687630270173	5.43070107607865	10.139649417146	-3.01140141373735	2.86449718975472	-3.73019116637573	-2.89513003932797	0.460439430369376	6.22683386116262	9.50807396937174	-2.58473059023178	6.19273169914405	4.27955282388965	10.0852192864241
141	3.51106103309786	6.73702661495074	3.41985063007874	6.62956740315546	2.38217068535532	3.9799322991702	4.81510910535746	4.65941445133949	1	5.78398747174019	6.33666988785157	3.86256221044597	4.54152624261603	6.49298456163469	3.27975725747534	3.77555054811181	3.10054009295859	3.95191813787773	1.64877753312691	6.67045119368952	3.90254426748587	2.69101397816699	3.28143536993583	6.21553281427074	2.12479764204909	4.30709165197095	-4.88535557822816	4.67504542296433	0.422701673793714	6.45175719132192	3.39716246884923	5.45384615832311	-8.02736230528865	13.3864312805591	-7.8602595885169	5.80716703586944	0.302146475557441	10.5066109085568	-0.991269018876292	3.80750175886082	-3.75836241965973	-3.29050882648041	2.51942207477635	4.41789972234444	8.83008952940775	-5.17232570928424	7.00769355290578	0.345026581728992	14.9721052609021
142	4.45441368916389	6.08347378001169	1.83251312984749	4.89234918727255	5.54879231676738	3.97820963202727	3.9245890929126	2.91207266140453	1.37872257940082	3.62605226470301	2.64335242551891	3.94781475590725	2.18683505157049	7	4.0369936579846	7	6.53481230653266	1.24875145955442	3.06728351071104	6.85866794940989	6.16978379951612	6.72428607903474	1.53747856412966	6.84287698259382	0.169517215207389	13.8387508754774	-3.51486873769118	0.82372819842494	2.8086552120799	10.8164313570504	0.687795246094352	5.9868792863789	-4.78046443243221	10.0254607250011	0.591077654377424	6.79470016689407	4.24529705563974	5.61422080328896	-1.87602758007944	0.694017606717687	-6.17949970736426	-3.38495255768146	2.57379936646397	5.43682353902884	10.9485631681829	-8.32245586519733	8.27697800069678	3.89572737453644	1.75615979368509
143	6.94901240595407	3.74534572496219	2.52108495367061	4.88056614773565	3.75271918906218	4.72448364426927	4.41515638181644	4.20890088763888	2.60470155659625	4.18750467367525	5.61072596044268	3.32929934780497	1.9512296199406	2.50654972159015	3.41612025028347	4.5374580628365	5.11820514677104	1.49270052449629	2.85630828773987	6.40907344292361	3.28925572047968	7	1.5146758774316	5.79295203748879	6.83867109690753	5.94823725610285	0.480219581957914	3.0878660816559	-8.68670610473224	7.23506897511156	4.73303041805774	-2.33537837816942	7.822671566796	4.5403800813037	4.36506616336734	5.60851220823592	-8.61518804602674	2.55647800678396	-11.0640561147217	4.52580515636056	-13.7238269963481	-6.45050828932659	-3.40610218235134	4.83851257567366	9.91192847507486	1.89350661041848	-0.432013383693853	5.27749447490238	12.6653751079569
144	6.55592046614873	4.73012107562894	4.17585080637328	5.977929525005	2.26312323491911	4.24787716686738	3.8412909418325	3.55406600749675	1.26541668306068	3.76706978905596	5.99991198718797	3.18602356406128	4.67652971558486	7	1.87542147328789	3.31636262823075	4.75818248953943	3.07674660373983	4.43162573232701	7	1.38074381258005	4.28053294661126	5.10934308694529	6.72081434046774	1.03256396016904	1.21737080954158	-6.38300791067523	4.5718356822691	0.292653112832872	4.27462673211431	5.21265520483369	5.78483227246019	-8.18994123786982	12.8888396080101	-9.14303248018	3.63994772554069	0.391473243956185	11.1635389733945	-1.70068031864786	3.23907458429693	-3.9263898215169	-3.55584011972199	3.666227780706	5.14976917093852	-13.2419801188287	0.187133635844099	6.48950751273834	5.44800994732062	13.8416236575203
145	3.9435881081571	7	4.47416828686918	4.76250831592778	3.39764301973328	7	1.29589561571793	5.08337984992623	6.38826049844839	6.6080239750421	2.03167569211677	1	4.1801342474309	5.23058135698753	2.80697935935279	1.93385894810345	5.4262761144358	1	1	1.94778275781828	4.22399141701859	4.37932853890178	7	6.95179420643129	2.71639594527905	3.12482649136563	-6.33458853469686	3.82836899601414	1.54171113860834	6.33905356416598	4.71026029641918	4.7675738882182	-9.08588476549708	14.4098121588395	-6.65315179068063	5.64915478635948	1.16481246966511	10.9669238449839	-2.72125449228866	3.61332257455549	-5.41264053729767	-4.23348963737444	3.90501538733212	9.12810607488633	11.0664110130269	-1.0531827594317	4.6485988574358	3.20576044386584	-8.14680269840018
146	1	1	1	4.05146309702135	6.09041508561435	3.59994298001944	2.88897197338617	4.34097298720546	2.19490704091066	3.80396299612955	2.76820452141831	3.30186834716816	6.83760610023804	6.49911914208517	3.40427119105166	1	3.93861079922114	5.91767944012277	2.38318084427474	4.77702075626037	1.06619386378247	6.2670560342338	1	6.02382973439112	-3.36310807867791	13.0499261499315	0.533063597668867	5.49311746296279	3.40290848366082	8.92095653323358	2.98683324366563	5.42878360451232	-10.0197646547492	9.1498478804173	-5.51976843451829	3.67748420652497	0.879683932814817	9.75811982468839	-3.87727409926978	3.73891781948683	-6.69967722997012	-4.93682755958418	0.109663581532735	5.81403268551688	-14.8051065393441	-9.37963477286583	5.48199393664413	3.26085422908645	7.88459688203763
147	1.40468396382215	4.52891896639471	1.59873176670211	6.91719041882987	7	4.64200455944408	5.10030135476664	2.09807830346774	2.43313088201844	3.92388550049831	1.21082632688192	2.3716554536064	6.1316918804661	5.72388221268208	2.94586671026046	1.11004615472326	6.31044228315668	2.48525947545257	1.8983050889249	6.12590675210096	6.31962728715411	2.70034022536923	2.39768614612956	1.75682007097671	-4.94249939674731	13.5745339188646	-7.66277593920054	3.18274249267435	8.95456491771312	2.48311248684168	5.85823573867023	7.23877976142845	-2.75555962623399	6.23913732502587	-2.89094772302782	-0.274872011869758	2.82192579909685	6.96461697291323	-1.36153899945538	1.38693256724489	-6.45559834133483	-2.36403536289737	3.63641702380075	5.7332216961132	10.3973732174895	-4.73841002205261	11.530685730053	1.47765176135113	10.746603049864
148	2.9734794907373	2.38872805991052	3.21325583981499	4.94726640422175	3.41495030248856	4.90085368778251	3.46925148518862	5.83676462714509	5.15344082921834	4.21518460692416	7	1.12268697646773	4.69777337427863	5.23923302751688	1	3.82688967224343	6.58731684827815	1.66932906513589	3.20475866772357	3.70421916448287	2.19409122597946	6.82634460748675	5.42500681206102	3.49546497085546	-6.20221481296853	15.455814849043	-0.0649420706148514	0.120247337920188	7.95114171295642	6.62566553637319	5.67821671124843	2.40499091306732	-0.870548106059289	8.8668813548336	-0.983871576470069	1.47747716771034	0.165948943193747	11.7636114541865	-1.50836844613324	3.61071146166203	-1.69045383863812	-4.37341381034186	2.9030041640194	2.60747367308455	9.41723912221924	-3.18053200136754	9.46341631515712	5.01022802382961	12.4401002054679
149	1.88974889488341	1	1	3.89836158592095	5.11958020372592	6.34812823970975	2.80208327180216	3.54037260948099	3.19187539997473	3.08474728944508	5.08221274849739	2.47569700539385	6.25780287198695	5.3527151517182	3.87786245320136	3.71584978550705	2.58859622444973	2.11452573222107	2.60193723518831	6.69520551503161	5.69718465682421	1.84256805938372	4.44181810532806	4.16591015715411	-5.45887495954676	16.5183436824034	-2.29183002807032	1.2655455736048	7.78766680581681	5.54782393842733	0.644002027716436	-1.22209164445921	-3.53849285965106	10.7093814400359	-3.78752260434524	0.825961764589965	5.388268280156	7.33779345661122	-3.1280734964875	4.11621813634205	-5.14586687607758	-7.14567161713319	3.42945490376877	5.28989801162572	-13.0235857780607	2.03769527571278	12.4511772349638	1.28532606860414	13.2293845131582
150	3.16966726689701	2.527863638258	3.28791049042275	4.10300151958084	4.06148724495197	2.46698652853001	3.90043864009862	4.98142474686762	4.02219946382773	4.51710272429634	4.37500938228636	3.02868812495084	6.9550563142194	3.96720639835709	1.01158314451416	2.16761331963151	7	1.08888306997277	7	4.27152945211334	1.21379119613064	7	4.99107832555928	2.56842753674279	-6.51388186999682	15.1613353483329	1.38775394056922	0.137048714180272	7.78572531165754	6.91353071319722	5.02981228565094	2.22872797118137	-1.10232437175041	9.70859431963412	-0.608378689808124	1.77215600254424	1.59717783847511	11.8158178828177	-1.28914419781741	3.63947584015899	-2.68984676851317	-6.404929075267	1.52694699752918	2.42196942926615	11.0451196131592	-3.0710865441604	2.61240771779044	5.4941106494169	11.8678515844042
151	4.06295315397085	3.35642758191089	1.55634938542665	5.86442664061598	6.50850337562674	3.09588912020581	1.66421160410849	5.35797866776782	1	5.25789671123798	1.00902843033115	4.16355123527989	1.79042528461597	5.48407978023174	3.74476870969009	5.89737710379546	5.19113864885432	7	2.09840151862463	1	6.05372263452101	6.28834724327126	2.66030900706185	1.55121849824162	-3.35451522855185	13.9077851865298	-2.03383775808394	2.28532333482388	1.58080267583071	9.32512008859274	1.60420421403984	4.2116456414358	-3.29552435642945	14.9482749470164	-1.52935705435387	6.86408240315422	5.63509432006159	10.2050794658494	-2.78711305328686	2.6029381859174	-3.88197799634605	-1.52691189456091	0.689236225252576	6.21278367275263	8.68448409879781	-4.65939360401577	1.73649758028838	-2.12918479993814	9.24186405642305
152	1	4.22523752682984	1	4.50618590940839	4.81141445981789	6.25770039389762	1.40481417851261	7	5.41815880526528	4.16884066938795	3.40709915508116	3.79917769740099	4.44852594702793	6.47761315144934	2.8030083226292	5.28346835361331	5.42592680346492	2.52232542794869	4.66685656941591	1	3.95986144411504	3.61185445103725	3.40905354507883	2.44217625781722	-3.54264721874009	10.8820832573312	0.435572715397849	7.45840912595363	4.12248694464433	6.70045682263724	-0.752279506183608	8.63394968431387	-9.09022140587416	10.3670730842444	-2.70731736265305	4.70884507180165	0.122179317223736	11.1940426254336	-2.67932591962847	3.83804214349698	-7.02649739266509	-4.98547040379985	-1.05855835167681	6.487643944787	-13.9245439073245	-1.94117210619291	11.3460003744788	0.594955235884309	11.1778379068802
153	1.23373007395958	3.0119718116973	1.85535201436018	6.50534069391225	6.13973524944933	7	2.25742716233054	4.64519374638476	5.12080871184425	4.51213939057729	4.50176555399075	4.48268111465774	5.06175692012192	4.11182431441411	2.60763055216397	6.22829091511747	3.81963620588073	6.97668277610769	5.59173643264236	4.5340702277672	1.77809307019234	6.24522567093449	3.74327434035401	1.38512152181877	-2.29736796016641	14.1758457088916	-3.18790168367187	3.85117080038969	8.18033928234655	6.79256804010254	2.18043881386342	5.28112456250756	-3.46990843683797	10.3217330601373	-0.894827094128349	-0.0399937534496265	-0.271953670530975	5.90527448616678	-1.7436585959016	3.64167774045583	-3.87702209273534	-5.97404485515573	2.48255844559729	4.80795854700544	-12.6319422847545	-10.0247843121207	-2.02006094048986	-0.626829105666339	12.0491421227946
154	5.8606633760513	2.24704510891054	1.31589586756185	5.57195675818862	5.89838170970181	6.69439256212659	2.89829793958371	4.02718775771261	1.25296668779471	3.16756148446423	2.38997374590943	3.25024333380465	7	7	1.42918377520226	1.20717931017627	5.50551820261231	5.02666054628451	5.22851628621733	4.11732441297621	1.14490844470967	1.25196618816255	3.21130893877809	4.02909595114359	-0.623526468744439	12.2589155067366	-1.73166890642315	2.40225559604872	-0.230285998647195	6.8848747433144	3.29116577941172	3.58482991198924	-1.87500955116536	10.9826659487804	1.78086533565208	5.75527044514852	4.07011391715651	9.15919219018854	-2.28727864001565	1.48368790959133	-6.81539570579973	-0.260797466475447	2.36214965082589	6.08675974648273	14.0809151903414	4.38103318288129	1.10512965836421	1.63287329555375	7.45843390155148
155	5.98829829124425	4.92846228165745	3.87654432084442	5.7249040231344	3.93092261114766	3.89552342312724	2.76400171831408	6.45092781998577	1.2932631583598	4.95699082180247	3.90827985247385	2.49052214053509	3.02965187092363	5.32831117510383	2.68851014313582	2.30368137885371	3.67525823828428	5.40547427829333	1.09214903099028	7	2.30601243171231	4.97246703653848	3.56352161684023	5.72319444644648	-2.95200267688257	11.4674761179135	-2.43030775445268	1.66511652377613	2.57217434343161	8.82455065873569	2.9443405919255	1.69127524562629	-3.38144755721161	9.70220785650928	-1.99718741771973	7.73880811565012	4.48271504727971	6.02746852632598	0.403465981157388	2.2174026100175	-6.6961834024443	-1.42717515670775	3.09567732705812	5.83288705860647	11.4886934282102	-5.60447208217241	5.26968420538966	5.1584938257636	15.3093720617558
156	5.25666768636156	3.75328093412376	1.87448716636178	5.73413975940369	5.3797466698205	1.59143060379609	1.10483722049309	1.43571555589853	1.54853680541878	4.3748496707362	5.95172571673192	3.0412588676524	1.15595219789766	6.09246416229326	2.0783925680212	1	5.81526757275469	4.58706222571985	3.10032973137489	7	5.66969907052421	4.56100612765116	1.33672866986328	4.51010480115509	-3.31679419842392	14.8835080875973	-6.44643344543827	0.574736108406522	3.96746739578191	7.96396223941044	2.6734025218192	6.42428521467887	-2.20629582486789	16.1123254986989	-3.81195775090329	1.70133235457123	0.278278172802622	6.53732878350524	-3.77640298764843	2.09381554782863	-6.57634584792793	-1.35677033645907	3.28735317339856	2.27643993981361	7.48538812399068	1.87545407968674	-0.728565033729347	3.44508628554945	14.4706155492346
157	6.28989781838697	5.48795658218354	2.59886448695946	6.37866570303858	6.24718616428931	3.5881959473872	6.59334070393574	6.40820888629101	2.48056669789276	4.00990447524292	6.98822732294014	4.86800783704398	3.32995853730633	6.95359721697176	3.20622825735809	4.749664534846	6.17213192047835	1.05913748620819	4.58807571022955	5.22156677892161	4.92324437213183	6.94332791224683	2.20435027665512	3.8503595730762	-1.19381594178682	13.3689175122832	0.807895395971492	2.66228408272112	1.35204297948125	9.83936647230946	3.35828079060296	4.87681011852341	-2.02292347519314	10.317757960304	-3.33191090126562	3.63519356749037	5.5131733188936	8.20503872258344	0.954935962636176	0.214597746949487	-4.92852751214518	-3.49848569913319	3.67539693593486	7.60160829995532	-14.7482930292597	5.0713659940203	3.20401160173532	2.24346832291381	11.7146586079518
158	1.92704018399114	4.71034283035057	2.96612757389292	7	6.92067366801569	4.60203438979103	2.01450172652275	6.3662016789767	1	5.05288377944118	1.84140191392043	1	3.05463221822963	5.78440864951615	2.54630903229879	2.84468106336697	1	2.04533343777869	2.41894394170401	5.68046400499777	1.9463463219272	6.70787922753611	5.19577295537615	2.32348544590415	-2.94886860642555	11.808013978292	-6.89317659462819	3.82037666550863	12.0164768649332	4.66955203359018	5.8645680714512	6.49193542028452	-2.23811111710931	5.90555177534931	-2.68621639567343	-0.085998257837648	1.90102384606713	4.83931105151554	-2.20343031606876	1.20801237296358	-7.97132979830797	-4.73145718802512	3.23244592071355	5.07693836626918	15.5479218209826	-3.63128810183185	0.208171772184226	4.68172314519036	13.546566455844
159	2.18409810024191	5.84116000718353	3.75820924420025	6.90466089495037	3.51241166595953	4.81800830252584	5.72281743356186	5.72336602691525	1.00110207746096	5.31647760913428	6.46223464724044	4.53379930865966	4.58216554639495	6.07740893239971	3.83693255913516	3.88102717006937	2.69333453066268	2.01142981884328	1	7	1.92637375884558	3.86200862199595	1.02051150937264	6.68830875631933	1.25299163551681	4.46903856074935	-5.20060463956951	4.56330481366498	0.630707086133939	6.67959585912158	4.62584852995923	4.90145781585339	-8.97090478474343	13.7746062829982	-9.00142430462441	4.91350226929483	0.874522337097147	10.7444235496415	-0.884967078500835	4.25764369739589	-4.52580070694981	-4.8822266522618	2.69892424912126	5.20924835193842	8.01201796045927	-5.20150906877857	8.30515866393335	0.200409087410761	15.4702485510625
160	2.13145490128702	3.47591738391881	1.10463825534667	5.22329899052989	6.54398162766905	4.59010148381918	2.83652555276758	2.43128095386918	4.56730257905444	1.73856163110987	6.95164365659426	3.91398821875198	6.96131472034256	4.86365309849641	2.04151421604125	3.77739185567135	3.986133918495	2.43013746633167	2.8778296439515	5.35896482098958	3.11676476493911	5.40386209309298	2.97504627037641	0.836277288051973	-2.7510892977418	13.1288687065355	-2.06464924849229	3.10626282060536	8.05812442444794	5.1880799685142	3.39783877837475	5.97750735865635	-3.82221283021997	9.58956808556894	-1.61148509274737	0.101528254459475	-0.368389061795871	6.29155051078156	-2.28041274226814	3.26525462104377	-3.86771952357804	-6.17612271547106	3.22030932332632	6.27066230288928	-13.8295432503249	-3.88347356597139	4.60166453401192	3.29296690706442	3.26676341194177
161	3.25125997522375	5.14221592087496	3.82983119757709	4.59092530081305	3.561500912159	6.82113960916065	4.3324243310086	5.32547581814357	1.53084342627841	5.40698334439595	1	3.47771785273321	5.78528219500955	4.54924214754673	3.03477234981998	2.72249336071614	3.37583490749446	2.26248416919736	2.1954279057845	5.734330932739	5.40259478877073	4.47081248999717	3.03789865747956	7.86220205489889	3.89480991805746	3.09400171445612	-4.84618702777859	5.88736403472464	-0.678763051052744	3.85044747706852	4.6782603005727	5.53974521939715	-7.94015564528599	12.8915102911686	-8.84224339804294	6.26772311809281	0.90895361651322	11.2245634298734	-0.415268960761132	4.0839544409978	-6.15415571285498	-2.79227733520323	3.85624415891525	4.52388046492905	16.6612977788108	0.153922693241059	12.8956067639471	1.40015183068207	8.44392367165492
162	2.9198854058245	5.13325951468903	1.97819694545262	5.34812034810705	4.52424287194651	5.17492781886207	2.36358660988972	6.43473431349563	3.20626104257393	2.40263550111319	4.4773839228793	1	6.47647099070726	5.91426358507239	5.32614949933297	1.5048060395766	7	2.55160702301685	6.98749684390238	5.54495264438702	3.29866902621138	4.08810680118856	1	4.04765488172547	-4.77482725729052	14.3193115165276	-1.46545197670909	3.00863135363299	2.22160819288548	5.8015263059998	4.40710415332116	5.7564600140212	-3.92813795381337	18.0450902849241	-2.1044172369932	0.213672244790013	-0.141136469229438	7.51658722933508	-5.08271062522394	0.129072590968136	-10.1526538440444	-0.784212950204731	1.5871857355281	3.33505016760977	6.43528637183406	0.88144198035218	6.96552297175866	4.38179197363613	12.9540237593901
163	4.57373466197503	6.64239154393017	4.75013663826852	4.45183933873134	5.58825188863499	6.42679690907637	2.54339056971371	4.31745443704784	2.43443330417228	1.58547967908548	6.81204110934954	2.3735546431686	5.62749361008994	5.01273709496446	1	1.67877871132254	5.08579035334378	1.03051579637556	2.74594709620026	6.40940602974337	6.6961069130276	5.34721497274711	1.79199202191608	7.65660441560409	0.00881102243085072	3.84391919174743	-4.09444471815243	2.15996052603965	0.504044790302027	6.38044401874097	9.0357526619496	5.8803467006508	-10.3165171146723	13.2461974746733	-9.15615236347083	6.59520254558241	-1.71840376902973	8.52367850386113	-1.59551173530126	3.97790092073417	-5.98447809420009	-3.17057237597282	2.43488383897369	7.82387278824191	-15.0405132062301	-0.125198265311913	-3.74016760936557	2.90871360724764	5.80933232040424
164	3.05131634255362	1.78057538249514	1.578883989736	4.39968404985031	6.8662500836066	5.98918258394436	1	6.86998319610709	2.04648205565638	4.88920185245544	1.56057217045383	6.37903696994463	5.02071200667023	5.11240987891087	3.90289584920906	2.93049871618291	4.75744819437919	1.99771313627457	2.69722328851265	6.29245698663	2.28357628586142	2.80678985886897	3.56440239227632	3.70035982441729	-5.70212147253665	15.3183723031845	-3.00315572447047	2.24689474757702	7.6358133362516	4.91371276552241	0.781763399582882	0.242347393457067	-2.24825873953236	9.6066552521133	-2.86179771000481	1.26533869452349	4.51339445410841	8.36247975848248	-3.60967498984757	2.67879690770246	-6.33111900675959	-6.92072232942455	3.11339583353791	6.73965933862838	9.30898290078596	0.828019932224874	5.57981088922109	5.94030000030532	12.6021300537448
165	6.83465742317611	4.13905719170749	4.8035409061667	5.64318192549375	3.88281469539118	4.09831341915306	2.73359671841538	6.61359773640729	3.90876889895234	5.61548186778187	2.90507760632242	3.05457708171207	2.10989862898967	4.91332110359919	1.78094440577472	6.79873178966661	4.08470956252924	6.15289657879998	2.77114687242912	7	2.00497238620962	4.95399974349983	5.04585754838774	4.99453825861387	-3.06944751499601	12.1246273837628	-2.47548209187139	0.791223258691468	1.42589964201212	8.92567029461613	2.05641351987668	1.85734369816505	-2.49832558947954	9.74559328628533	-1.80270209510098	6.63208727372885	5.18997940049623	7.11226023752421	1.4089099783341	2.23991983869323	-6.9822390989194	-1.08346154441622	4.09985560572957	6.6635784960846	-13.0981318122805	-4.71514233267815	5.1088816028157	5.69366400425882	15.2399046188046
166	1.74953386521181	1.48428368158198	1.67793812364799	4.16665739140106	5.25873983554252	7	2.29504011955875	3.83843068148906	2.27227019411163	4.68663019714183	1.80022177586478	5.08436806402355	4.42858300178919	7	1.63894242355874	1.40388197435372	6.62656492739261	3.13767131318508	2.61264003129	2.79866681153732	1	3.33562465614664	4.15696899361903	4.94320070117526	-0.679098011192267	11.6011073470113	-1.20767949368925	5.35519364348609	6.67788514236029	7.66203870475277	3.43539362071073	8.80883971070625	-9.21811326221267	10.6084660065918	-4.78969392843578	3.85478490049088	2.34239407160206	9.76947914360706	-2.80327134179328	4.28084096574733	-7.40240262499829	-4.21978269082932	-1.52173751320415	6.46805552844138	10.9405785898268	-10.5850273938378	10.6643923189905	4.95048442330945	9.07391848492908
167	1	3.92450989651461	1.1658042768562	7	3.86102268365063	4.28234829136901	1.44626339799017	4.56688256336023	3.28180355714267	6.31721092763711	3.89683406289481	1.12296954517606	7	4.97264371841848	1.11344716791464	1.93728349498058	2.3034332099322	3.35249116606685	5.24653339915212	6.5554764397818	3.74909127511782	4.18080521365825	1	6.11065054093245	-3.47050595501022	15.940410353922	-4.83937802783757	1.36844116427804	6.86726371784399	4.9953974119562	2.6399839263471	8.42794596277035	-5.07408016312494	6.82549504429102	-0.852052217292387	1.51186352410085	3.85504667020062	5.1751087467553	-0.603139577629023	0.106828391688941	-8.97611682672512	-3.05834797416367	4.90751524690519	5.78728466317248	-10.81771866021	1.35016065486719	7.91932498430348	0.0969395042065009	10.5600072492131
168	4.22998434238343	5.91994319740197	4.31266685133951	5.66290380329645	4.79251656635546	5.67554866337938	1	3.75602970737659	3.30650227226653	3.82564190421519	3.61924215344158	1	3.69227528110901	4.88884115918253	3.80587209711346	2.54237339425162	2.41431068587331	2.06654002362841	4.84259874690123	6.25338692273169	2.96928080071599	6.14830617061241	2.75992601170647	6.76378025147353	0.171531692442787	3.32988906572222	-3.98115131808504	3.84745151962737	0.77902047032012	5.1144990849624	8.1477722732113	6.91626196333087	-9.32454798207848	12.7412228190006	-7.83183290171582	6.19647105550092	-0.701084419566355	9.5368811252169	-2.90884116987528	2.69546868862879	-5.39140281279574	-3.54488446441016	1.19823548040641	5.85864680884401	14.8653081422404	-6.96147176179256	5.35014774928349	4.40935796363202	10.4763726403602
169	3.91584631667682	5.89499158972517	4.56944354451865	6.35309143416819	3.74976590585323	7	4.63175701751148	6.81667503613848	2.89582314672721	3.18266911315747	1	6.52134036076143	4.5914699780547	3.92465155617186	4.53382232629551	3.59951766834218	4.23169683541014	1	2.9413342015792	6.11883614870657	1.21814345703823	1.8231392328138	2.59476612436175	6.57045279400721	4.35067733120213	2.99970169810581	-5.87391179276715	6.33451637025814	-0.487902651172549	4.30610229943075	2.50847861029421	5.58411112890411	-7.1977574569131	13.6136183409183	-9.47393174464797	6.19258701001557	0.844001455924322	10.980037883689	-0.306405886245961	3.40558102675247	-6.11976384796643	-2.70274115723561	3.76834972236091	4.28676414198441	14.80581057421	-5.39379800668959	7.84109578013484	6.31452598364927	6.03360276371456
170	1	3.82855939145607	1.81564227656931	6.81264910044187	4.65281363840686	4.15211406252651	3.14559177734157	1.16514742952909	1.4608194807471	7	3.28444354661199	3.28058484087561	1.04428327451644	6.89599681779094	4.72352566325348	3.24661541890389	4.74857268646767	3.89945150687215	3.03239265187823	6.70382532958538	6.3481919945185	4.3014508349039	1.14097069373664	4.78654044992047	-4.93176840817915	13.7613681115532	-4.34707510225604	1.67792689712979	8.10348584777184	5.79872969211646	3.04711320088569	7.45926642202421	-3.20763536150497	6.44242626877533	-2.7776676828093	-0.34287609033963	1.97274364542642	5.30342595002832	-0.185615194402793	2.29405984840357	-7.90885759082892	-4.79624341742487	4.30564412216191	3.3989210703536	9.14901653876109	1.79304694390429	0.110819606681041	3.18167978991571	9.11627465293533
171	4.36947264069456	2.82558626097174	1.59176609477175	5.81552474646676	5.96901779894451	1.0683242249673	1	5.88520169664219	1.39519399502437	7	7	2.34190247321882	1.03161630534821	4.69579878797264	2.14173458647137	1	5.60423220378885	4.580368516741	3.20117236202716	7	6.79733846398715	1	1.44418019014109	6.20748604957891	-2.9846318048346	15.4736758924693	-6.19909241346448	1.56899905271418	3.49048472766835	7.65511261094246	3.10645370485011	5.64535076640932	-3.02923001779927	16.3019393997567	-4.16847756456735	1.31255747794965	0.365065768128198	6.64736469735509	-3.29475511277779	0.591574276016699	-6.13938811909882	-1.48513038060588	4.24161265809012	3.08550396694028	6.76677397660897	2.51148172444253	-0.970474533978578	2.3311127999552	14.3315154293409
172	3.29687123591209	5.78112440825834	2.16541712395496	7	6.58311325860236	7	3.864890880093	1.84005372121236	1.44218989240227	6.51567982159647	4.72241483733008	1.65409978891087	2.75127007001853	6.39689297873681	6.62769020840822	1	2.75060618182278	5.40632528245327	1.95359664933059	5.5705511860694	1	4.38029361683552	1.95400538219757	1.82509384094574	-3.59350024682105	13.4096180577667	-2.20239726696457	0.83907241147201	1.97193466335524	5.93323280564655	3.34044042168892	4.94511997788894	-4.10433992886398	19.419985339371	-3.20375806755971	1.97473996149116	2.0138098627576	8.50690230442464	-2.5693592253338	1.26050787750179	-8.40947206930722	-1.66826315628343	3.08281172728284	5.85341833247053	-15.7847557271415	-3.09947580961516	11.7379306697536	3.57816796379733	11.1073412458618
173	3.53339261080774	6.016559284345	2.12963249062394	4.81077529901531	5.9064813942409	3.71681816927061	1.48811332222442	2.46456403443368	1	1.7683568582301	4.22631639945437	1.12989841962139	5.07022479715976	2.5067256137217	6.23336927727297	2.84025033171704	7	1.93850676334693	4.27195305581791	5.27946312005824	1	6.58605210747403	1	4.99617880354564	-6.07508526459137	13.9150162567137	-1.50171969263183	0.828938114887372	1.84601991406052	6.64627018517008	3.99733904247696	4.93231708372982	-4.73430766999894	19.9698336995869	-2.39124567839387	1.17289502841153	-0.38617237680829	8.91048523616774	-5.05159946584936	0.514579406916921	-10.8495123242323	-2.00711960402801	2.74979616686627	5.50616608649022	-15.1833328264801	-1.95715023211647	-2.1624972910458	0.664365002723273	11.6026629067376
174	2.35285667067535	4.39804669959568	1.71525293067317	5.44343694821173	2.68448803993026	7	1.25505278926563	4.46481970207983	3.10500101991924	4.98507300778894	1.98362972266609	3.6000574083979	4.84683397495261	6.02085542862862	5.26522262141344	2.86124319579957	3.64719541115564	5.50914194364878	2.55965923222207	1.11784076885674	1.52677424407914	3.4453816533939	2.2906752487308	3.90527113300461	-3.82535183314547	11.1599389464314	-0.0224416241355501	5.9807378606433	5.09370925353303	7.93917698952862	-0.104816544374046	9.06955603285627	-7.52595502512168	10.3258583153331	-3.04009897389765	4.67761867569128	1.24990577203574	11.8775085443866	-1.99239008257769	4.65261927088839	-6.56245996929956	-5.14668315627945	0.215668467918116	4.41398578608966	-13.09299940547	9.37191949846005	5.25068306787981	1.30969353145972	11.2729218883899
175	1	5.0801285965355	1.32712016257898	6.37239566650453	6.79180715405433	6.02112601959948	4.1111172750801	2.21756367829681	1.75868304042997	3.46640556798828	5.02325212344588	2.74606855684969	5.59575734732481	5.17191915456164	7	1.63735660038746	2.13161485968114	6.37873783540127	5.58346809915795	4.93705897883014	4.70642138189167	6.17068118499435	1	1.28013775730852	-3.36933337449942	13.7568996947504	-5.83681686299454	4.79647557642118	8.66235619579363	2.63744255980172	5.45984849799564	7.39750020839395	-1.90754604769345	6.18344142866335	-1.37468716384019	-1.56623935696416	2.87919116227714	5.29407811774907	-0.43969395261648	0.954099429924754	-7.17885102965101	-1.71986235716597	2.95484516936181	6.50248866629122	9.69388987490441	-4.37664725794048	0.0104769495273253	2.14292159593875	10.1724325342467
176	1.66535349823683	3.54374312917375	2.65598838237762	4.8679798605162	3.20620673875373	3.24421708281376	2.23419011887986	2.89583743270041	1	4.65538326887699	5.40598960690754	2.52731869750514	1.58392657086874	5.42829354231545	6.41970652823038	1.46992468697772	6.24129606904792	1	1.7983155546548	6.75407389947783	4.19803870189486	4.43663867149989	2.59543345124734	4.68238062957187	-3.08002407348586	13.4189578096343	-5.20920626210138	1.97853457170517	6.52152392324837	4.42284014757949	1.80323770225909	7.2950975141217	-2.99400647051306	8.76452181559226	-3.36665041914228	0.36528930994703	4.72791248500764	6.44462984445178	0.216971407446614	0.0412427720487601	-7.37675787682553	-3.91103626017067	5.78088062062924	7.47102153270794	9.04381113811474	-2.17076179821754	6.99936152651479	1.84672596088629	10.5979380454742
177	1.6110386534292	4.03856696027418	2.01214745484617	6.57291482688564	4.81177551339105	4.62652171371936	2.11027217081853	6.93986242730112	1.81882279950244	5.65966726272033	5.70749646180696	1	6.41667641174412	4.70585381320516	1	1.25179739678078	2.84043215177352	3.25046328426515	3.72810803814027	6.79734410414252	3.98221649453984	3.9813897106022	1	3.99577437473666	-3.89369949812047	14.1681420099587	-5.05970129754577	0.751280491492825	6.82721809308909	5.13717917922756	2.11560293286808	8.30593417346474	-5.07602237692898	7.79871695035141	-1.32085600517476	1.64996056646869	4.95551341010159	5.47173331213556	-0.689754954088071	0.495075055674604	-9.15112729714898	-3.89158280799519	5.93057735281082	6.7826351974142	-10.9939529236928	0.72020613544413	7.40516524313936	-0.00118226540790009	13.1865291404261
178	3.09535635159674	3.89304422122462	5.39773753385585	6.02334842516914	7	6.42125796765433	1.41981221342027	4.66119800243063	1.98816449866467	4.65613009441587	3.4791959924685	4.42393620252741	3.23394295315008	5.62321178239998	3.93712195120089	6.36282029488874	6.17797344862303	3.57394532017181	1	7	3.99713364524674	5.1430353513853	6.38153005852194	4.15348665991634	1.21015830821757	7.48115412640954	-0.244933601875505	2.06911065146254	0.703993140346473	3.02314398070997	5.80054061025506	7.38507466349663	-8.41768520346435	9.86838002082214	-4.70739995052718	-0.681655363898304	-0.507163194055801	11.2860921780526	-2.51214745105463	0.933718186963995	-2.79088607604173	-4.85076957050592	6.00123928124557	3.61102066483783	-14.013123042248	-2.17953664272143	6.13971217260089	2.21658458510859	13.9685801706237
179	2.12700518534226	1.61256460700354	1.87828469463919	3.83225853039274	6.63834580808995	3.61377910154787	1.72930888287948	4.46745982867208	4.79854230075473	6.40820815084775	6.53485196863971	3.84594314704875	7	6.48103209538173	3.72074996136601	2.88701487354771	2.27816025443898	6.93697057045809	2.10179278509741	4.51968563512597	2.54448165112348	5.20767262268003	1.3386354891821	5.02041321545507	-3.29028302563031	10.9636008491046	1.50106713913019	8.09878193063747	5.08799917709234	6.92440130236264	0.912091697239729	8.19406119653033	-9.09015499714422	10.2864616042558	-4.92118963510466	5.25027715577287	-0.665704698634575	10.637390324615	-5.13922604547141	3.14501282910625	-8.7539801630315	-3.48145278328348	-2.54283784927856	3.00863310586972	-13.7708787595361	-5.7644024890189	7.07620588747062	1.21971113739428	12.955135733337
180	2.45786228354247	2.83500185006324	1.80629491891391	3.78696492096427	6.26598946069415	5.89347955439571	2.47977646488631	6.69293215978569	4.46077148838815	4.78136718106436	2.15665502399015	2.89841521842864	7	6.34448615101851	2.60190871890991	3.07984222081447	3.59539131926225	6.91459307617991	1	5.10731313050269	1.46359612043897	5.0837715488433	1.48298681536321	4.40593805390801	-2.18106682768281	11.9871423237111	0.614263438547601	8.07553123029406	6.0505657134968	7.49480945434234	1.29703512107761	7.5375832621248	-8.43264832652644	11.4371548622734	-4.92538424025895	4.67009709790634	-0.765845976188651	10.1218538917645	-4.60747809971198	2.37039882319369	-8.79921821219829	-2.95920529233585	-3.29673598975934	3.69164963963994	-13.5793829317234	-1.11382236561062	7.75063319433221	0.929863300385339	11.4404877039554
181	1.37137875084932	1.86845951134885	1	3.8791500474089	4.30540808080887	3.2232024343378	3.09053139488588	4.09766051251428	2.2822487583237	5.1064961313551	2.11522917129276	3.07226393781515	4.78166632505032	7	1.03773760044832	4.5656280960959	5.30855384510937	3.1004139437625	1.97449559253731	3.44319881865582	1.28966101559579	7	6.20818370074959	4.03534143221982	-1.08708565639669	12.0691515771322	-0.816037775663498	4.83887544488024	7.28362762193262	7.2679810211701	2.50962708871629	8.93424364657118	-9.87391319740557	10.4162034755706	-5.26256790777886	3.99827931246718	1.263507754153	9.68637606346652	-2.02958483372911	4.48082001865257	-6.9103900675429	-3.72056054101396	-0.938808855757242	4.0893102007494	13.3261397000597	-8.47767986935131	7.34458867852512	2.58254910327477	8.10523994731207
182	1.09238838055997	1.36539449134589	4.08020931492802	5.38583446659339	7	6.48416970585382	3.32592794237797	5.11054008125666	4.7226904212837	3.37469776791218	4.44593949580652	3.76851690567929	5.05651565700125	6.1047235625366	2.28053813915846	1	3.91219675376354	1	3.75325027943983	5.72754780373418	2.16260574724546	5.53409348191815	3.84147719782166	6.61409016093111	-2.97935394174597	12.4428363016091	1.77853858131591	6.65917245548988	5.47515314716352	6.51621637791635	1.90810395577834	7.66914983207837	-7.13466694987307	11.4412300217241	-6.00671561931424	4.05320277711593	-0.427866333962513	10.3275805982285	-4.69123146642518	3.26703350242878	-7.3282995561791	-2.78810315179037	-2.74086815163417	7.76596445271071	8.58993720661681	8.69125424088243	3.6534732284108	-1.54452932692334	14.1344667748986
183	1.87939338524844	5.72905490679185	4.97661479738882	4.24472732673742	6.29201230550585	4.26260856459924	2.46046365449385	2.91955031721704	1.07820760334213	4.22121402541519	3.64115778709722	1.0098261435733	5.18511716719632	6.21636772149464	6.99470106078268	4.65390932288742	3.33777177525772	1.76278308549341	5.8926110195894	6.94821585091074	7	6.34287156030612	1	4.92424849009925	2.29989984133965	7.6365386929811	1.9569928389097	1.67849678049021	3.04883991920669	2.33104146705677	6.84214119046912	8.13303960805199	-5.8583641690367	9.92560909833439	-7.57649632222219	-1.66446725666591	-1.29093849058205	12.010349292837	-1.65335805916404	2.46238841346298	-4.55303771714956	-5.75872137281625	5.28329981896874	2.53293200384612	-9.39453935194653	-1.07754675890265	3.25654289089326	1.96721021528435	8.92220200960607
184	2.56257561605274	4.07217831875847	4.2548790733877	4.99398443713409	6.19812100158691	3.07827576996907	1.60232932921225	4.89033301137177	1.44095930264055	5.51735860966671	5.18719458734156	5.59511847763261	6.18629635920309	6.73458787554132	1.46626882570272	1	2.34738705348285	1.09902247431166	1.97305113406529	1	6.51798069620977	2.79050353125236	1.22444584214631	9.10838418327601	-1.01136287416666	13.0169459602714	-0.296630317986788	0.294163758276764	0.692593032061624	9.2388651336808	1.33433491283546	7.56478995323907	-3.79292854360899	14.8988756983981	-1.22332076314066	1.27721134748457	0.616683107490761	7.15246893857216	-6.2397880928466	3.33969889217383	-6.87600487517516	-0.967020041597334	2.84614158841574	3.94020822538003	-14.3834933185553	-2.94124744244462	12.6489160119694	3.05276957398206	16.1625328792447
185	1	3.92088180832177	4.80519024910927	6.01541201850247	6.98383776607236	1.16580892779977	1	4.06086176800789	1.38784562982955	5.42382422624293	5.08551037683979	4.52537395948393	5.90494853241593	5.76107486901507	1.30852896663106	2.62258218607325	7	1.10624668532935	2.31775800090882	5.99670713545568	4.3463477824378	1	7	9.79040200823174	-1.22351731705827	13.2351658924798	-0.943911528275857	0.77251649425395	1.34889183931726	10.9359046747709	2.4490226917747	6.48500434698184	-4.22263477309018	14.9542990248158	-0.9184168507042	1.22951578479478	0.564216542289912	6.49367583376091	-6.46564467345835	4.0602633146918	-6.72688312567139	-1.51204212199457	2.41659671851927	3.75278146209845	-14.5045592589328	-3.41110764409834	12.6392400593687	4.48056299450119	11.7888849685932
186	2.07009965701245	3.54501506011845	1.2375095584106	5.25549387555596	1.66592688209806	5.99106931370615	4.39351937378287	3.2984968923959	1.61383120410526	4.99373393485777	1.71693947497656	3.83292940070141	4.28825166891173	2.22854894111792	1.31991217207441	2.68666162179866	2.99629108215737	1.96761802648905	2.43181584607054	1	2.5880539247414	2.37614593244119	3.33299245416328	3.13895589933717	-2.64193006092765	12.1026239503616	-0.226087879921784	6.0567815690631	5.37443785873412	7.64910996342738	0.321650763726794	8.62327438282389	-7.70017977054009	9.99823076589394	-3.88119847097544	4.89987078479173	-0.832156642491756	11.8441263832176	-2.49992667375753	5.80774827407009	-6.28548841943534	-5.027415993205	-1.23001878198999	5.57725724655328	-12.1763483777154	9.16272646318125	6.8770861314212	3.16764054901574	12.3770205181218
187	2.14704273279403	2.91732329711331	1.23610221365489	4.51836157416655	2.23425809241905	6.82834581022031	1.52633513243024	5.09389611289786	3.82141294175411	1.43481237567351	1	4.41555125610053	4.80158730496513	6.04582480696551	1	3.48304100307948	3.03796610995911	2.17143186268684	4.2375797933842	1	2.83614525723879	3.06311138754732	2.23126333742958	3.1530452145545	-3.91011219842445	11.2677114284509	0.825777802627446	6.251855075079	4.93544066065151	7.68016538118603	0.0947337899939291	9.33848403419209	-8.29851685401732	10.6727180913565	-3.44053330671274	4.56242495772744	0.420014988476689	11.5504640050536	-2.4139873224225	4.7262559696739	-7.46947753123974	-3.08398058962673	-0.728654308444695	6.24184130512235	-12.6246666857948	8.46698710323898	4.52002446302772	-0.491297949430213	11.2658991972123
188	3.22833746694623	5.13403204284429	4.5142210348515	5.30668607013753	4.71691474995204	5.26117012929106	2.70772546431035	2.10813065171223	5.35683845285992	3.47078541808259	7	1.03284171324554	6.36120588016476	7	4.00759698303586	3.09979490186092	1.6373633928301	1.00981481917244	4.77801669896052	7	3.39911921021621	7	2.98250951911969	6.58419681247493	0.522520062316291	3.56033683717214	-4.49898761839033	3.45048585962663	0.413084279191324	4.36940613969941	8.1978719794863	6.93407261997965	-9.40960632095701	13.317785497538	-7.27619422897748	6.16654299364343	-0.638226256174576	8.75545919026285	-2.09307084788372	1.86126505494228	-5.94119347539275	-4.04175418680429	0.596113405818474	7.42143278845373	-14.0526914522251	-15.5596928497807	5.3220699304711	5.07912314964886	6.56421087684965
189	3.77797147016432	4.55647964476727	2.38966052182562	6.87016943355182	3.97983484231881	7	1.23698559055047	4.13486618120778	4.11286198093102	3.16267893261656	7	1.64172666422574	4.44131368321707	5.42827433790463	2.586389779269	2.15594275200792	4.68491971314599	2.01225139440223	3.48963357252508	3.93678795935294	7	7	1	4.17920895815955	-3.71559257890542	14.2843239820128	-4.16559215485491	3.87435176568614	6.78779226039994	2.18200337161579	3.5513893950148	8.13543172880408	-1.80489226381898	5.31271954528006	-3.73694135854481	-0.362735475879332	5.72296411180536	5.83458016832457	-0.256249202771782	-0.0872924818708364	-9.11434794378444	-3.43546685896289	4.31149118474169	6.07067938137196	9.58257308595673	-5.59847476962036	7.29385538277488	2.70590614710063	10.5050227676205
190	1.32253784417145	1.84241011291755	2.21044659493233	2.29567874880057	4.32287871888783	5.14262202866561	3.13849322107166	5.22494771093082	1.96042718953899	2.46508570675811	1.61353371755941	1	5.8214254771716	4.09457405920325	1.18677505534059	3.5827644186989	3.22002437351876	1.17007723571915	5.13148028824427	5.44130848105971	2.39282520093587	3.87650341651644	1.54313721800997	4.49817662808208	-0.253638527584869	9.20663114715967	1.03444157803261	7.36611811376402	1.29872550030851	5.48419116633176	0.694606913909765	7.27060575256071	-1.17896519200123	8.40691290774435	2.8491072731573	6.2513260432342	0.628291420426331	15.1083079788073	-6.2860907501635	1.68505535197308	-9.80445492397083	1.03049857126121	5.48064317017187	2.73850568573677	5.57964940340016	-5.55685488707054	9.15702470812003	6.98461808701447	8.55925481765122
191	5.70072336473006	5.17990719859328	1.40835154350526	5.56372637653784	4.63449416330418	4.36678483406338	1.8063869592434	3.00493164619628	2.79071529027028	3.26386676147856	3.32977477570187	4.37890578201883	5.7437335047904	4.37761033465055	7	6.33799385385997	6.9391084198097	1.6315189537183	3.21096373524873	6.95567437623511	7	5.94489967362365	4.66017692073919	7.73846990587816	-1.28807687519441	12.7070764968995	-1.41137728428908	1.6014165028082	2.06216629680426	9.93860786565909	1.33852205159961	6.23976848407288	-5.08876252543784	10.8546258140206	0.165273262915161	5.8096704533628	4.32860876089393	8.58354627402443	-1.68604428152412	0.0109228418120292	-5.12651684298133	-2.12304383588349	2.33252180698637	3.54382961085439	9.78824725875609	-4.58534909971108	3.50569276541826	2.75706621322992	11.175772378635
192	5.7062794139931	5.57234114735319	5.23245950564411	7	4.78950026290736	5.84371987002187	1.04406474133195	5.70911800916367	1.52056295817166	1.09373520976746	2.34221633069885	3.50050418965658	5.77254137035094	6.25477428154784	1.06595738816693	6.80218053165312	4.04100297120741	2.5068077094448	1.60017809134356	4.70662635299756	2.73077389831837	1.63236873240012	1	6.39779568723769	3.09755328597224	2.86030627880187	-5.55401783230867	3.97845621926247	-8.37825684112771	6.29005333628289	5.24339221120536	4.66511646734132	5.46400411006359	7.29114745736457	4.60568177827853	4.99451346088442	-5.26354399599594	3.74541236937173	-10.7404705863439	1.11287295140092	-8.5843505772396	-2.15420208841065	-2.5373387475862	4.90678411536573	12.090044123961	-1.92570224873076	-0.647748079096093	4.70750184114901	13.1423404838547
[truncated: 74 more columns]
