# Supplementary material for: How Are Mate Preferences Linked with Actual Mate Selection? Tests of Mate Preference Integration Algorithms Using Computer Simulations and Actual Mating Couples
Source: PLoS One. 2016 Jun 8;11(6):e0156078. doi: 10.1371/journal.pone.0156078 (PMC4898694; doi:10.1371/journal.pone.0156078)
Supplement: S1 Data — Newlywed couple and agent-based model data analyzed in Study 2. (ZIP) [file pone.0156078.s001.zip › S9/Euclidean Model Data/Euclidean Couple Population 11202015 0539.csv]

	trait1	trait2	trait3	trait4	trait5	trait6	trait7	trait8	trait9	trait10	trait11	trait12	trait13	trait14	trait15	trait16	trait17	trait18	trait19	trait20	trait21	trait22	trait23	preference1	preference2	preference3	preference4	preference5	preference6	preference7	preference8	preference9	preference10	preference11	preference12	preference13	preference14	preference15	preference16	preference17	preference18	preference19	preference20	preference21	preference22	preference23	preference24	preference25	preference26
1	2.37202186001196	2.61084441116906	7	6.8889818370491	2.79327143017438	1	6.34821863586511	5.13797677216365	1.02180407599302	5.56924082426589	4.95259450774324	1.07646232326342	2.27356433163121	5.2862683375965	5.79442139012221	1	4.6329080311126	3.74740331140907	4.9881388865027	2.13267115714386	1.0763399816856	2.47667646799366	4.78757404559157	5.93023688477598	-3.6919936038548	-5.13906363265098	2.29284530854932	3.9824701479816	4.67468974599088	2.03534120169843	-4.93546507303199	1.71989866404944	-8.2873735042536	-5.8544067099819	-3.03275733324696	2.38947848103581	5.06890657714779	-11.6336972931577	-0.751484956761738	2.23706893087592	10.841425014997	6.10280484830184	-6.43115735328152	1.58725087409784	-6.3567987890293	-5.4057992301132	-5.76133611435118	6.14421123793658	-4.35960599134227
2	1.80814096803751	6.45864209785699	6.90709037161576	5.27170739654377	4.89761662566032	3.6191435137412	5.08353525669605	5.64008106392419	5.37025682979976	3.31059817697292	3.70062631539215	2.68954594939765	4.58801340617286	2.97307710314204	4.56126653449386	2.32347012196718	6.44326593063339	4.32966247071728	5.73750036697621	3.99602045867875	2.76934294774344	4.41223066438349	3.43866878369115	2.09906980037088	0.0114378155860669	5.69235189182071	3.9536678827665	6.25206665097696	9.92356632140086	1.2683457701535	-1.72044834914987	9.09814668872326	-9.67056118815714	5.34628126095865	1.2081320876179	6.22378127164598	-14.258958133097	3.9857729728339	2.32743640771347	2.92456309157765	-8.74063393430166	4.43072239106189	-0.774163993541897	3.25283912955492	-7.74217140061544	-4.00783149243265	-11.6369531862325	7.02834756951582	-4.64554131965406
3	5.17581689523678	1.70847554183158	6.29144351700287	6.32174814826126	4.27438433814472	1.67414333088755	5.75416214230717	1.23177449456487	1.92333006154359	4.22299987193973	6.23834505260835	5.5004981459691	2.23252393761297	7	6.67795803934512	1	7	1	6.10477499500324	2.36047036369323	2.56679690421048	1	1.72739550580332	3.02205055037279	-1.16984632505983	10.3728572271775	4.35011710877966	5.89940801535563	7.53983849926437	1.89565948747387	-0.00660388114966981	7.36198631627081	-7.30264045378733	5.66882084883705	-3.29045862750355	5.97577400447375	-12.7724594042721	8.7072308213682	1.71200560539842	4.5147039292757	0.0986825048717399	1.80673297361902	-1.63575435532665	3.18033081950085	8.09431894969459	14.7669871417377	4.56373473291185	5.34791985698556	-1.97096716055883
4	4.70231009795251	5.48716669186469	5.17242456856343	2.67557159657366	5.0775782354696	4.72019363476692	6.68980684512647	6.1892921726336	4.62764884315236	2.3719836442232	4.82465751082247	6.38996998569328	3.65505698328167	2.38226830497826	4.95143751595031	3.41495541375691	3.98301677211541	5.4147577970313	6.37878345796339	4.12960075278839	2.42444875261559	3.34746446099336	3.46370563180594	5.05741324677384	-2.56720188929485	7.45866096230323	2.41590983391062	4.50404346098284	6.78002382343052	-0.718759828156588	-2.14901274187949	8.41097471925969	-6.81877222735859	4.15159364619924	0.287016063741245	5.24584927096452	-13.1305076683079	1.65222763948082	3.40400167936986	5.00111379001124	-3.92294364822359	5.66660405321936	-0.0892653734870236	3.89408552068171	1.4334133746267	-5.70964562238139	-5.11443691404791	5.24331052768929	-0.16782541784267
5	6.61706675024341	3.20586856585816	2.18463042744641	1.0343982639952	6.56303628766772	3.95594866464678	4.34007846881173	5.97996755700212	5.98542379076091	1.5899344929261	5.23152507464528	6.53815335326296	6.1489833380875	3.95692871417736	4.66950575974046	1.67084247225401	5.395146104256	2.953247085529	4.09836295532878	3.54306447296924	4.82925869706311	1.23142882848776	2.87732994492976	4.32394334724509	-0.518981351978161	7.98455901725922	3.13619993045493	2.63207917328764	2.23643482532848	4.79204825289372	4.5241466644841	2.86252269051384	-3.73307432927281	-6.05321391264553	1.71876939956304	2.57832437691762	-11.1840560410271	-0.684279488905986	-5.34289753121422	2.42104681996299	-1.5564247374318	9.07586220745094	-10.9477157934007	4.2065642377569	0.863799876351412	-7.96086164916262	-16.7619329541249	7.38099142388744	-4.23749010235588
6	1	1.7896709240462	4.7407992002668	7	2.3694664855522	2.24176991452725	6.33967857801535	4.02107527975812	5.0471272949165	5.44322559603954	4.80003169790796	1.49037800721369	5.18804022994568	3.864976393963	4.13416688886037	1.15534838021306	3.10055149434318	6.32997889671261	6.37409671656691	1.3077133357066	1	1.58148241756489	7	-0.11377543916499	2.37256539822806	9.21035600191217	0.345698439778987	7.0118948798675	6.76059849932486	1.30598780135965	0.338949579102908	4.31793629600877	-6.61750485955592	5.92010777567373	-2.81487708806803	8.00682228244475	-16.1877641378445	1.32491491976475	5.01542065549656	6.72427369689721	-6.12204537381296	4.38036581094886	-0.580124198721604	3.86722759188568	5.54247151745097	6.46158806538865	-6.83190093812301	4.90961823122247	0.094880729482468
7	5.27661295465097	4.01493234694723	4.03288530911899	4.82514362418503	5.58871258576072	2.33482857623979	6.63535776445136	4.89193735090221	6.44584832846143	4.63474982612745	2.94039383496765	1.01427291123399	5.37122503910525	7	6.104758875219	3.17182010327179	5.72326016640071	3.8192369769836	5.47254349739519	2.86895383802191	4.47373106967061	5.41203748043576	7	5.43883569269897	-1.15347940359403	-4.6735948842749	1.25899294908612	4.63887223477448	3.18476518092288	2.5266717632385	-6.90755783690912	3.7853079359356	-7.23883907933298	-2.35266127168056	-1.22440860485066	4.18722805933577	4.61900299545292	-15.8912392614236	-4.45985126467481	-0.387423585254378	12.1714107743842	0.111008402351404	-6.03784335926269	3.26583993058512	-1.05449641673991	6.56990535959176	-2.26148877314438	5.72215291429775	4.09278413731152
8	1	2.48548329901468	3.96336164157361	7	2.00810582126143	1	6.37275009011767	3.56108902916648	4.28529790560976	4.84948877592672	5.66229975780995	1	5.67612350587989	4.52851637709215	3.07972400788546	2.04855972894723	2.25389704089116	6.59807105440171	3.9417444455782	1.71450855931216	3.27075439366002	1.01494199279142	5.18262675192942	0.858896606916334	2.10494641794519	8.18254784283499	0.699684283838667	6.60944914489667	6.15124943443809	1.93287568039354	0.997245915591622	5.23144226528808	-7.05502163080189	6.43557627951312	-2.88547377621163	7.59291864459886	-15.7319718997626	1.28635797066477	4.82410002055436	7.30396245306774	-5.81713346385527	5.3111167130952	-0.592276327905556	4.83556153641197	6.45228196205208	6.51195442574578	-6.31141662106898	6.64053287460875	0.611732107732851
9	6.4483260235046	5.15233898765022	5.16860759851256	2.45108000163142	5.95595402320533	3.49100251466481	4.86408699690614	4.68647008201667	1	4.32136765337799	1.28373279604597	6.79150168877662	2.47312849655631	4.72080441389841	7	4.54896651713597	3.61302292424799	1	4.62225411270567	6.07139820813912	5.02167373569584	1.19430560382511	2.0555806931299	5.94586082796037	0.694638142630575	3.02851409232452	5.78687949810458	4.91421842801716	1.57871736665086	7.48465442343851	9.28843817970277	6.79312180606261	-5.0380987110864	-1.95019962690519	-4.26864827153291	1.0188326874367	-15.4591302757374	5.47964271698579	1.68873494866786	2.18191210911888	-1.01730692996899	7.97486475351544	3.91461949888415	5.56827143199832	10.1571846512966	-2.64824800223505	-10.4945750578001	6.02216152990866	-4.89929362327668
10	5.37191608135967	3.93241214656467	3.51050086330269	1.56873312137959	7	7	4.32655033313227	6.84756828875382	2.58373655358269	2.94634040532132	4.86754343134627	5.60058520444494	3.64313444985583	4.31597575498256	5.81789667441449	1.73741344392829	4.5825737810963	1.57677036434715	2.93432040825031	2.87776550533421	6.27719662617983	1.06920539167614	4.71824980653081	5.54679873370534	-0.761517286848026	8.87678387075978	3.603401843399	2.59228543331318	1.69745600239326	3.65240100713138	5.4064348837465	3.0623222752607	-4.15182922979834	-5.4361085051087	2.45406074885084	3.3403957868112	-11.7612463399358	-1.46132837486539	-3.80504118618098	2.7555519375736	-0.971137723454998	7.79564008755619	-11.5409412048561	3.95064669037459	0.130790261823816	-6.84947515303336	-15.8460984993203	5.44609790959601	1.43414063398425
11	4.59185065825664	1.56898866272416	3.6475966513994	1.56488660192319	1.93462772997848	1.47724234683597	6.47934036747374	5.56141711516103	2.97603316165847	5.11606673397458	4.04289376866873	2.76435220033698	4.95070715890704	2.04213473034655	5.43657247548486	2.93331056822999	6.22360209665239	7	6.6888760576748	2.01663838925739	2.03126009073716	2.90978612209029	7	2.85736408725342	3.90790682630776	6.32072950080655	3.21871202542774	1.26098481062754	2.97741855045838	3.77903547088	5.65389843454355	3.96412782705551	-1.534859775053	-6.49334475438089	-2.98522505149226	7.65385015992053	-10.8006203914666	1.46009093031683	-3.72415135700737	2.95494300473401	-3.09428624850207	6.34337122363219	-9.91758403704995	2.79736351378122	2.16440779201321	5.11857503770085	-7.15195163643109	6.6888910883172	-0.0799098326294362
12	1.34546452194369	2.40178856425262	5.2520085989724	5.05183898930028	2.79046120357049	2.04245781125279	6.1083274672245	6.19267143497056	3.34562177428529	3.66265798749725	1.19849334659131	2.1065810242146	4.43000713616135	2.1688008454913	4.9838459664895	1.94319129734856	3.69761188301615	5.92636682415915	5.20676124854431	1.37753669563931	5.37424731797285	2.68224339642852	5.66593965884006	2.68418026538176	3.1904862172437	9.54786323972938	0.774503295175008	8.30011447498005	7.30882210849538	1.9541917146898	0.406366349952243	4.75079445808231	-7.64137110187041	3.60680209095638	-1.85836378476065	7.57250432881853	-16.8589393379684	1.87650714297438	3.67652218096947	5.37023508842115	-5.52145358221296	4.64009475274171	-0.393267824117432	1.92448921753899	6.53132029163516	10.7862364366131	-6.2261097466247	6.26908277993339	-5.51571739487539
13	2.4605235997174	2.34298678186816	3.36017203168261	5.08155312470003	4.67642075652706	3.36056015417245	4.53137704422409	5.72717511177759	3.07340130950694	2.75578030208797	4.06789699017678	1.05776775069083	7	4.700178464941	3.43346871635784	3.18587875936798	5.90134924896727	6.45681591118131	5.64223628187552	4.38357864392945	1	1.76967479344491	6.33739290310079	0.898719598474542	9.65472083204561	9.29135871581917	4.27236216488177	2.97498677285071	6.75977481027964	-1.24727524579104	-1.38721379906492	-1.47419812617741	-4.98335565136561	-4.10236503839284	-0.851569639925391	7.23299688996379	-13.6607408109265	-2.43177937739789	2.5080931229378	3.55908322630481	-5.89195130827728	3.63748782562237	-2.04165620977571	4.83835157870286	6.67088833735571	-4.6185996654988	-9.79920003386245	3.29790779993549	-6.35924854321004
14	1.6636556607868	3.27355739462241	6.03066947870346	6.65961065591503	2.6159679677099	2.274961139221	7	5.98817662435652	1	3.93203822692731	3.56386401249576	4.11718825095405	1.67830632701954	3.2960593761245	6.02278417069163	5.88524731866673	7	6.28140986503661	5.43983260942847	1.4368931970092	3.52182956970749	4.39643484319408	6.34447258562435	2.32421376786799	0.728487665131956	8.96066627502415	-0.716867912373662	4.58417281162424	4.78572360023903	5.24084784502796	-1.05192933380583	5.89208127407953	-6.4996193092205	2.17658136533495	-0.996545735013085	5.19269065579038	-13.4353119664864	0.703695828361433	4.9888862942079	6.0523746083447	-10.0316166693238	5.35938181783897	0.579617273306869	2.54866825098982	0.105861163807242	-9.11632777816541	1.80582140846553	6.37220403038018	-2.61215048112289
15	1.08565683738701	1.7473657956646	4.07793427369798	6.87342804094272	1	2.66586886057133	6.19700862269414	5.12238342601005	4.11036196394143	5.41165433247192	1.8880446662276	2.61481902279533	6.69744929247252	2.65409698900201	5.45875982895089	1	3.13807416469661	6.2852929877937	6.38920559943779	1.5999996459141	3.450448033265	1.57847291961062	6.12829969433043	2.25362505248808	0.173419118223913	8.65773926703319	0.764165254253992	6.91471702497306	7.18895115465562	1.65689116456806	0.515501500267497	3.76458630146483	-6.6178876969268	5.1712754772431	-2.94218492425207	7.7903606971276	-16.7732820525922	4.33140513321427	5.3286553812694	4.35715533886582	-7.08701014182041	5.52402031207233	-0.571403111438033	4.17514337690906	7.95059464696694	-2.97573159678426	-4.68906903534416	7.02987257931155	2.58153172210458
16	3.53241532715311	3.71833125289014	5.97362193179358	5.67452793453481	5.92474619085122	3.01854883392506	4.57087233605895	4.91789709679055	3.30904339197506	2.38113312610819	7	3.45378560767016	2.46416070703716	7	3.8115495891473	1.59264704374605	6.74839181518431	1.67219418465507	6.11342737278194	2.44339385147564	4.31906508050994	2.46676302813855	5.33589008936211	3.11257092136873	-1.36990152479735	7.127357117228	3.95427361414752	5.87654647165723	5.83829513631188	-0.00143803987243946	-2.28513899906545	8.67152383032403	-6.63542271389998	3.05894377518609	-1.11732102735614	5.78683239665228	-14.09908603303	4.40691026471698	6.09264162706828	6.62624035264249	-6.40480741848609	5.41957194982771	-2.29713160085662	4.99623816915682	-1.65864260197247	13.2125856331808	-15.8274778601226	7.2568299103032	-6.20679148992039
17	3.47774691854946	1	4.35667534968634	6.34814634416364	2.62711520391638	1.62696878700357	4.01136750654235	3.43536832989089	5.20395669734057	2.92584868690977	1	1.07936804310469	6.38135106561091	2.86877496478498	4.20906579876189	2.65134195153129	4.41723692568492	7	5.65498861946719	2.74805777389356	3.55142939989945	2.44331198474422	5.24602712808751	2.21728773802811	-4.3320335300165	10.6650754665964	2.46888659356395	7.60409473304417	7.35389536188981	2.36539153645564	-2.45397830281001	9.88254502611569	-7.46538361875139	3.44049322315175	-1.16307430222817	8.14071404669316	-14.2940697846803	6.83674804266987	-0.55004219072708	4.3217212553087	-2.84079785367451	5.46375883187775	0.261476380804569	3.15897776598637	5.66892032698696	6.84652868322617	-4.98276934800262	9.25958156601518	-3.73833225490476
18	3.46068420370884	1.00588253910469	5.48050947701364	5.98686570951315	2.01628447860567	4.21678576499454	7	6.74651278942063	2.87973140051686	1	3.83313460997059	5.86134089503931	5.12849001848355	6.04013606944814	6.35646192002377	3.81545467782404	5.74838161001588	5.26910579504145	4.41253448835166	6.04931158046022	1	1.11155370457667	3.25046152334263	3.2675471085619	0.917791400354466	9.19641900955985	0.547388414099168	4.90767934398748	6.78267374133712	3.33975232637809	-0.976633970352032	7.9851778629825	-5.89534038948539	1.4854681370627	-1.35573044082187	4.69328479803035	-14.095670687441	0.82182282126778	3.94880290134545	7.58988239460051	-7.3292347542867	4.4829285159804	-1.31772217606974	2.45713296588968	-7.65803150088374	6.45836020177747	-6.51944729572405	4.28241783950482	-4.8483832471938
19	3.33948554857807	3.22906651283202	5.91004712263839	6.20452406674403	2.52974699131603	1	6.40713682249162	1.43539101977703	1.18459524162043	3.06164219665295	5.74681637552692	3.00172369577763	2.36790598496061	3.17451485109914	5.61562824010038	2.83009647779772	6.73444445527934	3.96192652573292	5.7228884216076	5.49304052756789	3.14102122507029	3.01185138459011	2.70773820174933	5.71970526795273	-3.96562871997566	-7.97887257327679	2.1972556893314	4.30050852059329	4.9011984664113	3.19846777447442	-5.78538339393479	0.380940407396271	-7.49446818574844	-5.2615246587404	-1.85328279501773	3.77305194250872	5.2032690191938	-10.8134686608757	-2.79773320625357	1.09987919910286	9.19340364188674	6.04708390448094	-6.91882908121426	4.56658143951966	0.0872918095212945	-4.85659140662713	-4.89900583507673	5.86709775977102	-4.912741137553
20	1.236476796644	6.00625798329743	6.8562437894968	4.73535011465256	4.13777275431044	2.38620192341349	3.92472328830919	2.79106587014529	4.48864896916062	5.66421803959624	6.50742168419202	1.79367093520772	4.53723844379929	5.55724715046426	5.59525927576211	2.79864985423289	2.84982960193519	6.03977255148841	4.05301759297206	4.78026368923862	2.11244907122742	2.20344372771828	1.24022234849655	4.99609836983775	1.33679848005434	5.83098474004705	3.68996417144228	5.13292894465732	9.18068207510567	0.823599863964467	0.347120771750365	9.08028939791162	-9.99633447541186	5.16516626228581	3.44275723247758	6.89863255866879	-12.7831754606649	3.88909790422322	1.06458692040915	4.09672095136985	-7.21950381401593	4.44772553878691	0.317169041485066	1.89433517132393	2.96808486371028	7.75061461474455	-7.34639662572067	6.38759802597953	-3.2041877144048
21	2.24980745815859	1	6.61960455799054	3.78045978222795	4.54163114666183	2.70876874306505	6.43658198631257	4.90017359190877	6.47952571416389	2.48522514633793	3.23461952135598	3.04664839862253	4.69152457799921	1.82867213856138	5.64872445506833	5.53927093749458	5.6407175307538	6.32536388444956	4.03854606386124	2.14412293863975	2.64620533449006	1.78911512002546	6.33100871646693	0.874350415889359	2.45720479164603	2.2459737915334	4.65928693199798	3.86772483210937	-2.93965485901694	2.665408782466	5.62264686848012	3.55588161046053	-7.91654435924235	-6.46455362250609	-7.90444473476616	4.13787863024989	-7.14008883091761	6.55816276707332	-1.11309521789338	2.70304341884576	2.05514863942703	2.47216699567851	-9.48966005381319	1.50816008166879	11.5100483734626	9.86013122266033	-14.9291178330928	0.120989573427299	-6.47710754258841
22	2.26704088955937	5.30727998999143	3.0442198830281	4.77752447624222	4.90171264417498	2.85944400128181	5.97803208787163	2.38561191851953	1.9763810837342	6.93080610424596	1	4.10506669903502	6.07765026769938	6.64002969560806	7	3.37533130863928	6.57101287770027	2.92830696810879	3.80586896112506	1.38053308985173	2.56300762325735	4.19441634447814	6.64377805195809	-0.273094749979005	10.062213997378	5.59018392340247	1.85716092232399	0.588057615432511	4.53750915861333	-2.11931594492515	1.46579538398585	1.2864985608523	-6.97000793709808	-5.42290498815045	2.87129296663101	6.27539361206564	-12.3170641614461	-2.75990978734834	3.14116820031178	3.79534345712296	-5.24524719724095	4.01462701163864	-2.96918436475508	2.93560813095306	10.4546068757356	-2.45778885541872	-9.07298308370661	6.14432614323587	-5.2173995568152
23	1.23489015332825	2.55166789495832	5.24524238165656	5.37576492467765	2.08148788062383	2.42605989110687	6.24419147502134	4.72298818332225	4.12524806540006	4.66578633933804	6.99299619052239	3.07258595906023	5.92169454632414	2.92987020213989	4.52220798390504	1.780417209714	4.08805142108146	7	3.86058766434354	1.63410570781763	5.6086122145459	2.64993517747649	6.10015808540097	1.85053904069127	1.87910391365976	9.7963334091982	1.68318228062248	8.43825556636252	6.69563404819919	2.16156805960274	-0.909347647934725	5.51460237646389	-7.0598759533089	3.26334582906168	-2.79196472412281	9.04544724293944	-14.8327624659917	2.69632368287468	3.34047590563479	5.09805470735007	-5.78313800104952	5.27337112696604	-0.537364383308292	3.74317521700346	7.99310653972672	10.4695486584349	-4.66111329892228	8.01148934999566	-3.48985987388892
24	2.57899563101776	3.16597748015052	3.8821261106293	5.17648391293729	5.44222721211335	3.15326455672562	6.07892316301411	1.796295282758	4.52239689541072	5.56411499758887	5.32997197764343	5.14478448284984	5.8555592561901	2.37467855044654	6.68758075936381	3.65211434355107	6.61334809197556	4.49969756277514	5.09517769573326	6.95804812533381	1.50758231622614	2.60091785667315	2.57147168152762	2.14638593150108	-0.228577186127179	9.62840172360436	1.93852126672318	4.11058515811396	5.36965843117512	-1.48479251693067	-1.73026267218974	6.38158136894469	-6.76171617090659	8.24093153768544	-4.61626029458207	8.09987590771148	-15.9309438717543	2.84557024538061	4.43407759634664	3.87010912181528	-3.6566467336701	5.70788267540983	-0.5896555906568	0.89145055783719	-3.4761564652551	-4.95147538569342	-6.03471833511588	5.37593781881693	-3.71990259113515
25	2.08938807311337	3.91343704146144	6.54368814745973	7	5.55565577693672	5.52468457913509	3.35584927486991	7	3.81149917514155	2.62301924583363	5.69923448146734	5.86945014754013	6.57743690126722	7	4.69531097440885	4.62850429404827	4.32362126502529	1	4.27546319410145	2.04912681681507	4.33301135281692	2.73902497679963	5.98230353987844	6.61676801979241	2.66750952611183	4.82261326649778	2.76003685429513	4.85235741686537	1.81350928442864	1.62513832900392	10.6531710837655	3.65508684809356	-3.42944386456649	-5.27992308353417	-5.40454805078566	-0.648484605241752	-19.7321116208068	7.75482731029262	3.84999549530927	7.09886129031019	2.62911039981393	5.60686134558528	4.58994048252217	2.96761281318948	6.7946295754809	-8.03304457007281	-7.38779836414484	5.75128334673837	-8.30120258107817
26	5.65145061735515	5.63082024714516	6.06118592593174	2.82630244292461	4.22042076344095	3.76585931955138	6.46168796314782	6.61794477887277	2.74813073642948	3.41772757583498	5.39908399146677	7	5.92821983075723	5.74386042695002	5.70762467948411	3.90564572684854	3.86200938447052	5.56808931591138	5.95667290994765	3.26210212923448	4.81065660097279	2.14898586481795	2.65378437807759	4.31903420292725	-2.44285587108127	7.58678255522879	2.41299211364694	5.7520479977576	7.89612588789992	1.51776409161167	-2.16085453850092	8.15308022409382	-7.58550825507296	4.38428786825889	-0.855558876339775	6.04903199545708	-12.813337414902	2.78730270077204	3.08627452843897	5.2888372178668	-4.05517786816395	5.54860280434928	-0.352581020043987	3.60685808574985	0.933955845203142	-4.37065210413993	-5.90004056768803	7.11397204216781	3.74317368820902
27	2.96094189341526	1.21576229831023	7	6.36613467581383	6.12115499522316	2.94097022424828	6.7826213547579	3.50180145380218	4.09884296795482	2.80957876507603	1.82759224786366	3.72413777126496	5.00691629129436	5.36235593344953	4.71563472544341	4.18089136714092	4.67346366961572	1.00170724452251	4.73266199212039	4.56415468344619	5.32277369348356	5.14277435468363	5.26473726780982	6.53889962079621	-3.49449175102082	-4.8191875892668	2.24601237525753	4.58610787610928	6.39342387884358	4.59351855333811	-5.97565464506073	0.796558606333583	-8.67622451462002	-3.93590005931051	-1.05199889742282	3.47019910711696	1.90735129224651	-13.2968499288896	-1.2278849078292	0.803222757356686	11.3794757518391	5.86222740011445	-9.02609592879201	5.10272847877275	5.28887626170195	-3.32066968433216	-14.8011463232214	4.72153104662149	-1.21900739052215
28	2.62078118367507	1.23121449943887	5.69832650712591	3.80875174182796	4.97247519433261	5.08773105773255	4.04969642930552	6.39348958290469	1.64485930471228	6.35248658540843	2.51511731344004	2.93166161519214	5.5123050952225	5.24474043113471	3.6031311445784	3.21577402718979	6.39649865091296	6.34832575699603	6.15710947409745	1	3.99827042118439	2.41390754944895	6.87593893725775	-2.36652999895986	4.77519386533119	10.3331871847682	3.93572224248379	-0.536688787645462	5.65672839117324	0.634938951734533	0.264457256499138	4.37689833257973	-7.76040369954038	-4.76899986375994	-1.81276798719534	9.47646567967202	-9.11037685019164	-0.404169809897839	2.2686027251205	4.00069788462915	-4.44508212252773	5.15214327001859	-4.64308706369876	0.999794718803911	-0.887086733847567	-2.44461505504206	-15.4986575263134	8.38081122957225	-6.82969736099973
29	1.67143634833479	2.71473690493847	6.41937367988495	7	3.16262355341185	5.45001787087907	5.63983573813534	2.29043929970925	5.76253496102227	4.37359242119516	1.72839276314446	6.28473596557371	1.90707462499038	4.98644842155726	6.6808220895686	2.22855350653897	6.06793776677072	4.63312711718846	6.42271581278449	1.65907279274077	4.10757674667129	1.62985611204386	3.10703471387653	3.47157821815106	0.517123452140683	5.24201659477509	2.70695222232105	4.83421168791006	1.82567430005037	0.416285090031584	8.13019517394239	3.81750845762942	-3.80926464498718	-7.07079704724119	-4.01711823840799	2.08276929603083	-15.9431004483594	7.08505599299617	4.85184390543003	4.67638970513281	0.246035162035264	3.77158731926155	4.98069316621744	1.35651797133726	0.20488328193543	12.2636226919045	-2.51568714759469	5.27995878600044	-3.26676673702476
30	1	5.86840114908792	7	7	4.21825729145822	4.35118655830599	5.47983802315787	4.68653686194838	5.3350105961703	2.03046492673641	6.29877295089964	3.85714304934123	5.58817619396765	1.00843226363597	4.50243378349908	3.0312370278579	6.96516882849345	7	3.58427548254757	4.58842302491546	2.47962405940298	3.49947324890388	3.8293519732207	2.08104770565466	-0.412932788164661	6.09937881647898	4.22238332198998	5.72671533524201	9.75116336533337	1.10128689532331	-2.76163019577853	9.26788081135071	-9.48710844529417	5.13191657878698	1.23261318257303	6.99823866157732	-13.8877328870589	3.97875720698935	1.88907172064571	3.32393419576021	-8.51794457555733	4.88285955463456	-2.88596271927592	2.82077374001268	-6.68556848596706	-3.81010420965653	-12.4334587134195	7.72336232788218	-7.2067974103889
31	7	1.2091274434703	4.61443940081262	1.42265563405785	2.47028172377739	1.07277667428682	7	6.52437475717621	2.51612849614799	6.66463105172266	1.01871772437931	2.82167279653244	6.59656708973941	6.89384668047086	6.19056950520447	3.54866743769041	5.2189250213095	3.85032669038795	6.1348508814703	3.59562778370411	5.19250405143344	4.29884162720342	3.87986109959914	3.37065346984092	2.51790719852682	2.17932294112156	5.37346425630221	3.65818292573413	1.79329983097976	0.0226534895130474	1.97945616041494	0.211937289479464	-8.58480093596276	-7.0279690792239	-6.79686054712973	5.35977982218044	-7.56476966785299	3.10386622204168	0.512815803825757	3.71946086618744	1.55467888894009	4.11575498154707	-7.54097864800023	3.08001116712494	-2.06143840932978	6.83811884184095	-15.8776849985197	7.00810848242083	3.86421383665685
32	6.10180799092545	1.40273341214992	4.06281807474413	3.55370804422336	3.72883826941112	2.87377840726148	3.10990156062952	1.79738409221439	1.47311274946258	6.68883516073381	2.32035873475352	3.2584562175031	4.88020477209014	5.43247990612371	7	1	4.26747886527469	1	5.78689618934937	1.26431174022959	2.04629681250013	1.92118488431487	1.70113279875056	4.87787552570392	-2.18713626740185	14.7566153167642	1.56783628453208	4.24779654792498	9.7542523505238	-0.511306518796642	-1.78395576213352	8.61213926801629	-6.77882643630082	3.39115332389697	-5.63129572494561	6.05123058674021	-13.6639158194558	8.61117928278823	1.11428730803045	5.17020183421086	-2.88878746205015	4.73602602104103	2.65729385519625	4.73379903429708	-1.79941919138698	-4.70169482942655	-4.53923107246081	1.43803959353858	-3.45045129156383
33	4.79928825623838	4.83540016083531	6.11292342288377	5.94332082697996	5.88085961099809	5.62379446116243	4.99184199295139	7	3.43057800575537	3.27037952517253	2.61509653478176	3.84669152026063	3.73755202055343	6.25147445639873	4.67849709324494	5.29028396046811	3.12063896092236	2.18187025889478	3.11329147164227	5.52589240280962	1.47349234527298	3.0016764370519	6.30037213510619	3.60273494920555	-0.720367796235359	8.23679271867226	3.05036585656288	4.96096023520479	7.99624721257414	0.0625129977229815	-3.12089236388755	7.48061301892424	-8.04280112098427	1.51420175225705	-2.01571608438852	8.19442602933636	-14.0868875218377	2.94733857237521	5.10491358076708	7.55136842329226	-5.26866220838883	4.88619389208764	-1.79406045676974	0.358731617818329	4.88639882885762	-2.95862152599765	-3.53635109679247	6.96027185404138	-4.87536851307192
34	2.27184588099513	3.84202870592067	6.57137081129571	6.09663185938417	2.16412113874288	1.94283087932392	7	4.75067990275304	1	5.36313399360811	3.35284153579429	3.90285478984023	1.58443562075753	3.37029659354601	4.7528790358179	5.17749017777878	5.13760544003247	6.46486684189957	6.06295182846835	2.24340765166201	3.17899930650392	3.22442857981379	6.24753943363921	2.67710253654088	1.58094119392802	8.47329219150015	0.458266165230592	4.63607558633119	4.67393855823789	4.88805147647707	-1.97641781077703	5.70207336263105	-7.89970004221444	3.48821581298298	-1.69759095809952	3.40015874083422	-13.8116349299247	1.42027293146268	4.90513105303926	5.88883406717376	-10.3803041385626	6.46338585071528	-0.271875998678184	2.69038960867742	0.997195420617597	-8.17582490811261	2.03084779329756	5.56520629284068	-1.64744871482157
35	1.7170719283143	1.83952591284043	6.11552547941087	6.4906439073756	3.66390484247727	4.48141734860573	5.82978234578327	1.40415448741985	4.57141437264094	5.06864707714985	4.25810070303601	7	1.07563949102166	6.01195341229479	6.52600379343068	1.22356753117135	5.23232747484575	5.472005817169	4.66692767793611	2.07486464660618	1	1.18151608518365	3.53782032493557	3.99956690195545	1.31759939870147	5.84958236057391	1.40578534003558	3.79543156495318	2.76402777362595	0.246573600322131	8.71973023457588	2.8302098659522	-3.46367925772191	-6.19730748325007	-3.43432615748393	2.2913796608074	-17.2596522077961	7.09350032355604	4.93816962640857	5.38519508740196	-0.255167693368793	3.62126577788996	4.50875007295416	4.40277248289891	-5.10354531468933	8.09606360831052	-15.5547273533315	4.49019041315348	-3.23749319930483
36	3.53796714849041	4.98716850040739	5.05940126226348	2.53359196528454	3.45189558447063	3.14946544136445	5.11432256102159	6.6573073959108	3.52976671868592	5.61562452491495	1	1	1.767333961518	7	4.66842250383325	3.51843200698173	6.53348389715295	3.74169484591085	6.05043627931957	4.25358873373258	3.79134472309697	3.3056106053855	5.42147521207996	5.48130193852059	0.663098446818546	-5.65626703034231	1.45003007133481	5.06287487847541	4.49627089792359	3.48908730478166	-5.6001791220034	1.44800044388924	-5.84249049158997	-3.89225448341954	0.765689576318096	4.68982028460345	3.93817199961205	-15.3706143049405	-2.85179248469845	0.83461204521934	11.8991340983622	1.79131738749293	-7.15381061493747	4.53380421779393	5.46598639651481	-2.64952894582048	-12.1903291338153	6.35179284453708	-2.93892142632179
37	1.75909787366227	5.04433834440607	3.97156911204752	4.35665085293902	6.90109589689352	6.57336307727151	5.85611367681375	2.78891348597129	5.72556044210647	6.94283503105829	3.64391199662097	3.03836625404094	7	5.72367588451706	6.73777993224568	1.90126743128614	6.88714563553176	2.48506606197451	5.15957447146448	6.15154796289405	2.59357613148014	3.72255680442497	6.45664524769136	0.0178209791834968	9.70069455132053	5.2807904869139	1.14059344303235	1.10062897140194	4.88718780371515	-2.64557049968492	0.901211313027075	0.747068656122416	-6.78021894998706	-5.9117862840933	2.95694132812093	5.61290596144936	-12.1069627918518	-2.99632815640105	2.52986674002564	3.79491626934239	-5.37849588568442	3.38548509105769	-2.878421727529	3.40669411869407	9.99500422842344	14.8293973329053	-8.08585540846389	6.27575776844862	-5.90225875065095
38	4.05094470535156	3.00546393861624	5.99289244879991	4.27247729994382	7	3.40148986670573	5.105763364474	2.08710178951472	3.91043835666504	1.83675537392628	2.84490374734158	6.63083025270577	2.21821334640648	2.99724968012458	4.57084208619461	3.23087165053939	6.18204529718625	2.12141870285245	1.49846821276744	2.1791861841251	6.00952278709777	3.64485902977359	2.34531362571466	3.20995384263411	-1.16692802242536	6.45570190726635	4.21770845845576	5.50393318613833	4.40005758920584	0.291190825607288	-2.80448098354496	8.20194907976412	-6.37768846923759	2.64202471906606	0.172960692894941	4.77832737499875	-14.8132951422024	4.70033754294711	4.75037755818142	6.91963578585609	-5.71519596196121	6.35479696340586	-2.15976463619416	5.32131328156508	1.5986452085992	12.8743700000579	-12.1962446677192	6.18992269714342	-6.83811185316961
39	2.68693409477041	5.33290586923794	6.12152237598111	4.37998374352745	4.0540290825787	7	3.84518524406098	2.77614352298954	2.5508798537892	4.15625193564036	5.54254821174111	4.97144520298674	5.26553847292239	3.73933496582848	6.01811044943467	5.52863701073399	6.24294266735281	5.14511070106733	3.60871669870584	1	2.80089412395908	2.58462748326549	1.69335991164293	4.72672898885015	0.451445098513538	5.63507038124121	4.68407891126434	7.51176184579908	10.7493347019556	0.447979631190907	-1.88089555797825	8.91496439529664	-10.5045260101863	5.32274144357542	-1.6649019387495	7.52524548645669	-15.9085838070573	2.19925791279379	0.458469141152014	3.57423678271234	-10.3018380225914	6.4780839109872	-2.31885937061508	2.78070279282639	6.231562577483	8.41963941103104	-7.33268255513976	4.74164311724587	-4.33263385343338
40	1.3418467845766	5.82964210512176	7	7	3.88093667277037	3.38518944953378	6.09477958949901	2.49998587730665	5.50662005853621	5.54570409213303	6.6967127192783	5.51203540992132	6.70764581602265	4.4211467501284	6.16826183220963	3.87059840960534	4.8061077465441	5.56932569196649	4.68790302355181	5.08501471644834	3.9153803122917	2.23079288156158	2.72835126744217	3.88642359990781	-0.690554032368036	3.82420101633138	2.07994086201958	4.18052711576123	10.0842555493314	1.71879317455897	-0.735850197366924	8.95509326264924	-9.52496757469915	5.69822618733179	3.17184876507678	7.26265731554123	-13.6924889752291	4.92011584885487	0.289447668715624	2.79885508444104	-6.47373779863436	4.18848201048666	0.323397078975699	2.43082406666689	3.84335491514459	9.64222070412993	-7.07044460215416	6.99606309203142	-3.87124053601784
41	1.83708322382211	2.82049234823746	7	5.48259208755999	2.90368291833326	1.81370715719141	6.05362522144512	4.99313532563382	5.25318096259586	5.39437561665794	4.72372497572487	5.4555901157842	4.79684619734993	5.87023772253467	5.8836311865017	1	5.06310367047511	5.38147154113826	5.74393170422536	5.23015286486335	4.26645499447266	1.04661813992073	3.23607980314252	5.82295803918468	-4.19419837135885	-7.47427711387037	3.68601477972395	2.75292039108146	4.75318100510662	2.10278863816116	-6.50537388449289	-1.40975125388163	-7.93064856598779	-4.95038476972784	-2.93592434876965	3.19871581421718	3.55939440324602	-10.9743592912293	-2.0391480505013	1.8711025858413	9.24653039489036	6.15956876071583	-6.92632006503874	0.905856876490762	-3.2375752991176	-6.52201962698188	-5.15269300396847	4.38068598705371	-4.80838742100189
42	1.80628960485558	1.92763589458276	7	7	3.35382998219429	2.13950833878403	6.42023173223445	2.94065694283093	2.96426647437851	3.46430056355801	3.30216859891666	6.87115509153678	1.618427803981	6.76414925960718	2.89354769095306	1.50033229965892	6.72836482725759	1	1.45795569540223	1.16447360545555	1	2.66012764008334	3.36105218754038	5.41849804695426	1.38588669079613	5.08345837685689	3.56897180999139	4.53073877022471	1.75989959199472	0.372831748925229	6.81973358831494	1.95192421559539	-3.2784304944581	-6.18288606308901	-3.96586743758026	1.68140120439449	-16.3003121032254	6.43975641796231	4.89602939642199	5.36729764530769	1.46384408654195	5.13074090391837	3.04450731341604	2.65547730732427	-6.09228673404059	5.55441487261087	-2.29226396623031	4.54795890673533	-7.84916526212069
43	1.58437553870663	3.25309863269749	6.90826698670801	6.43598096450935	2.58082241076434	3.35653650531107	3.96786966971193	1.90127216853037	3.03958298807429	4.78335135019957	7	7	3.07130486984975	4.80125833867421	5.78344125228849	2.11108301094713	6.12151212067585	5.00937444319536	6.80195126349615	1.26333236062574	5.48347590921168	3.1303507487403	1	7.62401252733123	0.891701504087622	13.597620936506	3.67696078403112	6.35925863673603	10.0714634617369	3.96267062031082	-1.77397946094183	10.3367406662052	-7.60420851963451	2.84793585382776	-0.890066869908572	3.61461189644026	-10.9474826238475	12.0119298195928	2.86024327266391	3.33031739764394	-1.6810980376555	4.12793669944023	1.75007079039173	4.2460118368372	-1.11519429811296	-3.52201269008853	-16.1993120527416	9.57210406568336	-5.87904901382324
44	2.50915468042104	2.34676548444826	2.54489038744912	6.31798700277545	1.54631840999669	5.44600246289969	6.59689286606734	4.36335213732634	2.7991225589826	3.53434510449152	5.15872066977467	6.58190678676357	1.35296817860885	3.06738281087873	5.60813522834861	3.66952150507753	5.10004042647462	5.61933947403412	5.29741445831242	1.27978306616636	3.66295923859318	2.61057262864969	5.56160361703543	1.89330342101564	1.94150891712221	10.1177208774015	0.731957135361989	5.00595602810133	8.8104748411353	2.6922855100901	0.291017829417891	8.14032920852198	-7.71707109414432	4.40334127247939	-0.246712283870886	7.25080363405936	-16.7744761216356	1.43556343135686	4.75790294089604	4.89337174261448	-7.02848554751757	4.34775288612808	-3.2388036900852	4.73137235651801	7.3185576645702	4.29336371406633	-4.23984944020918	6.68734116628271	-1.73149005130049
45	1.97106834880917	1.02579941754775	4.70862392592435	5.45438449072703	3.37015076730351	1.6382420662157	5.79193941903242	6.38146939753183	1	3.12569062954057	1	1.6030635528335	5.54512849476673	5.60030467114037	4.52341404677378	2.87146268732686	3.2951245529942	3.39722452039518	6.08178854584743	2.83845795226399	3.74210802811828	3.24433979462	6.92208723078048	1.83101943791832	-5.48723281475384	9.83017897984006	1.84414406526223	7.18925640529591	8.89913136503406	1.78329276173605	-2.0553331494276	9.80270928131238	-6.57288967602725	3.07007407430702	-1.22514035362632	8.20235013845885	-13.4519045969699	6.87930784669481	-0.717220216927042	4.35427802214959	-2.61227422001218	5.36610705303601	0.354439214199224	3.50634106793372	1.04542989739644	6.69815659619232	-3.83897110649497	7.64841709005033	-4.39990331672471
46	3.79767751006158	1.28004581488213	6.26969504506923	3.61730861104186	1.25392200225787	3.64321988447431	2.89418737321807	3.977515533025	3.9594225608751	1	1.8158846526147	3.49457172688688	4.65797203808597	4.65436398254521	3.57871115246693	4.51049162291877	4.69038747006379	6.40981800547976	3.15216583401831	1.48770805418043	3.07963623588438	2.65803595030777	5.8883281527955	1.18509573546526	3.08224837609911	1.84426965567135	5.68284285076858	1.58285588986424	-3.51955527938413	3.49817417667259	5.87125379334703	2.73522472857391	-7.8604787147986	-6.99288965517317	-6.4711580829569	3.33443217381108	-8.04514408495738	6.49233593343607	-2.0583703967672	4.0680833862304	0.825137464321629	2.42715209570866	-10.5817550944935	2.22614816727816	3.26384861642116	-4.81754189427901	-4.37168191697718	0.969435699129477	1.96059821066802
47	5.25246054426471	4.69769971046505	6.49735705388577	6.61355399920809	1	1.16328243750603	5.32263061007002	2.59057908772226	4.67061865264473	6.0656289280175	4.76878948079244	4.39567853196559	5.88640323690022	5.32470471304575	7	4.85592025855768	6.73243684881322	5.17911297916593	6.27422782863569	2.80330089180937	1.92753055149466	1	2.47536755491201	1.51260600526961	0.17567830416812	11.7328389198187	-0.922139501767286	7.42735534849717	6.07712390020167	7.36424443547631	-1.10884548458607	9.69557840780874	-5.9685963029015	4.67064772148535	-0.492980215698692	7.17532274672912	-12.7469509663595	8.01562822793059	5.49270254331323	3.5820320468241	-9.9070606804547	4.8011412317398	0.214690071412341	-2.44391057063596	2.13679046819244	-3.77785488641792	2.02121312229376	6.93228170070437	-5.4848770183216
48	3.48814389801235	4.23506906054972	6.64061214240038	5.34786750641701	3.8728013008741	3.52285130268367	5.80246975956366	4.1897158569167	5.69339445004179	3.91905334690737	1.74637256737568	5.73240498831125	1.62608427221932	6.18663237414202	3.95851468499587	2.8349445212841	6.02228232860879	2.05651497036615	5.33902844885296	2.13628966057852	2.69596730289542	4.79913971541816	4.33078445431026	6.03814624443615	0.110026536288615	4.98881306689986	4.31301719370405	8.15585390839172	10.8536140023877	0.721512427255126	-2.33346814162392	8.91458862844586	-8.5791200213122	5.89760328418946	0.457806208237996	7.77825570801959	-14.2329076953721	2.38248990147181	1.79780355823297	4.54046633475533	-9.93968318876306	7.42663976898226	-2.69967020879105	2.23989217332111	0.688762525070418	-4.8543250809097	-15.6484788552041	8.03019438057984	-2.6936919947054
49	5.62245790660593	5.06546897849436	5.89346323150104	6.96101137871341	1	1.25172860968653	2.33005301822518	2.96535557393109	2.75930964775715	3.67300086459441	4.48256952720267	5.55586317665813	1.63767010390867	4.09048556187803	7	4.09084843771877	4.98656758025357	2.3167342757509	7	3.13189850526767	1.76293220599986	2.19090731291118	2.57119679190511	-0.375397135456627	0.167791862164908	11.1864544049505	-0.372257303774798	7.78953013164615	6.80997833818534	6.90509410387966	-0.800766276077579	9.60985407502773	-6.63983653688013	3.54968576271554	-0.916081986844325	7.92665249629439	-15.2741425147562	7.2988297272433	6.54321529148932	4.17818537448116	-10.260167648292	5.09393562284977	-0.109218698152149	5.41364271773777	3.93764419570084	-3.55243433323458	-3.88058793224915	6.76554953808457	-2.36752157414381
50	6.16864257442728	5.5141891666594	2.93031294382405	2.1193763484525	6.71099311314274	4.32349004488656	3.77296097180185	2.4589235671637	3.61360831304589	4.71283092999425	2.82636326779407	4.95919053341978	1	7	5.23288407589485	2.52252224488543	5.35513320429789	2.48392173756461	7	2.00759691054221	4.82641841926579	1.48908056605635	2.03897173494186	8.06774917603583	0.603944579900284	1.38473099090005	5.82657873530102	4.07980736699363	1.77023168238006	7.09732018527408	10.0941701712874	6.52133198860863	-3.819481324631	-3.00281395038322	-0.923483163313563	0.279645993865717	-15.5094365132273	4.6164308358201	2.30674372337737	1.24647088527159	-1.08273046653892	7.07712134567376	3.68217349608676	5.10913970167204	0.30615620451239	4.60501048762354	-11.075931361694	3.93223760274906	-1.99674794398558
51	1.31110609780216	4.81391388865288	6.35858415729613	6.76119865044036	5.4677208806062	2.6648895764269	5.94768570095843	2.1026178965756	7	1.62007870145227	6.86536064453076	4.93335835615575	6.88863000806036	5.96923270352705	5.52829264759592	3.97415960852383	6.07850862771779	1.17217328030295	1.48899312060736	4.68949070399696	5.22894373969303	2.12913954964131	4.26356507733127	6.80211556327684	1.58401517751824	6.42835542335907	2.9490102027969	5.07044785765412	2.09872964958187	2.68797457165512	9.39571256395188	3.39639508900537	-2.89680185995567	-5.8334257281828	-4.96276964669951	0.995245516726606	-19.2303746188545	7.16808355407025	2.8564192479371	6.31758672288956	2.19861870969201	6.97876791573466	4.21350120687739	1.74176622374679	-0.274516141389368	8.69794116752542	-6.82161780171701	8.18509805704171	-6.22168022894316
52	4.02644903056337	4.84854459307011	5.42951751182076	2.29898032106272	6.65001584302655	3.84566266111478	2.0364088730504	2.70173878419857	3.78198976833532	1.32278146656893	2.6992704338492	6.90475338637049	1	6.29829757754083	7	1	3.8545346487167	1.61371218893674	5.11009464223832	1	1.27195622707661	1	1.74400324406317	7.55870630348338	1.91894989570045	1.77445738209218	6.25040107047729	4.1595510008593	1.18764571266726	6.70518713335976	10.1305477165002	4.92057032580535	-5.950132337387	-0.960990873920369	-4.12473762028749	0.767971308003879	-14.0520889679525	5.86045704926071	2.18653730316732	1.62865573106975	0.764265537311633	9.05602500840351	4.14834392567463	6.11633308395611	0.278879669942313	7.14667092282727	-2.85749960931409	1.37475626993329	-4.99246946280609
53	3.73260933310228	2.85264856102903	6.69209794030946	5.75435356209469	3.7063434390872	2.75052936901721	5.26751104159004	1.47808596013052	2.03037530265435	6.13991036911697	6.84497844532742	7	3.55683174462807	7	6.35028491045985	1.52769625226988	5.79612253639566	4.22945512263102	4.46398065677042	1	5.0172340468347	1.33870655645291	3.49189399245326	5.64604252820052	-4.45045867374259	-5.72563332906773	3.44219384847926	4.69260894677613	3.72056903798368	4.18074763463786	-4.57529985077837	1.47969491841077	-6.94538708027433	-5.60038754171277	-2.68938365449919	2.83037091284143	5.93645586991049	-11.6123348386507	-2.40059720135317	-0.141731632040193	10.3766851195594	4.16197144297527	-6.44515902136384	1.47616879517194	-3.37045421680642	-4.68817161128055	-5.07960055870568	3.13234520165315	-4.26221000578697
54	7	1	4.01473400115987	1.36191678311453	2.26867693547474	1.67618544186244	5.42346196911646	5.69457748558585	2.24506679003216	3.85203367269118	1	4.73561426269833	7	6.02581839002798	5.99152519963673	3.71251392685929	4.9845592182178	3.39635088964109	6.31913530345808	3.28386199181189	5.19943298773799	4.30473949963046	4.17163993702709	4.71227555842227	0.950716253856899	2.30458897006634	5.42765144268001	3.87402310045133	0.885634492761369	1.07990616237881	2.26976972006578	-0.914068783442882	-8.62246405485494	-7.23799983780097	-6.91123060618433	5.13349889287744	-6.71241172488283	3.32697507735645	0.735293700734074	3.8829670610271	0.114811838110305	4.51237847454792	-6.62245137468473	2.13168807310219	-0.939893934640661	6.17856366816077	-6.04055271367992	5.3928734420489	3.31595676699836
55	3.23313386018728	2.6378873765179	6.4705338102215	4.75862504218126	3.01674881823488	1.82593366258768	4.07031038109317	5.91090407700515	1.52352276626152	6.32792366438979	6.08153017193102	3.22804093532392	2.03853366467269	6.45389637321365	7	3.06291454162628	5.93634328295173	3.2569789705413	5.71365896706079	5.45795500218862	3.07505265386902	1.30708455936519	3.79652696124176	4.95937952508572	-3.94921944391743	-5.811480771249	1.16403332025368	5.18543551799559	5.34291215317324	2.8326718662606	-3.90197634208472	1.03757961113423	-7.60568791930814	-4.90686161792676	-3.0082259576479	2.6228048626212	6.20548997906188	-11.4726770022738	-2.60990618942519	0.27095851486447	11.0146233376058	4.51143576652347	-6.52719879762287	2.42397594697979	2.82061078007399	-5.2775841629898	-5.00647177877947	4.7298178753283	-4.04608034834212
56	2.9605859583751	1	6.70980702718314	3.56202922421159	4.38145170255634	4.85231177409223	4.42310869495049	6.61708968808256	1.88488447718701	1.78903691073209	1	3.79642691447832	6.49515829796056	5.74888624422686	5.18190800662571	5.91893238361992	6.4390563887643	5.55572637582641	6.93671465066167	1.05101011604553	2.65478695329844	2.58038009653611	5.91593743602885	-1.28937136081316	6.08125364022926	9.76990616304492	3.95864822979011	-0.0321857989573048	5.04003753236177	-0.470582871436104	-0.235225404400348	4.36958552663598	-8.52966010178476	-5.19853832874527	-2.05348334570146	9.44468995566837	-10.0628879059285	-1.77605581930074	3.64465461649528	3.75090688602852	-3.94456832390558	6.94173695356268	-5.95546827502952	4.97724220801588	-0.198150846167946	-2.73521215585731	-16.6998532209874	6.05689505459559	-5.43425275306711
57	2.67668445013859	5.27378249345403	3.99892580320087	5.53104020003373	5.7158644278892	3.83866848509943	5.54535470240311	3.95185237055744	2.82192662750381	6.37811063657061	3.00276761324457	2.61386080447575	5.49747347860546	5.92142431939447	7	4.97272637201778	7	3.40125975502689	1.71567541929154	1	2.1349904967602	2.67363494845802	4.93820435070996	-0.956020449934563	10.8039517388539	6.79667722155995	0.717981428941778	0.293784848673291	5.78888230933566	-2.14308835793973	1.63097552072462	1.27488615801267	-7.27116928619669	-5.96741552457658	3.57381767683748	6.56278239808879	-11.6108705640597	-3.72031028519495	1.99591518041603	3.52989560117987	-4.48475297433694	4.36661658658286	-4.62460457149883	5.4894882230348	8.75963186063018	6.15086200008893	-7.2610429922542	5.99591511948985	-5.92098133348274
58	1.55785468329439	4.49265486522527	3.51066389976427	5.50486849121569	5.95433996826364	3.10598027862021	4.30451912748197	7	3.28944834484822	6.5718931094781	2.04892672667724	2.48529854805157	6.57305874969377	5.83480880480483	5.79544067278619	2.63554629232199	5.5738615395065	2.79717784764868	2.70838968204282	3.29186154465527	2.08912295134033	5.07008661783579	5.84419687261848	-1.01053566390071	9.58753741030119	5.78706719181615	1.03767874371032	-0.648059867359829	5.23348845931524	-1.65373572493989	1.64596594088158	1.73876013858133	-6.5757094461877	-5.98754417746154	2.95481147482742	6.40747548116475	-12.1283964052219	-2.71903980854428	2.20148047025219	3.91405432521945	-4.28499047391076	4.81109352302336	-3.9980743326068	3.10831773884685	8.92663856884819	6.29622117320629	-7.05354088672268	6.22658784907786	-6.48700836462131
59	2.28913983989751	3.39002785517136	3.82794359841892	5.12757144579091	2.93623562050137	3.41935739851066	3.02653450539774	4.71095352377751	1.92590123596515	4.77753237541145	3.54829568422467	3.50457963237812	6.84290170739705	3.89022722512086	3.90130154710911	1.64180935241548	3.78070767794023	3.15318795078109	5.93915373108026	3.81500987794374	5.0646772772421	2.60251180278645	5.62056640933689	0.0467198629407138	1.09216013524267	10.930166202647	-1.50762288849112	6.15622602996966	4.89693653102296	1.40597588371569	0.869625908737972	7.1718794947229	-4.21439346932062	8.20871967472306	-4.7562361541103	7.70991114449415	-15.5457076256423	2.194127606423	4.25771213725001	4.24723022620278	-4.57227138981688	2.99320654394048	-0.655388375998422	9.10121400792674	4.44614605932241	-4.35533356383373	-4.50696537664184	4.99927235476286	6.82240395643555
60	7	1.02738420401328	4.84032033799468	1.04046094620816	4.03457645497693	3.72160754783862	3.64143685623937	2.42529846636249	4.08936089250554	2.28794663650607	2.10943679550797	2.83165309853086	5.87612324696021	4.40914898605372	4.11133599481128	1.36222965039753	4.07429802319571	4.40932174720596	4.86246585130952	1.91227804664812	2.67153843955426	4.93363950667414	5.56091434419792	0.726737573430736	4.96907725438215	5.85753890386739	1.60708523629692	1.90728061662537	1.41462662245687	3.55231275729527	4.11811636298727	4.97230167204961	-1.14818990340311	-6.92067709820806	-1.83277775683083	7.17895554668979	-8.62897414589537	1.26113731746874	-4.60661233235436	3.60716804068369	-1.82425323096592	6.62154846415084	-5.88036391522207	2.73755415331814	-1.2113908562111	4.01205308147824	-6.35914048559942	5.20546533824842	-6.05430164706766
61	3.43012942455084	7	6.03092150828504	5.61883664176395	3.50963142205619	4.02141064178594	5.01342362178602	6.29408686824998	7	2.66300416327669	5.48294546625942	3.69774539973174	1.7622513931675	3.35043661500493	4.06087653076166	4.43408334389247	6.64517769840662	5.08515278710818	6.44106120390383	1.25681011719837	3.81817350908855	4.16872332895735	7	3.44722881842548	-0.413232936787249	7.23788423143477	3.15448835611983	7.66527238792073	8.5072663512033	1.4773238100265	-4.25901557666784	8.82561467804052	-10.7930703704322	4.44504812589587	2.81046939362611	7.80384131849772	-14.0369485719926	2.55208490531562	1.88950870194197	3.53476064270117	-8.65173915481086	3.87102440400603	-0.0425473803396488	1.13301832229685	-7.20248770055789	6.21736676423484	-6.55054926267403	6.24226802163722	-7.0028127729664
62	3.22103065164923	1	6.57882059254669	3.94084189939106	1.44086552327502	7	2.08071133555078	1.4237335682112	4.16891415735401	5.44458958985392	5.8169394072362	2.89684805996743	5.07096929489568	4.56331782925379	3.15661091297176	4.77736303293052	7	6.98705544178597	3.98597089159802	1.54714988794076	1	1.02317304693146	7	0.815644017424457	3.6016251324246	3.42469597971355	5.54189315737574	1.75211922748035	-3.6455767637744	2.94413930396203	6.44409771430187	2.41458637899883	-7.80726481381734	-8.4393344777874	-6.17342104582545	3.14387610214583	-8.07897557220287	6.78943500113629	-2.27612795124931	2.82878474174064	1.15825364558164	2.13509637681184	-10.505870727215	1.92208155514272	3.36354980964173	-5.30215203680255	-16.0530211774502	1.84311871460541	2.16117367006841
63	2.69821944711222	5.39352624652588	5.98924238873396	4.80841715937578	6.20076249905468	5.12689448924441	6.02800368816318	2.63421995433242	3.7600671213773	6.02362846851891	5.77416519191092	6.40761056881222	4.11840096841688	4.03492905936297	4.49681397290684	5.33036251426545	5.97049594970818	2.91847367003307	5.20967309815168	4.43855079094191	1.88371762724928	2.14014525441153	6.45438339143158	2.79290831075028	0.935033662561746	5.95954184140051	3.86554749295774	4.41905203121626	1.17176069215378	3.4998752281606	5.89863026698099	5.47865483904293	-5.39904608572413	-3.92525965385605	-2.55177330025901	-2.83978770825914	-15.8062907275061	4.15971506378251	5.04177201842903	1.83830292000126	2.1847194714967	11.4954423839016	5.30168622321375	7.33889985100546	0.282529519872894	8.89048688839502	-2.44303838537072	6.21231104205979	-5.14456966590124
64	5.96475438280907	5.53128231981089	3.5107350352881	5.31172783156386	6.17441244025462	1.84893276679966	6.8750070794654	5.56626291911824	1	1.99686521563698	4.75254209747076	5.61432609339558	3.04440601225348	1.43515055734991	5.97609455006341	2.546097714447	7	2.13387882171754	6.11080401903135	7	4.95143293113998	1.9290190043665	6.47247472925273	2.29709591214107	2.41020523750916	5.93414143072252	0.0779547028338677	6.96794090792515	0.320311582118585	3.04805782112081	1.68276643325697	3.42088736322113	-6.78592806075711	-2.77664575584007	-4.84715161724385	-1.9740948369383	-16.1495322502346	1.15840423772672	4.02530861366849	3.5658215395051	2.25115019710447	11.6641740623146	5.49950461127088	1.90809310637599	0.82133631649402	11.8128922876704	-4.99223475997309	7.88395593990825	5.10857796757987
65	1.96402829092147	5.02749389619045	3.24810910773036	4.70672691400006	5.97477693092998	5.17282699653324	3.65329273926408	7	2.15832800241198	7	1	3.79202031334411	5.82449195055049	6.51523471735141	5.84763302857567	3.8517995758322	7	2.29995166788489	6.21325514654579	6.45899973212035	2.48086567238868	1	6.77359871768262	-0.41792772322092	9.94279123527419	6.33414465451998	2.22329033471986	-0.00524932576939929	4.10953758103723	-1.57574617320104	0.848057385212193	0.909930908533929	-6.80540489883969	-6.23774898919996	4.25107265426061	5.89147454658003	-12.4423072790559	-3.22829053199571	2.79627440284307	4.31087843335	-4.96162371816209	4.25166840192635	-2.32650579128034	3.24926914960003	9.26983530712626	13.3493897798511	-7.55178231833229	7.54816133897478	-6.29043265858062
66	5.04349669928338	3.20609886442988	1.88997772077106	1.01238521906496	4.86517060790113	4.63471837981037	5.75209286632698	4.34441937559612	2.45283489014672	4.2499240687827	5.26052232310174	2.99038645593636	4.33336755184926	5.16355071371675	7	4.60657111218505	6.62863556365317	1.04730651808217	5.43619059815769	5.6973269410882	1	1	1.71003537603152	4.11090263953852	4.92067754935446	7.05643079723716	7.72930896081251	4.61475377576262	2.93847964988599	5.92447329170191	5.48564853747785	4.41437201476248	-4.34068647654446	-4.87618683055016	-2.12203172652511	7.81944840285139	-9.18879612746978	-0.719245158380873	-3.44984451691105	1.04426620304972	1.16911736215222	10.5514797803087	-12.3187960584048	2.13068941434773	-4.26549322789593	-4.11836996519631	-3.93173926197527	7.21919143598454	-0.747342329068576
67	3.09624269015107	6.20598384370222	6.54441544133983	5.38423425700791	3.25910349530335	3.31283948294791	4.81313986540889	6.85562516743287	7	3.56599056160319	3.90002051780947	5.70205833447952	2.0085485512328	3.46328624694808	4.10127157521323	4.79474161090542	6.91136737536615	5.65345385220301	6.81875795704028	1.06376258187344	2.12150362131988	3.67505149147624	3.74512007600658	3.84393947623082	-0.481980952375354	6.35200830099796	2.43562577706367	6.96329821369657	7.97248669808893	1.46216219932174	-3.84123405285038	8.72604812985173	-10.7440273498377	5.38862367415354	3.72366913720174	6.18550431507614	-13.5353699343298	1.5695243084325	1.03428103837694	3.56896302984535	-8.57045106203659	4.21453599226283	-0.264625262547028	0.550321560410831	-6.82744587669986	9.59070650626067	-8.22092747331295	6.24850389797451	-7.03885055471466
68	4.78160463576522	5.14036453309655	1.79702760873094	3.97390159709792	5.30000287229378	3.33385039736343	6.28492850845747	1.7799370642944	1.30417439276034	6.06467855860242	4.19443099658934	2.80071619698073	1.44397684290027	6.5853637250169	2.31530286135545	1.45324791376896	6.50874552199214	2.6825778948923	4.31539338900718	2.1994117018159	4.78633264539483	5.09546411900166	1.08776911075531	6.23694289979395	1.3871590985566	4.43961295582884	7.32588622284041	5.19185101098579	2.80825435763613	5.72997024036904	8.01199188058692	5.79889975038556	-2.59924012882495	-1.09019431970925	-3.36128147936944	0.219380868387101	-13.882530697344	7.28527834509983	0.767182409627601	1.50444169504661	-0.134249236246075	9.16827721310146	1.98168341668686	2.93963392498197	0.25697877742952	-5.93107200666543	-4.69084136967478	7.52927593693417	-8.77331242969731
69	1.21778488686584	2.28131186966946	3.84845839534662	7	1	2.54382886170552	3.40581989817752	1	3.60418421673926	6.77270909438995	7	3.58072968697914	3.1893556030424	2.59935890149758	6.19606106865717	7	5.31464345858218	6.67835972161992	2.77589647259632	2.15542128088203	2.95938153103841	3.89643717304071	6.62872892910831	1.3633745119434	3.13677570477	9.47153915108876	1.67019658610967	7.10697340836718	6.88708272737829	3.18386668608855	-0.458379377481359	7.64993562671311	-7.90070510285925	3.93947026231776	-0.603916869956127	8.14586844147362	-16.9527228409328	2.60455356208386	4.58809034479649	4.27729465762082	-6.65821688741577	4.62300403143125	0.221147231648814	2.17741720100583	-0.916075096544575	11.1462190451025	-5.35637942766364	7.03623645026273	3.92380796148519
70	5.2169481220039	2.49929209156961	6.88977106798539	2.09619830309406	4.29340216696183	4.24465899498829	6.65293256852839	4.24586064133502	4.12672015614403	7	2.39427151839419	2.54480286359443	6.39794628140607	3.63242240475235	6.65844819168511	3.92360082580284	7	3.12039403338451	2.58394980626396	5.66109647566075	2.95184357834494	2.542290925964	2.57842456401986	6.7901325984885	0.510930169879229	11.7451329837785	5.05422602458372	5.35914548462371	8.48224421423336	1.79628557250889	-2.7976513128109	7.93879213575668	-6.55018781834215	3.42417527246748	-1.52530351834569	8.28443106822045	-11.4117581449013	8.21664567254603	2.76861334663502	4.13179933673679	-4.19427804891377	6.43003491998234	1.61754472567982	6.19712603105497	0.443472617044329	-4.99744841551322	-12.7174632174765	10.2532041892019	-4.4775509764524
71	2.65273851699687	1.16538457764518	6.59577749432784	2.73621895800779	3.62522843190172	6.58139615961662	7	1.53972428557361	4.21221839448867	2.31950426347625	3.77609005122519	1.55124847297115	4.7415024385781	6.2485145520498	5.06146056517331	4.85470847199221	6.36561691061463	6.8628700500594	6.15919577780693	1.37523685673301	2.3150084149695	1	5.92721577073663	-1.14070967471663	5.29229959015596	9.21387732172057	4.5852231191371	0.702631538999612	6.29744435962272	0.374354935075818	1.05871380844853	3.03819821744811	-8.14644978246779	-4.86160056940098	-2.49847554953416	10.3419928833259	-10.1071493592184	-1.04977541917657	3.43145171317324	3.60067611866938	-4.76490042902465	5.8969044776304	-2.77662280021784	1.18507502183878	6.06917544284198	-5.05401350735419	-2.21611473559704	4.84236967873728	-5.76342501186719
72	5.10173420655552	2.82965883866236	2.35370290670653	1.41541328374762	1.55364331176676	4.07910157851675	7	6.05331482785897	2.87884294934001	3.66587344286179	3.46904717665735	1.75798946102865	2.17384189460291	5.61252979140521	5.90780320687857	6.96793356535188	6.14811965991514	2.53464401584292	4.99790875175257	3.65625526370716	4.11919846280613	3.81974713857582	2.19203241333569	5.65592214777767	3.99883115099678	8.47288847769689	6.77954114817163	5.83157398669151	3.97241988890435	6.54073382252403	7.1550771917788	4.83265249074954	-3.31359141715916	-5.69597902040404	-1.19920867501129	8.04187532191669	-10.6398123453147	-1.91782120267218	-2.47019534553612	1.08523986309223	0.884023124249848	9.65306461430682	-12.2215556537782	5.91009303656913	4.44533774009898	-3.41197306661839	-3.25284455323764	7.96267388256147	-2.60839601943054
73	1.7762704668219	1.17421276941992	7	2.82675638643875	2.12656977580897	3.18314206079734	3.33330203541474	1.68007529329636	4.09980781160483	6.37324676300589	2.05707952091245	1.85437697083714	1.8565787841409	4.27241516723305	2.67618914654105	4.10118967810631	6.90336534189762	6.48965068648086	2.13328082637282	4.70807158034323	2.40017399451396	1.3651822109762	6.05843743298086	7.72422014911951	-4.12994032106896	-4.3687404476613	4.62783225393865	0.162243376430883	1.35919850882742	5.5089721435292	-4.5893396386467	2.82354716829597	-9.7495864911148	-2.7286619535484	-2.38437501444652	3.15009188644766	1.64207948251792	-14.3878229746395	-5.35132149540456	1.2237181639599	11.8862368596315	4.47687005321047	-6.73501352733911	2.06189791852098	2.37143749223628	-7.95226053542453	-3.2036328796384	3.56200038790015	-1.79852758639743
74	5.62840199623766	1.62306753622547	2.19659582990633	1.17853153648812	3.47936642306553	4.39169936724669	6.69909305222249	4.88986324020111	1	1.09587421268903	3.49223594833206	1.77785665250876	6.49439164955805	4.58338274072993	5.78436896616528	2.2471202620165	7	2.12446431289993	3.5718085701827	1	6.85685632316713	1.09114707334731	4.37185905583861	4.70323215039389	3.78878790289139	6.4752917786172	5.80523028597251	4.86880114727781	3.56657675707853	5.23322020341959	6.78896397316528	4.14664076476377	-4.71758692417174	-4.61777956180228	-0.197620378169789	8.70178647765202	-8.25014282760199	-2.60549327480056	-4.52572696953575	1.08705176977044	2.05784166133187	10.9753531508775	-13.6444180515398	5.00801333179314	-1.11512965159214	-3.49943770392388	-4.92356340265598	6.22314554339141	-3.83206829425324
75	2.22617374519339	1.71090826542006	2.67989181584758	4.29231049840454	4.72487024177043	3.4200908445464	6.88657103886151	1.11867554544209	2.14353264767354	2.04231646451353	1.4667396570707	2.0591291780384	5.79261101791193	2.92838402312325	3.67741515637034	3.12944606454119	7	2.95587832227413	1	4.34871438824926	1	1	7	0.916004872527852	9.18279361507797	8.33184341052094	3.33279056206888	3.63592161547994	4.66254882913563	-0.785258361551399	-1.22177374054692	0.221846427433364	-7.02014705329976	-5.77261781503494	-1.13347772787994	7.87948251178177	-12.0937984040064	-0.554531821143375	4.33938751934081	2.55978811750717	-6.02061428697014	5.16417054893434	-4.44958903815099	0.700037180253726	5.36194943894347	-5.25396978148326	-1.30191887071581	8.69593732124256	-3.46570387760556
76	4.71294634552113	1.38487848649852	5.16792785220468	1.58922908716111	4.47393364161778	2.75080870980058	2.60905915480222	4.57642755114268	3.85651513614066	1.87833064651238	2.14479770973869	2.18812479083965	6.63463683402469	4.73422650548446	6.10376177239393	1.25395207765343	4.54214513998522	5.72152727621507	5.74800982413114	1	1.78017007571926	2.35309901083133	6.93955520042431	0.482839350618163	3.9371550224923	5.21108719180013	2.45677147433657	0.777892915295214	0.119042239861841	2.19111834507733	4.14738928288292	4.95731090617843	-1.38070935097706	-6.95276923387837	-2.99074889685316	6.30557857107413	-8.7466442294808	1.08460337698949	-3.87314499538136	3.1741255298848	-1.37649603478795	7.55543445011998	-4.94365344229642	-3.40447780804098	-1.23216423395271	6.52903622414879	-6.26767878666904	4.51536336567982	-6.12157802758148
77	5.05887556473346	2.12241619214673	5.84414832538747	4.63301174359158	4.74137725183829	2.9036003937963	7	6.50373899284321	5.88980405689008	2.53944538377115	6.40942628943881	4.1886623546348	1	3.21325437191002	4.83803710049039	6.70029014855616	5.77442810120772	2.47213800866104	2.85777570668364	4.95222172545779	2.2243969774669	3.05415771301883	6.65472893989725	5.45734017339558	-1.30343381512077	-3.88273381159221	2.56220053037507	3.55346705121718	6.16022729865896	4.92797200697878	-5.88427436498576	0.210192123436194	-6.26685940847649	-4.14052204885903	-3.24099729164774	3.27740879881075	4.75535700141803	-15.0463484154761	-4.69895548405615	-1.06072054247156	10.9753449386503	2.33048932095266	-8.0838046056931	5.91446873242998	1.69714014537082	-4.1668097099275	-5.78620249263016	7.84546139168411	-3.68929909878276
78	1.84023087169418	1.38466872439602	6.76338545520039	5.2096453511563	4.28033849377558	2.6929673541356	2.03894623846929	1	3.19377387684904	2.27569331807347	4.73624551612323	6.11848504305045	1.24069484705957	6.16929315555727	4.47279292589795	1.31188857161714	6.23518229527885	2.7295959027131	1.61990293741559	2.80439275389418	2.93425520682374	1.88377933043721	3.38619141715533	7.25522257387363	-4.08026139841207	-6.92612452672176	5.44823311450384	1.90386089012966	2.71349065563372	6.32159349721097	-2.47805867308602	4.06248862712129	-8.28237102458705	-2.52232119514755	-2.77031463871942	4.69385125501979	2.71406946067604	-14.0492667108684	-4.17315855303528	-0.529820350336865	12.5480226811156	2.81696238733018	-7.88862786508668	0.427130828042265	2.60195484522236	-12.8960677589589	-4.25424677015608	4.42696543314305	-4.76688937976453
79	3.51224068952863	3.2076193567491	4.50091587222943	6.10967093287506	4.45857137493024	5.74265397415966	5.28657661218515	7	1.31638924277322	5.17181563633922	4.18653913884133	6.98625912930719	4.74561322449208	4.75000355876016	4.02280207336259	1.53547735594484	4.23500535480104	2.32462147385925	3.92072506844409	5.70415236871056	1.22899693201975	2.07149712752545	1	1.4898485853173	0.102396630098615	9.07681401761539	-1.13963850240333	5.87349368111422	4.92675276623947	0.685821462465914	0.645891655059519	7.31404186218552	-5.01743988423471	8.31025747696943	-4.7294982573993	5.73539746151341	-16.2803219130832	2.37621612717243	5.33072041737564	4.19201012624865	-3.5918415010657	3.58671579066409	0.0914266676006724	12.4844499736347	4.52122475129179	-4.28800930300399	-4.62562039956354	5.21543617198085	-2.99438745782321
80	3.6198871091081	2.44361199064164	6.58685736423591	4.63222542789601	3.47136009622602	2.50466304432001	4.40265448702727	1	2.30527456200255	5.94793702476078	6.79941051172338	7	1.02729889744904	7	7	2.00705844426148	6.67459540884175	4.71649453385754	4.42168613031888	1	4.87134067315763	7	2.28621046622133	4.940002852038	-3.9393998752159	-5.87797453602942	2.31714980039838	3.78571762123599	4.59359293495941	4.09472866887117	-3.96282763531281	0.618726646489734	-6.665033554873	-4.80877445584978	-1.92822463219478	1.26182070893856	6.3501602027961	-11.3871931917514	-2.36190579073491	0.042133663012129	9.9460315083646	4.76814612877299	-7.19550320623259	1.98349581530943	3.081604858612	-4.09493235422553	-6.09661305148352	4.09731684899354	-8.935632488744
81	2.70380236812264	2.16259285726953	4.71561401767658	6.63599907990684	3.78709672913508	2.78056786240455	2.16651636292422	6.4940678989581	1.84181954821143	6.01993408642373	3.34602363170131	7	5.82579023437302	2.37100770465411	5.16593564613554	1.43143488690662	4.32170972898849	2.95785526922095	4.72671832858754	4.04218415396118	1	2.26170409925915	4.88746949252132	0.365999498029526	0.52557099197699	9.5597487406022	0.297900514768313	6.62719304778416	5.64928080294772	0.880393692906123	-0.106460374700042	6.49367432123488	-5.4782452172749	7.95671934339749	-5.11984961718886	6.97288240040203	-17.0346864406081	2.27029983222014	5.87819623309977	4.97003961202502	-4.49162892335492	3.46078505211285	-0.653999376014276	13.3400216013613	1.57594635175674	-3.62937009297757	-4.12535912932762	4.82171240189638	5.38325013285127
82	4.87562501382689	4.0376566395535	4.68587943843333	4.63526349936636	7	3.90740470770041	7	7	1.70444342038256	2.44266765032282	1	5.22496353466273	4.72240856532109	6.1483542081329	5.39516519582015	3.73419430522775	2.46360417725714	4.51929310527685	6.2036323596229	1.55196313614946	5.54958856984617	3.21634041935828	2.64171474512153	5.01922616354526	3.65850684832355	7.32982350191768	2.44050701897903	2.6044348091411	0.729531978153427	7.46054068754073	5.86678284436789	9.02462814019079	-7.05097029033235	-1.54218759935748	0.0996465901544636	1.61188058976853	-14.6670056647376	6.25379522164316	0.536254008862463	1.69946572322717	-0.944587018363783	8.53661429177442	-2.90690257443873	4.57604861704553	4.28633251972662	6.53129236294536	-6.03137558983082	5.36970803440485	7.35506081444527
83	1.22930506978994	1.00848150806061	3.4624842933239	6.78943386907265	1.62206410348272	2.08030848671956	2.76820608141064	1	3.03709153813725	7	6.900308778681	5.58841348139426	3.93613677322856	4.64532729848068	4.24581703855117	2.89213650238448	4.67084875388699	5.87472937669205	1.93124780129067	2.51565544499021	2.77134110791554	1.37503674473871	6.65769575638366	1.10816531874384	2.42334089326019	9.01730371323714	2.67309466804178	7.6391232996453	5.70811567640802	2.98928634477068	0.0376217077883486	6.88161868152911	-7.40334582376136	2.9717032986932	-1.00566751702889	8.77644971248275	-16.8413727011664	4.25422949277372	5.07640328516458	3.58277085472146	-6.43883687118731	5.01569869411236	-0.31324818538779	5.89272742077134	-1.1866140197154	6.78702373230301	-5.43833989167995	7.25355516333159	3.49103624213529
84	4.44722718366182	1	6.92777852511832	4.77520253720101	2.53859454413378	2.84078091176832	1.98247403260144	6.42545631513764	4.94666617057277	2.40320557834301	5.59770708464489	3.04103282650574	1.18957780335501	6.70393994629336	5.71174892925713	5.8476160420571	6.53646845838577	1.1276176844684	1.5468428093641	2.34269079789652	4.14515583908441	1	1.78219801135703	7.42963291018491	0.743446999668168	10.8011140403673	3.60890600314301	5.51013180444237	9.21291615875462	0.978458935911337	-1.88385498558226	9.27064387748189	-7.28550661684843	3.61029386329065	-0.164981900907815	6.64664308943176	-11.3626343626916	8.2431745609865	2.10314348964082	2.7727407046134	-3.13637261626532	5.70799495416056	-0.160251432756896	-1.17633772644092	5.79078765351403	7.62078378235242	-3.82380573316582	-0.158805156239088	-5.1866361777026
85	5.60751836951153	1.61570056635394	4.89136984605724	2.66974614391902	2.65846163214029	2.83028985134064	1.95493076683913	7	4.56466910972368	5.63559251103712	2.54452553215256	2.5481007884544	3.89357105793446	6.15762643152447	3.45160635402659	3.44813962786911	5.5124049077311	1	6.4688913251724	1	6.37545134154559	2.05714407834736	5.6289363166711	5.36765039411648	1.35146734705722	5.45273463751367	3.390598213089	3.39521724300274	3.67611903967671	4.15886307444516	5.59298979897456	7.70874176995284	-3.31438945917652	-9.70456044742044	-4.3991879608612	4.21956846218047	-8.46453797977612	-1.84015223481209	-4.86839738269255	-0.239656403078404	-1.86184536678798	9.8404968112759	-7.70765940506798	3.02018734170208	1.21463540447352	8.31485932560443	-5.68441914975235	6.98952891956396	-3.49313888001121
86	6.76899274255682	5.97112538434905	2.88590565764971	1.86136021087306	6.68204321827182	4.10857102175705	1.24233419081457	2.57475075835695	4.05005245525076	4.34792925450181	1.85046005588579	5.40238307465066	1.87268581352912	6.04450412423825	6.58038531334558	3.09036740382303	5.56474255832569	2.23364110974516	6.05568229766763	2.0374889171499	4.3059528982311	1.38141189044707	1	7.55402264823905	-0.980149254896147	2.22340968560549	5.91008651550444	4.3232942541732	1.71574963708124	7.27508308732786	10.0355396533309	6.98136384292972	-3.68890532128439	-1.52549780307733	-3.04117458703556	1.60554086140166	-15.6438055013829	5.25052088982162	2.04471722910494	0.554908518553487	-2.74142192211465	7.37660367161679	3.99466142922648	6.59187836526523	-0.875366724747977	5.03479549049045	-2.83547743812159	3.89286730200963	-2.62237525404888
87	1.72654655517754	2.36896768123331	7	3.94091625500588	2.93124536865297	3.67816233340054	1.42659389123752	4.35249984116981	1.20836152938704	7	4.75352188530735	5.51040658086527	1.90894863200751	5.99738437233385	5.16518406618146	1	6.2927642620411	1.93584528006985	5.81086666639352	1.93711623294981	1.10001672628257	1.93811456244936	5.88951967560707	7.55852092821643	-2.94697408828592	-3.59192230004911	5.34605384211499	0.586083072034421	2.22580568423521	6.87157605531249	-1.55319730601671	3.6340113625515	-9.21220073074438	-5.00662912554133	-1.61840335768486	0.7644003341534	3.77311382034958	-14.8771150202493	-4.20259469534408	1.70383597514001	12.9028900836752	3.77510225506743	-4.18893146818238	1.57441079412403	-2.89695496243385	-4.58427494604155	-6.78463602474104	3.08323027701419	-6.46792235862934
88	2.25058435022181	1	7	1.73103367856342	3.82779103015842	3.80855544925315	7	1.35910708246803	4.08133382279758	3.88057890813993	6.75246564211026	2.1235951144315	5.53641329667902	1.76711651290274	6.28397791075066	4.648305211407	4.24035713482127	3.40872972887746	2.83991521064963	2.80793588358832	2.60437528084197	4.40703439284216	7	0.963722504182382	2.57716224209323	2.30957449013808	6.17184109993918	2.34658965127226	-3.08739553696722	2.001673946227	6.26180626642524	2.25936983036337	-8.68114365787772	-6.95748635473036	-6.66867073589575	4.84294945942335	-7.06119499181173	7.05022584751642	-1.85036994797828	2.16028906583081	3.38224676989062	4.24209210023667	-9.41082128731116	1.91299701751912	12.0015824895535	10.8674891168902	-15.0932879334306	-0.122163288799677	-7.62172245229986
89	2.04030278051945	1	6.30756281907127	5.87177242712857	5.33237709976064	6.40836080705679	6.20011934416976	2.60688942503991	7	2.9483834999384	3.08439500971444	1.75120369425442	5.38701318836894	5.30181504604741	4.97287880230257	6.16672280924045	7	1	5.60604595588734	1.382191978635	5.52025048328414	4.21087939061194	4.96657750022595	6.67242743464905	-3.06854823573202	-5.36955999036198	2.38126685948586	6.23213504280057	5.83466103605047	4.70346144740289	-6.06408027193522	0.29936764518466	-7.89298953448563	-4.10032283450148	-0.555440354941161	3.60663808202202	1.77078997658646	-14.0221725507507	-1.41593758460691	0.992130490415888	11.6371019459186	6.33952948583911	-8.38484468431951	5.15718905539278	-4.85705784602267	-4.60705583287342	-15.123956017185	9.12970953770266	-1.34155931493962
90	1	1	5.73709008610055	4.37587281361718	3.69865903503451	6.23791987002682	3.03861578490935	4.70332153513081	3.77674450141624	3.65635707349836	4.62226829381036	2.3496720500293	5.27234905466908	6.75879449670015	3.75728442434463	5.58619789245891	6.49646963221125	2.76423060769001	3.93143223826301	1.90627529025309	6.33689494053586	3.5101492770936	7	-1.07916527557096	6.22822819731571	9.16655267645834	4.23867090070346	0.152577738853663	6.26274195992841	-1.59859915955876	0.203258677669026	3.72948014732329	-8.60045867789847	-3.81764311317536	-2.45674141091547	10.5952480903602	-9.92194536809618	-2.19438582182447	3.29668959564542	3.09049529422368	-5.13922610378964	5.43571255086701	-3.94096525136412	4.27743653052342	-0.379275011049712	-3.02659453879724	-6.49368135488418	8.1402657932862	-2.9919089007479
91	4.75092391088298	6.29871851150926	3.6689281207687	6.35230601913755	3.56959930218549	1.63727622079708	5.99004460704476	5.0080236070912	2.16949304214616	5.29861858890185	5.70501492582692	1.20878056542234	6.00474537805027	5.67724218465039	6.6353773734958	1.00741968927528	5.82185650364729	4.08998900409746	5.28919684891225	2.76943455387159	1.33410366031273	2.42509353328219	4.03334633481746	1.41705088818061	-0.280225667263514	-0.13108373442404	0.0424895866778995	3.3181732787293	-13.4888002163721	-4.97251424777063	-2.66977814667488	5.9709070311971	9.68113942838793	-0.593731947707677	5.59229858205916	7.58074270617045	-2.63832239176881	7.86073451998304	-6.73743553455177	6.71860833394215	-9.07015860463722	-10.9363202944791	6.66811520738099	2.68683456141074	-5.50837900069274	-5.11814204098247	-6.58165757139208	6.93534372468649	-4.32216309743668
92	2.61624519673269	5.90268985215868	4.27274121400317	4.12421466465384	7	4.78564420379371	5.39535458878482	3.8526609155565	6.3586913074714	2.41543119190664	3.94404066255253	4.87878972638329	4.21986356642972	1	4.59299102626661	2.9498493764214	7	7	6.87739412664926	4.98591225333874	3.59376857715899	4.60525191001242	1.83366497538215	1.66134426451505	4.40844451039944	2.17651535649856	-0.395798945472244	3.45527747183152	-6.39035301106875	-3.71966533155752	-0.935646725326627	5.28630732746703	12.453682090714	0.15153599069836	4.87528667933668	7.33148530122862	3.26092055400831	8.54807669359529	-0.209980578020108	3.78897756830722	-0.74118000950058	-9.59004935810552	4.02586103793931	3.08867129000784	-8.23850486108452	-4.7305655631224	-6.90783661794498	6.79460204818216	-7.19739068130341
93	4.64821491658911	6.69664386902641	5.99837386099599	6.80541111616314	6.10325151484654	1.60147902771374	5.53574327866691	2.10269367481034	1.50813679380359	5.06825840373807	4.59422078385728	4.31338203571963	2.36791513268546	6.77509430045996	5.77787830762321	1.66140408836379	6.83190698210787	1	5.64466937273152	2.86944608548647	4.85155910346603	1.59864688633045	1.73762617921452	-0.0925266946885073	2.69000590409924	0.183937750706992	-0.985927300983208	-1.13678069219491	-13.1131462435054	-3.51148121590531	-5.99274027515034	5.18751650382001	10.628348062521	1.19415082109142	7.83208971491708	9.14466109800414	-1.44346497361891	8.97077905239339	-6.67171424295945	6.73031414808778	-9.57887100707573	-11.8547391849966	7.64723589882437	2.93892018305303	7.1489042378691	11.3850819215227	4.84147150953461	9.12651325721378	-1.84123558886641
94	6.06928774090003	4.50220668797206	6.07742428331074	4.35047332777058	5.38431154908152	1.05466791475629	5.31330891429167	5.66049165691402	3.73250336336891	4.55675235514916	7	2.52019420055164	3.07211432087692	4.37291646746895	7	1	6.29193236770302	5.97293327230971	6.28349227047013	4.39092397946513	3.74400058403709	1.97772907643429	2.92283642121299	2.80094702050034	-5.1459277904471	-1.06714999699265	-9.16660993450866	5.18553627099964	-7.3706371109438	-8.10449736388672	-7.61928286351473	5.97201820983711	-0.408193322230462	4.01246799194662	3.94980403592705	8.30280150034252	4.69957672802534	9.30858285166513	3.57163082198904	5.33414373434892	5.39905988006125	-2.39360935102398	7.74358901948831	2.51820002889507	9.53970099185351	-6.62028566778462	-4.9174038024271	6.45870511222374	-5.37839265366344
95	4.44728510708113	4.16140926531317	1.77034051719455	2.56296648816287	4.94713695660713	6.9433793233325	4.83236078424806	4.94435834577465	2.71968984211305	2.55046517224473	4.34577714718183	5.83619514936773	3.75008690396134	4.10456990998115	6.74343758739239	2.30486281181358	4.83385175019909	3.21757108966183	3.64078400013819	5.49850338545214	4.99143009515724	1.69479475461992	3.40321000269936	6.08479809501542	-11.9429786749811	1.97578007539098	0.781422738165486	1.7810418939188	-6.81954445648617	-5.75586720939314	-3.74466751331635	1.91796634419032	-3.58420700333718	-1.77669061473911	3.82422916232474	4.62391312169658	6.62753896452107	1.45659340687713	8.42592405099202	8.99052201233196	6.56351215990308	-3.35357491943143	-3.16946172284829	5.63445240446861	0.712349356192042	-4.62565212799031	-13.8556614035975	6.62767561463262	-4.03802463125542
96	1	2.45081672139451	4.82650534276433	4.44334259228865	7	3.28797990420178	5.71915827903313	5.7040918594075	2.62501395984348	5.79213892294383	2.1179973238698	2.0266345526376	6.4518455840092	2.15912659911151	4.97369319804895	1	3.43357721216628	6.41050290222191	7	3.38904669722116	1.75532484588592	2.59657183462855	6.89902895710386	-0.108642576001082	4.69517076419361	5.72720752379342	3.22674321198006	1.95793691161247	-11.6159528890654	-0.550690629248738	-3.17260051337104	4.75683965341559	9.65033171911343	-0.355177738860316	5.6725774186419	9.50529283054819	3.187762060315	4.3630957751322	-0.110193373517529	2.86328305361732	-2.37744497865849	-13.0121021957879	4.89077212001576	3.37008424445308	7.86181199129765	5.24726739923146	-7.83778110206175	7.00410303532887	-0.772920699889525
97	4.01975611431341	1.96331581543738	3.06806061255389	1.68159605339766	1.58587651425491	3.55565018328239	5.16522101388585	5.01481538806761	1.74057250022321	5.3189419784341	4.79478967056694	2.18533019536748	5.95721882117021	4.4856518741252	5.60728248509186	3.2661989111829	5.51433280348807	4.55935524498837	6.7781359533115	5.36395702252722	4.62851134918225	3.45404658456836	6.00775756553116	6.7185505913897	1.2398156657742	6.56509697724222	6.32796653594609	3.86895164324186	-5.96384555570875	-8.79057455422607	1.94459010685298	2.45307380596341	-11.6974722718885	-5.28266734295947	-2.5049397393962	6.58007020129654	14.8808946111936	2.15979144075668	-1.28639402991953	3.42973138957053	9.76868274127163	-14.6989593968013	9.78901808795649	6.38899725204452	6.5540413677209	-2.50532364809629	-12.584756406361	6.22875722162072	5.88788107097474
98	1	2.61198083161135	4.60156487877154	3.48655931586795	6.73555260836252	3.8704206185736	5.2498947060379	4.81127507958784	4.14707871319264	4.60466446362908	1.37561969087407	2.1941964690854	5.74206709842907	2.76217040185506	4.64277252769892	1.49237759592666	3.55501834370863	5.57596509976311	6.36712558690803	2.12006669621781	2.73810427186047	2.95309313072064	6.85584412904046	0.143755388023657	5.38492492666227	5.10839744847819	3.078921707079	2.29740960081434	-11.9270254805434	-2.10336470642315	-2.78283220246237	6.28349809431911	10.0880226075741	-0.385733658581858	5.01309548605721	9.08810110578837	2.8362522266754	4.16588339553665	-1.71861528981657	3.92896582523318	-3.45984607194316	-13.257762192887	4.39695696705435	3.97528372222692	6.47960110985617	5.80273782425209	-8.14346149675063	6.4801376960843	0.977306040650852
99	7	3.99412811104705	4.55021870499994	3.22799441644943	7	2.62335291169504	2.6864736526625	1.91893538934664	1.94194715122573	1.33018784423833	7	3.89240075141143	2.63605610239524	5.19197686661031	5.33482381112458	1.89056870155164	7	1.68516281220246	5.23705434113445	1.75484485408969	2.20172770585864	1.84071068495527	5.1359690150317	1.1132758278778	-5.4948034143121	-1.90935280358457	-7.99369652574565	4.69001592437438	-9.38069780299763	-7.87755269006325	-8.47078249315831	6.03010268403103	-3.29571564239511	5.97110485607132	4.03724900322503	7.89246925044525	2.69159858060016	12.784896971243	3.32378451115013	5.64074401517829	4.25048384652544	-1.36997043997527	7.24120144397468	3.98410637408181	-1.30317067522856	-7.3008861343651	-5.1283898201265	5.86634751022997	-4.62646224916064
100	4.85737139263756	4.85229776373158	1.80298761301465	1.52762443680605	5.31710044376446	6.72588120960082	6.49299659459359	4.96716732795328	2.36076128920307	2.43359939198147	4.58896090190512	5.08579368555925	4.48613570716394	1.77534253673284	5.43839825819545	1.45941001729359	5.44673903886786	2.67158603428854	5.71853941861405	3.33266415549165	3.35686055155721	2.31159013563111	3.79314929255843	5.67876642009224	-12.0192233570734	3.94859928633217	-0.141308296342569	2.4895775535808	-9.01510104252209	-6.27497884579802	-4.38316218827832	2.02308468316134	-4.78341468801562	-2.90607999272873	4.89770560452718	4.61425565539878	6.59917956396324	0.709013943208927	8.92362094529115	9.11217897663641	6.57703008784029	-3.83852614166875	-3.74749108774154	6.01962096773641	2.23737888407967	-6.91261426246364	-14.316083459608	4.69648829531265	-4.21695462558283
101	1	4.32649963157256	6.03724870131982	6.94240047051418	5.23305070315944	3.13322341227678	4.97401023398505	3.94095356258073	5.33486117241643	5.67643274159342	2.83237849569699	1.42592045653024	2.98611977550626	2.03413561762282	4.47807332147806	5.2058099478865	6.04510651459593	6.80219800725031	6.44712076627265	1.38003641276428	1.81350763330765	1.58990771468659	6.55225213505835	1.92401066856531	5.1977334835316	-0.16031059254091	-1.60639476267113	-0.390254558316287	-8.09408010629206	-5.79928114100836	-1.77957097307481	5.28389630572838	7.90333419934705	0.801669139521482	6.32235341093741	7.75342193467603	1.00924595388983	8.92048636227605	0.194201290371921	6.25854721232318	-7.88612048257712	-9.73991039333634	8.39691397561717	3.19594682187838	2.54506441689962	4.92550102521189	-9.18713224142648	5.62941483886235	-0.68133323351547
102	3.50571401194875	7	4.47000524261488	4.77129132319987	6.9686428227896	4.48035065822392	6.85187956553352	6.12408569915395	3.05400532348772	1.94944967601647	3.10310261490379	5.95024120278705	6.06624042860745	5.35194618786766	7	4.06599849361151	5.37303657922521	2.27327152940559	3.3492807268498	4.62895423225977	1.5899355230223	3.13897962186858	6.15448571416599	0.952295424184716	4.37160859450114	-0.406411243157531	-0.0638950723123172	2.69860860769366	-5.76165911112145	-3.02472265917665	-2.0800731975221	4.64532925971919	12.1250197912944	2.04691331548524	7.49923318565417	7.01311603245368	4.94197106778988	10.1393233180581	-0.137043508289922	5.49994892217308	-1.40825888711657	-10.5875431073858	2.89413402182569	3.34176914867039	-2.68093075073838	-8.44217219190798	-7.83089097058324	5.06360268095438	-5.70120199991437
103	1.614946856027	3.36469143015374	4.69210669151788	7	4.81856731098387	6.97974623981794	5.37069857885446	7	4.0015063943482	1	2.84337657079576	1.04880372696205	7	6.81003300310681	3.44106582913738	7	4.94781701433016	7	4.35999492247913	1.30145382730983	3.73323885085755	4.38961843420674	6.15078456935569	4.1470889133234	4.78006551460023	-0.708885630433228	-0.290085012312904	-1.23223028956578	-9.53080057393619	-4.91590354651672	0.116430799712063	7.18225039048755	11.1306106057131	3.62934278664086	7.51454676054247	5.86050194851116	-0.603445339676037	6.11836048749949	0.454293710166808	3.17554978988332	-3.22832999794107	-9.8204959758106	4.32853572929384	4.75325883923661	-2.45826290497849	-4.21057162226474	-3.76080171818143	5.97845234867989	-5.81919193572535
104	2.06113470016427	1.46026254515463	7	3.64960609070404	5.42009047180051	2.84432639370813	6.61328589850552	4.17939278379287	3.73512067840283	4.09067220110774	3.64103464178403	5.90920173711675	1.54531777691397	2.73663145382778	6.42575322829509	6.14482258536535	4.85773635684186	6.08177114070495	5.48802022274772	1	3.24527925879844	3.10245509223415	4.50945622447445	0.563968304388749	3.34689365590536	2.55250038055895	-2.30952478340938	1.18133177095925	-11.6348106010818	-8.66919343402225	-6.16415203904654	3.81801682996421	10.4401776019318	3.10772091459426	0.483819419872079	9.74472019044928	1.11066620779776	8.32490639722124	0.855998977111499	3.65361599153399	-5.97941020976735	-10.2349897382036	2.45017527471613	2.54655313547611	0.31120628118139	-8.66747707435935	1.96476802916731	6.98440438923696	-1.8103856546394
105	1.52289719423341	1.63106849595242	5.10840103825721	4.59785982910343	5.46610993629861	2.3798622453672	6.58812680363041	6.31529199002648	1	6.91014345713273	5.56907567012974	1.30051787372415	6.98604720117216	1.54700207642705	6.12033058187716	4.75807402583306	3.01553768635208	6.74711621655752	5.54818361077435	3.1042830683692	3.13751522607417	2.09959857668659	6.89846709009434	1.1597212740082	5.03430047388959	3.65931352439058	4.04985498626124	0.232822988350932	-11.956727495935	-1.66510721863632	-2.63708231072779	5.10861705538789	11.5269924872717	-0.736392886108648	3.59467772933779	9.17923417899189	4.13155291734499	5.4260385392399	-1.65994672825999	3.79452989325422	-2.72378060075787	-11.5193230669885	5.6992490745332	2.05159729690689	2.54003359511178	5.4517584006653	-3.93167404297865	8.15763198986388	-0.692446641869121
106	4.56021926852536	3.16459368676879	7	4.64386505681209	3.63032638642654	5.1936442531734	4.68334710868002	3.8104650637684	1.97609934505342	2.90485328873831	1	7	2.93909291101053	6.35858624562779	5.79475874198854	1.88597419688586	3.95733807998982	1	5.78133035633034	5.72586466245739	5.53031232822827	1.58211200045855	4.63549601228103	4.53849866585549	-4.89434516906066	0.722472847085696	-9.76575172875776	4.0084046369235	-9.39787779818116	-7.42571218328026	-9.46263541046711	7.57350403732879	-1.39220334251451	4.79737076707618	3.16046884761448	8.75960920526515	7.53760047686186	12.7022722354083	2.58458663428998	7.19416015106834	4.19465969018575	-3.90085953599738	7.86441341665084	7.76040567809832	3.88569662966123	-2.25223678351091	-6.48585637358411	5.88225534677729	-4.94846401975992
107	1.07731009713169	2.098463012931	6.39392647176035	5.70337739215522	5.83358071266513	1.64282827687621	6.68631189095912	4.32515740776121	3.92353001423261	4.69907545753438	5.06070327959371	2.10062740684605	5.26326009782307	2.58654709617041	4.38263754781972	3.94911987129392	4.04146403387162	5.70368926527978	3.39026406789252	1.4511923371308	1.0031120221697	1.26303194184824	5.99114136890857	0.8048164035134	6.10860578510528	-0.890551258478135	0.876562885257392	0.324831201791135	-9.09259654810442	-4.42300947354372	-0.928270052957086	5.15460046963462	8.4668810619381	1.16523720640396	4.71018190788878	7.10504008236754	0.320668476787443	9.84744578812268	-0.467836089324872	5.09355577349021	-7.16225110314253	-8.71306868354657	7.17715102607408	4.90898577356376	5.91637984709064	5.11156791995821	-7.56947876582212	6.05482553443562	1.23458618514319
108	5.32067841195881	4.49929311589343	4.63726820899621	2.03226762249699	6.21358282356603	2.79273721139843	4.24808593660936	3.99028922993132	4.49586646085984	5.24875723337163	2.61251138336247	3.66726078637011	2.68721907155746	3.32674558308411	6.26795483592188	3.23181802880681	6.12428340843053	6.44883768049267	4.62612867773841	1.65325536474977	3.51602726866627	1	4.88131456660227	4.07586019638805	-2.96669326379506	-2.56196031306038	-7.76578932344966	3.48880367950595	-7.84116161396334	-8.16589336013524	-8.70645524031802	6.78956339687981	-1.03780430775656	3.36757094358279	2.54347425354231	10.3531941906822	3.5023150679472	12.7601532058297	3.46529365975772	4.51249362936344	3.67394017828221	-2.48915048687406	8.19511200678501	3.15061823890122	1.77650501290424	-4.55604019047923	-11.0525193812438	7.29316490911078	-2.76642936568172
109	6.85107782667399	4.72027474136011	5.21870689004733	2.93511896586339	7	2.6059898869211	3.20027833617692	1.14049408052391	1	3.37588243749986	7	3.472594798305	2.64523328816912	5.38807727082485	6.37179823078175	1.1477330258741	5.4788360611342	2.77273004352857	6.45276605111731	1.87897544066412	1.3290900085516	1.32890308419355	6.00039390877007	1.47598789253418	-6.75468423498061	-0.884629649531181	-9.30034424676627	3.37428961053643	-9.04374179743237	-6.79283977059103	-8.19324930898112	6.72541339731212	-1.94264446390492	4.4561749871336	4.2043120032209	6.7629375181691	2.31955861864461	12.0039140772039	3.30704322858008	5.10968382953311	5.33722346955092	-0.77832469114781	7.82157256572438	4.67496593573267	-1.39289213196563	-6.05927987895834	-13.1882482571875	7.0404884363578	-4.69502477777454
110	1	4.61254758398534	5.23697561809919	7	5.63390226849446	3.55931590152951	4.88074033543993	2.73887422583636	4.75545515038414	6.4353503812629	7	5.50575121315917	5.23207695451505	5.31718993847311	4.81632475082411	3.52828348208145	3.11354279917003	5.42099460412615	4.3191854161084	5.07182698101803	2.01702395948386	3.18324475067028	1.17031545028002	0.907894326905593	-1.37728731542766	-0.25631610239072	1.57975837476776	3.56482215445075	-10.650999495046	-1.14111058007815	-2.99317140331606	6.46601148332141	8.74845290696888	-2.46865759470913	7.52728099582764	5.6167826095561	-1.79633471760946	11.110431407826	-3.28155934582706	5.36243671168668	-7.02948323906426	-8.8879111704531	10.3365254751707	0.953234842741414	3.7302267212263	8.40772331760146	-8.37233681902383	5.3381521223419	-2.46733782006917
111	1	2.50398259860979	4.97596042356144	3.57410930660569	6.66609042707129	2.63987920946686	4.5978754629909	5.15505916494664	2.44359654756236	4.7890767390052	1.50177602825384	2.18319569747656	5.77936751348122	3.43393725374644	5.66792400068568	4.84774297031109	4.40278354055826	6.08236711816685	6.910852828461	2.03779944673455	1	1.55513880517453	7	1.19065832930011	4.6902484453785	4.5071634606618	1.86124811428064	1.17182288193958	-12.4796224322041	-0.85451340613679	-3.04885556060363	5.78192956242406	10.175505120513	-1.15268818193935	5.14730216884993	9.69186096504804	2.68724128125014	4.97475410281811	-1.50551392726669	3.39361692984511	-2.99227911657772	-13.5903526882937	3.43675713050565	3.3999983074363	6.12195588782977	5.4811541794394	-6.66671039284815	6.20939519401812	0.577507612535492
112	1.32975552703156	4.89063742934445	3.55485098190382	6.18749201687683	4.24101305823165	2.91128010106356	5.66739435404469	7	1.9923746289835	7	4.0624251505258	4.85577796668808	5.46191126570855	5.85263712988146	6.80508491162411	3.06104680863228	7	2.48632720007246	1	2.1153783146811	1.55081680343553	4.60806427058655	5.78734459282297	1.49885389995193	5.18306684418907	0.284252953200637	0.339151723024655	1.13818000785127	-10.5252786904192	-4.99743775144937	-0.630783993163896	4.2634964281428	9.08836444701399	4.21117587808657	7.4017378092055	8.33007382199533	-0.303765483705109	6.42077526852689	1.00148154077204	6.61470841718387	-4.34287880256573	-7.18928869488363	4.4329205465571	6.64241727873898	9.35795291515791	6.24618681673666	-6.93491674194359	5.86597261410926	-6.74070841482462
113	1.57219153837805	3.30984349054843	5.80027787838839	5.78593696993193	5.50463966817207	2.68933094451907	5.96986571917892	5.11799999042971	3.42650324642139	4.48423217515867	2.30257846224653	2.21845926756349	5.45289407509725	2.64668980796713	6.36844062370809	3.05341520439823	6.79182312526676	7	6.12177501623312	3.02060695307741	2.86703778978545	1.56987135189114	7	3.22701583961617	4.67707298049088	1.47144352130171	-0.7597980475003	-0.588399908046461	-7.25846886610729	-5.43733210995639	-2.2053263779804	4.21446816618909	8.07641372285477	1.63791833065576	5.07576340227832	9.06499339947437	0.814112919759206	10.0720398257551	-0.148668901527736	4.87633595432525	-9.70032564797477	-9.15398442955812	7.70991467404705	2.23743136821465	7.32388841397311	4.77759369423696	-8.20852420415628	6.14078773384773	-4.97260013131357
114	4.77088373700596	5.80616547325524	6.5048779505943	6.33965829716076	5.07119901958738	3.6252843347687	5.32502133509664	2.25387742779973	2.42927004680152	1.59700951214372	4.10145205474665	4.69751114375739	3.10339593555471	5.80970157907796	5.91680908144706	1.83958680833929	7	2.39354663159305	4.57013616299006	1.23013911680603	3.83821341920849	1	1	1.30575367515988	2.10774015762323	-0.070364223569276	1.62239349035251	-1.40644515844077	-11.8439083738017	-3.75133186076246	-4.42181938356141	5.98006172099169	9.40733716226889	1.20703917877827	7.84451281465896	8.13830482037455	-2.9106198882743	8.16643730437588	-5.64549414915554	7.20480093299834	-8.93478867066857	-11.4474212718024	7.13145700464669	3.33781453761731	7.34213668648979	11.0931521825412	2.60541631759838	6.08703494770103	-5.72285085896356
115	7	2.38590024362578	3.79190966647747	1.8885863857307	6.95125724290333	2.42578595429241	6.84608387596409	2.53715546088236	6.68551913393399	2.25905324752079	6.82428894030312	5.09890336713248	5.43626112574285	6.29767018315879	5.70992850926115	3.40057775231211	5.69290234118024	1.08397519968088	1.52369923634955	4.57670749713083	4.1092780456319	1.56466723805504	4.97988544546551	3.58780660846218	-0.562337624226367	-0.375892506751952	5.29894203756566	3.59083004338749	-3.68057079284851	-11.8279090288916	7.85141247916976	6.88176487523732	-7.53898238450728	3.19164998945611	6.09600319454752	6.29865766793264	14.1879676338632	5.17742529332873	2.09058235350489	3.00365606845268	6.30268306010764	-7.16722334883364	5.10720988137457	1.71443827993866	0.998481080013125	7.89753895908111	-6.35203761629276	8.33735342265157	-9.56587937647739
116	6.17358610208739	2.92467215134244	6.63827315475595	1.05586421747183	7	4.98829767942084	6.79356371315166	6.5542047929447	4.6473882494044	1	5.24731788593826	6.47207927628819	6.71674445740171	5.73276068294385	5.75208126334272	3.60181041627372	5.60921152227604	4.95260486551626	5.50146228633528	4.96293830769211	2.57657272469043	2.33295586256492	4.16826496199064	2.74998957553898	-4.63045926670357	-1.40144081137732	-7.8475934053063	5.19547695418936	-8.26843548848168	-8.47127695199057	-6.85194956380245	6.39154468497537	-0.157328960725657	4.77749182209572	3.38467641809116	7.88528342931773	1.80944334266447	11.9385247611794	2.41808419067844	4.08050024174228	3.86285716282456	-2.08690665065192	8.7922664914874	2.69917975182153	7.43721453342773	-5.07415063102342	-5.22874714580774	6.71988629992001	3.41571995470839
117	3.69478150395702	2.05548568040361	3.63983062386067	2.10806349109787	2.33092008288526	1.91509425358714	5.25054350528732	4.96542885657819	1.59634010374841	1	4.67002988713654	2.13382974083965	2.0168456686923	6.19677189927293	6.09440516424259	2.21535259892657	4.69298616002171	3.59514228637364	6.3760727598598	4.13406386024047	5.37859053276471	3.22588939574128	6.23865194004178	6.40178138090629	1.34543330169395	6.34027601573621	6.6596899387474	3.84852706661479	-5.98628024948789	-7.70792093120783	1.13617142421754	2.4309368748515	-12.1018659794967	-4.2182365995071	-3.66500824749425	6.88192685566939	14.5160303086133	2.30100812225484	-0.332726260108052	3.62201536350072	9.7741644858225	-14.5821601824866	8.95080766190191	4.82946817070085	0.484929169667428	10.337484266069	-13.6085024767796	6.06130749670236	6.40476146288993
118	1	1.76406164298319	3.62348652474354	6.13340526785645	3.94565042310201	4.24739262255202	7	5.77953043977158	4.96708638699365	2.08722993263117	4.15639889167724	1.58739330273661	7	5.7555936390866	2.92610303811615	4.39222331423093	6.75805485075542	2.83253836722922	4.30199612322463	1.71583825995179	5.70264019081465	1	7	-0.904088681447414	4.69643117256462	3.42633451167329	1.4689877994644	2.63200956930302	-12.4132465215103	-1.95966195671615	-2.59639276657117	7.84520516208378	13.746575353583	1.674817513153	2.90071619000444	8.60473301246615	2.87169037602039	4.45245384800505	-0.402569279969243	5.35291012991284	-5.50670065795633	-10.6093910408485	5.30447780079148	1.67484203112751	-3.02135645970394	-4.65624895229185	-1.00957860332204	3.73368318066175	-7.60814457519334
119	1.75644834389715	1	6.70430900112409	2.95387337544063	7	5.04503230303961	5.78493214450254	1.50327823958302	3.99948437797715	1.59728351761477	4.61228698093082	6.92042675687536	1	5.73749073990622	3.8176667158978	1.02788755165792	5.5752883316973	4.32131689754734	3.80785580438396	1.93394027819075	3.85037098398611	1.34980961328859	1	2.68193251939096	2.49025487346803	0.699799332578014	2.21320024391737	4.27049589385192	-6.82433044461746	-6.39910237424991	-1.8601433958528	4.06147748428981	11.3028238362497	-0.101381348881331	-0.521049892252366	9.85875390487081	-4.4340268124799	4.75682562175847	1.00828705475691	-0.415929511411055	-5.81698033419665	-9.49008514344971	3.42759843727327	4.12322187918711	-5.24309128642998	7.27835717846856	-16.1933282165148	5.0132245741927	-6.20219662496053
120	1.2620036043666	4.71975089766736	4.96340627405013	6.81467114404824	4.17832435608459	2.37408946298795	6.77001555167066	4.85518768565709	3.74314673305969	4.56648946228799	2.88112139196548	2.90643343801284	3.1990725705919	4.74973735381548	6.78592434726984	5.09346216025099	7	7	4.46195622853023	2.2555114619299	1	1.59243175633403	7	2.17150501210223	3.95139965146649	-0.269389780957982	-1.54706195303546	-0.372857038792088	-7.86858588316734	-5.98674262943873	-0.768597670019961	5.19970320186232	8.13951819890869	0.452668336535103	5.40134283327789	9.18240603723759	1.4267825986831	10.047025573859	-0.0190392001166533	5.29736695525365	-9.05910606393364	-9.55522846976402	7.11295430696426	3.03299204540521	8.59647246161789	6.28043100045639	-6.44941458295513	5.5264352241091	-0.0561306447483371
121	3.1689832918552	1.23371058579368	4.35443561525242	1.17680745220654	2.93052486669466	2.27967578960399	6.43754972438375	6.76237025733119	4.72077864892999	6.92787581899612	2.32493948996309	1.90182712281149	2.27383439714147	3.96257102726713	4.79290581849792	1.36525874497605	6.80188465343222	2.7745181300088	4.86151995833416	2.63583271457157	5.32892329641307	1.86311819975693	5.56581495317866	5.53682544646539	1.68720998676591	6.22863262186626	6.39115216036008	2.64162420005226	-6.12811647766074	-8.53470800600499	2.18549439164383	4.32354837263498	-11.8699789730012	-3.73889967283456	-2.56010728962575	7.01361598060771	14.812095088364	1.98961384109758	-0.466678427104652	4.01957136455797	8.75860221542436	-12.5062386721128	9.68225902633196	3.06868638933473	1.30733356325054	10.203437532768	-6.14160681843423	8.23541921077841	-2.68773867851623
122	5.27598809042017	2.63767690876713	6.85932420286393	4.25328764747718	5.49815255519351	2.6316055330476	6.56974553990765	3.90178417362443	5.58069552264003	6.50483083843864	2.65386557863456	3.05169879088756	5.68452600138908	4.84514491975352	6.74108492492872	1	4.84201058905314	2.14625478984349	7	1.04715071899465	2.89712480129711	3.70462994002894	3.61252538854581	2.99545702961061	-4.77617603280453	-0.0051440024160691	-8.94879150379184	3.60821110439929	-8.91154773225121	-8.03558199901687	-7.45377830717201	7.19879134562017	-0.535865298583154	5.86766064173887	3.94345726546335	8.19181871111491	7.90073021970096	11.2612416337561	1.98129694122995	6.59593763460458	4.38178261005232	-1.23522176323291	6.73111011766516	4.48572757541791	10.2502870779927	-4.54641725196162	-8.89256944659252	2.40015843870307	-4.19353622963705
123	4.9850692342045	3.7717988832411	6.41510599269174	5.85934518821675	6.05720510648386	3.03961195087562	7	4.76090451877816	1	2.87764155168084	6.81384914763356	4.12141877612146	6.40458161741457	5.38902669508386	6.48706182028763	4.74434934676492	5.26175073236664	3.83446908381273	3.22956313197503	4.98464444004663	4.29635052906097	1.45377901979093	4.15995471589553	4.59684617824934	1.28132366504609	-2.71461118106553	-0.716435204616001	3.27138838051517	-9.43499265628644	0.206444354844831	-0.702567309743744	7.54838702416875	8.56100801348018	3.10356572632953	4.66169106389254	8.96108864548739	-1.01722696943261	9.98402569002898	-1.37579790014383	9.13284402657141	-7.82788895756641	-12.5242846776336	9.74028596689025	2.92722784157714	1.05759609664245	11.434336024947	-13.3318333847421	9.42529216097886	-3.67102878506901
124	1.36713352815622	5.51804450697397	5.43119951792819	4.72976812602339	6.00970782284172	1.06825349823695	4.39991119281868	6.1992156318131	2.45627328825127	5.69520728587072	4.42165223842544	2.81395102381703	2.08355536838095	6.18525989628083	3.97160210916114	3.0181443361593	2.88074269826312	3.9667967470252	5.7438685713232	3.04722628324	1	4.54180773498809	3.37055630849396	1.33446521223088	1.34008781684441	0.0753800424700738	0.944009040814076	4.06209457752178	-10.2792603451692	-5.45003090035419	-2.9851751619885	7.41482671227857	12.9052826520875	-0.996513170325252	4.68840763597865	8.39968760473799	-0.0917500136260044	7.95404493338121	0.335278314193966	8.09097582114403	-0.371391817640901	-12.2971954100556	4.7068376732943	-0.113807182325599	-7.14915974127508	-4.9113644797145	-5.3150938027698	3.53546899369665	-3.94867631050771
125	6.19398034511533	4.02677736221775	4.88215387631329	1.26234360522557	6.6660372298171	5.49242537882567	3.80454252579717	3.5991916959947	4.53529267741535	3.35703594840994	1.35003013123185	4.13708531510661	2.83066558044027	4.13403582333274	5.19815830548792	2.9685504499164	6.29130714021831	4.82108374987005	2.80953164692573	1.69936632036708	4.07129141165057	1	4.09252133497382	3.34615497339067	-2.56774356984344	-2.72602423837598	-8.09870627198281	3.21949067748038	-7.8058687370832	-8.93407500302346	-7.24337641182255	5.29056712925342	-0.469883227906822	2.255810358876	2.9030359078361	9.06466294647148	3.32932527479041	12.3694746463863	2.27108018291985	5.31898175327615	4.04717888786698	-2.09383841944512	8.01523767772929	4.4712289813208	-5.07953490902751	-4.11241142943945	-10.7662718492494	7.16311359072399	-5.87894614018484
126	3.40642353628981	1.94430665156839	4.20674085191875	1	3.05486508082862	2.2181105465196	7	6.54195946817103	4.22979424454332	5.44818276011088	5.06306488537077	2.74863069292799	7	6.1739855315064	5.82012780014732	1	4.90661574299853	3.33184088079784	5.12730815081919	2.04793563529681	4.63951148162691	2.05342291184947	3.73929944479578	5.47212999716565	1.10374816345664	6.02776941270974	6.19554383179834	3.94452477124138	-6.94777903726897	-7.65123905218476	1.31789203081087	4.36623031524828	-10.1300845641919	-5.35809469192871	-2.57523651444176	7.16365342805277	14.7013804269972	2.43950276335184	-0.405447049859817	3.29385987019799	9.24868370812398	-13.2476679166932	9.95080001901362	3.47065786441231	6.11140866737333	-2.82542357226704	-5.53222304865258	8.643785560914	-1.96629544774963
127	1.66334098139978	6.07634701227382	3.26772446919666	6.2626483877121	4.71703023316516	3.17840556226108	4.43185348888175	3.59226299728193	3.16129933774158	6.78632795586581	2.9145025810347	3.63725592803879	6.21205476952623	4.69909391225553	7	4.8200853174674	7	2.18747666832283	2.33989341991784	1.43586237433179	2.94186239773722	4.76371200662545	5.30553240038936	0.701806155667954	4.787871656127	-0.143052139469324	0.366879555593173	1.22935358779332	-10.09063641335	-5.71973716914103	-1.17223907568357	4.48185381010772	7.97942104014422	3.43918590566587	6.01435678522136	8.7486499418567	0.255430896175884	6.85380201137253	1.81084999659403	7.73268169865104	-3.63490494809792	-6.8457305261289	5.45337459111676	5.99604409837292	4.5595712113354	6.33160803300403	-7.32329158551957	6.74836872088532	-6.77089454792237
128	2.89612763142106	4.52392082834611	4.74520326989231	3.84670996963522	4.37984330759505	4.89330138428358	2.62096431930519	7	3.9016864680397	5.23653412074203	6.18746689673975	6.52215612364604	4.43409532226982	7	4.14656606584595	3.0875414094978	4.92355159827795	2.15508224457618	6.0712655819424	4.10665930294909	1.46015156230803	1.51060161474863	1	3.7393786620676	-2.2567237747703	0.400800149413218	-8.90468274809761	4.90147079979792	-10.5549338885361	-7.53281812136639	-7.58421867152583	6.19721759771063	-4.47899140353032	7.92379026324509	5.23685551593273	6.28229985312757	1.96688490915105	11.5226696310487	0.977708359054605	7.19812878108269	5.48456867789897	-3.45549461751488	5.54654007239523	0.680452955816205	5.48163627331455	8.14793380623319	-5.92999164092526	4.58701276410198	-0.821742270037372
129	4.6220737190592	7	6.95156910439634	6.72662039460928	4.4018710697507	3.69729860640212	4.89860304385541	2.56105831269761	2.52194583928499	3.1334976151631	3.29622636179526	4.8411754827968	2.92369384133883	6.0126111738019	6.1213660123052	1.83479656721129	7	2.05098629673411	5.07474432351287	1.22969282590545	3.58965387753696	3.61928331496292	2.39546829599311	1.85191399702557	1.89914980806831	0.120350636633977	1.14211492228528	-0.139916685432163	-11.8761805621035	-2.7844749068561	-3.89350025028481	5.56035954081133	8.56729393881226	1.37670138735809	8.45306369071978	7.02029955460932	-2.35411160722447	8.89410180567613	-5.38855046850647	8.18507613343073	-9.84776739741446	-11.1518532324485	6.45281758069583	0.732018381375871	7.5731881799509	11.2704901462208	0.896105645236799	10.9456840489211	-4.43912353796512
130	2.95502736378715	5.18874705250144	5.24125603958583	6.11413362464251	6.81029581722984	4.11933332095816	6.54879405363719	3.69323267685072	3.10734587139072	4.88479635209263	6.61241442943227	5.62022560104605	5.10575774669679	5.04030038233137	5.58339468624828	3.58136362731834	5.65553888780672	5.97245164154947	4.18200618052495	4.85980744697485	1.83937867796859	2.99116656513616	1.11086400568799	-1.04330039805603	0.0620998747621843	1.1149710649267	2.48505358605158	3.53450331990089	-9.78710982723463	-1.96566335918048	-2.20858834531743	7.07195025548503	7.65304934122919	-2.18452147104763	8.26699308946631	5.3863600650549	-1.96988443323756	11.5342578041301	-3.33359221260844	4.43343498978443	-5.54321033077265	-8.55593691956311	10.7863256441332	0.674651403171827	3.65514094757268	8.05048257342904	-7.70694773487721	5.47871591510105	-2.6118419376005
131	4.86705001765684	6.37260697173566	3.67429814155251	7	4.87369856953726	1.46385899435971	5.65297379925108	5.37128693103187	2.09743937289141	4.83679415184467	5.58591249332481	1.18670518273944	2.48038629020485	6.2574098833298	6.54728846297444	1	5.81426034882298	5.09674360233536	6.857990743963	2.1263435132217	1.24774205631384	2.74238792454498	5.69753455810319	1.19876243854582	-1.42649931919913	-0.33559915414462	-0.3828701070773	3.47202498841527	-13.3399292438696	-5.17904665047363	-2.00204595793957	5.98353242677466	9.27846789073777	-0.315303371039178	6.82259787223777	8.36558264347551	-2.60920376547678	8.63993538522441	-7.28811064868805	7.17841424898979	-8.07500686196398	-10.5811740651676	5.76075303630863	3.29742104639742	-5.28844557218173	-4.5912507356689	-6.63005110258218	7.13735997262097	-4.59522173580989
132	4.12843603374353	2.3174629540924	3.44593155602538	2.96163167897147	5.06873648609382	1.03926890615686	2.68965199982717	5.27639315650295	2.34801968319497	4.83506851352626	2.74570869891306	4.77122277115405	6.35306726495148	5.1991622106585	5.80794454132395	1.31440133825129	5.75174683072552	4.21531299890008	6.56653790513596	2.60655018709857	1	1.67965620081301	1	3.64749990713757	-5.09394271443936	-1.47038673307123	-10.7013414804526	4.27772010362051	-8.88312487694823	-5.35318346097158	-9.24587687047839	7.98099524079629	-2.73793628568203	3.54156686802163	2.92509337090459	6.35255981628989	2.07143402757192	9.55766302815366	-0.0639827975920729	5.27648374251423	2.86150746605335	-4.59339162457313	5.80728746015188	1.10860617302262	-5.6332305976613	9.07448320731027	-6.19153560251394	1.86144135609051	-8.4712189710153
133	6.01727978941707	6.68720509245918	7	6.25567443963688	6.93386932914873	1.6714709561765	4.43463220567098	1.08897477752095	1.69008430007528	4.11772633829888	7	5.52873901986834	2.0811128408085	6.63808760511873	6.94054021916248	1	6.6580254562263	2.40633934447899	4.29126800250783	2.39567809164579	2.76305155730837	1.1914729303207	1.88452036639338	0.122761784485973	1.99454334349819	-0.282272636206019	-1.56533728851465	-2.34184200863885	-12.4335925033615	-4.54768096210286	-4.81532511799751	5.29117802570882	10.4551041588186	2.33166004148484	8.34455168435597	7.93702428258855	-1.77588949790721	8.79437120028541	-6.07967501651534	6.88664174618861	-10.4538535269554	-13.0072995668497	7.18541916948067	3.68079676677121	6.28086398815953	14.1386276463375	4.29180282319674	4.61612293117416	-4.1077563510085
134	1.41255280755433	4.54231261121389	3.96517189991888	6.15204723826418	5.99164737635717	6.62426669198083	3.12301320861873	1.81100394652711	3.27822615341352	1.37490924719293	2.23740206789967	1.80914137587914	4.74007549511546	2.14580140907737	5.27095152567773	4.31122957851403	6.46318741420599	3.15308375897976	4.50773908430067	4.55251208035203	5.12327964589385	3.51062330200009	7	2.40776323526206	5.28035659362522	3.74067825949057	0.579282172145589	-0.574373874578431	-8.18215587439658	-2.26032719258938	1.19665519472758	5.29333131517119	7.27878052112908	1.23147788857697	7.25364881361062	10.9606921611879	0.635435407424498	7.2836821997303	-0.230292088759761	6.11586498847289	-2.95900016797243	-6.91298071791386	5.22956900794176	2.57980499168006	2.51023561582962	-4.00917200935543	-16.5336002601789	4.62383339087613	2.59432940293396
135	3.75381885049923	5.6647859027906	6.28612983115011	7	3.15125110510464	6.12697364444671	7	2.65064573878109	3.23957622501072	3.13821515680549	1	3.84847701515135	4.98330412249241	4.67138498666423	3.1882583658013	3.30921888529797	7	3.52666145994247	4.7586907911857	4.02371609700268	5.56332277682015	5.29216910477266	5.431262235199	-4.41999231745345	2.70265971784999	-0.0956614522448851	0.638379272776131	4.06089039329638	-9.96973137662482	2.3133719920493	1.77150218183453	7.99143234489092	8.70510653445475	2.04132302222927	7.17781042964972	4.84152667992845	0.364460602185155	8.60394482394957	-4.41524919966295	6.61047377016205	-6.42774008074275	-10.0833930886645	8.56363129461547	4.15055108189772	5.5390348658371	-4.41749293094156	-14.8951653221524	4.41969733266372	-1.33407724755854
136	1.53843626190629	2.03287736585222	7	5.93271915583324	4.78708588603295	2.11122843387456	1.34486996551776	7	2.31797070952305	1	4.11319835619474	1.22046314044616	1.10836191409449	6.31552488690775	4.98373091066452	1.26226905017557	6.02951596701455	6.1586562811986	3.7022015142951	1.90374467854	4.68831936423052	3.32820879016684	4.20042435536512	2.99347337507719	5.6820089127409	2.77141124793941	0.311564503810281	1.28104780377645	-8.65765384964149	-7.21418789304948	-2.86742281445616	4.60087003395064	6.67654185968503	2.437341021677	6.10734968541782	11.2413948037335	-0.849560109893422	8.34643364275512	0.361276101420464	5.86816005121382	-4.66064718544229	-7.05733448317057	6.89558216091298	-1.05025134189328	5.58744041935513	11.5427564264641	-9.44707576947728	2.34605861925138	-2.61218155519452
137	3.02788335898105	6.35602856937149	5.4507189227269	5.92182981636881	6.36588513097595	1.10467394343975	2.86013878226518	3.82548736443107	3.6591639418556	6.28454806886698	5.00109943966206	5.10947769987271	6.15631999656063	4.52039930770017	5.64372697709235	5.26205397872543	6.8972399224736	1.51705511383934	6.60289100709663	1.81492138439451	1	1.338789046054	3.40898291400488	-0.861364731392371	0.911526370449397	-2.0052110528411	0.412596463509482	3.22966577871427	-13.7986875918884	-3.65138910137574	-1.73022123223827	5.45830991436838	9.17059186615506	1.20201124833903	8.7165637533866	9.74373569564959	-4.00559297514435	7.55494843274757	-5.19331903269454	8.27089155829789	-9.40993872380214	-13.0989117911219	6.41213947618112	-2.17295169658494	7.00219702353327	-2.92632515565256	1.42059222642985	4.28135522183646	-4.37899212389433
138	6.59606319523442	5.74283676033162	5.39029224345303	5.94331843795981	6.05880370590174	3.30984132755153	5.20992750772746	6.52615351602266	5.20718624102236	2.39945628290727	6.03771251574013	4.97294491339235	4.47040195568844	1.78009830058813	7	4.83777201555484	6.85240621906076	4.55692752946153	5.7928833199766	2.86871678633171	2.22809929722476	5.28285183681477	2.25204795683194	-1.58884088709682	0.191123552738512	-0.724233821806269	1.8998346044311	1.40519227623882	-12.1077214826905	-1.89879600805787	-3.47012959151663	6.46306852116727	9.15631411497919	1.35352379794213	8.68222982350763	8.86031648730189	-3.18483955742558	7.34707605482578	-5.86457634301725	8.0055680996934	-10.4386366462755	-13.6344312430008	7.44588224481938	1.71770550427052	3.01929703146791	-5.07922372061357	-6.20565575166899	7.33764529400402	-2.65556268034382
139	1.41041226254296	5.59760353092993	6.27078856947812	6.00010023570316	5.87517393092734	3.26201801737832	5.13394000279505	2.6747045052256	4.92870171135181	5.2221719957106	6.75537078024464	5.16420162582641	6.87491489204725	3.4554449843283	6.87375408274465	3.04945610926078	3.92116178623245	4.8151062333093	4.22966910828831	4.99099162863001	3.58036860016327	2.09035820257328	1.98776935593472	0.157765729223327	-0.691754068649159	0.276874408123623	1.33909295414153	3.7100251448487	-8.86128732580108	-0.356750260635962	-1.16320197843867	7.82136801139638	10.0581520787356	-0.554062779780243	8.13536056013906	6.69139462546532	-1.74369570517623	11.8465921882903	-1.55046072472775	5.64553224138854	-6.27869428241637	-9.43302152576558	9.35009741676643	2.11990989638325	3.43384589294114	9.03338621071406	-8.67569214257804	5.95995372205894	-3.60459992572556
140	4.95007682875472	2.4831405347475	7	4.15086092801721	3.54446266874191	6.1472103086697	2.56463159063717	4.09529849835068	2.61710390615936	3.21587701804343	1.71080429595213	6.0009655264771	2.71377729466281	4.71513704917083	6.74943369085577	5.47043985146333	3.46129904645354	1	4.12113319617769	2.49996450329841	3.29134854872645	1.13306144571621	2.0217843080919	4.93468013920598	-4.83442670839859	-0.475398144448741	-9.64581539590366	4.12282231530257	-10.0747938262902	-7.89868744342702	-9.65749727397918	6.81634736834361	-0.61456113563324	6.07134322663615	3.33862118034162	8.58161245853313	6.8505939956797	12.3928603631504	2.83524830121674	6.82376753368184	4.5614735121734	-2.53794139086051	9.81811437272024	7.784529264485	4.10134113584508	-2.31043729131353	-5.28688138553435	5.79718237079782	-5.59527699240316
141	2.88189299702738	3.99140119917479	4.31051969400448	3.65790860098638	4.28980318003283	2.63644369276879	6.40306031809418	7	4.36975903748827	2.73227694620096	6.19167029945936	5.18719066146249	3.62350178761506	5.62056528502837	5.44372629341972	3.98680163308237	3.11936112577438	1.04718518497269	1.174520915467	2.90336101649891	3.05908668678341	1.58484057948148	6.29185970479136	0.995110463680221	-2.56438127382106	-0.765900322230677	-8.0023560428691	4.57656634754467	-9.68320808253769	-7.25334861226816	-7.87370388108951	7.54872156021931	-3.09250836031933	7.19779109880554	4.32969469584934	6.06117978305623	3.64932273285394	10.0153545575413	-0.0135672651733067	8.46442920679232	5.36855565639862	-2.49104668571164	4.91439426570996	0.931086762363324	1.76491534482356	-9.1231063847449	-7.80985978982647	4.77033008882134	-4.01277806633867
142	6.71483398484019	5.22905162410333	4.74272159819455	2.92976593373004	7	3.64971338058704	6.44238905822353	4.07704642002385	1.73850500770464	2.18668215038117	2.2302591244685	3.8852652083701	2.72441277032415	6.82525252661272	4.33739049392594	3.94029045150225	6.38802838716822	1.04785494640844	1	2.97570180518063	4.87175054859221	3.46181058891909	5.02981838085696	3.11619999141646	-7.3157431990527	-0.87823695685212	-9.50710759925109	3.46554714181193	-7.55174046113871	-6.77057525395494	-8.43052484418668	7.38988769783311	0.256316748979573	3.72115918879657	2.99281197847064	8.26448948768571	3.02899069980615	10.8531480531247	3.66426503756444	4.78254076544571	3.24101230316998	-1.90634034734578	7.09800037202154	5.86248527259567	-1.40097231934697	11.4226418739482	-12.2328949994996	6.61933559840809	-6.12184327774362
143	4.60993271413736	1	3.30454518256023	3.19029626370388	5.49689953738743	1.40955676137677	3.14740091365372	3.20667442641783	1.92490441890734	6.10907477729993	6.23465383630518	3.34777585289088	2.49254291024042	6.08006760397436	6.14579427200878	1	6.84334897935963	1.54948247041613	6.40519179681485	4.46869026362791	2.19670028783663	4.85039987308231	3.34138610550194	4.5066046221793	-2.33893298260781	0.0909083810583999	-8.00138301076395	3.50161072294538	-6.87297952444265	-6.90695956911002	-9.16849042747593	7.32269599651851	-2.38857973173979	3.95250511148427	0.639827768094847	5.8006326050229	3.18348869108324	12.1288725386611	2.77195426295217	5.29807996372662	3.52233175235755	-3.71388393697813	7.11153819313545	0.444557599623805	-4.30239101992834	10.3947596693421	-5.22662254928267	4.51091260466395	-1.80682488315677
144	2.05703649604747	6.66888092978678	1.35591611949035	1.91543266989518	7	2.36157577363791	5.29555723074441	5.99434591709704	1	2.72969470862	3.18022609231471	1.52662631592273	5.88218306330047	5.67807999727719	4.11866902990466	1	5.42041930081342	1.57018361751826	6.39769157952254	3.67340474119877	5.25964538583285	2.08436117914066	7	3.37572541307786	-8.79351136883646	4.78366786691869	-0.310299180744135	1.28149713628887	-6.41849661854574	-7.40912675349257	-9.55369039299267	2.49945059349202	-3.06026092131599	0.71259790724475	7.08766051663412	3.64591872398614	5.04751257920866	2.33600567256741	5.53670653972867	7.13017282124591	7.94283785411945	-1.42446834458961	0.672853838757423	3.30443109129243	0.653583103768447	11.9894328889106	-15.634920813347	4.41118656056002	3.94458992630428
145	4.02195273060785	1	3.64425355755986	4.39121725866803	6.54807997029451	1.13533162093838	4.55490787835156	5.37528018310936	1.34304749202291	5.21025044683531	6.72327852954532	3.62634834983358	1.71665184831534	6.39279906250517	5.79629264622328	3.63503163149779	4.35527302938418	4.54579525263652	5.32277104252097	5.14640267981606	3.99120483845271	4.56468158427491	2.79350297825281	3.01713472589668	-1.8192697316785	-2.02258117566562	-8.61286110971827	2.76122114407275	-7.98635911813974	-7.02428852317713	-9.91157956462863	7.38979951822135	-2.78605893717003	4.999537691246	2.35903051498804	4.17959182006869	2.41814117394203	12.2814605016789	3.55085099314079	5.96710835209978	2.78884796293019	-2.92467725093985	6.73112377232662	2.4732097488087	6.12295066722899	-4.84551499488259	-4.72422382466068	3.09861642540796	-5.44033453333275
146	1	1.38754209058589	3.00327017216254	5.38108347775518	4.46893019714702	3.86948507761773	6.91782202856635	1.56806278051123	2.81594162607314	1	4.1277212297103	1.91156540231344	4.78134214115753	5.25045077099427	3.86889133603714	4.17110221946599	6.02471415930024	3.14827150593961	4.81512102523324	1.77753295476608	5.70984705391574	1.11205642145163	7	-1.90433005701913	4.53251954201655	3.53326133507643	1.29416445761273	1.58668431340384	-11.2293611895142	-0.124258836363163	-2.08391932571024	7.2663086237557	13.727987669019	1.64728207652371	3.0869006614872	7.74086292232324	2.86840990239148	4.22182893185571	0.780974119305734	5.05411135680729	-5.89452425601947	-10.5038729036213	5.43241594692105	0.417223020864291	6.44263165405257	-4.39359365302385	-2.02217174397333	3.63052611923705	-4.59149509698343
147	1	1.60219073896951	1.99694030717751	5.44918844056348	4.3788391582378	3.35633054016414	6.82743606390371	1.24303961708873	3.2403388498557	2.64736545829398	1.8027472215055	1.29498128888943	5.74957691695012	1.76386680265341	4.14622665283897	3.03465832071592	7	3.13919346038056	1.10677004935783	3.22230900648255	2.14059855621556	1.21000546356192	4.85333413093404	-2.17363310716697	3.45241994029399	2.64692968190657	-0.224453898909164	1.62996772049161	-10.7887414987943	-2.68098030486991	-2.47947705814376	6.74162607419778	12.4048896044666	1.91181532627739	4.52906729104307	7.38815024746987	2.21220616211923	2.25931919839202	0.549328557767569	5.17424910539188	-6.33228471189555	-10.170251954672	6.5860844280784	5.94128291797808	4.45550467250967	11.8181080806758	-1.03198139614351	8.02434585875828	-3.13826119857616
148	5.4472803750209	5.46091519219273	4.4558156317846	6.40707232331073	3.7160566718095	2.5684128548707	1.16549339325326	6.37496347477831	3.30888263087939	4.6421260458869	2.48704529325542	2.28658115521183	4.32539761636199	3.45810906998462	7	1	5.55991476701343	4.99028228820835	4.78312771603008	1.05061642507311	1.49795120473243	2.0963105163623	7	1.18490223344018	-0.598125071707479	0.375260560270978	-1.17847406578207	1.52754757621795	-11.9789954469112	-5.02626503442411	-1.91502602982913	3.93739160915119	9.60588425370067	1.08920765091659	6.59399569686286	7.59947560902253	-3.46297496534224	8.78971948035971	-8.49161420701998	8.06940081656312	-9.01934610303799	-12.0783077323751	6.21342399079771	1.15088256866154	-4.91411785236227	4.30020734942771	-6.23743987071933	8.56125295722188	-4.01318396911507
149	2.43246058024934	1.73975885635302	5.92993727138246	3.74272494218239	6.98345364401964	2.81054663627165	2.41523536686372	1.29365510398365	1	5.08947886897694	3.8011385309655	3.68961904043415	1.70447568423694	3.79469318078445	2.99269544496909	3.07211383175179	4.86176332459078	2.61906556983354	2.3083868304915	5.48708234502073	6.38702129166743	2.20650108550872	6.76513250593691	2.26050717299975	2.26862875594014	0.493956513403424	3.35556615100028	2.7302925910435	-8.46831986525021	-4.4414220574622	-0.852424925505074	5.18555645012408	11.4331317440662	-0.566219002990756	2.31450533783082	10.6831361870018	-4.0965098296478	4.31281214955147	1.37986606832593	0.561036709914332	-6.77603400357073	-8.62005567640036	5.53663577548521	2.93720627227046	0.936065470462136	-12.3211357763447	-4.398341570867	2.88097443897963	-4.89652716045287
150	1	4.18517190010509	2.95826195174562	5.3200422893657	6.02730191410848	2.46017713629434	6.99761639360182	1	4.35218969310097	1.38900892545396	1.84607255977883	2.30368150954907	3.60121069703139	5.40923530173857	4.77139511515238	5.31088050973172	7	4.13218173952455	5.14529246633259	1	4.6898644446139	3.55024800727554	6.93354231052062	2.79073093389137	5.43538595029918	3.2622942793901	0.735181300426651	-0.240447461652571	-7.72917563117008	-2.90016801908953	0.992662877661195	5.9722087144408	6.53465528389751	0.989977297823895	6.30348845904865	10.5818308467681	1.27914669321088	7.63988195608269	-0.669344006336765	6.88443698080131	-3.71002116451541	-6.78740049951559	4.33535730970219	6.32846611798879	2.44355443299476	11.8627304115065	-15.8326018928742	5.76015388354461	-2.96785509320215
151	1	5.94418584281675	5.30879271794953	6.17501529593701	6.75053048860666	1	2.5650360496875	4.88406923729439	3.61614880840071	4.18826140859903	4.59094876331612	3.09584308657337	1.53656057233425	6.14224458873888	4.09637437851323	2.25040761020266	3.73039340997118	3.47302030329669	4.3044376084165	3.98258182705889	4.06907763545541	2.54517710151378	3.21445406681415	0.997138608779659	1.73395039287467	-0.122741294236963	1.35078039777878	3.42670085902596	-9.88619159784104	-5.6548615355011	-3.89817591858635	7.20438437811003	12.3489212582129	-1.59574912755112	5.42070486887702	8.96956083081815	-0.828387516444447	8.6285449310654	0.00670138741648277	8.11602993958056	-1.31406064125416	-11.861287968351	3.13260463020566	1.20294486235748	-6.04911547295859	-5.61267744553277	-6.19017352202439	3.37440967456184	-2.36718973977679
152	1.05228463072133	1.17919284310432	4.66642288414439	3.58177217102843	6.23436842519777	3.35999680204955	3.70938081994465	1.73882041358549	1	4.71201442071167	6.2776526852703	4.26673564396013	2.69372004313831	2.93653562543821	3.62623061450873	4.79001264308583	6.7747354508478	5.93902166311261	1.70495103337623	1.36673023058456	3.37478564728744	2.24327454073683	6.2818724468806	2.33973568512097	3.12630853440591	0.400956650870133	3.86373302082958	4.53858764416774	-6.07015087240224	-6.70582380414642	-4.01538647465733	4.52870938587602	11.9585310249164	-0.7671157345478	3.64501407886642	11.7837633186304	-5.38874401104142	7.09314518333766	0.732289711825292	-0.919302790398874	-5.21124094582253	-9.19465726976644	5.52123820530845	3.53974812895774	1.7642391373775	-4.80208135317461	-14.521127962998	0.879569409806656	-0.464911689381213
153	5.40723320059546	2.5440456987914	3.99329579705209	1.06311584770455	4.60365067292537	6.63743315199343	4.87745645858817	2.83042034883	6.22357696282712	1	2.99742607135756	6.12007940133427	1	6.69428595676038	6.27729920503332	2.78839964681628	5.34903986588677	1.61386749068705	3.49600651422285	1.74000827110713	3.53690573987054	1.0827841228266	1.3776267704685	2.24493885395771	-0.881163452861759	-0.645515859227252	7.25901114120025	4.89041335973039	-5.47640160044762	-8.65828205072843	6.49360152547933	9.83893764252531	-5.83241439765529	1.23266674254868	9.46009575186367	6.82987280486487	12.3302590619122	5.03303593116976	3.06000607803828	2.37020568915713	6.23560873650015	-9.05273098479278	4.51983239776341	6.5058807402201	0.208439799369963	9.59437793796331	-5.88608428668898	7.32045166871118	-8.13318180275393
154	3.72012806256686	3.71858577045288	3.94453170426944	1.39518747538434	3.58066594570846	2.06808858130506	6.38741415050849	1	4.52091470436451	3.65380263762306	4.75571715175405	6.40543092139025	1.94630125735959	2.44578674178864	4.84751297593472	3.71330612015222	6.7003979201989	1	7	4.29796398185972	7	3.04483988553626	3.81034976051253	2.37237487302232	0.0200151888914192	0.115432894948407	5.5321796253472	4.81955373557852	-5.16573729616451	-8.79618623478189	7.82219970797166	9.84142407696108	-5.26772659777173	4.13360767925295	8.68644254021442	8.13333552744242	12.3827675416587	3.79887902868156	2.66042532607755	2.82056473140073	6.66870721479091	-10.0280388654712	3.14663994075339	-4.59210168473703	4.73520528307846	7.65491751821253	-2.72881991134325	7.74324722104976	-5.12275416652556
155	1	5.93890048872495	1.40805377252032	1.52184723901685	6.30160066929519	1.75140496266881	6.03405048449266	6.62552209971321	1.70788149054642	6.70687251911042	6.57526325010403	1	6.10323521390768	1.47341838874937	5.14393045439619	3.85471940793009	5.97703341925858	2.03662101054798	6.43024882620432	3.0602803843543	6.327805783515	2.81702299156241	7	3.48518520722482	-8.32358857554291	4.95128521236677	-1.08678302024683	1.15523851469711	-7.95347660094128	-7.08568715797954	-8.41306882135756	2.57249979629406	-2.633319669907	0.025873201536796	6.5922391921444	3.32601295985736	6.1842113587145	1.17757676134475	5.68365209809364	6.35763076752254	5.95346233658316	-0.78546249993578	-0.00173025277941288	2.60966815647352	0.689734753726899	12.0444667744174	-15.2643653013734	7.68063331364035	-4.25458272890997
156	4.59670348350847	7	7	6.66561247445633	6.61612456557086	1.96994408987144	6.87179051224025	1.577348683484	1.68149562769151	5.38284852850716	6.34332188140684	3.11059034611632	3.93790347592635	6.89157514856126	5.58702097134218	1.9559800656156	7	1.54765334441452	3.9738671002347	1.46473027405855	3.761931894859	1	1	0.831961393194754	0.800784685010941	-1.38756174698423	-0.291501220131335	-0.30518741524707	-10.449410603112	-3.32908274220333	-5.30181487185195	5.59935467625158	11.3932734186883	1.92449647328746	7.34899258509693	8.14815769457429	-0.794742395937605	9.81284304567488	-7.21955218537377	7.08657318581654	-8.41464270436411	-13.0832235368383	6.84400504524524	4.28383339356679	6.71083263797362	11.8687510160187	-4.12324207837314	7.31723235217586	-1.00069550835374
157	5.07871626894762	3.58781904733357	7	5.88737868390283	6.10391004882584	4.44824048730015	6.03471019601401	4.16397176089573	1.15357943326413	6.42492920863857	3.92911698935174	4.06675960261505	6.32585926817876	2.94365515298149	6.3420652979139	4.66536666437043	7	4.55445795544122	4.36059002813782	6.47616303269534	3.86559282394478	2.74271854393403	4.11269425608352	3.67068307823516	1.92159468237456	-2.64843766447992	-1.29617506895855	3.15472369188644	-9.98967571148217	-0.471238725966126	-1.39517808684744	7.11935213645469	9.43742506732888	2.53013515943362	4.67882296975868	8.8799022376755	-0.785336524716089	9.63427212534736	-1.80418759236877	9.84246893049396	-7.36411295257495	-11.8756280803243	8.98155401225178	6.20115813652593	0.707947654799847	-4.58913996480918	-15.625250320268	9.3267419014856	-5.53032253652028
158	2.96731254802311	5.59772049963792	1.02560158152226	1	6.10755778533504	3.66899507628584	6.63002098300618	2.9251583331832	1.22307105151947	5.4466177677488	3.9598784184765	4.27102192957278	7	6.26267951202377	3.09984385744111	2.75616273195927	4.8739423416873	4.27117993353613	4.93847945733877	1.66644618642838	4.36197632469589	5.43422266077925	1.42263174466296	5.45075061331163	-10.0418829850104	4.95669441379065	1.0596884462959	2.55329352810716	-7.3838857458246	-7.87692067985609	-9.33752226884934	3.00302521451597	-6.36160744143153	0.824703368606601	6.4493330458226	2.0639200241946	5.83650555616126	0.783687132667593	5.76117543125816	6.63574172679696	9.75118290724813	-3.99526558188941	-2.23941402582795	3.80366416161469	1.31512795221536	-5.38822642418981	-6.53827182123469	8.22087204175977	-5.86932723445237
159	1	2.36909544379147	4.63064476543215	4.60880741298359	5.95443781044094	3.75475417823688	2.94938629735557	1.88404343904817	3.81523851526629	6.15803247808061	5.51853308576456	3.06995450439873	1.58085173338185	3.60016053652631	2.05589775003739	6.25486164971504	6.13837974004374	6.80530347171143	2.72153649495843	6.14709355183988	1.50462337223639	2.69420985760205	7	2.09602632320386	1.98997852900691	-0.057983627405659	2.91692632843938	3.91315024642694	-7.72593913224035	-8.09294974091281	-3.75247701941143	6.16037287248971	12.0937078635258	0.399745702584407	3.06839893034198	10.9483785331733	-6.21521540713628	6.40457866490983	1.85040491949275	-1.0747917593788	-5.27192610736369	-9.72348583139872	5.25926006577659	1.46268142366478	1.13370120334974	-6.36158750848212	-3.772774060049	2.23657992416218	-2.13121349881296
160	4.49134706535325	3.35649445903206	3.50592843660603	1.45994525551136	5.21195689654528	6.58960758113678	6.11825506544738	4.6133874441495	5.21415585278911	5.16389465200241	2.88049316381859	1.70776271341457	2.75987296990776	7	6.32431632734736	1.8884111419559	5.32259732679724	1.2989969567926	3.43314829900938	2.47508780972426	3.4686015979824	1.56375135972476	1	3.28330643860618	-0.214650049625926	0.216040820419794	7.28569228118321	4.32265646200605	-5.60785865567633	-7.20484165567346	6.59518583210097	9.11313627526206	-4.57692720019987	1.27474987592211	8.79643938968304	7.24703752791715	13.1510892694001	5.50363305760402	3.40772831233669	2.38101594196766	5.6079125837614	-9.68229856026215	3.82340536040333	0.652553670420918	0.443303315981294	8.52549594503893	-6.63646731524341	7.8969834642014	-3.90818437217009
161	2.82967065407471	4.49525547331523	5.32956554241743	4.73088061761286	6.5014885154235	1	5.53811418385143	5.20357963543904	4.22247167135863	6.88878560073708	4.04977045357139	1.09562081522805	4.53546618275274	6.38454639142816	1.13465388483979	1.56184778561255	5.57437483659091	5.80607193277782	5.07278493785842	3.36226061035694	1.80623961098095	2.90283158782699	7	2.47148111227386	4.96787792852277	0.0330538200314695	-0.376860226863569	-1.2132789803442	-9.55014811672588	-8.04070572034565	-2.48805379210035	5.18617154024266	10.0293858287123	1.63694257211496	3.38679912509836	7.17141257224337	-0.377949450989978	10.0989168285642	-0.977719149326473	5.34080343102528	-7.6095477770811	-9.33536367768539	8.82654725164048	1.58567102952828	-1.62857807824444	13.302667035785	-5.54933632676518	8.69466199663507	-4.30773550756288
162	2.57380062335032	7	3.40790982636018	3.6949291692946	7	4.44205351594803	6.09086305793803	5.6703169660229	2.48019372489892	3.54203886037184	5.40803335231759	2.07409802259876	6.23447167352977	6.63988654262743	7	1.76303773186276	6.04881423577883	1.4950620859201	5.0261810128752	3.96247512150573	1	3.59042675632116	2.03962282228515	5.89538782572952	-10.5273596703079	3.50450854575161	-0.803223037891591	-2.10894658289588	-8.05272152437884	-5.59205774439067	-11.4301233351685	1.84838523448608	-4.62358677603971	0.591560454793285	3.98157706645421	1.25290946692565	6.97206336400792	2.55239209181672	4.62165353579338	6.95946324264047	9.25350018419308	-3.45786324314908	-3.74358422284935	5.24858638854007	-4.78998780073503	-5.4078154502832	-4.13321063396987	7.36489466172448	1.32990886512471
163	5.64574102420099	2.68861929405097	1	3.21121514226386	6.40611902297092	1	4.02980114623707	3.72656712336275	4.32857683263805	3.5707740525276	5.59639002636767	2.26415536344266	5.93841334985255	3.63665987621347	7	4.99667326783918	5.76534537400022	3.39771967185002	2.97790456093066	1	7	4.53621246782959	6.04952249000171	0.180498695203431	-3.10678193548931	-1.57360806671916	6.97142592937968	1.35099431207822	-1.7853266776201	-11.0057190353145	5.42241597967097	9.26164553010144	-4.67211466649672	0.318221205466014	5.90595656624462	3.26097400039737	10.3085216189281	4.4751697154419	2.07143802954517	3.20436556774649	7.72581207600134	-7.52676382180826	6.4450441874247	-2.82811265064898	4.22567788494076	-1.35702283455124	-4.2706762230567	7.02674954670282	-4.78398246007473
164	3.2486498724037	4.65386601694814	1	1	5.95120634215613	5.46317546360931	4.39378932204407	6.85931026289637	2.64054297999329	6.27976546977803	4.54294083935059	1	4.92818662329275	6.5584928087296	5.24435578301615	6.58189316635923	5.97485407672117	1	5.2914706066035	2.82043437610478	5.01372441361902	1.92414867593025	3.18739965168259	5.73271148197786	-11.9983988908463	0.928667591518533	-0.701732084811308	3.29557176540463	-8.00139510712866	-5.27421176042588	-6.66924329106856	1.68539389110079	-4.2386893022224	-2.04022686707677	5.17952274937016	4.83254270079509	8.68978045360203	-0.098495706301308	6.87745153806635	8.67890247738891	5.501838133826	-4.29629756788657	-1.88035266270954	7.8810858173605	6.11431220568812	12.321735996216	-3.84632876128059	5.95715294340526	-4.20491351767599
165	2.2887934405848	4.63570125714487	6.45624400294729	6.43209469389074	3.69798223444046	5.80551983253034	6.97249174763974	3.13644553354579	2.38436615285491	1.09115149455014	3.26200208662873	4.31502647447358	5.43653385184868	1.63074125016564	3.98130562426432	3.76627180309832	6.39401463865158	1.76218734469875	1.52539522857345	1.59001853197528	2.31077539005382	3.41691329374211	1	-4.14128483263156	3.65971123831535	-0.82204705099285	0.585746057543434	3.15236202335798	-9.70912637877896	1.09484343205533	2.60813551973579	8.96757420602476	8.66610459053781	0.25887128893693	8.27231698924261	3.58550451973937	1.67816218615912	8.95026414087638	-5.05734772280546	7.47909464298727	-8.38775633348332	-8.75776276090978	8.97569678065988	3.93391759594349	-0.343492824557229	8.27869867150604	-9.55931155304177	7.46165656606062	-2.2810312977757
166	5.9616866072515	5.90871145564242	3.2147891415394	7	3.84053188090278	1	1.23331072776172	4.67425697229083	1	5.65260926900637	1.76697581790042	2.30755323448664	4.83051625839463	6.39675702422628	7	1.13414578065417	5.20505697845821	5.55105304452628	4.59403557309188	1.84051214255465	1.50047030602812	2.81080960087618	4.33355683139845	0.271875366963453	-0.123000569554989	0.130304372444448	-1.89660871978259	1.89216754607001	-13.3675426883075	-5.36659161138461	-2.12423817907668	3.94650173972025	9.39956328500428	1.12398547410098	6.47737950519565	8.79229174276736	-3.19232375980188	7.28916242180605	-9.37635380534849	8.87474318090728	-9.06087222876799	-12.2004037443174	6.65879408687689	1.03435299285282	3.34408534386726	-5.6490122016307	-6.00837104788369	7.80674604881031	-5.06263369317502
167	6.33064449504556	1.80832390977255	3.48989555902034	1.26962020057947	5.92817271952971	1.89928984896278	6.07309560090466	1.83432815736901	5.82186303991798	1.61113372496891	6.6550546872039	5.61656131248424	6.5677852761479	6.31514348112886	5.16306158925583	3.98637081782468	5.59469252180365	1.10839198035312	1.81602094615472	3.81054402079522	5.41490403733775	1.30521994640807	4.16043526704666	2.90009922329699	-0.922680809845973	-0.414515651828504	5.62563839649366	4.75118547109741	-2.56907105178363	-11.0944480906337	7.19562156790635	7.48955880871557	-7.35770383358809	2.15800964470211	5.99678962860216	6.46219952072986	14.2559967477891	5.90319710391362	3.00751803164877	3.07779667606829	6.03684431370521	-6.94119002071622	4.36902972167279	1.57346234831332	1.52287839452802	7.85199854473465	-7.46537058849211	7.29565752941849	-9.57593053063961
168	5.13198646613268	6.32838897459294	4.2867291016325	6.87805627594889	4.42906097451557	1.68231543045975	1.8292263309111	4.34391692973889	1.68460068065283	4.15277649724869	6.10139903505284	3.01204938688316	1.94385129581202	3.30502649462009	5.67905073242498	1	4.35240963995521	5.42773878056026	4.11285821081914	3.03916235690813	1.38610733165275	4.19154707810235	6.50169856321192	0.379814067106225	-0.0221648798810339	0.845472925504553	-1.50339741242764	1.77194205139614	-11.8860532019163	-5.27005557659087	-2.59670831524663	3.9811237455834	9.618111508495	0.991020829044897	7.14359050372755	8.25896420678333	-3.46187540414538	6.58449662728863	-7.92573252306606	9.12942054394057	-9.38880672406096	-11.8569843897612	6.55790506343678	1.39430733510785	3.28783688192888	-4.84077703277185	-5.7051337355862	7.89081611602482	-4.12266666832479
169	5.34910334914555	1	5.75162561704666	1	5.8507680918874	3.507150603185	6.18825312012107	1.89196200947907	4.1242948980756	3.81100576138741	1	3.10520703378199	5.58141036835371	4.01198389739025	5.63782670775925	1.20998737076061	1.41750813318826	5.32103440441822	5.66777472929586	5.84390661964227	5.28794234630177	3.47665861491843	1.97789859701209	1.93591744485223	-6.13122524715975	-1.28346835858001	-10.4693907217299	4.3851247180298	-8.98823458472362	-8.00920701120587	-9.86312810320812	6.22500883544885	-0.469731062575919	5.51830534401794	2.98911839922303	10.1273345223611	6.14792550956369	10.3695392065939	0.257861142761731	8.68170303376573	6.15055079258801	-2.47480602143116	9.69869216742314	3.04227131775748	5.30168052544238	10.3072654747657	-5.65051551700379	5.23616338287211	-7.80375858846512
170	1.22086379888533	5.07689730864591	4.38834224369698	4.68192792745312	6.74636304990326	2.49259670185345	2.92112109508924	5.75217916447154	3.90734230303745	5.47138631503745	3.65182563753499	2.56425445502018	1.01475630486575	7	5.85024468653757	1.38375365909924	2.5182493720541	4.55006260096889	5.69368483501873	4.10987561498486	3.76652920468028	4.05571733221251	2.09426331251961	0.179310865005019	1.14255724981273	0.00883096771985991	1.51343825452368	3.26417801388578	-10.4738631149181	-5.0763180181215	-3.84898072134563	7.5170766240697	12.6695914628035	-0.373780826507998	4.29619790899988	8.46755985162642	-0.836360849743632	8.94091646977872	-1.13772983044209	8.28516330195033	0.0955522908349764	-10.507749703358	3.47346087776378	-0.601121425847297	-7.37864135250849	-4.72019253405559	-5.81973891763661	5.85197546147884	-3.34075155210481
171	1.95608326994731	3.98422431133034	3.4290202378609	5.14653985519264	6.18437709782695	6.53384776937801	3.68460707865891	1.63325215299608	4.49588036605922	1.14712114192494	1.20058696263999	1.54749599880742	4.13243322557935	7	5.95653160040405	4.50889233559352	6.20467138872226	5.60572026839372	5.11780738797275	1	3.87243930247455	5.70303233728541	5.43615006499295	1.56436038547692	5.62576613583452	4.1716875295186	0.735677451493305	-1.25153692804007	-7.80706887509047	-2.93534784744488	1.11358450394535	4.68169722654039	6.0987751461207	0.919807892332598	7.29253029838702	10.5516541896597	1.20679581638271	7.30171119668435	0.701926893991285	6.36747777439842	-3.66919411695994	-7.59926572340605	4.50702195706965	6.15718402257518	-2.78158676439787	-4.60762351141314	-8.91933091732986	5.46696783131653	2.98434007303126
172	4.08298969812747	5.14931863857057	5.15247203254371	5.74577056953651	3.28717769246979	6.94458145769608	3.83380053302704	3.22499862163207	4.82975306209461	2.6526942203729	1.73412221840631	4.75947250808817	6.26270952878464	4.58686984303246	4.6153535272689	6.01914774734895	6.73420428618383	4.26027611044353	4.22786642325607	3.72402006715557	3.6545272389712	3.28533867429597	2.21710211096656	-4.32363949901326	1.6138620921571	0.0808497003919125	-0.201493693893409	3.02616472081777	-9.56990522193788	-0.397625029138535	2.06760287774274	8.63277252406939	8.70865227216222	0.628821036367279	7.89355895801867	2.34373382927625	-0.808303319722216	8.43539881971918	-3.08831354416278	7.40190101614521	-8.52347616774659	-10.1441139375022	8.33380939258904	2.36453507583575	7.40196506979902	7.19965895995574	1.17988921570374	7.18097625160975	-5.5911777644797
173	1.58327741184858	1.24385455351124	4.93302822128147	4.20738518633119	7	4.16554947297528	1	1	5.61118050479795	7	2.33508090588919	3.70573409622114	2.14009009372541	3.85273622864313	2.49982233631051	6.34336561165453	7	5.80669362195169	1.86004525764378	6.17531797564906	1.50808546829207	3.18396411558824	6.64022085255622	2.03076237998374	1.83537676299505	0.790651521929009	3.04515533684421	3.09427636279614	-6.7151727369945	-8.41026483983351	-3.6310042336686	5.1280360345116	11.8827750074872	-0.28698867053223	2.0768450213939	10.9121956125591	-6.41712935470885	5.15451673085359	2.63703847448233	-0.254453927459728	-5.62358116418331	-9.83797864138125	4.89195416776364	1.60580996846645	0.0659052944110226	-5.85192671805002	-4.07789249488268	3.8731700141743	-2.99704702736552
174	1.15779007199317	4.76746014733778	5.31364787701232	5.46325323586788	6.5006098099952	1.0970099717202	1.66314089578541	6.28581337664128	1.78278385990158	1.61112173484057	6.20947284111988	6.6375525061701	3.28913764136296	6.09358058744288	6.50509682823571	5.76626636350473	5.50018955508213	1.06827809144989	6.19089367528529	6.47976640150438	2.63678084690468	1.63606253800574	7	2.17986538925158	1.74321627891093	1.8672830660107	-2.19703779901492	4.01364117654775	-8.38035184307498	-4.64384829407082	-1.66809065966649	5.27327363530883	13.3600328822904	0.75295383917575	4.91628541993242	13.0583071621371	1.32187889672426	12.5375745626431	-0.949098051658649	3.40408304043247	-0.787586168868685	-9.28728002749268	3.63726936903598	5.88726821807496	1.50546021359699	-8.78642409992918	-6.12709672205287	5.82334557464422	-1.94489625570647
175	2.24211031619839	1	2.38915199734405	3.87058745818059	3.03579049328834	2.23983138439645	7	3.51531126606577	4.99932843198443	4.20911480366382	4.1763122752919	2.81046732378714	4.70338618401446	7	4.80023135686734	6.68607763169417	5.67524267335922	2.31682074881716	5.24592761195352	3.42982698292548	5.36850112532523	3.81501952068296	7	8.67833164736842	3.36998998342816	7.33729870454799	8.60137113763496	3.55337545794053	-5.32465131526937	-10.1338623971129	-0.644486801009247	4.46103873118358	-11.5764759048254	-3.35848857242789	-3.82561001542159	7.97287834024322	13.3062549733753	2.84806938763793	1.27033000221303	1.94092918043712	9.10667083313717	-11.7813819647295	11.1523421472933	-3.7941576753344	5.94328619742819	5.20958833949364	-2.44198176081321	8.3951083739952	6.14641327148312
176	3.57195645319546	5.57877686539969	1	1	6.41656209092654	4.23363470797777	7	3.60430701226271	1	5.58038526864071	4.04873892290553	2.64077911636681	1.47428482417408	5.76347302414911	2.51608097358595	1.20374395336388	6.29251101572651	2.59560508048295	5.3101744256946	2.8399891512295	4.85416327504465	4.62433372769889	1.37943303432636	5.05451860390753	-9.3267274238565	5.3197289837741	-0.068873283456035	2.7777743775299	-7.73362215603691	-7.17194838008329	-8.44995303133418	3.21678515452628	-5.45643098675098	-0.0172174873044032	7.68453954604394	2.63363776374604	6.23103069656403	0.775586394771006	5.09360769930323	7.73126761587868	9.56485177393628	-4.13701630204873	0.0274778628414339	3.94561303636498	0.731902088528802	-5.4998802522248	-5.13504527227115	6.88285333950459	-6.17642959111169
177	1.18520990951464	5.43804770674839	4.61540434009356	5.7765822576225	5.72611732144309	1.74645445266363	4.35907393092725	6.19006256835592	1	5.67900912569244	4.04421494584242	2.65535556362023	1.64211096681984	6.51113685075729	5.23811083833989	2.02092275639634	3.83216394550816	3.25057423247946	5.82839745760751	3.90132828361218	4.30099023918833	3.73433732632159	2.06543011351191	0.300018757745898	1.70161401207524	-0.209747816487065	0.804193526984941	3.10479573126125	-11.7949480911078	-5.99862739196484	-3.76610348523362	8.07116672787788	13.4531629817609	0.136776669311834	5.45785091335989	8.72461932823667	-0.231017245033424	8.38974777023387	-0.57925798126404	8.00284694913709	-1.58610513130563	-10.8002723056299	4.69459549365141	0.607055308335093	-8.08673172419399	-5.03782408996038	-5.42397171291651	4.69686664261944	-2.5756873023867
178	2.62581892473091	1.59030485008391	4.59349543913547	2.85366225425073	6.05898818582754	3.57245242050897	2.23824499920741	1.67550560100008	1	4.02731738269699	4.40697757189957	3.06794320193405	1.77224398425785	3.19995800230161	4.09871389129338	1.30867977824274	3.96380160073252	2.75456482010246	1.60074696508932	6.43199614982553	5.59222101154767	1.06706505362611	6.21788179649153	2.31915877884761	2.65276208774292	-0.031465095524647	2.21433459453663	2.57720574352769	-8.08560131264611	-5.00741573086661	-1.796840451471	5.96639019564625	11.2919543083764	0.343045274825381	1.45412955994672	11.2928236474246	-3.27471076306888	5.4321826239602	0.349051954338262	-0.0907012643077046	-7.30580873992774	-9.48522197541808	5.9122106259076	1.8159663688327	1.41036236332106	-4.10617542572329	-3.84759239247997	3.26938748630828	-4.40267306872572
179	1.19134009012072	3.62141907315744	4.66707075620814	6.45363705587937	6.30670569264238	4.7370292462602	4.29559856087397	1.69284579376106	7	4.96122472087163	5.21213499737132	5.58420782485941	1.17931598917432	5.28946987554711	2.79438443143965	4.43112294485939	4.42928562151656	6.6427540436367	4.16521472182129	3.83657076398249	1.83368506848551	3.89209045905177	6.58744085924226	2.43401047407911	4.18115898260978	3.73925790711159	-0.355388897747396	0.835052861435184	-8.27181380903976	-9.25043229177258	-1.86451528508036	6.65556052350509	10.2374537351124	1.6391994098931	5.91218589297682	7.63105138957621	2.23719423067788	10.4582625509153	1.70888616596468	4.2637535144509	-7.13821359377378	-11.6283006911685	4.19084274185949	0.524471719419273	6.98960218390337	-8.68038409825431	-5.00685528901872	10.4380920074886	-2.00900223013759
180	2.53413517542051	3.0325650164509	4.1407549636252	6.8889361402793	7	5.98884676283892	5.95016246521174	3.30657424877195	7	7	6.38489652972793	5.7623652812208	4.05407801071701	4.96288187774851	5.31191135522633	5.0283646147212	4.44032628831444	4.90091431521489	5.90295733865493	6.9234014950934	6.90638741627719	3.75881574339301	1	3.17916755340672	4.01531885536008	4.25280931185043	1.36306684602899	-0.836163591871122	-6.82585656953057	-9.243899467748	-2.36583073490593	6.91865705046525	9.36332927768617	1.6434187777996	4.83719264603644	8.27223092645917	2.13150410550207	9.17843151071147	1.55762823960937	3.77681959143137	-7.25864592258935	-11.7222092669155	4.91524291716244	8.73820079939474	8.03090733578212	-9.46782214293566	-8.00447021627516	9.83817989396552	-2.74771190228791
[truncated: 74 more columns]
