# Supplementary material for: How Are Mate Preferences Linked with Actual Mate Selection? Tests of Mate Preference Integration Algorithms Using Computer Simulations and Actual Mating Couples
Source: PLoS One. 2016 Jun 8;11(6):e0156078. doi: 10.1371/journal.pone.0156078 (PMC4898694; doi:10.1371/journal.pone.0156078)
Supplement: S1 Data — Newlywed couple and agent-based model data analyzed in Study 2. (ZIP) [file pone.0156078.s001.zip › S9/Euclidean Model Data/Euclidean Couple Population 11202015 0547.csv]

	trait1	trait2	trait3	trait4	trait5	trait6	trait7	trait8	trait9	trait10	trait11	trait12	trait13	trait14	trait15	trait16	trait17	trait18	trait19	trait20	trait21	trait22	trait23	preference1	preference2	preference3	preference4	preference5	preference6	preference7	preference8	preference9	preference10	preference11	preference12	preference13	preference14	preference15	preference16	preference17	preference18	preference19	preference20	preference21	preference22	preference23	preference24	preference25	preference26
1	1.85893022713286	6.36120604992352	1	2.07154505541514	2.29038474255657	4.89188481112822	1.18708975257833	1	2.69096800668929	2.5702337170276	4.78973130113365	1	1.27366754728373	1.10238198807449	4.5838699370878	4.89473459324869	4.10854950085346	6.44696510041564	2.71215560794929	6.98272187602892	1	4.99776465979155	6.48351175223271	3.639939121123	10.4929115540121	9.99797826206436	-9.19726423772853	5.67718624115114	-5.00616301206191	-1.63727389424763	-8.12562739753458	3.87887199478968	-0.601038246837539	-13.9497492194083	17.0873298239165	3.71752228668923	4.39002923354083	5.81903776203112	-4.25024622170431	2.61619565332496	-15.7951675862849	-6.40785037893042	4.43754570450813	5.58991472230705	8.46226154795944	0.656308571996423	-2.51682540166531	1.60078751039213	-1.70219486831915
2	2.16117627056078	5.4986181047821	1.69206499744772	1.26929808724077	5.85035126238802	3.72833540803564	2.31430159253124	3.94691647119595	3.23012528381341	1.41755978913263	3.60496738689441	3.54816583490738	1.96539816892211	3.67938758938925	5.78884365375144	1.38404803068399	6.48909321024863	1	4.27881960563632	6.24913224298112	7	4.71078243521424	6.03425529148249	1.40157041051325	7.78348450775098	10.3739304182956	-10.0746517013459	3.46944447837816	-2.9665327174123	-2.75055138760075	-6.49317205065699	0.782012554580649	-5.64055154518389	-12.2811535759685	13.9744109800407	3.46102152114264	3.60369913388484	7.19536639076888	-2.89072286532339	7.14945250714565	-14.3140414711082	-5.06474644038706	7.22935188086704	7.72849473377365	-8.20992386574612	-5.4485359524183	-3.44908571183302	1.79291661621118	-11.8943881794726
3	3.04098864296442	1.6435908532553	2.02578359850877	2.82577535207087	1	1	1.80690309704867	7	3.45959460501601	1.93380962274057	1.78800978359649	3.0296523082906	3.00614259827984	2.7806375572979	4.54986773692048	4.8158926672468	3.70876916011937	1.21608172036022	2.25919139373797	3.17503194157812	5.1165717951473	4.22880097741003	5.72033264001758	-2.40963111309154	2.00509332832511	7.09075773227342	-10.6487620977588	-1.00108329719165	-5.34080359859825	0.139762529794299	-5.61096819431562	7.6690932042212	1.55704557790572	-8.49085804673033	11.4907463279122	4.10631193295553	8.30496770723497	2.86549608983562	-1.32431709305906	6.05340183059785	-15.6975628121866	-5.87241444200504	0.676201418696904	2.00417306745908	-0.858320417372704	0.783073855771038	-3.11168702526122	2.63052860655224	-11.4805288506976
4	2.30195956568631	5.64472042043975	1	1.20860823150621	5.59183299560814	2.64854495912786	1	2.27531571287345	2.20890440331311	4.39917238642699	4.32911791554343	2.75732093301042	2.83385359691244	2.94586042534753	4.91965593704216	1.85984401380548	7	2.11753169615467	4.23856955079404	5.53535581934033	7	4.12377468973165	5.90968028745102	1.13696708694182	7.95646970280976	10.6719612602539	-9.96650871494105	3.99113755020987	-4.24385052001837	-4.73487587013256	-6.48044498140881	0.247077916861771	-4.38071007302409	-10.4400408979417	13.4030986165498	3.29028032735274	4.77994002261164	6.81299015769703	-3.08390529673833	5.63833876901191	-14.9907054846936	-6.12207167982722	8.78552943304021	3.43414690632265	-8.66324979233648	-5.33291798515309	-1.94260004676321	1.13297506343791	-13.9905166713416
5	1	2.42979766901374	3.87640957094276	1	3.51550572873341	5.55202396211314	1	6.42439931300548	2.29891220810907	2.61747225660846	2.68633407105118	3.22680925699258	3.74075198819052	3.36407507849134	4.29385860627491	3.17465960701404	3.91153035898077	1.69421331615169	4.86401161831309	4.10749285843751	5.97500215575868	6.71309543289909	5.00090188514363	0.178226176736704	4.43213504916441	8.51062287221079	-3.62077814926126	1.19821306730748	1.59545295180587	0.671972526923362	-5.41748445998758	2.76120322443009	-4.07876700539745	-10.8685520773701	11.1908405758969	6.97647609226695	10.1341940522437	10.9894284285323	-7.6757853284558	5.84133569686782	-10.399563396597	-9.78721439582236	6.24117776654604	4.84155736173525	-7.18848087188606	-5.34837616523643	-3.43706896417714	4.60599811420734	1.21391343323611
6	3.96075591874484	3.8224762790822	1.12268918290907	2.98743546249466	5.89322931249865	1.63804454242005	1	7	1	3.68464195761996	4.60952386539522	1.88994083912514	1.51167583319085	1.21102968930592	5.86874905634299	3.41314695156013	2.84936656503731	4.25012593870006	1.78897201379387	4.31213327859405	6.08436485986569	3.93254544617009	6.82998465216565	0.529057889002495	3.78989040181265	9.47401360119013	-9.0351368915622	1.46125192973248	-5.48680557648029	0.436936532074179	-3.6714694470545	-0.671364521266658	-3.69239238295179	-10.422294389056	12.0109901214368	8.07651424170177	5.39570571668477	3.13329572856964	0.649761479879409	4.48620230450314	-14.5508191159145	-3.92633507117081	4.55274321974102	2.96808646244942	-4.53979427429255	9.30675559184496	-2.24425836478978	3.15774688431784	-12.2525361146026
7	4.9485050751253	6.4417512072093	2.53621862278533	1.1599563414897	3.72569177355747	2.96661722934283	2.56279595387246	3.56127580237945	2.97520740096625	1.8428621340918	4.00028447677231	5.16034798750052	5.65164251351624	3.40077627440079	3.55946343254922	3.55701601044677	6.10808349478607	1	5.28388892209836	4.74838356659621	6.34282808110672	4.61510526337371	3.21420200043454	-0.821144100536724	2.56786099398868	9.45276575133412	-11.6342320189634	3.30602201691146	-7.7026016664977	-0.551450691996062	-4.07028384727456	2.9030507979571	-2.63914549649793	-13.3334090781738	13.5519494221658	6.08484349370601	6.17255943407935	6.25308219917232	1.42559538474382	4.63001150441808	-17.5301304710317	-3.48782766861204	9.23256970287589	3.08236591425725	-9.74700203338146	-12.7518582767689	-5.09691623798877	3.48089849427564	-1.71553548495367
8	1.43849991231064	3.71124605448209	2.27771255423933	4.57395910417012	3.0593419543513	3.48607169540695	3.2022223737066	6.39974328997799	2.14065883653803	1	3.73423245082623	3.00724774561652	4.32816275426585	1	3.23074016230291	5.69074158456727	5.68944739676151	4.36167254437988	5.71489112235024	1.23791792615341	3.92286210028772	2.0168088473786	4.13202910486362	2.4244911954614	6.40163932810306	10.8919678375403	-12.0880928082498	3.55288355679864	-2.01832921163936	-2.72040889161765	-2.42318969643733	1.03603668861122	-1.94044478583639	-13.5435096204745	14.8572943806502	-0.386212385937381	2.00417324200071	7.5963774623058	2.54315822206346	4.9562451838892	-12.2650420501807	-5.98788978411294	3.41260980136425	6.00941269748501	1.44283291351986	-9.82819734086663	-2.09174656320325	2.41164199827284	-0.572397774152659
9	1.08618742547321	7	1	2.16273781068799	3.21246079001603	7	1.03124324018474	1.16631690330783	1.11271867407946	6.13990751167381	2.17722644458082	4.26990594687164	1.52842261574629	1.0334600792389	6.37301424638821	1.55451454873748	4.96767184754741	7	2.19627139655678	7	3.05365770612876	3.37772965126452	4.91457365330323	3.0362152719136	10.7024255956929	10.7509630801021	-9.86068909301287	4.22636996080246	-4.8895531199925	-3.00870721956425	-7.63324582396363	3.43432547391361	-1.36328630783678	-13.4259702305518	18.6771897775247	2.01831780624598	4.62055142915194	6.18828790043824	-3.68494041286847	3.03955836780743	-15.3780573795479	-6.77843440607495	4.6535758932189	7.79553034606564	8.67403935674236	2.94427975232862	-4.70422114663731	3.35734437932626	-1.90582960711291
10	1.68347449774097	6.206154087345	1	4.18144334029371	1.49180423094703	5.29212360483077	1.99923638484816	5.91999410305455	1.63835323226112	1.89556484579457	2.95028284867627	1.42324733166717	5.35167273072385	2.36887341480473	5.31111051622285	2.05398293913461	5.82456387534635	1	2.25392286842048	3.98197181664452	4.5917164941713	6.38178291544946	1	0.315680853200073	2.70052401731834	7.69749689707515	-8.6849738400089	2.56705418547159	-2.40664672118436	3.5367258106092	-5.58085150500249	1.49215408910578	-3.35965103878767	-11.6322315020496	10.244446265297	6.60019792841658	14.0941498861418	9.69150252589219	-4.14314386274069	-0.714571343488624	-9.85839214708171	-7.92414538588302	7.48588560573803	5.13567378353901	-7.78100725353754	7.48921530305264	-4.04633556250594	4.94172395444169	0.394009878577476
11	3.74369644363022	4.93429368867655	1.59292133639339	1	3.03227699892966	2.39830674852046	2.45100844088925	1.45643661138161	2.18992605101014	2.28884224601459	4.64865254517131	2.0410054346974	1.72155759010641	3.48991409554308	4.95089438182038	1	6.32988438738966	1.97685633740722	1	6.24942798082591	6.72453402753552	4.97469258474549	4.69714818851555	-2.06453524589107	5.5201535894345	7.70673128890489	-12.0622712934516	0.408250550663047	-5.34224526747449	1.66510536376942	-1.1126856027644	0.786631978810456	0.366426357765743	-11.4793581603325	13.4659717440654	6.24348789435872	7.97533356104528	7.07383025812326	-1.37277532109875	3.95753843083939	-19.1855205038174	-2.54921433078607	6.55681395559132	2.01009983123773	2.43684027604662	1.15237712886277	-2.1225110912465	1.36921951392944	-13.2059011204693
12	1.77377948989811	3.18584863254708	3.05824614287626	1	3.49791983772009	5.83703343317667	1	6.44934068462671	2.47181838557213	2.01548828721286	3.17893224836353	1.64994781294182	5.71425459912808	2.14780549628643	3.78693445668647	2.48136074777179	3.85699001084828	3.06316872994017	3.43114250042404	4.29588061662509	5.09575074220786	7	4.90116350589104	-0.43262526891111	4.01777305610887	8.35861305835977	-5.23008166193025	1.58478864782322	0.381543365874932	0.65463729051389	-5.2577395269735	2.58365075525612	-5.51507095265101	-9.54007590380207	12.3055614821279	7.63480463297986	9.56712345972378	10.5322953066461	-7.47872249926502	4.6146506431045	-9.98610427518884	-8.63207578176485	6.45808211359534	2.92352039878029	-7.33266731522511	-10.4528526354827	-3.38892241765744	3.68104801191048	0.98783928882244
13	2.77078961560601	5.01939135040661	3.6182247115385	1.79058357361099	2.94520481413359	3.81584014405189	1	2.5705612792071	3.78480954753162	4.52085900972207	1	5.4366150628534	4.75655980761766	2.79943906441985	2.54011642777903	3.3809995811687	7	1	2.67866735918741	4.04634697766927	5.35030605576884	2.4216497786371	3.73236157271974	-2.85701038096035	-2.54423345971838	8.18531325008619	-15.0026895339691	1.42166510141913	-3.62734269632212	0.107621690255585	-5.78362639448018	6.19035488595696	1.18453480000673	-10.8926774511252	12.9560462747565	2.82891619106054	10.9051723095958	0.241975489492015	-3.58142878561388	4.37460189362215	-17.0878176515896	-7.34950299861904	1.72159580634441	4.68712576069096	-8.51368882352833	-11.3876185880383	0.35272526980982	0.73040291854054	-2.59278742510018
14	4.82682213425867	3.8556478590586	1.5528993466663	1.55503141714247	2.68248574026002	1.6960504527202	2.05760618489065	3.71475760714123	4.92662978125845	2.34335102031043	6.02020647953379	4.01375242970281	1.87240957836837	2.01127007099519	5.06968690872781	1.85642616292142	6.44117301560344	7	3.58036533587227	5.2480978865198	3.70328288912569	6.51663526044647	3.70558832734736	-1.41551779268222	2.33144657607355	9.63748615277995	-10.9388150386086	1.24146417418843	-9.02339111261474	-1.19023287853232	-5.1239307657512	3.15595474186278	1.67535229886193	-12.9659800943517	16.157750415287	9.5756881730211	5.44243415178513	8.71562884341562	-0.391253188257159	2.8511743849723	-16.5392554351137	-3.87650329238625	11.058378567196	2.22589982115791	-10.215440649818	-12.2863231177333	-7.38559743428212	2.12346703148449	-11.3730309265856
15	4.07225964569675	5.46287626148979	1.58283491727008	3.17932130707423	4.35115465089122	4.88755092416669	3.43964715057894	1.6970290477602	1.98391253094322	6.5589689621402	2.28654458988606	1.71857482857052	2.59134174299328	1.91906389584398	6.48535985413351	5.12253376707091	5.36423521299532	1.02503386131817	5.29824506916549	5.93195315654166	3.3129869647153	3.66008648179057	6.41461022630594	2.67010527069189	8.12246973671285	8.73830160740133	-9.39487576715323	4.30406887022834	-3.99175634283281	-4.48754465262235	-8.22424183912769	1.4009377946429	-5.44236736674175	-8.06727754674666	13.652009048291	3.97905059717756	4.78100466442916	5.27640117279728	-2.73568458015226	6.19834498362359	-15.2828863521037	-5.92378891897943	7.45828506469199	7.28756316098988	-1.62050998610584	-11.4916469593526	-3.83408555470849	1.43315176291209	-11.1360499982554
16	3.37679857105476	1.34380560442085	1.99445717252955	4.05376747732375	4.86673401730475	3.83671139376971	4.21408104376431	5.6174985005173	1	1	2.17249433128588	3.4956843620436	3.32756557674643	3.39124290985592	5.2371620589591	6.23646996741224	3.29421644658771	4.1031675636057	6.57631151452161	2.06237996927876	3.59240061342834	1	5.725951394555	2.45489877570778	3.15369676348232	13.4603091237131	-13.3736661807233	1.42785868391394	-5.02991661843805	-2.95835335380724	-3.9336494923582	-0.166283498360027	-4.0066963857547	-13.7310248997146	15.7404134528682	1.00297555977782	2.95327019670643	10.5417654881044	-1.52573396124538	6.44990206922946	-16.7253495412809	-8.31768225169759	5.52799820971782	4.84616716372723	1.73453780454968	7.06858962807961	-0.728704825700408	3.50222443134546	-1.11471101455656
17	1.60695899043568	4.54134045244198	1	2.43909374499235	2.1287724512448	5.90914441506246	4.49982010545203	1.97996024066802	3.19621074304382	2.6446043366404	2.35017158936614	1.46931353250257	5.84080692672967	2.33417904141002	1	1.95516754222968	5.99822658027813	2.76820802538389	2.33358493535965	1.667064967825	7	3.330070912691	1.53573546126444	-2.19794895166527	3.08240224210559	7.82917708784748	-4.78062473348917	3.07557066526151	-1.11501557679169	4.78009596362019	-5.74999005010368	1.02783294891609	-5.12660083061339	-9.87603971580774	14.2987975881087	5.2121812012611	14.6965021616738	10.1417307075176	-1.87959735109837	-0.287602661909481	-10.6122539515015	-6.70416386659253	8.9731253052401	5.0429373947962	-4.84167121785821	-1.8277467699187	-4.8975667732737	6.38340684003034	-5.15299163548733
18	2.25249522504021	2.80995980311288	3.78669068161178	1.35328452250164	4.42118333867805	1.77946873126672	3.72298514795662	6.63948094895712	6.96279092465341	1.82850194120843	2.37516411224991	2.37592376393481	4.4533182149174	2.05557205076721	4.51341379028069	2.3793729777772	4.91380933425265	3.2780203190255	5.25911677609945	4.16633425709213	5.02376881548315	5.17200003432717	6.01120928518172	-2.48327075725608	5.71217517555654	9.05933503319349	-5.05596020751807	0.838081001652332	0.322763258216082	1.45157794488063	-4.37996951845141	2.75216766055903	-6.03222628402915	-12.300241190375	12.8855475027743	9.78172058303989	11.2442069339588	9.09240200871564	-8.81378735889331	3.76699059581696	-11.1042013679907	-7.98002956611939	7.46253816259413	5.28543181657128	-8.99360907156668	2.25787979627147	1.01923926024497	3.93970817957536	-2.54347356903878
19	5.18083020351903	4.02713788193937	3.88136932647805	6.22919878662541	3.44577447114438	6.50865517801704	2.23333678740686	1	1.51145137329643	6.01579655428593	4.89027859098278	3.44285223967763	2.20660302396266	1.03585194599679	4.76156592645203	2.19439891183784	5.66876615826664	6.43506920512599	1.59431045399641	4.55592092147648	1.3337792210127	2.67020044057804	3.57275774007672	6.53024625533552	8.08335532265379	14.3518695322121	-9.94550560668544	7.18882214953022	-6.21171621136102	-6.38745910298559	-4.07526604581415	2.4099176394517	-0.659102525674339	-11.9374603011034	11.8347284854258	0.522131074503881	5.29217893507338	7.07474359970788	-2.69702855734982	4.17352692941499	-14.438496738699	-6.49504075209761	7.38772095620422	6.47299640863354	-9.86977314696323	1.59392656912759	-7.822368109428	2.90045943258751	-1.87639742312215
20	3.28762013095501	3.36203565790353	3.85314619338648	1.42207654264239	1.89308578345617	2.85706158637081	2.57728247565295	2.25758117122471	4.04311060276636	3.91150320717212	1.70570435772251	2.89171009423798	2.15849629273188	1.80301432942072	6.6371926709182	1	6.44301349748164	1	4.05336110971748	5.68668579524486	6.34802651707105	2.84173687145232	6.80401516539222	-0.604869582492896	3.0506612207213	11.0478002076157	-11.0926468374824	2.22353359234646	-9.52477002801092	-0.946589870103413	-3.67597427340816	3.29023344097536	1.50152554637239	-11.8376867728416	16.0025812054753	8.5656805885761	5.35397909499098	8.11761937674896	-0.965987670237031	3.44236453279702	-17.6530807089287	-5.66647533533094	12.0125943726849	1.36091794313346	-10.4961004378139	-13.1323210071702	-1.74258075111007	-0.159850627468049	-10.945348094713
21	4.15187320912458	2.5593020415854	6.52125507169902	6.75406438302302	2.18975354147661	6.32386441698313	4.3658756702324	1.63177922176133	2.48517632030277	1	5.94512194428795	3.33057308068872	4.13239848992273	1	3.08540500944387	6.20761583198144	5.56068258492045	2.06923193693172	4.42825048934431	4.60524279204161	5.56852352743221	5.77439411627398	5.92530822646258	3.6150919118004	-7.28709146079218	7.31824594401425	-6.41630748360364	3.68578667722396	4.52617141127086	-9.69693824966264	-5.77499332410658	3.08362044522888	2.98686018474601	1.38421808468407	7.72366270124783	6.83082860623591	4.98074705246262	-13.1402496968048	-2.5436078196587	1.52956097928198	-11.0755975851395	-1.33574285363874	0.602400452112822	5.59746702089877	-3.89463891410397	2.1709141555934	-1.75552010873412	3.89383289215087	3.02093900053687
22	2.18769390231556	5.36721397744386	1	2.19215205746858	1.22726690727788	5.10664730748602	2.59033693704106	2.42150732422623	1.65083007951348	2.64451737082134	3.07792396246931	1.11477554081165	5.39244162013718	5.80533338820419	3.37275383351045	1.93679804496651	5.63035781781731	1	2.39588959822669	4.32230352925827	3.50808996284391	6.49868057397547	5.12454060283313	0.266018403522463	3.37675218555022	6.76113260506476	-8.33083993794713	2.01750194054331	-1.38485415838817	3.13853611873337	-3.4316497144521	0.759248347090886	-3.48133211900425	-11.9377328724903	9.757051126716	5.33214100316964	14.5241444115344	10.8150929766541	-3.66668835313203	-0.860500991186875	-10.3859907719545	-7.61191121234369	7.23690615312443	4.05571096827109	-7.72899417842777	6.45521292671536	-1.027126939693	-0.0268306458940517	1.17304095271909
23	3.02462049404979	2.63505097942701	2.78878977560927	1.43767917852721	2.26548552846874	4.90220331960568	4.17209445997994	2.50773862350003	1.22203193971387	1.85504543328325	1.41378243899066	3.44553249896285	4.22849962517282	1	5.9699255456324	3.57004952627671	5.52585245503163	3.32046743326906	3.42563534662806	2.00346900540167	6.9371966051723	2.14287786170754	4.89536453753228	0.845419752552057	4.39913026550545	6.70876815767233	-11.1479865147527	3.28977055192327	-4.45137361079198	-1.20099774271434	-4.82935959707282	-1.28703761229564	2.18019233949703	-12.6206493123896	12.0574276691129	3.4134089030338	7.89035921548172	5.23361297488314	-0.650769780131382	2.04968317855066	-17.4790093869745	-6.57316301676918	7.71985395467406	3.77217080062783	3.46375214763629	6.9695894861322	2.09235469680346	5.04572310939758	1.64981543584359
24	3.50049247279702	3.77434629738604	1	1.75268305411392	5.52697952080095	2.28036084807212	1.32113117286101	1	2.78759949986484	3.5676299484189	2.12941241888881	3.22583174464647	1.7837711502394	2.11443655168862	3.97989175095283	1.28143248412824	7	2.29907187939598	2.71467024272476	6.76107778371082	4.51602565533997	3.24867478897803	7	0.0969599744836513	4.96440792395239	8.92941274338894	-10.560532676919	1.13840864740964	-5.67510424170027	1.14259751160911	-3.29684319885717	-0.427854163076472	-4.68741853326764	-10.7796691243858	13.2028411651967	8.81834008093286	6.39579898917224	2.24133013209156	0.67646789727206	3.60178187528124	-16.1612608776089	-2.77871086849996	6.52448750268772	4.85649117092553	1.24820318560303	0.269460718859334	-1.31410955297336	1.72234991947123	-12.7279271412877
25	3.44105881171005	2.1456479356838	1.73798308020846	3.08787644353262	5.27361708552404	1.88158724512879	4.01073416354348	2.93423130662977	1	2.48071129458751	2.92531162386919	1.64411311628021	3.71209818763689	1.09384904482397	5.97141993505625	3.02858073777027	5.58270622372127	1	5.4975667890479	6.75254117356879	1.95433327033155	5.17797218227382	4.2975848537669	1.23481916858501	1.99051158589555	10.6284525945542	-9.10179177765639	4.31604549858813	-5.19951590495574	4.43847109637354	-1.12386583651248	0.460140287675549	-0.70253934417197	-10.4375328330659	13.1623792725148	9.48439121120191	4.41838891868973	3.59615092218482	-0.907871053670298	4.11799231960767	-15.3935994590168	-5.0576068473373	6.89378109488523	3.50545373887296	2.3214410319433	6.50316453440792	-2.00208600302843	-0.890004459870313	-3.92195929850226
26	5.82817014941289	5.20106051397447	1.66180801783029	1	4.20350623978499	3.30642936976509	2.78076328271301	1	1.06351282075212	4.19100220151942	3.77056148633252	4.96938319408085	4.98543680206647	2.20214290297273	6.29847355861549	1.81798294575526	5.96420291854535	1	2.0936398387184	3.84289050786659	6.48912237213216	3.10661246561243	7	-1.55625114649145	1.69230499093364	8.33271647764725	-12.6845830674543	4.54792283892211	-8.35127016921525	-0.348998733382557	-5.47510941548672	2.19386052234441	-3.11662428128318	-12.1789416549983	14.1856382498735	6.01902274849505	5.46838376049391	5.26873003337707	1.13707244996526	7.52930387550518	-17.1013625534674	-3.64438775962576	8.28406497066183	5.92720211922798	-6.41594596067905	8.33655355270124	-7.69795231651005	4.81760755506318	-2.41865096618631
27	1.70408063293345	3.2043341982942	1.04020995970932	2.1771465371976	1	1	3.06495469449721	1.54559910976075	3.01931954931081	1	3.24789545284422	1.47942448667969	3.38313751490014	2.67671104359703	2.4661571245417	4.8727795051783	5.7858531792985	1	2.57135560304972	2.81970523348739	6.8713112878335	3.48991338500981	1.28623730818412	-1.43984096568436	1.90358532879034	6.04687540559328	-4.44074436572379	2.53574389007616	-0.840144359302512	5.00443606549932	-5.06506129577846	1.10988607155845	-3.22187595548113	-9.86990613652187	13.0221553359591	5.02918842006219	13.7074396104439	11.3003389533143	-2.7264424615274	0.278787149323995	-9.67637821174114	-4.94465965110193	6.93568153006687	7.82173692263462	-5.10473363883289	-10.714815423342	-8.39135573676401	4.570221576434	-1.69841081176128
28	1.96657122472099	1.65040890648682	2.19153267494732	4.11159510494467	3.03814218045471	5.07193174600928	2.24922540877519	3.72974461655916	4.89614770711466	2.16591762877601	4.9715854792803	3.95930147205924	2.79367536023033	1.6235761884689	4.27711571070394	1.41537813501516	7	1.40190351142057	3.34254364676394	3.8444746333488	6.89809207624706	2.49527007981677	5.07693362709701	2.2949874821875	1.08496573245696	10.8075818749498	-6.58344005357594	2.85127805913816	-5.14265357756309	-1.49755608163102	-4.8616975509583	0.77652406301422	-0.269335712056921	-10.7058298258943	12.1299892054202	7.75825514662179	6.38732157173722	5.3933604354676	1.93645061612152	3.23664187617497	-16.6723010974521	-5.86407436422654	4.21812832216071	1.68774353313477	-9.59414291640531	-5.67605722979865	0.292262653923925	5.69866114416036	0.79264288119002
29	1	4.11321855763699	2.39530374146765	4.54018381165995	1.4416540801515	6.28298297525362	2.27928402750027	6.62440757382975	1.209300475699	2.98550307575613	3.67230647500814	4.37698914141184	4.60592393173476	1.4608301419893	5.09815177338126	6.11845462020084	2.83246319890476	5.18088853312787	6.46026720983864	1	3.87176592784378	4.91458820167945	5.60740273309744	2.24888757913751	6.05375108405842	11.5093283096536	-11.1168442074809	2.6135482806706	-3.44440825058683	-2.33158547220331	-2.40247591833426	1.17814470942416	-2.85331292191536	-11.8290524351036	14.3879542466106	-1.23575134359722	2.69323360998692	7.61718879339833	1.85833347626487	4.78135662648799	-13.7323746518076	-5.4921880523715	3.12055327700001	6.28822439402298	0.197585272780067	7.35177171099282	-1.783734305069	-2.42413615730492	-0.0166423643765505
30	2.9726890248587	3.98770963204377	1.16213395489038	2.90610786969086	6.82110575438935	6.30388114210721	4.55566121747572	5.02815308705856	3.08759309256754	1.91158278426278	3.90445730825371	2.48230195144887	3.15848015290841	1.85360524057764	3.03075166311793	3.62927618257465	3.62861950326772	3.87519147921214	4.58303441424923	3.44738687046548	5.72725452770373	6.01909403162774	3.09981483073344	4.71586033308566	9.13429167466157	9.43956685960088	-11.1939615690115	3.52435503500505	-6.95747880247458	-5.57009053386601	-4.95618827437879	0.603564220993868	-2.33144289743088	-12.1243290730563	14.0485871086286	2.74914583515211	5.88962285995899	7.64924817474625	-3.81559019088895	4.91976571050713	-15.494889227523	-5.74641380957159	4.73088805903053	8.58217005647132	-0.646997960018767	-9.61466676749752	-7.76467952049384	4.22659960494258	-5.39288270141494
31	6.55505351100441	6.24265666495962	2.99384560739117	2.86189135495609	1	2.44047694180427	3.95293010814517	1.36336317978198	4.82596800202555	2.47474341439822	2.61629920522867	4.39459654493852	5.05379513527739	3.22865344704706	3.92859462863485	2.30498842165714	1.06993315574019	3.12304088812871	7	1	6.77736454360793	1.05467926191594	6.11219699423415	7.50682798253123	-1.76692831426363	9.00768753410914	-1.03068598017819	0.539007443218399	-4.50777461730173	-3.17598553395939	-9.36672219342353	5.41565616701161	-3.62587078467627	-5.81464378853681	10.5175124195298	-0.344477562988391	0.0870213188618702	6.19744631003349	2.05021892240155	4.58271402033037	-17.677816896383	-3.655382488908	5.33524556296583	2.4092482509541	-4.82418243049133	-9.84233363202859	-0.151995126832175	6.94319297644191	-0.352894246807944
32	1.27566326212563	3.2035500043947	1	3.14075765617203	3.2823476054715	5.55251279542589	4.03976641442722	6.37577938138931	2.25948200563957	1.61258953455529	1	4.95359526294046	2.87263837628192	2.14246981036951	2.63168097091785	3.5334720617495	4.74707846796887	3.36174266472507	2.00413304475513	5.12113804048747	2.93798200674977	6.51071272070366	5.18060849242111	-2.2498046750263	0.313479395743153	7.83328314571879	-10.746173587839	-0.302479709019442	-5.3935313298101	-0.73247723162288	-8.11316045155097	5.0510834391576	-0.15958501056101	-10.5336678958361	12.6847292694168	5.44665136571093	7.28897204806996	4.20766201447242	0.24293948349785	2.64358003117963	-12.0947797081487	-7.38848042902533	2.62127404705221	6.29271489967319	-7.30768513520058	-3.09606665900591	-5.33879851403239	0.930321285654805	-1.15005021592123
33	3.074188067387	6.00142608632562	1	1.124176157039	3.4299651339005	1.47022793321985	1.55582071168634	2.51981856466693	4.78289510255983	1.31470909657158	4.55031768975658	1	1.80810191998185	4.89074781626421	4.5150146687552	3.28089061916949	5.71763314289198	2.84193249445166	3.54878002128428	6.3142674974994	6.48666153647239	2.59506710208021	6.72197681634861	-1.1723064035182	4.68675199704712	7.71892665857211	-12.7673228132227	-0.0168398065511387	-6.4394167957312	1.12755269264727	-1.70211419049997	1.7040764442136	0.498017231320549	-11.9488825154621	13.6721244770526	6.96202424023398	8.23275373920733	7.41539448901253	-0.208749100535181	4.23008435293861	-18.6591670237596	-2.65093221542944	5.16467226751297	2.27114223547892	2.50524034866765	1.92129926829927	-6.97874076506169	1.29509723311958	-13.1058097511126
34	3.06387900584158	5.81438353748186	1	3.25575766518822	4.02921697571921	7	2.48550471977521	5.17098902732952	3.66622276167224	3.92803960249231	2.23635396259926	2.29962917259685	6.2891006460502	1	6.77158688052501	1.44033662385504	3.73710010204417	3.38943625787822	7	6.65360644326084	5.80288383045345	1.16233582901446	3.58963439125155	2.46859584952431	8.18112712931511	11.7218418213702	-12.2788055177542	4.55002030874743	-3.57609862587122	-3.7988005168367	-5.15942345086603	-0.718920189457722	-4.20642534751256	-10.1883385043275	13.4739537894084	2.41653886500176	4.89516554715338	7.03544070400352	-4.69241679171044	4.04094143988384	-13.8994248779455	-6.08656529079263	3.54188554034817	7.73903352739809	9.10036885086723	-5.54299036118459	-2.82302702431582	1.49358315813084	-1.66387994076644
35	1.87145538018328	1.89317864894419	4.26876739548995	2.37908682652464	4.26217802968449	2.93925255671508	2.5994754052068	4.9437841866813	4.76394431415393	1.91437579096399	1.63183030228021	4.56405363264782	1.31972601920098	1	4.15304757696252	4.53697491454525	5.21247400341923	2.04933209131407	3.6459140616058	1.61689972223314	5.9321472538068	1.03007045029591	2.64175999384448	-1.03540778945295	1.81791837920038	8.34227131176391	-6.32540207306193	3.13969513167234	-1.96999348155756	3.21489407141948	-6.82251276255123	1.19970773620643	-5.05876815376474	-12.9125125670802	12.6022277838293	5.90942032241223	11.1266412752172	10.7146957398787	-1.07417099950883	3.27397194409594	-10.3487341584133	-2.74613622143938	6.56720175479259	3.5150650190945	2.61683330197324	2.80812446742304	-4.10514975269063	3.75422928038975	-4.69240994936607
36	2.12024530467176	2.5907897353224	2.56238017997789	2.70605568407765	2.93512630703192	5.0525101273036	3.33326208559437	5.7370135203929	3.12037503986679	2.52205731556451	1.97659115901334	3.81598681046223	5.17726836368078	2.13296930747726	5.00374272456132	2.58758725173471	4.20871980581104	2.81340934180783	1.73502103722357	1	5.76945904729054	5.43666678253678	5.83575791376511	0.205897270321927	3.65383991670779	7.65735170177303	-10.1733474656899	3.52922406820761	-3.54100301998643	-1.92055921024848	-5.91309470051793	-2.09757221213962	1.49861863361903	-13.6449438291235	10.9965298806699	3.66450329688992	6.98915616135134	6.25799575016289	-0.37700913892316	1.34020470082985	-17.9294986681797	-7.56516605514668	5.54740464133514	2.44164706190776	2.91114763214819	5.97815816528625	0.867131455367354	4.7594897603188	-4.27020172658148
37	1.32752021944567	6.78077940056337	1	2.84333056369207	3.62215703635357	4.43429934395455	1.44401247975737	1.64745171005276	1.48561101720668	5.47876108664588	3.19360629203005	3.49923356487551	1	1.8813898065775	4.24964084235177	1.41814869409219	3.93082506600343	2.55764118107338	2.64202586053201	7	3.51826709736238	2.91187366907985	6.57917808260567	3.3000933354488	10.378662695307	10.4608885237124	-11.0160456890107	5.23793266870081	-5.31003308014334	-1.87307256162829	-8.82935470954697	3.38331678839675	-1.21587999630084	-13.8730443703491	17.1964421959768	3.28174666752657	5.11493322040431	5.82430231001934	-3.5949497744536	2.58697390425066	-14.8785337941525	-7.01938347648067	4.05468993682826	5.4812540179495	7.91602680210301	3.50844713592474	-5.11989959934495	3.4945748742371	-1.23044789211278
38	5.31254735890443	2.86651344260811	3.37902781974952	2.05481820276028	2.57662624811022	2.08896096307977	2.47232571441344	3.58334593342839	1	2.78550073809252	4.27720904762004	1.34923580163091	1	1	5.46660417531799	1.86794928581192	7	5.64944526143386	6.03536333164467	3.32263661397303	4.83462713539454	1.13910709803845	3.50740729048751	-1.10969379448725	0.845689511850649	9.7720791870124	-11.7719544650599	1.5650337774994	-7.99005175236117	0.331346873769693	-4.29083927218033	2.26945471775	0.903599448922178	-11.980509070298	16.6232972028577	8.7616482384548	5.66471045597731	7.93370025724168	-0.167191156245945	3.65948595556522	-16.1739525478104	-3.98391164882593	9.50344208804447	1.2211347705656	-0.11431366007551	-11.8926585807632	-1.47915734927534	3.20594924384501	-13.5723979943182
39	4.13858949514381	3.56192157328041	2.23588096799359	2.39212461355378	6.8947485056588	2.9245561040179	2.60918929109335	3.49749903018391	2.41246952541437	4.84959583814996	5.56319314230689	3.04253973006989	6.29905473281725	2.73854300298686	4.19990605737827	3.00583999073776	3.55160364320165	5.59499191584373	2.85317284265636	6.25695416310418	3.69868157449166	6.75675668710358	7	-1.29951469456437	3.61262471960464	7.71709858362652	-8.31805164121365	2.03907950293503	-5.88205601903011	2.64651899947353	-4.4749193069419	-0.802075017046578	-4.56673528554436	-10.424782667253	13.2033243289969	8.22294351207618	6.49065331295949	2.88237635793741	-0.272188963536905	3.43028536647374	-15.5061486748806	-2.32365081611826	5.64549598389866	2.71390011881476	-9.23965186754601	-5.6444881756012	-2.63154380509251	2.38392421205309	-12.6891991349679
40	3.2254137272839	1.47174905709734	4.54334634835802	2.11760609925269	3.28078248352553	6.65328152772495	2.20686175556372	5.34481920380025	4.2594738767563	1.30727681290838	2.60910686042158	4.35180642568862	5.36417508351569	1.82957341399353	6.8597472819599	1.86975806276838	6.22765631179985	2.85628123989816	6.31737734158021	3.18348321386119	3.17845988273168	2.16508867847681	4.87228281244488	-0.657496099585438	2.0497435587632	9.40993619064331	-7.94277491360758	2.46810662660443	-1.50768995506608	3.21692908089838	-8.14232338793652	1.83237420550465	-3.52396221273759	-13.022873123612	12.7130328397423	6.95007767785799	12.6581326490738	10.6837133246948	-1.09776992331966	3.05843044977363	-10.5649829275381	-3.88168808957457	5.97515890207142	6.82896926412864	8.91082405965227	1.43475439589875	-10.0503712669637	2.03655532659065	1.81429269407803
41	3.01569995137033	2.48240992292702	3.07132325421711	4.07914810627899	1.16792453829955	4.09224171220107	4.43060052453338	4.69722142322027	5.05526716134279	3.55070375278431	4.27118381870324	2.05018119554789	4.83563665218315	4.19748048038833	2.45481545537636	6.70851756331416	4.89450910679213	1	1.39079479703198	2.93738043887093	6.00412898088424	2.95618952991531	3.80954870329991	-1.95514678067709	-0.624830045035485	8.51089858213763	-10.639690207084	0.610122471912362	-3.28711228533013	-0.894538827566814	-6.67937585626976	6.31371488363312	-0.0440199098802205	-8.01786901110377	11.5871688387074	6.78209829519956	9.48962964172928	3.90419837184408	0.34828039694447	3.36580088043216	-15.834396516531	-5.04456658402248	2.94790446184536	3.94234460284967	-2.95574582818322	-0.77072163605814	-4.17180243402878	5.03350934438833	0.128571756724425
42	2.99215634322091	3.1300722042816	1.82327381706362	6.8048348992516	2.11150545005646	4.21490374406366	2.01480390052976	2.18022027095308	3.40424082196898	4.79983216937413	5.2054018339093	1.07863035102168	1	1	5.60745690369416	2.41354675408614	4.70835050305776	3.6291267098034	1.1289940197772	3.60855245406567	1	4.07944568244869	4.25304234600464	5.77104525807268	6.26508625669491	14.139018192543	-10.129687918773	5.82459437221264	-7.05014227547835	-6.74141166253633	-3.84755465968997	3.29248311165589	-0.494073568409726	-11.7490801425482	11.3709935876107	0.203584269048413	4.38796886103347	7.34279023060045	-1.53894321176949	5.61944246241825	-13.7154657672321	-5.68372272995502	9.14500156190901	7.63022767561839	-3.62458792078723	1.71262367898498	-3.92800392598256	0.889822083190623	-1.21194255108728
43	4.72213251854366	3.15083844888795	3.37024962636942	1.88996693435918	2.8471360688306	2.9650185030574	1.56012344942655	2.9164373364128	4.71797868418548	4.91389976049801	5.39863266824256	3.96825261501853	1.14425505541136	1	7	3.158439294015	6.32626185452691	5.44502875357525	3.48746400331757	5.04334982128487	5.64373436347274	1.60433907233236	6.74377257380983	-1.29840613099928	1.49177773411657	10.3364615721456	-12.2668465909336	0.921524984542791	-9.07646035190543	-0.0683300723530349	-4.37721609648586	2.52104367471108	1.93147502942746	-13.038320740499	15.5596340376716	9.09285960081849	6.82189316670219	8.47361538748811	-0.749776912991043	3.67233016558928	-16.069594092811	-4.64412671827686	9.17646469996201	1.15217554193042	-7.73836384068642	-11.2635120697059	-7.7734629966124	2.40663154300855	-10.7468970004506
44	3.88615937801089	4.52719084010929	2.14824932379835	1	3.5936137879079	3.1541623965749	3.28135807440142	2.46950815308214	1	4.21144435578464	4.54254160420891	1.75285255642673	2.22874988015764	1.77737517133185	1.4144434000963	7	6.9445936134156	4.8470181848037	1.90887977893309	2.21389341507655	1	2.03556137140365	6.79435643433442	-1.9851864153763	2.10387210282947	10.3146573365053	-10.9095071325478	2.19410267356684	-10.9157788423582	-0.650552439027819	-3.33611073151781	0.69340152683704	2.44484868425128	-11.8931381053174	15.8332800773116	10.7503119626015	6.99016774310758	7.03968854971666	-0.0106538781376845	1.99948097372824	-15.2524988178649	-5.65869654326123	9.64039560648277	1.99637882713731	-0.987359868016372	-12.0828903313336	-7.79125241783977	0.425225220881056	3.05314944155173
45	5.37989560109642	1.09306785701773	2.6480524562039	2.28993125415983	5.46643914561567	2.33386436071062	2.79058780371319	3.36316780487604	1.90468362974854	2.24108857031187	3.20291667463243	1.84907742334783	5.04865345249184	1	7	5.5054150581232	5.09610540399131	4.22880085267821	5.70810389166595	6.15401114347146	3.74955168248878	4.71477094245217	1.50392250215267	1.10795593514161	3.01321531962474	9.69804404286489	-9.40730718012624	3.89038521539793	-5.77289201240483	4.7133486196599	-1.81806224828136	1.6741997445251	-0.115024102387506	-10.8090005183672	14.2411584835067	9.67811183675965	4.47500096101854	3.68927951430243	-0.122275892949749	4.78125452228569	-15.6128203322483	-4.86436835374569	6.05186543053713	1.8790603961802	0.706336576380918	-0.515628367306628	-2.21675901392355	-1.37891017471965	-3.9165098753134
46	3.11218029384893	1	1.4830800329596	3.40574934432847	3.83020967637166	2.22631127487327	5.64043423182802	3.6758291524628	2.15892858668359	1.51459878118747	4.14442888914355	1	4.05980051124737	1.28110876938793	3.99059414041219	2.5308582723718	7	1.9269073394471	6.26551950472788	6.80370809256654	6.3531346587309	4.92321965414296	6.06446877039129	2.47378933035019	1.97396157290494	11.34997163007	-8.87424629859574	1.52515781177082	-5.84132607236597	-1.92176637228744	-4.78127453124251	-1.23432270633235	-2.1347683717578	-10.5827732799359	10.8570346035223	7.87725221104719	7.09207305188516	5.23758529422753	0.561328544999562	3.00934263664756	-17.8636302508855	-4.81538735312209	4.54640287544396	3.58799027161565	0.0336953138385352	-10.5436219845231	-2.09063007906551	6.47404659829937	2.53913293564223
47	3.86590377643596	4.25518857401998	2.45761278181308	2.08254335181823	3.54365557276384	4.17677732978019	2.89178479415243	1	2.49399649891431	1	3.53444035306451	4.45594862310593	5.71658362598669	1.87925182362043	3.31939271334794	7	1.9914040055336	1	6.26941884908783	2.23363425042366	2.16269921547805	2.67945935912101	3.86712229980068	-1.95866067790947	2.34262959204085	11.6566336357735	-11.3948608674001	1.509438521998	-9.2052927159809	-0.857229966178685	-3.94288172972613	2.28449485786461	2.27178398693643	-11.1142762610859	14.7899081922292	10.433530821975	7.55534903525349	8.94179889406094	-0.976896123902739	2.36837255861952	-16.6002702353805	-6.54830593530978	9.84281259620114	5.6508131902331	-4.87358757746377	-0.735873244176143	0.306013221338186	1.45171848251295	4.23183116647404
48	3.50249841339589	1	4.58169528143501	2.76105300732172	3.57425220880531	2.46354554877695	4.54310254237255	2.33406933943569	3.29313802216905	5.43364881205101	6.35098075861635	4.16587915998104	4.55014700838365	4.71754565683139	4.28595725387617	1.01287994903261	3.97137495311882	3.44584809978569	5.39380881178884	2.75654697536866	1.6001254820463	1	3.32472695281118	0.261913578589846	2.50742003970517	9.41602680209065	-7.30901527008727	1.85352112047436	-0.618281359660148	3.38766686704608	-9.67553565240436	2.86637884612266	-3.28413171971635	-14.0340862114756	12.6862280040191	7.13227548178236	13.9358523682672	10.9864540842899	-1.18384303794678	3.70993018876755	-10.0002125787401	-5.12516641032691	7.03992607066196	0.143890841212731	-8.19458430624843	2.02964417953368	1.01542802807677	2.46149346952066	-1.6898639129389
49	3.51819612236454	2.03806582653624	3.19865226897541	1.62468021152832	6.76766290032801	4.75304998243356	3.47753445707705	3.0030271902035	1.33823602888066	1.07265750306399	2.81491657031135	1.98843622105403	2.77686124428008	2.67520614783222	6.03341650848097	4.03635134801692	3.81840534188375	1.27873408754724	5.1072295218826	4.00491738763958	1.71511636767804	1.1882354191516	5.70613108610415	3.22795423254911	6.67223108270988	11.8524477091721	-10.065378166355	5.40315649622291	-5.30953604769532	-0.71015468216636	-3.4665728399764	-1.11956564886257	0.579604811920644	-12.4817274345037	16.7434946558306	1.50742998119425	7.3623724371848	6.63632290433801	-2.53480553926063	6.09303930312669	-13.8562104849642	-7.74014831418541	8.33165311677948	3.18258304257497	-4.42064294279361	-0.0997417889570416	-1.59525383236319	4.41849968537532	-7.3354721517557
50	5.41919680103025	5.35467230938875	1	2.11356912300108	3.58096588428832	3.35366365169124	5.64920910722362	2.24470765451547	5.21704344023042	2.70346008908302	4.664792325457	1.39679835562476	4.24550149798204	4.07038379380999	2.09549204658001	2.3634803244694	4.38545946720505	1.60300019403057	5.95290597983747	4.54504752213407	6.21157501759104	7	3.24105035313761	-0.835875398963916	3.37539160683019	7.87189162473696	-9.61966519048568	4.05688732331462	-7.65821286289832	-1.01570411539332	-4.16778817939147	2.73714622656865	-2.79927736913561	-11.6540211720347	13.0120199895512	6.16667642326335	7.15601929482908	5.7325419662472	1.25464980386982	5.37195315845141	-18.2797555401817	-2.16859250649761	7.08651451709366	4.50300858953965	-4.50886379488112	-0.870734389701388	-2.71838986731718	5.3353381676146	-6.49993419568067
51	4.45083651493209	1.73657298332925	6.55897849085287	6.73515500333085	2.4300920713819	4.67728926393701	4.17365943797613	1.61314882984137	3.85349371053181	1.10713915941337	1.29837901499116	3.51098805802102	1.85302312504155	4.06329404493457	2.98002260012048	4.79877788845205	5.61438475870861	2.01531980853618	2.00950330326735	4.56203171825394	6.87568441932728	6.61862642367348	4.48224527784518	2.70832859147384	-6.79059885445108	6.96748017842293	-6.64785914976504	4.22789657499972	3.890046519152	-8.19902481046859	-5.15630900802374	2.94934311969661	2.36314220963186	0.489802569627901	6.80301679165763	8.14255184934451	5.05459652492034	-13.3730122216565	-2.38873608810301	2.2078004751774	-11.9608070911231	-1.98063902134952	0.902307557804222	5.13005189397154	-3.60555180463348	2.04721057047764	-1.83949241468734	4.32545210741716	3.02922468048211
52	5.15067041925632	3.90013042345385	3.86575241060613	6.23424231018945	4.5111865729693	6.55957429560264	3.22060225561854	1.60093756854622	4.59895003029953	5.07527987411451	4.96982392201727	3.05521522893799	1.35264376636673	1.56578783797829	5.51071139016159	1.99581622921668	5.39122594339327	4.01738962147107	5.55557239159513	3.27941466068585	1.15480765476754	2.48771556228493	5.11527696440285	6.43081388720163	9.30745763497727	14.6466852227806	-10.323289806872	5.92443665912564	-5.8363012880691	-7.16885758786224	-5.31135273928104	2.15713962662312	-1.72963791298744	-11.6038195398873	11.8089232821976	-0.0750308678049274	5.94110253965741	7.15132077272334	-2.43318979337596	4.02745696461485	-14.0051275294982	-6.68208944912986	8.13772791114987	7.41740153416309	-8.7279962046036	2.33338544799695	-8.37201629657378	1.62049555837233	1.4112657534748
53	1	6.9681436186841	1	3.06853683948122	2.52609720087192	4.71119565039745	2.0365391940444	1.26815529789823	2.47368578615212	3.29307418888673	2.613115714897	3.64169351740749	1.40020528345067	1.61771622160214	4.09272614930768	5.35779617272918	4.26562681961744	6.06001574244165	3.94392113225573	6.83708101135491	1.62553415757347	4.23463119706334	6.23204172431281	3.47324022852487	10.6147610624998	11.4883809446791	-10.3050295722018	5.48926732695372	-5.21807572411624	-2.15700294307615	-7.31751783545641	3.55892932416383	-1.24179275196632	-13.8827994279713	18.5748090910475	3.34900145324954	4.98196800521066	6.04053145834502	-4.06312393146908	2.35406227250442	-15.3638317958929	-6.25658717748493	3.88418841188943	8.34861274409562	-7.5517734463517	0.780033560754524	-4.9102660064419	0.261999359456376	-2.1780566637449
54	2.80208565535998	6.05616136909767	2.32096989940252	1	6.91140670229772	7	1.21397537989513	1.25746032765443	1	2.11745457086555	2.75277507861488	3.4405013843044	1.14009406320796	1	5.75623576063883	1	7	5.1160683424798	2.28209280609811	1.19776354391343	7	3.55851269218019	2.90765903592271	-1.90436327915616	3.24660005584599	9.49972155534415	-13.8993553246646	1.03907519745181	-7.32929723096463	0.741309326258179	-2.90339244295888	2.219305928516	0.369608893758827	-12.5327689696644	13.8521652724061	7.94505404553673	6.46670524174062	5.35064473558344	0.0869078300579211	3.67664491759018	-16.7971247888439	-7.953004073681	6.912807443231	7.10993818446651	1.63593713236803	1.24912267790541	-2.40578321661504	-0.297284999194188	-1.85931802564905
55	2.97368690131119	2.03343958910423	2.53859634822671	6.65445298899699	3.19018392240129	6.93429653470543	1.45257728901978	4.29112975097592	2.93607268736896	4.67833407629581	1.9015280376772	1.93360353427562	6.49527643267677	2.53123192449592	4.48905157861161	6.29985989203219	6.24241090865529	4.28659609857973	3.89379771734092	1.41122772423996	4.5343910668723	2.37165568734166	3.38506857380468	6.02033799422772	9.66392785507892	14.8970707563497	-10.2021318993063	5.86131595339618	-7.7907757696067	-6.62291887076056	-4.83711794992894	2.44063509779545	0.880930376740237	-12.8192366241614	13.5600098090761	1.57548337408915	5.96122122411889	7.37495522028547	-2.01272435916302	5.1191128266688	-13.6117869980344	-7.53734713225042	9.11204833104357	8.54925487242907	-4.41483795003256	3.24280535089173	-5.01583684586973	2.62203435346989	-3.40123322457862
56	3.77512194622544	4.17300223880056	3.34815132095279	1	2.7055127696357	5.21903923731441	1.42191201955242	6.76661280917781	1.59247236460529	3.66299484403799	1	6.4212208419618	2.98485360142055	2.81422800681764	7	4.19605982213194	6.53696860627953	1	2.49932581922866	3.15850663608071	4.70897014247039	1.4913124624372	4.77171201873221	-2.84767408690443	-0.965951400360955	7.5628486532559	-14.1080414165848	0.387506719902046	-3.62699791684422	1.31395990803162	-5.31021740138446	7.04740140766375	1.25467472327081	-11.4177431661703	13.3822724627295	3.25244495779292	10.9137080156392	-0.345000988050952	-2.97209134464706	4.89839450128904	-15.3686815874839	-8.05058083096943	2.31358879137805	3.67406497145149	-8.15986853103661	-8.1446875063041	-2.58300704916171	1.10003572732339	-2.60744194175416
57	4.087948607412	1.25975564928815	3.67336735329417	2.19454593098511	5.30042324153758	6.06950749309519	4.64440976232911	7	2.8672948254251	1	5.53284088320663	4.58512529077628	4.20988166685182	2.58326966229391	6.6517603016126	1.70810817992055	2.36208519720565	1.58912954276935	6.10332214920599	2.51945956405944	1.65104333952222	2.68794644779518	1.3429358929724	-0.497968280409818	1.53902378050875	9.84402014923072	-6.87514091185366	2.24289522263448	-0.525435093631538	2.73504884214587	-9.06248090686896	2.26416971380659	-3.03187584708279	-14.3128714197217	13.588304029827	6.20452727186239	12.5074845423802	9.62700137143986	-2.28982309308668	1.3106765704387	-11.2703007134571	-3.25667211996069	6.20011981058675	6.66759585595238	-6.44987010380714	-5.62802178266972	-2.64383212682352	2.44457948087399	0.371129740131568
58	2.94533042555158	4.08133781953929	3.66679936648585	1.03665065434268	1.66073210948557	1.29018860836494	5.30714194730434	1.83380308253585	2.31201229613133	4.27578318467716	1.14177771169437	4.4346504411458	1.10197966899854	2.01008754945581	5.03860409181095	1.84327992825151	7	1.16341192199815	6.55186930610239	5.17595047718541	3.65308544398003	5.44278728098977	6.00478181956069	-1.5495253849141	2.27239091636219	10.0399276069895	-11.6168321711861	2.34389507133034	-10.1836524959523	-1.10787835093101	-3.53771965906206	3.22198335150056	0.76559707107041	-11.5968029255458	15.5176009526676	8.89349064714054	4.76826230208942	9.03269334039586	-0.484350624286016	4.17290172757351	-17.4634859470942	-6.06209957723827	10.3491034581966	0.885887044190837	-10.655394309072	-13.2980059295908	-1.45087487243526	6.66497654524931	-3.07963186747974
59	2.79299348059165	2.04273856945043	2.67565981145107	2.42495828000291	5.60470434011277	1.25483737595592	2.95722266577122	6.31184264775126	1.6756079036587	1.88399976869875	7	4.57884131285249	2.22151993623112	2.32824474966192	4.15948381259505	5.95760405733292	7	3.61472008416751	5.8039136230711	3.50114752486411	1.1021190699957	7	4.01888377790285	0.746424349357764	2.28556928371012	11.2661310256589	-9.43950664878094	3.07436449928889	-6.96045084219575	3.2692355631837	-2.91560821125871	1.92305483326764	-1.98531040653048	-9.63862843018399	13.4987210906265	9.8361001663244	4.03741767546186	3.02148409844628	-1.34386625337975	2.88981335890938	-16.6331645083962	-3.82101592704599	5.11835885983861	2.70863922923044	-9.16241384956906	5.26054080720248	1.09176679592348	4.95717379990515	-4.0464978267523
60	1.17493077951114	4.16722862828021	1.00801413173373	2.16323259541956	1.82901667027937	6.01557181950757	4.66687612161027	2.93287741677638	2.03520556374605	2.67783144131442	2.1078377612072	1.57508170007467	6.15640421607597	2.53718395074124	1.781257379679	2.4405338557173	6.42700271167896	2.35301575636051	1.71408154788955	1.02220822627941	5.44032236856125	2.14475358637529	1.01184245670797	-1.17787939031647	2.64597641998964	7.4863325878178	-3.64490250753059	2.37540661779001	-1.00604192525705	4.55748166907292	-4.77951090455095	0.0112403748555628	-5.40799909938175	-9.81617999368281	12.6626783114271	5.22441023591812	14.1901379788067	10.6890553718571	-2.63831794464711	0.542622439505753	-10.8232715672505	-6.12189435097172	8.67083813113332	5.09205218563875	-5.16619892539687	-0.418334578118784	-3.67872734453913	4.91189781714206	-6.25304414435642
61	3.72265112769124	1.4022800142166	3.7704535664248	2.625017755912	6.11990948203107	3.75054590733099	2.83191864709795	4.54629636787272	3.77007635759294	4.42581248239227	3.59561792646163	5.02277834008717	3.94279867105284	2.22178802198559	5.0345011934116	3.16445125044975	4.90305143573912	2.46100028010956	2.24380833551766	6.35620241843983	4.92800504238398	6.68253600493383	6.6164562006619	1.51866435066638	4.76843903007894	9.13067340101287	-7.52804773602841	1.77001430341373	-5.41544776535532	1.7016989868297	-3.64570719533909	1.47622103713661	-2.778691842862	-9.56305143584143	13.2047488974741	7.10155298913714	5.44778526134927	2.88705360242446	-0.676825295233313	4.75970419006953	-15.4084501309287	-2.5259058430984	6.76135828092078	3.12740766566546	-9.28567466346747	-5.15914845504012	-2.210944778946	4.59124508082206	-12.2590807597483
62	5.34882599062093	4.10368136996857	1.53932818096503	3.8146575987844	5.45982236610881	3.46982423993396	2.51178321768513	6.37332993199275	4.77953288933558	3.41504357831768	4.88644953629921	1.88086270689751	1.8105103128424	1.63984621096016	5.62313069101415	1	7	4.99439588858493	1.3912383130127	5.46599569703405	5.21894946918059	5.90927743948585	7	0.101829593267942	4.13533137502478	8.46511437011413	-9.50824055142641	0.538031326458165	-5.73672283466035	1.41808609130925	-3.9709118620898	-0.22573794264972	-3.82756403497572	-8.68777559273693	11.701995861097	7.89077480950497	4.92060490091034	2.93926315486638	0.736065632109022	4.39096285488355	-14.9493702422966	-3.73145681440842	5.63380781409369	4.40189345533879	-8.16216081219262	7.78098033842007	-2.02866368156683	3.98492544667755	-12.1498568898263
63	4.41323246954439	2.64879803020464	2.37130757191353	3.04891887600458	5.6913994643868	3.46672926174988	1	3.1617846653493	1.47514035998394	5.15747811678485	3.30077869572692	3.92130709846146	6.41938762205951	1.62148379982676	7	1	4.27988348073532	2.42971355525561	3.26009084701956	6.88743098444556	5.11203363605697	7	7	1.39899212533054	3.80170495075662	9.37017773186792	-8.3793994310262	2.07627618578635	-4.71316603785818	2.31106042946955	-4.44801707132071	-0.226486448054973	-3.26133322030509	-9.36529859426128	12.3161471696578	7.08478862158064	5.6315291948691	2.80012094650645	-0.615015048172212	5.45294958955151	-15.46593367318	-4.33578525904748	7.02300016571574	4.39973985351507	-8.45508718536813	-5.13027400103798	-3.21604136134594	1.81147513767807	-12.9303523796806
64	4.04575527140262	3.06346676803651	2.47236599336537	1.33643049019629	3.04712857711702	4.46097057897702	2.16000178827052	1.89529478101278	2.89864787052313	3.06569491639888	4.97467212105244	5.93041503354674	1	1.37593963428655	2.75116838544074	2.24045190114299	6.02679745241269	4.70189968735151	1.7650862597823	5.6435315582822	5.67650931310118	1.45721299989543	6.33856147756523	-2.18099035249805	0.158846273470501	8.37948418154713	-14.0012617198499	1.14480803103499	-3.98174495122154	-0.828677359201678	-5.88939771389626	6.73446139248224	1.51337365985535	-11.0218567040712	14.0438306204769	3.87254953805898	10.7709634909124	0.431805320820838	-4.36129136546704	3.47768393455637	-16.6963502384452	-8.00531654141991	1.74794174732941	0.671209379561833	-7.76669939837016	-6.82358434344832	-1.69901980571657	1.35451842254656	-1.45172808820723
65	3.26429940569507	4.42156160877028	1.71684772241026	2.44125624681698	4.80947826061736	3.03209576213077	2.91071599145665	1.16192842661712	2.87907719890549	4.29476890791226	2.51619730796993	1.12772447565199	2.01847868649502	2.36364993858596	6.59199530603124	5.83125748292327	6.82074712552927	1	3.60046279271622	6.94174737903483	3.82158065519445	2.87690603689355	6.50477464438714	1.74680696365283	7.45978040264663	10.2396004563423	-9.06842317430942	4.86916439337957	-3.44187578740004	-4.13908610363454	-8.18858849436524	0.419578634987011	-5.81905955709054	-9.3544089741102	13.5965946858262	3.04167838983128	4.69320729101715	6.61063547359354	-2.832534380171	7.07060463489399	-15.3200729684843	-5.31459376473287	7.98160982249062	8.84458043687566	-0.995170609171231	-10.3380911840096	-3.45577416029832	0.591746010120326	-12.3719211793811
66	1.21827050340553	3.0293300969338	3.04690515002063	4.27860987223857	1.30126982558733	2.95467089295816	3.73587316316678	2.25393965970335	4.22676230405781	1.59845348634952	3.50873095298733	3.72206229665227	2.36925969809884	2.10290295541934	2.44364987611248	1.07437293091948	3.93280415983499	2.58090770807329	2.07276096457365	1.49221159989367	4.55168777563336	5.17183462682892	5.12395378718949	6.33471483199196	-3.74092956180284	4.21806416705927	0.524543473299911	6.85038879230421	-10.9367501251321	-2.99059689930226	-7.106787058862	5.1051633581188	-2.39472559369499	-8.76451979325789	7.83993571268355	3.14186543018692	7.10381610288938	3.76227087539259	1.75793990542149	3.7573371240204	-10.4858514435099	-2.10088357641193	-1.24019810510535	5.49486264762295	-9.30190573225553	-5.07109591419008	-7.49366553631847	1.43866770880764	1.67672270150299
67	3.13130217750254	2.42732103738235	3.66990893810598	3.05060695529673	1.52611748801696	7	6.85810256658568	1.0279243681739	3.17628607360145	1.85482927519725	5.758187823305	4.77004432598263	4.24564671978535	2.81450454663441	3.32732043535472	2.05069286906412	5.2301781418205	1.19182898585747	3.48921247251908	2.14704440341695	5.22032781860453	2.15567210223265	5.77377117994086	0.952728170317627	4.90695548245062	8.45637182723264	-10.6124059538726	3.62521802041474	-3.81983684930815	-0.352506136588015	-3.0536353380413	-0.622730258027177	2.06970005845834	-14.0186096881583	13.6289908841191	4.62887396116057	7.4062150333359	4.96131685398743	-0.259997086709076	1.41424673367965	-16.4311017174472	-7.70014697121156	6.22394981600444	3.77030248228624	-8.68810930756846	1.02346524641094	-2.87017887190514	0.351549391586965	-2.7504367951097
68	1	2.53041345682202	1.69259582909687	1.63470447671792	5.80187911391402	1	3.53069729480986	1.29081346286518	7	2.42285142844147	7	1.75994662179403	6.21788898269207	5.16685000510332	1.54673482030948	6.95559255515725	4.22627862829258	2.1328960607572	1.6692164105861	2.32850183255213	2.98511230808189	2.12999664392842	4.9877188080322	6.89267690479772	4.66132411954706	11.9838640654799	-9.33044726381106	6.75188123208641	-8.50417858063019	-2.78775159364214	-2.70561362616527	-0.0700642481554407	-1.79056537042167	-10.5191434840573	11.4426665999769	-1.41133858667568	6.67421506544539	4.8638367464949	-4.16160561646664	2.59098761275694	-10.7300561849618	-8.07667052255401	7.54250386395201	2.4263610082271	-0.294581003038526	8.18891431277518	-1.96827227619924	1.31046243683949	-12.4252512328363
69	2.92134772478415	5.11504209472034	1	3.17645860791076	4.15252915672301	3.95908221969641	6.97678976874362	7	4.47804786635933	1	1.47279759405956	2.94115703211018	3.76136606170986	2.15024529437937	7	3.16515158908238	5.85687058945953	3.25207246896623	5.97626847633885	3.83039637123228	6.68023529249972	4.28877702883358	4.90382834097316	3.27619331280082	8.03670360225452	11.7170679251695	-12.0944394062379	4.57847206164277	-3.78772144994767	-3.6971070454833	-4.88135585310599	-2.29343592003643	-2.4358591587483	-8.86377394890227	14.2762823770588	3.41047773551547	6.49057732770568	6.20724312175107	-1.41036280758874	2.76106651174181	-13.023463153416	-5.42581299472484	2.77857114023359	6.68822256989873	6.14037172219696	-8.36970964631171	-3.97544597174658	4.37955402858036	-0.905698883059255
70	3.64365833865075	1.6684590492403	1	2.20367548412176	5.48022544937987	1.51314162940473	1.34605835196258	1.19603824746501	3.60022222385545	2.09316824407317	3.44611454805758	2.03067534981878	2.06270738021788	2.45094812095489	4.07318724756242	1	7	1.45637921928923	3.70286914185798	5.74142375918452	7	5.95749490948607	5.24526065860631	-0.941256918710236	5.38635749216405	8.30011447230051	-9.8700927631059	0.730407326075432	-4.87584015320355	1.32276395656969	-3.45378578358722	0.0423429625163513	-4.08499142536668	-9.18123785883615	13.3305604276644	8.31095080799229	6.19372416134233	2.96994734297506	0.68445046233291	3.98289545898505	-16.0309175103265	-2.34971261555637	6.54515954021732	4.76123649034472	-8.97481419236717	0.900800071160532	-2.60280292587657	0.840603111092894	-12.8530042543046
71	1	3.87281076053892	2.40414731877388	3.73270447117328	1.84513609593283	3.75354250451938	3.12695760663267	6.38876485961334	3.03754868273561	4.05938256669198	3.54117372551695	5.01329872492761	3.63919668570892	1	5.33157220271524	6.03464560485126	1.91881711978848	5.11426868250244	5.44291985686872	3.33135322169135	4.83143696929586	1.02777901452529	4.85039052523716	2.53154361255951	5.48791584183512	10.4614582850951	-10.6959812480715	3.27386869928392	-3.10490289574732	-3.0794863718524	-1.9655343404901	0.323634725846821	-1.86185286913879	-11.8997034456258	14.1762449871117	-1.06803125656114	2.45030115735704	7.13182984675452	1.63212131734427	4.4223401505801	-12.4044998063651	-5.95074255465918	2.41085615678648	5.56394941663673	0.0338003680022902	6.77140646544932	-2.08729227592607	-2.07859658084663	-0.319463702804558
72	3.49315714912663	1.1735235750691	1.7788654543449	1.33060886886026	5.80762350535572	2.20418152256922	2.25748256939188	1.49279902157713	1.26206797011581	2.22522796091358	4.2767438633323	5.71765659339399	2.72054157946537	1.64097588137681	6.88579312346039	2.60213523259368	3.2815452468614	4.18998258199189	6.08650104361677	4.72850551928169	5.15588933901989	4.93779966272636	3.93365686482557	-0.285846456200304	0.871904353057806	10.6964103224907	-9.11834603753811	2.61716441024421	-6.6382608251587	2.83081564476072	-2.80387696261262	1.7431319294006	-1.26337142534419	-10.3347195146762	14.7622890477132	9.93542865259097	4.2905961902344	3.53771367943389	-1.15133221187755	3.08413235816465	-16.8593157890667	-3.89492283947896	5.73139043360947	5.39190308423892	-8.07290615255422	5.76722411872903	0.360901490369493	5.29338163421829	-4.22289900350295
73	2.52879835581861	3.82701850028387	3.64704706632522	3.12788788676478	2.14030900893578	4.43671191041741	6.11721612212558	1	4.87480493126749	4.85836181850295	2.49182017600064	1.96965504167646	4.65783848644347	2.85028663308176	5.54285990254203	2.55979013706497	1	3.08309235776214	3.20621382552975	5.47112469178476	6.51138403791189	5.34720221768787	3.78854786197526	8.15753594439663	-4.23099477492659	6.47460533672097	-0.84057649759996	5.36191825797292	-10.48944407516	-4.87828043468101	-7.45895942013862	5.67463681550541	-2.46977088187912	-7.92497765679609	8.29816713779386	4.11309040909836	6.8832124846139	3.81055852184176	3.23363727783232	4.5105317396869	-13.5497122772725	-2.63012156180885	-0.674418357290288	2.28723216217156	-10.8629868547685	-5.81136107772507	-1.38403825951334	7.51096550574971	-12.431213743073
74	2.27761632288926	6.65604316836639	2.56576854004596	2.20292560196303	4.06573024836646	2.5435921134508	2.85779712967965	2.20239506025015	2.92257059211027	4.87913392612398	6.06233556472171	4.23162156159555	2.71211865982401	1.54425151619807	7	4.48049813286542	3.38713609892753	3.43986492548632	5.26226668361401	1.01671605395578	2.17487410598248	1.7968349179974	5.45413999671794	-1.44178061443828	5.98621809251918	8.94817670137163	-11.8767981726534	3.18178550456448	-9.73307591737641	0.22914441660947	-2.24548803180833	3.87458424234761	0.559217196891972	-12.2525050985745	13.3646317721185	6.83623338883673	7.71822519890167	6.6034644551986	-1.34644692210456	4.17975340258606	-17.3127662174817	-7.66356586247525	7.62145115707062	6.79054565781886	-4.91558258746837	-10.0088880180311	-7.73710402201738	1.93020587084366	-5.56641161675223
75	2.83145802522365	2.3074294107336	4.75367077687022	4.89619497886345	2.00965327278771	5.87633042322012	1.86976838901571	2.50563128332413	3.32782442799132	2.97065524359754	1	2.39648743309855	1.41764335926317	3.06554541477044	5.38811523440134	1.78797075903556	6.21730479261138	1.49972457861175	2.34158887616257	1	2.70990678553307	4.68437424979681	6.14896456797891	1.48905349462006	3.78167511254204	8.27565519573451	-11.145847271485	4.1921708367384	-5.07048873531317	-1.94796598730669	-4.61022463544531	-0.8013426687276	0.864468934323053	-14.0636171106823	12.2416337443185	4.16428166250174	9.1463085343629	5.71255187537099	-2.76016397859958	3.23793387735902	-17.2574920260726	-7.568447729194	6.85824133561947	3.012704957982	3.16660895049333	1.24568231496762	-2.59564218142146	4.06244134918468	-3.39344702823321
76	4.44663298816242	1.49222526993939	3.91910069450362	2.39833764068813	5.09747310141071	5.5044702936942	4.75787622062093	3.34199856977154	5.74735971529518	1.49696736020705	5.39559047081239	5.02565935851585	5.05293673197887	3.1144019714259	7	1	5.82204482473721	1.57368808825986	6.74778169234064	3.07699876849988	1.61716422193627	1.06989198923631	3.00275991823892	-0.111651325049078	2.19911667209653	10.5451869994472	-6.56450977679919	0.95145135901184	-1.30790925464884	4.30821902095225	-9.61984640860587	1.59001710230358	-2.75707816994457	-14.5413573148494	13.3876779055465	6.43268025311282	13.7174788326794	10.4882573863703	-2.44389435704818	2.54070128634249	-11.090171631696	-4.50949821438904	6.42844925594385	5.79009711421367	-4.49396384128617	-6.53202895526777	-6.02818467927455	5.01013548236083	-0.489013610526189
77	3.02949037101159	1.81896823494777	3.17022600224864	4.44756749713934	2.55706087180792	5.63052193488132	4.20414849260956	6.99043816860253	1	3.36768490109908	1.78871680508131	2.31966448031061	1.39431428146981	1.13520012926682	3.13442841524285	1.14925900811086	2.94972922115719	1.72023226237897	7	1.80828804920811	7	5.78914158774299	5.6357421825639	2.11504162331796	5.79916413489088	13.7507768178812	-10.4245350476503	2.39412262239709	-2.22853706503786	-2.64624827911251	-3.69181901308744	0.0476602754728259	-2.80640023460218	-10.9031113454785	12.8258443664432	-0.611679646381659	2.99317525463631	10.3445113075401	1.5482371302029	4.62727385657582	-12.4258655061034	-6.33859985651792	3.65333434729563	5.59746623947081	-4.5759364331097	5.8932998190814	-1.883145490102	3.8882586200733	-1.26252037694103
78	1.58038083193166	3.78467406662164	1.25477709008023	5.71716685783927	7	4.49308889569881	3.09286569440262	5.60151924689635	4.40759015089897	1.07164652355817	2.55366235053012	4.45581205045606	3.25460098293819	4.59281213821346	4.650042086815	4.13565093523861	3.31866113344419	1	3.24851252119225	4.4722090966606	7	5.8763247805556	6.72452614134859	3.75875452586657	7.92410858809452	7.75419873621616	-10.5382994160643	3.59213298218687	-5.71441589568096	-6.56736059275365	-5.49172719374674	0.0694068414470158	-3.23510723967077	-11.6877083273518	13.9498787328951	1.14846902308135	4.93883356721393	6.11132801133879	-3.56764262209087	5.55495614422091	-14.9276075538183	-5.34603620946951	5.06811740988482	0.733418696532768	0.289169787867079	0.565375467226578	-1.90558555977461	1.77224330470422	1.92711321314763
79	1.18883396646949	2.81910304602536	2.89260864024973	4.53997997505378	1.48477478850133	4.51901824283505	1.52258309466969	5.93376626567538	3.52264581832209	1.58678125025629	4.31597006330843	2.12521720089687	4.52506618866104	1.40613164572529	5.22901862754821	7	6.59615308537422	2.43172948483411	5.80519333136381	2.19556262047419	3.36754200397999	5.98918765397154	5.52483759669006	2.45081813069945	5.94791034076492	10.0811024882213	-11.9279289183108	3.32363748506281	-4.06377176336832	-3.37619852044198	-2.95450327225294	0.114677104998107	-0.770718961553698	-12.6924426599141	14.3825186019352	-0.975582915727852	5.10366772318584	7.19614783979529	1.6699436957067	5.47188732976852	-14.2627494783259	-6.16095268969118	2.92628394854368	8.15220565796165	-15.5827880308897	-9.92144122605231	-1.91563515965546	-1.29538233663905	-0.864871345177888
80	1.23104149190575	4.16039206395853	3.85953509288898	4.19537278208079	1.01903647109002	5.34775477038938	7	6.41413961902707	6.35332526135486	2.03408790801441	2.29144318952893	4.06108123561087	4.57951177223306	1	4.99344557988485	2.23059401404673	5.60966181162555	1.4460672715287	2.97780371614891	4.70354947893612	6.50378243654209	6.35504843647288	2.8371261107898	5.60142564256692	-3.28426824018626	5.93908437991823	-3.64955393968904	6.14330068030549	-2.00375302038338	-7.04880417689333	-2.05269188023917	7.90820516930223	5.87685380205388	-7.59048871646465	9.84387671317184	1.05219847274139	8.3205663205992	10.7108964491591	2.5682274536016	-3.09429599882628	-11.5846121432896	1.56096690595153	-3.40310253652917	4.08800664722496	-2.7435747616658	-0.926904656620585	-10.3891692417758	5.89938446769456	-12.9522760356444
81	2.71006361511116	3.12317563153239	1.81650423012251	4.44431742444784	2.2348968565276	4.96197394818616	1.06683607548015	6.58887151217833	1.82043823808874	3.44929703036193	5.11973801733533	2.76736311107642	1	1	3.13913187800773	1.47593456140221	3.25958427930077	2.31239718990669	7	1.35004893666325	6.47185340656814	5.56438938718525	3.54797866838149	2.71132998585057	5.34039084164675	13.79299241636	-10.5504135158689	2.56541993546472	-2.86874015378938	-3.82097827840875	-4.3075067773107	-1.16093543872202	-3.51474962359227	-10.671938742392	13.7041433321583	-1.30479323061383	4.02184347813334	9.87714007764233	3.05315495160561	6.37484021177273	-14.1512881607413	-6.62804585072876	4.66308228136842	5.11465164589576	-0.233965455273992	-6.32993503939697	-1.85897484014404	4.07580525546303	-3.83877777591161
82	4.76823148095582	3.58361356832005	3.6732220087134	6.94988322493593	3.13101704925158	6.99103787929777	3.08242497154159	2.90839308537687	4.25219412098871	1.89512814769953	5.45458343655965	1.29272301707432	1.02000315740358	1.18781471717657	5.20677213670123	3.4001326935861	5.65469563384826	4.03573359430221	1.60820304978012	5.97391988073042	1.49348673369955	5.12663810435297	4.22629153934712	6.55795339875654	8.25403947933462	14.3836803616917	-9.82902944867577	5.98743031273572	-6.71480010763949	-7.27626016581012	-4.43802972083692	1.37439527671991	-0.88463671220143	-11.4995135965321	12.3248014941281	-0.212552439069529	5.01720695219843	7.7650833184467	-1.62237826410081	3.93760312388388	-14.0333495095552	-7.03376137083934	9.02998907410149	7.21472073515189	-8.62068945256494	1.24685524584534	-7.2006797377599	2.11670531854977	1.82867189326837
83	1	2.51365548823903	2.49329888842914	2.59945164959458	5.56858758797782	4.10482740416525	5.82222528785213	1.90583529878972	1.71928071586174	1.82390721733394	3.69876500939975	5.97556841800488	2.34461466285814	3.72149491988498	1	6.92947974352681	5.96126678003765	3.36973631330823	1.80533947178122	2.6291607751719	6.21632587865885	1.19964401974368	4.95365520477838	4.30847769099336	5.02399712149594	10.3263081708085	-9.95178342936668	5.56124535849398	-6.77475832082596	-4.65934603322078	-1.97731334776732	-2.4483824466568	-0.850566385896736	-11.7816332988414	10.5443950948465	0.902528149969937	6.88136971919851	4.6620093402984	-4.25543131356439	3.19356353105827	-11.0534551248757	-7.79527677918706	7.7578713835586	4.28314665576778	-7.86775875192864	8.65315816722322	-9.60879635234215	3.00049276317605	-12.8810819833411
84	5.14547962550423	1.03267626755066	3.40317641944629	2.40411082842406	4.60210954873594	1.13291894440402	4.59547656539062	1.89468119050764	3.63805006376964	1.33387969106203	1.91354138244987	2.06392353122304	5.44044589993929	1.93308865003721	5.19758448451123	1.35220705104724	4.70878981986554	4.11254989123455	6.39121523772494	3.44899423295352	1.95756314999695	1	3.46288208361239	0.600324653405465	1.29454792924697	9.51465706433237	-6.96677256399357	1.64557458874603	-2.10911767691935	3.70736975554682	-9.31783470018246	2.02559081612699	-3.03768486240022	-13.8037822262955	13.2027388415115	7.62521207786238	14.082360025238	10.9314176037579	-1.77649796358732	3.42376486229741	-10.0948473632425	-3.85976929881151	7.63460511041908	0.247258989291793	-9.04231596640311	-0.0460367440658969	1.2612226867123	2.65063014182876	-0.836758072847678
85	4.02746032924237	2.31437568571759	2.49763947319288	1.60969228640112	5.49986150507143	1.30139981853148	5.54762979325527	1.596202569869	2.63136031042964	1.0290478785351	1.54268083533271	1	2.72414293931076	1	7	1.48621129577498	5.44367356550169	2.4276052951437	2.11931854478949	5.61058312506432	6.1518713737753	4.68943577747383	3.06657023146793	-1.20065335815838	0.214678886343722	7.9892590413314	-14.1570884718232	1.95638053668134	-4.01474997715377	0.527900150104216	-4.66238837436109	8.49406065850747	5.08700141225611	-10.0196164671963	13.7486055858664	2.47706405506592	10.728221972403	1.12503660496098	-1.04304130515366	4.78261011579739	-16.3113128273652	-9.56560131756784	4.69130181451227	1.51754403722038	0.315623703489018	-9.97840828584449	-3.71887903673348	0.0851889557512286	-9.97968927227204
86	3.78476134426019	3.33056813340796	2.54764287827334	1.5593594125611	3.90615827977917	2.03992908318759	2.87201097088694	2.95464671138785	1.87278922196704	3.5083334276356	3.87922039651243	6.65783063539526	4.52750968030613	2.54325171479893	3.29910452582885	6.46252395149429	4.37667216876842	1.2095927292692	7	1.94322847585969	1	3.11676848368604	1.66624964282815	-1.8316666401176	2.40582434632328	11.579675497825	-9.27616772207977	1.13806571207244	-10.0491587671105	0.300012173203173	-3.6939594456459	1.31013826710146	2.2135833276438	-12.0990226565648	15.7457108783303	10.7636620520982	7.89283913596088	8.56383951618643	-0.912190682653823	2.44463631724564	-16.4358837604279	-5.71531957552904	9.51582270928492	0.659800273095947	-0.740313443997863	-11.8107025799801	-7.76420343443178	2.77605583071581	2.77900794090989
87	6.41604657667313	6.62847438734509	4.72286681338084	1.13482200324721	2.06241411133676	7	2.44155422556396	3.79713600023537	4.92914647839039	1.6680484594221	1	1	1	4.206326748739	2.0068679919768	5.76303432148475	1.40130917546571	2.32552299027521	5.9164127739955	7	3.21904385556845	7	6.22363628280215	6.72834890036248	-1.83153115068959	9.50249071325147	-0.634518263027972	1.49578579945944	-3.64146187878005	-2.98704020467848	-10.9488771570304	5.76914544902583	-4.48452124251845	-4.50663913724932	8.26612203958141	-1.06742897197942	1.21802323731525	6.12814989644501	0.670703579928674	3.19242045744302	-16.9816349471395	-2.76480712213731	6.63701723184714	3.60406082966757	-8.47977908177149	-1.14104369554962	-3.17273879101458	2.54923529638734	-3.25542007019537
88	2.90470734086481	2.79936011958872	4.59738643440564	1.13537144453375	6.62343599411579	4.53983003274401	3.75138680973382	4.87889468545698	7	1.5103892991359	2.93662102708025	2.37810874583799	1.53596817009125	4.59274055737912	2.98286272175069	1	2.79673516410116	5.19285248578437	3.36916048711681	4.600777191733	2.11081195571749	1.35062655339111	5.40133699688479	4.97133488736794	6.79218327381572	11.0888420075989	-10.5635564320994	5.51059565155289	-5.40332389914356	-1.16036312128775	-3.62208547825229	-1.99266363419136	-0.739504417352449	-12.1372828803031	16.0554214087084	1.97662732777098	6.5814774625908	6.26319608072524	-2.81719834395142	6.44040126465755	-12.8283069531061	-9.13957742698337	6.68692362024491	2.73459738968138	6.4564389911935	-1.24402063654901	-2.45418920083169	5.1789268963421	2.04261420472738
89	1.99771568280027	1.39863731906256	1.54378326791752	3.74649123201694	1.33104849449287	4.02919313455988	3.94159139984488	6.45341228776648	3.72735150425466	1.13697200132684	1	3.59152164010138	4.04429567719588	1.06743661142308	5.4275950771356	5.2074604943995	4.42531180229635	2.14775193674862	1.25522171928734	1	6.60523398441595	7	5.98710285872304	-2.32718056574426	-1.11275605647841	8.73810343188826	-9.50674054135894	-1.39073726525168	-3.53980680902247	-0.34899364588099	-5.54402984188362	7.20223521446178	0.0899295347661874	-9.26606988790313	11.7382147970573	5.98554440433732	10.1923063253107	3.89200566844731	0.244767258219152	2.86707818696178	-13.9193424471195	-4.98661950448801	2.07894944773002	9.8211950814565	-9.88977188663186	4.18356725040346	-4.14856033857039	4.35811907653695	-4.53962428159159
90	1	2.82450352409745	1.34783638075376	4.54982808698396	1.39216697423821	6.0040432722629	1	6.09403199697894	3.72853873750515	4.37401214130259	4.23959893209802	5.33936850785166	6.77764785747202	1.57623062853184	2.24937017101376	7	6.76570293382205	1.82612944512506	4.35273586200825	2.39241736566243	5.76822857152747	5.67980962485977	4.63726247908218	1.95630487610783	6.1226567627575	11.1766820232546	-11.2227306838582	2.72654207112338	-2.9015675607242	-3.05652828544788	-2.17724010339724	0.631562762017416	-2.51744932152591	-12.718214061302	14.6200723845076	-0.534289590635827	4.43904770035471	7.40950114879047	1.49968266040452	7.18694697782907	-14.6947329442488	-5.61830872737043	3.639530172067	7.51622241013585	-8.17942412732039	-4.16652689180945	4.41448123930391	-1.63357460130511	-2.58362183651862
91	5.30027969720413	5.97831768778187	2.81692256394904	1.76090976696343	1.95370680133699	1	2.40010761610042	3.2139667645809	1.43154880464366	1.1426716118568	2.22742814318925	4.58046021118509	3.90806513671735	4.11819054536491	4.11965023760475	4.35589553734003	1	1.71373937461685	4.19633322103897	3.44990685793613	6.84064289112959	6.62987739905013	4.30147313265771	7.76769959913574	-1.9812221345219	8.82096009190801	0.758423933147344	0.200671830846377	-5.5727465865931	-1.40052645424149	-10.2609746260726	6.99795858792672	-4.91459806409547	-5.55871429553705	9.16584506150377	-0.958733263849204	0.21637267480611	7.24723872970605	1.00690405738842	2.38324791047757	-17.76874162447	-2.9035007211143	6.26342653902528	3.53426441645321	1.3136888968994	-2.89421554846063	-0.777414791442285	3.59606369361937	-7.50028475189945
92	1.38309549507335	4.6079025261147	3.9524878380915	5.31754361224738	1.39684624456992	5.03008024251517	7	1.80279248335	6.89659754690317	6.03450834758037	3.31792338439282	4.800306091701	6.68495527681717	1	5.87491995581676	4.81648003971097	6.63323749470303	1.80671274529181	3.14292586634126	4.8073085828054	3.56525636077099	6.590732139334	4.76057246440238	4.67116012436347	-2.83325762862876	5.56643932094046	-2.79772598150801	5.88062390936384	-2.26555574019459	-8.21268367049996	-0.495306442744822	8.56159003906434	5.44313181331711	-8.72920637964401	9.18612688714623	1.34480813286013	7.8658442541494	10.0034988290067	2.97329559222942	-1.86037315020815	-11.1110484922267	0.812236197076093	-3.58731361595455	3.52083081154936	-3.78315946441099	-0.442001185585136	-9.11959979546483	8.43615684529602	-12.6624677460882
93	2.99831791704057	6.33995178679684	1.33440304321522	2.14076927472403	4.80831850422617	6.6074604176449	3.73022112738304	1.50467109394379	3.39516328077258	4.75392154470255	5.24410828987168	6.0593630615066	4.84627351008846	1.22422670932483	6.96542946135751	5.01345845905871	5.47779908142184	2.6565574714904	5.75874074394743	1	1.66791974505631	1.79823996341951	7	-1.57462676528399	5.67640804237933	10.4825848066413	-10.9542721491121	1.80477454044802	-9.29346444991037	0.417666931477936	-2.62118431825971	4.91034691493807	1.28133734313695	-11.8451093965831	13.013359915593	6.20442212504481	7.86003352057156	7.34380214484297	-1.19291553327042	4.07395341143833	-16.2193182237516	-7.70500701648848	7.92146320155633	5.86425642205482	1.62692697548144	-9.54633094312489	-3.44737076315345	2.22703018731909	-5.61559448760237
94	5.1895961165852	6.52662367362333	4.57509165093948	1.87199595124035	1.29823313567809	5.37169001587187	3.38757379876117	2.2660758000925	3.68423680400472	1.66898037772981	1.88650829005842	5.84081830902493	4.17562473641395	1.68987040849442	2.32276388301603	1.82653606953113	1.69178699594908	1.263815511831	6.49517898940781	2.18564513376019	3.04549772489219	1.5338395365931	4.52281580040072	7.48723730265825	-1.33317043075959	9.34002089834068	-0.876435284519245	0.518527098269554	-4.30338245977305	-2.73590610209291	-10.5520883654762	4.88636003917874	-4.07116409886183	-4.76089798648255	9.91247600006735	-1.12155660682365	-0.322834957783843	6.11034550831079	1.01645091302392	4.84076303061222	-17.4648440021726	-3.92179869511462	6.05949151826615	1.81169814152438	-3.53309722545769	-9.47494836544239	-1.6328353112759	5.21644543900846	0.707074221485571
95	4.36106317566944	3.84220219626978	1.29991067354122	5.04956802638396	1.99628597027086	6.37105964529401	1.69137721382928	3.60856211308489	4.43294641654625	4.83717097665715	4.97324627518405	1.37977713739824	2.38550101877826	1.79429111329656	4.90855087824227	1.94086177167446	4.62489415900085	6.31209218655221	2.67774824943259	3.91803969713442	1.69080679674381	2.93068512316847	5.58599026389939	4.69280479908906	3.80554859025643	0.249498758847798	2.67547624252765	2.66386445345711	-3.32064227005489	3.11870152977783	-5.64985792967419	-0.472581320322008	0.0162728903127793	6.71393041088061	-1.93191716573431	2.20748538176359	-6.92550079679138	-0.790268027471364	2.71680929506661	4.11500992050719	-0.323437567071621	-7.08072822074926	4.74507906360296	8.84130032949873	-3.80365393421255	1.42264721358287	-6.7162803125378	3.21998807762886	-2.29171585712367
96	1.35034925348206	1	1.95158366536712	6.97360263870824	5.13431011944906	4.5563021626429	4.59442945282203	5.43733924142058	2.98652729880044	4.03763780393873	1.65289032034872	1.32951155639287	3.13307418611265	1.27922131575711	5.92197258056674	1.36583947654762	5.2438887685304	2.28569708339211	5.96969512467074	7	7	2.09953152211763	3.63143881182995	1.68695422181674	-9.40176564363498	1.64091156892985	12.8840566274065	5.64674399993153	-5.85581409530359	-5.07703317832889	0.608857611180683	3.06167381262986	3.28156731582823	1.40633705047846	-9.82507133875216	0.764209401342416	-13.3402730446271	6.44755545415422	-3.19440454304505	5.53335059243325	-4.62565883319654	-2.26281474694592	-1.63496769047814	7.18977887246177	8.27490606408924	-8.56451254462168	-5.43174076370745	2.37011995309479	-1.75832115242469
97	1	3.59663410588264	4.51619212455238	6.52547757511731	4.04906482729552	4.69483313362481	2.15976278478049	4.20488269615128	3.75414100181635	2.60356373277611	2.0097689955079	1	3.28028933146331	3.8688310523985	5.14262309923105	3.30120845911557	3.62729855102849	3.94025183053706	1.45511931134035	1.82176758944346	7	6.36743284603892	3.7437716748626	4.17311815524939	-5.54505267708821	7.58017975264065	10.9789853059698	4.71237306637061	-8.33142368761974	-1.96126218573491	-3.7114705507208	2.44334738160461	-2.97750383407269	0.0915393581226007	-13.5179073951262	0.339631583485027	-14.3479112205327	2.25110520699592	-3.75221758348233	0.0821012813835321	-7.06801480693927	-3.74917017364446	-5.410239915788	0.678562458743535	-6.5236810311109	-0.339252541007797	-3.9377025635794	0.263500244374701	-1.53754068868977
98	1.07432438935496	3.93179848685664	4.84345160963392	4.90773857764655	5.51762495078899	2.85136570621818	1.39740275686512	6.66720144332811	1.84704894468527	4.35453304869359	4.65655905010857	1	2.83668968167831	1	6.62660194625851	3.99720179659467	4.68221732028372	1	3.22952253527317	3.36454873165722	7	2.31813009747639	6.34093192140547	4.34330118964221	-5.63687035684189	8.26877567404635	11.3170915531349	4.96622184009393	-8.10938771429509	-2.31537800408087	-2.21326201573422	0.735820009854222	-2.71142813762551	1.46358714066323	-13.4331114445031	-0.344076970452191	-14.5207565567024	0.114986770988073	-4.89365832453553	1.168927459789	-5.86980194092817	-3.62231764127224	-4.5929375573195	6.32645916986366	-6.09293629580655	-12.1494793392468	0.0595711174810055	3.29882438138816	-2.80401458554668
99	1.36084786355332	2.68418409857705	1	3.22421182834188	4.92969862771928	6.15340902532445	4.14937776496144	6.41376403201144	2.04135747070822	1.99320549073124	1	4.81733648894715	3.28548152301503	3.99162709000587	3.69109059018764	3.93267419625137	2.50099028134301	5.12921770644866	2.3197677586969	3.7580575614661	5.3592079535561	3.79665636802036	5.25561956280901	1.03707708384377	-2.29511748932197	-4.0711728542075	11.6639612229849	2.94610120294886	-8.99367518418522	-4.09537035180504	-2.30946531760119	0.560631065624064	0.332550770229808	4.09217405707655	-19.2447632329116	2.0404214865162	-9.14552536657763	-0.269430257601776	-0.0134629666529197	3.1875320007638	-1.97588188224786	7.42986612155963	-8.9228438713802	6.6458871703384	-8.13287925241312	-2.69961219577926	0.192819061265093	1.26090191604106	-1.5213283010207
100	1	3.70003624085711	1.57961105612205	6.83281529790085	4.56144489060877	5.81006663888296	6.2172910282196	4.61627735409936	1.3695430616339	2.87918475668789	2.22118085485408	1.14318337130396	4.66609167561795	1.93498910293346	2.16990324397875	2.02213087316949	7	2.94539382669815	4.17684165294468	3.35979184769076	5.10057757519238	5.86744803203237	4.87826799693511	-0.223348468107563	-3.3447565640955	-2.01600608137972	13.0275047472792	5.64927719898447	-11.9773633681427	-4.77002107339488	-1.71226615349289	-1.25233476972071	-0.905291673536995	-1.62121482181699	-16.6665497293852	1.56858613033899	-11.7157766985647	2.54959273045095	-3.66420535683782	3.33404655848698	-3.82629769313387	6.61068110530687	-9.35828489990828	3.89955559179663	-6.28720125106018	-3.75490893411352	-0.315447229884185	4.14679336611692	-6.24278184990141
101	1.55954226457265	2.30966966317594	1.41712662115457	4.91850447159852	6.23715199390896	4.46275413649646	2.7558537889562	2.04783417245093	3.13948447936142	2.03813157645051	2.37154565035559	4.51164791743026	1	1.63806195848112	4.51893624017377	3.49657570640224	5.85855140986221	2.06320496774992	6.5953601610757	1	2.84822454296766	3.78646831020019	1.94310427762907	6.57910826688058	-3.52444435011411	-8.5196444135825	11.84240564242	5.54588303976368	-9.54166615399161	-5.36235336449799	-2.13840412757588	2.28474583405288	3.58748579074429	3.4020277294479	-14.9242279025101	-0.164731214692605	-6.79068303331182	-1.61153346670002	-0.645029587739607	4.82345621376759	-2.42080853031326	-0.340004649183822	-6.75352096296757	4.22666582804821	-0.182014235858596	2.14928355604187	-3.90899007570993	3.77488562722255	-1.64203572219159
102	4.49335717542869	1.58762649845316	1.22694173212368	4.98004858691722	3.28613725559283	6.76083555951955	3.1445622841583	6.96933073901826	1	3.99215135752852	2.75381419301756	3.28398459186692	5.3414581523403	1	5.88696853266986	5.00927351019575	5.42771327165066	4.14999986091514	6.38241950406876	2.57221196170838	4.13481517622515	1.65546834421744	4.50212910618864	2.54097316476762	-4.08544810716546	-8.32601594691347	11.4249181931045	3.81725340831332	-9.28003277292349	-1.24132140052293	-2.10791459050022	1.23118975704747	0.0453221910445809	-0.266740835593972	-19.5781056266128	5.18257631922995	-10.5862226901353	-1.38510499216024	-4.07336530106947	-0.528865342804775	-1.41841316405968	4.63394858499768	-9.58535248763307	5.35338514742332	1.25255723181825	-10.8201814012406	-1.09330163237034	4.08226517645737	-0.148461342525226
103	2.54577837328932	2.56441343069919	3.41998496594888	2.25390657913443	1.63826507697678	7	3.68643387314491	2.26972734113819	1.00240249950094	1.82455342325787	2.54456769671107	3.48742189730153	1.04492790127059	4.07247558149359	3.02816778524969	1	5.01636785032017	2.45774174163716	5.37912062266446	7	1.47331458845521	2.36004917330765	5.89894687894487	4.1660359026999	6.17327348826854	1.16770942202685	3.03383124187084	3.48745885218571	-4.6367928398477	3.23437219127327	-3.35122617183392	1.23804380287332	0.0808127814718758	9.59038568813341	-1.41950311282813	-0.315274322867372	-8.25871092239706	-1.52684808529281	5.07943295859145	2.44250555619231	-0.697189189998817	-11.0117020319594	3.21310487895475	7.85251110193039	2.45105333151132	-6.99894743043301	-1.75733908107967	0.284773933536308	1.32406335026875
104	3.8875453550943	2.75629955868213	2.80640517832543	4.88146857505435	1	5.11058041311529	1.8736615939996	6.14250746260155	2.7336187995788	1.49754816490705	1.25024827926416	3.01973924580603	3.54359312195663	1.2401534057621	3.8770947935863	2.20637934277765	3.44426289911436	1.95560365909415	1.51662578000415	5.00937331359012	6.00275784161403	6.03709355882789	4.03181305235378	5.32938551455883	10.1644630247545	0.302864330230334	2.65692960793386	3.04684767400259	-3.83428716547853	3.33086986824521	-2.55624858019585	1.68948873315087	0.132764887483078	7.76189852293392	-4.22542839464405	3.70343514796165	-5.91938332890616	-1.29585484944781	1.33135765795002	2.8042696645682	-2.46032328695839	-5.19666749724834	0.646475421493663	1.95525419994881	-1.03183375705863	4.09511865263328	-2.5174573842079	2.51226481022525	-12.4068820241391
105	1	3.10509531323476	6.21690185044194	5.06032971416312	4.59950963204718	4.16983215424574	3.21998507504798	1	2.66737684054245	2.38601774626558	4.97230934716906	5.53310205215214	4.92820190304604	2.39790029218838	3.68590880677187	3.15167826413676	6.89327086724165	4.21929131092788	2.40151863020676	5.31813135304583	6.77673688213703	2.25135310001213	2.06014574824212	0.999718215789271	-7.6619510912406	2.73087528767447	13.2493933883045	6.2062094262907	-6.43875961424846	-4.7235801579403	-0.214379914292347	5.86575449549828	0.62928660251253	2.10047729007036	-15.9467549912794	1.41916409320943	-9.36338816076803	3.54936343995464	-6.88191073302202	4.91409875985012	-9.32059692477446	-2.55901880002556	0.0435650559821936	3.18430186354608	-9.22968525810341	-12.215117227116	-5.12517350494642	2.7247947236169	-1.48002046532028
106	1.85700805919834	3.46573776590567	2.40926040499954	7	4.72619740862382	4.35103929195064	2.39785683278298	6.51594498732772	1.57984535476366	5.34073672620155	5.00346605672682	1.40333048470337	5.86772083329084	5.19219594757042	5.87543404182976	2.01556919966941	5.36540350605667	2.04044028150663	3.44430257087055	2.97212092490486	4.52213314790015	6.80262166791701	5.37597064469846	0.0770638286749047	-2.83976916538447	-2.58200099444419	12.0646612267626	4.86750468537334	-10.3128954569843	-4.38616713190528	-1.59346745470619	-0.524096309360078	0.655816231498491	-1.42074805274765	-16.5837022357607	2.06521354321446	-10.8095410292118	2.811667556662	-4.3649112299253	0.925197059512288	-5.52654688947825	6.23433855691746	-11.0487822351827	4.75459011498085	1.08768384050292	-3.380510046414	-1.80941490804564	-0.648902754594763	0.905366404689135
107	1.3772258729381	1.51879663120649	2.28879039777198	3.9243420799747	3.28610407714872	4.98664228235381	1	1.78558881899198	3.4832963281569	2.66391152489312	2.71717861435896	4.8901077349146	1.15676595282627	1.59781261009799	5.52768426653275	1	3.59825667810322	5.08583313988444	2.47706153845621	1	4.35233393353088	2.57626297033027	3.30101732650356	0.254688733513668	-9.32378140678676	3.34030956745716	14.3793567694962	2.53161991082613	-7.36368354891078	-6.35458831560786	2.00611864765293	5.45393332932334	-1.92348707132841	1.28380300050991	-14.1740390221175	1.29234063256899	-13.7964762979861	4.24214776716482	-6.58416135448502	2.30169169284403	-7.67011541977094	-1.1124922740268	-0.203879210101512	6.52882399924125	1.29902849168548	1.1717849074445	-2.22409170011334	1.39540477988377	-2.07607031512732
108	2.97861831953456	1.91874733632899	4.59289541785225	7	6.05300685607344	1.12281887269704	2.77299224496276	2.41427228655707	3.01528380277872	3.07859619057217	4.68172625101695	6.05868083028328	4.25573721447765	2.01907713364867	4.89054069457742	1	4.6320302579248	7	3.18550670485953	2.92153364928201	2.83373237871459	6.50597748886199	3.20923792126731	2.08658717799957	-5.4486070504431	2.52516966604963	14.2023563047361	7.33342730304381	-4.59619775097475	-3.58519173488031	-4.8695960913479	0.155788491772373	0.854068381387663	0.187815829083554	-15.5807437973233	1.53004640060367	-14.4604882343397	6.80496460877606	-2.04929513970825	3.47435594526492	-7.38291046356389	-0.60955979209036	3.03448291176625	1.59691322161298	-10.6667054882237	-11.5227184881756	-9.52793060964225	3.16200697711509	-2.34138519887432
109	1	2.6112647512385	2.18094946553365	6.72230011434475	7	4.7202984944978	3.7729085989245	1.74978325734308	2.44562412687284	2.21738791082769	3.12762453900791	1	2.92084983724141	1.922204771048	7	6.13230981919166	5.03473288283015	1.6931497904648	5.38744362839408	6.74790593702149	3.44978213232921	3.05863538161405	7	0.857709297869719	-8.52002202853367	0.739962199127278	14.0911628409868	5.33896325715281	-5.0554911300484	-5.84855321907305	-2.68653144738135	4.08696464957751	1.61443285725853	0.11301554703289	-11.324835066727	0.644669880630653	-14.1151939139122	8.33479299244278	-5.81605419315877	7.31643799250843	-5.39985232777892	-0.976657812245599	-3.70718367284682	8.37881592373798	-1.78586723368613	-11.9707512508412	-3.49310348511965	2.55422025152369	-10.6515193806482
110	3.75249624824108	1.40230535565042	2.1878096556215	4.01401367986444	2.69135786622281	3.63505045924314	3.64396877226335	6.08859635444578	1.56275865782582	1	1	4.44952806570302	3.29668108280234	2.85944782214895	4.7096080914245	6.78057403323343	2.11433612542088	4.77766053912537	5.91153206600671	1.52985890194518	4.59923606151555	5.18211130465758	5.86533067153337	3.1725168504304	-3.7230527691018	-6.51117148048629	11.1996876609397	3.77229865990425	-8.80359886244478	-1.1183456553318	-2.9409061426575	3.37742330876146	0.835285923595017	0.724059532317095	-18.5411745067057	7.07384631535226	-10.0531746966751	1.08962576020414	-4.21651702510511	-0.374363751610264	-0.989642697027033	3.94224145659711	-10.5621549193549	5.82904583917818	-1.10998373954657	8.98984012364698	-0.0760097351060422	3.19950129647856	-0.981474383600952
111	1	1.47831988808443	2.67271560084771	3.73141130385736	2.53212507569543	6.31416320719218	4.86238947745535	2.70947860515042	3.91454679478957	2.32127374114786	1.69138527164031	1	6.37019686181141	2.56911482804359	2.09178123568152	1.92982669286687	6.35935700638923	4.35753665867278	1.4289521333203	1	6.39726114651827	3.25453847667974	1.53357665119924	0.241675611615936	-0.362857666135171	-2.56608816125263	10.0089361435812	0.835509532047537	-12.9523847447498	-4.98758087826177	-1.20903223763279	-0.648601011006637	0.410306359930094	-0.966306189066051	-15.4214067318305	4.74751691741726	-10.6096347519325	0.456507771431876	-2.65276454966269	0.0623530188235553	-4.07645452407587	6.97657008588845	-9.04475937201621	3.80629898137038	-4.83194980549065	1.06196026574325	-3.45687899853601	5.41547774515426	-5.50842117629399
112	2.83671888819894	1.74341503028273	3.33731830556974	5.63940743211127	3.14487375585392	6.29578380356603	2.13868780492376	5.68192658479714	6.73985139432191	1	3.63258004431577	2.98154055532752	4.24194835643684	2.65512196906898	6.47997043739218	4.36959677143323	5.21469164556352	3.45173069202477	4.55724494684062	1.05199493453638	4.81389613205623	3.17391661810038	7	1.84049215329906	-10.0964163810466	2.48306840779206	14.7143603518436	3.70945723344672	-6.17067680637579	-4.01141351834625	0.990916510400529	2.61575843133374	-2.73133055907301	2.62035503009091	-13.2402970480168	1.81119143785495	-12.3165186438157	3.05903671281088	-5.57852672368381	3.32373524301054	-9.34118117411496	-1.30052150602467	-0.495767015588344	2.71434792362623	-7.17038768596287	1.57186356931517	1.90348734518969	4.17804469449595	-0.341160080938303
113	3.41587812394277	3.43712165689328	1.75458850675098	6.20682127140582	1.46044732276982	6.15354739622371	1	1.81106901478687	3.57240210910316	1.4061906336967	4.64312318465301	1.04059893679241	1.53557550415707	1.47450374508336	5.4254194994823	1.94528663083996	4.40948197913599	3.81127322030518	2.22009420412966	3.03756750469712	1.31004709119408	2.73479363926062	3.71612444291142	4.74323296859864	3.12091810154709	0.0385444030253158	2.17738433361733	1.76091826475964	-2.9311547866538	1.66850478989816	-5.55716395834181	0.921598792411398	0.318821424378456	6.59857711053668	-2.46067731097462	2.54932521609007	-8.00964267647321	-1.71135289093079	2.35003772246765	4.61211898151836	-0.538760180922657	-6.75522786153245	4.55014245591456	8.29020188205732	-3.91383824848297	2.61842839085744	-4.74423966835796	0.403595818285331	-3.05025698406196
114	2.54624993913575	3.45773941317763	2.56132938842437	7	5.33705148297144	4.54276948722367	2.47705114928831	5.90829479151709	2.44267367224482	3.08318483407642	1.86963501981905	2.67775489091019	1.90939139865408	3.47082932007462	5.96863122428794	1.8409182960467	3.33418867749276	2.95401502696652	4.032886152795	6.07772839082555	6.36761253666825	4.57859739640101	6.81160800555412	1.98793213625758	-8.76235221049588	2.70933883936826	13.3955833833915	5.28964094378254	-4.19785700316619	-5.82641305761577	-2.84872984848927	2.91573326379983	-0.831917719932978	-0.629786367856072	-12.5207110916727	0.320460786080705	-14.6350190087456	5.68210464513278	-3.97401600808168	5.79468451531168	-5.99606238514011	-2.86876795843327	-3.02113967304884	4.97196733984955	-9.82071675004255	-5.11529453426217	-3.12767454034443	1.61790787041798	-12.2219642820105
115	1.49561063194244	2.97298085743035	2.60238108283009	7	4.51189345867757	4.78990304214091	1.91736199583	5.40594009612089	1.60835195311315	2.9263786784074	1.26903244762282	1.72070771044366	6.24376292576462	4.28617519220043	3.64236813997594	6.71365664807562	3.54291924005541	1.90954423405957	1.62834269494945	3.29130951657843	5.02042132545082	4.61457504583362	6.16515696581877	1.07530293798194	-2.8535183450853	-1.70795673955534	12.3762082063995	4.21676149492697	-11.4426285249708	-5.93813005499312	-1.74268402229983	-0.418416667704008	-0.82063043876909	0.0383216862401984	-15.5917400128526	4.57089251171901	-12.5044117648251	3.05756019361783	-3.70794736351208	2.56219633397644	-3.6800939206491	5.6726571626733	-10.1119730092442	4.59743047098863	-8.46756189778554	-10.6363017574462	-3.36398238732462	3.12430560147067	-5.71492511896163
116	4.48767669591085	5.13900087586255	1.19405764696197	5.11208336911554	3.17489192936525	3.82983696012044	6.97994770528997	1	1.53980260230668	3.1214419938755	1.72954352554626	1	2.75403929786284	2.45802268353545	6.07407366941574	4.66916130397616	6.79059548656019	1	1.9920737307555	4.04285154431295	6.01473197576917	3.7277779523941	7	2.29632111852733	-3.8978926625339	-2.84424647271846	10.4417013530509	4.1359477410176	-8.04110491499167	-3.66908903058489	-1.20831189273842	-2.49986449074618	-1.32360935521976	0.932679535515231	-13.243889674443	3.22512319203606	-10.9445741792207	-0.848839404485756	-1.18138866863671	1.24337230011531	-3.35441776248071	7.01061452886538	-9.93579701400716	3.24554840505093	-6.76120701275122	-11.9834161874244	-3.64542463800695	5.77010621891692	3.28230921101185
117	3.83095977885486	3.91868376673677	1.56960963048403	5.28217688965188	4.61133438294098	3.4572996942801	5.50711962204523	2.19867726005217	4.17390323105133	3.51687936613177	4.3908528553459	1	4.82257194835031	3.39527112898759	6.0149052398599	1	6.4128367717237	1	2.8033932358559	2.16233755476227	7	5.6710487998455	7	2.60662154337194	-3.33835791702001	-4.11002305973414	10.0781579395345	4.49978316584673	-8.18411491123457	-4.0442905249236	-1.54273668957299	-2.46540944171715	-0.84460899515164	0.325662579100271	-14.1145284994581	3.04426287557685	-12.0238164674487	-1.09688446434443	-2.06451731894395	1.25125117080865	-2.50065393534276	5.87322761652318	-10.5018431445436	5.98645186115454	-9.07647698548709	-11.1679237162058	-8.38433799246261	3.81815820835145	2.62742635500161
118	3.06308513783038	1.61216711961098	3.15846151966918	6.26240066752756	6.5106357305091	3.14459859450576	3.10187424585947	4.17429415233382	1	1.44412994923353	2.47893736802745	1.96449768058096	3.40514697845978	3.50934841476451	5.77385940587985	6.58804440605773	6.99134302391915	6.388384752555	5.36132914416176	1.56086270038698	6.73552955657495	6.2585865352794	6.65236391271734	0.666895538683725	-6.64709769241724	3.211185858626	11.9937760035264	6.7474618667916	-6.29544195971662	-2.51651483696884	-3.97120503470752	-0.170775039292312	1.10250851388608	-0.277258225583275	-13.7608526219098	-0.245914031546673	-12.842101337168	7.26582286928852	-0.464398721527733	3.31409546173434	-7.03042437334783	-2.34419451583475	0.5600560813044	2.6914749409569	-1.72572360171822	-5.0233231749995	-0.0266723226281951	1.88749987632	-6.06650608837068
119	1	4.64938417395638	1.0840266524041	6.38826804972153	4.26362369111133	4.5267015240504	3.00013891117947	6.22680767329533	3.44858118346754	3.11777488627892	4.49942280755486	3.9328335787166	4.72302422622045	2.93109058928398	7	5.84082074761805	5.57573694023292	5.23910339160944	4.79816653029172	5.86956689455514	4.19642863233406	4.81886028136905	6.16250794886728	-0.589253035299699	-5.23271895719341	-2.04344429949792	11.4320095759597	4.18425183461769	-11.0169311507491	-2.11838930766914	-2.62329169014966	-1.67347472689205	-3.22298683762958	0.706349130920667	-16.2219497915685	2.09739536663248	-13.0409045381469	2.79279912017565	-4.53805705357191	0.841807171410219	-4.13954426474349	7.85532392953082	-10.2610386112139	4.04869384335736	-9.29686595087191	6.41413295723038	0.399366489359247	6.76071432480083	2.39921142041799
120	3.44234792649085	1.9334718739961	5.02204695051373	6.70849489299229	6.59268670283157	3.03107722936022	3.61695709838285	4.09943870771611	1	4.31629963395137	3.41387999974129	2.0020112794746	3.03291714656973	2.74941463532665	6.92353312659544	6.57111297221889	6.49492842168573	5.37081823008885	4.52602126092651	1	6.07926418994636	6.39807201268014	6.54672529877098	1.64964415117909	-6.11192631903749	2.46502936824436	12.4830402634609	6.22461686342495	-5.6596494240056	-1.17570439482607	-3.50862334536648	-0.0737696429648286	0.739893816083661	0.443330552875714	-12.8143075642271	-1.37773887713013	-13.3371743678498	8.13683066456705	-1.44118205758145	3.50976109342838	-7.35759086743711	-2.00421504407774	0.796337653200741	2.72966039522211	0.24183833791783	-4.58876839615449	-3.57539238600465	1.76714923965238	-6.83278587843175
121	2.35629640475296	1	4.21919005929907	4.19633235738987	1	6.13275210897644	6.76491937359219	1	3.43949735326181	2.8820928880219	5.8389573840921	3.93963576643424	3.64220271241176	1.99424418800479	5.26586518285146	2.31152073283398	6.89258839508447	1	3.7586646302631	7	6.26170390696205	3.23660629186305	5.73859733399009	2.10645876543792	-7.71047864470536	-0.705160065937323	15.7202543702277	2.06195200773553	-6.75288228563442	-3.81481492062736	0.142587157853228	3.6642422810119	-1.90971150710257	0.579057518410217	-13.9855791827267	2.11861794467153	-12.734069420216	4.53799431608493	-4.8035631435073	4.71772427062985	-10.7377517880483	-1.86085005486143	-1.03060258137416	4.03441608511149	1.96708804862653	0.727185198363212	-0.363347246476754	1.55872114758101	-3.72063732985189
122	2.17272510923376	3.38675188645839	2.69894105315082	5.4106483042501	3.28054379822903	3.43254056952727	5.26962695820364	2.38645825386839	5.32269919653381	4.32273408649561	4.14483805239365	1.90185773229985	3.88488661623578	2.85920578823781	2.97211476134668	1.03972619320313	4.04127760304072	1	5.2441087877926	1.75211447594228	5.90530738129351	3.17316587548334	3.97638936811051	0.453252676305937	-1.98449517441908	-2.55743370385981	8.60897492296007	2.85714623475723	-10.8323339332635	-6.23360989365956	-3.75943412585783	-0.909593407486212	0.840927640585657	0.385914681992706	-15.8607367709342	4.96242984050147	-11.7938231275455	1.33425700529133	-3.7781250918807	0.3238162694507	-2.94693251786962	7.29889638497153	-8.30136491176988	2.87479415639385	-3.48482486527238	-0.974250281655	-2.55418644427127	3.97402985703567	-6.3509130429388
123	4.51675885961503	2.31394220538314	2.1209098582646	5.8545290313141	2.80986629161108	7	3.93063498404445	6.4478033022559	1.70023492193697	3.94057161450837	1	5.98560346115875	6.3199124889138	1.72767583628741	6.43240530165069	5.81677029269203	1	4.29787299055804	7	2.4460874093061	3.57120240692207	2.68557322635593	4.20828864910483	1.62078568242792	-3.21853709504389	-7.96943631804086	11.5715078039216	3.20431160679016	-8.6522453435077	-1.93665867514756	-1.84837921826969	1.23491237092599	-0.0655766805243992	0.344801977548388	-18.6282636981029	6.18299311925782	-10.3787152789823	-2.7264103247634	-4.46592314373585	0.54786709524124	-1.11360033599617	4.28993613780584	-10.5135019826964	5.20419711879094	-15.9571552622671	-10.7220138784045	-1.62224507913404	-1.13848223097906	1.19496518293442
124	3.82611887301543	2.76889446753782	2.10529813485661	4.68018844031915	1.80299356571925	5.48395901718488	3.55386904072942	6.26122147700689	3.81526201440855	3.51432171622359	1.94285461514077	3.46340995649608	2.44951806102378	4.54892908779016	4.36705729910543	2.52576190877192	3.35684920230985	2.29786075556045	1.90925892716547	5.17677728137236	4.1662833677964	6.56268982060996	6.19426184624869	5.91220147525706	10.9230910452262	0.0142654338245414	2.61058164428622	3.03856186165463	-4.55056196872815	2.25123108813857	-2.02471706159454	2.04393804854094	-0.375176077340211	8.2229452482828	-4.44594219600332	3.8422034803252	-7.25659779348118	-0.752778418527077	2.55573710326321	2.84310115815881	-2.63260411081721	-5.42377426224634	0.638476260575335	7.22293396737498	-1.93018076273355	3.69352060342137	-3.46298923624166	2.54874135120245	-1.28875439363178
125	2.5914553811204	1.7958895664716	3.06914531814309	5.04180587783966	6.37542227213564	5.29409145397729	4.24805310784392	2.48935127560698	3.58635709244358	1.97043498201239	5.01380796715439	5.20538336967901	3.71836207879671	2.53317668943263	3.99941878390718	1.99446408459442	1	1.90093521277895	6.7995940598192	2.12515831236444	3.11703093271575	2.08203958789588	5.52379575062958	9.35726533539977	-3.93414330434942	-9.2181392441967	8.90604162113151	4.07500150942238	-10.0895904327737	-6.22763479408622	-2.82132599560282	2.79293325983527	2.20340707924933	2.44633837021772	-13.9559912131716	0.538275776877907	-9.57265772738207	-1.73458589761537	2.45398261610666	1.1504028138894	-6.07757714521223	-0.569060182669061	-9.39421984249875	2.50478216624272	-4.69996691555796	-8.87432350584775	-0.440393851735564	5.20138713772383	-5.17568082853061
126	1	1.83284977871465	3.61285415878677	4.12082412750639	3.14259384593882	4.39641981099981	4.67993738910361	4.57836948238012	1.55693187889058	1.07347586133183	2.37203731028925	1.6179182947395	1.57641302524635	4.5043831609257	2.78152666037576	4.21287291403413	3.81682124232969	1.13720328866761	5.01005794957905	5.31706018734459	5.10103985042405	3.71988729119146	7	0.798008615279842	-4.11272715881823	-3.62912560217865	10.7125154779708	4.62612027934805	-9.29507088376681	-2.175241267521	-0.132184381749245	-1.14256103718281	-1.51215984424889	0.767256797251699	-15.4951084332665	2.3686581430217	-11.3631195317257	-0.560191882767636	-2.5533565935692	0.88955860591073	-4.82550727135505	4.204252065247	-6.60623717072974	7.26536039264556	-9.9368574979352	7.37482203471786	-3.19791115794434	4.22019280022408	-5.19330796377879
127	2.77445172974325	1.8103989640057	4.83658688602901	7	6.92398784550381	1.42255308307748	1.46790697136161	3.65995293599286	1	3.41368785362237	6.09409779521681	2.46734241412206	2.03671755344005	1.95954532136217	5.48760204234691	2.44039567573322	3.90886661265537	4.58850665481557	1.52251791620045	3.31931176049239	6.23487121902069	3.56728755451432	6.92061294380294	-0.340728623900729	-4.72048631564584	2.77334526719829	13.343062054361	7.6495089779865	-4.74888986649442	-5.27061784121141	-5.8181590914718	1.74008319127522	1.38391065328609	-2.65787118026686	-15.5099168106761	1.61671423039665	-13.9747736362891	5.87589693965655	-2.57472058336848	5.15174113701515	-5.68038019427429	-0.47724317264469	3.58787524309115	1.62773266338859	-7.67565893162034	-5.6784278229062	-1.82482019987325	2.61614940081527	-11.907089360178
128	3.08237183241078	3.17203799298715	3.91467952065856	2.1371939321967	1	7	3.5592121305906	2.98002478526012	1.25614267039907	2.02759828246265	3.39919413042961	3.45942681943663	2.15453570908586	3.15300940753483	3.04651139971391	1	4.516014309707	3.28056724609056	3.78424913080186	6.5852811081611	1.32860211571068	6.93040054375674	6.7668433409718	3.46447210469394	5.64329625862481	2.44315570951594	2.49586967105256	2.55056427569314	-4.88207034492372	3.76047281017622	-4.23600452282027	1.60718636067061	0.22185406352865	10.2241714829656	0.015994443592392	-0.890627959443678	-8.47193542704546	-0.441151072600284	6.17258734291216	2.75906133266701	-1.66025608584268	-9.1870373566012	3.7979798184881	8.14323147764007	2.12096683782066	-7.30611777463316	-0.74749320904861	5.23603509909842	1.84227051722519
129	1.89422035371224	1.98270342931413	1.40131140515619	5.10585219389341	6.88798073115615	2.767075394582	2.26925499475938	1	3.84354742057185	1.59114932684891	3.01243880637388	5.06367187852527	2.12685424360025	1	4.40793947753926	3.56849954630336	4.88610538000487	1.62724175915069	3.41132553858096	1.9421137539756	2.53966328222268	3.40211768690348	2.04512368434089	6.77601846824744	-5.58476827669961	-8.09202387230966	11.1691549226364	5.0162500991758	-10.1322110626288	-5.47138566653824	-1.908320857606	2.76329174459987	4.37588044592739	3.56737539458807	-16.0428984295907	-1.12069394883455	-6.76722800117204	-1.20328889353812	0.356069387857753	5.20246840243615	-1.35701256777267	-0.0757471929126785	-5.69391160774986	3.25924659809548	2.03221432990508	4.15104082202165	-4.37310710254834	3.07627989781859	-1.75734111619719
130	4.58015286403601	2.88780705725262	1.75427453044602	4.01490545933008	1	2.02650377856895	1.68138347706257	5.60974823716446	4.18650286876187	2.00470080111931	2.02765453699644	2.30618569864999	3.25505907578649	4.501747489679	4.3622942578683	4.87305675720617	4.41831269252241	2.27873954327244	2.21664371238036	3.9880223584455	3.96145213585029	6.76346122795148	5.53044145378752	5.13458930849505	10.7063426900197	0.712437547901404	2.97947599009545	3.10658799330274	-4.6330919285438	3.12635698188446	-1.87783334556447	1.70732191847216	0.371154885842938	6.5420687029469	-4.02304352367501	3.49832993119766	-6.12595274210121	-2.25443689247886	1.53733998200691	2.88100489458893	-2.62571623774259	-5.4468470761855	-0.320906407342108	1.47213153084003	-9.28578571609516	-3.64420744819306	-3.19199305587027	2.33757215940722	-1.76020113316065
131	2.12122456975048	2.40104846679997	2.08127250753608	2.06666884143825	1.47001059366621	7	2.4581070939349	1	5.69920119147051	1	3.11075505312927	2.78528398360831	1.92777962589921	1.26154276015623	2.69871246010842	1.70676327234787	6.97565137609624	2.01521948772112	4.36806215434701	6.71205218038243	6.48576777492937	2.05520108600722	4.6842196373651	3.14449928551524	6.09054206732845	0.127999897251107	0.645351763835957	3.04664779139075	-6.83957257775528	2.92058677523978	-3.8021859136123	1.52505741181182	-0.15147375291125	7.59426414506912	-0.578621600001592	0.995140590207127	-9.21282317106527	-3.96432466261421	3.06274123567511	1.46362742457596	0.860940335609993	-8.59584922750039	2.34103238202648	10.6494500244165	-8.2928566391663	0.754314378651418	-0.490300225521332	0.730290281427361	-2.07620669579018
132	2.78189445897987	2.82763236348304	5.52971346146433	6.67183290534181	5.43523593867855	1.83892389691318	3.33106821607964	4.61032849003208	2.22598512645886	4.00518479024378	4.68553148024363	5.91447963217514	2.36530728599064	1.15363386675177	4.93334204877849	1	6.90182585533018	6.3551735157552	4.16358039144025	2.61942157075631	3.75262673974178	6.7583798582805	2.81227900945577	1.56933063613046	-5.06927150137416	2.70179192517088	13.7667051637115	7.40124927500592	-3.99313919376396	-3.54876700380993	-5.55963589733607	-0.295748811843644	0.61583992160868	0.358107793687796	-15.4657923996666	1.15969673540468	-13.6947728802057	6.25169439592037	-2.51509780971971	4.03535101525798	-7.0009447400488	-1.21762367576705	2.84446427818144	1.1510677122871	-9.78328368175581	-11.7138864899122	-8.61115004084793	6.22784108878281	-2.00021353719131
133	4.08504451367361	1.50030700522672	3.14982323999646	6.07547483778497	4.26881447325726	4.06126356881516	1.1756180224256	2.79730607066976	1.57625392088697	7	3.68236230577861	6.15946799558941	2.18437257081037	1.04015228190312	6.28438301407418	1.2754005837297	6.75646571971031	4.86208266404926	1.43675371240128	6.0132971502246	1.30886763727336	1.20074796316731	6.40277600799747	1.6862477707854	-8.03102820447883	-0.829896073238712	12.6702224538663	3.824962040962	-4.76342119340257	-3.07011446749921	-1.06671651992768	5.06067838957765	-0.902721187313897	2.19552166236612	-16.589878337595	-0.655067530286506	-12.283301597341	4.74744526696459	-4.12872162115239	7.89073092614471	-5.17568927237513	-0.472191534787304	-1.10769366502662	5.60268125730026	-8.4745836591263	-5.63008000915645	-2.35875329932775	1.18020218638028	-11.4237341698906
134	1.24329777736196	1	3.25241459777952	5.38570964286371	3.49434964656141	6.62152483026411	1	3.14921214497936	4.85899020858568	4.23701502167955	1.20145586738952	2.19554851585832	1.35363469645168	1	4.95883111244177	2.52189214980294	6.70224660346322	3.57007639470867	1.82636425851799	1	7	1.61886325757968	4.73063436224127	1.23615912484942	-9.35109732202179	2.56148084166362	12.9866969091565	3.36405622800066	-8.00471200645233	-5.74549725269227	1.35383445794542	3.54468348810173	-1.67239606530104	0.884564379796222	-14.1378892476459	2.24319246541962	-11.8185819571853	1.44875126823003	-7.37896093648153	3.10589644657613	-8.61609957775024	-1.88619048832036	-1.32991026580696	12.5280220954008	3.58462311068163	7.74962678371477	-2.37463795427525	3.16936564660941	-4.63609818672086
135	4.16889602274149	5.07316383587098	3.92831987361659	6.97655693558473	4.78283220763237	5.80711650258237	1.93255945992973	5.16757294204637	4.38522487619367	1.60452920361244	2.16521946383215	2.44311237172111	4.06833411338449	1.08567909973647	3.05070605219042	3.75664589738672	4.17888365053245	1.49172553124995	1.90733577457517	1.60862601220209	4.92004077293019	2.07746330654902	3.37627805578033	1.79393448413066	-3.05002041496842	5.89937084163895	11.1026799304061	2.22138428352457	-5.68443728232231	-1.53963863810102	-2.51043854133257	-0.463278321166836	-1.27074101220634	1.64838750899246	-12.0294486217256	2.23447313239153	-16.1939134277213	8.46803842192569	-1.60603578490314	1.53151790089601	-11.1220198452579	-5.42657472502492	3.53565328629693	4.194115832446	-10.6446796020962	5.97475156279678	8.76831498181379	1.07122118568925	-11.8667137715518
136	4.31915270536707	3.6976973346142	2.56468121904423	3.41070945183251	1.0572069279833	4.34924469282019	1.84745848847944	2.39384642404416	2.10129291084297	3.80872852322828	5.39093969024589	2.83131107168929	1	1.67228277555252	7	3.17420432628027	5.41420383501875	6.12405915018328	1.06339201079119	4.2860138552724	1.40014563233549	4.55829017785826	6.33458172881837	4.5733455147267	2.65257635162967	0.479939145188515	2.97939777195068	0.304867093501315	-5.41886356719326	1.77882970071519	-4.75886227560489	1.43029278231271	2.9579006713418	7.62319958659164	-2.44874621405986	2.26334091685941	-7.08160095419134	-1.30669761185475	2.95787483437735	4.41577991393761	-0.195626646048427	-6.4657238685686	5.18018724347142	9.10173473280372	-8.61570896578121	2.62088797193644	-5.60130127236961	2.02391121382493	-0.611088544639006
137	1	1.93000125595237	1.55574620197386	6.51117002068253	7	1.05984612285671	1.48661057530179	3.27389391696216	5.03757695791288	4.17813491438268	6.04485750504485	3.87227866589578	6.30036233644571	2.00266322918556	4.39767564741365	3.57426033464524	2.28744252201441	6.67767004739134	1.67145390708362	5.99006668765393	3.5042049948533	7	7	0.727757859806475	-6.68234602017531	1.12477717732376	15.1048019322742	6.02996293914146	-3.55661266873986	-3.68914564263755	-1.42090596226951	4.30774115263481	1.45291629721883	-0.365414048611687	-10.0895365492684	-0.549041145713136	-13.9746091710053	4.99342369395398	-5.13100543765977	5.22695188455158	-5.64540846138659	-0.850100283625579	-1.62578289445742	4.16167786769755	-8.61581239156874	7.19792999149963	-3.3730649382254	3.26491234135511	-12.3657385734041
138	1.50295583668869	1	1.58255481313453	5.81750335430868	6.87201242587054	3.79542532242022	2.34500653176671	3.43211838815142	2.06252260480449	4.24117892837074	5.97937299075118	4.57435878467549	5.82591037896218	2.02669695178061	4.84857938041151	2.8603550786192	3.38463014200357	1	1.8844539705044	6.34219277781461	4.56379668734932	6.77506110448432	6.34850467914152	0.511304203927421	-6.26251761286111	0.625744857721318	15.2624064390702	5.51015948352407	-3.62931300458553	-3.05494297318218	-0.420092033289244	3.251702438075	0.491986178352172	-0.834291650383208	-9.85319686369484	-1.34476206319707	-14.1078484204429	4.97456399882786	-6.37512154784969	5.14570672692522	-4.6343790484382	-0.237877962335243	-1.75254011598411	2.88118174800764	0.133110569119985	-4.64458366230871	-2.17257315802423	2.68372042207944	-12.6443646079307
139	3.57845191978121	1.84589993894256	4.31155686811992	7	5.22573857028266	1.370099966479	3.58635720666466	2.90759852599815	2.19848021983031	2.55346279401621	5.14472707434788	6.18205601693797	4.62716677758136	2.58591980264491	5.18960678479504	2.95950601110984	5.16387626076278	1	3.81282469018246	6.14568503349629	2.99754536744335	5.26500046072396	4.33244459640677	0.597669118932241	-6.3693255009024	4.31781210312239	13.1912845954289	6.55711936963245	-3.66142196755884	-3.51487876256174	-6.03210607930713	0.561416985998659	1.38010839605415	0.660364787746115	-15.8071255806736	1.82086826436363	-14.7260067928588	6.67865103730046	-3.2248373783407	3.77807882266999	-7.20074683990303	-0.704411428417436	1.72258143215429	2.74628043194383	-10.4203055943073	-10.5698904710606	-7.8773832311086	6.92300813290384	-11.9437700128041
140	5.53759649923441	4.95971043859911	1.75066827966428	4.43696448259001	1	5.0588059112149	6.85213830387925	1.11457721555041	2.8085557524361	1.64994231894615	3.25257026954622	2.21601382401372	4.59230006196491	2.2149441570406	3.4539794568666	1.36540979422417	4.29554989906107	3.66945151615377	7	2.71392421346732	6.7876463106664	3.70343808042115	5.16190478122003	5.72250897597323	4.35164331845121	-1.69730124405453	3.72769635023842	3.08278719522947	-3.81534582380298	3.76986347696741	-5.00343777127925	1.58609435993408	2.56581630500235	8.49616417815469	-2.03909415366023	0.743107900293847	-8.83056635005363	-3.95072911558259	3.17315659856337	4.03935990150986	-0.250647108975322	-7.28789525658914	4.23892447947776	4.17083835461511	-2.92562629701728	-6.70665836298481	-4.39922263828012	5.5839517590072	0.0588725887919149
141	2.16974456532505	2.37353149897741	2.53970392848897	3.31430341280396	2.97683902268142	4.1183013996713	4.19582486194229	5.62526411790134	2.43173671053632	3.73337636941002	4.38377868969174	4.17566085521264	6.90840815800271	2.20612513151816	2.33272791117627	2.48725798437218	1.25301525937726	3.17416368546962	5.67468527613028	1.54645130155786	4.21979525045173	1.22464683301384	2.2696242237156	0.813499281388719	-5.88622101541753	-0.229865074747529	15.1437268494723	5.29635903028417	-3.77354161029882	-4.24062636396109	-1.31644819870459	4.26744485235189	-2.82466227800304	3.28136863315553	-13.3125541516878	-1.02143813421662	-10.4840837416181	6.86451187150353	-6.84816035567997	4.57378576038511	-10.5500160000169	-2.0126287584787	-0.042421047580349	3.60245832775875	-7.89442151151826	-10.4002533074707	-0.568515310259326	3.52615824124862	-0.430106670948193
142	1	1.92872546574445	4.47581843814894	3.51896621464018	3.58429329721185	4.9854687523151	3.7460772017999	5.41928625138028	4.46796547881657	2.34464263464747	2.47110132576992	4.13629188541011	3.41964802129633	2.15621472599191	6.42975692786815	1	6.54909067266464	2.02502298480583	3.21477683614942	3.38666974801671	5.75865384910495	2.57115321625354	4.8490364649474	1.32309072811714	-6.89181436623966	1.46093913277824	12.4776087152505	4.48358086010474	-4.15970893610244	-4.03948080287044	-1.70750076888597	2.92922555739492	-1.01231651713946	1.44104399046786	-16.0834700144294	1.91291201244985	-10.1587370650421	4.78761970873399	-6.63216278875775	3.57136703151029	-10.0705694601462	-3.69321020089365	-1.33166780579991	2.23478013675167	-9.50852924878664	-8.38804666361114	0.807530018688163	2.56291059436539	-0.402898093673221
143	3.18857401193132	1	1.81207881309721	1	6.15532810365022	4.14771702079604	6.2954982228776	4.22254214984778	2.37912255455635	2.17843721869337	5.74150297126963	4.77316857643858	1.99517588262329	2.1385410551576	2.69262839081101	6.22378236321425	3.49812917316711	6.73153949561469	4.00045805929265	3.72386691148208	5.14087516028913	1.88458251295388	4.11161603632976	6.80289060691552	4.32211933608231	5.20090199716842	4.06565219146779	1.68292687520792	0.0111753488587516	0.823109895889808	-7.95995686900649	-1.09355029989107	6.68569571099947	7.75676319387521	-10.5477283579533	0.558692056122022	-4.04039615685433	0.0512165512956688	-1.40102030520664	4.77230451915296	1.33506195508569	-0.441077160445513	6.63163821929365	4.62293535768592	6.11939283779214	7.56056546511485	-4.09467678682084	5.85884081693476	-14.7796145087393
144	2.79532280902127	4.16797514217558	6.28314685467578	3.30296845696107	3.41699235534862	5.10840347467522	2.1392500701884	2.82498128859308	3.29893722471711	2.69803515996556	1.09092683225255	4.2035338914126	3.50408420006923	4.68269147342383	2.6050463003077	3.69306673346817	1.27619527774907	1	3.21820035734292	7	5.95402310307251	2.12798171010558	4.31671587219835	6.78490352199928	-6.8593079667313	3.49447303677562	12.4447448116236	5.18362711114762	-8.01063272729643	-5.03009863849115	-0.911351804706042	2.60856683472561	-4.52422759284288	2.72344869436362	-12.7542276335587	1.9642215458872	-16.4706414451859	2.01828052006048	-6.43906133438013	7.89058147567981	-7.94935812901044	-7.56002864923098	-6.83500884131899	3.40736121704236	-2.21245496431044	-3.61377489154178	-0.503540622518518	4.72246418480135	-8.22181436293982
145	4.35662723759175	4.77197027279431	4.55375824523829	7	5.75285367405908	5.09870519401363	2.03405398711171	5.08970620309234	4.10993429927389	3.30189494470469	1.55002520225175	1.67838975844254	1	1.90750781105324	2.23537020149604	3.29199587034701	4.28188392774259	2.75670806329116	3.76434211333103	2.42772430527367	5.5465272259736	2.29347597608971	3.32884813074919	2.29921581360729	-3.20644752918293	6.30296008195348	11.3346502053984	2.66525550570434	-5.11843972141467	-1.58620358255811	-1.97893247242574	-0.0776973911700519	-1.84193178543171	2.32242799603713	-12.2551747140856	1.89390522769982	-16.2507887643948	7.43600023218402	-0.707367647469341	2.0191391770346	-11.6664735702788	-5.91389422065056	2.4249066345911	4.35649238784379	-9.68788524893937	5.59367675636547	9.7594620349809	0.609033265370615	-0.288685987480515
146	5.97109449673978	4.19616108095502	2.20953490430261	3.48364908180949	1	6.42497608447696	1.80692898314181	2.60425225714766	3.51110462048886	1.1424248874198	4.91894878589988	3.41474763920953	4.48219459153418	1.20341461865292	6.5639652291613	2.0593938980655	6.39181585033383	1.05423011294364	4.57468280704952	2.83910396466767	2.01858053861733	1	3.84704111467068	4.74767698084289	4.12674822282477	-1.09676475485544	4.33135925531622	2.66630536030499	-4.56972663328742	2.51355692531102	-5.71176379326438	1.8337871278972	2.38333685201802	9.2368400940096	-1.64801375350176	0.58199214513569	-9.73319059159123	-3.5290655783628	3.39932950814526	4.22282159465738	-0.167936632169715	-7.33470362563588	4.52599581608225	8.14802114328958	7.42945679656932	-7.97721740818352	-5.16426026041914	6.41624142876006	-0.644385642274644
147	2.40391096214042	5.61819904254992	3.62209385033657	5.81931230106154	3.66537153009681	6.1773376147158	1.72247177465623	2.43085169596159	4.95042950762148	1.90871629247831	2.60978814887659	1.15098162906718	3.89055870759161	5.8802388495744	5.27836496926571	4.3737785121233	5.8325833190162	1.28734823135273	4.67185441526435	6.60333748361318	3.49934883867276	7	2.32684867208128	5.19892273467323	-6.20584103558457	7.23164172806447	10.770251584321	5.4325328156847	-7.4703237780324	-3.39379732602466	-3.44682837602527	1.60354289927002	-2.49620761828634	1.85205209677874	-11.6609899529589	2.27446134586191	-15.2592756786918	1.05587098979321	-3.08320861266652	-1.23583120206573	-7.2187606519852	-5.23856831658304	-4.66874647610836	2.41175525868027	0.519714699711295	0.610602795238734	-1.8718467867328	1.38944194817251	-3.18481878954182
148	3.80341535868875	3.29245253730319	3.71946283083151	7	5.98904830470288	7	2.1678179819068	5.09920866441117	5.37370900999458	2.17975796159014	5.19773623893632	4.04349779146634	2.35774156444823	1	6.79573187174714	1	5.36903440226841	4.84396667170706	6.47574845495365	2.73227242787765	3.10724062633188	2.34029276567746	2.66022389136986	2.54172590130639	-6.5666013620411	0.0830623564066878	10.1327370937071	5.25099003994556	-3.86419914552774	-3.02618823009506	1.72339413311578	3.25387238833707	0.430979340763183	1.30318532995985	-14.8834739852762	-1.3451514840047	-10.8237557243494	6.6037768318541	-5.09989022996032	6.50505076074946	-7.86922315862368	0.182970209766738	-1.45549868274169	7.24514320308692	7.85178255261104	2.46135724922029	-2.2642386692411	2.77351923871718	1.03043038225125
149	4.11885652873637	3.68474894030079	1.75537205932119	3.73582057312351	1.78273694569544	3.53879252821156	1.36796185820729	3.10642423307718	2.87281454455787	5.21418479339083	6.8454275821138	5.59968083377511	1.23778102855631	3.73764090339532	6.52452944841915	2.29317791440992	5.71607621255201	6.49240363698944	1.38383102652334	4.07709835848604	1	3.63230411447946	5.4371623381893	3.89865579843651	3.74230801064655	0.0750579915380382	3.844334251562	0.467646405031994	-5.05671877595145	2.32168749007543	-3.83900370736693	0.784929471405296	2.12780262532053	8.2518450111067	-2.02310835774491	3.73156232321747	-7.31616208531949	-1.83325747570695	2.2858567158033	3.72940002733129	-0.249940560901959	-7.21391290968277	4.57181422784596	6.22495629832269	-9.40327972995429	3.20537012553035	-7.82076671893326	3.28730926323182	0.421775760668017
150	2.01748869466828	1	4.06532981596982	1.90903203229467	7	6.89825043489239	3.03271440732688	6.04059147518216	1.97685815578685	4.4951163882014	4.72888092328012	4.48080966251426	4.93102605079994	2.53670597270112	5.74314822643016	4.11279269171084	6.56622380671143	2.30324533645728	6.51365951526388	3.30694367899537	4.16633439309768	2.19387009422262	5.50457835455268	1.81427273426525	-4.22557375626221	-2.78461787522497	15.1497542826941	6.06019469415238	-2.34217045692073	-0.809751531252562	-2.05454026526344	5.20260742259371	0.39485212491808	1.51606934189622	-16.2497735121057	-2.83970694963513	-12.9704316274813	6.66710677385569	-3.66442223737861	4.88686501358143	-8.82657635507107	-1.39396098114646	-2.10308959115504	7.49315834441649	-13.4583872531432	0.800816356586274	-10.1680521644115	-2.25817300598944	-1.18021273738798
151	1.87002723873428	2.08542622063984	1.60604059272998	2.15945077521378	3.05048571299742	5.41164632673923	4.05029894885742	6.60622642428846	1.82439381766357	1	4.18397106120876	1.83842817201546	3.96436007899361	2.45788371798967	6.72250790264911	1.11867754762001	6.32994772859119	1.70371572609572	6.301469263249	2.72496632525352	2.63939198276585	1.36829815984387	1	0.515977301140335	-3.79763433746652	2.39154701803867	15.339543364896	3.35277606455997	-2.85301481628266	-5.10715621490792	-0.715468609347327	5.35338429051829	-2.19340968293708	2.96940725399758	-14.4640672598918	-0.426861128861979	-12.9774730525502	5.96207427285638	-6.12325823294683	4.72390086454029	-8.55122867313384	-1.07324420440426	-1.00066847580534	6.18224676553599	-5.04147161992709	2.84633881246773	-7.01038196876056	3.49177501463189	-4.95695929715803
152	3.10402162940549	2.82017801032207	4.99273687600054	6.85467762063812	5.57170970560173	1	3.20216793380472	2.16793517860472	1.87771983356331	4.8442695644941	5.43443745930324	3.39351451319027	4.04726869169822	1	4.82047582304358	1	5.18801717349194	1.05797606263858	3.70116905224196	3.06736652935215	2.4521083754452	6.87225459640519	3.06858973020756	1.5543020694217	-5.91963548982689	2.75935006640083	14.1784353896108	7.28439280446554	-4.33605810283936	-3.36560283884013	-5.24965790887854	0.210037265417962	0.95255376222718	0.976544494367513	-15.2755704453377	1.77069076599809	-13.6048669124087	6.67975916045612	-2.98488325021706	3.59434892103879	-6.65088402950207	-0.756793212267433	3.09190504871056	1.96936767840957	-10.4781264030859	-11.182517003825	-8.64597316227478	6.91537397004212	-2.07007822205503
153	1	4.58591025907073	1	5.70128058317522	4.66896287780398	4.1848109421709	1.14433795673091	5.41181688785885	1	1	5.22972567537878	4.95696065576922	3.08189795679373	2.26344044826812	5.00967954219706	5.99206508740497	5.34945706358455	5.2602198992659	5.54065661591379	3.67816001550626	4.28735934045854	3.03880991588156	3.41044849201788	0.328535852852972	-4.77049598390249	-1.37797357681646	12.6826654433974	3.3714781623908	-10.814382222356	-2.62597079521725	-3.69428769447868	-1.29814112241171	-3.15652444835013	0.661514341844805	-16.4144359453133	1.41471607264949	-12.1767840354624	1.78262281496737	-5.23128661177416	1.31212396516804	-2.93978897792449	7.65430761222081	-9.14633612288278	3.37721369277278	1.0974088467617	4.43922912159439	0.220801451088119	2.12212394921946	2.20399282510714
154	1.5351173001375	4.00155720873087	1.59540323122231	4.14808424372045	4.25975305619252	3.44291658712472	1.99008690649595	6.02465310529316	3.20762358908866	1.3435389868152	6.11510464138161	2.63345708899598	6.63976497583502	1	2.70501332639721	3.02265347992323	5.73423209491949	4.24828614360772	4.2359304851429	4.86636466127884	4.83918747361251	5.22944007748288	4.13813897341062	0.525081453605016	-1.73503222658549	-3.55526406439284	9.62955061746437	5.40628858412385	-7.86159977661594	-2.74199470554413	0.866324556358744	-0.488895843974178	-1.41789611924292	0.268988329056823	-20.2668512742463	-1.98968121429591	-12.837669690091	-1.06877080809332	-3.43533963777956	2.11986660201563	-4.16795838078186	6.09623222273782	-5.52704854796135	2.35328177489894	-1.27318021484087	-5.99922457916241	-3.64889809370103	4.35086552697416	-0.374929404418258
155	5.16450184932002	2.99541868287741	3.54870854857587	5.05911012747779	3.62276167111554	3.81376516261304	2.43972032241781	2.69675812934458	2.9180979665718	6.49628499581921	4.07211985827534	5.90982791479783	5.2501689306398	1.60742311993327	3.66403941887005	1.02934526451995	6.25959706572554	5.1489093345272	2.20243924426591	5.62085600334737	5.7601716480597	1.47193930952312	5.42923832473701	1.65904102238785	-6.74083604225813	-0.43329350461831	11.2599568524241	3.43308680635706	-4.60655858571298	-4.25646120309084	-1.59912977766575	5.60929100984556	-0.448721184551853	3.13616465142491	-16.3934267119634	-1.43972888728049	-12.7184923753226	4.00620897430426	-4.61798952547006	7.17033426313628	-5.16324800125465	-0.68794333029431	-1.64937159690461	4.85235248564263	0.0239744244003323	3.72018368197874	-7.79005350119591	0.827825325224699	-2.18838187813413
156	2.0875984189075	2.72820172434315	1.50263848354246	6.80782810072785	5.67562224111625	4.62849594997099	2.76829193198821	6.86256221839774	1.59082832371098	1.73436028187001	3.5709924610107	1.37941951719052	6.22333623309929	4.03281961856819	4.08909636301625	6.06203923604234	3.49942991492349	3.65653664388306	1.92687248834744	4.89925160295093	3.89964506276668	5.33251629294504	6.07943968799728	-0.437873425642972	-2.71943556557823	-2.83969040410436	12.1412238672891	4.15263615313543	-12.6285275906252	-4.07221107425211	-2.26018146791753	-1.66070842514597	-0.0229828612986115	0.522318998080665	-15.577338922866	4.07373915517066	-12.7765516208588	2.93137170364266	-2.71567378690629	1.67223509156852	-3.90578357929898	5.49507885177502	-9.76235772763046	4.56479744749043	-7.07750183083337	-4.00724436556747	-4.25643613817547	-1.0009318811869	-2.16789348570419
157	5.88576237702419	5.40271290553622	3.34578430745654	6.40986924444355	4.54914622135652	7	1.88567152058157	4.55631899860483	1.87595784851952	2.92900154714096	1	2.21538590171292	1	1.18782979391077	2.99246238298435	1.96495805063917	2.86328619100038	7	3.10689433353689	5.95578937207776	4.31269346477936	3.53571998986359	7	2.98077185535733	-4.44586247347338	5.77559548354057	9.59530559858968	3.58856396906097	-4.14475063181125	-0.938814825447661	-2.26142907681272	-0.522380395918455	-1.22811899960896	2.23366232298093	-11.6827484674331	5.08851110343623	-17.4732347622895	7.78175603224495	-1.34226181494485	2.17820975012795	-12.7652867737222	-5.58580275201476	2.21864992458642	1.02443547916205	-5.56819349932955	-9.22427104638003	-3.16025258837451	1.60240678080047	-1.44307014160414
158	3.57445477958579	1.51674192467787	3.09753075852511	1.81426558932338	6.5520167114051	2.4199901155357	2.62277222550254	3.08974588324562	1.85018040107139	3.6880492581619	3.92624426787897	6.33003760736066	2.20455258897097	3.47125155158546	1	3.9955198058704	6.49322143579958	2.71975795457745	3.24745624540463	1.89774548394948	1.69366910749683	1.46004932651339	6.21815461266235	6.54499760215097	5.74723673752262	3.7959783516534	2.16931256843505	-1.24262651851957	-0.204349546304748	2.91902237703788	-6.20593700589568	-1.74290195804809	7.18337181379014	6.30505721720116	-9.91339928867026	0.192239242053854	-2.94690778345115	0.0684636144516667	-3.07308621584686	3.62225363233244	2.11186889791334	-1.4940487325278	6.9048141073129	3.27168340731211	-8.19398477858212	-10.9751583666005	-8.60825274729855	2.24579884938972	-13.4664629583215
159	5.05807404683796	2.8329099614963	2.50419654090943	6.45882935599856	5.31797282729502	6.13764034789764	6.47183224057824	3.0407722827138	4.10634126494626	2.36627942689242	1	1.15932475166706	5.62168034388418	1.9851830357174	4.41543272987298	6.17327068579216	6.23479739963397	3.74347666775156	4.32096481441299	1.66157623726263	1.48797794684562	1.69837269091756	3.12767452429318	4.02509797383518	-3.31557512306473	5.5199414889565	11.5750632193677	4.20902251487909	-3.495658312885	-1.74570145273369	-4.00156705189858	-1.2479834238993	-2.66996050642227	2.02679451067126	-12.5613052784939	2.31340652865619	-19.5219037048081	7.01905073308957	-5.49634803739055	1.99026251019465	-10.0805660665615	-3.24043341127169	0.523566666217204	8.03686696356621	-3.94417135815552	-3.79654949055584	-5.43127981432102	2.302518184783	-2.93290759818216
160	3.52394358866559	4.91593149647247	1.93705130518306	5.5116500866407	3.54117276408056	3.29981530780057	2.35316717619277	2.03701136205054	1.28243565969917	5.9690554874503	2.77744669544786	2.24926461751572	4.92013707342168	3.84717595619456	5.12682987062369	3.58059494589993	5.47226151707184	3.46954312697671	5.01954235566138	2.64218621647763	3.37947711589687	6.97531469488181	1.16007461719221	2.90913886058987	-2.91459155825744	-3.31051372936626	11.2415150408547	3.14913010158395	-9.82980647332195	-3.36388692682548	-0.51981565679254	-3.65925176847719	-2.06439893414568	1.8639029168661	-13.2011005620152	3.65621522369236	-12.9898273694803	-0.0922304652828404	-4.06137166369261	0.394108231784028	-3.26265194050139	6.54374628075334	-8.71218334288949	3.47597935337233	-7.79515968389748	8.34682720725918	-3.82520543344124	4.60595119319025	3.23382352568976
161	1.70352675771672	3.35543300455946	2.29775834242635	4.43936321515289	3.3144265215329	4.88929618323876	5.38475684086778	6.99759697389599	4.2477837707208	1	3.94192422879444	2.61859954804976	3.24505631166992	3.63857216230026	4.14037553780539	2.69861487904311	5.36157013459793	5.10726107135477	5.12351740528224	5.40118660794375	5.23350992874229	4.69110045543418	2.10343688917438	1.38038416349067	-2.62046939452093	-3.53808772678199	9.92704301368187	4.28349914654172	-9.39318708006451	-3.70262644767952	0.143079025846855	-0.864933988156752	-1.70857561063795	0.548662200311331	-19.2511971840013	-0.994605578294126	-12.8279734390568	-1.67582822510043	-2.68632794923484	1.11016560854084	-3.30496028731608	5.85865007139377	-4.90688276680417	8.44351904666622	0.295621826835781	-3.10970985265259	-4.07533195302605	3.21453444319364	1.19224894013979
162	3.02482661784367	1	3.03479492658025	2.57284186078479	6.86320054700735	3.53295491677917	3.87253630053343	1.6714722678827	1	2.96996372257503	7	1	1	5.88993602064102	1.88157787290565	5.69441150922504	6.63723294657516	1.77821468000275	3.1465390840903	1.61287318800268	2.35023573807245	1.74779339627634	4.97554031035325	5.68240453298005	6.43225458406569	6.38477322962992	1.43587572646809	-1.18004012929429	0.308594136036709	2.33644100643424	-7.46164488492049	-1.49928332192399	5.88415384631131	7.33032092473496	-11.1947503246707	-0.0704413561226333	-1.66696689255154	-0.574746174196373	-3.35453177174292	2.55255535690313	1.7668184749226	-1.724116186371	8.35329743545411	3.22070911031798	-0.750539389944721	7.55751774752212	-2.03962404954517	2.59517130224645	-13.7005615310051
163	4.14016068061441	6.53067671285813	1.41970028518932	5.86281975929238	1.60258349543323	5.00827847735288	6.80039050897532	2.95922763199614	2.27382435861488	1.32015567095423	2.51747408207496	1.75937013396628	5.36114685495646	1.48046126598563	6.54807729199496	2.54341348855053	6.9289606481157	3.70561924002357	6.12069531217101	3.02021653047471	6.42145345832302	3.94588664780581	6.42252738467465	3.79756015731374	-3.08070732258374	4.02631491260074	14.0024471555711	5.7270365117457	-4.38821288676075	-4.65653060940175	-0.635947016691319	1.71831627863748	1.02186334532789	2.8884791712205	-14.2064119443895	1.52726256719893	-11.9973806784676	2.56525062401225	-14.2609987141909	5.48047162072196	-5.2430821362065	-3.24228023339326	1.23554649807445	8.02795825553908	7.02147553146741	-8.97696018696947	-5.30640632363299	5.70552481270945	-1.1965581301336
164	4.1665528338652	1.50976781914394	1.09337211875881	6.00297187691404	3.20841416213981	4.20284406143903	3.73661181494263	2.045273134196	1.54619846515669	3.67938710721823	5.39531524384345	6.92636817203929	2.91795430739072	1.70732219909223	3.84842630379006	2.04073106982214	6.79567974838433	6.62972767289454	2.12131489469163	2.3659008062197	1.20162190430038	3.72191577679394	7	1.30396071761999	-9.26593040510469	-0.327957312685721	10.1284623986849	3.70067237033606	-3.42840200430007	-4.09365223282394	0.130150051438022	6.73091772719839	0.33804458349519	2.44917683868	-15.6707912691804	-1.8033800929231	-11.3737749799129	4.87813362486034	-2.68899187975879	7.4223737820393	-5.65927890315243	-1.40540456568823	-2.24954924257347	0.0956798605522463	-1.47004844688226	-10.2013359446656	-7.84764866372788	2.12057048483358	4.22003447684449
165	3.86107031271089	1.4811700255433	1	1.88499218545893	6.94021677742838	6.55336094099768	3.5427119738132	7	4.45586893355622	3.7361060843841	5.14476015748963	4.55849358380559	2.47404197136271	1.32546380289863	5.65099402537997	1	1.49984912016224	3.60748494115709	5.46877819239218	6.03662444118182	3.79934043587934	1.79460584655364	4.82968233554802	3.51071703784185	4.36084546134957	7.74443571735986	2.90904886556319	-1.54635273909162	-2.37610428531049	2.75828825597094	-8.8236129375363	-1.02334040306811	3.65998255160348	6.63304959691773	-9.82381368436225	1.66440326464899	0.721029808804506	1.49966754398632	0.552819452479976	-0.337020400787232	2.35531038445479	-3.10805352883624	3.97773024236199	2.96092702831808	-1.68964844983642	1.77203256482116	-2.70520523945712	-0.816735820437709	-11.0707864359312
166	4.78861976811448	5.21633757893895	2.99663009222255	6.08204156566294	5.0672529205154	1.96128465637502	3.07217534343202	2.27897709437435	3.34818882086289	1.83008081246522	5.41679138065876	1.22075676413412	1.63365169486804	3.45275025505766	4.74936202335852	2.40750587355712	2.19872021730935	2.80516184905664	7	3.29356844626688	3.73302323172999	1.03094901082295	6.06480926629011	3.97748403642631	-3.56781773062402	4.87094111430608	11.7577030336421	3.69261876981957	-4.41254122165211	-0.715792320355737	-2.31604559187127	-1.53013588977279	-2.02165896346523	2.79564260861151	-13.2326431756834	3.61394546567167	-15.5774854117829	7.17023281200301	-1.64170804914543	2.32647260808085	-10.4174188756754	-4.62252161963696	1.90066616699924	1.27862388072416	0.09138856917888	-7.74634752996594	-0.223005126522325	4.52717556353181	-4.17974869474114
167	3.89377641070101	5.42050104957199	2.92596367187518	6.27857462500878	5.48088140022658	3.66146485714927	5.78524303283379	3.19033598990381	3.18649386940869	1.68203867240126	4.37902189718	1.49865713686628	6.50817494811322	2.04534519701549	3.31784978423049	1	7	4.19596358241593	6.24038042201375	4.77403622911444	4.97619810064932	1.73166577121252	2.22045001284247	3.33109143204441	-3.40267828313231	5.13033417167635	11.0881924103004	4.90712500437029	-5.39793831260502	-0.941852557122748	-0.788528543231345	-0.177709534096331	-0.747875716410167	2.88089548028499	-13.6549216851731	4.04590739209336	-14.8432619849975	8.0571532507564	-3.09850438474564	2.74215701110246	-10.7999592405636	-5.04303775622341	1.50913054134271	4.04825895293214	-10.7284501598266	-7.6961180373397	-0.890001371698961	4.00207575296636	-4.2138816973646
168	1	4.24119547618748	1.43964525214695	5.79835287090323	4.94247381235769	4.13374055365414	2.98322827889618	5.90078003542948	1.97528972194848	2.90159981107598	4.57150930131776	4.80874834187625	4.94110324200432	2.55056327291857	7	4.71745968361607	5.14540801821119	3.51840442986835	4.85858176254173	5.81832410913709	4.48760300149244	1.40468218671553	5.49715555704214	-1.11178644097368	-4.23423562819897	-1.21056937639954	11.3554106716221	5.33207964225495	-11.3044833268551	-1.84981584208621	-3.15467077973784	-1.22788044460191	-4.07812758979278	0.302081457851964	-16.7037403784137	1.87554875795618	-12.8386784269858	3.22126539565562	-4.91698999700601	1.70045333780156	-2.95558373887269	7.92562312826842	-9.76480480691999	5.55126363889575	-8.76060537130293	7.37492171915433	-3.13764936059653	2.15334532571943	1.37677562010916
169	3.67681971217627	4.45309923770034	3.9744338797039	6.5312039403466	5.84496467771073	5.21371822931362	3.32675448562544	5.62666826712264	1.00750535120414	2.22347768960731	2.77535629806444	3.2786683268677	4.42517174182944	2.50767493104318	5.50829778615065	2.47142537545402	4.87795617897916	2.53292550579654	3.39524630887327	1	6.88255585995814	1.90910278858561	5.89307698269909	1.58954900738585	-4.22554422329935	5.94140840727586	12.9667148085718	3.00409219590901	-5.77892369308259	-3.10790752221464	-2.0887042528147	0.572745885549862	-1.25965517124473	2.74296876609424	-12.65252916338	3.80193243226178	-17.2069202604948	8.5099715085122	-1.30228112150703	3.55019037309715	-11.2171524322581	-5.40863620566396	2.6946550137584	3.51656974590189	-11.2032656340709	7.43644391428924	1.82941001580574	0.579437223061186	1.49146289525006
170	3.72629047223382	1.58856527705208	3.85490184572414	7	5.33472043185875	6.88342306517453	1.98187125313311	5.65278130724968	5.53337982646229	1.82289042934503	3.03351682296223	3.99643964448989	6.3261565496929	1	6.41788161896483	1.71332031559621	5.37324443124268	2.20288423919696	6.26168837715145	3.76194925628626	1	2.70238866968597	1.91998601126016	1.71448468495303	-5.93183761769687	0.448225374374948	10.3258716613848	3.78425338471978	-3.64070939422957	-2.95134745481987	2.83832236289747	3.21186659609451	-0.595552010740716	0.990363259513283	-15.6560811557836	-1.10665717462186	-10.5427739542345	6.07942833410602	-4.09512644105806	6.7064174674614	-8.04893746879726	2.23055154607516	-1.27256062526495	6.881574685845	-8.06655229368207	-0.725593399991679	-2.75904813206367	1.6538074810216	-0.571382141591859
171	6.7192203485095	2.77356287052344	3.75183605136332	7	5.22286228569399	6.85148292836231	6.3894643392506	5.02615892767795	2.57654949123052	1	5.62349062550557	3.1858989178401	2.47872516578893	1.6200974491029	1	1.4661041751681	7	4.3348992971566	4.81763322133897	4.20465127839779	6.22941753589486	5.14742280767716	6.20721921213292	2.41092411890569	7.39527408279365	4.79564145707525	6.27555058977815	0.450728956274743	1.21148929750523	-0.946918173820695	-1.49671781295346	1.8503113861828	1.55224194436109	8.11076547570835	-6.59122859786244	3.71556313644235	-8.07173440135981	0.72755335478727	-0.819485940631889	0.784887771292237	-2.76595349492748	-4.71999052787774	-0.631294385881463	4.10835748552799	0.0627039431980593	-10.2187145740603	-4.91186144419686	6.16147680766681	0.0594128914049356
172	3.64959897238042	4.84522065837267	3.81190170381865	6.33121115227572	6.00136076688686	3.30803937671193	1.61614406156143	6.42980320136862	4.42472965069286	1.38308678049181	1.68757701723029	4.13479432751972	2.24800566916499	2.09139457667195	1.33990400098373	4.88509809559905	4.09942968803478	1.99411633266177	3.19003460669397	3.3096992894861	3.90706861125075	6.54712273278609	3.38216558913512	1.55236059915607	-4.02192995697525	5.89360325700775	11.7587426857806	3.19303159304286	-5.29058911659273	-1.65452830993787	-2.26162308348989	-0.125895563996849	-1.77791227214249	2.03306324614294	-12.6764016343224	3.88911196495516	-17.0716374708063	8.17854941267132	-1.66159847846727	3.69879567506429	-11.4923703818844	-5.55551068417953	3.14988203563863	1.78621126041321	-5.57378353145595	4.08241262842894	-4.4513887131167	4.67156489434699	-5.05411634763232
173	3.54403990604326	1	1.03549561937968	3.3741031489969	7	7	2.6983641990398	6.58651999901845	3.88639106720067	4.91193050461779	5.56384379122408	3.13819635087511	2.55387585673939	2.26549764864171	6.49253029607903	6.763180717175	2.36062642318259	4.39362061171323	5.99418683214276	5.25120372251763	4.71363125068027	1.19412972529514	4.60368266799411	2.90332845753642	4.23125473216419	8.012770714426	3.4159140265329	-1.97695556927918	-0.860584220860942	2.87138610691089	-8.66145396382168	-1.91755173210616	4.00827495731562	6.06219918278347	-10.4533533875309	2.66788263935143	0.876043520627931	1.3156357589079	0.91571965683215	0.121700771131816	2.3302222002034	-2.67214317426426	4.44378394132268	8.42910562859482	-3.75896497513533	1.83662134655414	6.96041344764913	-3.41537231675168	-2.9826545683855
174	1.25291200129005	3.96585711710674	6.84797871695987	4.38312649138683	2.10201103127563	5.81296716345917	3.40900190430085	6.84494180048546	1	6.34043123026807	2.601488294198	2.95109898278817	4.21140789975875	6.60950945285387	4.86157274659949	4.62409036362116	5.83937164522384	1	3.3893627243826	7	6.53926522775842	5.29395113486355	4.20216917808831	5.97960233653103	8.43353210377756	-0.613115565486316	5.99953971489758	2.8747252926269	-4.08275583742385	0.293451017943169	-1.69020494742032	3.78145002320568	-0.806493292623482	8.2169693829818	-5.92476915050445	4.4806728373314	-6.87952951194715	-2.49819431296985	1.91444619836246	0.439251832432516	-3.00964945514178	-4.27529979687602	-1.31624832316688	2.77241091718131	-2.84121595874714	0.364639745019573	-9.84769446310582	8.0236237600617	0.0624808259711286
175	4.52431941685993	4.65525381222691	3.25829544628744	5.0835262402695	5.88519322387198	4.90908437368687	3.25592797137776	2.0190530358938	2.19774612916562	2.40137190919305	4.56879174766681	5.00209068051517	2.24452513942656	1	5.9359756644727	2.24670699395223	1	1.65145348976388	7	2.62014153034707	5.5767107589883	5.96466824204017	2.66832137087934	4.23309095252687	-4.35634469094347	6.45567415256468	10.8956945878469	4.04187057722729	-5.49662306956356	-1.05357039576633	-2.77230765022021	-1.34595250547281	0.0815685461848694	3.45324665046431	-13.3747218108524	3.03245673270503	-16.275053533346	6.55514808383408	-1.49239974516109	1.84506619849708	-8.77511647131781	-4.66957322917843	2.90228921307267	4.52951655869815	0.0279996797017344	6.05364909378585	-1.75834363120354	4.6236466113826	-1.18747676596928
176	5.63464121682274	3.44727763305476	3.32060586928862	6.09695574472847	5.51625864840879	6.25302464121415	5.87201594116102	5.7635805351771	3.66051308632166	4.823226968824	2.12809447835062	1.9318926012899	1	2.7947086074166	4.03329040341859	1.85148479051931	6.47440028836918	4.09054064664057	4.63179104042623	1.16421426814816	1.84325121578423	3.88783810244095	4.7850705080809	3.31466779259888	-4.38904170284134	6.27919499811179	11.9931394949228	3.38386474310553	-3.09482450995229	-2.63323034760951	-3.44521399882838	-1.08148612524774	-2.23484602229137	1.06966989694094	-12.5580297973273	1.236939028213	-19.2893119788981	6.7972841240702	-5.16715686127995	2.4025659299479	-9.74547836646885	-4.0632855521377	1.92673516436165	7.83885223486904	-4.18967584131827	-3.87331457472534	-5.31656061573234	2.43390922617474	-12.063603340403
177	4.64575070846536	1.41810145082582	2.75511352579467	1.77551397536308	6.91973935645701	3.48979226878322	5.82773204318432	1	2.64517717927798	1.85407005284271	3.01803644763526	1.36176167827296	1.68181612878762	2.60180344849271	1.16489440574477	7	4.9399081479422	5.00490421378678	1.67733271269701	3.21150089008545	5.58764124735775	1.66165922174946	4.24553918657053	6.83197708689521	5.21742842683258	5.06948143146223	2.23924646135088	-1.31363310331131	0.590942209709596	2.98844380954281	-5.80852207157046	-1.73430618533394	5.72229373697617	7.210129814821	-10.9107594379244	0.289229435662795	-2.07505261167874	0.648492184397799	-2.83152849492733	2.83225464747142	2.36454835512619	-2.15373092560334	6.98467178976941	3.14047994797533	-0.838801634382245	7.70188705080793	-9.24878575915595	1.79891058461654	-10.8778097034937
178	3.15100212723321	1.80276157518932	1.6066361381447	4.883154945682	7	1.73758373090934	2.7524761099423	6.57434446564737	4.67095374369277	2.65067773095375	4.09709126061834	3.43996889984309	1.284640452095	1	4.27833760504595	1.88358428249646	7	2.12629469710875	6.1901616006109	2.42347316125442	1.52700897101718	2.35461762311613	7	8.14135705764971	-3.50352544648965	-8.87512368185142	9.71370242610862	3.45420465833389	-9.97473384439017	-5.67293897921364	-2.09142329089833	3.40685367629697	1.58148565330573	2.3270383560283	-14.778610740372	-1.31297148234058	-9.33558406952246	-1.3267394882044	0.767146818226059	2.90120271438745	-5.18992659004317	-1.513622337046	-8.76346814064657	5.04360889406847	-7.18139470696076	-10.1841798950898	-2.66822097807637	-2.69066536942942	0.398192547986228
179	1.32412224984497	3.63127851485412	4.30284456353388	4.61970347832285	3.70046377985357	4.27901385082802	1.18859026028871	2.78695865413362	4.32757918665349	1.28110795460251	3.46645858247764	1.25046575784963	2.16912546806121	2.22568291571408	3.93063152002813	3.65943289134694	6.43673506910431	1.71323747893192	6.12122012883047	2.42108023829041	6.77585979719644	5.66132010363111	7	6.5256549570483	7.18927229426014	-0.726629816893069	1.48377033496213	3.03785408643236	-2.97485937652916	1.45453563196573	-1.55353329477428	3.31517910960064	-0.535133539027102	7.81545862427081	-3.84883200248092	1.85553403119362	-6.68169949668422	-3.22607962432848	4.92495777614018	1.51825772400673	-4.50607622198986	-5.10294527328319	-1.91827033203738	3.41388468191828	-10.0472128502416	-8.26457070259923	-3.53348910994614	2.35402616462463	-7.15501398773101
180	2.7084754542505	1.64682648216931	2.89898748565083	4.88044102787016	6.92570925963814	2.75447436436464	5.48669978531571	5.88611884845649	1.36774412170303	2.11039805105159	5.12536565858968	4.82329284393015	3.04546207487147	2.85746612862147	3.1030808905858	1	4.82185651629011	1	6.7394497091852	3.52783430282337	4.96574981346703	2.4920373275107	7	8.01945313848612	-3.78946573523368	-7.97668861188139	9.83186304891237	4.60644096339577	-9.60573129415355	-5.70762848317375	-2.35505614365008	3.08953643766267	0.208182834040262	2.12275686859312	-15.0917623852754	-0.438505348640942	-9.15069601686001	-1.45823299069401	0.812665961087734	2.59585302026302	-5.33933382581735	-0.353815130708239	-8.47380791875406	-0.228833325065678	0.822478195447856	1.50263367799673	-3.92467905115838	-3.41088108341468	-0.64555986347327
181	4.20864067284943	3.68724728461967	5.24439232931653	3.54432852160891	3.72689963687815	6.6302514282277	3.66524250765211	6.0919734049417	3.22574206417057	1.68239673599387	5.32764616841298	1.23970102224163	2.1598783204387	2.11417959328399	5.31761339145589	3.55361944004032	2.97422917551881	1.54435867155173	2.94294925440427	3.07607505013755	4.22202602059527	6.74962769965761	3.59820249444043	7.09489588911076	-8.3329610002804	4.1160254532877	12.1933751281838	6.49425189957162	-8.80283218234719	-4.16159722364577	-0.519249861363645	1.2789493130874	-2.85178619043073	2.82418777823674	-15.4753264034362	1.61047204500922	-16.6388216454096	-0.795581790789787	-5.58977298698294	8.47065606086373	-9.03821079208789	-7.06410968585841	-4.87207361148544	9.72341979768895	-0.235796444741578	5.03667978090138	-7.38550699468623	2.63051908655686	-10.8552497132145
182	3.1665931269076	1.36078646089772	1.91976079123186	1.22749558584975	6.40028204940643	4.61953556122624	7	4.19583503654795	2.69045164877588	1.27129307296998	3.44427986433998	5.70208793716456	3.38827623549125	5.51170114842078	1.93101867283006	2.92385114735342	6.66043870717787	7	3.80233578305018	3.0063249437143	1.62680175664201	1	4.70227998830421	6.6554657019051	4.80798433216238	6.66233494362942	4.16274638421914	1.74605645859989	0.0139991905439666	0.904616751084766	-7.85910663615257	0.318340120651257	6.52797949288411	7.33097328544702	-11.2693427142577	1.39698442897201	-3.2451259714299	0.0793255430888867	-1.8899114544196	4.83982067128694	1.47906358794277	-0.665677055035108	6.64610348943352	4.81179428901464	6.64681081430245	-1.14739237179674	1.63491619777267	6.71390873609677	-13.4787553697922
183	6.34757360931867	5.45836849671415	3.81100330685381	5.94911286665363	5.00121636253996	7	3.33495439182255	4.7181183730178	1.64134413371148	5.14028233034902	1.46853438753213	2.55373828131686	1	2.05652326021826	2.61783068143236	6.67857772952087	3.10311881879594	7	4.10323283446039	6.75444661833575	5.05312831221327	7	7	2.79523747687095	-3.88824272025619	5.7733912571806	8.59843043649548	4.25186945656222	-4.72303818697051	-0.278997058420842	-0.790031855262861	-0.632301585223131	-1.73249152687546	2.6983851699291	-12.1116981378683	3.92936981696086	-16.8584699898428	7.41992477288461	-1.12125077243106	1.51666082264741	-10.87301212131	-4.77427888435738	2.70748267978403	7.7475351773199	-4.09086109001843	-9.37300751525628	-2.49393040498927	0.0987494297950757	-0.693414925225471
184	3.48164264048719	1.577952262774	1.08254785284571	1.88005610760603	7	3.43737752738871	2.87844037765089	6.6389407122367	4.61980242492122	4.92603722455865	5.95026574197843	3.73251671243868	2.41321234766263	1.01023384225742	1.12257455328594	6.23840168804473	1.22047135425999	4.39482475532371	7	1	3.75446527859431	1.35816435079619	5.64398677222775	3.6736516168164	3.71141752749143	8.34002280040884	4.07578705827936	-2.33164832347352	-1.64476001421755	1.67907349097245	-9.35310048667383	-1.67613352222563	3.61870335083302	6.65159921324191	-11.1546315824959	3.97882077915563	-0.480661275725801	2.71563740198595	-0.577225815466871	-0.769825333290238	2.1795029020009	-2.5466941076722	4.60913563070336	2.56808078821682	-1.72758448789393	7.11785509183112	-3.09573864963475	-0.636479769193857	-9.57590618635882
185	3.55478343593345	3.40936589913147	4.79231240466569	4.01868842153569	2.80616254933158	5.86215008957194	2.47035127277378	2.42147627899936	1.6226963962093	1	1.92034897960297	1	3.435561266417	2.60228673060568	3.23371253553526	3.24949055232693	1	2.26428915218842	2.54713103133444	3.49126561019201	5.20438993395498	7	1.86527375232863	6.6033326730444	-7.50230202443132	3.60365365879598	12.3311201313979	6.36909164223743	-9.00498425536072	-4.00576798097287	-0.379892432856848	3.18900230491334	-2.91107354871417	2.40440141388131	-12.7845464177721	1.34017120266064	-16.1170925857555	1.49486333813054	-6.54887283202532	8.94910910332263	-9.30325695204512	-7.17706622539644	-6.16133090706378	3.75029228036371	0.368116476635786	1.63958124628375	-0.39253477243703	4.02359175523976	-7.69548384164346
186	6.7443955154698	5.44054928759801	7	6.38585343482681	3.49305518097695	6.6263956006661	3.74042246900982	2.04492454341221	4.1372270739654	2.51155477650331	2.95230945874822	3.39574105293145	4.4341562431512	4.53247882739005	4.67883293995901	2.90263974679126	5.49762180159237	1	2.93165747621667	6.09268381995307	6.07495401754209	5.89616543217539	3.55274953527251	3.37521000340591	10.786858130936	3.06336155578015	5.56800315644584	-1.42021828007506	0.912703541600337	0.178892728634746	-3.7526773732178	1.25040154607319	3.2523894071691	7.38243289448481	-6.13998411568253	4.24559786469589	-10.0976353894814	-0.639280006887558	-0.0415334046312894	0.500886040828635	-0.580920279558146	-1.8805447207688	1.06174808378403	3.36795490522517	-6.60582379229237	-6.23664634577197	-4.54646112572448	7.13259628434244	-1.92526264787031
187	2.42452571436399	1.97318322923445	3.44719479594258	5.78301983808735	6.46010527144267	1.48275740529026	1.56306863644544	6.42491263205751	1	2.51274917936123	3.74585125640726	5.3725557364102	4.51100834139418	2.36231920677465	3.05070243329779	1	4.99389502823355	2.32003649274989	6.69032088689266	2.07110375398345	1.57185763895381	6.22000381872903	6.8530416668976	8.58371177272821	-3.53264732291905	-9.42490249864128	9.40919839889123	2.82175055580786	-9.62022234133239	-6.02648918980166	-1.85417830874278	2.61619880659879	0.381742081370509	1.7925639881749	-15.9968880457187	-0.989862795061794	-7.83857243819176	-1.42652546312502	0.438401861247468	2.65665676203591	-5.35874677313015	-0.544060671209272	-9.19190598725391	5.8513986184434	1.23653197047579	-11.0074233118497	-1.51490798978857	2.73129989246347	-0.596462853481968
188	2.00584324260622	2.21529498342382	2.84522776598533	4.51710291536621	3.8948187553355	2.54369230220821	2.82913924276615	1.30097152254375	2.16517395776389	4.9084680457175	3.2430581664632	5.27778818099588	7	1.50728989931279	3.12636996761493	1.5195004371261	1.81645615594055	5.0837796358187	6.44435711947439	1.10262190428827	2.50822632775282	1.83425855891234	1.12295964702602	1.74076417490254	-6.17172376155055	0.507775161147821	15.7883849775211	4.09554703565388	-5.02985632120065	-2.21459198070596	-2.21885985516455	5.31571520712026	-2.33553318954329	3.63489974529662	-13.5072743019034	-0.582421466339282	-11.6339388779164	6.88900264070985	-6.46014748521734	6.02687397572771	-9.85423071370138	-1.33567773650639	0.0338592930770124	-0.784324732260063	-3.54649655466834	-1.70625309608886	1.90529682643837	3.66470251363675	-0.228542261214879
[truncated: 74 more columns]
