# Supplementary material for: How Are Mate Preferences Linked with Actual Mate Selection? Tests of Mate Preference Integration Algorithms Using Computer Simulations and Actual Mating Couples
Source: PLoS One. 2016 Jun 8;11(6):e0156078. doi: 10.1371/journal.pone.0156078 (PMC4898694; doi:10.1371/journal.pone.0156078)
Supplement: S1 Data — Newlywed couple and agent-based model data analyzed in Study 2. (ZIP) [file pone.0156078.s001.zip › S9/Euclidean Model Data/Euclidean Couple Population 11202015 0555.csv]

	trait1	trait2	trait3	trait4	trait5	trait6	trait7	trait8	trait9	trait10	trait11	trait12	trait13	trait14	trait15	trait16	trait17	trait18	trait19	trait20	trait21	trait22	trait23	preference1	preference2	preference3	preference4	preference5	preference6	preference7	preference8	preference9	preference10	preference11	preference12	preference13	preference14	preference15	preference16	preference17	preference18	preference19	preference20	preference21	preference22	preference23	preference24	preference25	preference26
1	4.05183057510191	2.78077058204461	1.0416702939397	3.4316004868744	3.09987588524454	4.59413372733117	1	3.54575276844022	4.15415367183687	6.0035983764979	3.21106935014023	5.71725913130025	2.46647099391627	2.84621125051275	1.08871740683063	2.50912526032213	1.18817243173784	3.39269577509682	7	1	2.07814107602791	1.42388446875471	2.81308305379703	3.78021195893478	-9.54265289364418	5.46648218993125	4.91877387730813	1.02232171604211	7.62899021817909	0.89833600755214	-10.2260073749919	3.04267938593424	-0.885987797206622	8.21313846674081	1.56934272606929	5.77793251666166	-5.81511357795158	3.97225277828074	-2.47772749070725	2.51699003882338	1.67104120697777	-3.04591873202791	5.02560676402102	5.61256499007006	-19.8624663000913	-9.20534165191578	-4.6022166338691	0.474388768699721	-3.44901629350689
2	5.1663096349224	3.1812771462961	3.10080466336217	3.08075379650271	3.17301303868368	4.87064119091418	1	4.25143605374068	4.60120561429676	5.34634913141693	5.67107643921332	7	2.93599200535179	2.99857376275272	1.09515330598957	4.06794040854814	7	2.62289293405261	7	1.30099632761506	2.73060798057254	3.94294136882574	4.85520702791714	3.33522337117953	-9.45559366018544	5.25215772632239	5.53801324684083	1.07196784500673	6.77311760434024	1.6739993698288	-10.7686258150486	4.36136350619635	-0.0257483591696029	7.92599403354284	1.3869737420838	6.97593409786679	-5.99668247831697	4.20981784276015	-1.86792550641807	2.95709366408631	1.5366492054357	-2.66353616279022	4.01706482213884	4.25089999105156	-17.9395190697978	-10.2326768669208	-3.87643483300976	2.28257144356356	-4.23070113390153
3	4.01093131127025	2.40327536506227	2.99412310588735	1.86737982888044	2.67319478595033	6.06354444179435	1.27705811767006	4.20565478806303	5.08666653139282	4.92129406294196	5.47227254834496	5.10934588177786	3.75432603030132	2.58595548558159	2.2250685221808	5.06797346327003	1	1.27525435926785	6.58456271814938	1	1.82464651079312	3.6221428004233	3.75357378055499	3.02446282754947	-10.4943820650442	4.79583843719753	4.91272598006924	1.08103956864402	7.88029302722707	0.507249658565193	-9.47304003142253	4.96761815825044	-1.53250531863323	9.26779990842149	1.17051253415027	6.31429589593216	-5.5236148290352	3.86913709527158	-1.97577695549585	2.69145320368309	0.0450075794527004	-3.92511440803626	3.68522183790317	5.01878313921919	-18.7785176811202	-9.06485526034999	-5.33934499826503	0.678170122383673	-3.23134192142429
4	1	4.57284789463768	1	5.55593598868673	2.10661460527533	5.35660400264205	1.53788428901985	2.2083112790447	6.23004935037848	4.0669175798607	3.74844703311469	6.66374357373427	4.36033611349032	4.24817945120396	3.62935149248893	3.15512926685538	3.2692975670125	5.56217909341358	5.94960970667238	1.15552846078983	2.05484388822232	5.0152578148889	4.52733498488981	4.19046300262069	-8.01010824347218	-2.10054887021501	4.27668434959927	2.23562606915528	5.75121263622098	1.17148817919974	-12.5895607268571	4.86564612780699	-9.12707548654994	6.53356091868104	3.12922770373252	5.98185077885347	3.62848916857877	1.7173194743732	-2.09646571104318	7.72154035169091	-9.28141252092513	-1.73718710693088	-0.506425456511323	2.48960050433917	-10.3732287392347	-0.433841898598676	4.30820489971463	0.516936562260413	-8.74726372302298
5	1.72843983335054	6.39574296533416	3.30069955128985	5.76694808462483	1	3.60344432261975	3.91343318315683	2.03100515741621	6.41977259338979	5.76249773591366	6.02010216142388	5.12158166293095	5.01469027271446	4.7907828807904	5.38109479288409	5.11215022906958	6.24991337493735	2.22474313483098	5.19072341707333	1.46710248650485	2.71766394584271	6.98772826381412	4.68705678465751	2.50854508564455	-7.08983472483252	1.62600700076337	7.77295996176897	0.931176484151341	11.4861600584833	-2.83001655384704	-8.84465489664798	6.98408655033261	-7.4066484538481	7.70488768890304	1.63598732515449	6.39293185023613	-3.46486794490758	4.36204958680496	-0.238874317353495	3.48275815399396	-1.85433447127656	2.86279718895566	-2.64677948229456	7.42796379194121	-15.9258773443196	-8.43359896854379	-3.70852292208647	2.77004862917106	-10.7945800159822
6	5.96673101772949	4.74882569342535	1.06426808109806	1.09700803159707	5.64929049614714	5.57139687731928	2.70659646660754	3.87151031880847	6.07936332314978	6.05679653995347	6.35847754112956	6.15657199927124	4.66769155651738	3.48688110784837	1.82890457713487	3.17889431937202	2.08470619120932	6.34582074453169	1.38139105654045	1.35345019136303	1	5.37181199548444	2.42792000348575	1.13406807759912	-7.25734152668978	7.96398309510581	4.44164455614093	7.2891301097414	0.255897331012144	4.52255952112411	-13.6798319907127	3.61023359806635	-2.70684984747073	10.5419772126987	8.36605648160588	4.77564547240395	7.66993121324497	5.78415048821006	-0.576136044261902	2.13358027856941	0.84393149829052	-0.393172457516368	-10.084010363319	7.97085972790722	-18.7779207314544	-6.05154500405589	1.07762086388526	2.79804932097571	6.9686226265653
7	5.59434102048671	6.87594224007589	5.50057089529034	3.79177648540069	2.74424723218417	1.90755133644958	1	7	4.08792606645847	6.65675636678574	5.1951226923094	5.53422760626905	6.84570511096883	1.20786378931558	3.96405184070518	6.87140679691704	5.82101879769294	1	5.24972106000368	4.90276090687571	3.37496624319132	7	3.49806599760215	-2.42530240434113	-3.8770205082843	2.41627234394304	11.7119803620939	1.28977611681341	3.38827778012584	1.27416612440443	-10.3434831162712	8.49593747161267	-1.65667703088639	13.2513684853222	0.489674519067248	2.87100924266268	-7.83724894179494	7.65762758843706	-3.05727263379474	4.52325936451804	2.4166418104438	-3.69582466568378	-5.48551762363577	0.400857518227443	4.23973464607493	-12.482233520655	-5.16270035378913	2.03768471323443	11.6245778776342
8	1.80055267795342	4.71150809930879	1.37149368201862	6.92123457728198	2.4816430378931	5.07325615770638	5.22336457906399	1.76779242179832	1.76815482447007	6.51439975065666	6.81925674949048	6.47099414228585	3.79361714088446	3.4146852830707	4.65262198229864	5.9895224848144	5.45726900948874	2.44288468488236	2.69376257549478	2.185205649436	1.51942843975148	5.67204622187724	4.61842218293519	5.0451161431095	-7.15143743517523	2.68501431512081	7.99320733426218	0.787878983227895	10.8092427417973	-3.87215279988296	-8.99087428481762	7.53474932934551	-7.45650770251684	4.46868031692804	-0.129549016678994	7.10494296492996	-3.92280228621827	2.99829461832051	-0.131750356248586	4.76192350419183	-3.27587743701562	-0.553921909270047	0.122301772539439	5.7253061009362	-15.661064116612	-8.22750482261519	2.51068680454209	3.7954121465134	3.12021973564408
9	4.68010810378079	5.01471274934543	2.28699254790082	3.01881705592974	3.77307174675831	3.40937273423731	1	3.55750750158287	4.86858655506091	6.14514068570992	5.98768911634521	6.5330782168148	4.12390388508867	3.15700061794928	6.21490749424893	5.02232578519129	2.51370366193271	5.08298258057389	3.93315351529918	1.77340604823204	2.68826294658207	4.27127470751375	1.84329953869048	-0.502983432862501	-4.66324491661836	7.11300657200041	2.67275075349283	6.03199792172708	3.04628851348103	3.38615706384669	-12.527368449457	7.00674613460469	-4.88535873699192	13.7166913750416	8.68309591772727	0.3226923553363	4.69542830302263	7.21329845570006	-3.46939573810625	-0.370034145792272	1.99472359794586	-2.81634297096144	-9.31557131563258	3.64288303626391	-14.8896457473314	-5.86598972021542	-4.43626838881973	1.7283298183048	5.32103694183324
10	1.51607962135633	3.23806087672048	3.03932475948628	4.24673681561544	1.58086147745216	7	6.17823631186065	6.7196807839142	7	6.57761097358332	6.43427934210167	6.54388454717677	3.45846840242891	3.75255687899944	6.407564753291	3.31754547416175	1	5.17449352692227	5.11456200052109	1	3.25902786728903	2.65428842070657	1	6.0365870490057	-6.50068596606622	-1.46638216750019	7.41262606174933	2.99600382743894	6.64250449033752	0.302054031931096	-14.3515858344309	4.46255658031973	-8.96613830504145	7.42239325007611	2.75034486884142	4.6676062015267	-0.414776049815839	2.59440382774847	-2.81172526420792	5.29888222452263	-11.6491989165559	-1.04539349126527	-0.728928147724215	10.2621811035973	-14.1143002204493	-7.56213795764804	0.712982475609508	3.12603629975554	6.00630914274699
11	3.19371677773634	4.77628944850252	4.51650593093058	2.6334497999887	6.11828579352502	2.33266144983103	1.76630443394398	6.30485949297455	7	2.27048392447845	7	5.74601568300035	5.91278288435201	2.66108301531171	5.91512816084336	5.52169788725568	6.58476870105474	4.78589246546275	5.02518333900693	1.69825394285916	2.13443375840481	6.91754644469034	5.87462045871715	3.19368889815479	-11.146831622712	1.97401256299736	10.0988825269652	4.35635410194739	2.92978296353074	-1.39069406316366	-12.2412284405058	2.15954035718499	-8.14574384964814	9.47026300891688	2.04065364351329	5.69676476574839	-5.12355664379096	1.52008547437965	-3.13923934627825	1.79933145696318	-3.22308021853709	1.48904492157257	-8.0440958896049	2.59823519178212	-18.9934869612137	-6.38013208301439	-7.95277233999693	1.6817557669032	10.4026815303915
12	5.07986072015539	4.44579056381166	1.28481378224362	3.03609483697748	2.36179374444354	6.88505196401207	1.64790815935069	2.60580778010248	7	5.41773235511469	6.70841316973237	4.79417993199437	3.11549600699816	3.57616501295265	1.6386237776251	3.49717462522351	7	4.37283965018398	2.63754429128716	1.45850555705178	1.19148386504518	1.16593768260336	3.51093212374398	3.61922520961408	-10.8984093137012	5.05179722582736	6.09120902247983	1.38527561791128	8.31686410803059	0.627680699325642	-10.8981032086819	5.85568876807644	-2.06317631721204	7.52974191724858	1.77127274356365	6.13956101655612	-6.38058586279601	2.57398800077826	-1.95388106178271	3.97292007067975	-0.380273244632574	-3.16490918584561	3.66850582091751	9.60956302480256	-17.8075431283618	-11.040487227259	-1.03042626988062	1.01783277687458	-6.36328089673718
13	5.21799501331868	2.76964379629948	2.13769645749385	4.92129866433283	2.52171538763193	5.72361056217314	1	3.07588397287354	3.88061805098678	6.77935374001171	4.20427795776996	6.00656326553503	4.23622007773438	3.08514606753483	5.9538656852392	5.23389662443066	3.4893695227574	5.37326034547651	5.52586620358848	1	4.72581981734291	4.87541004973634	1	0.262819324544592	-6.64379392284666	6.13130395387229	2.37418258669071	5.33622251414772	0.296512731168809	3.51148339056575	-13.9593567766901	4.43560314709225	-6.20220697726045	13.3553518470987	8.94224580057569	2.44973299214016	5.01004548267774	8.41937584137458	-0.485775786115083	0.777677287551083	0.418960045756769	-0.261497984328876	-10.3668244544657	3.84357448238021	-13.8866548915513	-5.6277564926724	-7.26795219358207	2.57131810281867	3.63543215767755
14	2.31915166719778	5.45079284283876	1.60920776601053	6.42831198685138	3.32761594861292	5.10028899325247	5.16758128092182	3.71473674829326	1.72653523415538	5.87795596231243	2.64793403779507	7	3.96328928802753	3.98290130907242	4.90049511531605	5.07279703048511	5.4511184728855	1.331198866279	6.08103985501555	2.89195742287285	1	6.642097229703	5.13740598951962	5.51974579890363	-6.54886771610389	2.65718534345371	6.98733547167965	0.803455724409563	9.98309295965049	-4.93691780905993	-9.43540085891378	6.7572190649228	-8.85152762329855	6.20521970636903	0.334383057154542	7.67561494108011	-4.19216145077529	3.38228398575542	0.479401957228316	4.5402586162734	-3.34707740635471	-1.62161555901689	-0.340811157540759	4.83875211644056	-16.5917868189277	-7.48099287591431	-4.27408197205579	4.64202473261692	1.72583228422663
15	4.7006393104413	2.6211352927713	4.85221555167713	6.34764183326637	2.50069241952537	3.46812912003297	1.79425721514418	1	5.94127876427327	4.15196620110379	3.65191256014026	7	4.34275339185838	1.54476370777818	3.99086410472935	3.15899115405783	2.76031543215058	6.12624014315226	6.93028440839885	5.21934551589243	2.1893867887215	6.411238866377	4.94308996005855	3.08471169148145	-8.42667690498556	0.00352895207976073	15.2193211419495	-0.681830677042253	13.1529604094899	-1.11522351964513	-13.4399327542188	2.7642395508273	-1.69580038589912	12.8476860620356	0.158761559834136	2.51014130425684	-8.4091309413989	7.89192358639431	-3.66701245594882	3.32510418271837	-4.20244165429744	-5.93984938190173	-6.35962258028307	2.67513796951714	-17.4621356302324	-9.04639109310149	-5.01754934064936	4.3833452708851	-7.23503031574229
16	5.5941881504004	3.97229707063889	1	5.78614810874338	1.06542588711749	1	1.98845323028979	3.22406350750626	6.17091815228486	4.82620495252582	6.11363152154958	4.30960838474973	1.75082893563447	1	3.33424244359424	3.8275339037223	5.87172838155546	6.46177878154205	3.93173939196533	1.90076431794967	2.32046849604876	6.84794971258245	3.0145323019649	1.04964409164251	-5.73582802345737	6.79902443440038	3.53860287693794	6.08221449081137	-0.220857060681091	5.01665000451918	-13.0970780445032	4.75871373515848	-5.26930146149485	13.2850053599996	8.48388572219566	3.55276439208565	7.01503381911473	7.3620963991744	-2.8387509267019	-0.916132011047708	1.75179790501743	-1.03794329071469	-11.4728566976174	2.78082423063348	-16.4821446672713	-5.50950760176138	-1.25204346046729	0.62470569966519	-2.92523086243751
17	1	6.64887237790844	1.96462425410848	5.87138139568343	1.01387167926799	3.63883236709013	3.52205542260093	2.48005181987822	6.74434410086685	3.78736613523334	5.00957014742052	6.44031553356109	4.49868444619031	4.33108309559672	3.75523575299831	4.31448790413941	5.9476278562572	1.3123803585706	5.0821663206475	3.47057238590437	2.98261025817286	5.77097037757422	4.79124443135589	3.12477850638082	-5.24124257398389	1.09458970907427	7.85835257750471	1.65113738731353	11.1543810329315	-2.3396244258648	-8.19488614228913	7.18950075801242	-7.41979778511519	7.95706517843377	1.52399275618852	7.27298405278852	-3.05336559869323	4.91007391878129	0.2317974311184	4.30585556975047	-2.94881103965627	2.90160498914895	-2.08915221580548	4.76210216637401	-17.5322080008671	-8.30706202714629	-3.19466039488837	3.04170356155045	-11.2220856805977
18	1.55408415596283	2.54171762513253	1	1	5.54404679353088	6.01757909070223	6.08326360737688	4.05060380913777	2.93143537206282	6.92716109917571	4.12175502558765	5.60228328556808	4.74092382223997	4.27818826751254	6.71389850453896	2.60340244597412	1	7	6.76312022284001	2.00148606541827	3.15774844932876	5.10244695538882	1.72712152038775	8.152515600918	-13.7213749154527	-0.202956881086322	5.10581344804322	6.78650147477408	5.73469089641593	-4.10523590187901	-17.0448765911216	6.9227731943329	-3.45985139917934	11.5686848415856	0.947081946240686	4.38013200412865	-6.22345015018825	3.36802263201285	-4.36206384757443	0.479740725370937	-1.65639793339771	-2.64378109757489	2.95546679565551	2.05146312037594	-20.5200986906055	-0.682352397837524	-12.5895077212198	3.42246128154124	-4.92054150602411
19	3.90565505360987	2.22140854345391	5.82951270858767	1.3640338940136	5.94626189898023	3.74174948206567	1.53256042458305	3.70586995427978	6.53490976899837	6.94253074514139	7	5.87381222682455	3.07513215681133	1	1.84602541680742	6.35991291643448	4.09159014449752	1.63541751356189	6.85073181273046	5.10004979450653	1.64472036384212	3.40219598491086	3.30283043419424	0.0897730467475487	-10.7782135862591	4.7603740755205	12.8427737514162	4.73610668795263	1.56069989914942	-5.67445394350844	-14.3891843843977	4.21008866158421	-6.81495168142668	9.9812287258624	-0.923722512332165	7.62444519411642	-4.2925370464579	0.907979285940639	-1.00539900319465	1.8982086281811	-2.26097284856309	0.731760486767551	-4.2607872164671	1.66893174183565	-15.9142005616291	0.177934601014285	7.31032846868095	3.03673158917363	2.96254796608033
20	3.23012970503302	4.58797763717312	3.29905241423912	2.48779035323683	6.60090733762548	2.97162176437137	3.29040064677804	5.02627295405751	6.69860913938469	4.49847644626146	5.35087310898038	4.25932057726971	3.26060472264265	1.27489397489029	7	4.8954290072424	3.48108472108798	1.43081220731288	5.47002266871008	1.63711850792892	2.22203076691744	5.67703284016562	3.13413872539168	1.97498704109379	-10.2128257397499	1.51825140348842	10.1913307872938	4.48073821914814	3.75595657503986	-1.17740298809932	-13.1330372484601	2.99299364479232	-7.37197055019609	8.80114753941145	3.07715113707567	6.2104427696002	-6.60390991071186	1.56081741539197	-3.2693544978483	2.30181379485102	-4.71781835019945	-0.0167323935109091	-7.5865199399397	4.87800939016608	-13.463031944216	-3.18634927806769	-8.67623888121684	-1.8970057544726	4.05072165228245
21	5.24764864221595	2.55951809659275	3.16320794691793	4.25950313569993	4.21549771157078	2.8394058666317	1.35399637125957	4.91119130913746	3.84750199608923	4.4745897101598	4.46239547939833	3.73781006647057	1.74847885349414	2.48639541297542	1	5.12677940859442	5.44835050999917	4.4142309426492	3.67129350773446	2.68093786099422	1.59513089222527	4.5057424580835	1.86807671956839	2.1727353667215	-10.0216818018021	1.17756761609486	6.59021903902168	-0.527507846396134	8.54998459017944	0.113551031389095	-11.7233633219677	5.19326570023697	-7.90256857986153	11.7064283211822	3.46335861537987	8.00715048011072	-0.846378935593278	1.63977000699998	-0.437700543652323	0.747548353999187	-1.57650423288702	1.58827152519717	1.09064678767577	2.50103057286294	-13.1056301434117	-6.34488389486603	-2.56545037818978	-0.369111605922265	-3.97960315280135
22	5.99899213659241	2.91280655835212	6.07805929792319	6.30260851158854	2.48863522497466	3.34299682459617	1.42336952434133	1.60503470523457	5.06502362440552	3.15753377941636	3.69167037345645	5.92998164742941	3.19207489664798	1.36679226616166	3.59672528745526	4.01934190558535	6.63686522855756	6.07029011007775	4.98713561224689	2.69634392092547	1.85340051831988	4.96017884598453	3.42117044978985	1.6158416473583	-8.09907601560401	0.316700733366536	14.617807328005	-0.933055532599108	12.4334821619204	-1.71326046394677	-13.1190141697954	1.30591544020098	-0.67139577038284	12.9204299886973	1.20607775072454	1.19515857104379	-9.1901774219103	8.88191012836263	-3.39809751722099	3.05653990373242	-1.89550049858151	-6.56878600031907	-5.18410658308907	2.07685206593363	-15.7600235793268	-5.54091286468342	-1.53689931775215	2.49825260788288	-7.66010685316456
23	1	4.1116439841255	1.30117565586859	4.57959706237701	1.96564708065093	6.34568199442751	1	6.11390906286493	6.2972503037908	7	3.54508261213063	6.40351084595997	4.16083311935666	4.03583223583447	4.5217253597191	3.68209012366222	2.94502696305536	5.8897935589477	5.74321290237425	1.9624542441291	3.64196046554112	3.94527780633477	1	4.05576429798439	-8.43368588805584	-2.46028166904454	4.49102094723352	2.56478623037583	4.65617617913373	-0.191228379688424	-11.9380688365746	3.21884471692346	-8.96882261888069	7.11262361476187	3.2122119806616	5.92479972513968	3.07318991692162	2.1969595940957	-3.27283600953419	8.28866271464451	-9.20567272425478	0.0771476275920511	0.452871460143751	3.08393979403297	-15.3224306125714	-5.11295091026869	-5.9492094831539	-0.197105229111164	4.05637455070792
24	6.88583123609216	4.14417756070517	4.71471209225939	4.70444379807009	5.22747866786791	1.81779521122678	2.93113459973399	5.9833344131016	7	3.75864167597942	2.16659344097839	7	2.49900290384894	1.56516612753152	5.54689699838712	3.80192484006536	2.25791334004177	2.49649701723564	7	4.90434135476959	2.84235302275246	6.20335130224419	2.56036854205469	2.87102083810397	-8.37772320522185	-0.065950957429883	15.2462272693215	0.465802948779791	12.5311896060288	-0.659376286707816	-14.0368924347423	1.05837249861698	-0.464072576668334	12.0171860218362	0.746994144437083	2.06476480865466	-7.94868974331854	9.91794730076769	-3.19498180367622	5.08104405168427	-3.15542135942491	-5.61192207376652	-6.75507115507068	3.903480867225	-17.7838605230846	-9.96862250076423	-7.0878347141927	4.23267196885904	4.74683741061814
25	4.19559713465753	5.30382540553114	3.39119038622909	2.86804954411958	7	1.94766008234824	2.1621639448053	5.34532717491604	6.46047235898202	5.13734284149115	6.95622041266292	6.38714818526922	7	2.7366152899048	1.13492037130146	3.9470716937458	6.0350821412221	7	4.93808665813342	3.41999052279534	2.25107460832681	6.79837425244246	4.04454904861883	2.84140318192393	-11.3352536214445	2.14730701571498	10.3435427680357	4.79132075865225	3.40696451274488	-0.68794383879382	-12.3504577075747	3.212051125523	-6.87568387379704	10.4621871086314	2.57764377105121	5.62843212975449	-5.37893763869546	0.883071717549754	-2.64985953119936	1.21198570425605	-2.87400360681202	0.774652509887483	-7.64592864161333	3.43288636433255	7.01865594627744	-10.9775389195545	-8.28718319216827	3.10873818600588	10.7280155956167
26	3.50944033562252	2.60387725013048	5.56737275111333	2.07571096409261	5.97401678285223	2.8118311673776	1	4.38633678160192	6.87023667945331	6.64151627584019	7	6.32823434921706	2.92171155644218	1.25047081144853	1.3464455028124	6.65483674304635	3.45122116345126	1.25368921217728	5.96135714436519	5.54400148617707	2.78055615466315	3.18396648890595	3.70402291151976	-0.0339636339343499	-10.0367281934243	6.07924832068816	12.6542340267408	4.24790501600889	1.73355864122041	-4.56043249482542	-14.1128780128801	4.33189739403438	-7.11378926385482	10.0052514369166	-1.5675370097805	8.05561696819169	-4.62807728250876	1.03282221872464	-1.46401085122291	1.88419280316421	-2.00191085185219	-0.0317178956245373	-5.10200456997196	2.52176427172755	-15.3737729681769	-0.826574262687796	8.46270333320141	-0.801091384721792	3.52793454184483
27	4.73213014188457	4.76067904713922	3.91194035554415	3.27652440453655	5.40235888882206	5.13118763932524	5.1506198567112	6.7342766016149	3.70441673758071	7	1.73298044711796	4.65740498478072	4.92384372282482	1.99246726629654	4.24234961887239	7	6.43196581800294	4.68902169224425	4.33345206682844	2.9271502844365	2.58796448213502	2.00233552960337	2.30488804508516	2.36421062797895	-10.5364686181122	0.454213721749074	12.4443030553046	5.00553265141049	1.97740484524019	-4.25508511368005	-13.1279978835465	4.05149678303854	-5.46266531962821	9.32360296328343	3.20513927001999	7.87948060664064	-6.55084171804052	2.95280387825945	-1.09231529627474	2.64479026076683	-2.94675504236376	-1.17642410385826	-6.67798081040471	1.67810633293557	-15.423794455071	-7.88906504984218	5.93846283371669	4.48295429479132	4.14201523708067
28	1.92774854279088	5.22020362451878	5.57170224817301	1.61714804124461	6.8568196016071	3.85470549570596	2.05556163651782	5.40458524192299	4.23922863864038	4.59088315938362	7	6.21124562538066	1.9150092632535	2.03539991863785	5.74236138525416	4.47573946335042	4.25122595700301	1	5.36048635383255	5.03526529910876	2.62929279141299	6.9437285746575	1.12182011360186	0.555655398442657	-11.3910914231977	1.77638061012458	11.3843465946219	5.64161545463486	5.28367569528257	-2.08029476324801	-12.7362404708311	3.80217132736747	-8.04738186591333	11.4340046456036	2.08627064389512	7.50505738869039	-8.91154058841273	2.79562977489208	-1.06720373457193	2.88976548102535	-0.509903623195302	-1.84162144031018	-5.07640291477558	4.86079115934565	-16.8493835282937	-9.40278084470827	1.52573251496222	-1.03218496250374	5.06949978598762
29	2.5985427196801	4.88898154073366	3.78422090509898	3.60408637320353	7	2.03565495143694	1	5.26738135229989	7	4.94483169019575	6.72612832084517	4.42577563377048	7	2.9708500425339	6.69844484811116	2.95286701592438	4.78890852223583	6.98770570451696	4.80822679809522	4.73465740341446	2.79533850588438	6.45509101557085	3.62805155140682	3.16221158616106	-10.3240867552078	1.81450690134604	10.4967044012081	4.45344747564895	3.28930805125064	-0.477246655082311	-12.2666689105228	3.41346135120885	-6.62481267889054	10.365550216963	3.27693557186961	6.04704238281029	-6.06175932090942	0.126819103538377	-4.21832486016113	1.06723504817582	-2.41838692480128	0.0103766254388122	-8.5508139539634	2.84240579487524	6.30912406883893	-11.2643656415211	-8.08602666098579	2.44844392753681	-4.13912077468205
30	1.6899779148182	4.04292583401723	5.23611780916091	1.70508399080208	6.7192557398412	2.10705161028594	1.96622812740146	6.92310296501516	2.74212296202024	5.43178856535371	6.45201846163776	5.79595224692711	1	4.04738573917681	5.32354024852882	4.11214303856319	5.24775177869445	4.35886300854948	4.95773909363487	5.52756516613873	3.57984381158719	6.75370122825509	4.04069572000839	0.270582853932026	-11.9295560475993	0.380023383755135	10.0214169204717	6.34410435849588	4.51055793598596	-2.44338578627355	-12.616321719292	3.57120142872591	-7.50881772093027	11.1265351562043	1.74320450947911	7.86923058717887	-9.42091841479821	2.78780942971336	-1.58163434574771	2.58182042437959	-0.104502115917063	-0.888159001077791	-3.2754010737724	5.20489493289048	-18.9033532230171	-8.64099163259312	3.39804058979913	4.91996865427401	0.0921852435816665
31	6.76832959073202	4.33793308628464	3.74887537838123	6.13214676581543	5.92807807628392	2.21794900598895	2.59494532850403	5.01662689287302	6.07305783157924	6.14860916841355	1	6.93342184853167	4.90544552009408	1.03527833242726	5.48921134605762	4.19569317472214	1	3.63150916502302	5.68902871225014	5.54388428046793	2.37445664683785	5.96315106125977	2.82070117005622	2.63588493745979	-8.81153516400336	-0.332761160807704	15.7644555736268	-1.30825625363885	11.123376334415	-0.903438902737307	-13.4556945493574	2.34789724134937	0.688883982819568	12.7509932435705	0.367049981986467	2.35870771947592	-7.42514011840129	9.40668797897264	-2.63380792245492	4.64595550046307	-4.19893367672459	-5.5750781381876	-7.15451639602683	2.52073499596846	-9.95684848989039	3.80073302789993	-8.54233051894993	1.50309604878526	-5.41335007063715
32	6.47117399569028	3.98988131946459	4.50245031109197	4.7523315982912	5.83344986919158	2.19655524027324	2.01574744533689	4.56858452962856	6.10865606980813	7	1.43906523571514	7	4.16352323428388	1.02660484600922	5.20362179596084	6.6493912177527	1.73127014567491	3.09887907879377	5.30413209380628	3.51316575612942	2.44418650613841	6.75203035819988	1.43411673186284	2.86194284330804	-8.66218350280193	-0.880846571020977	15.299384183555	-0.33813482770574	10.5549651309349	-0.121761293688534	-11.6959557788281	2.04911865074766	0.47157054115786	12.5906814962889	0.621175236145147	2.38561011385321	-7.3935871841346	10.128058845788	-2.5680477032803	3.97514012918679	-4.17202434597752	-5.48650473411051	-7.27848509483783	0.380817081235826	-10.1604186701929	5.57557336630181	-0.814033462057515	1.74508125238714	7.37601654131641
33	1	2.81595022396652	1.52862738445455	1.19267551823661	4.36504481536893	5.49151464859945	4.73214315835633	6.57688688004329	6.91796416575392	6.14537516521225	4.20288501771941	6.79082681013353	1.09237406219328	2.62466354736952	1.19973352377295	4.97201932439864	1.56614095077014	6.46963862114279	2.22570475995117	3.23626699137686	2.47568929272046	7	1	6.82872413921741	-13.641097270048	-0.524924606587187	4.6316036074991	6.33959532116039	5.98417015139993	-2.5518376861657	-14.9593529594329	6.02316673623493	-5.15754400094015	11.0886454915566	0.497149566929866	4.00175167131126	-7.16417755053995	3.48652987462667	-3.42673753257036	1.24011012642318	-1.9014366034219	-2.71860837217811	3.05276699086811	2.93904603019078	-17.4084627953038	-6.10411516840659	4.05754769930677	5.02779291124039	-3.38791067309277
34	2.77165828451031	3.16152958917116	3.64702177767019	4.88346249579569	2.46430511675416	6.12212163821191	2.90443969981696	6.4043895846022	7	5.17634162642146	6.95343624110783	6.0314137307095	3.85696502258537	4.27619061621573	5.80083941474007	4.47923773283047	1.98547028766544	4.35908785888991	4.09818908757399	1	1.11923636711667	2.19719826108568	1.28735093135325	5.96675263691088	-7.31840765025513	-1.26333508080474	6.53548092210825	2.5187249415803	6.90379010619241	0.649651682416974	-15.3366510521232	5.19181547184155	-8.51652796598318	6.75485045627478	3.00352920517577	4.82664439886688	-1.6331312745997	3.18781665842964	-2.82299947132453	6.38726774584991	-10.4981840800777	-0.788648166082427	-1.17653366530782	3.57304171298236	-5.36161840788224	-11.7463079042252	1.16556606190717	2.25069336710059	3.95759458984679
35	4.52460667838825	3.40189857402686	6.24849830957805	1.16809699036246	6.50908870655995	6.57609401771256	1.80665610617179	2.15351853865297	6.83937604145332	7	5.68443673538654	7	6.90469662415067	4.30064716932039	5.98821287674854	4.70136956661476	2.55840393638321	5.74326678819291	2.66653144571892	6.15850077099635	1	5.88552220077936	1.7228226845199	2.95829451508754	-9.15862032112647	1.92268182080102	11.8067142168642	3.85801408289237	3.9881811468434	-1.71826736165858	-13.7761236823991	1.34509590232592	-7.32861572155324	8.77792665302573	2.68989301117998	8.95147250755625	-4.62681545190321	3.09863248365238	-2.64706767331589	2.31850664092087	-2.42685116851164	0.57154614058147	-9.16518495944559	3.74239067665388	-17.3908023322216	-14.0592163762121	-1.50390732472829	1.54240800074612	-2.35262380163902
36	1.67989061890003	6.69672917242644	3.66771535928486	7	1	1.51706284391245	3.56713898184537	4.10651559640385	3.7503000631438	3.23227628080916	6.41957556495024	4.36247982100752	4.59489852900291	3.11573514806471	4.52650579615798	4.05356175300227	5.27520664000706	5.01821675902998	1.95988831341183	2.57478348016591	3.3738002815052	6.32875990167527	7	2.43481748087088	-7.34742372659377	0.873167310180888	6.27843982257095	3.32977121753411	11.4489095891084	-0.940660198206938	-9.51836592787049	7.11848832770434	-7.68223625041409	6.14043181117606	2.52712889519074	7.01973492757605	-2.65561341047444	5.40850554023801	-0.0232198205689761	5.21433500796781	-1.62157221270003	2.49321209809376	-1.80146580296104	5.09152247051388	-14.5129408698796	-11.9097834874911	-17.2170095826292	2.3913732042627	-8.85678040232483
37	4.42723730384281	3.49615208789608	3.11207048729445	1.21874368025864	6.59701522235102	2.92965483766316	1	2.09134202548297	5.73878852834318	7	5.96345993011772	7	3.50499713456533	4.02596393795417	7	4.50206962654602	5.50483861864403	5.16020574829523	4.49664051149205	5.41167917736822	2.30817917889816	4.33451710747896	2.8526840313397	1.34225623345967	-10.417481489608	2.01660986465791	12.7123307842988	6.46349177664788	6.40255514355219	-3.32642531928693	-12.6938900708164	4.11086392821138	-7.95895127330494	11.0280271190021	2.40662099915545	7.24307797932043	-5.46851629271622	2.53061836509644	0.197027228277881	3.73124325827672	-1.49879418554471	-1.47643374123072	-2.51104682212391	1.25278502494259	-16.7548156762139	2.42754377855452	2.51771287298994	-2.56891882117555	-8.0338588909816
38	3.999190669561	4.09430579048726	1.04757786828534	2.4167752265311	1.69841248915145	6.74047408580417	1.18577466104345	4.44462478389504	3.9012308765854	5.06210718084053	6.03620288099879	7	4.60116587285017	1.72287860389471	1.02177315995745	5.68249744137557	7	3.48098282864916	6.94958645307779	1	2.30550455510121	4.39176727322421	3.58037592644018	2.86796927109687	-10.4885982173412	5.49602448382155	5.72803988198893	1.16654914655461	7.57625388424354	0.83618280639276	-8.64446516199262	4.10598898630573	-1.94087099207412	9.78098613850735	1.92049716392411	6.33719332719485	-4.59768432667139	3.05114317968275	-0.740031555750946	2.637103893604	-0.26193063612338	-3.77466153997808	4.26108749081302	5.34424013598316	-15.0299852008383	-6.57613219335253	-9.68132191252409	0.778550361343481	-3.8089274963412
39	6.47163493086493	1	7	5.77690927233986	6.17249254543331	2.25076194347547	3.15535207526892	7	4.41113770080361	6.80048519716462	1	5.10383460105607	5.95900899791381	3.15375309877484	4.62272891275428	5.16860495350458	6.14383993893768	4.78971439875929	4.10006219868239	2.95547581732952	1.37472259028478	3.4507303705441	2.45933597029112	0.810063541096826	-9.43698122163727	0.620922882168325	16.3135699258746	-0.611342723964988	10.8157194819797	-1.15256713306696	-14.9205482690373	1.91456057806888	-1.369457982989	12.2076286354025	-1.05010973359098	2.44722338240832	-6.7024387986961	11.7199718479505	-4.09539974486109	5.49454246158276	-3.54427163827005	-3.70355935314447	-4.54408470922601	3.52737486157012	-19.1764496370911	-3.60641594759963	-0.12512254517161	-2.62380749591323	-8.14495077436139
40	1.26495682448507	2.15828052573917	4.00091397506603	3.81580625935606	2.55743046026717	5.37823550580678	1	7	4.54442134999263	6.74272769918981	5.3316305250547	7	6.66072561946727	2.4189951588485	3.01594188354665	6.09952067901809	2.13050015178972	3.47783708326962	2.96577756643829	5.88195071666949	4.30403304355912	3.47097621969787	2.26864711299413	5.40099108200589	-6.34379900980821	-1.09022486677799	5.52035076485157	2.01711675833255	5.83148460865053	1.61382290624417	-14.0578279473231	4.70470162044061	-8.50938168120263	7.30553556790896	1.84845251359447	5.68340653683266	-0.214597063305377	4.04210991301121	-4.26505489586948	5.29775669676289	-10.4498217781986	-0.303346931484729	-1.38318688904056	5.69954490238755	-17.3472057249274	-6.89714770277997	-8.98250902493905	-0.467026025599318	-3.88884128833279
41	1	5.68876343965359	1.75563303020545	1.73316984143039	4.12419669968326	6.69585192021707	6.76405919712862	5.41625526246728	5.81111707989927	6.14005685971395	5.46879274333582	6.27405029389931	4.09342418415223	4.03731808522775	2.62332471334472	4.26287911706909	2.90205692958432	2.01827011338706	4.04900316251728	1.91789887506942	4.81271494072679	6.50456834687186	1.95127992817503	6.75331928508653	-11.5991599592743	-2.79353484868646	5.79527307752145	7.80233304157884	4.59667497961249	-0.103140108011636	-16.5728883888583	6.61352395285911	-5.23958907670442	9.84241305621089	1.87751187790592	4.28507330684046	-5.34915058415897	5.74753143149706	-2.89692058947606	1.95240990856473	-2.97533963471377	-1.14763744842174	2.6069995919194	2.75375761304019	-16.8136498646282	-11.4052427572438	-9.18274055977284	5.27538315902115	13.7887500709543
42	6.01586777254202	1.33083124116647	6.28647435251084	1.51906611987944	5.23898687025326	5.5911862703183	2.20448784039837	5.28233619927008	4.93271857147954	4.99970782220381	6.7245074876133	5.53037715537244	1.89765978580287	2.63971895434788	6.96964975430868	6.86041383239621	1	6.03633999365946	7	3.40926968332814	1.57770674711526	2.97770516956016	3.85959008012557	3.91976984115904	-8.79125857533118	4.12630055815196	11.0349763437983	-1.45899369345553	10.623926844931	-2.20611740022608	-14.3634121465012	1.34414938442048	-3.33080137150868	11.0904633055033	4.51239216762088	2.06930425822657	-9.24099015773691	5.06202581632608	-0.0213322004853941	3.15857562920423	1.19843550640852	-3.40347672873325	-4.76034916857685	4.22406293663841	4.69989449464834	-5.95175452291439	-6.69929886359226	1.74768090530327	-8.40239589442697
43	1.00931485273735	3.12483121671018	2.27595575671255	1.46518932530563	4.37180180474106	5.78742619916311	4.96150901546803	6.58306224571215	3.58626027518444	6.33767031020756	4.41535733602078	6.34391101243848	4.22884539973367	2.89837890287913	1	4.85742809521155	1.54097492790476	3.90027057534643	6.23529494730565	4.42282863007251	2.73675391355228	6.41607183282245	1	7.83303481110516	-12.8715422196011	0.530163190674393	5.29698054584307	6.00027682248206	6.53571283724693	-2.72831312334081	-14.99143925135	6.04676199857678	-2.92326722393781	11.5613188446118	1.12030390837135	4.19858954855819	-7.75694457197741	3.43616977911295	-3.68921821075818	0.428998496570985	-3.18339100549776	-3.02581969345419	2.3522825893093	3.52032131363001	-16.8657254436334	-8.7288477843051	4.13550569970999	5.08098611502399	3.11905284465811
44	1.11025323558392	3.88554978875082	1.80775692249854	5.20517744104164	1.96036562218175	6.60080759213558	6.47575535227041	1.92217120998263	4.10361830015986	6.21057781702476	7	6.0481381521809	5.2530753214182	3.28014627005107	3.11178105565285	4.73811680676444	5.40620163254351	3.67465425705688	4.17832824354605	3.61724184205835	1	6.96053371422511	4.82572500458495	6.47001283799	-8.35254608977131	1.21116477110616	3.3712580452568	2.10606225645885	3.70969782391491	-0.857084282609287	-12.888279268672	5.46510258219696	-5.64882193381347	10.775855733327	5.19315653886172	7.43433384297014	-2.82197324120574	4.7122133467653	0.824191175539386	1.13365076729762	-10.2658724752611	1.24022636999195	-2.49164334414191	5.99000877955849	1.63908497448503	-6.81240104135914	-4.61132419214165	2.50216548650727	0.516500699774387
45	3.78696805925001	3.26037987065658	4.77385654611812	2.47326828480304	3.27038540017785	3.23771168340114	1.60992113991358	2.54111253172124	5.8805054524343	7	4.27464970766778	6.01318503415219	2.77120293262226	2.01478211499866	6.11511088509606	4.28215888037588	1.86086596536642	6.80651476865752	3.7574932629631	2.20916728239902	1	6.93597902291938	1.20561460504256	0.608978631506548	-10.7149400583976	3.99324632508647	12.911396821565	5.85499038716667	3.71179230041864	-1.44966776297163	-13.7345094616529	1.62478353988181	-7.52581258820571	12.1610750911822	1.90381778673077	9.14514972948983	-3.89202164551442	3.69686507617193	-3.23119351246265	2.87400830743794	-1.77505102883239	-1.01635400806062	-6.41206063367201	3.74365896368243	-15.8579429449468	-5.19216389239342	-3.24970241482791	3.25776665404832	4.61381864604081
46	5.48906967949286	3.40674891378347	1	4.48290944341122	1.22411936746051	6.82875477219174	3.26599572999269	2.44452772212624	6.0827495468059	5.38127142846966	3.70147295425236	6.00842919161214	2.38965723987097	2.36488187310251	1	4.67783677256135	5.80803430863765	4.52151248150298	3.72394644249122	1	3.00834774717698	7	4.95697920235924	0.289397751781313	-6.14303692142287	6.62824086690898	3.13848840313991	6.68696320434826	-0.0988624980652726	4.18659923993096	-12.9695865986811	4.3521926681415	-5.24377044729754	12.9051833436905	8.86825433359533	3.87180414461016	6.4185901824594	7.04345781718263	-3.13987418700354	-0.609430492760154	1.51995427143088	-0.779853141792473	-10.9100636342144	3.73399910492417	-0.776125281548665	-7.22212731135177	-0.7981102800207	-1.00640856269614	-3.00050254579173
47	5.41796673116422	4.30375832038012	1	5.10446089219527	1.49523527022062	6.23497743876016	2.87659971078839	3.54482307702576	4.91523577004581	4.79491104579293	4.87956844440984	5.93507279895529	6.01445286097159	2.44172209671591	2.97266619027463	4.52648918736088	1.56473447082264	6.49802225477182	4.36431164899349	1.57260246257302	3.27805305233853	6.26199466718144	3.5322104989356	0.38723347519287	-5.80878803668365	7.0551289410716	3.78347967268081	6.84613444071266	0.456277380333063	5.55602840688691	-14.1801149477451	4.94602538119848	-5.84222832059909	13.9054332744569	9.67752989390168	2.79968252147562	7.44771383766302	7.24622894589268	-2.30335195073679	-0.0749904156786882	1.53673701269974	-0.917393518254924	-11.6345374704119	4.12417471643565	-16.960936038897	-6.36437160318395	-0.784062699081493	0.0437918625565115	-3.73111010273232
48	1.33059643575943	4.54090399469305	1.08378791101606	5.28514471702747	1.74618653683976	1.91285755748744	1.54397173772772	7	6.35803127274121	6.72485772644811	5.80825005293442	5.466898496698	5.37155723532909	1	3.19263126455071	4.29522233716657	4.28628169273145	6.52508094014788	3.5563065246197	1	3.70338549376945	6.60649751721135	3.95869162533974	4.31469371334673	-8.47361877087216	-2.93356635749052	3.31457606277776	2.61303584204417	3.8973582782832	0.116591533938311	-12.5188392200416	4.83102058517516	-9.79771223324772	6.32994699421749	4.03263956925835	6.62807215025777	2.2473846079791	0.838829595110352	-2.51308148203025	8.27724219019664	-10.048120487708	0.707151558585742	-0.823324609858976	3.61519277401738	-15.1883528851714	-6.70150272729004	-6.89345505077309	4.06473310601892	4.95048174999051
49	1.32860839806223	7	2.7557718878374	6.74511663498809	4.10214497845239	4.20574720024423	1.99476574951472	1.40854662999876	6.85735663966722	3.66304807576823	6.60927118950683	6.17278132798756	6.95217525008236	5.5766444882594	4.25883401387788	3.96987525690495	4.04372567158034	1	4.96273215544353	3.76540155090478	1.25712849180108	6.61630658848447	6.37102387982807	4.16468417966045	-6.30356854404193	3.0733115009695	6.21027614417699	0.733731851014109	11.2750866431122	-3.40004674476079	-9.91227995958034	6.49235514698072	-8.57628163526326	4.6755640124702	-0.0914874740576804	7.9291412552851	-3.23395652776079	4.11754684530198	-0.484223653803555	5.98613189741365	-1.38042603589945	0.652562311027561	-2.82376510257943	5.86255572113597	-17.7398770147048	-8.55561252089949	-15.6360037229294	2.07754118910375	10.7996670331939
50	4.43106565229079	2.74217403313112	4.75467594601788	3.52929187122401	2.87507011397635	2.36689420794181	3.46249993023617	4.10881862222314	4.81525352624132	4.78663217078813	4.96823498734412	6.03980300691108	3.7200506678451	3.19441544415628	1.43115838430054	5.40069352956438	2.3957330041782	6.03002432289575	2.60669414584105	2.20940119929989	1.29275661556991	4.86962400781423	3.87846936533053	0.915837092964693	-9.85342955931288	3.89873412915733	12.3002071363444	4.13702974296743	3.51643118725351	-0.650273093147012	-14.0293690354328	1.78248121576201	-8.0384442434331	12.3643226033393	2.12649348718962	7.94501405703535	-3.24019209687255	3.78348052433511	-2.16254865282351	3.51370702178267	-1.42948692035926	-0.834683716009319	-6.78626948887443	5.15176425894435	-14.0471636028747	-5.98747645529865	-1.55352880860041	3.84903402113476	3.99901057185204
51	1.08446820155083	6.56840536731833	2.38856116371269	6.07476379747125	4.21756161178539	6.90886649494839	2.06991225721888	1.7926981288004	1.56503491284836	3.68918460052058	5.90618688642285	7	6.68016188694827	4.82999448650081	4.56367921429134	4.73399302690028	4.23201510731416	1.23231911847614	5.51416980239212	4.11575153998045	1	5.44636998847915	6.28340776863075	3.61737212638317	-4.68145439406758	2.36916806963152	6.74493578553742	0.962720099732092	11.9953925699443	-3.1969156120306	-10.4073277465922	5.37392831253502	-8.21951632128474	5.925315278505	-0.13132268400085	8.14744495585357	-3.33331149077475	3.42903073865072	-0.281787269930645	5.7724097220991	-1.43101054018558	0.780553489687902	-4.00989588620463	4.97628488359062	-16.6814627414677	-9.28363891725098	-15.4042438697779	1.85060856524575	-12.6178029295635
52	5.47790337069058	1.67792377946801	7	6.04981421912926	4.54597216819478	3.87097737597317	1.0101053251624	1.98827062672138	6.22057712906852	4.85185502242198	4.73339069191236	4.83120491688424	4.42017924904671	2.07342867327544	1.43612043225684	6.33924642484521	3.72173793081196	2.47147955996885	5.79954865461038	1	1	4.12182457631097	2.59414267452328	2.66461945511693	-8.32877968592394	0.439127564721344	14.644224639005	1.29970319445803	9.06567021482091	0.304664601951006	-13.1752907927333	0.501023264461167	0.383957124301011	11.3637605086399	-1.07501308034991	0.0948249096285115	-4.36129761766791	10.6296563550312	-4.69176956393876	4.71477826994326	-1.52767549209768	-3.95088130377209	-6.97528477861476	5.801758816185	-15.8055233877947	-6.9292244494731	-8.33525392842843	0.948115610235069	-8.90427692619249
53	2.67342426713289	3.96581856073304	5.13814743188383	1.52965826464722	5.88572909251627	1.84465250001532	1.47498235219743	6.52476573531288	7	4.66362028133117	7	5.5448760458037	3.92125412808584	1	7	6.25695672063665	6.31054969090783	6.88594340055007	2.97127848333817	1.90662573876454	1	5.87827970347374	1.33912586026907	2.33879008832266	-9.7760601098099	0.242930694843704	9.99466870139649	5.64948716595801	3.80561765179248	-3.04785931887767	-13.9916730634381	2.45904309249024	-8.1065040936659	9.41831875441484	2.20324760553553	7.03298121466161	-4.83301709460036	0.286289414094739	-2.67810404104826	1.92266258528146	-2.54395510867198	0.786955609045623	-7.21373275070412	4.57330165473902	-15.6706901304234	2.623246834579	-5.86088913726515	5.82162729811532	2.45415361344143
54	4.38290323787834	1.43912525789878	5.89081361921624	7	4.56423387398057	2.05281809807915	2.08731936266409	3.57192683493466	3.21817426136964	5.49076781034294	3.67792373768136	6.59181237685139	6.27487987248235	2.57467134930063	4.90281086615767	6.9536874106766	3.68790358707824	2.93288618857709	5.25869338487699	3.29315346331321	2.72797768411492	6.1339415617522	2.42265947591247	1.83792567365098	-9.21133805668611	1.27562614835708	16.1032333297514	1.98809982822878	10.7164672323675	-1.62138803155868	-13.9487972244921	0.875139378647804	-0.413809289242191	12.5805845879113	-1.8438601358611	1.95406947758357	-5.64754705561	11.4709303476188	-6.70922859393729	5.78590527955597	-1.29456891229662	-2.91261770756887	-6.5471452014718	3.89449392054622	-17.3957128015268	-11.2503671205515	-6.52800265210022	-1.2344531726533	-8.55188589962365
55	5.7251080143752	1.56315954942768	7	6.1421909199349	5.03161965463091	1	1	5.51211948891047	1.60116178246343	3.85552405052654	1	5.47613202111233	6.11067510950798	4.05541356011685	3.28594089793655	5.34823770711268	7	4.74571406131652	4.7198756972427	2.26842453346514	1.25238731176797	4.87835494455098	3.30687878848725	1.65456166382151	-9.71701448911882	1.38406833047396	14.0531361949413	-1.02144249359289	10.3038002978608	-3.36206663478868	-14.3986401575289	1.09146899295834	-0.799214641478323	13.6498008570013	0.032809328800451	2.51420067497787	-5.32245936498138	10.8210164675385	-2.74784122944821	5.91871478242185	-3.38645702685088	-4.46455714759894	-5.9264815388165	5.30385844984024	-19.191058295865	-6.92044869310135	-2.36083711628579	-2.15744564337404	-7.90777849406868
56	4.78745134384841	3.5166722950056	3.07346075184214	4.01825839254263	4.40020724245525	4.42740329845057	3.38271901656992	6.36494246131394	3.59283497309505	6.48723573458946	6.99063901317556	5.58060750484446	3.98022088470446	1	3.91047710072498	2.83167543112299	1	3.37045357323767	1.50780882865155	4.44588381647577	3.63501940398373	5.53390106373836	3.35387204722077	1.16673574266672	-4.98379718360706	5.31485038002872	3.43042679609547	6.86303047844188	-0.143156059344394	5.60589048147851	-12.4900527810394	3.7227330491897	-6.3846030404482	13.2213499724383	8.82620087922386	3.11983654825137	5.04647332859488	7.80053409214938	-3.40026748781353	-0.838191193861297	1.76747554089557	-0.398933572044966	-9.62014660011268	0.457892357321866	-15.0974339096485	-0.260391546155618	-2.21023475782627	4.59565601932724	-6.17237110366055
57	1.3078246703757	2.62529540999178	3.19508993628994	3.71431121470974	3.25955684031532	4.84573640788304	1	4.58976442416432	4.06825826600849	6.55722687803553	4.42936464454846	7	2.0860569267354	1.16402912169135	1.6626821671621	6.99883926179695	4.56827002291031	5.60970405166786	5.28477429400577	5.56313638340679	3.29393784922351	4.99334836108179	1.90436360040943	7.44964329968167	-11.9990713688944	-1.0514325336843	5.26619708204767	6.38194313434598	2.89364658592668	-2.43325185136792	-18.3283945546442	3.43060778080543	-4.28350346385206	13.0756977687874	3.60905144451891	6.69570566643982	-5.0296445855858	1.89435891771476	-5.13442944688689	1.31802471918446	-3.53885598531169	-2.84757222411335	3.90959296955637	6.29815297404752	-14.8596600369023	-5.53239583943602	-0.917694776226744	0.387853179948817	-7.68835856542905
58	3.68176357405815	2.97578546232572	3.2100660860593	3.54527565034565	6.1349796854885	2.32589720863483	1.50088697745088	5.34064922694062	1.99383967072618	7	5.84923125408054	3.14645129090022	1	2.35742484923332	5.8715194722701	5.60426783753267	7	5.0656325507775	6.38580628754356	3.13019121928053	1.17235251759068	3.92290143431419	4.51759213007461	0.556551427477618	-9.98402218526532	2.60160500718766	12.5456827638923	7.6257520507059	5.61869834619181	-3.53139623011419	-13.109036838542	4.63834892330585	-7.49654197159662	12.4889391622405	3.05160102489632	8.23683948612962	-6.08985499417335	1.53738459566288	0.773614476562544	3.34518502599307	-1.34851172779994	-1.15100193616389	-2.5216862104691	5.57123215205254	-10.5647956092217	-3.33674015844938	1.21889158068886	-2.34068001105909	-6.86985532452634
59	4.72191930562755	3.1194642460213	3.63557564782617	1.90752051263952	5.91195436843094	1.61367997593721	3.7077211530058	6.1894591561271	3.23717469392227	4.12892789716932	5.0301329000174	3.24920382398419	1.8055557128119	1.50962607546296	3.9253836706021	4.37962260010668	6.88158682239461	4.73422049509724	6.24457120618118	2.51990387768089	1.72652004672786	4.23576676045329	3.40511963667458	-0.146630129358246	-9.98113739284497	2.5685906919421	12.3589230496072	6.75284070281045	5.85070784497372	-4.11518049718642	-12.5808506824866	3.60857836383928	-8.62755589303536	10.9863026730423	2.47907240411572	7.40030864950331	-5.17362864740724	1.15615236325863	-0.15158778746341	4.28663966058959	-1.24300911967758	-0.780614761038558	-1.83022975393469	2.95293528825744	-15.8842366579383	-10.1971296072341	-2.43093365978407	-2.12172556172296	-0.737208014715262
60	1	5.77839950021236	2.011709912064	5.68299391165702	1	2.11325385299115	4.96010072064936	1.52891174706464	1.0894958308711	3.80545755019277	5.47130975088386	7	1.27387722307205	4.53022113360004	4.88128092115369	5.66039111324778	6.12822163707861	1.59106240568368	5.71211890823321	4.26212596919928	2.56137039375782	6.57771421986295	4.01377542716073	2.45713052105567	-6.07951012930239	2.26487113640437	7.22891980110608	2.47576984500768	11.1546225097261	-1.84996593206153	-9.69062119730941	7.78079324426338	-6.90713284696798	6.36304161080953	0.716891152247526	6.63350250518999	-4.05017490374486	4.748561034777	0.434004027978895	3.71608576705397	-2.06335749601165	2.72119974127686	-1.74926564802414	8.5298360046476	-16.9996388416274	-7.9663664171655	-3.46470474187983	3.74855985732037	-11.7514910777909
61	5.70931431290656	1.05173007626892	6.6146377844087	7	4.29362531203348	1.11715313851529	2.20754371278102	3.84428004792782	3.13524985637929	4.81777121996043	3.30305775516735	4.8580850859864	7	5.01572326606285	2.33002607858392	7	4.5354667819881	3.35959233231374	5.77154746275808	3.00201608253164	3.11044661883441	6.00290890474337	2.26758161090375	2.35775725789565	-8.7565525716816	0.606791349722667	16.8286348710005	0.720069392130978	10.5840134486612	-0.508625841259487	-15.5791296757216	1.18512145523625	-0.827649819707402	12.942432544307	-1.33236751809207	1.37417431063559	-5.32287506576904	11.1444640898428	-6.34931681569816	6.25176625463864	-0.944009703402261	-3.09921554170131	-6.73869774405597	4.54098466088047	-16.5447492652057	-11.1088607894895	-7.90994090304898	-1.2387063081608	-7.55349285573523
62	2.02580186520427	4.39560664043122	5.30807402258684	1.57941523669429	7	5.05311601454359	2.44949234497419	3.31309824233561	5.34287129954555	4.05487669710162	4.70023142112308	5.83509284048421	4.69576190358853	3.18369098703416	6.77406918863215	6.34274081217972	5.6566957297954	2.64099809117701	5.01114612218668	4.72766934517879	3.53227565083522	4.17493236704288	2.43672801768539	0.766257846871748	-10.6332520299906	1.81015093211545	10.9914984406874	6.48918285727399	5.02749479992399	-1.89433881100667	-12.7797678162173	3.91149151194514	-7.81284552090009	10.2216109704522	2.16220777261072	8.46896122850904	-7.33470312341051	3.63144379142078	-1.14481174849572	3.16425489027851	-0.383654524212321	0.224754155717636	-4.92255928270183	5.48712857070149	-21.1651396075498	-9.64220284461826	1.52698752475763	4.91902179822736	5.40855575912319
63	6.45024073468371	1.18542143969104	7	4.94164164915237	5.55921581910601	1.5020042661236	1.20292268559014	6.26172985150376	1.444697373926	4.53977216827844	1.00489582234239	5.53201881521157	7	2.10887097509722	4.80375403746616	5.75980538110934	6.51083927256631	6.30072045151744	5.20432734558645	2.49048524998923	2.17992902244216	3.87753832172178	1.03193227339068	1.34568637734465	-9.91754997931255	0.143968200899644	17.3960528567663	-0.741409955432864	11.2381069210005	-0.58885615371739	-15.2121268714394	1.1479107531591	-0.595212616798225	11.8974147215685	-1.03024213415839	2.32721302664964	-6.4886107924025	10.4575166091704	-3.91653811547252	5.13970187421736	-3.43531746408097	-4.27186283225134	-4.59878334934955	4.4663860934674	-20.1112942537665	-4.1206311606999	-1.1563787212144	-1.47109230713486	-8.76767890594295
64	1.29462579915747	5.29421825262982	2.22928379484585	1.02959187069086	3.54282037120783	6.48751048660942	5.729827787053	4.46026624230348	5.95118445236873	5.27897598338324	5.21577048787848	7	3.6602227163402	2.7967566847026	2.67794052143279	3.01869625465906	1	1	3.99940889754046	2.01558282973794	5.49904162210662	4.70070263254205	1.3036382839142	6.53437498317982	-12.0303250257483	-3.79739879258643	5.56893067883029	7.80438198765865	4.13763871695248	-0.553030452822294	-16.3876567520897	5.41729590526187	-5.05549322028913	11.5097765609326	2.27594761437422	3.50621355127221	-5.76783048851175	3.93570610102217	-2.58737469548502	2.71064552269568	-3.21283692108544	-0.750827693816421	3.2123097536395	7.31592957102071	-17.7732170799715	-5.61313217391404	-9.79690038121946	2.5444412765238	12.7718322733411
65	1.35766275908014	4.15184646449477	1	4.70379044775526	7	1.89438190064022	1.29750676375009	6.02565891718007	6.16777728622053	6.0492002507874	2.98340097220863	4.60403374392149	3.58724647376031	4.27054757584776	5.59535208414548	4.74591154364824	2.25904485793467	2.57687923459264	7	2.33290976107836	1.87889421340038	2.89897266229625	5.51808914023781	9.22113901839344	-7.11531793298256	0.714302825137695	2.51625654811771	-0.309357858790836	4.4948587178114	1.28786700289429	-8.04603194663683	0.217004475361569	-5.00089922656911	15.8150512694152	3.64548742811236	5.11671125748329	8.25345096261158	7.88783533693441	2.68310636892702	5.33797462846332	-4.92451639016372	-3.07748818943362	-5.94036985404478	4.24564103837028	-11.6059379632339	-9.33338923915171	-6.9307392583515	0.154385861935867	4.33903783754904
66	7	4.60323633208765	6.11469638513427	4.96138476774578	3.84457784500979	4.28137564377744	1	1.1679065646208	6.3676583082627	7	4.27290085904541	4.48953003927257	3.63827255079712	1.83105709570397	1.48554422499605	5.22659970062946	5.13803446092273	1	7	6.66776838793805	3.00369599120467	4.70899983722059	5.5607325549679	3.25314404614341	-9.58599918001914	0.298448423776348	14.3798462732646	-1.30553832439319	11.9177971342727	-1.3304278426698	-10.1219471263728	2.41289032625209	-1.93002751665899	12.9444223913153	0.142635299759282	1.57497835944189	-6.69380775752721	9.56158471606713	-3.86838838838433	3.3041815260408	-2.29332317208034	-5.76656904041789	-5.60124795055451	4.61444789671881	-18.6924217689288	-5.19957331971223	-10.8444021175665	1.0818007272223	-5.86181370927787
67	1	6.33034641624049	2.30244062554325	1	4.13666387732993	5.51708076063949	2.60923946232665	7	1.5520837663556	4.72622689913815	1.70325821163009	4.66358206665405	4.46885361294219	1.50351677053264	2.6676470037408	6.8857037411088	7	2.93115891543346	2.77400633089949	1.33586714920014	3.29363686648382	4.77226237396545	4.43498907103545	7.15536256916545	-6.11641365346282	6.64739740073694	4.34021195572375	4.96593433315532	10.2525488239013	2.65312631815506	-7.61060018500168	3.03842649533804	-5.62681285148604	11.0340006934837	1.37258687257058	3.40624495757413	-3.89551024063507	1.196358534689	-0.203163231851945	4.50286900955083	2.43006887602784	0.373846822756036	1.80395567201563	6.91376766583408	-12.7069645140619	-7.23423809022986	-6.31407845574699	1.60290716165315	7.39088618861783
68	2.58107387440009	5.40565113401789	1	5.63393042993758	2.66292458120329	6.53509413684166	3.01438927028717	1.03044788698457	1.69031644809571	3.97925818013601	7	3.91488145884627	5.13527515851393	4.52889324619964	6.19185416085883	5.29413175459991	6.24880057035446	3.90100830519524	1	1.9609096352782	1	5.71256920573546	5.0263701253997	2.90656954188602	-5.0259891644481	0.730338663969182	9.09631804470336	0.035904332584578	10.2244955427716	-2.25293103722453	-11.5109500233462	7.44199252322739	-6.47558775302285	6.56304011056132	-0.132219382779331	9.33164726572859	-5.46600112674396	6.03955461586106	-0.535067328523375	3.94027005047603	-2.43342089608165	-0.434784774458462	-2.56074260357733	8.71261586331993	-14.6528202201319	-6.03517225848068	-9.06295595200826	2.17126839974678	-3.98882277944325
69	1.08242654919879	5.24995619621636	1.35324531317015	6.26742478089725	5.73832373717566	4.35872558020526	1.79956242334431	4.14893742595178	5.43837100576971	5.95845549324648	6.41772819443918	6.25482559830247	4.51865475944254	2.74594508114777	3.64465776980545	4.83316535816753	6.39229957236841	4.50277090777435	2.54484878403598	1.92517385850428	3.25009056846412	5.45005500343852	3.8883037504297	3.85378532695602	-6.45756315591632	-0.124107984382528	8.36120157777228	-0.564643397920207	10.3824607045336	-0.457673299719735	-12.0248472914036	7.59802595654295	-5.51883951481801	8.23099641890594	1.1750920441987	8.83423905057815	-2.56877809948894	5.72399885888124	1.8274386952472	5.737368900792	0.113981179763709	-1.66770212017793	-6.37897384466054	4.55875242112539	-18.1509592910738	-7.64543421975438	9.71721622095653	2.08454422044598	10.4694531114708
70	4.64430427657663	5.16985991034046	1.82568907991577	1.97765199382547	3.54097281872508	4.60056801156221	2.4393952716584	1.81145526261323	5.82848695205091	7	1.8466347434955	6.75001462144334	1.62445754499912	2.2319129176526	7	2.95980200533273	1.07649362072141	5.20351676518808	4.01748685038592	2.34720675113904	1.94516647314498	3.2610299341353	2.10088126085025	1.3020624610498	-5.2478441966947	4.00204018409361	5.20093042623681	4.67478574625439	1.58934931472407	3.85730584108427	-11.0593339914995	3.41157994716961	-4.00129019119314	14.4228628587454	9.29801590758245	2.30075920544298	7.41462469285502	8.72850168848949	-2.42761302559857	-0.110689694751476	0.146868999754984	-1.18795534972632	-9.17953382955295	3.52332858694632	-15.3785801012704	-10.4996517499365	4.27255002496089	6.45255771859425	3.00342942027902
71	5.75619941124896	1.72862783436825	7	6.56104785177891	4.79572780506455	2.41868070833526	1.01774199708432	6.36260388588948	3.32187920555477	2.20354124980988	3.78494124084277	4.88929770477106	6.37899387753491	5.39657983538178	3.52173534701514	6.32091894175735	6.74721920120881	4.17381951763629	4.03439938921178	2.97875726723508	1.54443690647825	4.77315602050182	3.05451313600103	2.44361971333701	-8.29328902506084	1.1991907391103	15.3494150619111	-1.33626339146095	10.69707943029	-3.15025291027515	-13.8009523116683	1.77361475478802	-0.912694830636616	13.9106910872173	0.0438254589296319	1.85321493354955	-6.29032107374938	11.0708020208227	-4.56698894537169	5.64532551775889	-2.64522030362079	-4.08775534319958	-6.05438435043516	4.98825162105225	-19.6872129366035	-6.0095957183196	-2.29397390061272	-1.09133665428666	-7.68713906801758
72	6.5332644178109	6.96149751038217	1.22758939829221	1.73698038745003	5.15273544597707	7	3.8665121295682	2.30545560501406	6.47556650029196	4.8324196348054	3.95165183970332	6.30362643806311	2.06133684548898	1.54553389664741	7	5.74262015416915	3.51184172833694	2.76706154588071	6.60321980379455	1.41981925972986	2.35958783157534	1.64930644637484	1.92131102928671	-0.45242580033277	-8.43893954828232	7.65759444810397	3.16322009328948	5.54501144270323	0.242752450858256	5.43458032035202	-12.9667786067218	5.55870316070214	-2.86572193948375	10.6389674997288	9.2171150881837	4.17212429330749	8.66926148283645	7.34179411614724	-3.14271759333597	3.28176068429816	1.02878400336294	0.845521253244785	-11.0777996072118	-0.153469261996677	0.852990801169137	0.139958481892775	-7.32526053420995	4.99584500493163	-3.81556689963607
73	2.11276155694073	1.53493687293316	1.48566640993185	5.71375682824795	1.88000563625423	1	2.37690454947999	7	6.78833433375875	4.37820497222486	1.46673726201798	5.84624228646399	6.26873001796144	2.30315593146516	5.34358644229845	7	1.34691485178621	1.07417549466977	5.5741154721499	3.40710331985973	1.70924282022782	1.24636244077161	2.90333617215239	6.05230008286897	-8.75165870716904	4.54079738289048	7.87525498377838	2.32757572264372	5.17447177529515	-1.15758408281619	-15.8938950050828	3.06870330436145	-6.57948374078651	11.0899066874751	-0.502329013788471	8.57800620019878	-3.73366133447246	-0.875027537242796	3.1621506140078	6.10912302587971	-3.57149622160692	0.622931815941571	-7.47679841538227	-1.56391118647131	-19.0458688759794	-9.34953974294848	3.7108371148101	1.60666539327031	3.24001232509044
74	1.9719506236748	4.76281051310181	2.23099778391452	1	3.61156093506757	6.13712001764996	6.13247726806729	6.18340293217476	6.69497788468551	5.9504874592445	4.67672045924255	5.64716498241538	3.90261725855883	4.37508990809382	2.49729083403224	3.30372187937892	1.60891841861214	1	3.86077194514707	2.07612762055663	4.49734724404443	4.25779326908266	2.14038507574043	6.72089842394168	-11.281955277249	-2.83095789732027	5.7897958682798	7.40984410234894	5.89377616632656	0.455229698753737	-16.7246275635872	5.95207643170251	-6.29543967501358	10.2663272409438	2.02140139594038	5.45418447270202	-4.23497771009429	4.99872873363339	-3.66541451658732	2.06692263198403	-3.11964628188764	-1.52849337191919	3.50615276342516	6.27822776576875	-9.62483577861495	-5.15805776045332	-9.73679816639476	3.89871212779327	-5.54567968380948
75	7	6.71086141861476	5.94438098264247	1	2.32239847139031	2.80920150045041	6.94478359407857	2.40984722951403	3.9123449933873	2.9198437696986	4.20712265560698	5.79848686143947	7	2.71700078602418	3.67949999571909	4.73473357795887	3.50402869086197	7	1.38766201936629	1.28626863197573	2.15700302639293	5.92242535144696	3.34943761713183	-0.379650721533948	-7.54318762251951	2.0768182629994	9.34886521769905	1.92061242058062	5.05539233938525	4.10579601162236	-10.5641847224497	5.08911450385708	-2.10323123033283	14.2228067692762	2.18516735137416	1.01269022769519	-4.74168472433121	7.6535019972435	-0.353529493189634	4.81375087253351	2.79722533186584	-3.87284571964623	-4.43382361428051	1.96088310364174	-14.3927573860678	-6.76638890640053	-8.68006273930632	2.01050498168513	-6.7991751317657
76	6.12246864680258	1.32429587285382	5.88178173787158	6.48815336715864	5.19228025569006	2.046323248699	2.49506877075235	3.71479475995996	7	6.08557738244366	3.12293524299212	6.0539417740109	4.22949014740253	1.49239341699817	1.66364527313021	6.77304338965423	3.9600766413431	1.6204207133489	6.67104414707028	2.94373094581199	1.97630271650787	3.93672522069753	2.03284853910849	1.7275384612485	-9.20467530908095	0.795156616087663	16.663190095836	1.23736824601228	10.0767300099114	-1.58731445173385	-14.5007800527069	1.09350394255076	-1.01733546801623	13.4464280278565	-1.59137174644698	1.50825223042588	-4.5218231666716	10.5471803649841	-6.63485940130302	6.87131646552481	-1.17111335975437	-2.61944390285854	-6.76253421739349	5.70498459932947	-16.0050022237929	-12.2753096737444	-5.75564685785943	-2.2867400570865	-8.15512479393718
77	1	1.4669698546444	1	4.97750369565219	1.2666645462522	4.91217953034408	4.67713317309066	6.11297477251335	5.95532973881232	4.95317741350404	1.30356233191961	5.94838693574817	4.20657505936574	2.99937679657294	6.08012624852547	7	1.13426806949328	1	5.98365116321247	4.29926749406668	3.04213804081008	3.6777981240047	2.6079711962015	5.10835046423586	-8.95451263833979	3.88904178032654	9.02756270256983	3.00413975337966	5.9320113364744	0.048925801499994	-15.5864212672572	3.54387537346035	-7.63673467018497	10.7362525269203	-0.0907739053341612	8.3202616415397	-3.78477312700313	-1.35526904851965	3.70677480582906	5.33142899947568	-3.49043394201946	0.752235775187727	-8.07294465989924	-1.29585446274715	-19.1568956200708	-7.317957396858	-8.58353270188142	1.12165410044121	10.9543239690079
78	5.51344111572998	5.09553269886342	2.67037159566877	1.0651262888691	5.46157741825018	5.95232453098576	2.96186229903233	5.10473184307471	2.79243665962315	5.00878257021845	4.70555569865151	2.98381725033901	2.52880721012025	3.93281057625065	1.42868078638519	3.87007157365525	4.64205578569731	2.2931992719099	4.76206802446185	1.6604568657977	2.90967385262821	5.18177552964463	3.03159024391685	0.317400905754989	-6.55677166598462	5.53979601327582	4.60410798793873	6.24590209732379	0.341899160157843	3.58218039149649	-11.6733532055379	3.74003498480633	-0.588013464454813	14.4642414394595	9.84219090734656	2.46970842849207	6.65213008874431	9.38077418896847	-3.13933403655477	-0.45130743847088	1.75802979231524	1.68373414341599	-9.69148542530131	4.05890173891276	5.13011268203103	-7.10489217520065	2.94381181460751	5.20951630312981	-8.46057903984581
79	4.7205354632642	5.39030944642766	5.60226841864766	2.43288703292695	6.91442839083717	5.71899455292233	5.91897613573749	4.33640735123923	3.92893833385196	3.54057279035992	3.9356343385121	4.67320180650057	5.70059267606456	2.1805693083145	6.41314258020148	2.36007581898664	3.835464134549	7	4.22784050964031	6.60898011295925	1.02039564046087	7	4.95449575568695	2.50702568553357	-10.0029689791689	0.284701150361752	10.9926522876793	5.04053195225273	4.54131837949705	-1.00392441735866	-14.8582902877204	1.53896846559986	-7.2821759617331	10.501374526749	0.959905615359361	6.21075841598626	-5.30055705044233	1.79680994870657	-3.4860615854879	2.53210002349302	-1.38626703935676	1.19012948591791	-6.73187387095897	3.6722205558459	-14.9197635432634	-14.4847294004893	-0.52233646666705	5.94169084141812	2.4820626791203
80	3.57736615938117	2.04669604986572	4.66979233734885	1	6.65306436030651	6.92540803628714	1.03536136597748	6.93468582320506	4.36626916121738	1.97026586958277	3.84885435857237	7	3.7131606721995	3.39689584147298	4.47851059032682	5.06522524948893	6.52061604525746	1.46008717989491	4.58444467865551	1.44819958953393	1	2.77522468750803	4.38755772474181	-1.1357006872527	-12.0770644421339	4.1718208723302	9.0923673308703	2.51699029211115	3.02728722682847	-5.96289829566377	-12.0485718368458	2.50458036252315	-6.62695127980967	10.6285659699116	-0.427439250601661	5.53711920870955	-4.26069123811923	0.938538811558102	0.729442767275234	4.96434169257289	-1.15290929132561	1.55129645552471	-3.58897264574836	7.51888171314276	-13.6398389697466	-3.9647015500785	-2.55630729054595	3.39639067998074	-7.45017994633017
81	4.59946158876606	4.29191726319957	5.49948382446243	2.87909599774806	4.33782900294238	2.05331229283788	1.11948214330538	5.97859878035156	4.53164086394338	6.45165404211454	5.29043596638653	6.0936485353088	1.73712666658311	1.39284388490373	7	4.46922979812951	5.56333405371306	5.24332853577752	4.58740417521482	4.12109670256373	2.28832836333006	2.3612585011359	2.56354155789062	4.43903876787235	-10.3356594411036	-0.0575570247087651	7.71319926171763	10.9046855767408	3.52580590035987	-1.44775819266078	-18.132118884615	5.85730247747761	-6.46641272419874	11.6228997241812	1.84721469077931	9.48388379907476	-5.25824041336337	0.163730212530879	-2.08523979078199	3.64654440229501	-7.61176394720818	-0.415229132773437	5.21319175973279	4.41938125351091	-10.272266012348	-3.92630098631277	1.5282981416107	1.79158595364267	2.27109656643377
82	5.72224627026917	2.27462878404062	3.41149623983294	3.47845644098842	3.1683405757442	5.85545296290751	6.48841929880991	6.66628924030845	6.62652147874388	6.17190513177159	7	5.42824822431151	1	1.8981493372954	7	6.70733317391972	1	2.2260894181498	2.47763720745483	3.6701543691347	3.68052252843851	3.47489606811176	3.06733796890861	0.928447291736186	-4.79740599765945	5.30132812315907	3.38539921700389	6.9702675240272	-0.37679061953289	5.02494852111551	-12.0531290105442	3.69407410282715	-6.62661394223852	12.8146089011703	9.7075340436272	2.57508366577802	5.41447971169442	7.31816011060313	-3.34073846648713	-1.92031993268084	0.925227406338969	-0.193869797009229	-8.6678439442365	1.0595926978275	-15.349083724875	-0.425534540019017	3.31157734105535	4.79959491341843	2.51795331950924
83	1.36457046447031	4.75472059504581	1.36504445716786	4.41480645248736	6.99289615566155	1	1	5.92374989864274	5.87101981157017	4.92970070697751	3.39604011637283	4.19206666948917	3.21001849953089	4.1558602928501	6.14748947150762	5.28861315081037	3.88516301528611	3.35881416658537	6.72252718575022	1.04312940053428	1.43478155088569	3.07101025231128	4.58733271044347	9.67674347021334	-7.99521214008915	0.544294747348467	2.01832835400189	0.88996882750979	3.85248868387221	0.887654439554119	-8.59279099044661	-0.823973289486779	-4.64060243238498	15.4336842115858	4.77194122605285	6.14788106356073	8.7177841147096	7.57239181980893	2.82068621278664	5.24707175123111	-6.12475819462601	-2.52026394997207	-6.8134979141085	8.17130936776571	-10.303460674919	-12.0183940189773	-5.53041850840294	0.563307538037778	4.57886421916249
84	1.77495446269073	3.77114425240215	3.60506560847566	4.49449621364989	1.88363419158087	6.91659300800354	6.22475443280164	2.95714680583966	6.80368193363914	7	6.46662469984009	5.3983488272173	4.77158436336614	4.75591068473521	2.02160292668501	3.28958035030139	6.12355030538628	3.73233136716098	3.39222007020804	2.15129151418101	4.9869916390301	1.75864518504142	3.45423118342835	0.910615445226786	-7.1839878851152	-1.18957146713963	4.36840283828271	2.84802144044705	6.00378728593875	0.456518942992555	-13.0962812206159	5.31465501124944	-9.06620329417145	8.49798754046423	3.53377910070119	7.75519527853212	-0.574866390032349	2.33808407999063	-1.57592196639411	5.02048405206335	-7.93646633742876	2.39173461798704	-0.286338811240961	4.98327361944415	-16.7204546538226	-7.08832123662922	-5.80713110770372	3.76125631906755	8.77474715117592
85	7	5.94799394145027	1.44791351863465	2.29520243049099	5.52210630160653	1.13052301149017	5.31821342792848	1.36000097980302	6.08776692577952	4.53989406787942	6.13043981392573	4.75691876701528	2.87176186683503	2.9501300321481	4.00606606397094	3.26760095387955	1.64940989367403	2.02768048633318	1	3.12689649091836	1.94737125310521	5.37372393308593	2.18813800631568	0.410659610457747	-9.33329968884981	7.18150010977851	5.045558994415	6.53493688488533	1.22762498017998	4.77162614531511	-13.4248540060244	4.02516039990767	-2.89055941460824	10.5620955726507	7.98534517121382	4.09524935303712	7.05383047037566	7.77815048875616	-0.955111132346138	1.43267801567742	0.00853893735679412	-0.0431146484089738	-10.5198913162913	1.19952927068526	-13.7549947923788	-1.57491246761665	3.74505219430832	3.01888047643398	5.56311088848969
86	6.88294613405242	6.87743259259013	1.09838138359611	2.95793984053809	4.85975743563395	5.35391808407496	5.49561919265851	1	5.64910603950209	6.55154685752239	5.65660382884552	5.50194151528339	3.08841787346022	2.69199931501774	6.64854654194387	7	1.6791421062352	2.4766141641586	1	1.69293909495088	2.25481816981075	5.08538424590229	5.52408715000954	-0.234220511017383	-9.53227283558346	7.04099469534966	3.73288120182296	6.71766730539613	1.13630367533014	3.81890573420481	-12.6950451264716	4.64753103668122	-2.31030568518411	9.53834615548409	8.40577471444539	5.18742482676429	7.74334998978002	7.40850774338502	-1.14711762992801	4.002507321348	0.967715622289234	-0.787512045767092	-10.3669363803907	-0.211073606109264	0.251048411924402	-0.909770422251409	-4.29174328862069	3.33566170182097	-7.20231549715109
87	5.99367964103107	3.38652721945055	5.57290384567395	6.16738909748505	2.10534114124832	1	2.56430143840232	5.21199612242946	4.00955096189086	2.78989657073655	4.01382278700037	7	3.62988096162286	1.88319963943049	4.53210590106387	6.68940471211486	2.62420824275065	2.69916395043057	7	3.72304498749494	1.37075886622688	1.7323958476849	3.57148932821857	4.23184906269709	-10.6391778888151	-0.217279707719897	15.404127778977	2.57365776564249	12.5446084920948	-0.100748385670525	-13.8377250854201	2.41176414453828	-1.06926955308605	11.5628971264513	-1.25769446102421	1.48803373990847	-8.08359771639545	9.51034921182764	-5.02035943244603	5.46953698372292	-1.68667307047856	-6.27465461838856	-5.93726550164269	0.850735757795178	-10.9628294902121	-3.54672195784528	-4.81536541897541	4.96290256712811	-8.33120785026219
88	2.12083027834058	4.52509328243442	4.15823353570996	2.78459811929726	6.66539408232307	4.69562597564688	1.93179413297749	2.66154656238933	5.9833433809022	2.89317145611678	4.07978343217913	5.69708704614458	7	3.60999029321264	4.7319441659433	3.02759677818293	4.44172371606663	2.54383355617124	6.47354157915026	5.24827864031938	3.01161108877153	5.80712662274915	2.34562913875821	0.952380696425555	-10.5065798056114	2.56635092505964	11.6561078242482	6.41052762362506	5.68246830999456	-1.97922077910579	-12.8999619320186	3.33519758299514	-8.79658134765753	10.5635542435718	1.63436099418198	9.15082287321969	-8.2381748803341	2.65364363278203	-0.641066589457664	2.52258186649792	-1.47100841335912	0.0453389879868448	-4.1792362695545	6.21950860674613	-21.778798624619	-9.55525395326125	1.28600196386253	-0.63304311622564	-9.58763516929745
89	5.04796806027088	3.28860952565182	5.80070005696432	1.08048305236603	6.76290980062979	3.68917554409993	2.23767464067709	1.3802575249174	3.99846975558416	7	5.8445767743228	7	5.73617346534603	1.77305783967827	1.3549002838649	4.84275209195856	3.4617826375971	5.18114093961711	2.43937318174099	5.55191016459659	4.05522670421282	5.60875536144237	3.72882138990741	1.76325247288844	-10.1660033480013	2.1537310392974	13.5007479133895	4.44400243199218	5.1568311356806	-1.38608099935681	-13.7410298388481	1.48717671281884	-7.77428802549658	9.06361344509928	1.92983916943353	8.42461744938351	-5.30567620570729	3.62795167974501	-3.38367264654439	3.09905519568189	-3.07865510352562	-0.216587936216164	-8.00654999478864	0.143954180948663	-11.171722422015	-0.159855269992444	-4.0385930501027	-3.33159534085172	-6.99850644083521
90	5.9670374070172	2.63266042037266	3.64441696368386	4.75930579709182	5.97202605895209	3.69311693579631	6.20875288445154	6.26190171970177	6.29638123112306	6.92615588254544	5.60792650609364	5.95819248097594	4.48644776972264	1.18489337352599	4.02864105585555	4.05536231908803	6.53299992457635	3.88822932891112	2.24274348688429	1	2.44317743655148	6.03049897787038	1	2.73212139147024	-12.6209358245058	-1.74736745784543	6.4981179403085	-0.0607356554259972	9.06121181076299	1.17260688554062	-13.2331146450958	5.55414808819023	-7.97618735300515	9.15512205546053	1.63782038056776	8.7024324194261	0.192918382108539	0.929376251534187	0.091612063304653	-2.44759353653513	-2.6759315755292	2.41789125792033	2.7552003135884	2.8608318019994	-16.6197025640517	-3.05341975587147	8.8472619888468	2.72049727843206	9.70253263567054
91	4.65972386916319	2.47074006907702	2.64106163168239	4.31162062425552	4.10209401520096	3.71479858543485	3.80816898125992	4.38256849189606	7	5.16180939033509	7	3.25069079123354	1	2.16040112106552	7	6.56209880678873	1.54572775070318	5.33933973230883	4.29406130235532	5.1074851293632	3.77804462841817	5.16222848299275	4.08935962701432	1.59138060591034	-5.2990448067193	5.40888275833351	3.37635191425464	7.0468555862398	-0.990288915774557	4.17271035354577	-12.854596561367	4.24092050816975	-6.08653191999474	12.2942795581636	9.18940182879851	3.03412442643906	5.10136388254148	8.24520503294534	-3.32154387217229	-1.15970775583147	1.41837318637291	-0.0200150530768603	-9.34442228445198	2.93534236264847	-14.9263316809461	-0.857638733860713	4.106131558579	4.79593947019269	-6.3539007692189
92	2.14867227279348	3.73888367905417	1.93432920308178	1.4260896196345	3.56559488002543	6.20489691011773	1.58021157688802	2.89057131621365	5.19119532936733	4.50356247409773	5.37647862144412	5.82761129400832	6.07357588534022	1	1.02113171080273	3.67555485357759	2.81371274703485	4.53723253654532	3.90756016321851	1	2.6307244607598	6.3073795028856	1.73634915336046	5.43934016715275	-13.3148352684418	0.0778560907592735	7.62679741092372	6.81417149257801	1.69966350747321	-2.04432621963376	-17.5088636107565	2.43762093532355	-5.39369109025612	11.9374846238747	3.50185939941292	6.08888449989674	-4.26562626181925	2.50347288171246	-7.00859848866343	2.3303109400876	-4.0638446651847	-2.80079226963389	2.88467254315634	4.85388295545659	-15.0735820665634	-3.17208132721227	-4.78566899277525	-0.0883009579913449	3.19330964189247
93	4.71387351798026	4.1427677358121	1.65403944315592	2.42963853490199	5.02141630551476	7	1	4.81735954969158	2.25309712129402	4.32987516754201	1.08618075188577	4.69256025836895	3.41909980443825	4.21353857705198	1.8269792968138	4.58696500212569	3.31165043280455	2.6573719684327	2.46816665693026	1	2.61654453685369	6.36530367154285	4.09208032717662	0.732764521036413	-6.68985895915678	5.66469207948393	5.0414294477722	7.04615442658363	0.226282603169258	3.92149693888368	-11.335732334827	3.94136102756165	-1.70222384427407	13.5957070821914	9.46237649556866	2.77754432715078	6.1631344159555	9.36196026282246	-2.13732910333179	-0.200807510725547	1.05896908277162	1.17068644390857	-9.3029779339815	5.75777905702589	-14.7165945281243	3.52515027533827	-2.18761279595259	3.27281805823338	-9.32151487854783
94	1	1.34794965938571	1.71389516203832	5.78174659513823	1	1	1	3.75513060789287	5.52476675483206	5.83728938916453	4.99324290984918	6.98669445437997	4.23417616642742	4.48855796369295	1.75653959883003	4.892354657175	1	2.89909708795967	1	4.50439756375899	3.73291970914897	6.12983144348682	3.2139254495164	5.16468413073452	-9.14958685116687	3.93745249115277	8.44245602568597	2.8843690177834	5.89416713904733	-2.09703036905333	-14.9388569984159	2.08920347898231	-5.98609613316983	10.830688023351	0.194425041637343	7.13069865480883	-2.13900083302158	-0.87275817224897	2.18893201224733	4.22632667808295	-4.78089784789175	1.9684831315266	-8.05327973638934	0.285057485446653	-14.9651748474263	-13.239774877198	6.26441712617002	2.216245843884	-5.64908002261417
95	3.02655355152946	1	3.88184255818498	1.06269420014137	5.88734917591513	5.18699949977684	1.50930317933729	7	4.49064786946323	6.2741834586212	4.4912025476884	7	3.41540269095691	3.28057522766237	5.06173960718302	4.97622123928112	6.57863670325743	1.39621291205128	3.44605016121329	1.33181811443411	3.81930961205463	2.40366918176688	5.94747022891957	-2.39185352629269	-11.2399598007264	4.30212437142052	8.68469110083257	2.72857287715393	2.27821549681783	-6.22953141324485	-11.6359967461781	2.77451451810636	-6.58440847314597	9.32759814891863	-0.647568708882815	5.2551639761741	-3.69545588255932	0.727750188453005	-0.189309677087076	4.51177573415409	-0.903613487881674	2.99533447812113	-4.3936370537139	4.97480029396942	-13.3241124109728	-5.01099287027346	-1.81668892458339	2.61408431156819	-7.15321108179089
96	4.66048786053809	4.20103465866095	1.74318488956012	5.05375596867153	5.77138681145177	6.30888830863153	4.6168936537651	4.29590918065256	5.10669533265142	2.29119306973768	3.22292100874956	5.98440699021325	6.92292014754812	1.317798751385	6.23077585202563	2.31255220144454	1	3.19679875339156	2.22757545256877	3.3799588009406	4.39798582317005	6.32747488462631	1.85059413145495	9.7693473147078	-6.1655530801088	-2.38084675209429	2.04135934209678	-0.795707504831399	4.98359552161761	-0.00253391545911391	-9.52718740214696	-0.287438969225134	-1.58732148480554	15.0893911506062	4.51893020136381	5.55080091963431	6.11082056535625	6.96230077039137	3.3610565313792	5.74314130288926	-5.9030881354809	-4.1976315963799	-6.92415621731762	3.21781674404148	-12.548575973214	-6.1643396142985	-7.71780696119233	3.02560340942627	4.17604274241156
97	1.77830880199667	2.80417336138903	2.10390272894977	2.41163504379499	2.50231603374437	6.32468157842013	1.55861818744439	2.0991508173432	2.55910289397787	5.11434873381368	3.31128358763535	5.63446070795977	5.10870436283497	1.5594999343303	5.19797281482693	4.64339673976298	2.60936049163544	4.09610071387593	3.76255728834946	2.8206330451637	2.66891081906482	5.9740496224854	1.90607643771436	6.29772685695126	-13.6746406699981	0.20395725293123	7.33684958354034	6.82917121601611	1.81533671599999	-1.20719758319554	-17.8902751621052	2.25700318542771	-6.8002952729198	11.2984842875413	4.03334057504434	6.23288903547017	-4.61227594599967	1.89224354557856	-6.67354655456106	1.99793224357332	-2.34233597361986	-1.78729132546982	3.73923169373772	1.78025361289096	-0.873591203993315	-3.53112433581503	-4.23364707455942	1.21006784689733	4.79797226507616
98	1.75645892688741	4.33962094639892	1.17498021949369	4.34434907823956	6.94531046340529	1.82962281496889	1.52383437547334	5.83073757158805	5.11529317543259	5.75336120340216	2.98181871279006	4.25504637164357	3.96818789343878	4.10640687677345	5.35191016943407	3.904772331639	2.59166462225342	2.76685887992617	7	3.56905763707489	3.08854585752645	2.91194606699899	4.54455924524993	9.37746836380683	-7.78423722515726	0.333770676991977	2.09373767137405	-0.145210306118434	3.81110493931544	0.668860267617885	-9.11641874286212	-0.713204296728571	-4.73842762191972	15.9822682505615	5.13639810466567	5.69050792900624	8.81618245363932	7.06288212305908	3.69894987941682	5.16796785005496	-5.87747384132416	-3.61015753343764	-6.69091180047474	7.61086810795805	-10.4691208681803	-10.7024835664882	-6.33908823852197	1.4469799525671	4.25662368238556
99	4.7550045412471	4.77640044579921	1.59493178912989	1	3.18389178737917	3.79308295978302	4.14487955184046	5.78209390451141	5.91831971079722	6.93179351459391	2.01184352556086	5.62125805367513	1.84180721773101	1.80588044625824	6.54234771660756	3.700023660317	1.93518651050637	4.71288287956913	4.75347529569627	4.77395209263244	1.88262035464098	3.65315377531989	1.81359976310153	1.73712901763417	-5.72221474976409	3.70903194559736	5.58968569205545	5.45304202371256	2.31928619032215	3.91954707493826	-11.286811488798	2.56422113492867	-3.22891338526697	13.5693106784008	8.28247110418036	2.24435386361262	7.27416259178735	8.60679948597346	-1.95911967430951	-1.44692470685037	0.569219980423313	0.24717929125636	-8.68352968798205	8.13119898889267	-16.4860058145885	-11.480471967021	-2.21945774606456	4.31814852320687	2.58479544783752
100	5.44446119365514	1.78367021475564	3.5419588103515	5.65180290297308	1.87223840343478	4.86993046887099	1	3.54693160738179	3.83680681402578	5.96960152716344	7	6.29956794428183	3.03212957413427	2.42516413352036	1.04935835587487	3.80014722374997	7	3.76606453561399	5.80909628732663	1	1.73802215304449	4.44957630931457	3.77694299824807	5.10168784950175	10.549693029467	-15.9218299164263	26.9161935071001	1.69995699387448	2.7007898796097	0.37004106436015	-0.110081406770251	3.62633477806417	10.2726524310405	3.94891445020716	7.96942275834451	4.24060819627508	-10.0353651145279	-2.31347398834201	-3.17633482287861	5.72177800676731	10.5967488989441	-1.32423348431191	-4.47679362526273	5.00800319188638	-11.5054749962552	-10.9276285483401	-7.39847695271847	0.959824971682665	-7.69425639870444
101	6.3145709394093	1	3.15146165072795	6.15752142869796	1	4.02582401203795	3.90828330734058	4.53756895624106	4.19011015184785	3.86228045399086	4.53182605033452	6.41277741976767	3.50424361945984	2.27056599936357	1	3.82774959740993	3.33917664941319	3.06193623698508	7	1.55027996297774	1.36485796577531	5.33332945166172	1.23969133137843	4.42143494294652	10.0445658662568	-17.2463891547057	27.0518918355326	0.954661973497921	2.87439348293335	-3.05550471571431	0.286068041292917	5.78853581264024	11.2347926193552	4.32891988406565	7.32769755915345	4.85190328506251	-9.15336318429889	-3.22550695046711	-1.84133917519955	6.35605749432883	8.52199450858478	-2.44285985803771	-4.82489445590577	2.93741963981846	3.79595321024897	-7.71587058363185	-0.770071692400309	0.189616233821257	-10.2556306018838
102	5.63308998478245	1	3.93838638176561	4.60751728606808	2.92263822676186	5.13156924474334	1.69642212998972	5.82450284872181	4.13307650161579	6.95990378488658	7	5.70414578704153	2.91447977843878	3.05154918004117	1	3.48708339563326	6.80467174050955	3.87697465014364	4.27967811377339	3.17140518470363	3.06296315624052	3.82492002009652	3.19674866259577	5.48665999110366	10.571520763939	-16.2210338004294	27.2500913410169	1.5041930046691	2.4160329067688	1.18891348717862	-0.577932366882033	3.67304287299907	11.717240314581	2.89684488851646	7.93366796743465	4.82025347266939	-9.32922262455013	-3.37084352359316	-2.9458592045085	6.47357366373734	9.61725561546134	-2.14762969329786	-5.06627722083006	6.50007653660946	-11.9239635537868	-10.7329730030506	-5.10229464040371	1.83022455426066	-7.80533768707155
103	1	2.47252797283723	5.91622458291324	5.42438639953649	7	1.83483601294136	1	1.36039396163205	5.96418332159705	6.61523157964635	4.96710854295356	5.70566925308857	4.1142171359137	1	4.32000086474938	3.39723047267921	4.65555203127004	6.15119240217592	4.82641800756181	2.51306194723017	3.53581983346733	6.64335490637737	1.85662393280068	3.39570599841593	11.1992623432836	-21.5173881295043	25.0303035579936	8.56718060266502	-2.56826014169519	-2.93882661997407	9.97074512769464	-0.62814923967805	12.3969465098621	-0.283718537735195	-4.67014082672931	4.77285515244366	-0.293612504638803	2.00376722419084	-5.03842479361478	4.8934234359886	4.91503667593783	-0.526862246767839	-2.80108647203403	4.65026407129784	-14.4397218645215	-5.2776120273954	-4.38913325841072	0.665953587429232	5.65168783563698
104	6.6073658625072	1.04558490364902	4.76670391151757	5.74824010767043	5.48375346881056	5.1024184253257	3.89878976442789	2.56245613073467	1.4727578181902	6.07455285746998	3.01668848499389	7	3.49634612709969	3.53465135558467	4.5274091505976	5.77481229080027	5.96374071513455	1.2963902481603	5.89424437017772	2.69694468906979	3.5642511115319	5.42546420340266	5.01359015508338	-0.599144910649107	8.09162954157625	-11.0717727485596	19.9675699929685	5.61240483555946	1.52726266931486	-2.21558544945812	3.30949245723869	4.14054262179497	16.6012109941761	5.33858710994967	0.987944809161013	6.8100503841889	-1.17595190457669	3.33777111193159	-6.81571975016278	1.46937563512576	6.94335259149923	-8.97817399531091	-2.92807754652356	6.52858292653449	-16.2264287848202	-6.71751697839047	-4.71573176254543	3.02133789861579	2.45041081470869
105	2.06070286427455	2.51936527094528	4.69443690731679	4.94395044460655	6.02409107337883	4.36559582211243	5.10314935898139	3.37995192329071	5.48696250947204	7	7	6.63085356062978	4.72766214640341	5.61508701600876	3.36980601612412	6.12598954393495	1.19449102064292	7	2.02661926088189	1	1.54102779921049	5.18264121045644	2.19148539557923	3.58963489185546	11.0550335252643	-20.5829144375614	23.2573850485092	8.34093354286315	-0.33491632701874	-2.52254151205162	9.16382070383371	-0.837537620530917	12.8076883887811	-0.294402375658364	-3.50308129283743	3.58769986960253	-1.92318453750838	-2.24439098900115	-3.57304250109883	3.51439331662932	6.78001666442869	-1.54663930473514	-2.32623707529833	6.72744537964898	-12.1250408178823	-8.45672050994193	-4.36343084351988	3.5406436447212	13.99097813072
106	2.46346415490325	1	6.01197428036035	6.31110523174298	4.47632944531256	1.68535867713732	1	6.63179986947273	6.30845837832075	6.35506009507415	5.05810020778828	4.46383628615515	6.47682356858977	2.47051540143184	4.25907526042907	6.43251411085263	6.49933981305085	2.11519334819901	2.69322753949716	3.47552877410234	1.07389952712634	6.17646194692074	3.4171706164364	8.26903734890862	10.639674096158	-15.0334552685464	25.0777153344256	7.26554549600038	-0.373304661944499	0.0791487195475283	10.1909519379292	2.78455834363105	15.2038031739605	-4.82575986757822	-4.17254955973573	4.30454503222214	-2.18092080577072	1.42897264485556	-6.34604493716476	2.86668652530923	6.28465249927982	-2.23618709147513	-1.89855276020502	-0.46671142046736	4.65377661846764	-13.2677959799888	-6.18274882086491	1.36398752339099	10.8241198506667
107	3.4296700593093	3.71038477105363	7	6.46068720116643	5.0743630567803	4.22314255497062	6.23964502190058	2.96738162679783	2.22136142419203	5.00190245639495	5.03906454915284	5.43690112717095	1.24720756870753	1.85048656812647	2.95772951813282	4.23967027096349	4.47614722652262	6.497571069498	4.07459099773344	4.75375420915868	1.37134362923764	7	3.99473499110043	4.80102048204768	11.6386974055515	-18.9908164262713	22.2563676425147	7.60059748184958	-2.62933806834069	0.226344116356093	10.8076817799914	2.63447593509275	13.8285296716095	-2.31816593217325	-3.79084711269041	2.58473638672518	1.99266643630473	1.28185743427011	-5.66125195449527	2.21000910868702	9.28422449582867	-2.91853412115444	-2.90676583333852	5.65524879003736	-21.4313993737991	-6.92346631258341	-5.43603747225792	5.85622643811964	11.6315078586882
108	2.11695719926736	2.60769772061731	2.26796688318636	2.6442673603961	1	6.83488736354598	1.17197218520002	2.6153659463582	7	6.80574934712783	5.75596987667547	5.22386801891231	3.48753182676545	2.63529035033484	6.6906174775216	5.85965707740279	3.19383713894597	7	5.0032385757137	2.05747609776825	1.80717629259875	5.65505218904412	3.56268493047785	2.15446120935231	10.5622480500864	-18.2658595648551	26.165893882395	2.00056866200426	1.42067517878791	-5.24919596087783	-0.282304661698982	4.67159672250146	8.0737434258377	3.69832645378111	7.1221932613692	3.51623677470812	-9.86175839204116	-1.71189034882248	-2.30030647853688	1.26297349563393	9.00141841953575	-0.828455034509638	-5.85749325140043	4.093008402608	-16.1147546700071	-5.93051842891456	-3.80856445614164	1.19114713749215	4.98072531077567
109	7	3.04864282355593	3.08739834691504	5.69527579375077	3.2112958356999	6.6061746557792	5.43890177400119	6.98851495336732	5.4698829669194	5.72305006905956	3.91830901771393	6.23407434914803	3.93244771309264	2.93689792379312	5.80414531353529	3.87126065397265	1	5.63589592057998	5.46299766772492	1	1.029841813038	6.20472545357823	3.03719147082702	0.591114618355473	5.3725999788909	-16.0112101729343	24.8465371456597	3.40603653534505	-6.28467372849546	-0.276523782080433	4.94855008248593	3.9110575480225	17.2093725261841	0.576717384349797	2.52684912020569	2.17330437528346	-4.29217387528363	1.15476652114932	-4.67486297504486	5.3559646880486	7.80033653464302	-5.09514176389962	-2.14200482764694	4.23490557376813	-5.95453783388109	-8.03247319280251	1.49118100582071	5.22043394683823	4.57892060854586
110	6.29400814994332	6.53057632140489	2.52519597085791	3.58413794552834	3.17262645163691	1.48352919625284	2.06940630112615	5.89698177585495	6.40876396009287	4.01032805557554	7	4.20693892830718	6.99421044494022	2.60207372520338	5.65417296622613	3.46359235797454	6.8879573038159	6.49830296234711	4.79362817036529	4.40623291111334	1.63186547709149	6.59158718112999	6.26942339644997	4.27396895519851	-1.16018418674998	-3.55333275891345	9.52989465498762	5.48443488315817	3.83294490702993	13.6410668010083	-0.588083516430754	-0.062076253478858	6.09688050101836	-4.94099007931558	6.26426926969416	4.39754745507892	2.47773615145969	2.12591645965078	1.73551637065431	4.01734522791045	3.11875385313018	-6.48154225605239	-11.4105530042993	2.57204816171862	7.03866219643869	3.61392641699641	-7.92241784281876	2.62759378571177	10.8545909010451
111	5.83844210287597	1.46430016386711	3.26949830063124	4.32898280504541	1	5.52758463614137	2.42350411828286	4.57028285835809	4.14560006977635	5.28226989861494	6.22890147988022	4.98865571413323	3.83800402284873	1.37021699194922	1.4474875568289	4.29380979088671	7	2.18446069945773	5.43854370460014	1.2291518151418	2.16783916729636	4.03267184022898	3.19878185843097	4.74397384976888	10.8354936720101	-16.0433314040005	27.2471656255343	1.04258872408294	1.3787305415404	-1.20300037261036	1.33808094947029	4.18543703080945	9.76806609741028	2.29616443592213	6.431028490061	5.14761084205241	-8.39728703258277	-2.13216988256252	-2.87975674362829	5.14300088958647	10.7859252309316	-1.5581207358825	-4.44899064114377	4.34491075655153	-18.2453700791912	-9.30738194002836	-5.76870949837337	0.922851006866044	-8.53482387541588
112	4.46849712134846	4.28882099014265	2.20420861701212	3.27698739065245	1.4115385262686	2.15278777733964	1.74936400156072	3.58357031913707	6.50265058018178	7	3.96116374128538	6.46126252748246	5.26557264268558	1	6.59650831890216	3.13468909576568	1.01838670108762	5.4232499541533	3.31883194190122	1.1194669681755	1.01763982780928	6.82282102985022	1.16263358279942	4.02797401272407	8.2857841833438	-18.1475576131114	26.135152638136	2.79251863356724	0.513174198673874	-3.75420604953237	0.276330844755197	4.52883330870646	9.06544986627798	3.5171394941353	6.29961668117745	2.38901847283524	-9.87255529898276	-2.47346813749922	-2.88390432424731	3.14258357607737	9.81070275071084	-0.893548350230086	-4.28091400332104	3.35825630608419	-13.4090750745663	-5.67772654777987	-1.9662927989781	3.87667828768514	3.79269273855725
113	2.93557990726851	3.24291306987377	6.40928002669469	6.75856007748884	4.74845662941562	2.49832862175792	5.43606843435694	2.25768851880475	4.27626198764967	5.18860969885046	3.38586004770265	5.91777014645738	4.07436895498563	2.62360567891378	4.09324132576626	4.12492189110018	6.03054444636079	2.29941229479881	2.05767670999204	4.8153949543741	1	7	1.44683678706717	4.88850482221192	12.3805802517803	-18.1773714332337	22.1981823322861	7.60648296517087	-1.68531800358916	0.817853491067506	10.5379679357835	2.54668239043274	12.9441821781292	-1.39871684633484	-3.30879403239804	2.67795922711796	2.33625084817803	0.18621580499338	-6.67685798311486	2.13904369354685	9.58051829346561	-2.03432386472576	-3.45448373746159	3.86651262714792	-21.8362408187056	0.667373443076687	-4.01717855349022	2.86622704545221	-4.79229781573901
114	1	3.32078730711885	3.50831864725536	3.28496047042784	1.72449101062072	4.39951274265996	5.35409321482762	1.05042375128455	6.7451558811358	5.05184536447582	4.93284710800174	7	4.87497926450503	3.59914924953035	6.63395084654695	5.28429803424895	6.78148316784432	1.9743793756959	5.04678890590489	4.26842831464686	2.3301479549715	7	5.88231997598314	9.08649509716322	11.032308588974	-11.7232020015091	18.456357073992	-0.345568845793125	-2.83594978928016	1.51266175044057	6.1830683616829	3.35165678711105	7.95038932885366	3.63073697972104	6.05912727312447	3.2938195939888	-11.9412470916125	4.13029424374514	-4.61562468170089	2.15479633887999	7.37333636902233	-1.73017515383671	-6.11156816179411	1.82386806854555	-13.4559044783377	-5.15054431279326	-8.38872084926971	3.49721620868952	-5.47383218632447
115	1.68790363882101	3.43305925961539	3.17089115568775	1.86725656690411	1.0120927750958	7	1	3.33031894710194	6.75228869944995	6.26318054215116	3.07824346572534	6.32355959334395	3.91579364021193	3.73006116919009	6.05872576187927	1.99119843433219	2.56640553861057	6.07080761156287	4.31342922198206	3.09771388138613	3.10066939153762	6.02520154202338	2.54811952827647	2.42696262743511	11.4768201579988	-18.0432654166674	25.2479712946871	2.50088783400707	1.345811584563	-4.02584575488069	0.182421805636601	4.06126475861439	8.54531452047615	3.66410871108552	6.91031623086515	4.20148911690548	-10.3808671034828	-1.67512003064604	-2.82365148190386	2.20673909277625	9.02156669553967	-0.416002830093842	-4.97659394280293	4.06207389122674	-16.5644909756073	-6.50652580916005	-3.40172957037744	1.57217065196403	4.2538738031116
116	4.25770536316942	1	6.36786092267446	5.38601636775772	5.69685210209822	2.08898606442234	1	2.58754617090924	6.41491636845184	4.25386698507143	2.94587644332688	6.30851822217924	5.19298434307646	1.77851997820915	3.8859753594976	2.82861184380975	5.93661802659087	3.65111792073207	6.481441767489	5.32510485404641	1.59092872890592	6.83017849133817	4.29909751606197	-0.366382168087813	7.37844725923988	-13.7761930127813	22.6114119596933	4.5819802243617	-0.156668953709001	-2.87900063119738	1.78683154624432	4.87936948977099	15.3303753752579	5.08651153809282	1.73421479466021	6.98346534273583	-2.35508166968836	2.33176367805506	-5.97439574514869	5.44279769007741	6.57482629991401	-7.77078466930401	-1.87797481094591	2.02059295501211	-17.791602448613	-7.42474987800968	-2.33235169090877	2.74002929683777	1.21435627524505
117	7	4.3232750089061	5.31095771479766	4.09545971236233	2.54463159167191	4.76080660361058	1.31463154474047	7	3.94932600392613	5.06792328322598	5.66168831443852	5.91392838897742	3.63286632306172	3.95951205466655	1.35275694302383	5.37548705827811	1.86648044785789	7	5.76574539470862	4.29438525342231	2.57593659147258	3.50504400168127	1	2.28254185556553	-5.80596623261469	-8.79452698204396	7.83719807854346	3.92442749629724	1.81341036744959	6.10821499198593	3.5886719485098	-0.51469493725372	3.61473183296568	1.52955879092438	5.31082223949689	4.17768689838682	-2.19700391312055	0.379670892482322	3.96613895883874	8.42652351048856	11.9085231147366	-3.62009443783076	-10.8328703210225	3.60448383768182	-0.890721826489236	-8.12804602072354	-15.6912343322707	4.71006512642044	3.51099781141367
118	2.51626407187124	3.47973684538745	4.17135926141819	3.87125756974102	2.11420452241007	1	3.38534598403299	6.45384234108276	3.55069738798564	4.22508863724686	4.64434299852031	5.06266907510822	2.02966556625264	4.40669834198016	3.74686608351104	7	5.23327743768073	4.53651479292804	4.26330515352074	5.49923813264916	2.53983560002841	3.71444015824512	3.17179441489529	4.80560001538674	9.0878381852525	-9.12344191734946	15.7327078233364	2.86847028727608	-1.81918154251319	-2.79951764609205	4.56046924281061	6.12150848363716	8.5113166238214	0.101237317065455	4.79032617532093	2.59988037997054	-9.90565630410112	1.8741825469003	-3.54004519918473	4.32317989875023	6.34013480854277	-1.64549674692845	-4.01309770802589	4.36701254175595	-7.10480275066188	-5.23724021753293	-4.72922226563923	2.17075025332925	-9.58677149369014
119	2.86764453808054	2.79150731504753	2.91645070045612	3.42516703246047	1.22929736302963	7	1	1.92688820109587	7	6.70112133979787	2.64645345853217	4.92410526443886	4.20631203582635	4.20693879807814	7	2.09452607837369	2.93429189856427	7	4.45137398228238	3.55789081154561	2.67243576505901	6.46228879401576	2.35782997345291	3.23590003827154	10.2353862464127	-18.2399314772112	25.9162392070072	2.86184641333651	1.2709188518469	-4.92475866249953	0.598420985313839	3.76796577824954	8.84982155812391	3.27897023473813	6.80674561550906	4.65044246134782	-11.4085106272463	-2.08980515868631	-4.14459556073926	1.36284200863743	8.67688615302722	-1.40916859416777	-4.61697136170549	1.79120463870029	-17.0501012680767	-7.89507833116199	-4.16320630185504	0.615930699164279	3.55600969838265
120	2.94618978429619	1	4.59443593520185	6.58685610917592	1.8945962998644	3.84852808610708	1.80007658902521	5.11311578338314	3.36670542805866	6.62346917499204	2.39175184565915	4.00491950725576	2.04060539221238	1.43337029164173	1.57518459069817	4.42307362717041	4.93247392508223	5.20390030210161	4.33292851483247	2.46505846364874	2.36411024417048	3.82827663019133	4.94359202325951	4.52804863072331	13.0615724996428	-12.2922815425961	16.1873301533622	2.46940710485631	-0.219277943629393	0.21933315721329	4.02633333262404	4.87393202799532	4.74136010368343	-1.3617438299404	9.82256414120275	6.0274737443672	-10.1966506988314	-0.700546902531894	-4.21111153911266	4.38386876635408	11.8314640380344	0.477947888982528	-8.09514666546669	-0.666408334432731	-14.364326783261	-8.92042253151637	-2.46481873349183	-0.399542037777043	-0.231149682434104
121	4.9068408546467	1	3.13435958684541	4.8530466884426	1	2.19345600547564	1.85154319232496	4.05089348039055	3.12405505170934	5.75725486851092	3.51422023575653	4.80743398812944	7	2.20886976036779	3.44485701431416	4.306031388616	4.10293146152757	2.85171822919405	5.7208072350658	3.22584696901455	2.34778497423764	5.90637994339791	1	5.17471255354646	9.02913983826936	-14.8646690399868	26.4912637352884	0.821608704398597	2.62634332421195	-0.694145381425584	-0.870135983289698	4.96287517139288	11.5555901720926	1.59339486195778	6.23748753842544	5.59877620553266	-9.04185040737194	-3.45896060917981	-3.00001868488938	4.29911776384827	8.6783309424671	-1.24787249552517	-1.80928186125557	4.02086660402705	-16.7834633249989	-10.4337707095566	-7.12780018159636	-0.980121581108807	-6.82866882796823
122	5.96554171394269	1.34570436499664	2.41770862816025	6.43903313144001	5.85165235216886	3.379087806083	1.17870125998728	3.78604023712901	6.24809140210198	5.74091029397693	6.88989072273984	6.62107608140477	2.53647583632594	1.83620611719931	2.3504333507162	6.11684558942916	1.96829981232153	6.7250620953086	2.95246156891196	4.17156177445129	1.55947920366206	3.51170276371054	5.81479590658133	2.31378188925943	6.60683095049377	-16.8112865525113	24.4533623386984	4.03844770582072	-7.92133634134389	1.1549773711634	5.09239411424837	5.38144110993795	16.1293701320043	0.181459728980543	4.52619718688314	1.40058890023601	-4.81683463203195	4.07057215066268	-5.39670149979506	4.94977564696312	8.8917548109703	-5.73707238195581	-1.98598703175566	4.06176032461116	-11.9484650320583	-7.87744308221461	-8.9797171187306	0.125641078618416	4.93835769752569
123	1.04051357047819	2.63238707095543	2.02241398430445	5.78132322242066	1.54781817367287	2.83288892960558	2.94156157515769	5.05694349010991	6.18010599979002	4.02844720637538	6.63601170702917	7	3.45439277449574	2.79651722822052	4.86080415323477	7	3.3881931953645	3.22709156199966	4.63383801559623	2.48346538160644	1.05492526295359	7	4.28285209728081	9.33623444896539	10.762206652027	-14.7565792085512	15.9622594384307	2.04635742678041	-0.834402018648995	-0.135243419304922	4.37025541000617	3.37889382471696	5.95534515827393	2.50795343277367	4.87934838808877	5.23529307162645	-10.5049477062381	0.861940309757612	-3.04697055703002	2.797144407703	6.72863112352578	-0.000144516541195072	-9.42758087757942	3.00495105774021	7.31499051487058	-1.31350842515527	-8.58737478253457	0.731875305084533	-4.06783573961535
124	6.91842705219421	7	2.82875250226961	3.81777546042377	2.88191562111279	2.40634967652436	1.91354864071497	4.94310828621693	6.73949930279942	4.61394834540027	7	3.61613529711659	6.43565027622695	2.32182308930903	1.11589210621419	3.52549640249947	5.40819651818132	6.81385325379697	3.99548242490992	5.35805583782268	1.0020245513573	4.88595182000513	3.73305964779652	3.86047695657252	-0.713329351138079	-3.43993577122309	8.03177244879547	5.06929695453064	3.58717019288693	13.1338009264475	-0.741898844649982	0.655542897274504	5.38512171892472	-5.05608942114676	5.55590471361585	3.85400465321477	3.64333447963957	1.75383150532287	1.436437894785	4.71615300947609	3.90964803385647	-7.10124564809911	-10.5032471854461	3.38889241781206	7.28527404230415	-10.390944115055	-7.97906228035082	3.3551478340899	-3.69888078713718
125	2.83652308177628	5.85939382530548	3.4855157084743	6.34678043619071	2.27682057747767	3.01794126499306	1	5.4887103341089	7	5.90090565540509	6.55758221855382	6.03407190901239	3.7102972438224	1.07199672415005	1.09826299078802	3.41138326436923	3.49450544041825	1.55862086914971	5.57563247501455	2.47303849983201	1.5006948736964	2.67711708038169	3.7682901644493	6.8687807866697	10.0215676142343	-8.71597505638089	15.6527349647013	2.68408061090662	-2.7145056096702	-1.88517687175687	5.04169990239572	4.29806481283875	8.84486717803457	3.23492249858373	1.65333509829061	2.73053979125478	-11.1581607292967	2.909466572167	-4.19547604212313	4.13709639187481	8.25981826438532	2.71920494013566	-3.92765211617466	2.41362801613802	-15.274935317717	-0.4194992720258	-3.34820093604651	3.40213596962692	2.9198866239314
126	3.94581353596413	3.67243002220328	6.18388719972811	5.9792698220836	6.96875688132744	4.98953324989228	1.42836696709347	5.56363584116949	6.33471308921536	5.62132868800244	3.37985135692261	1.85370369532843	4.30812642575963	4.2037211039657	6.97834271667795	2.5942789214961	6.07094942127294	5.12261351578067	5.95592947951051	3.06000896214339	2.28264044656557	4.73021960001677	4.18572456783412	3.93508569832047	9.67821171664923	-20.1433922109152	23.4932074662387	7.88908617016164	-0.0501938031808615	-2.19573538904316	9.41260320460299	0.930791620059391	12.1054926586676	-3.44209330355317	-3.06906629329385	4.14090171453726	-1.25300634980302	0.983623213241638	-5.49157403276867	5.09733082944633	7.11567068640152	-1.71303805156802	-2.61224497984249	3.21262414127384	-5.65841644614056	-10.0363865471926	-0.678953391857775	4.24689825579036	-3.52253242812216
127	2.68777285619948	1.15399431158631	5.38735166845865	6.69080942466289	5.46108443015756	1.76713931316249	1.78451559467506	6.5298428668027	5.80414258810719	6.29685043502569	5.07040222610546	6.11233459509421	7	1	2.2614392763784	7	6.18384384009328	1.75334881426263	4.91607159349813	3.25052057484956	1.02850596588706	6.20889590196363	3.05656532277518	6.58512730331174	9.21759926891686	-15.9446117587795	24.5688739168987	7.52970028945102	-1.1434565407539	-0.444164341460287	8.82831601494111	2.94803220002655	14.8977645476771	-5.23493707354392	-5.29997320944597	3.2892161868338	-1.66872723308574	2.66785911215139	-6.21474197751229	2.09968267907982	7.32715321746865	-2.09230653422027	-2.49991272086282	0.052335552307596	3.83769860555116	-13.6440445563656	-4.68982717822664	2.74689863188837	11.7963607240343
128	5.81421117262933	1.32543435419114	2.62402171946687	6.20375975864934	1	3.0058367668873	2.33664084331487	4.41162270198248	6.15462199120682	4.64328758763866	4.27550570699576	3.49288459820561	7	1.60523396236962	6.82352607356103	4.94704443756027	3.61403136324837	3.34956170283274	5.55200018461163	1	1.95403579167176	5.33605772151882	2.81981475571111	4.98620970739333	10.5264445350613	-16.3641269081027	25.5579887592937	0.834507637663818	1.57570014142583	-2.76145532799307	0.146602010040832	6.14231036842374	10.7671042614505	4.0881717964573	6.57836336709108	3.6716324680213	-9.21675352762242	-2.56811960917923	-1.17258046096705	4.91283113779199	8.46877066402914	-1.84591130709071	-5.31457425364207	6.15020432160247	-14.2281139533439	-6.89866829596097	-9.16893552682065	1.04463216924761	-9.14848618573611
129	5.21945230039307	1	2.17597490200334	5.81456726327682	1.43732971616116	3.40871822659697	3.04745378763658	4.91624702163483	6.18769841372438	4.5004902497264	4.56563485683357	5.40537548135316	7	3.21468882674085	1.06218019736036	3.93558514962492	3.90148497843958	1.85987739314317	6.0301348529675	6.39286703317916	2.08629455664036	4.69340357702748	2.74146039209964	4.42061225851192	10.3106661166711	-16.7611338303581	25.473031360008	0.90713106202245	1.44265884599156	-2.22695264636486	0.0698777136464654	5.91576912702337	11.1735610085786	5.04722532440656	6.20721717404162	4.28647562790167	-10.1667246536379	-2.89559095286769	-0.678154687852774	5.74300246095897	8.41153618238072	-1.75140125590092	-4.88828490728899	3.10128984263345	-13.4492501956442	-3.17397999184753	-10.7184731179415	0.275248725022714	-8.40803171413256
130	3.25663183926585	1.1302785152871	4.65364846520419	6.272121784361	3.15797309291268	3.95064195365402	1.65125536764376	6.29300019332295	6.39567681828834	3.32439118503288	3.65792640236667	5.68436802284037	3.2187044367927	1.49545678284149	4.37611577329233	4.38943896813507	3.61411233479121	2.20148965429538	5.1292200156317	3.3986513393991	1.3589409884693	7	2.63467033351211	4.63023050141186	12.4389971594527	-11.6780364206659	19.2618272193686	0.780288321731292	0.241668603025641	-0.934026845460209	1.18348601060484	5.91779714036626	4.71282787808858	-1.70221060978725	8.35345197366755	6.7245942918028	-8.6481143233514	0.589331519015416	-5.01169370545314	1.90259658185498	11.1057045776288	-0.497867386101813	-9.89919577599381	5.94267253511454	-17.0810926152762	-9.2697620392359	-7.87980525425927	1.98210051374731	-5.27785100868322
131	1	2.07316150067556	2.11138836423436	1.88640473821563	2.19245530234526	3.26809532011768	1.36074227447502	3.13268374078508	7	7	4.06466973475356	5.94416623525435	3.92111822552954	3.71354791653596	6.48585935210611	3.5378506826582	1.01633356152987	5.61920786981378	5.78391242912513	2.42830179183608	1	5.94045300455843	1	2.74660812596869	11.7805542771771	-17.876651279289	28.4458020499026	3.86321603522523	1.66806112492655	-4.77957074040448	1.26771395737728	4.59876096815084	8.24763801223193	5.26460168019942	7.26804133329653	4.75706608600031	-7.96936580424106	-1.13126379359328	-3.25854934540238	1.54821334869089	8.64909489851151	-0.697875361194779	-5.75515649958102	2.91325118524883	-14.6817559069218	-5.75542693541938	-8.24561151735832	1.59951544111873	5.38220928971855
132	6.78183545213317	7	5.43662489112459	3.6424904689219	1.2499524081307	3.56080774615108	1	7	3.11837399953969	5.93720145108008	5.78578859969316	6.02804940154912	1	1.46185432679126	5.9640005443202	4.62719889450928	3.79377009558493	4.11034868467139	5.74481362495855	2.85976617361962	4.34061529131395	5.76471008898248	1	0.941381435625138	-2.77808975893566	-9.47899128253651	6.44711654700766	6.58827945054236	3.98551779350094	4.95165754445425	-1.2192793099174	3.0484775731855	3.21208805252112	0.112301986271949	5.04667589341368	6.46553819939699	0.861925558395598	0.779883962697601	2.59905126803021	5.69124372633875	10.1128904397422	-7.45550224374815	-9.02470028679555	6.97181201888602	-16.5573598150485	-1.47267129301788	0.983018156897313	-1.36362524210598	0.523060398990098
133	5.34098759245017	1.32857376015003	4.09967940758333	1.30812146282796	6.55018424010637	6.0634868368832	2.21074775916374	6.8611227486668	7	4.13441692187205	3.81470570196164	6.89864879808162	4.18439122342194	4.11673095743917	6.05909768090655	3.8813926999672	1.27778546032892	4.07403341425141	5.90272992083781	4.1843942124766	2.30111059347478	6.70678467204168	3.38245080608793	1.65889284346085	0.563703237397667	-10.4027096535577	10.8211348734758	5.49461995311808	3.32182906441315	-0.895597062513337	-0.721916887284997	1.45578603414661	5.7306129534113	9.09035370317986	-6.02344822349508	2.83759279179506	9.42020276045921	1.29303349352255	3.39155615578391	1.85375737718257	2.2455176424971	-5.15678947243392	-14.41809909072	3.47288552577247	-15.3314464718007	-11.0304539403053	1.02634807253084	3.82197910425068	-4.33868517199219
134	1	2.90479462329961	2.2670530565708	6.54402906433782	2.23696578155571	3.56054765575851	4.39718642191303	3.23318851369154	4.70148984763769	5.20514300844869	4.23548275757699	7	5.05057181983665	2.14611042080651	2.26787952851209	7	2.66156729482747	5.68398082714754	3.75077102664025	3.33468327794517	1.15405838108356	3.45461534844082	1.03474351979006	5.36847715337256	14.2661200555127	-17.9163822977259	21.7427930101289	-0.168791564474874	-0.18220727503765	-0.738569732035151	0.184875028402534	5.30106688428079	10.9563365730392	6.54213234965564	6.88072601345459	2.65335660741136	-6.15764813446855	-3.39490303831339	-5.378193784301	4.7446425217345	10.0808434674808	-3.20215376332459	-7.50757656700932	4.54073102898597	-15.2317681196267	-5.82553304577203	-8.77200704909651	6.00740673254564	4.32762547030352
135	1.21503577402075	2.90467351869245	5.42765850111402	6.61079214153174	6.46105155459294	2.03265778293972	3.27507306321434	2.9401499663784	4.7292511476481	4.83837202151155	5.38594633920355	6.52143177454591	1.59357856843192	4.17973581867843	4.66852054079402	6.31718765257645	5.3134489780671	3.20509826416578	4.58185781244404	1.82348964291429	1	6.07092953272586	4.74747201791316	5.32054944426506	6.6374268188782	-17.9499678450389	23.9109405997306	8.94776092050092	-2.3590126588632	-3.94222351623346	8.22303616618421	0.560613675670021	14.2486281328075	-4.7218411396062	-2.94335013523653	5.91822885079804	-0.530913111228617	2.57041582763505	-5.37463973814947	3.43328806740993	7.47414270645472	-3.69753032359274	-2.80389038447168	5.16779457073038	-17.4386859789113	1.62274753176068	-5.35896723614757	5.51482494612743	-7.03007179532378
136	2.69907942341727	4.07525823742485	4.14994492072228	4.05330530041659	1.52600040965801	1	2.60855962862605	6.5500710985911	2.81334660217169	3.76674911022186	5.64820757850845	4.56857199328721	7	1.1244245860999	4.89585635451621	3.97202781012006	2.72913503081724	4.90260944670427	4.2944940465215	5.27925498730128	1.24073394060964	3.42307622778872	3.08954247689106	5.21244972569633	8.84172430990336	-9.28879324135422	17.0296215130298	2.30142833473214	-1.05195545335319	-2.95678004892997	4.41525413494254	5.71383274799254	7.79086985713726	0.709127306707142	4.58859967456078	1.27804979215313	-9.46136225844717	1.69277603320131	-3.77026925404666	4.01602892486423	5.59053042466348	-1.46521523177612	-3.61673656471022	3.12186074941476	-7.65362497088234	-4.87165291091154	-2.95136228038639	0.0558614010555267	-7.0017747763871
137	1.39037180454151	3.88502727990397	6.51492786402867	5.99176684275111	4.62058615231807	6.46103202092093	5.4308956832562	1	1.26242986241303	5.90416951460473	7	4.69351853903388	5.13810513241943	4.10221673590551	1	5.59157483112861	6.06066822241734	2.76467075309967	3.97409101046186	1.61364661840372	1.49160093063764	5.64678511147077	4.07503678496414	5.98788356163981	8.22178415833056	-22.9690169402496	23.7888817605098	6.56347727840545	-2.88453660939959	-3.08754488122629	4.10906784780055	1.28530172387876	14.5721845117029	-5.0925640997437	-4.31999798481626	2.73179793754274	-4.22583492812249	0.0895995689105765	-4.30623427950971	3.80661478593	5.44526400352732	-3.09468636588738	-1.59672969972076	8.4572860191302	-14.6521292422278	-5.79055826254701	5.24466768030068	3.84620246848883	12.4435654959202
138	1.88305556326695	1.03434671715013	1.60110466228536	3.12331592222608	2.23088268690045	4.35049990193884	1.33596017898111	4.91971525288448	6.62696908866262	3.67662997377524	2.79301810080305	5.83899287330677	4.30697265697689	1.09795711251161	3.2471152980591	4.64690366203213	4.33967509566734	6.27293411124521	5.73868364765344	3.4801880731174	2.13657601969431	4.2162267504872	2.23936994690518	9.92286188643413	9.09580926535109	-14.3317169743078	16.4496260211312	-0.924750053905929	-3.16867949105158	-1.22777253692896	3.55497515754029	4.93209707732638	5.20862371279272	2.79346432892678	2.34879603727436	7.26839945164052	-10.6171104880259	1.87595002039457	-3.13321913839595	0.107030676557393	7.13795450007694	-0.417216287398235	-7.25504048018699	-1.64617364664456	-0.772240367996737	-8.2874675785182	-3.19939375460533	0.257815233036499	-7.16332403348154
139	5.31677069513446	1	4.09587820010789	5.35058911782009	7	3.91685421999446	2.37598257697302	6.65182900482614	6.79513549552948	6.16767691883529	7	6.9278062004357	4.48278153509614	6.92335192735543	3.50380550345623	4.86194626515325	4.79810197944086	4.18675392457179	3.71245099363031	1.64325094505594	4.21511408219775	6.88584942828576	2.17599250212003	0.731316148683207	5.51442732550691	-15.1670016950106	21.2790071608003	4.94010922773948	0.0823978253243166	-3.31546879988214	2.91199117286808	4.61817091909785	17.990985604719	6.74254784297738	3.25022498497298	10.3534836813531	-0.525872567408001	2.98441315812659	-6.41553824876543	5.05942058119738	6.773461115089	-8.46555159003535	-0.846953568667553	6.88363241739849	-17.3245526197469	-5.83084247186315	-6.60872696204198	2.3509098081875	-4.28992972904168
140	4.87707948683823	4.34162104354098	2.05727111083816	2.11513214883396	1.56197934277937	3.59993939054109	2.91528184226043	4.78612022903078	4.70567538486535	6.42047930233481	4.52717705032175	7	4.75690251763879	1	1.39479994374697	4.30478768418551	1.31170486514799	5.3297706015608	2.35653489266344	1.53952732618037	1.17711990215809	7	1.1820853832743	2.42834453781238	9.81650418484604	-19.0587149280597	25.7278628539911	2.56221900656843	0.599160334776768	-4.09098497064195	1.80033688202199	4.02364903435342	8.98182423133324	3.13791705002767	5.5261917438023	4.05609823454786	-10.1326103894739	-2.43197407345253	-3.28762094353632	2.69809865972344	10.0607300746946	-0.118553313111184	-4.71484478182896	4.17526721047886	-15.8894953653888	-6.25680805322706	-2.60519188699868	3.03853810207468	4.71898516016227
141	5.04434293940754	1.4066645467541	2.80725373117487	6.77253057675273	2.22731499371478	4.08585532478552	1.19616454917092	3.70669008568172	6.49335154705523	6.20518017643391	4.34156129170963	5.39194662593101	3.05225382611274	2.73778796999761	3.93267018169386	4.8769859942615	1.95910180378972	2.89469976349233	6.61087690429232	6.59624289984715	3.23899984852303	5.64157866217217	2.5892534674698	4.97875194195419	10.4158095005849	-17.3164640944335	26.2944314535841	0.763306172456965	2.65365714638185	-2.06449509801213	-0.726401693516583	5.64744079182577	11.1610509468325	3.19567086726025	7.12316552781229	4.26071971258482	-11.4539258877986	-3.39985018753678	-1.46397742809688	6.637139029082	7.96888979341919	-2.45658565919346	-4.69105816776926	3.11385336686647	3.33997405649074	-5.67585276575934	-7.51669383236525	3.61060615944724	-9.22607608123326
142	7	3.15819075141232	6.13223678243051	3.65414722562196	2.64863796182916	5.82322123463991	4.07170966975318	6.19363566808495	3.60967846885975	4.47480740984396	5.51671018687148	5.9812675649472	1.50532615303659	2.29757375984475	2.08841539884592	5.1061102209106	1	5.06684806057861	2.8644358892855	1.64961899685737	1.24729776508409	5.85003231223369	1.50053364342701	0.998139232071783	-6.19325138530611	-9.14311446286023	8.00635530448544	4.57850563674275	1.4638537477859	4.09841983522337	3.74523281203741	-0.505284795994642	2.26846575868631	-0.0633901272984789	4.8286917294483	5.53703169546466	-1.51165109844476	-1.07603032436012	4.97433129831273	8.78823302401354	11.4718288393656	-3.3071519685782	-10.4638481955676	2.7682627948024	-2.03283104480542	-9.09524067462154	3.91141247482898	4.88768998144908	-2.93015074324598
143	4.78954807784428	4.82658431855315	7	1	3.61893171043452	3.98162315052656	2.77481995076006	3.29928563290897	4.7540275045684	5.19930543599129	4.11659723196396	6.21142488647184	7	4.85813996968475	7	7	5.14135238529395	4.17741787256565	6.30939708907033	2.78660195162736	3.00143144063871	4.40226206115354	4.23924021624557	0.0699031893197091	-3.29154624981737	-6.93730556702527	9.93400936792645	4.32028521301184	0.110396755298071	5.91638426773376	3.67472942286698	1.03880260228421	0.966151814858453	1.55968357449885	8.85818155930824	3.31366286806155	1.93347824149499	2.76581857082465	0.186502980378445	2.8558331899778	9.20904792700254	-3.34300527153278	-10.4334818690724	5.51731402494216	-16.5026790893914	-4.17007420049674	-4.40270260276871	4.47299441723931	-4.26083725323619
144	3.0948569971107	2.85964591348715	5.2245306578524	7	5.32046579279904	3.3698049981536	1.64982274548378	2.9432907199138	4.01954264240783	6.95123758771763	5.13348168522405	6.78408205874332	6.30522228512978	5.03261377842188	5.9534594617485	5.1760277331574	4.94811219947597	4.28458984900538	1.91334363711181	5.85507068951158	1.13222303828001	5.0000193419762	5.11746054155194	6.01654893398218	6.2462778520125	-20.0255895550325	24.5755646022568	7.43755634645139	-2.10116885081476	-4.6403688292965	7.37392058869742	2.70670296723467	13.5896521965817	-4.47493074077795	-3.08747239137404	0.784917563794696	-0.201277624371507	0.943379691154501	-4.62475271539558	3.32698441042177	4.34175581512008	-5.71632089843203	-3.96108844194968	0.0769423310795873	-10.5806701801426	-13.6633190410822	-3.43825724777468	-2.47729349939163	-1.87991770013062
145	1.13324851980421	3.42686197988503	3.69843832106439	5.70161333893303	1.97661983199962	2.56465173626523	1.60224475884841	5.23375026478618	7	5.92024050567964	4.80009382993206	5.83843597962338	7	1.20307461313498	6.67282191499141	7	1.78953667628772	2.98360155859904	3.11570186032797	2.36730225949083	1.67194997597847	5.44138927215847	1.14446311991145	3.86543543877999	14.2468630169536	-17.8424437865974	23.2574759115217	-1.44912301745905	-1.1002637020758	-0.000470829320555116	0.124010052258387	2.95688600667741	11.6151626589972	7.46594791338779	5.42664032949691	2.75340883026435	-5.79612060964241	-3.46153467593343	-6.52758843211818	3.55855418017088	9.77583342437309	-3.82219928946255	-8.34368582094216	5.74680979656764	8.13423006350857	3.48565936618178	-5.66472764470454	5.51984315834733	2.61824092347501
146	6.46027147891843	6.42451704365822	2.18577324222323	3.32707454695557	3.45808222432769	4.89451768564727	1.37892635610543	6.45374284473794	5.99507343647187	4.26516083780156	7	6.38354896715392	4.95180192660101	2.88634283260984	5.68747680940382	4.12190390295531	6.19459929868921	6.41956389299857	5.5160524468411	1	1	6.48899759863602	3.19107210348862	4.21638043313003	-0.636562536537536	-4.57326343294514	7.25022799170821	5.49590663695411	3.31928936292771	13.610243057245	-1.13890540446887	-0.832312700949329	6.47227305223522	-3.80623638297967	5.72454188660036	4.28757871380755	2.78559266826363	1.16336582473216	0.80511045974602	5.05948357034747	3.99429604348021	-6.40666599788901	-11.1651611610267	2.8478797486426	6.30957049858235	-11.7183617477753	-9.1851021525805	2.16578434382526	-3.70118227911879
147	7	1	4.72218236750631	1	5.95319654486218	7	3.78083204780841	6.19647718457774	6.31938444890707	7	2.74619238566236	5.08045362937674	5.83330995912981	2.08068064135198	5.17860993221656	3.27189652615659	1.62087123667992	4.61032594569272	1.44917667821702	5.31179728025846	2.06917933471355	4.03336152380419	1.51905492385819	2.37496071150849	2.02596582229768	-12.8402906954785	12.0394490736976	4.22252899868963	2.78463231051379	-0.0647626976672995	-0.683757544550155	1.80354766847394	8.68038783946933	8.95964382873376	-5.44506784859664	4.26433758173388	11.2232360263721	0.25612564142133	2.14417534402665	2.37376039635423	1.32297073685318	-6.78439114276269	-14.8288701827913	1.4362878347203	-5.54023701166621	-11.5151336927376	-8.03757186031722	2.56078729883596	4.99866966252246
148	1	3.32022910678823	6.04280492713596	6.4809665595008	5.33606655862808	6.55927684017921	1.86543451427862	7	4.54476348773559	4.72070197557729	5.3145877743576	7	1.84572054659115	4.27147771572449	4.67589458753895	3.64968757251839	5.44038954950669	7	4.24464282879202	1	1	6.29431741016503	2.25866810029055	5.26069239196926	6.02743746211002	-17.9034401688727	24.2848968738239	9.19385334126103	-2.38503546992045	-4.37142860828083	7.80609408671951	0.67497367782276	13.7642569171026	-4.49856476417223	-3.74752627247031	4.64165555377343	-1.60591207457448	2.80079477728033	-6.18102541937355	2.75424586032576	6.88397281570914	-2.91120196567391	-2.42715209448864	6.00563625991354	-17.638828644703	0.622069248178457	-9.15944520561379	2.63232185941886	-9.74566788317302
149	1.65589952376554	3.79313593166989	1.56693263606972	5.73966216204508	1.50470131178864	4.89644349705071	4.04112250860757	1.41565742556804	5.98474124151109	6.93491125582193	5.61662083555955	5.21663544211459	6.26734085405384	1.4680668967703	4.32919606509537	7	3.82469923636958	3.28888543102522	6.42149478419482	2.0429170316525	2.58184580511032	4.94097594690317	3.02274074246212	9.27639581856774	10.6642370019605	-15.0498446120642	16.5055255108154	1.59515942290501	-2.64187991711823	1.34615114014338	1.48527775594595	4.1134844376363	4.83369239273282	2.18601475592519	4.70824008119199	6.76395271175543	-11.0950057255558	-0.0880946805540083	-2.50478477998931	3.53576889278665	5.56831102396715	-0.813661453615213	-7.04407791753386	3.49399153148656	-17.4230716482071	-6.26717698499789	-6.01884558739524	3.16085869653037	-6.71684826024556
150	1.34073229271711	2.27852825875417	6.63111838748851	5.27090574745862	5.73615343924634	4.70442979484404	2.88159357507934	2.42515090245544	5.20136558340735	7	5.39683849933162	6.82936437421912	4.96211295429325	3.29087574586419	5.68695890355547	2.00683138218074	2.55419433966593	6.90211662156743	1.63333564407574	1.51496821710805	1	7	2.23772672096868	4.64677277993792	6.90603655768455	-18.6701769896254	24.0261240128227	9.71191432574819	-2.08922990578785	-3.41012683386086	9.44255652206375	0.677555508781961	13.0591426131259	-3.45721464413269	-1.81316650597171	5.05596706570452	-2.71997805834151	1.86577934871961	-7.47033310545857	3.25189851124555	6.53364736173629	-2.4194222371028	-1.33244605285175	7.81181758390428	-17.6120753425581	-5.51906798465832	-4.05313809152414	2.21736565557166	-8.91986827183187
151	2.39830439645279	1.64153034461631	2.36029021628472	4.81974549344975	1.48559497226787	2.09867595852509	1.56781972053169	1.35940844606661	5.84994459865028	3.19780738143	4.13785764682294	6.53588556151474	4.12023845747211	1.12460105481024	3.18733058071897	3.7998095426363	2.88467233893431	5.88497446803953	5.22505743797815	3.78947725260022	3.84186292697633	4.8541080785299	2.95397442015295	7.24480032406778	10.3807113932972	-14.4455647213763	17.4505661876872	0.481838599554745	-4.59494009443621	-0.0533228552059928	5.18995554860446	2.82613819235107	5.4802401653488	3.19153576843737	2.26296218379653	6.09583509399593	-10.9513753232909	1.2111686585374	-1.73148456654668	0.491208117024231	8.15471473865836	0.983197641897787	-7.59451240373223	5.34656955634005	-18.3763288335029	-9.46725687578486	-3.4841066411142	-3.2405717099524	-7.33548302652752
152	1	5.57217757194905	1	5.86348571997171	1.63003072897663	6.52115280619452	5.5126385842242	1.44973898628702	6.22467926170293	6.52498436748308	6.29011532456881	4.57485099628162	4.64003558515511	2.38773477844997	6.66993190967689	7	1.87911773845504	1.54464591616991	1	2.06523805362657	3.55076553272642	4.70815824651206	2.28654537700427	4.10304061572336	10.9295489504554	-18.0022819629508	23.2017413946907	4.39075777465031	2.20892773474715	-1.89215365475661	-1.37024392830114	1.13614048774811	8.65803096675994	4.63272264063682	6.3043107490913	2.57531944849398	-9.23038512250316	-1.50988457485185	-2.171532022111	6.66932075903105	9.95178809910701	-3.3423990774403	-4.36452504062568	1.29217558678182	-13.8921479654464	-0.607483632906512	-3.81127369152113	2.15802219809493	-6.31005724427856
153	2.19669514198548	1.36790333594253	2.65459568188705	3.80831941700049	3.18909838405872	1.68413454289889	1	2.59592566870396	6.66527031509787	5.83112282291137	4.00019513868985	5.89046856671131	4.47036908122123	1	4.85626848372353	4.6444383664496	2.98209224346562	6.264568711472	3.58462952510017	3.31004150273941	3.77719872322745	6.33662191847301	2.33578505879663	8.64629309498337	9.04281209250452	-14.9172155084734	16.6223093155259	-0.754534828154414	-3.60614811906797	-1.46919151662179	2.98242639049837	4.06354416341492	5.6026239063809	1.70559818093982	2.41996779877129	6.87770303870293	-10.3640007380578	1.08152607911226	-2.8177755120236	1.29821335459091	6.89284028012143	0.630771055362163	-6.59922925352244	-1.25822081208155	-17.5299429488567	-7.56609048495152	3.15311652513162	2.26020348377105	-6.83569531738667
154	2.81993537372469	1	2.70298934543963	5.45000061678061	2.01173929795036	4.44220174382974	1.48787268230777	6.36979098027038	5.75961160218028	3.71557549429882	3.92469505943283	6.10182243071542	3.89096243816838	1.92637485293614	3.17876339282959	3.83961986578001	3.12061176324985	6.52576065032439	5.33601204765233	2.24695844809551	2.97088741127696	5.12054778520564	2.72802943561422	5.39048667241568	10.0744758516876	-14.1917598637984	16.3771276637083	1.59593404888598	-4.68583002502496	0.0612723380036314	4.26306346207964	3.7865926812501	5.08755965199336	2.81228372578759	1.16869174717598	6.01150208886009	-11.7448253161808	1.50737208375341	-2.48826865189134	0.418955329025937	7.72378136217845	0.829179916905954	-7.75091149655444	5.12280969857204	-17.9016552739242	-8.50338939338637	-2.36115026024274	2.11348631969767	-7.35839288725646
155	1	1.10180531189596	4.23199484307213	6.41260475584645	1.60635835985085	7	7	4.40169458535224	6.56961407955994	6.99687986057558	6.91284764437186	5.69255259924179	4.66983767208196	3.97594216159359	2.03582921437357	3.79351396996899	6.92519999060097	1.7932514219016	2.72631023950621	1	3.87273285435863	2.52421689667689	2.6426050302738	3.84331081710129	11.2835005798667	-13.4072588099554	19.4569937813921	4.61880641208977	0.211047984567022	0.28809909258822	2.66840953014534	3.4181936380239	8.15994003089001	5.30863428318901	6.41722774361092	6.55864719702114	-8.51773218342807	-3.10231162782559	-1.37724143927154	3.65678305798652	9.33782058121809	-2.17784338071546	-9.03676633636848	4.13552169561548	-17.2627480292138	-7.57791495186312	-6.01846045593153	2.00956854438842	2.3729940922566
156	6.65548575835024	5.77715493320022	2.88018817037271	3.28355961540897	1	5.82068148194655	3.17180108794187	4.04600777883233	4.06870379733151	6.3324500738146	4.57734855385293	6.48120222912747	2.65806234712617	2.97026577193441	2.67278750009951	5.87237472701106	1.60797193871605	1	6.6649515217742	1.17886959120278	1.41931166065176	3.02852577858322	1	1.06043061062296	-2.06831215119434	-8.43156185914794	7.34129183065561	5.36947751517507	5.08463155636217	2.9029740758839	-1.34802936448582	2.40692718704664	3.42369331429043	0.451558705855003	4.35917801529554	5.86238037933793	-0.831135150625794	-1.56603983933107	0.282660724498195	6.57702756906528	9.42903456401651	-8.52668234076855	-9.4560970203234	2.77832012735746	-20.3366196047875	-5.92429207300613	-12.4772378780244	4.733100353767	0.747570878076457
157	2.70582319090317	2.60744085496192	6.85271950275472	6.45579646663827	7	2.07948848632516	1.2696408014247	5.66900600204339	3.64243684723792	6.78275737318258	3.56907319998392	5.4665772487451	2.38647209485977	2.61319127837754	7	4.94698199896813	5.58683880148545	3.87292443040065	2.5093693942141	4.8935712758472	2.62794151240175	2.93185115930925	1.93913734109574	4.99448966798417	9.61262825418848	-21.8151797879339	22.7302078007962	8.76020839803036	-1.05998239327541	-0.760731893252452	8.85186937762631	0.787450705893633	12.1313168573773	-2.227883842602	-2.44989157546693	4.0778033486402	-0.879012377690655	-0.44576796583443	-6.9401326299431	5.89160805533457	8.97323515193082	-3.31968305028022	-4.17426640461702	1.43129304293837	-10.1519449302362	-2.56351101333794	0.715284116357362	1.00277400891497	-7.15756004695349
158	2.28257913532706	1	5.74560959487717	7	5.96783204654774	2.14950253201615	1.49522746952587	6.00849602766346	5.7814685145283	6.68778292062388	5.79296877459429	5.74576140308691	6.23075095092718	1	4.16708792918616	6.78960769869137	5.11619590791373	1	5.06005715302165	4.70231965158395	1	6.60867793225214	2.30816813035449	7.46901927985381	9.48030245915827	-15.4328435454201	25.195090691987	7.56919375646409	-1.2431162206306	0.195657767427247	9.79083721339134	3.02986131356966	16.5578945946507	-4.67418272141133	-5.76229691954533	1.93668707546143	-0.777125849758536	2.4460645745007	-5.87256710455056	1.6920003428595	6.48258271071017	-2.91725450938098	-3.16543353921123	0.365674185979232	3.81353277962898	-13.3597499343736	-5.31483969354657	3.19167579343065	11.7663640886112
159	4.26146467328254	3.83775168501395	6.99132337566003	6.30695336157449	6.11622570582091	6.15684960727063	2.69154382069844	1	4.98956449763392	4.11966817949382	5.4386817056944	6.45411448116337	1.10823080825969	3.11225859084169	6.97724694795262	2.31999953669781	6.33799401322595	3.19077699844192	2.27178516238877	1	2.90552246894506	3.17832839650807	6.01003660873569	3.92388405353449	12.6425392735423	-19.6758732307827	22.4779198826427	9.6687637653344	-0.517650490710658	0.403416447639637	8.39365806655129	2.95632543510179	12.3498764325914	-1.66176806635796	-3.42242214085198	3.7256982122892	2.03890040160874	0.650195614089087	-4.95080933121619	2.47557566642347	9.07099628230547	-1.36157938396081	-1.56622450625481	3.92791505103329	1.10940765260528	-8.13912524293612	-6.85838318212069	1.25446542889165	6.63939849814089
160	6.21360312730911	1	4.19296291780035	5.11332062211294	7	2.44639607409361	1.57998209850011	2.64523985751667	1.24937793945409	4.91406532693441	6.75553016105507	6.73553033193432	3.97403217982863	6.23467113799136	2.70029970573704	5.15355157011094	2.599485009715	3.62068203797414	3.14377248120682	4.62755301337297	1.27382358036829	4.84021060514457	1.41278932100073	1.42014573302289	3.98147281455809	-14.6674426942993	20.1440029180407	4.92049815705358	0.609890264461386	-2.98137128132287	3.21240051547171	5.19715384856782	17.5756377007679	5.92740806485428	2.59712880069393	8.90267139885489	-0.598485517476847	1.68938601912165	-5.75622401667498	4.9779311284544	6.78595303689144	-7.85884226417371	-1.35334344243732	7.32864674161053	-17.6746731736284	-5.6657067085285	-6.37931123759832	4.46466204447292	-4.13990271420837
161	5.7438037306363	3.72470524347887	3.37025856071913	1.5389024454208	4.55860059472448	6.32410362915395	6.32207487118082	4.75205450866334	6.56337459471406	5.55564317863533	6.48041887321113	6.0518457374944	2.85471768127014	3.21600915498215	3.34668082047804	4.96546090175169	4.32028536901546	4.21785372748361	5.03507958206878	5.56631192899244	1	4.30476263987412	1	-0.311391018163903	-3.05969699301804	-11.2739260927938	11.3563779698918	2.70008198963028	4.59902945819513	2.73516196385846	3.35772490909034	-0.670399278619685	3.11666174113354	-1.22266848432032	1.72372381708549	2.89580850520058	0.893144100806154	-1.39703486942151	3.15516012240835	4.93176101103879	10.7138448799543	-1.35799034685635	-4.90853251248625	7.29750500372652	-8.98018367025263	-8.36085194153179	1.91554010094391	-0.877935492024956	-11.3888756016966
162	2.38615152988936	1.43152226159675	5.47607923120098	4.51926617625221	5.45175768521012	1.55942145049912	2.92611470555148	5.60251743967554	6.0781474093605	7	5.32687718518023	4.11120431552656	5.17323085632781	2.18403687197345	4.95075395226022	6.39586088152978	4.6443004574455	2.04977077994922	5.1332237397803	2.58707695334732	2.15962796783656	7	2.67476324997854	8.73314311995235	9.15134792545295	-15.0443552946989	25.7882049997005	7.83698567100141	-0.882425408495607	0.206535492650184	10.0759282843146	2.63570881420059	15.7481459032683	-3.78247396486944	-5.66332940742649	4.92292673348858	-2.59417787217412	1.15739829420163	-7.23644528837771	2.42270695512123	5.46006953302962	-2.92766189454919	-2.65225918379309	-1.2816379632556	4.91089885942688	-13.6485614089189	-6.31967330399245	1.62532215397417	11.7102781941692
163	6.24957086287418	4.17920951748011	5.66343402451085	2.08972387321269	4.05237929647973	5.13957048498014	2.74491208890528	6.69775034966735	1	4.00995122828061	1.43021475244689	5.02168116264227	4.17232682397386	2.7210933586105	1.01299022057389	2.55026129650409	7	2.64570470227286	3.22209658741103	2.12232138800379	2.53998082313285	4.4562682210953	3.90081437769295	-0.897739712200909	-2.45780742640401	-6.63207943962913	8.0226165544669	5.12762743451489	1.53622275240426	4.95192108023814	2.57341802495625	0.478851576687344	1.57804541965498	1.71905555511547	7.88777116259633	3.45982385808615	2.72463858379781	2.36949208984179	0.860174781681276	4.27123714109314	8.92324324836479	-4.84984444863206	-12.0307400639658	3.07276730520935	-16.819672299248	-2.14399969225024	-10.6956690771373	1.30499381242636	7.36959214856945
164	5.85180236112275	1	1	6.00819308650111	4.65232349039955	3.62496556124198	5.40909324676389	4.89727764696091	4.01432051817943	7	1.92536197464984	6.70910101996899	4.50551969017792	3.85228420026017	5.42285861230737	6.78045200883653	3.32103225346948	4.34080174481792	5.26856088418538	5.40386277396812	4.90725355681711	1.22131155312206	4.31077239897609	1.83803592928521	5.12052973412665	-16.680472157318	24.4687807738527	4.90354819093439	-6.7532766543832	-0.938919149669093	4.17189122760953	4.95017353449987	17.9087279394557	0.577803384987133	4.55103280639215	3.72226901844377	-4.66701891486768	3.36322041616158	-4.2226718507189	5.43660434264977	6.48154798722376	-3.85234183042682	-2.34631502093859	1.27800237399923	-15.2930822502879	-8.13264667212593	4.91832003270718	2.18449662123653	0.929577243437144
165	6.32034017352908	1	4.8771836695642	6.73140327532294	1	4.33814718644522	1	3.88671039050127	7	6.77270789920521	4.21692919073365	5.26254579123289	3.69667472940108	1	4.80858303245955	5.19102176815586	5.03701167406024	2.82093936144206	5.96897892436311	6.35560935021029	3.66685476406961	5.27206383321447	2.47571570405253	4.28546953784821	10.9728878720896	-15.917223765495	25.5733949701767	0.711529910852518	2.72377636139796	-0.907708862667184	0.463251398818915	5.64593363643701	11.3347844436905	3.0122050352313	6.22734430216555	5.33632904743707	-11.2470285202249	-4.7513384400942	-0.581157095444207	6.68728512852547	9.23153421661816	-1.96512835918993	-5.44827087624649	4.05766869986028	-18.0436004141736	-5.16689687734632	-7.01519230504013	4.92228675564342	-4.71085999020036
166	7	4.52204930075501	5.83873767215711	4.15291390224042	2.58683873092528	4.85657580736611	4.29692771453306	6.15781102737504	3.39382587819699	4.34493016193556	5.08767080681141	5.06586490845849	4.3075061924606	3.61745802558258	4.88026702477593	5.10713389851163	1.78593111800236	6.80922817602027	6.10238317289305	4.79265474098511	2.31317570416216	4.0751124653226	1.69948768683103	1.5310944749035	-5.10374501675609	-7.6694305029963	8.10964214438358	3.99269343800282	2.34357415166491	6.20634973245147	2.77534314787809	-0.816746240385125	2.92837066969837	0.624875388989698	5.05292285762916	4.81981836268066	-0.715798561414247	-0.33361974122383	4.14984071308273	8.93247444488219	11.5326579761867	-2.8295881103222	-11.9403217734417	4.23157123204067	-0.200390410874598	-7.78843042201526	4.23328175152109	4.34651511472034	2.86593019345335
167	2.32879560610057	3.98862943599077	7	7	5.04095644299241	6.99801608629288	6.73563235460708	6.58244086128238	3.42676024324614	4.96502855875922	4.72114278782214	7	4.79793356723429	3.90864486640326	4.83671452794621	7	3.41002421591685	3.13670955390573	1.78522147290067	1	1	7	6.44429959405578	6.75393614029166	6.59653379799499	-17.7122028788453	23.6525482675705	9.54568139200192	-1.63208711679351	-5.30630648647216	7.5632242958325	0.828740733618435	14.0569871320275	-5.50639436834536	-3.09866960124371	4.59345436978002	-1.16610338124201	2.85646477942832	-5.38689441011477	3.33077036281542	4.13611010986804	-4.37379645073344	-2.44719857625733	2.83328149460614	-18.5889326397293	-7.68017098827479	-2.96825206106066	7.7726365008822	-8.20169335264098
168	3.43796125347272	3.7301362748022	6.49547405855243	6.42643965598597	6.11860710169914	4.51741562324243	1	5.62435135293101	5.70920420776654	5.04718472938176	6.76471914429182	5.33347498711485	2.86696053192995	4.12032617177325	6.99152036276126	5.02608642031399	5.64052995082413	4.75471197698792	5.68005083769416	4.0330892714984	3.09904158588125	3.32739453714569	2.83966323160264	4.15385463359371	11.0924111310473	-20.5855252171485	23.3495335519841	8.60271973594641	-0.584954783025788	-1.98527171229661	9.83904519680006	1.86764776052073	12.9164800807066	-4.33845536642352	-3.00940104832781	4.10770148917225	-1.73215650550991	0.511302748650699	-4.49177474736577	3.71336374888644	7.86595952574787	-1.288040226414	-4.021151055399	3.28104847688648	-5.06874793822002	-9.88002372128361	-2.27080260603666	-2.4658481509148	-3.32075142915456
169	4.2659829797188	3.39753685185055	5.11979913739714	6.08399619313732	4.9332321071407	2.33312858966295	2.46761487128543	2.88746846825645	6.40977431506886	6.29547849874604	4.58734846235912	7	1.67918588692373	4.4766322901612	7	4.31207906712413	3.91183084673597	6.13433679264339	5.70320315687709	5.98801107944386	1.62428967495313	6.35336498595293	3.92302756667318	5.76031965415545	7.20644230297741	-20.8281078395227	25.9626960968975	8.92003478041789	-1.80824396875179	-5.57927870034595	6.21690508915005	3.36899847127292	13.0807712067942	-4.21825009525824	-4.45126686558324	2.3984743053509	0.487924476304966	0.874703399715606	-4.22487047800373	4.9879818109933	4.46795469593129	-4.18772863360083	-4.82278102287186	0.534096548579091	-16.4581759581304	-2.14910894024388	-0.914482055942503	-3.77479920354533	0.671730231995374
170	1.7011343584281	1.35818292776312	3.09700413760303	2.05369899850834	3.19431378972775	1.14032892248334	3.20463288751765	5.90361608465741	3.59707863570725	4.32008465689637	4.98433920193813	4.45147215041419	6.05761416686999	4.85911759968921	4.6636205675712	6.77205031931818	1.86842263844882	3.58685298699963	6.08306586586436	3.22626817676658	1.56276799459225	5.91135344672335	4.75258898483079	10.2017068249896	11.2875763545377	-10.2081180596449	18.0294980423644	1.60038456192439	-3.75090094450376	2.03486987890907	5.82478018964894	3.51734825825986	7.73977033734081	3.03420989423028	5.84035862374789	3.79365390308348	-11.7086256701838	4.79758238078437	-5.67682646979294	2.53049298615268	9.10683326976661	-1.97200073166897	-5.89515297640351	5.8269256716627	-12.7583511265898	5.7280231755404	-7.92382412530869	6.17517897162629	-5.31947104529632
171	1.01971288824043	2.72715796775974	5.66884770122613	4.79668640919614	5.96235588954043	1.66224859535326	3.99183455381841	3.16796551800396	5.23017211758351	7	5.41846957214927	4.53543988768712	2.58788331114533	1	2.99497687045317	7	2.81212046247428	6.99727892240026	4.70726619249598	1.26612544808072	3.67993383881432	6.06789396919963	1.43482363711705	2.49659805815903	8.8445301970853	-21.3184688533372	24.8948021861869	8.9725715206055	-1.03446129976102	-2.94446967329962	9.45264023038154	0.0989504716347394	13.5778961350883	-1.9753633805698	-4.22103473949496	4.1645212689896	0.0911647709154427	-0.434614647950251	-4.91137451078555	4.45848261140896	4.86907530816299	-0.324901603538961	-2.70392253303568	4.13336340163359	-16.2563372514869	-3.28975913180734	-4.7002310624547	-1.8365951059868	4.87953114963124
172	5.65926817830595	1	7	6.46900406496646	6.78099938229495	3.17588190091627	7	3.77839093054705	5.45326943441922	1.72849211144297	1.64504334182392	6.89350219234135	2.74158756191794	3.43399889109243	3.66650666408597	6.92409001055562	7	3.58319615740818	3.75475193362791	1.97767191066366	1.90291433920778	2.95981348308237	1.75408716844279	3.28853472910037	11.3816266798968	-12.6821653460292	18.0203879296062	-0.561700682642332	1.64088355893101	-1.25410050841255	1.72044189083194	3.6901519401113	9.1657396246654	3.27470030197977	5.96583978408739	6.37339156195884	-8.18258669438323	-1.1717382821523	-4.88411286324208	4.80411067145698	9.81895848262609	-2.57953588224648	-8.66435728917894	4.53623662292032	-14.8907913052807	-4.28643343707558	0.461544570717916	4.15672871558356	3.91198643893102
173	4.49643728807547	5.54396952573189	4.92884948170895	2.21085516417704	3.8035023125016	4.85071245196394	6.32846103207708	4.22358425249272	7	6.08212915565665	5.2927799584504	5.13466995424569	3.20816641337928	6.04662151772055	7	6.79273243581453	5.05997272735368	1.56900045305559	3.98382089935828	2.85556417651865	2.47911909149051	4.17521887547122	4.33718458766056	-2.09219185161516	-3.07186601892121	-11.6686350194151	11.2928243960448	2.42148186475543	5.561635860861	4.33066896175141	1.58613972137555	-1.1926842123789	2.65984310706669	-1.89736211271408	1.26143514137558	3.69460516552634	2.03875431327207	-0.36243560689663	2.6897038468886	4.65015665145719	11.4042799375759	-2.69164386554652	-5.59372210238094	8.74068844720988	-11.8951594392526	-10.7833791796306	3.12443789474008	3.06766310403127	5.03749952270301
174	1.26650805551671	4.17519460385772	5.36497928914122	4.70774350831471	4.99062805483498	2.3879140853695	5.54460038910474	2.10559416320038	5.71735366077222	6.62087387607222	4.67765217622067	5.92408277458605	4.36265984048606	3.11933878188855	1.21439607653328	5.01862012959101	4.42594600221537	7	5.88724543392556	1	2.84681063312972	6.81140608443676	1.89509328066869	5.22751101690837	6.69592843617474	-18.689603333202	24.2436402783513	8.54774867300404	-1.84077075132457	-2.81585616456025	7.35376003863427	0.336343196254483	12.055836394375	-5.20968296286481	-2.09986778630204	6.71805569065977	-2.88778155962735	2.83180239635338	-5.74021209206703	2.86089468202851	7.14231476076799	-1.19528601677881	-1.56908631200942	0.61716848904014	-7.22377044860237	2.61565190553627	-4.8241796402848	7.10682174419291	-7.7517165817995
175	1	3.15967634476566	1.93775332870949	5.36027314958969	1.34260459892172	2.57284044097934	2.11803082968214	5.59600997250151	7	4.02405266849005	7	5.88031315802226	4.47969671312338	3.55050353784047	4.09948399049508	6.43619455381668	6.77565039079019	2.85604635811526	7	3.86439448259065	1.51509777723545	7	3.61459110581371	8.24369351375985	11.2928452023311	-13.3699479823041	15.782660677831	2.64257104695409	-0.61276321417222	0.756017910978613	3.81100888247976	3.84576921607702	6.22774108587288	2.35898497796126	4.90273940292257	6.9187114009168	-11.0677096631207	0.839252246324392	-3.3838140755435	2.79714420940898	6.53788668652375	-1.02958521393608	-9.19931934815217	3.71866702572369	6.89928117335181	-6.52789154167676	-9.33264773660995	0.705963732356443	9.9585495738629
176	5.26468827346178	1.35928807495846	6.67601674194587	6.83321595712921	6.70115256222227	3.85668846219935	5.19540769235358	4.0906812886438	5.43633069113062	2.65441670855733	1.58853772910656	6.35294323471668	2.95556451562055	2.97095027209338	1.66499960686633	7	7	1.70911587046094	4.38408791534816	1.40637366614948	2.41413952681552	1.00002938656641	1.45149239472824	3.55367096282746	11.1653341404492	-12.7620948362572	19.4486729238262	-0.580442644989006	1.96724324412767	-0.804030845893861	0.917876899798833	3.520818650873	9.97409877980767	2.58501400291963	5.95384040513796	6.68715680778176	-8.55807560367263	0.180157080691645	-4.11338265659949	4.7804585218158	10.140786559572	-2.91416487421451	-8.37027781377798	4.16912150680276	-15.7499510026568	-1.54702324482228	-1.35734198742101	4.51417848970973	2.83025965758268
177	1.7949017766007	1.91795285753866	2.75738884995459	5.73566824689312	1.36356375211218	5.3140532114058	3.66304500189671	6.58783239686926	5.26024427532443	4.85809152551545	6.38967040894154	2.90354441938781	1.0757652462586	2.05356966887451	1.83279579337281	7	1.65454143325414	1	5.82553103025426	3.02068174020234	1.71580182820793	4.78267655629152	5.09450835983462	6.11819624751013	12.9665181632937	-18.0550629084212	22.9576486305126	-0.548856959522714	-0.876389428336375	-0.530288356300725	-0.656677075812174	3.99370386124903	11.7875412227228	6.48161619446406	5.57123456524084	2.75957037684476	-6.7616698964707	-4.38161992525089	-5.57428927718364	4.4966480640331	10.0156063726991	-2.96857734087886	-8.47283699844514	5.1271371066281	-14.8242085032793	-7.17448858330246	-5.17854035628747	4.42336223880846	3.02078646193456
178	3.10534399256421	3.46498230493226	1	4.82327030134662	1	3.08321590691012	2.40891173581215	3.2631374058827	1.99765716424221	5.87098974819435	6.3760472618425	3.27865035868789	4.94895037724352	5.46758615241606	3.47758273393773	2.24054006171881	1.28230871483192	6.7080184775814	4.93304778811607	2.15069183050152	1.2796006965901	5.65618264076416	1	5.86846825558133	9.87703282285086	-19.763229573905	22.9057261986841	5.37489262477943	2.01531852649693	-3.31772531150383	0.702427984724643	2.60950167451331	7.96220712279825	4.54536077171172	5.20615840331009	4.89765493677368	-6.81074386781687	-0.693728310427252	-4.08896424524142	6.77326930060888	8.36872223539674	-4.35838337505372	-3.97692660930401	-1.56241144445203	-19.1820229885529	-6.77054558918559	-12.3532992566612	2.95941716269687	2.25639426982602
179	5.1813106258736	4.47652773216805	3.71817840697061	2.15101110719071	3.59321141579469	6.07399750010843	1	5.23743734535746	6.16282878393316	4.93208163898438	5.46742946390035	4.91954256193875	2.38809008529011	1.69916873033431	6.85641691024445	7	4.40795897414693	1.36678650685921	3.29907535142842	2.07483296185894	2.1033268766101	3.93552580294422	5.69179192485785	-0.47093242992717	-2.61897272374704	-11.2123871648046	11.3786425498176	2.75911320472916	5.55049806467274	3.86548318877242	1.36654079819783	0.0272425533434462	3.13564271323626	-1.04425257174204	1.94546382192543	3.7192648343307	1.46411177190083	-0.178379290602065	2.78359542857426	5.22598526452407	11.59606497997	-1.72898613278178	-5.50644478615706	8.42596945722185	-9.33013346708228	-11.1033614438131	-3.2872737867803	-1.76083280911319	-6.80631752644689
180	3.03698897163023	1.32930314851572	6.94574945336093	5.61654007532734	4.38997022300113	1	1.33415889335263	5.51885600239319	6.20374586538117	6.96265614537202	4.19893917756737	4.39061275618358	6.51360469561581	1.43099195498097	3.73701346604145	6.9252549363218	5.91615957323782	1	5.00249618751245	2.92909346854621	1.62737047112117	6.00422425513839	3.4110535287338	7.7230930544361	9.51563496910416	-15.8297090760333	24.4898991275206	8.58053889252364	-0.268613812652156	0.145297533365653	10.4223583772138	3.4000025064777	15.8811702351311	-4.50202848337194	-4.0546277789779	4.17099542064647	-2.42561568961948	1.790935414305	-6.1969384140122	2.47934239897365	5.74607578613533	-2.328196794675	-2.25950917209396	-2.4278916330641	4.01960075122141	-13.7519056422543	-7.65625101416157	2.2694642667003	12.2921994618415
181	5.1698389282983	1.71364479372423	2.17525212328385	3.43280065646508	2.04174570453328	2.40961546594372	2.07290713026553	5.22842740370272	6.49771514856153	5.72159033803478	6.33806326215567	1.79705996834939	3.77513198118566	1.83998950967477	2.3154658024726	6.69318942731363	1.32730390862176	2.72695646738419	5.81028769730918	5.79635938808383	1.15910093002503	5.32365723234288	2.38678712972501	7.4038175493575	14.8508623116359	-10.1138219348809	13.5479844370521	4.00304473744711	-3.0824082837128	0.808727984449487	3.18617463255068	5.59061293890356	8.62709813495779	3.92411451126543	3.17970992825157	4.31547882861048	-12.4890234826573	1.54963116156705	0.799767382499435	4.78846419200031	8.48186704225376	2.10632059522115	-6.99539575707472	10.0423370436313	-18.656165692351	0.698183631689137	-10.5235954658934	4.08307998538112	-9.72555687273998
182	5.02578173619775	3.72426841625564	6.15178494677215	2.62538233170516	2.18816348626617	7	4.33701567583028	6.1848606396471	5.54331796229161	2.96624219781303	2.08248540959488	4.03424312855647	1	2.66244402827977	6.39292780163155	5.44823952003756	1	4.22534933375463	5.67812393681255	4.54671792489962	1.38599578443041	3.34180319011392	1.26331508021487	3.28030529677014	-5.69668200489188	-8.21577932945647	9.75150722933835	4.49387785939427	2.94520330771503	5.73131640627726	3.1574883984476	-0.823810605767794	2.78871935835582	0.823174148071849	4.01761201341173	4.57926481884199	-2.78740422182176	-0.470697910561731	4.59147319328979	8.78727346959523	11.5051098663836	-2.26506370967944	-10.941589194049	3.75171143827727	-14.5238160691056	-2.57555870936424	-3.14062708261706	5.02490397950383	2.25618495803065
183	2.39242913654872	4.43050183035386	5.95008305061105	4.98607791229097	4.42650170982354	6.17819270762829	6.19716877025573	2.46792835025968	4.22528893942294	6.30341077665474	4.94988143724319	6.14939071740678	7	2.33011707001544	2.46165863270773	6.19736877643701	1	2.38247621473277	1.8481890761457	2.00329483214407	2.3500329573826	6.43639801210622	2.23202894607238	5.34418925070939	7.66947929953368	-18.6719903367203	23.9595978842546	9.9442584056556	-2.56242816949037	-1.96096696746526	7.77595460675397	1.21040682763081	13.2968415145183	-5.44477625696442	-1.9733255436648	6.61138092045816	-2.1791140907219	2.97807794061673	-4.92508752850158	3.12331008635626	6.83887915475395	-1.3078531715932	-1.73066301913104	2.25803114688247	-14.3242084896701	-6.03645675385116	-7.91047180239059	6.70716013974338	-6.61693631871602
184	1	2.82757517032506	2.81048196718882	6.43627485467852	1.95297400327563	6.6366190616269	5.0664898456587	6.20692867001168	5.0264950250085	6.53041518134965	4.57491357879003	5.07614242248551	6.92716768045957	1.93891471791424	2.16144468862585	6.55946643182081	2.81031032676325	2.94687225474559	4.50980893392846	4.2559364740846	1.36685217574238	1.8753416529236	3.29911759050223	6.08185326236713	14.7260072506208	-17.2126796741007	21.9102080734343	-1.28865564690131	-0.521097832668378	-0.643633902288999	1.13362589434637	6.09151573311406	12.1041895196537	6.66909041120695	6.05320157758347	1.89630202446943	-6.64208452953801	-3.38509622564061	-6.08883470191136	5.48223275048857	10.44769761168	-4.38686753736106	-6.81995124219123	4.15882955781524	-15.5319658535623	-5.80172788220398	-2.13759035117717	6.33316716951312	4.08770260586966
185	1.14431708908157	3.46078138933941	6.86803413894503	7	4.79543810223346	2.42320181705968	1	4.05024070024835	7	2.98885597619301	5.59057476114336	4.50827199131792	4.04578105990731	2.56929986569234	4.97478003179649	3.16367419281025	4.58911601995452	1	5.4066323769619	3.18016039664272	2.85667145654964	7	4.19697856758755	5.92582095027342	7.46962930346738	-19.1307118316625	25.1271001254582	9.38470652798519	-0.822562936260421	-2.91163245834411	8.28862968932536	0.490372571219544	10.9710121671014	-5.93699628583489	-0.906767971177148	4.78095605594347	-1.98504324389407	2.97433901637149	-6.27080631749443	2.51851755911636	5.95762006756248	-0.712993526998351	-3.79977785248437	4.13311685460789	-14.6193301554655	-11.4185624677401	-16.7813961076373	3.58404583600242	-9.86221944436569
186	1.95260206292556	3.07840324477409	4.30183636750086	2.58074149877969	3.04886596579369	6.5568386651953	5.65400150319144	2.06981883366579	2.74047902863603	1	3.82949760673183	6.75859806818587	4.33325756771959	4.35934093272551	7	5.53536658462087	7	1.72002022169682	1	4.49237878563035	2.96967374811455	6.49193779168618	5.89299075643239	10.5306369343574	12.0131773965516	-10.404044815106	19.4088942615217	1.02118776136218	-4.2256449252013	1.42990847173607	5.65856521529185	2.08864078189933	6.50660362868112	3.88910426332875	6.90134100336909	3.90170805403237	-12.3675178986684	3.56356942383112	-4.74305396717736	1.90810820496995	8.21929154764077	-2.25245313516772	-5.39557410855877	1.46005860053247	-12.4482984555013	7.43887351156948	-7.72662561779642	3.03449357544305	-5.65541729166242
187	3.41999360113349	1.56006167563885	4.56044098306204	6.73991759796528	1.81260178811271	3.51962910332331	1	5.93057155111563	3.62739998264326	2.7426387386702	5.42863047694302	4.17206922640007	6.01567335854561	1	3.02406471487896	6.11338518556673	2.02277022214833	3.06344066759004	5.58512816642694	3.34531894705165	3.98159369444272	3.57071514361997	3.27230640548649	2.37229911655152	11.6741303681955	-13.0224652746204	17.4115110683108	1.0811059834494	0.102077103799751	-1.41850322512208	0.547945492426141	5.41321111373352	3.83109885782571	-1.14314799911281	9.75698815268923	6.13499074520514	-10.6946445849127	1.40273271323377	-4.88448646985532	2.41171502502865	10.1222571180096	-0.174196443799553	-9.75885805359651	7.61353240086942	-16.1684406588049	-8.93836981564155	-8.90376549480024	-0.0711366242083486	-4.29213431456642
188	4.81220371625106	2.1335176460035	1.14989772426631	4.48188886914751	2.76518835947376	4.00048951047882	1.57143134561861	4.65984869049748	3.50110601316978	7	4.98441724946911	2.46049901475466	5.05837326431698	4.7211785397368	1	5.71776423480153	2.12439830428113	3.59893340393864	6.92863649696547	4.81479481968279	2.28517182976578	5.04024233505926	3.77682516341373	9.25456400823127	13.7584461403661	-8.00909848919402	15.6063348674579	5.14846611569922	-3.48965204163413	1.57958551858522	4.28634212466172	5.73367230237741	7.06550940575916	2.25631302527753	2.78066348410732	5.02135514580976	-13.4541037878783	2.35436290838422	0.484434620267913	3.83521606291829	7.53865266594357	1.42595287045054	-6.10999319516508	5.42516183697982	-18.2070987332489	-9.15333409651203	-10.5293353961002	1.77771358888709	8.87576479796028
189	4.71677706217167	1	7	5.01742944315308	2.60118315593328	2.62592055776807	1.11739634411406	5.77982533927107	6.9424227459048	6.03247652516915	2.75058921332926	7	1.86227753227336	6.76329995715818	4.95985796514854	6.05663326341117	1.34586969544327	1.98416862263589	4.91295610747528	6.76976350912892	2.23506450413739	1.41480259075669	2.32086101799276	3.91805580126739	11.1716094450477	-16.6819010010554	23.2314890704922	3.08809096129923	3.36703039437258	-0.152561174632069	4.42428595936307	-0.0140310594589134	7.78536512206294	6.08874773691734	4.78424566855359	3.15500681898076	-9.25198855912416	-0.0485744199301349	-4.98641502903135	3.49966243447534	10.0704455191628	-3.16197141840251	-2.46419726540101	-2.45931238955912	-15.1417146776359	-1.68664569303018	-5.10880045131942	4.87376025700591	4.74547650295819
190	2.20694159397144	1	4.45157427341645	6.22189929779099	2.18398394252853	2.80283639366002	1.96537265577047	5.84402537602122	7	1.29357225607166	4.55457104119412	5.05951696678518	2.86234303083767	6.3680465806565	6.27298689242347	6.33770338768705	5.6233820725617	3.0180713567733	5.72286434552983	2.59343896992952	1.90437764967729	7	6.4486493365459	2.95996438210796	13.275862445603	-12.4258507483009	17.4921717332532	0.960660201833112	2.35257392932877	-1.62382608185353	2.24421889454939	5.69305591192697	5.44635292708844	-1.18186603573292	10.4356398268573	6.08445362162	-10.5692132017042	0.631353419784971	-5.0729159255257	1.54584069751372	12.9245291435191	0.520481839787638	-9.58461518578021	5.22096536183375	-10.3696531900167	-6.86281690200451	-7.71934372163881	2.71917547824238	-6.5579382718088
191	2.37451856690252	3.30446966600567	7	7	4.24413983606986	6.06608413871793	1.50137387288256	6.90260755771232	2.88013901847987	5.23806607078889	6.03218241240011	2.70971997582019	4.80851043710487	3.86295365079769	6.36645670439812	6.87457426642226	7	4.28705327882463	1.91605261559883	1.5969000230341	1.32192466148325	6.15817915591562	1.08150703050923	5.87400365621902	5.92103041685651	-18.4433940697709	24.0543020038088	9.38178728400714	-2.23141300415909	-5.66296281842225	7.07729817423896	0.745135611055364	13.3712190517161	-5.37021885090806	-1.93073039872789	5.31365279940605	-0.68275386001278	3.38669531883558	-5.8769549423509	3.11184963708662	5.13544546404808	-3.41929509452641	-2.04768686407398	7.16110966750744	-16.5847660578716	-7.52559503766492	-3.15021170295391	7.13469110842524	-3.69005185991878
192	1	3.73342520993134	4.66372875018172	3.48240328575537	1	1.68491255596083	2.7760338861532	5.60840365120787	2.91867475159014	2.73108895537621	4.76737068368375	5.36494963832785	1.58262779664255	4.71264215176561	2.47634269389866	6.26384890292059	5.2929380649105	2.11067307806558	3.78148512124897	5.64552371303552	1.43345870545677	7	1.16079041739317	3.5440484066455	8.74872327271486	-10.407616883311	17.2674549511239	4.4961099373178	0.812201532625255	-1.19061279980204	4.4656683456135	7.88275214300829	5.14649386819704	-0.711516908697921	3.59261706652962	4.04790008124933	-9.44834085268108	1.39097411281768	-3.93993706914092	4.68309064504713	8.23191699548386	0.537325637660483	-4.88043755270448	5.2938695090866	2.67210970731759	-7.59919820564722	-8.29645988150425	-1.0350492648815	-8.68712058922272
193	3.28223001358997	1.06937219575346	3.84142187225001	5.98091312081898	2.24551737059726	2.61499245086981	2.39680865781923	6.78439704078116	2.10916566011186	2.14558491781383	4.41018275336103	5.81836432207728	2.20449887112101	6.21834093950116	6.63887956285709	6.83817389263845	6.47972303479861	3.79054254008915	5.39143571827685	2.28135431642452	1.32801137635518	5.98199478026015	3.43514103968844	2.22034429334762	13.9484002552718	-13.3425997173965	17.8021416407222	2.8413765969008	0.969669649221913	-2.06799748080912	1.56835481613263	6.5636631766617	5.76423110767333	-1.57463097009205	9.94933803268469	6.76227297907533	-10.2757419545043	0.523951685846734	-4.91404048184747	2.29369371057382	12.9114721801164	-0.0242177021354866	-9.09414966146369	6.65394456017711	-9.98445245356096	-6.3641605948233	5.24930732551588	2.34482616512796	-6.44134119156359
194	1	3.17158644435754	7	6.2706752841523	4.71775723869734	2.61917194034561	1	3.63353860277446	4.58162144801402	6.35481242153459	5.82001188267021	6.702951124096	6.78247489450709	2.95463921205177	1.20870451889145	4.41537267883173	4.29780942946063	1.27538303829986	2.98027505599772	2.6812808594591	3.79448046627407	2.1438941930981	6.46111434511499	5.50581023709949	7.67155751521965	-19.7550329842606	25.6648993334866	10.346858148524	-1.57456648885825	-2.79641482899602	8.03180998850858	-0.0404119908086586	12.5497923433536	-4.5466712638092	-0.397500931500832	5.65934899451254	-1.39786753703159	3.47905603783236	-5.85742515421496	3.26390217978232	6.52802987778184	-1.04987271386159	-3.54239887533446	4.83457775537385	-15.8327931883144	2.2899810909435	-18.0687042153608	4.35586013464795	-11.2398386206139
195	4.01505949659687	1.98591482994911	1.4635232506189	3.04786150649937	1.53413196512668	3.60513515735478	2.21827743655608	4.76996861216719	3.84666921193877	5.33979165792141	5.75640499311023	6.97649061020526	5.12327014496965	4.33877737689917	4.9101928990998	3.70825248653736	3.82747695093147	2.23157379468899	4.77329071395547	3.63283741297059	1.43509723748821	5.19508463982381	3.29188107097913	10.2553866364381	13.3743252773191	-11.0816229276269	15.6846197483795	3.29908355923858	-2.11474345429643	1.08958871412918	3.54436905475904	6.2478117965787	6.97374184645032	3.89916044846074	2.29396170868102	4.63197601169156	-12.5027483720966	3.96306877529707	-0.497546854447861	6.55694731275879	7.82119307529684	0.795379210449754	-8.36826144091335	0.734247733657789	2.82714357219087	-3.38974334293689	-4.21457643204561	4.91160397398794	4.77835818350682
196	1.13107846075769	2.55045758509538	5.38402557900778	3.89224280640762	1	3.77647700996652	2.52006250035931	5.74448940345381	2.58921110470031	2.44524540081292	1.92432178476698	1.62288816523229	1.328579742553	2.97307328852549	2.86389782723706	3.45067761813726	6.4391964355674	4.83401200328866	7	7	1.43934799896459	6.87393353848771	3.21657175809576	4.69320050221083	9.12374506148473	-10.2416435467304	18.4489763594199	3.19668215420135	1.04460072114082	-1.51020930369057	5.62648160795266	7.31830478702839	5.63387342845465	0.27211425440729	2.95820712533466	4.19179017023303	-9.21981905658371	0.721135496082956	-4.56542940810071	4.55688111014987	6.24943849096	0.147185505863094	-5.3887580176486	2.87425429537065	-14.0772062023723	-7.93348016281179	2.27534134450804	4.50179456389765	-8.7299080316348
197	3.27574613968143	3.55595229748286	7	6.7788976895555	6.35422173332425	5.7900992280494	3.27131233123469	1	6.47915143925364	4.81343966283358	4.45320451648851	6.46983342102594	5.04296533607932	1.67511785384293	6.90980141362588	3.17562113195113	6.99163079967272	2.73087144987966	1.82323472391351	1.31577829544559	2.75115868588302	2.11119968961651	7	3.92613786552453	12.9233032003111	-19.5957487649905	22.4343384943468	9.87800508981879	-0.389082498406043	0.0122705226908543	9.56780956910344	3.19742639542311	12.9071817956718	-1.30005247868435	-3.49005271879314	3.45533724250372	2.67828076584554	-0.104514068796036	-6.0050611433675	3.02790251544263	9.56530003116982	-0.964185346829322	-2.09000279074477	-0.0278539960717108	-16.6605580125012	-0.47113750885932	-8.57327429389987	2.12559531569515	6.08542603768271
198	4.25989048709816	1.14811851832408	6.7154461194256	4.79769563606362	2.26400916193114	1	1.00247979299912	5.77742235459925	6.66347732294823	6.59150651552606	2.54073268044784	6.6751051746886	4.85349596932471	2.11766368854954	4.51959396469562	6.41058376086595	1.13353953510444	5.0668643030617	1.75967838172588	7	4.7148802631421	1.15168681936517	2.35693314355033	3.77397371516917	12.5282026550753	-15.2295848091757	23.2765016113506	1.33503469143263	3.98766548835776	-1.03007709759554	3.39041261866113	-0.0780366520422167	7.73906413001017	6.48292072948073	5.89582924900487	3.30529756640937	-8.75142537245553	-0.0494822817155329	-5.0968947507689	4.42109906397957	10.40382188392	-1.64146024152592	-3.31936650099502	4.62941766039724	-9.04041114727688	-5.30856902993752	-5.24747683434058	0.972096015758214	6.74937221485877
[truncated: 74 more columns]
