# Supplementary material for: How Are Mate Preferences Linked with Actual Mate Selection? Tests of Mate Preference Integration Algorithms Using Computer Simulations and Actual Mating Couples
Source: PLoS One. 2016 Jun 8;11(6):e0156078. doi: 10.1371/journal.pone.0156078 (PMC4898694; doi:10.1371/journal.pone.0156078)
Supplement: S1 Data — Newlywed couple and agent-based model data analyzed in Study 2. (ZIP) [file pone.0156078.s001.zip › S9/Euclidean Model Data/Euclidean Couple Population 11202015 0603.csv]

	trait1	trait2	trait3	trait4	trait5	trait6	trait7	trait8	trait9	trait10	trait11	trait12	trait13	trait14	trait15	trait16	trait17	trait18	trait19	trait20	trait21	trait22	trait23	preference1	preference2	preference3	preference4	preference5	preference6	preference7	preference8	preference9	preference10	preference11	preference12	preference13	preference14	preference15	preference16	preference17	preference18	preference19	preference20	preference21	preference22	preference23	preference24	preference25	preference26
1	4.59080975574506	6.08922239732948	1.79603626219775	4.02603516960267	6.03526160354264	2.73623315697477	7	4.67974437882929	6.53400977073146	3.76810560110865	2.71143619803891	3.81773125273181	2.38017332486672	1.34637614996523	4.22098101648452	2.00513853058963	1.53417266667455	5.51181419363136	2.89498235533234	6.10798656078889	1.44554301120801	3.55645241555793	1	-0.955777446729706	-4.7947608425575	-8.08401510666644	-3.12331577071689	5.28725119100752	-8.39840894491777	17.9128689743463	9.41269287217542	2.39867063323847	0.686318389101605	0.566492088879165	-0.871321208690598	0.804348796248044	-5.4824568080219	0.34566850351734	4.74009903988779	1.26327687236496	3.52209476974676	3.91858427808147	16.1028269120692	3.30304338358752	1.98201785050589	11.4345564161708	5.16022442913266	3.82645382342216	-7.26968096910064
2	2.34047144193578	6.61953444818589	6.48836863527052	2.74719303661494	2.57770929770267	1.78315154463694	6.81742376904011	5.82801379294709	7	4.54098373610524	5.87698992168122	1	6.86443785897511	7	6.37516909099496	2.26598437274048	3.39645480003291	4.49740615455336	4.19735498211122	1.63525447174368	2.15101377023992	6.22551646244198	5.08760312277382	3.04757572427653	-4.04904520711332	4.019056066644	-2.5656069244462	1.59182011193332	-7.34967885655937	14.5379514546702	15.9155303135737	1.96935278818281	2.98844818437288	-1.93103993492796	-7.78252262158647	6.84398009967899	-5.34614053683991	4.39233678811697	1.83261164907818	2.54701742672999	-0.839895710832459	0.34076596095124	11.7885718074069	3.11406263715906	1.96968825061782	9.31559573808354	5.7101238999461	5.09553536060196	-11.0723917374685
3	2.42320142408211	7	6.803348309533	1.33722956459746	3.47400610179195	4.01681024657021	6.01667139776517	6.65565983897416	3.97705935299613	5.79537543660918	3.93124465908314	3.71061800883356	7	3.43877276924973	3.2160874867204	1.01610399336657	4.80927198782008	4.01546095106274	4.46791349446013	2.0346333458882	2.38234353134165	3.24316903282504	4.59417468969384	3.72820666611496	-3.74277458234359	3.21330106871612	-2.13027227822701	4.59846285933132	-4.83251421275838	14.9200058260782	15.141905944646	1.42797198161264	4.05947266396087	-0.996736149996396	-7.46462312293862	6.12269198872509	-4.24085151719614	5.3521000674085	1.71904376314075	3.41204535935867	0.991947385884403	1.38769523184732	10.1540068270868	3.77482571106231	0.582763373236925	-7.67387934334615	11.3290435391319	4.89713501618542	0.142469964151553
4	5.45973152572179	5.78468667272268	3.8481873065181	2.87553149289257	7	1.68058397513213	4.30286152823313	2.58049709842515	5.09188520594427	1.60617739032919	2.89148957580838	1.67001422938977	2.6197918744745	5.10887260703197	4.92964607480848	1	2.51881880257776	5.58777009259283	4.58865339172094	3.03765808346596	1	2.54284295804803	3.25266680763959	-0.594409881785906	-6.21012021650323	-9.42504426102643	-3.5504878035013	6.30215526005642	-7.2753879710202	17.3291269124526	10.8831288921272	1.92379348303033	1.92286000551498	2.75914071670353	0.621446728200833	0.439679418575559	-4.47304145230389	1.49229873478256	4.92006975992835	-0.170213092189206	3.67088371803351	1.86818523107726	15.1911374989542	1.86321134879984	2.44637876413313	14.0387156295063	9.16115049097105	5.9907204452253	-11.2775322224133
5	5.08489431193883	4.90995650163761	2.51122236132154	2.37794343787164	6.73950811562143	1.04273737005736	5.4093671434675	1.96010169136581	4.91177412714852	2.65977731293548	4.55720831101401	1.36636171125651	2.9576944382452	4.33960126406626	4.92114169576064	1.60521556572473	2.68537368854282	5.28705995975327	1.76491042641279	3.64231932355914	1.14137947559425	3.62457647593144	4.43099611111566	-0.608663935910197	-5.75605707359249	-9.58910754627499	-3.11797524056788	5.39887570221758	-7.42508213781291	17.8176879757824	9.17192497628343	1.46850820677773	1.82616490295987	2.86178154526662	-0.0967346171889691	-0.704388540059558	-4.51009595966018	0.849119197427003	4.72203560540489	0.690875800986528	4.69042107369581	0.45969168991402	15.2908264023993	2.77849164429008	2.76487671557646	13.4985867985811	8.55582786963314	6.33309447255939	-10.8202679476091
6	4.3381728296461	5.91010563277962	4.2128322742384	2.02546726936965	2.2014101474544	1	5.45379358567114	6.65352209007625	4.51539670927986	4.98920030397244	4.27280358112045	2.80444385193206	6.55102669867807	1.52184618193355	4.01755564573234	2.45471112217678	3.88106240116408	5.2893814009404	1.55257706656535	2.58954136071629	4.36248372305231	2.95458745912749	5.62749623942658	2.19164252292546	-4.97667897019453	2.46178480630911	-0.333899697039758	0.724231814478628	-5.03136030331494	9.65284979187139	13.6934507611298	2.66477846906095	3.04788963691191	-5.09747712216917	-4.90376217857266	1.8951911529656	-5.49740986910044	4.26736555487483	-6.11061333103149	2.34634492642726	2.7864931589015	1.54199119312437	13.0256316409821	1.27593061997054	1.60505761603724	9.30475215147034	6.96471909748109	5.00059681331095	4.38014607723926
7	3.0039585216948	5.24426601979171	6.71931096429762	2.67537004785581	3.65216327497716	2.76426358769024	2.92899875973043	5.84447571737453	4.50912136790238	4.96681132247827	1.18867807699868	2.46724646340768	4.20293653198212	4.25452910065307	2.23664205846546	3.43835635784212	3.79933562520507	4.73940923390006	4.16659814473387	3.23492908947083	1.67997392886136	2.47370542393436	5.82450110469563	3.82678897930139	-3.23252744856664	2.40242740127013	-2.96882304924624	3.97384829920851	-6.3209294143773	12.8191021109843	16.2038582538812	2.81465536861138	7.16223893476245	-2.41831706506253	-6.61217626577411	1.43229861723903	-5.07743718367953	7.19160897902355	4.05344943068035	4.61395972433978	0.420863891195511	2.21941379514674	13.0863378743535	4.02591688902132	5.78632267662816	10.2583115140011	10.5021169981296	2.85208954851484	-0.0439521594818011
8	2.61171314090086	4.22245499903626	7	2.1732108342448	3.62525128866762	5.16301293031455	2.0625841568408	6.26052169073552	2.42123660729208	2.97121283634123	2.12436166452049	3.06159348126582	6.56202637685969	1	5.13738315663586	2.40981965667754	3.92676598196626	5.27943985492287	2.86046923015901	2.81987112989216	3.02247563398348	2.05134211512652	2.26791293580266	4.25607499398893	-2.79757609548256	1.19437361252722	-2.6341884554279	4.36457243208664	-5.94673746583897	11.8914666597184	14.6254666115	2.76844755553507	6.94213850069339	-2.9870622696314	-5.56048241350741	1.80730793433654	-4.97978385960264	6.90485467888717	4.99167830717928	4.31825908936977	-0.286609796754334	2.31232320395509	14.2704931755863	4.40698987007574	4.81971635732494	9.03637945313833	11.0703115092235	1.20879117689886	1.09494809893395
9	3.69978682842978	5.15568200699982	5.9778713989902	2.35916816512322	1.85428950061757	1	4.64113283902134	4.66014369630328	7	5.85540918452635	4.16825361661285	2.66487188589415	1.62803024628086	4.83520930895658	3.06418180990974	2.10942706277078	6.23192437025365	2.04436810269672	1.03143306256957	2.33649625365577	1.79529946834068	4.35574040341258	6.13583806239282	3.20234622217433	-4.53953155299538	0.551643587817852	-5.08332506118709	4.60784496190587	-5.50837057355087	13.8632806173945	12.9656287187618	1.48970984947086	5.96457230189987	-3.50184214816935	-8.78499407230356	3.42113636973472	-2.92545675994605	6.53854729236162	2.71541599828979	3.40740556713564	-0.470617966870362	1.55989967778999	12.4170974990155	5.03835772154405	-1.21786055826976	-4.86213524461322	9.58561308403182	4.41805863629268	-11.8248160177285
10	2.84337928488165	6.4062312136288	7	2.72597649078137	3.65730010749325	4.66198244293003	4.08736582747055	7	3.51690168025479	4.67341879622206	5.42136830225937	2.92309016813008	6.54255999685251	6.77321327475425	2.64481789622169	4.04186807170849	2.987003492369	5.34086366510559	4.72362467339469	3.98357594072228	3.33098608343639	1.32939374528168	4.50127011445847	3.06403371191333	-2.79532026941652	4.20695658397393	-0.820245209725581	4.86701334523243	-6.64705681068162	14.1016489778245	14.0539656648743	1.05854446689287	8.06850023051192	-0.0528324847787326	-5.2658077289085	2.31769947589396	-5.04262034139218	6.5869023479334	2.92763463711311	3.97668891227398	-0.450962274112232	1.02093515545875	13.652151638167	6.80834650148183	-5.10074625635943	11.2532067337208	8.48783014367859	2.13762288433812	-8.61408358829047
11	2.96290754648635	6.28596000762026	2.51729453477873	1.74861677128111	1.61139040581103	5.52656937096652	3.09121682273974	4.96582315814552	3.99181162604225	5.6140729507438	7	3.77022869732526	4.55435104761946	4.746788397717	4.15134754985596	3.84879394448354	4.34061991453339	2.18100282763518	4.7734051749204	2.77894419259655	2.9750185517366	1.51788793761153	5.75580791536705	6.56792915282268	-1.07319183179739	-0.325501506606046	-4.23526454110244	3.13580390916872	-10.2580329458111	20.9509277402507	9.52642861988584	4.01556400424064	4.78743144975662	4.67163811345078	5.4116745150259	0.736431239954725	-3.43221700742892	2.00600441457321	-3.38771450848852	3.81186420657834	-3.66527755197934	-3.76926051219153	11.7374389691706	6.35315907270877	-4.87713115149254	4.66300436907982	5.45048687845778	2.76337716264304	-9.30984082446932
12	1	6.10009711197322	5.53889507149303	2.97723292470847	4.32954438172535	4.34632767399323	2.18475932916676	4.41083361105574	2.62755179359641	2.62747752742838	4.60152918518226	1	4.06274577878504	6.89463389927032	5.21314648441662	2.67695075310828	4.32353447823065	5.84028769848143	4.05604536857892	1	3.08716214233632	2.46308012856446	7	2.45375130869477	-4.68320539148329	4.066433293098	-1.85552393768367	3.64559630387194	-6.77645541013394	12.2649288855733	15.4723326057613	2.45180983991007	4.9188191895108	-1.49097113248181	-9.43832119631439	5.22560351673271	-2.18875174139769	4.87875211318805	4.25509558626636	2.89930955976369	0.196380476256633	-0.806383481710392	11.0169912536244	1.24449608355872	-0.204890491275772	6.84269041261234	7.88186626124693	2.87114899534667	-12.7646681492395
13	2.49376173882477	3.97687313488306	4.94135804031332	1.92986626842136	2.05180499210898	3.08456824091908	6.11233064026557	5.93562253994947	3.03995578832177	2.93516275398672	6.58837319337004	2.33564844066679	5.50742543607584	2.85062594542099	5.66860632933813	1.76339000415803	5.23573263260286	6.13763196197952	2.17878735232689	2.49838094182756	1	5.01123329070224	2.61290128433115	4.77713472500424	-7.00824233021125	4.14206988201127	-1.69570499798021	5.69310215480935	-6.51232676893858	15.5421593066848	12.476783848022	2.71884801220444	6.31256212827738	-2.48246055839883	-6.81647900903623	5.64254116742525	-3.64956626881094	2.30683697290486	-1.03017125326116	4.88256693267613	3.87778720660597	4.51804394838608	11.8681631091511	4.77280823483207	3.58783220389086	8.59788344679409	2.64923739514086	3.85864466032912	-9.06349977020939
14	3.37990025195749	7	7	2.50833008285607	2.29064121293084	4.64072562260107	6.49295827595513	4.16850836731674	7	5.6589870665196	1.56853842424615	3.38805415791547	3.33389146064326	7	4.76779242386166	1.41424107224151	4.65704683413706	5.89595580836853	6.5447852586299	3.55716974788826	1.25967530842123	5.05392971333529	7	3.3164403844202	-2.84589546748124	3.49140583957868	-4.1232442789016	2.29411537909374	-6.93796074415734	16.709381856019	15.7507610570402	0.802090408011753	4.56577761248985	-0.255841729239928	-9.36597885775999	5.12153771128529	-4.68132615159752	6.10310503348582	2.04197659586747	1.69769751917452	0.19754161887667	0.211060203205205	10.8106678497496	3.28657096747371	0.313354969814487	-8.05450601977462	9.62967898395214	5.4518523795206	9.30620584937091
15	2.34393544158488	6.95001023919989	5.75175240055355	2.61971175233857	2.60208434131804	3.04365886566976	1.26876963027023	5.89804801084898	3.90293701629433	4.45166716753059	5.36024039605336	1.45496910744275	4.47780166817697	2.24218250245229	5.44598010221626	4.41742982005844	4.33695905681233	7	6.87072896523957	3.73039159978021	3.34932434484014	4.0332197132003	1.37687213512392	3.59701686053466	-2.89593708616271	1.36184737042838	-1.36127382406256	4.58953241617497	-3.9124352117435	12.5384883806155	10.8157098454218	0.0716716111491278	5.75540730316393	-4.44536860992211	-7.02637311241083	0.980532293576981	-3.29058270830235	4.39560451914596	2.52377236881592	4.5739221135959	-0.914459632219402	0.821627305217274	13.2136016034508	3.53415156696123	-0.983236174785689	6.08391664151672	8.59123142201944	2.36521088352415	-8.79172241293721
16	3.17126634925677	2.15707964827707	5.25034790840629	1.02228229747867	3.24234680053876	1.97827112486698	4.27861524973513	3.67760476522424	1	6.01732332799656	2.13270149712032	1.27748597317138	1.29264983302328	3.74725135067338	3.96036992178505	3.34413536756168	4.67634249941619	6.09201486854769	3.79493526195754	1.41497472177333	2.68883409246785	3.35921205149738	1	5.48992921637319	-5.17484269818826	2.63785734074515	1.02101093410751	5.36360998823829	-8.88914492456204	14.7468007943288	11.1759701682664	1.90326518454501	6.57385214196956	0.316636548478135	-7.90218366640167	4.59935184621631	-0.752411710657583	3.44452070563209	-1.08191068997681	6.77906659976379	3.03102362631779	2.37220130645582	10.7819492295042	5.96803779388454	-0.68329682835291	4.87787563625671	7.95702982638125	3.60630374226776	-5.84274691278941
17	1.63775477899973	3.37792692012048	6.25732895995797	2.16123823365828	1	3.06299516745745	5.27943591677116	3.53869271990786	1	5.96599499409123	5.09856921852423	2.82909107495938	6.24108927511808	4.37653520647537	2.98005390163573	5.05101477219731	5.66632555590593	3.95771535390052	2.56687512499933	2.07324729966924	4.09987044287184	6.04534025680522	2.86168426101862	4.11630086818199	-6.74564768184619	4.23349512395654	-1.84074998572913	6.51046562129904	-7.25849053823735	15.4005210653385	11.869974289123	3.78579722773308	5.90646319490206	-2.48291848216152	-5.92563331239779	3.87023929055457	-0.986916264928093	2.65329350540655	-0.367425049437233	4.15595174617983	4.249841058883	4.31395345611742	9.30359418531269	7.41685658536144	-3.59090180424167	5.81399068516326	2.87404667543296	5.50773840877579	-4.74845769564149
18	1.21555663589413	6.45333776124159	6.2495054584047	2.21875303225501	3.90307558751867	1	3.1659331707799	4.36377180878451	1.70258006471968	4.00695707793125	5.32691323541582	1	4.78126279853889	6.06503543653229	7	2.18119332009698	5.42293940162201	5.75352698808107	3.98681047089905	1.64405305553106	1.83082177577919	3.79058170616242	6.94384989014608	2.00720025863878	-5.31342284173837	3.75848982287481	-2.42632485497172	3.58107664488382	-7.9379487436703	12.4739373230167	15.0148265714907	2.78598315377829	5.14837549088867	-1.58488780403755	-8.48612713002791	5.39462221199125	-2.26559111910336	4.00454219141961	2.97260387252935	2.36173045438363	0.503397802599375	-0.0151846860433529	12.1664183008291	1.26136573822857	-2.20518989160737	11.5427725199232	10.7300895499476	2.76766900386763	-12.573115398127
19	3.14334783615403	5.85911748778663	7	2.21740476791304	3.73585854476289	2.49210699240674	2.61505359592952	5.39122295175524	3.81691329369395	2.54614684728774	1	1	7	1	2.09944434918927	1.94460873440607	5.8618571563091	4.9654816090553	2.69552234260898	1.74470083552549	2.54231245415618	1.61628667641305	1.96642045873422	4.41590912029559	-3.22024153706588	2.85331717733947	-1.77940048625696	3.4599334924759	-6.60063872637148	12.1934416950365	15.0929714463569	2.31262316924006	7.07379009729212	-2.77805203016282	-6.01285872990406	0.862023650888344	-5.06247164621747	6.94116316828957	4.14442746532423	4.65257886051811	0.664174235640871	1.81504499008822	12.5420189063298	4.85669569040431	4.96289718103395	11.021006034603	7.4686378243243	3.64805416373209	0.395543322730841
20	3.91766445437804	3.58723525966793	5.26119274964375	1	1.93615111025694	2.87176200036018	1.76991292797438	5.27055062938161	4.70646916744941	7	2.3056133103204	1.77870436639123	4.90450246356281	2.8896183072906	5.38821785144658	2.90376782140346	3.27333525412951	5.46712749564329	1.40484774808841	1	3.75320320289153	5.5638291723696	1	3.5423152034596	-6.06276990998861	1.71859783538084	-1.93418739316964	2.59464998080198	-4.49723782527962	12.518732991098	12.9121818027572	2.64603359838623	5.42815348655511	-3.69304753679149	-5.18906288303071	1.2131007254895	-3.92303561388461	3.77983342285165	-4.92951600105998	0.35541439127816	8.06609864860217	-1.69839042715848	14.8446113186141	6.41503885585927	3.67523991014406	12.2954014585243	4.9123659093385	0.884523275073137	-0.0275559594552983
21	1.84815934233019	5.8695815751262	7	3.47409197682066	3.62979223586762	7	4.70163996785471	7	3.6288363249916	5.41769014002943	6.0589886324304	1.80600813552601	5.68773141069741	6.55853938805313	4.57459252534239	3.75873003466447	3.23349459073977	4.90662899819589	5.14138405808538	4.51789818692375	3.23711143976428	2.59751008398703	4.80329754881314	2.45837389770728	-2.34292105573963	4.29284100431339	-0.631130790788447	4.67466836618378	-5.58869531019582	14.3962026197727	15.3689080092689	1.23223410140121	8.39749125914819	-0.676247966356372	-4.65120700442824	0.85103088916908	-4.37194157879362	6.05850683222534	3.66153131789268	2.64725005255234	-0.144580847390702	3.38243500621669	13.0550386340121	6.7975423631543	-4.47606430514119	3.90945250657371	7.69071848141594	3.6105127211385	-8.46593897928975
22	2.8761493600922	4.27944346196643	6.56343491406631	1.43761158096208	2.43374213095079	4.51161854508117	4.81427086026046	6.94833015130802	3.16736973853884	4.53095045091189	5.06312396753819	3.41672023358687	2.66939795841787	3.64952283047166	2.96520963576594	3.07494628823227	5.18954687150389	6.99921580121048	4.05761440806917	3.18946218301312	3.65308267578681	3.47217460793979	4.35138369581807	4.72547504759042	-5.56726716165011	1.44754974709517	-0.0993875697899881	3.25222042438071	-1.58317939593796	11.7801038759913	12.7174829035861	3.89323184310869	4.03581012670239	-5.27286028182732	-6.41230699414612	-0.91442990694568	-2.54792079553621	5.62901331559361	-5.81857371267422	0.404861914955633	6.61047303282377	0.351498220513881	13.0042952540008	5.13822163770449	8.84931037832876	6.64233643100213	11.6310405689007	5.23937090627386	-11.6074560092517
23	7	2.09954918889793	4.4537596345239	7	7	1.04125750298694	3.57506765162028	3.55797972486996	6.19064526219181	4.37545985378178	5.32254801789481	1.5227601980073	4.29541625162078	6.10581448702584	1.89323683374433	1.49546904607961	6.60226683335522	6.32007688948069	4.79126714297829	3.36757187033242	1	4.97280574176637	3.00293208708622	1.85155320173915	-1.04551860133833	-2.85783162711856	-8.39437976369301	6.33317014363917	-3.42659156862209	21.5707991859693	12.7809152236007	5.69214583400618	8.18900408165481	14.0599377725073	8.95249202976206	-0.652962252508418	-2.70473977006801	-0.0363163648536144	0.147475048885791	4.30470871484519	5.22163225747827	1.20591729286456	7.23599735229939	5.99981150351647	7.1988653747747	-8.56582076431557	8.63763386405089	6.83909499146232	-11.2107411572328
24	3.30970195215148	6.75414100327251	3.12167873619236	1	1	5.53659946786174	4.00591680088111	7	6.87445409912833	4.59267260624623	7	3.42921151870303	2.49430959674244	3.97468873265497	3.93530136186138	2.19984236604199	4.13571931219951	2.3686058385115	4.65266625457885	3.55162063673337	3.13295692599184	1	6.2600947815166	6.57178757349461	-0.696447182966635	-1.97136655604215	-3.8574729052582	3.33576261925176	-9.2175391643705	21.7954571661971	9.65805759655978	3.26469415507057	5.07555577223273	4.52338103807929	4.70874794319427	-0.759639699164666	-3.42048669149691	2.20013115110337	-4.84609248761857	3.33402359399275	-3.98351806258218	-5.50054731233603	12.7252883093203	3.68844713435491	2.75403071543893	8.24789086572485	5.97445549402734	1.25977962349512	-6.25755619783202
25	1.96985096661721	3.5278780083723	4.67750458472133	2.57195630556111	1	5.83667057085143	7	6.07585319047882	2.86241418782592	5.19270271553952	1.94058683963949	1.59111459017435	5.57926786327828	6.25734767682049	4.72826787501283	1.74481033838223	5.98797651606086	7	1.45478971155951	1.25190287367471	3.48299428426732	2.93205610609739	2.10636773761667	3.57704772069615	-3.59325204181568	5.56077699249516	1.86012024738006	3.12534805900237	-9.29375829252229	11.415759752987	14.0249694521843	1.52200715839908	6.66399103079026	-3.19972333971024	-3.7603501642694	3.62757881847358	-1.38267868221922	4.9414824633711	5.20567071092724	5.81129085417836	-1.13999642668889	3.43667479481693	6.3986822765155	7.86768543807465	-0.753663101650449	2.64966473176936	8.65592827827575	6.24406160973598	-0.499799402632161
26	1.82113814427752	2.7801633359647	4.45719565812208	1.98310511288839	3.19160906235578	7	3.633805824353	5.91028041241226	6.72446132792502	5.62459437489031	1.9038170979681	4.96546021200798	3.0303406677272	3.08684864913874	5.10648106585965	2.6544105980384	2.59053023999229	2.47914177539199	3.90869944453748	3.87431033209298	1.69600548231537	2.20060027981463	1.29404550336891	6.02923487743883	-6.48662008293705	4.45992449622317	0.782443238077196	2.07798313411439	-7.68803463253611	12.4460631960238	14.1203783424714	2.64392767920638	6.7539047529209	0.372393996496062	-5.89627279683962	3.1754160557835	-1.73916876396335	4.56664745163267	4.69883756781201	5.73597351494368	2.74276167449375	3.38602426961734	10.4775223414856	5.0267864198051	-1.1560166027339	14.8583769185589	10.3068044257313	0.109325923943126	-1.16897061560368
27	1.02598150951643	1.40847528838291	4.51572657985172	1	2.45523333107342	3.60659945146729	5.05570224947256	4.69327432912217	1	5.57808687686642	3.03072158898302	5.88884984346876	3.51322262538102	3.76671813947353	5.46199516188061	1.59889463983044	2.88357328769128	2.27257865484687	1.45308254791064	3.32661550391317	1	3.63084598507803	1	6.9548361946424	-6.97561836439633	4.80288209252992	2.29784215260234	4.06093734092695	-8.4644694454372	12.4047601024294	14.7979874895387	0.386829274306329	7.02770644947691	-0.0636862788157577	-7.02061771204378	4.32112673670105	-0.867303471138364	6.32381643501211	5.82725583080766	4.60359140756727	3.32218339349734	5.17086771906842	8.27765731071601	4.46439494338606	-4.4221172057502	7.3825106368894	4.8370908265773	3.08709400814616	-10.7098110819531
28	2.84876241614827	3.51804443062856	5.27677905566227	2.40809092048347	2.01502151776574	7	6.9737146870102	5.3112472635046	4.80420997593387	5.71129780905072	2.14438707393634	2.14493434083054	6.07796280742795	4.69278102043303	4.15217704595299	2.70818320007071	3.88140850500882	3.52930864799335	1.93367425343213	1.52342670055833	1.90310785957132	5.93507490562777	1	2.76389178832141	-4.3879673891188	1.78106478332379	-3.63484386896693	2.88415300807412	-8.95085982781359	14.4956878556251	14.9071227824863	0.856825496436405	5.59593833806807	-1.2487376582042	-9.59588973721855	3.32037754721127	-2.1376269163917	6.27914253374845	3.04438846772762	0.978791962106108	0.576724455651638	2.63767380614618	10.2846362213554	5.03796776528187	5.2145855195799	5.4094727256636	10.9107331547058	2.93069004283478	-0.0925479683760126
29	1.49925796194178	2.86153027408641	4.2728778167015	4.71810138954798	1	2.36034862542979	1	4.76639230621221	3.82474663677063	3.53262183712848	6.41688464511187	1.97165588837316	7	6.59806769315717	1.61566205954243	1.75564549671668	3.86816467977055	3.16196297165343	5.53169661535257	4.99161510274693	2.36694959177757	2.5513675316514	5.55819551768443	6.41157541504341	-3.37422310647625	2.53639344673019	1.21282658985388	4.00447329233241	-7.69004676915242	13.3532890472121	13.5447027901293	3.77255943827835	4.74732414490211	-4.00412312654548	-3.99333179764335	4.20810451867284	-1.30996102673551	5.2431419344899	3.02848809122851	5.68631196872077	0.784473962635999	2.96436607023694	7.27289163806546	3.07141983561317	-1.12951217191351	13.5341301030516	7.90547884099968	3.89139046870232	0.547970923461307
30	1.56997905154985	6.99289572505795	7	1.77826063919048	3.83832925492822	2.64808766547116	4.53708189935094	4.40830933758942	6.08409554090156	5.86436501570742	3.57526391470991	4.09443022658404	4.77939466029165	2.28820904115405	3.38251488938903	1.41483481504819	4.41122181035686	4.95819055938117	4.04132663251702	3.97021940079783	3.97090319369547	1	4.83726106463558	4.69914512063768	-3.40818945069374	3.97771002044552	0.00492695340044053	5.14789181341391	-5.2419758859341	15.2637845162937	15.7532459608805	0.457003258475366	5.08709658449169	-1.23472988447936	-6.54056026487468	5.69470382570413	-2.51641488054333	4.1958677438543	1.32747531856731	4.06465985274783	0.170865531078132	1.87189184131491	10.3885424603283	3.50483678906066	-2.49363141426168	-11.1583111826937	11.1451005161343	4.05753942141572	-5.12505770721301
31	3.25646353386148	3.57296414228855	6.16897707349073	2.14130365359303	2.60301693205574	2.40315370339472	2.59904485308801	7	7	4.76644594835148	2.98833021139018	2.89352310384495	4.59133489793439	6.86449613191559	6.92224253876907	1.34608993622943	2.68240942521673	6.49028751037466	3.47151193851158	4.4229264304859	1.51476053054102	5.11950552252055	1.27487772854702	4.73418582803348	-6.22525208107532	2.17294499615059	0.161287010621132	4.57684861286153	-2.37858225455178	12.3811392314295	11.811527041927	3.81271418531453	3.07074120044067	-4.35324422966941	-5.7109959583316	0.206306144446946	-2.37212935513352	5.64693515171905	-5.6668879258814	0.796578822088967	6.47449214507577	0.244292443461753	14.4898332384798	0.905266998993616	-3.27763302087272	5.72071331797467	4.97043421843476	0.638836759558369	-6.27569205141857
32	1.13237757064951	4.15482509221019	3.89208772945736	2.60467835940727	1	5.25844858478227	2.90641024998456	6.16768024032264	2.4533776649408	5.84078228380104	1.17301416851981	2.30142000781234	5.57163381615205	4.13340559792903	3.98447516835647	2.68885004362367	6.98347357692549	5.86696296057793	6.97741212749457	1.57097649504663	4.06720017830692	3.27659058205666	2.95385225858472	5.37968256886215	-3.47230654161273	4.64940254095284	1.08406496484531	3.45864884229055	-9.21034674309169	10.7942661517809	15.1326731948313	2.95000348314046	5.64077944803426	-2.87091648736627	-3.0855392512727	3.84540788900866	-0.572290578807131	5.52898186733078	4.21046996665368	5.49594667785852	0.510752985912999	3.46542499143265	7.20533699321699	4.23409921171484	-0.127171321618868	3.00459967397002	9.27511093016944	4.11874787514281	-1.65305197916664
33	2.94181227296388	6.04452382909015	5.37929113053112	1.75655255969044	2.53711516706823	2.82032182714258	1.91062392666926	6.55250212568837	2.92615214858582	5.83479519407401	4.81575800105862	2.24584088821064	5.90948439060872	5.39313369280509	3.64051472255752	1	3.80585480035573	5.04088321430446	4.50554354930243	5.84624039821488	3.91488648547214	4.22295626891258	1.60119544667235	3.85154472706108	-3.89397879526083	1.86079874354725	-4.08990693854103	5.40013974970547	-7.07200613493698	10.0812790466002	11.1715819663546	0.965093047367708	6.24854075980975	-4.87704907519875	-7.81988159827897	1.18817776373853	-1.76306929095206	4.55160510440206	5.04051361516179	4.04033963678133	-0.576355533846454	-0.641562076436819	11.6487402967328	2.87540366532896	-2.29850493855132	4.91841061670502	3.71797752946979	4.03073064952701	-13.2376795337371
34	4.41291791605047	4.18158284152672	5.85777068522697	1	3.2796984494754	4.03698825795951	2.09577740690648	4.97388373651644	5.15850528370235	7	3.98686513925387	1.78586902368807	5.18737942603963	4.38179836078401	2.58290391401771	2.13590737860325	2.82281252402453	3.81217059515491	1.30482989103974	1	4.51153651047719	5.11936600887273	2.20447305057192	3.75239199376249	-6.79113702697074	2.52080973756517	-2.68269726039957	2.76385277484942	-5.12783020734134	13.8519871952236	12.7229964829903	3.3457505995385	5.67895150118382	-3.8464629167165	-5.5376436152886	1.0037736352881	-4.21921446654033	4.23213928176267	-3.78677876634531	-0.0236427268100236	7.34973057647618	-0.799860389193884	15.1323972304319	5.93958242442817	4.16150615152617	11.7905164918709	6.33584663293914	4.23134635707884	-6.55930315190848
35	2.46651397837502	3.72888634832386	6.611791670091	2.42927547407038	2.79608898462954	1.71782194121696	3.83115981481778	5.64896376266798	6.75594585504162	4.70664130614887	4.03374644783097	2.41207835124517	4.51031087000543	2.78866709156362	6.03042089410749	1	5.14367245818532	1.59104135463972	4.03188457461489	5.3838726439933	1.84573144125804	4.50036068254645	3.01485454526608	4.49714913178685	-7.20138271271392	1.63979221125805	0.390244213358552	3.94742664354666	-1.31273627704222	13.8881317028067	12.173306280028	3.05123313683977	4.35490695755404	-3.87340889721555	-5.44994392948248	-0.472744301783411	-2.9541766686751	4.2063615859976	-5.68900395470759	0.892637401451304	6.04090866046279	-0.220727866791572	13.4927949210903	6.91741967985382	-1.31330571119621	6.05655289030198	5.70298437641059	5.91165705360151	-1.14336816952819
36	5.88445747193168	2.0863362772458	3.28721675891723	1.03682293031406	5.04590500773567	5.85091233365453	2.75911792540253	6.61526217603685	6.1108197397872	6.83259940745589	2.22637517385398	7	3.83053767619798	5.08235198286032	3.51212912457464	1.36560605214298	3.17026226666185	6.50212955207301	5.35037230681657	2.18574423564408	2.35316493783768	1.48039889371525	1.97313269272698	3.17583269236769	2.18228917010321	2.71017031632679	-2.60238028082644	1.98802936568911	-9.30751875840551	23.392253885695	9.5972000710081	3.92210185000734	7.97405904952507	4.91647327018828	-1.09344738790872	-1.59919736938661	-7.37087571123152	1.31329024958043	-5.42981847976868	7.19402753778849	4.31376658596435	4.18815259543366	7.98774099438154	5.7322470841838	7.6922526500383	8.67777706057712	4.97018228559229	5.66022848351938	-3.57502780594959
37	3.58646310148787	1.02511809592096	4.88298544573613	2.02418264987973	7	6.87657088941874	3.59137147662877	6.29159973327977	2.66459196271952	6.33259328916395	1.76599579141314	6.19875596996477	4.80217246108307	4.06161361809329	6.77342713545071	2.27800198478875	1.65578518684795	6.3550079875458	6.72188454592959	1.88526503197219	3.36004610229022	1	4.51614959383208	5.5336872646329	-3.43160324905079	2.43190250858194	-5.20772407980169	5.73083775381189	-3.56514435195291	12.6913623101598	13.1590895857351	0.857796684766473	0.307703254696202	-2.491245531814	-8.13743638718362	3.0481226892915	-3.62092385379899	6.97410073126072	-2.80645331910501	5.88972590917876	1.72700932220309	-1.1026920147985	11.7284710934602	3.52844349822182	0.748718252985027	3.5011123557796	4.71482475835194	0.707279906738011	-2.44429971873997
38	2.64020045290978	3.75315405197326	5.04236030512856	1.56691912196339	2.43821189381336	3.78254983811842	4.04896550738356	6.05816927927491	3.81696521650136	3.04657206092536	6.63112310847864	2.05615776765279	6.20102431373652	3.3442567187627	6.58539759581662	1.34952390083412	6.62278529400094	3.82650526190529	1	3.02063659289523	3.09519126104639	4.8824419311022	3.36600579951547	4.33700148349033	-5.95438006096271	3.34565722267028	-0.903443729176448	5.80661366343566	-7.43412385023352	14.3854890719921	13.2254984674342	3.16768132141836	5.76859046367337	-3.11396269061031	-6.42670127805981	4.64996103409624	-4.29836000597118	2.38175568082808	-1.22562588039606	3.77802393717455	5.12223451141338	5.17180876737908	10.992053882745	7.0110972439603	4.55373247612508	8.53214308917258	2.38752223199725	5.02873388965815	-7.80602520035498
39	5.30349415285392	5.73218223384989	5.63071234332191	3.76191026959293	1.53032150808791	1.55478775247569	4.6408016858291	4.98650841491376	4.53828281269195	2.26908482296797	5.21801111969408	4.45124522302772	5.94037002108651	1.37077203150156	2.354089052261	2.88013845855337	2.13523073555883	3.60161309470683	2.57223339068948	1.5299001218211	4.27372413072136	1	1.96238521507366	2.16268843411681	-3.46252627408156	2.79157762477016	-1.63851712779707	-1.56026876406832	-3.92531697957394	8.69340234306352	14.1082686519566	3.36379309121608	3.36926457182572	-5.49737791747172	-5.52943932005659	1.72807395198438	-5.30148746066766	4.78137330161066	-6.54293710248545	2.5094835850447	1.85171529493623	0.336718776276737	14.1751738019306	1.61778102790859	-4.29576622671792	8.39380506123899	6.65143894334426	2.66632063354186	-8.21079530132003
40	5.91514824039825	4.41280074130704	6.54738185909686	1.15453485507221	6.56422170399041	4.39042235759734	2.20094526313152	6.41617655426189	3.64959754479712	4.67929345030093	4.17305071388401	1.3833795761443	5.76159986221683	6.30976193685896	5.51704538785106	3.93163134114273	1.49477440689894	4.13177598196078	5.3309988243612	3.39648378146132	2.81614786183524	4.59811170889555	3.78658203271533	0.838420429276084	5.23600587984429	-2.01043969694405	-0.423631736790293	2.13387440111832	-8.62811399267334	23.2505779940368	7.78197543184729	5.51529076560461	10.0019180289129	7.34593323043638	-0.714037310990958	-0.129269065508203	-3.3771033424248	2.69524920192053	-2.59494216256699	1.69790907749472	0.38405856762449	6.01950280015723	12.4388162472786	5.83088064993264	6.251000411767	4.39496987168037	7.6822897202097	4.58835529956807	-8.46916450413237
41	4.9140110694377	1.5537209271678	2.20603571697365	1.101290795276	4.66356102479365	7	2.46224121084392	3.57867089557788	6.23082534965117	3.36878805974587	6.20252250926812	6.53820648280149	4.04043698860499	3.64727395132857	2.87784389922155	1.47882031003519	1.80781726440105	3.24628823977567	3.74128840186952	4.46042552952454	2.96807897658321	5.71102735082676	1.22695071922675	3.67904985580371	1.80105782837035	1.19608010142844	-2.75865937244972	2.28137937225785	-8.65615726814866	22.6044591497963	12.5459794599971	4.52425660829459	7.66174272133493	4.8636589601361	-0.0577806079273007	-0.59231878937821	-8.54404289973109	0.926531521465849	-3.73180255897706	6.7666982651623	3.76056913521342	4.46630967518656	8.32696828336389	5.38025278248622	7.14520167440893	9.96130475416782	8.42847520210661	3.23928642520907	-0.655727226371599
42	4.0107126640518	5.42018166048279	5.22745848687464	3.03174964064119	2.09763570330852	1.46596434738068	4.97526876611436	4.92700898609576	4.45961801210391	1.76592098815608	3.97808934047019	5.44653664242774	7	1.57563867028751	2.18619089792449	1.91953433054752	2.99764817335076	4.58275385403936	4.87362927806825	1.6311735431503	4.60133040366377	1	1	2.1140517547541	-4.49221947225576	3.62035119150171	0.0261811859365855	-1.15778783679654	-3.20636021021816	8.36809998168469	14.5530243906945	3.0511118811413	3.14917417177816	-5.70404272671763	-4.80562822451932	1.25334844979759	-5.55120966351709	4.82557840605031	-5.93348587152187	0.157573165465575	2.00527542563404	0.189374232503286	14.2541347361995	1.71472448071665	-2.75957625090101	9.2925854445235	7.27616138195647	5.67547986183144	-8.70404995340953
43	1.75888670571611	1.84929727403717	5.11193485498621	1.41596232905019	3.35864827464025	6.05402219111513	1.46213389925801	6.79428968488403	2.35053641202001	1	5.09346738301049	4.43098479362453	3.95425596590099	4.2197278734771	4.81858184298453	1.25788787071252	1.19000034490003	7	4.19678345394959	4.99980693121964	1	2.54590142048466	2.58514241699453	6.29221467151528	-4.14349605253369	5.83820130208985	1.80371468176897	2.87358963189569	-8.20561000649395	13.3534477282028	13.7266984298662	1.43969976220031	7.85986887875897	-1.22660095265174	-7.94589955584137	5.06149205923674	-2.59692055112633	5.55850297394366	2.98684695052197	3.41692047403063	3.45933191328574	2.77420588224852	9.33627657350464	7.12781846916381	3.56671038875865	14.9886611003935	7.60549042246966	6.14941097021952	-1.01047128328036
44	4.53827534856192	1.17863830650981	5.82960523636083	5.07130936420602	5.12572602937515	3.26345667272659	3.45020461958987	6.08285412094914	3.61806102582784	4.69998276925615	3.29963513806139	2.51667426825751	1.14423019267982	6.62024967336472	6.83330443706503	1.6060627996732	4.80811458223758	7	5.55736699528864	1	1.72750208486153	2.99449730132953	1.77941074846732	6.52532447118427	-4.64043019771028	-2.39466167946416	-0.72185605515295	9.67251244862579	-3.97714270591014	14.237533363545	11.3247236441451	7.2313074168499	5.78722709967624	-4.30791025426395	-7.79418704038299	2.35058195666687	-1.65506453664073	8.41401524872141	4.01428089969437	2.83206046581541	4.21233297187192	0.0949449799853574	8.39521783892428	4.93916546613698	0.458068517649531	11.845255232046	6.0155861712791	1.28218062504506	-11.9401734328351
45	1	1	1.35801090791793	1.32552774733419	6.76189021133216	4.71065839437303	1.58169201734279	3.71934276320841	3.54279187916334	6.60051658358818	2.50303200946595	4.50113453442656	3.79868998407006	5.27209716873878	3.28863869594478	1.13560355169331	4.33549296873977	4.48525313562535	7	2.13749925160872	1.57910450899844	1	4.50479845882315	1.15138226342366	-5.63879564357171	-7.80389388571847	1.21502676462115	9.18045289056464	-4.63384970284178	20.3179157680514	9.64441882045986	3.22883660588228	2.80755871464329	4.6335823078491	-0.375826738241265	3.90269725613847	-3.55521285016968	0.820517423280777	4.72818293887613	1.15644273986394	-0.69922991187963	4.70382862797861	12.86652796176	4.80356528785613	6.53403310233685	10.1084093599291	12.1859404682014	0.156818075851857	-7.168819959678
46	6.69575101503321	1.31899324281736	5.25301053597997	6.19943477312652	5.35486886094713	4.86935461611808	3.85513093028671	6.38213259552187	6.89677231454039	6.69851473361018	1	1.13666621292996	1.70996906378695	4.92480673989863	3.2658527001899	1	3.3929454121588	6.72657364637055	1.48698835522007	4.44095056123732	1.44433651135977	3.29195853042941	3.13782574050428	1.83150916485511	-0.84874515808963	-4.83429160387883	-7.91906995538684	7.16838237984915	-2.10454268695232	20.2031071457071	11.8479947575866	6.65677044015307	7.94577693045423	11.9248798497367	7.18999946068532	-0.192585436551469	-1.75476226187651	-1.17555027108175	-6.34216926049023	4.71020603030492	2.50978495546061	0.141093003496032	6.84898038605897	3.42135128324136	-0.917583839304585	-5.09416064231014	7.09902937499068	5.76896227161041	-9.08548968012789
47	2.29607034066082	3.7550067337	1.31878532654542	1	5.25939500714172	1.54344449983642	4.77806867320847	3.96985174198441	6.35654473949597	3.4842565559445	3.39739875003649	3.42115027320279	2.28206375248388	5.31797662005116	2.78292766279542	1.53304754335185	1	4.83764999821975	7	3.44006917258767	3.65475243491549	3.75283059688372	2.0996951110172	1.07503535524875	-7.43992333706196	-7.24698853583544	1.69969532332894	10.4813006641223	-4.06098774928861	20.7196309230948	9.52659071198842	4.26376778472355	2.74505994866519	6.22233482285755	-1.39985715296377	3.30881989677048	-4.19580549934265	0.605507276685074	4.68861769980925	0.0213869351596199	-1.79707166935756	4.905990090343	13.2323042244337	3.71392802741909	3.80829410142635	12.805928308063	11.1967961524227	4.89994650677349	-4.41701120267937
48	2.03604873459695	6.35073533934591	5.86172141901799	1	2.91031775834925	3.44860852302901	2.69696419244556	4.56013600468834	7	5.98857454591532	7	1	5.12319250536112	5.70994548196797	6.60668907814593	2.22448207207201	4.44265560860046	1	6.25559949816944	3.26165994661664	4.91335732603116	2.85873405627757	6.37225258461951	3.89023127669297	-3.86086929041398	2.19787936069163	-2.04344528410496	3.11421810910521	-4.64642041199053	16.2751872838235	15.2643711361535	-0.204362162339245	6.43958901415047	-1.51977075785344	-7.69151488169067	4.65304036649713	-3.93103837198957	4.557636279476	3.00801613693339	2.10865211896364	1.31607762675908	0.157668652378718	9.97867047843346	3.84586746180489	-1.9200526405475	8.45729204728265	10.8903473914699	5.61210876675019	-10.4492615157092
49	1.9849701445839	3.23632792474946	5.7383220860739	2.09337386448681	1.0227520868863	1.32921717540997	2.56888922253536	4.82329888728192	4.49354720858351	4.19333452141539	6.1653288469533	2.06021184286465	6.19036896140094	3.39198864798246	1.55399408358031	1.43455505293014	3.21507541489653	6.23563586854581	1	4.31366923755613	3.32900763410151	2.72506881062354	3.79061787874452	7.08970535675867	-4.57974776836902	4.75346400157965	-0.806942961523979	2.98676609947762	-7.83941257640475	12.643767512618	14.2329351451047	0.174172192948154	8.25480596184329	-2.26211939523462	-9.09440610730873	2.46108351857252	-1.04715293550232	6.21708679187801	1.26249488815763	3.46244722649976	1.42158873909583	1.26773146116197	7.06094571243599	5.0965903014445	8.79471088004674	12.7570841688515	8.68261966722829	2.64248923196615	8.51532409290559
50	5.90057515383605	1.67884923570677	4.86643147773735	6.51992281784882	6.66631092880912	4.26648971021591	4.28700089607927	5.90534228561741	7	6.57158498057225	1	1	2.75934475107371	6.16185220073193	2.98301976004821	1	6.96104517796466	7	4.39648884381207	4.34374980571745	1.65521724920784	4.39719811719779	3.68801425061719	2.0518242317098	0.117285456699126	-3.59723604566137	-8.02783109918232	6.57305782454159	-1.86784532267479	21.0450302034824	11.7901128506821	6.78299501002933	7.80778347475253	13.1037724853775	6.92048687068152	-1.09919934737516	-1.63841398658864	-1.24847626934892	-5.70372126417529	4.34301098684411	1.20236390442381	0.20641885804699	7.65045100817313	2.99675846333191	-0.804465559316941	2.28901857367123	5.98815683228115	5.70241842569653	-9.12235596121714
51	6.622148781975	1.02616302885854	5.1032356991557	6.10633062707483	5.01888382781874	4.41131280925275	4.90925193832527	6.63575749688185	6.85219310656751	6.54190732489449	1	1.61676886466427	1.94234606943889	5.62165344608388	3.03739938868385	1	7	5.54666977665576	1	3.42366149256581	2.57979185282536	4.90717811571465	3.90658532104437	2.68626116511666	0.00254311413525599	-3.77638251838456	-7.84187794014898	7.50496703449521	-1.49146596769591	20.4277656528635	10.9066407627456	6.769468633912	8.13927088699122	12.4394982640228	6.00399319960986	-0.272450865580699	-1.49441422479496	-1.09755099402902	-5.20154861492829	5.16785925912087	2.34536562670342	0.00280931484981789	6.47619690368802	3.40905720795935	-0.546078527268644	-5.39594487145362	6.54064317394135	7.44019744912427	-8.96635818581654
52	5.06961452073366	1.0097924499476	1	5.1741653497931	2.03096043132116	6.19101506826947	2.25750553826355	7	4.13039808718917	6.87541590018996	4.53095013885551	1.3057464932436	5.30259423092556	2.29664952658084	1.70846234263522	2.01566500154108	4.31638870405608	6.46351740961897	3.08288490418982	2.74509047312321	3.13632447656244	4.71356775600911	2.90328109316833	3.93506398241783	3.75196271986637	0.416655541277903	1.82045345799727	-1.53406785593865	-8.20384249759512	25.6987849269924	9.97158231580227	7.46003397314175	8.84871805558732	5.29496566062302	3.69356858053798	-1.27730154900868	-0.581821697175363	-2.96680267109988	-4.06440651808041	8.04546821130128	3.24506061193467	-0.852446110954606	13.1995095557309	5.01980615369672	-5.72216642466604	-7.10491205746203	8.80730280865843	2.05745684439635	-9.37753866998589
53	6.8049859319199	3.11434623276119	1.75855860298474	1	7	1.58126770044546	1.54399211961269	3.71379193377031	4.86423806528323	5.16624993491025	5.36682143298134	5.27023040454907	7	6.18848907637901	2.97539918685718	1.55596276697731	5.04114481740745	4.4323415064775	2.56490649206421	2.71179213318781	1.40449654305117	3.4845454346251	1	-0.0911693963664566	1.77476032042255	-0.204838076526001	-0.211204983047105	1.51073384639545	-6.66863370807894	24.9196355058664	11.0460559312968	4.14435782374502	7.0757705786759	4.76943194698012	-0.73099855133474	-0.914008260627519	-7.13962023779299	2.72098358212677	-6.11928897333814	2.95949908956317	1.28967436772603	6.09954071011172	9.84906684027085	1.05613938151226	1.02495804214293	8.82177077142211	4.58258267710008	6.53349882524692	0.472005377268537
54	2.20234257356549	6.88328275580212	6.92349088626818	2.62731963648561	1.97029352915337	2.01460121934702	6.89305724017831	6.21310819075183	2.23971490046749	6.91843812219313	5.2119571927556	2.04810313112481	4.7531747496137	3.05758687061542	2.84071155680542	2.87038124882708	3.82045333603741	5.54084285863009	5.39495973693112	2.21426055295122	3.58234906315362	2.74014996005573	6.62315641366168	1.6646322409301	-3.42085084083689	3.83326989869208	-2.45205171545697	3.33534716808786	-5.33758419265724	15.6066030898491	16.2423132163215	0.744263713422608	5.10143862561477	-0.446875809744884	-8.23600589520835	4.63319921254989	-3.45973946948606	6.41218670277067	3.17735637418405	3.25457322239977	1.06112113668852	0.484913856500312	9.45320908397851	4.14028262090276	7.52524192584801	-9.44385287870445	11.4805499299525	2.82179932674228	-0.603893744969964
55	5.28215375237057	1.31796489985716	4.92316558401824	4.41064983184732	3.86332242485721	3.98299918466651	3.36562130651007	6.38205840484517	4.21033229096537	3.01239238285365	3.94510914947539	1.89081839295079	1	7	7	2.12776052225185	5.47707508136159	6.23079943912148	3.77810935420439	1	2.02314350030788	3.12136612187468	1.26375028557314	5.48353406262802	-3.53148468393181	-1.12722938710465	0.375208349537837	10.4275613967826	-3.94129722488235	14.6362978843507	10.3433065476697	6.43345313708085	5.51346405785712	-4.21711318844188	-7.54317114157653	2.20240252064998	-1.3704416292552	8.30047295498584	4.36277020733226	2.4039761276846	2.78583416808833	0.0561219940983476	8.1838239896193	5.35812567691598	-0.0459075254938847	-10.2515512454347	5.24700503586534	2.39531796518376	-11.6794144774959
56	6.6438314139181	2.64380113083826	1.48420815860016	1.20363734468365	6.52457817939847	4.99498444749608	5.57652576607532	1.25522532185793	5.54403647646598	6.65156985630306	5.70785716532018	4.91330861373064	4.58883232195057	1.0165519865738	2.80913977246224	1	4.41207358448776	2.93758210986815	2.31894358807747	1	1	1.79553936243491	1.17948811025768	0.299686756494822	1.84518487714349	-0.276222992961345	0.153918278600079	2.46103345924126	-6.41981754079253	25.1660128121692	11.3195834580716	4.10569539073777	7.41406532969508	4.87568592684636	-2.09830110167795	-1.54457359998406	-7.28331291332334	3.19132985043717	-6.25178225339303	3.57162022813357	0.988352023484688	7.69240804499823	9.6393639204728	1.44312973567575	2.01574654075799	9.02527329490595	3.73344169243351	4.0041827599417	-8.14665163412884
57	4.74149992953467	1	1.90665709073129	1.28589503344246	4.31285476154878	7	2.65893212209863	5.18182316829051	6.52086845634261	6.43670523331421	5.9631891809775	7	4.56498869726141	5.43624674643751	1.978139872875	2.14523148480673	3.62148449607256	7	3.68936618173149	4.67939682178887	1.85135867098295	1	1.67975910043047	3.64676584893739	1.9742296002928	2.28240976073508	-1.31590721253552	1.91797291640264	-8.66927170593013	23.1407142451716	12.4097820239392	2.77699905202404	7.47667378095432	4.60979797466882	-0.530539989777716	-1.66003323282184	-8.84887985662338	0.109331915367512	-4.02955418479863	5.70527805003451	4.10188280402183	3.80387671092248	8.07869889504724	5.04543470325001	7.09526824000488	9.56582267173626	7.50438560413463	4.41184487993397	0.0316809993660429
58	2.09384600752789	3.1193875812865	5.89851033733507	1.0000826953737	1.00966943144005	4.08682323572986	4.8356010244671	5.94106469994255	3.04150898040461	5.40959711728139	6.11403703214723	6.44560071705648	3.47647669630772	3.39588286352956	6.0671710986196	1.31715433268379	2.55069917037835	7	2.43141352588703	4.06482029306864	2.33613292909645	5.3549478338289	1.08649856811154	5.09423764846936	-5.0249235540628	1.53758023278495	0.347311586239073	3.26231285838003	-2.57025962989051	12.1677747484536	13.9223624753433	3.89439923263385	3.95001522283316	-5.54653814040309	-5.75299066223698	-1.97937663142639	-2.23492351340407	4.73183602412963	-5.41656826453024	0.885098897994193	5.94012496047624	0.29083569508391	12.8736949307967	5.38515900501845	-4.30377645326781	8.37336476741698	11.2007532996102	2.07961305498005	-11.1685790758625
59	6.64622898760686	6.331551978645	6.16320012310085	1.57153934606591	1.41213719518941	4.71361904879953	3.09070814562132	4.73458026704138	4.34250008494563	1.08723728525223	1	2.6890405894936	3.72405859586384	2.79697224837111	4.59394230744903	1	5.24870185532305	1.45087800802919	3.58618264404015	3.61279556746894	2.14033968085456	3.42891910945915	4.43327010573536	6.12689381325629	-5.90558098642741	3.16485666926238	0.91045019807996	3.52761240154295	-3.12272575173508	10.7802185868099	12.7751940468101	-1.03265662722135	2.65834851280018	-3.84710657902181	-10.3446284842667	2.69708921755029	-6.03702913585691	5.30592695460424	-6.06382336072874	4.02151579796459	0.711421567915501	-2.43933589887935	13.6549073806429	4.16405040935375	0.983828551333637	11.176127019447	5.78480493324049	1.78636045180404	-2.50158001479313
60	3.3900926606327	3.18477560567555	5.78589944015712	1.02139672787765	2.12895775119331	5.03715704464549	1.54178547168139	6.13955750147391	6.69795628105469	4.5630410112408	4.08097061409073	4.50453760216786	4.20276576403732	2.35755384660857	6.35843735143299	2.39165897372146	1.62755956030232	6.0965831621788	3.39994956652297	3.7901740141956	5.7389410121038	5.14435110365536	3.886070715476	3.97033667730814	-6.57236298797393	0.524059964843019	0.288550828568477	4.54125797481915	-2.07255927766347	12.5370158221806	12.9914059279934	4.55970289314676	5.11778340961905	-4.19357145378416	-5.47740900611989	-1.74983215851226	-3.14741337621863	4.74574530188372	-5.97194734026136	1.00781782240208	4.86807893385354	-0.249666340616419	14.6745371128663	3.28204761014519	-0.830353464220962	6.22003953191558	5.14313939756831	7.18205632606217	-3.84304922770963
61	2.58644611861224	5.71663479638575	4.27835764006357	2.81759461868472	2.59132893121005	2.66804223809292	3.0826228712642	6.67656928136758	3.2281768883548	3.26577314853631	3.58530737728889	2.73782460193511	4.55521528769202	5.51402599771326	4.98518455919961	2.2004010772955	5.07140142476351	7	7	1.38517657218803	1	1	3.51988147602228	2.60258992547867	-3.45029745979438	7.01725035206431	-0.0110997130966126	6.94233906632118	-8.16114815761565	12.3964449553201	11.9710887900415	2.25664094566717	6.60699406906328	-3.05643483825951	-9.78890252764969	6.22474504896892	-2.38849906808633	2.96560303364663	3.0805025966238	5.1268693761965	-0.607781891174176	-0.120790752014044	12.0859838868772	1.67701745174092	-4.34644496483166	2.93848558417594	6.48502733019882	4.80664579469842	-6.5464770506442
62	5.73385934381515	1.98193309158837	3.32811957924565	1.08212371553491	5.09688696005759	6.24487220242377	2.59825323803223	5.55536797777435	6.0317639909893	7	3.67977389628634	6.25115732813475	1.52778383603652	4.5832477827018	2.85428199843744	1.37281023635744	5.27696115324768	6.13218040186447	5.09040645755868	1.57998796935597	4.25309960400343	1.10106999692822	2.38938857056974	3.26288331839902	2.69355360742032	3.03440205425684	-2.38977201219204	2.70766065773435	-8.31971016460099	24.7764039950605	10.5988614186797	4.26893870117778	9.28512836581575	5.6272313352098	-1.67836710400675	-1.66589345855646	-7.26071888352699	1.80261650794587	-5.24824021775733	6.36733669027075	3.20670780941963	4.19125036437627	8.81659503081407	6.51669155778688	2.10391882204423	10.2891547008205	7.92957014426292	5.60833071538668	0.989989791804599
63	1.80642517371897	3.98093293117328	2.46351842240774	1.56060085364988	1.60118932222492	4.51162448957831	4.45550741148279	6.26075623945416	3.23486970003687	5.61526563440388	3.37639571178223	2.8538689647708	4.07026791224465	1	2.08637810308446	2.64207340724493	3.22016301088684	5.28746388413998	5.99675147549376	2.11710443707729	1.74410219828937	2.06794140650719	3.20736437182857	3.01145532519449	-1.35827169229894	-2.97912744672497	-3.93303961713605	2.3152283020225	-10.0766664238728	16.833632940996	8.85640485413131	5.91001633016924	4.2370100055035	7.79575393385862	12.0305288238818	-0.346151800653225	-1.43809745473246	1.0925040539488	-2.4586917949123	4.83231849590277	-4.50033218130363	-2.03753576153178	12.2813466571143	6.69174122735332	0.107343336892561	12.6324745878142	5.95634888265109	5.16708400595305	-9.87222523977567
64	1.93846742099488	7	6.80735835592618	1	1.10683932891503	3.04708093817149	1	6.62482093886987	3.02248495071361	6.31295033027043	3.73544550449283	1	2.585440152362	3.58728238729908	7	1.37987604396544	6.27531063040521	6.54845474963853	5.42949056648752	1.28785847240398	1.82829456252739	3.68550077073925	5.17071091736626	2.54337580834413	-4.22736353159278	4.36593807759179	-3.80455945252719	1.80296887963867	-7.28996217931922	15.0244044025401	16.0549068229124	1.19302431194869	5.22855270263296	-0.252951287045647	-9.47681673781757	5.25356155509927	-1.76603160046694	6.45763733116063	3.28337783855658	2.71971053425127	1.28715315049972	1.39676326795641	11.3898454243598	3.02652382015142	-2.8887545092314	-12.1399617711369	9.82166174003142	3.56393922391108	-1.33746007328623
65	3.27490276759149	1.59061358465567	5.26676688399522	1.96817859863673	4.29969187898721	5.19787531296187	5.62857064100809	6.89611576246734	3.59403132557114	5.46287535675133	7	1.73932640396104	2.7790605295327	6.69531234403306	6.0612256952831	1	4.01658916916871	3.49536703420609	6.94977330801626	4.29382564963243	3.34528073362917	5.4467246762484	1.52481344240547	3.63977195973597	-4.69050679126504	2.06908877125597	-5.38161431574491	4.05283645084014	-0.932826375218903	12.5390898900025	9.0500116442963	-0.892707327066409	3.19423323542785	0.779284899924691	-8.6118044984729	1.03876429399046	-4.67365445481502	6.88793241640871	-0.251202237594668	2.7800545429552	0.940801294720377	0.147615194812017	12.8378118029315	4.24122106660242	-3.70549281365213	5.8480428337205	6.63893320449671	4.58143417312274	0.0903815689085029
66	1.45845144161676	7	6.8376602909046	2.06574458295549	2.27102748729755	2.287069404273	2.09228410765412	5.23443961284053	5.16005968566757	5.76343897411812	4.39307442001373	1	1.86063326253946	5.57810917158633	2.05617084731369	1.22539724566913	3.65830522513394	6.08340917240806	5.04768018473627	1.63837221819249	1	3.63155891286447	7	1.05038589121432	-3.72185431752054	5.47455631622017	-2.82395260386558	2.30147308865792	-5.13609609253568	16.0996658713275	16.6471835101343	1.41905113163533	5.3581401311412	-0.79264892360423	-8.07333277331971	4.60648574400799	-3.22378390963707	5.75735299109936	3.34795974080078	2.56727929443469	0.764336687579914	2.04216250291375	9.6590650516459	4.7025272374287	8.58048587012482	-9.55705401529135	10.7355516964793	4.35643794033432	0.341051334472148
67	6.3417947764524	1.70939651543174	4.71184463915636	5.82380074178135	6.67008554293612	2.8969488244602	3.28043073788626	4.95811865059829	6.29748716385136	7	1.39271537378993	3.39570545825043	3.23565365666695	6.67242401240587	2.96262612183078	1.24575415877742	5.54253400137677	6.83722079113032	5.70046727458091	4.40125367368136	2.06133798236993	3.41414119632657	1.14875112223887	3.15505246379901	0.296668432617847	-2.87923319239231	-5.97931906079919	1.86219242712672	-0.794488284781122	19.8295457751398	10.4072826073587	6.86622937721932	7.1238940279785	9.76885901420184	8.29030159262914	0.752961459049283	-3.97680220101958	-0.535382784417406	-2.10680455504518	5.38505478369984	5.78057755214242	3.97472524281058	7.37455087209611	5.29977381858209	-1.90811122427362	8.16710491432212	11.2829972701141	5.86762416466027	10.9117488883405
68	5.96179840416533	2.022644301277	3.8672068250848	7	6.45607661064353	3.88822167939649	5.28210268989379	5.94113844094168	5.94726894630102	6.99107370312035	1.82717989743008	4.92067848845061	4.06386340474025	6.33501598535931	1.20047133038901	2.76785026904554	7	2.55685915789475	6.10163797658767	4.7357134796453	3.96710978660754	6.16261043547656	2.32496794983202	1.83034439066896	-1.21619178268287	-3.80680374219708	-8.33234983343795	7.0730224728779	-2.21619769575176	21.4913629935907	11.4161382786629	6.04911706779469	7.800694602775	11.7639128577715	7.76191578133998	0.238326315682472	-1.12938295436123	-0.222058687359864	-6.44220442186344	3.48093012308255	3.59634382774869	0.974018972886339	5.22798878530457	5.00464872273672	1.33231098371592	3.28186788743482	5.62642921395265	4.162087164227	-7.67050926075265
69	1.18617894848435	3.16273211286081	5.36584693196374	5.35764134282094	1.04043068505876	3.44293167010616	1.12677428944204	5.09226848575115	4.28190828369427	7	6.24997200971774	2.46985211615117	5.87654515754305	5.92771536757028	1	1	6.58026414521014	3.03144992591301	1.4303207550662	5.46634046549172	2.59300723521447	2.96939525116243	5.21075846144658	5.90194463208905	-3.7097211508043	2.66428302557606	1.39326198151197	5.19498750614144	-6.72474054147231	13.3920055234797	13.4835232959213	3.6851430837977	4.36327148435373	-4.64018092175898	-4.52045944374133	3.52349978195191	-1.28121454647876	5.68219586014803	4.35559427741346	5.52255646415085	2.35748667465209	3.95612513079623	7.58447841824681	2.29051667652785	4.51962374512323	13.9845701190359	6.3426415897712	6.02516250690649	0.36357285684086
70	7	1.62610687130806	4.35284769700177	2.31861915148182	5.75400546525544	5.16597314398651	1	4.74652357462143	2.13167284251143	4.72274196101209	4.44871530329352	5.43872592907025	5.34814733532633	6.40505995973624	5.54541434908238	1	5.75243371315896	7	7	2.52283601535057	1.91227754750469	3.4722050184884	2.69781485415535	3.18384941153809	0.290452739401572	0.814411719657631	-1.17672301578034	2.42404947293825	-9.60057272110975	22.8096983228107	10.9944246347366	3.22362083263682	8.02163349120146	2.39573834611979	0.624576828588621	-2.70890977705438	-5.35736682572731	0.85316809801543	-4.46383777625875	4.47099316798442	1.75431756806584	3.81536067026207	8.82978680675326	3.30533253931922	-2.30269436959539	11.4997114298932	7.72943902258122	6.88232401813474	-10.2096881130545
71	3.27598280020152	6.99024950956666	2.78236650622803	2.30594960105767	2.15238337551144	6.48830147381061	1.46383270203143	5.49824591007575	4.78989325539823	6.69686774386974	3.72270680434133	3.83455804263713	6.19455988060748	5.5703834406888	5.82787740878998	1.41839625072035	6.74292819155226	6.60580156119388	4.70188620307694	1.68685134042807	1	7	6.34755185111761	4.80229227554384	1.0050017401949	-0.822980815325406	-4.25371905534792	3.91877826916453	-8.70791628003293	20.7244996446453	8.62233785530004	6.9336164135106	2.64368315720165	5.63807837426133	6.99372893074457	0.754920681879457	-2.8503992216213	2.10511770071648	-4.01616307179006	3.06783546455141	-4.81180710590163	-4.31953424041178	12.8777220202864	4.58540889094854	-2.79835852091818	5.59546093000611	8.10453449986959	0.345564404857245	-1.65644040808525
72	1.44049576589622	4.7231435734029	5.10695504960341	1.20449121273025	4.06907365497515	3.50679171159371	2.97986672260846	6.97893385081236	5.37001483623276	6.65695325561799	3.160237944308	3.10133878174825	6.86363243253905	7	5.0707203450081	2.58646680319228	5.72261913755106	6.54581460179924	6.47354335944762	2.52430946574867	1.60235547881912	6.10592095617424	3.5317516144832	3.58798937397819	-1.65797964788342	3.19360832170081	0.254027318363327	4.8926143851583	-8.68791726766639	15.5632371543607	10.5310345843821	3.56710385264434	7.22524376114743	-2.13916919707256	-7.6538080548401	4.2027863005812	-3.79812521015593	4.93070940636878	-1.11579149554602	4.2173066989072	1.93834131910507	4.94900857370269	11.0167025299365	5.19552459091762	-0.732207718262321	-4.30468778741407	6.84850279271732	3.13528635823955	-9.58437423585168
73	1.54564628931439	2.27116541451766	5.75525360077766	1.58986321145801	1	6.9267889418812	2.68618141736496	5.08145110091004	2.66710498091369	1	5.98997372010522	3.13020344914353	5.90141002206034	7	2.07664727528918	3.57130160592086	5.76057361289025	5.92772461973021	5.07155904012131	5.27597751001446	2.9132544708765	1.39769600150116	1.91657990665675	7.03452507412437	-4.53842392366121	5.13808294136183	1.13461334457209	3.30547331151315	-8.32034024880008	12.9727991784711	13.9953520955312	1.08809607995284	7.82659006665207	-2.11128234045788	-9.01549268433003	2.70508328978495	-1.33052980251212	6.26458822925303	0.922290914014443	3.55796497254469	1.76981193532139	1.42312517850172	7.89737636628624	5.80133889990443	-0.727557011655335	12.817439334256	7.17896403212533	3.38529530199006	-1.97273774550303
74	3.78070519495136	2.32140367227702	3.71846578836574	1	1	1.2249913689326	5.7743978999194	7	2.23023489311017	6.0390701844737	5.22711241731144	5.00461693868088	5.63643804034744	4.00289917918344	2.91475355716837	2.47995637348656	4.43809804245236	6.18675798604542	1.97666431534437	5.90669737786183	1.42182796087891	2.3545108457358	4.62455597672599	9.05918499012317	2.01567331138582	-1.06127284289048	-0.846182231375442	1.65751939849799	-11.6222344215976	21.0982848187149	7.60024545849904	5.69296074714519	5.19248013014938	3.00472520302031	8.4775063655474	-0.313320767883236	-2.50617846640905	3.12113476948706	-4.52973130276345	4.38571552416115	-3.86622257902541	-2.38638138173921	13.4745306009036	5.86550463819373	3.16723036785801	2.77200979279978	7.12938006915628	5.41858432670389	-8.31798598165603
75	1	4.08272019027057	3.0447533426444	1.83122050675064	1	3.10216812878374	3.75731280177762	3.72056523908	5.36982368552308	2.0037753617648	1.77653257946682	6.56789831888814	5.17790534739102	1	1.17202288302405	4.8779117003191	7	7	1	5.0400981203617	1	2.50764920523424	3.95679666684739	4.2180216172356	-1.41125072104806	0.504868954500355	-0.630547713888877	2.00401946865166	-12.5567715752285	20.6563275375221	8.00270595478143	6.75171821333713	6.26841310588115	9.35350260497973	9.98045809814687	-2.30402173331208	-0.784440374684481	2.67536020380617	-4.18211739469977	4.8816444025698	-3.4906229158362	-0.44121100703737	13.582806481306	8.97344002413097	-1.58294187775146	12.2812818813553	7.82436262689316	3.1971442646779	-10.1729675350364
76	1.45176095127249	4.11250679261321	4.57768689301615	1.29652787649163	3.25993851301249	6.66590477449778	4.19341959668299	6.93719623817194	5.7749511472061	4.64805023938348	3.28352069361109	1.65614467193148	6.17264185983503	6.66526701517259	4.68995768409929	1.25652489998452	5.25891928582587	1	7	3.2382289117536	2.79014827315766	6.25639175786343	6.47779913773381	3.67431134947192	-2.55445719624531	3.0456826976176	0.531578528188342	5.6914326675638	-7.90526854971369	15.3285188501821	10.979096532002	2.61467829255994	6.62037892836148	-1.49035406829237	-8.27587863102102	3.39842963203433	-2.82913230982134	3.81364438086162	-0.878292556104891	4.14862301877802	1.46193384005977	3.63659286541948	10.1929298436128	4.27769410755153	1.81072186229649	-4.35268477804024	6.92129060229157	4.42905683403516	-8.03859569558597
77	1	2.59300646510938	4.5215628365238	1.20043194688446	1.57210787103541	3.25625239702857	2.76783644076704	4.68632130515275	4.89881624464465	6.562752762486	6.71087524325325	2.76426631196319	1.45471941189549	4.37936858807398	6.41540445583312	1.87844811510903	2.76806417113835	6.46847026307266	1.57007968434012	1	1.17614908530268	3.05136718193302	3.86159691871914	6.97044255244933	-5.96584987240261	3.90974855036783	2.25717729285316	3.76795095826581	-7.91984323467828	13.1967159992778	14.3976151381106	-0.211788039458865	8.17379496065997	-1.3859959475446	-5.78879150402935	3.35265857825366	-1.30985023032233	5.68116354640475	4.33318397975883	3.88639968073969	3.37155657065971	4.40055929346475	8.46065458123168	3.93662702088557	-3.85746773237532	7.47032508512183	4.66260475894839	1.85156360593978	-11.8347193234527
78	5.07898707280064	6.67878113989061	1.29620942088109	1.2491231795407	1.57283482448645	2.19758731346778	6.91024470621084	1.0912665109734	5.67084604171419	7	6.37841349790226	6.6712858937161	3.77190423991896	1.61959642245347	6.78397327339592	1.21248865917266	6.58008986582299	4.3269234341386	3.1595425423752	5.69078781179833	1.61970083758536	1.95574954415287	1	3.44581772006359	4.3490054887351	-0.170679592236491	2.45797176675251	8.2528583049305	-8.45150148047946	25.77615164995	10.8536374325301	4.861583349669	4.03951191063731	4.70259495245428	8.10659241766146	-2.2916490359972	-6.07728311854553	-3.36470498681026	-3.89843265877665	9.09160004239271	1.25862222516804	-4.21092289164686	12.7836487471694	0.602233085788059	1.05553277042609	9.68686215445072	6.68799662474588	1.68959844436051	-7.89308190523874
79	7	1.32095407435585	2.54238291299595	6.42601925703742	6.13866914759018	5.28404784817944	4.47673598068595	6.53961528799286	4.48022286063079	5.50068420178815	4.25777141297523	4.12682551029104	7	4.68491200912264	4.55255938154327	1	3.83727870408811	7	2.77833634859601	1.53507857232297	1.10060090619884	1	2.17654582087981	1.79896528343091	-1.36111536711344	-4.15656421767286	-6.93854847812362	7.09233273112416	-2.98413181889988	21.815244102814	11.8642409857417	7.42283071231285	7.45436288150016	13.6642295869822	9.38642087918235	0.027044289954271	-3.06171416542636	-1.1173398417796	-1.87667223379083	5.93889391585338	5.17241589402592	0.880384521478137	6.35851374772805	5.69514356676396	0.611966556507736	9.72213165372205	7.12594735605151	4.44909875383824	-9.82536523590943
80	2.13225529773299	7	7	2.91742777575185	3.46838398250145	4.44128373320464	4.55403363873818	5.24385841166107	5.48938668599393	5.4658046097205	1.28859721172231	3.84375873733481	5.29638793568644	3.33769826234554	3.24956186338258	3.13901075272947	3.53751505442085	2.53977383752995	6.71832975034056	2.71265851278079	3.78958612243656	1	2.45384325206188	4.25236337004495	-3.04359260273613	4.32682444597825	0.171388886949301	4.14381779479168	-6.6209862334866	15.2379264948146	16.4612800838562	0.682698203626867	3.51789502050243	-0.405050217525088	-7.59604509949834	5.04814945383363	-2.95120840020359	4.95144812741452	2.11082557673445	3.29800098418406	-0.0214699712103843	1.52792128531085	10.472643526281	3.94596157306787	-2.21123224787301	11.4550463597218	8.72973967911933	5.21931268256494	0.538978185074786
81	3.01789264515449	2.61114095822931	6.89867923323728	1.18843620573983	1.22493919925674	2.92262216068596	6.12101196600678	4.35415047407245	3.36497644285584	2.53071438100943	3.7610472550078	7	6.8462032695726	3.29889210393607	3.83877203598996	2.82799151268168	4.42737512281678	3.65980986739003	3.32779971526629	2.79555476056247	3.73386924744243	6.48988386625454	3.08597644344942	4.47705814955605	-6.7110119373629	4.00665564006466	-2.35536929204542	6.70183688910206	-7.38473731210128	14.3828662277383	12.865299432289	2.1050365096917	6.11983886347265	-3.28231434423911	-6.09533393940678	3.44430117418737	-1.97543583152331	1.57241203992741	-0.0544776565660278	4.24622473904763	4.6861217169083	3.90909162913217	10.5289379508092	6.55515226889883	-3.83666166288116	6.00952297520653	2.25955373818794	7.12395920497305	-5.20945797444029
82	1.85062221080732	7	4.6316885322381	1.44178829462396	5.01785825477568	2.32225201311331	2.39621686406769	4.59521275907742	4.00654673313178	2.90117606902857	1.86083462280186	2.70671565332197	4.83111564854635	6.61597425697479	3.22590792699972	1.35584739514297	5.42476541662845	6.41276928992402	1.78430024880675	5.71511406792574	6.91565118529295	5.90589669058263	4.44975257000326	2.39195562445489	-4.76896807319745	4.16617827367692	-2.17397645208175	3.4742714938741	-8.29707405521621	13.7144049362836	14.8310218815514	3.27445224225145	6.45806599064871	-0.894753529071328	-9.67109873707011	4.9275183857898	-2.03968753922554	3.69939553297266	2.38757857677871	2.71123130992659	0.758623645917295	1.31501299435881	10.4565269056463	6.78987615074721	6.11306260110354	4.40807229810487	11.4090610360123	2.45899119636773	9.8110409748883
83	1.7647382835314	4.33571884867186	4.75932282030604	4.48087388717937	1	3.72335629579886	3.92566318044095	3.64622863232924	2.11265168746299	1.93432376219593	3.5929866268987	1.30037673584247	4.33180744577281	6.0182716152751	2.43161896296603	2.3223094426452	6.69633261464542	1.73104737282373	3.20816514788619	7	1.42865230223455	1	2.75038834669677	3.30724480938213	-3.013264387391	3.50578872060097	0.827621549128911	4.18910708098689	-8.04215768698027	13.1274112414594	14.5905828842085	2.29042226655745	5.90285403026513	-4.37339837902492	-4.80474797088701	2.71322183348405	-1.67125479328754	5.44437221104255	3.75815740530668	3.57429600066043	1.69293558685705	1.65786562292741	6.57122221852669	6.76459932168833	-4.03561810854332	5.63670270122432	8.669500421827	5.37098542399668	-0.0127890986158776
84	3.0753706325242	3.81964149281137	2.27118093799541	2.13716539006781	1	6.90218000346229	3.66037944719544	7	5.20770849157339	1.95089961998512	3.9227056579376	1	4.25081926910528	1	1	2.50572990506236	1.2142257575243	4.67952234363913	4.76982134802116	1.38576281182043	1.56045302858609	1	2.71658105416877	1.21820193840463	-1.5529270315858	-3.12011526806753	-4.17331850046776	1.41576554735052	-11.033313424117	17.3078042928998	7.39122446957666	6.11077798759752	4.98951350543359	7.30504415310011	10.2320864167724	-0.798236455920705	-0.813039720081395	1.26336868200498	-2.37787406179519	5.89054739092856	-4.25214110771357	-1.20060679582837	12.1893330944209	6.99750207229289	1.59686272021956	12.1526988108713	6.38099560502519	4.86714885144961	-9.63969584039357
85	5.30827452147502	6.24542095500171	4.92947034375043	1.45216344898835	1.56545908689506	1	1	7	6.57190295783776	1.02757688840822	3.31172674606823	3.65191137595934	4.51985226284184	3.96881659789111	6.87334670740089	4.46983844313217	6.45014581247073	5.64916848198714	4.18600686671413	4.55382335080501	1.76921712406507	7	2.79757304047202	6.89150630026304	-5.77824946244438	3.31411980406389	0.832685840219228	3.40326931274786	-4.26794446278362	9.21488532532178	13.8742708369471	0.0580457967478392	2.89093246242861	-4.62885381817267	-6.82394224181712	1.47538824944745	-5.7780617432661	5.29095860923591	-7.09724761030416	3.78673749330438	2.15770237219858	-2.74536410626663	13.7850907746855	4.19376144549842	1.41822696063945	7.48951848686893	6.18725412513535	-4.19177783332396	-7.68897075843382
86	3.91279911836538	2.50559798337466	3.96003254504501	1	1	1	5.68887417933792	3.18740326171092	4.19906821395584	6.92319378717909	5.63671611177296	4.37493821822911	3.98738907909988	2.93391945446238	1.16375687555272	2.28949385492493	3.30646935987401	4.72123523145454	2.46329397705197	7	3.68213106831881	1.18079330103151	4.29467711889127	9.3783651928031	2.4630240318075	-1.12330609201286	-1.18987358969909	1.51306020150964	-11.212553641449	21.4993665964078	7.10354018604336	5.37566553542154	6.01647962803109	1.97407403542459	7.47716615977695	-0.694008206877675	-2.45119019220732	2.56134607274887	-3.86361788266912	5.62479859898174	-5.11183584133971	-3.06217406798847	14.3938033126116	2.47651668937268	8.43689908683033	-10.8335806553101	5.62008989385412	7.32755654114775	0.433055059643446
87	2.08002607894669	5.53435507213759	4.88772838528967	3.06317546991763	1.75466043364759	5.91860632583012	2.50952456189978	6.48388688393142	1.1553638030414	7	2.67691988986975	2.71641520295698	4.56239657151993	2.07576370114706	5.58679991327084	5.88210456036216	2.97642561990699	5.88129923756031	3.1284576363324	4.63126992358999	4.67321065108785	1.22777746293805	4.81947263520292	2.74143882799548	-1.36102534621187	-0.465916512676842	-4.76868440121775	5.0353694669196	-5.70885125056161	12.0303896962937	10.7262365744421	1.05980913670092	6.29846904594574	-2.82296412258954	-7.48383695626837	0.315658208342236	-2.2707072988342	4.79554354106511	4.06508346665797	2.14203109342188	-0.889993013652371	1.34914812194971	13.7127099572066	2.19513213161732	-0.647192919802589	4.51151774966424	5.86753603188532	-4.44857354140212	-4.90830381672522
88	4.089409263774	3.87055938992945	5.4502268431468	3.6681936274693	7	1	4.24386973433284	4.03250301513409	5.32127748000245	5.37460821203207	3.64467299224988	3.7490891903226	2.20548812572981	5.53422635878854	4.51864979884285	2.67291901224692	1	6.41264511580444	6.64922935153592	2.7137703048018	2.64245809999875	4.61507329056373	1.03568491423601	-1.35826875544653	-4.71482960414182	-10.2631745462655	-1.78927134079847	6.93337373827144	-8.54319961000557	19.3715285499129	8.59908766353148	2.72576832687665	1.10511434971384	0.735489023056913	-3.2362329386168	1.54603008044837	-6.04614570048087	1.12415980354041	4.79930828819554	0.263029713344734	3.3292134394716	2.10725713152492	15.3191456255902	2.26810479368149	-1.96292886601639	-7.24744562282871	8.3752537049166	3.83773583976418	-8.38964361649824
89	2.89988784325665	4.22869608196122	2.17923269515451	2.42958627169476	1.98570088857977	1	3.03462558630595	6.37046941211609	4.2321630608757	6.94967951026389	2.13500098777681	1	7	3.92039239836642	1.36458092344272	5.1526571587036	2.65827804669658	4.90971894361632	2.39531118281148	1	1.78043414939566	2.91016014156342	6.24041416745043	2.42675223428556	-2.25640894641698	0.194503056544741	-2.11690383334384	1.30058897926814	-12.039932735617	19.3863693969764	9.37052098875503	5.88146330371337	4.78084573915635	7.31738179205126	9.0858646476954	-3.19104239819983	-0.938421892432141	3.40098074488069	-2.9565548954754	4.65251024030404	-2.82184370575148	-0.126771734524642	14.480323206521	4.40370314768778	-1.06298270218715	-8.71407679969293	11.1774483672527	2.62479646683097	-10.38705989869
90	5.32743922194042	5.68800899225077	2.22195330485239	1.02841179165466	1	1.47880637697184	5.91867772595381	1.45504150841485	1	6.21969143876716	5.15740971852312	7	1.26250800188813	1.31736677816994	6.72699737670596	1.29920957884756	1	1	2.52951118323442	7	2.20704518870667	2.34682038088199	1.30594529843531	3.20445715756071	3.51819405841196	-0.871219320875615	2.59336336772473	6.96123508516154	-9.98422546016472	25.3404252857958	10.3680998302567	5.9726657813654	4.55181641099263	5.06931617650296	8.34910575107331	-1.98840315210288	-5.23403386124597	-2.27764071919898	-4.66571494040355	8.70562152418725	1.38215620465018	-4.12329957035996	11.1462632791117	5.814871224164	0.81827625795496	8.97013118845188	6.41238514023183	2.96347738067089	-9.07114511603869
91	4.77967475251023	4.20028570455693	4.46486300171076	4.09898991233476	7	1	3.44393062748057	3.82727574684721	5.81066357705569	5.74025735174436	3.76313552440185	2.2149680165954	2.63077675391619	4.95425130123473	6.05198950239784	1.71106151761042	2.00576024602705	5.85614925458874	7	2.6700464036946	2.57301530365751	3.12657523160954	1.27847852429227	-0.850240443708201	-4.45397800162002	-9.56225833887173	-2.25617648240297	5.78648860823668	-8.83914676371187	19.4826209366298	8.54061230705832	2.52667258387785	1.64932933876464	0.171134228557333	-2.38858818685464	0.42918521326534	-5.04150898714693	0.944207573792729	3.40048498109717	0.533767945385551	2.38418167380948	1.5136936147488	15.265951333681	2.26344664072547	-1.57135213948118	-5.92837933638092	8.92456631571476	3.9704630559302	-10.1234035521846
92	4.49408493451393	1.23905803468463	1.10500296304105	4.79019192959575	2.40310663393364	6.46394225825965	1.32375756202971	7	3.94507788551317	5.95928081253668	2.03195567463468	1.4587771112122	5.12801969566222	1.59795723196943	1.61749850102868	1.46690974515988	3.82378882350763	7	3.87546775193153	4.78576489107482	2.9538629799428	5.48703180142161	2.49960807881362	3.43663592879929	3.52508587833678	0.108091548732477	2.11741921764084	-2.4242033677581	-7.71477055947672	27.1318090740031	9.26502557611167	6.87011861929984	6.95721612755814	4.02565099440192	3.1613016207002	-1.65694259724557	-1.13073764419771	-2.14901618302905	-4.04952884311991	8.74498920585594	2.11280225067164	-1.28280064069948	13.3384470195147	8.50636761208999	-7.06743057800195	-6.40323488504555	9.07782272307898	3.19641814105862	-10.8081836284117
93	4.08877818545923	3.66798823319721	4.43141863000391	1.3511193898274	1.26184216121211	1	5.25468246672775	3.18290290644501	3.58336245836682	5.85666116591536	5.10281622855937	5.01304165851946	2.55127323207073	2.81765606687144	5.85737573212817	2.12984972884996	3.13217199650694	5.66416003679614	1.09548799593826	1.45115293021906	4.09816631242317	2.10210680712929	4.25325531639032	9.48475029574651	3.35228034857063	-1.46841368202021	-2.08791349462805	0.84220609125747	-11.9623098995916	21.3591631069918	7.23265094642524	4.6618220356157	5.46326632892045	3.24671898968503	7.36638583422437	-1.38456561485327	-1.92461083949334	2.59319138920886	-2.91965746580285	5.12867794319589	-4.66347686030191	-2.58467933566688	13.8965730381452	2.39813452665697	8.3955408757871	-8.98109911880051	6.38080190294378	6.58172399783427	0.605940015038978
94	2.77846619541974	6.32342950992279	5.47133356247581	1.82531552287329	1.1999298792901	2.68145812149925	3.7626544107836	6.12495372058	2.03069814792921	6.48898251730275	3.95349551255407	2.34763596669296	4.3916645506911	2.14302568256218	5.85951428131814	3.77450875992423	2.67346078982081	4.81919504438007	2.94323333673142	4.71473599768378	3.53620616320379	1.17122428827142	5.83510979461486	3.20230888346611	-2.76044874588474	0.852119133896829	-4.21171926441912	5.12182274834418	-5.66985438600403	12.2833144438735	10.8033486292395	0.581521148819311	5.59777444878436	-3.99454139218281	-6.51382624569402	0.719117876206717	-1.56456110117165	4.59333606778428	3.67159395215503	3.54148474580165	-2.18125526847694	0.721833416465626	13.1511542529101	1.75949567840159	-2.26977093082876	5.04167340881876	7.20546247019409	-4.53691284503631	-1.99050289382504
95	2.46913742690761	3.86718371926644	3.38551068304009	1.60086690978029	1	1.47317608280767	6.07756114964646	5.06538124615188	4.17766673754174	6.64397853719102	1	1.99786711949277	1.64392488631239	4.44605457476067	2.28760385391115	1	4.57002512330049	6.76324224613128	3.24805005838178	6.39862020071684	2.21077599109932	3.066380828511	5.17651570963283	9.96279359260308	2.96030905302211	0.210498620077263	-1.01842917972136	0.841855330786659	-11.7987603502223	20.7542662810528	8.48047992948267	4.80818291185307	5.4239300980965	3.55692357207449	8.39050615523816	-1.53844886975049	-2.21945000221257	1.3958983016511	-3.07342709186074	5.0585329562206	-3.55389853922529	-3.47188899879449	14.1851930685429	5.64064233716217	9.43715873857018	10.4191757647579	5.84844621224012	5.67325596304591	-7.99734021670085
96	1	2.09753575404672	1.30480636043874	1.12640308923015	6.53646031470203	4.72021352064623	2.12743913889938	1	5.47543564414445	6.70304001709264	1.66326307874287	5.87795944915722	5.97139038962448	1.34740234476365	3.82012659567166	2.54154594652711	5.19768189486416	4.23529706770862	5.96587643528289	2.45499953127052	3.55289729284638	2.22123181582528	1.0307730222796	2.04391815393774	-6.02992003850807	-6.56292145742544	0.714598700979629	9.77645722560913	-4.61968038070434	20.3439347618098	9.45568641864314	3.28894274528472	3.18899669622266	4.92144887115672	0.0569370529103803	3.21810847058284	-3.36221896921782	0.858971439798109	4.86585773263236	0.796121790412384	-0.505131177357392	5.80145285978872	13.4127388690174	2.73044537271522	5.69182547353545	11.3137696083986	11.2420109535893	0.379633729932467	-5.99739461263539
97	1	5.88300520257254	1.87976465632821	1	1.33932427283392	2.67397554676887	4.8001704319133	2.71033210830326	4.36739938831528	1	4.50063561121562	1.97205230178576	3.38766524380643	5.27584786412629	5.13600688781408	1.47665731016068	2.67294116077556	5.6344035101344	3.49497851284606	2.59891602146951	1.3834959934658	2.08503965146827	3.51381539655841	3.9441356989275	5.81062213616769	2.33770792304589	12.4131298015502	6.07915000079586	8.14733707680098	-10.4941533060668	-2.60065572201959	-0.818728735739914	4.82733467733579	-1.24564436141011	-10.03124237382	3.26328379899992	16.9459467686293	9.16509642269074	5.80809943938354	3.69690913025017	5.50684642821217	1.43757916153561	-6.88310355698517	2.66999265630785	4.15468866529642	14.5189232240982	8.17564464585297	6.94518876776249	-10.8402481144516
98	4.21207422248275	1.73282318910178	1.50129870039164	3.68411774278209	4.16291079762963	3.08211598984397	2.77464060778538	5.31971272405028	7	6.4369962319118	5.74773261404376	2.82861216462768	2.40602142238374	7	6.35401774097837	1.9716986136279	5.86830055826365	5.50739333338771	5.96552228716639	1.69541718860507	3.42115666926593	6.85889121654834	4.65261534922347	3.60377986526136	5.90281118384686	-3.1959311129155	6.45883391506997	5.90965887306397	20.4113431731266	-8.0462104996065	2.75168915485312	4.21257026378474	10.8971425946413	0.333584238076067	-12.2689376249	2.48081266140505	9.25232364275389	6.5736871777023	10.7451896050279	7.80300622896011	10.8390364578398	-4.43088551335437	-7.57048983334617	3.34591423344086	0.122134354129395	-8.8998398095484	5.16951860942628	2.89870857350875	8.59434715830083
99	4.89499139757015	2.4718754960915	4.14113088959016	6.40201928956561	2.00783628075004	2.44500391975861	6.54565030174723	6.47899260815824	5.23565689606364	6.49698558674895	3.64007799299618	3.84293829534054	5.36067944481136	5.2571310257946	4.2096513476109	2.26427117682346	4.64409267886976	4.82442751390139	3.37863609590634	1.73708717782317	1.48511247713321	3.04797606870093	5.04621457987951	2.97183965873877	9.07053643263726	-6.13273931668685	11.1583945979291	4.43025830447674	17.1026373763877	-7.696779626869	-0.418249339593793	6.52163027994861	6.99240456538427	-7.35772347173801	-16.8210115903106	4.41475698001829	8.23014430757369	3.57330026679822	8.77102597014165	2.25773993903182	10.7451920268687	3.27112273556489	-10.5741315101251	2.03217590007218	-0.319940182577577	-10.1295900178149	9.87149355417429	4.6763173337663	0.00659061248220993
100	1.38393950648344	6.7142348207117	1.87337200102716	1.29291085869648	1.41494497284409	2.35891375007534	5.70701831098016	2.49271604326702	6.95477918486296	1.75344287329159	3.39764678931367	2.46878078944679	4.39254853686707	5.25476138840309	4.65591084528879	1.68935480709498	2.74714120341476	6.41194968939893	3.53986211093361	4.14455402449992	1.79595964441098	3.03953071056955	3.53292702385884	4.1857915616523	6.33158848004239	2.86766317212566	14.0056968963434	5.36748044260468	8.30405674076318	-8.8905431019392	-3.54770234305382	0.522295899960785	4.37461581139866	-2.0520078328562	-8.82487477874522	2.72256279292537	16.2457529746217	10.1486174192551	5.49548403963528	3.17595798476761	5.61517151690536	2.93887920634457	-8.15718043818742	2.29319934115232	4.42101162325162	14.0123177767106	10.0410725022044	5.36829626147082	-10.7925474254229
101	1.28875402244623	6.43627696264565	1.46332049275822	1	2.47849370385252	1.3892496559881	4.50067099355291	3.30279448547869	5.47488103724073	1.1979906969148	5.21243325202311	3.3023234781957	3.21875544231576	4.16462776530686	4.63694801239639	1.0381750349854	2.82051565666095	5.86334318615562	3.87085677934063	3.41045829344803	2.28438367716547	2.0656507176975	4.0953816876613	4.02968451748874	5.35079857347867	1.92418115937107	11.433193160131	5.20504630458145	7.09041413772218	-9.04745521702846	-2.33259634450123	-0.949186129489377	5.09918234160394	-2.28804138939069	-9.01771418488589	3.6064535715694	16.639263419938	8.83027992333142	6.73708361843715	3.46217150948019	5.86886902583671	2.3930903484691	-7.32645162694327	2.47220721042894	4.21933383513313	14.5285677945209	9.15614736190441	4.87312440132484	-10.7237912782675
102	3.72995497846201	3.16291542382829	2.32872618772939	2.47912831632252	2.80170874860614	3.32409185600084	2.80750300846498	7	7	5.96407444257435	4.55927127061027	3.08855211175633	5.51685802976485	2.91756867361127	2.84250383883883	1.41493613713311	3.57139608258488	7	5.55988095846763	3.10558301265637	3.97347033317411	1.87443302499703	1.32410629070926	3.52909593595227	4.27825817846347	1.59387478667123	6.78312819667157	4.5949121890317	16.5753924897161	-10.079965370461	-0.954314132434661	2.02818968357154	6.10907371394607	-5.06603407517967	-11.9949391915888	2.42599998580356	10.7767987498799	9.09939884887567	8.56381262175989	4.51253494243928	10.052178699645	-8.95323272565067	-10.8126389024814	0.441042929963837	1.59739560913947	8.3017693890285	4.55751846829527	4.76013603208717	-6.45056893410056
103	5.82708325344751	1.45977756315945	3.53283064972517	2.03094551820837	7	3.56733738258424	3.87267699358964	7	7	5.5959710193664	1.75987180189528	2.07488148561782	5.67276521351788	1.62308260219297	2.34338170552836	1.92157868049097	6.40236653119737	7	3.30484008996942	2.00025370034843	1.43171469615866	1.41604076500295	7	5.66238616381363	5.64407247172694	3.04170209423721	12.3258822214065	2.31797074011376	16.6988792610415	-12.1396693434982	2.48068824098436	5.33518926837225	13.6001472639362	-5.56500513342978	-17.9766683066309	4.15746057038868	11.4206229949001	7.97755115590766	9.07534396511065	6.24847500691434	17.7721845481269	-0.201819072956899	-6.2282573124293	6.03064211953503	6.10138093440039	11.3520209630798	6.87445129212361	4.38293237754158	-5.50185906136758
104	5.01404035940643	3.78704945525256	2.00108928863691	2.7634186235858	6.00516873446148	1	5.67167040763738	4.99202417673321	4.40660845471065	6.7009377951468	2.60232576527974	4.65812462580561	7	1	2.38097821521561	1.93085045302532	2.31780621130922	5.98520214735286	2.18940578970537	1.95366030914056	3.34094305095559	1	1.44212936498173	0.541541320787242	13.5813382041888	1.42827006803836	8.50945009871211	4.22943781714971	17.1795913575467	-14.3385593864364	-1.88949355407981	4.42654387078443	10.0137980046056	-5.06094723306161	-17.6731562515064	5.19395317212181	12.4382794754151	5.99665478124567	7.29298241729777	5.25663416510929	19.6002152998671	3.6821344037649	-5.20105825263559	2.28382010853594	-3.82983738688598	8.62431200422033	7.5097909174829	3.36582114433013	-7.95153175992031
105	1.80569120337669	1.12989770487198	5.51694844465781	3.20510254653785	6.85870806720025	5.9786864518888	4.34737705979117	4.88320748043846	4.06880106065707	5.76252027457318	1.17165332406509	1.3216009961429	2.68185571807377	4.18942468180481	1.80298813726699	1.33102090800495	6.74157934039371	3.64241452342527	3.63361097575337	6.51265284332024	2.06223985485252	4.84439290078133	6.49149315804415	6.77286523978959	9.22726907475361	-3.38103176044247	10.3925169767166	3.84150747784997	16.3271813347617	-7.78188305027801	1.19902692957803	4.74510129677179	4.48306142483464	-9.00878293626353	-15.3802554966522	5.04902161794008	7.66638057237064	3.72805518615242	12.0147322366478	-0.217519935306959	12.0349125550475	0.38270994157152	-9.38325725383351	2.90502270692882	-1.3498744059035	-4.91391200334595	7.00512079594307	5.3614272496906	-8.38982720255875
106	3.74038335980716	1.50047094158301	1	1.2959135792113	6.19210741206137	5.99310380614053	2.298708504012	6.41142246198664	2.57744966282067	5.82024960181413	4.34300759520965	1	6.33147212811548	4.66459787803048	2.8194172344757	3.50113667358019	7	6.84330672600826	5.09558323656599	5.51373739218821	5.0980423442854	4.68959989790164	4.71342389136695	6.04016211162246	6.0828694284755	3.62450678883177	9.2877159576863	4.66403513928565	16.9054035294428	-11.817915211307	1.13217152526743	2.45597162281904	13.0847668697164	-5.85935747195596	-19.8284631037825	4.05063386970616	9.22888873514029	9.34854256816858	9.06989066467794	6.84028326626315	16.1808964895709	-0.113416811046428	-6.89860670347038	6.20002338567048	3.31597441016719	10.6251351377702	8.84532908913267	3.10314156632612	-8.21069981688558
107	4.10216046323835	1.55814502284168	2.83521974933764	2.69098835013153	3.37143978379674	5.55191435682918	4.60922303529258	6.73832733000064	4.43151068948663	4.28510694858465	7	3.44228853963024	4.43604828264571	4.13396654940249	3.72405977814726	4.65170437053831	4.40264018975473	4.44582606435104	6.62995088780671	6.33524228183378	3.33079687775507	4.83385820535925	3.88107890944784	5.64372903672565	13.7344327803882	-0.426183787130365	7.76980863015718	7.31293973886538	11.2786358735435	-8.88710415492992	-9.61739795524536	2.59584415504034	1.04647421331921	-2.12519150287705	-13.7714224452431	4.03273839111431	10.7587333724942	13.9339679247181	8.67190200284847	-0.481479260045896	12.4216453248492	-0.593202927152898	-4.28790593776841	6.71487765643452	-4.43608917184188	4.2589510963625	9.08844254510875	2.58320692179476	-6.17683832558801
108	3.85427906666609	2.99649091678073	1	3.70073243446562	4.74557115108482	3.33765141539941	2.71511128020478	5.29443099915181	7	6.68053078417002	5.89631261647627	2.89496122530935	7	7	7	1.60392810066692	5.12179435279234	6.42831998741102	6.12819027596934	1.09247126237455	3.14525546212163	4.87790367797624	4.88827435985629	4.00724312531017	6.71669484132469	-3.41573161083987	6.07406802438237	4.8816700498489	21.0613099410053	-6.93349042205357	4.23469768329315	4.81381113291288	10.1426085560245	-0.768210498861207	-12.9249343730548	2.34063301035297	9.11470688409724	6.51976820899653	11.0025354243304	6.20560108954745	11.9944358921948	-3.55784142623354	-8.78863565558909	3.8257382867779	-1.20275640492496	-8.66788955400817	5.59891502909998	0.769298416384255	8.75282624550898
109	3.64617433878944	4.06062658218508	2.89411217507803	5.75579140160754	2.93236077185532	2.84500665379096	5.16475089982188	5.83532445804018	2.09595822615869	2.42977018058145	5.83589075395454	6.53502004548268	6.01777539806009	2.76666143720122	6.09705371589933	1	6.31932396445188	3.80555229040369	1.00990863271354	3.11481317379477	2.87000746455622	6.77898492797889	2.07265179191397	3.50301403789675	9.59379301187497	-7.21467524425269	8.45723841248318	3.43030489085389	17.1965453678485	-5.57414389369173	-1.33003828069222	4.33813338715367	7.44111335650984	-7.80251791454922	-19.0834103735523	2.40592792815717	9.80451798412926	1.93118991587585	10.1036492319994	-0.202584463778028	9.47106604859104	5.1691143326259	-5.38910925199612	7.65174463863473	3.74487086394615	8.08832465501307	2.24438947906713	5.82088741195364	-7.64106172834971
110	6.58290212477891	2.19141025390264	1.52688724065986	1.3662052640031	5.62341378351869	4.32976264777894	3.6613310066627	1.3305643217245	6.28343552327122	4.97313949448839	5.18817857454514	3.70254687635044	6.14240140401722	3.72286905067754	4.65204378775174	2.46621718492336	4.62640033846458	5.87061479636284	5.49466167026206	1.99483396943079	1.67517636979309	3.31414401737511	6.15911199677015	5.30714492854886	6.86811494516418	1.8644367758189	10.8104046310524	3.85763730543276	18.2345237881364	-9.11014621623127	-0.224723556560154	5.80419360310173	14.0289181349163	-4.30451311764824	-17.7861732285922	2.53941050216748	10.5959102081108	8.50267208231707	11.4512816037598	5.16507874859947	14.8163929644526	2.02032783456923	-3.84178855627454	2.79855884021187	1.50891746126944	7.51501202237195	5.20554232612904	4.4823820874338	4.60028766357193
111	3.05925054842778	2.56672338208401	2.92280092657372	3.94512798795543	4.43381094926649	2.81177430883956	2.00474867220239	4.41435199399065	3.24767975627127	5.60573626844865	7	1	6.33414261028161	5.26465005730146	2.38472515803982	3.01814807941012	5.70437469462495	6.74308841305711	6.06622556280971	3.57918487351487	5.56119740477073	1.90825652888328	4.14093111751306	4.92320122114262	13.566624321856	-0.281252331095671	10.1818251701376	8.90161289960899	13.8635085530833	-8.484446370088	-9.63543260188892	1.11715497044426	1.98270667156666	-2.5862529528491	-13.6600046074587	3.38339192043734	13.3029813087942	12.3594637237731	7.94900877804051	-1.94247350159267	12.9541512037633	-1.71453712018884	-3.54392875812987	3.28051433819755	-1.09303008704194	-7.14372538339096	3.39805747499767	3.90520819653786	-10.0213428330714
112	5.24363014503664	5.84723941097562	2.75781116648692	3.26617897004429	3.59450334082898	3.38896464739115	3.01889262987145	3.76520420283651	1.08099034228381	5.32407336946183	2.63117194931811	3.5962309805969	1.19188548983738	3.13430190761186	5.73244753572228	3.67135434180116	3.94607310792255	6.82733714624251	3.16436266432318	1	1	4.34536183779878	3.12905836950493	1.44975622408978	9.70954275999772	-4.64638051331024	5.26853364543421	1.28311302472799	16.3324691825939	-7.23821867357046	-0.928615915420514	1.40911121290403	7.75754961450727	-10.2949842514837	-14.5893748513105	1.94115461109411	8.56110065971404	2.57251949848281	11.1919515230582	5.50170006075911	10.5119522098416	2.44221202301513	-6.18789022529717	5.67116397343583	0.287207072623933	3.93599131871624	7.36236323492914	2.5799836551404	-5.28533230601182
113	6.24372999038135	4.93826096573571	2.62949741984623	2.33150141426015	2.73116817126005	4.76765756151153	3.051912340223	5.05409461456466	2.21695416404702	5.74893271447922	1.61990185893913	2.91862074410855	5.7732744419267	5.81217933557406	4.47678954790737	1.40687707237393	6.36778498968706	6.80360425170177	1.15016326216552	1	2.43211709707781	3.0477682867107	1.6212783538144	2.19356235997531	8.55362665190311	-4.72388105017354	6.2088233186599	1.78070052880832	15.7734588174968	-8.09968557841664	0.148098972651261	0.567784011194442	7.88397740058021	-9.71373124384068	-15.1942750988273	1.51011737082564	8.03808647573794	2.76745084105713	11.6613663950626	3.91669088681876	10.6709264455196	5.55412727855127	-7.02784490306981	5.23867976737122	-0.784747994045342	7.64518285414719	8.622729186506	4.29961407431031	-0.413003897473888
114	4.48635598925422	6.61287170664828	1.46929629564424	2.40747979473346	6.43454526488879	2.02973453731873	3.32003475847808	6.11044134889801	1.72089588372757	7	1	2.19340623961268	5.32677709162798	4.4181326303972	5.87739675113329	2.69500298186703	3.81335837523774	5.82771711731343	5.04852817610793	1.64482690816707	2.98455889356409	1.65108031263013	6.28542398690511	4.61588374571114	11.8360657099523	2.47171855228051	10.2453658087898	6.04364685668166	19.5110908778231	-10.8900430731694	-0.0687436089126254	6.66121492226988	11.9725881012829	-8.73048355442841	-17.4847493484708	4.93539818244272	13.012257059953	7.39098450439156	11.2707843425623	5.27555807903446	19.2363236566951	4.17874469577672	-4.01295631343304	3.01885532000605	9.3082829177823	-9.15655401174662	10.7229776215653	2.79331860810494	-8.79745318819787
115	6.4057126046282	1.31722327572189	1	1.34509654373065	5.52626549485426	4.03782957631138	3.18738195930564	4.26185189368567	6.65324964338742	6.00413030767912	4.70114997688293	3.72954641596889	6.59431975534242	4.71282294426813	5.04089366202077	2.22779271918806	5.11673758608255	5.70525083112821	4.44431357842526	1	1.89762532797756	2.86154331801372	6.1080548204017	5.2144797639458	7.88817244427481	1.26848332209418	11.4691280297359	5.23600955021127	17.5450884983384	-8.93268011038937	0.372242013254451	5.18649259945451	13.7842470241095	-5.48010854824818	-17.8634530582892	3.39007797076263	10.6650680421226	8.19791859966571	10.7976636663272	5.62446946455328	14.837157621731	2.44908545717307	-3.47944642569084	5.5225154854336	1.27825250434097	10.9112425498864	4.07031938082748	4.35499312502229	-0.509769279890829
116	3.62533312941288	2.23021264665505	4.51103908223611	1.32824621686251	1.40957033443561	3.32647951550649	1.51309706183986	5.03048679508046	3.29635636106987	6.71461074646913	4.13284458953013	1.83377677167623	4.45501925891951	3.90057588882831	2.49961904345745	2.19620996260606	3.39507906410213	3.4456524260066	1	1.36034829460976	4.25459845872513	5.34222202583462	1.29476993006039	4.44321838397528	1.09900957664883	2.09368039460672	7.03642896387987	6.10127748603646	14.8653099625394	-6.79014311719957	-1.4929518645301	-0.306193774259299	5.71503369734548	-7.16158226434494	-9.32661394690555	3.81021734017253	13.6916229854322	7.76340772270589	11.4573809171498	4.36745091575261	13.3812813429639	-8.71243044923216	-12.1098856661743	6.91574784982635	4.01414619521425	11.5059005004814	5.83965135087271	1.49478718231387	-0.78683819008286
117	4.14845620193855	4.09847935984252	3.37022290402634	2.29682487320732	2.35084307756579	2.96284998621687	5.11110085001012	5.58445621988497	1.30000370855522	1.32598483925548	4.87241910186083	2.4567525366186	3.25959182197594	4.60915774434017	2.34392304407101	3.81712801612955	5.37472863249984	7	3.02126688721686	3.09537255231517	2.62164065914961	6.12679091598661	2.06563236898869	1.0654095262561	10.2261350745158	-4.07723229279271	5.56141627712569	2.87730530153004	17.7785977253185	-5.60715721975913	-1.32987976282432	2.96212351690061	7.2453103341796	-11.3015997997256	-13.9754436965603	2.01177868040468	8.70570980009055	3.10763873117185	10.8552066866521	5.47584683139037	11.7008951141392	4.72704861521782	-7.0661386212245	7.90469347270647	3.06458974067848	3.12437639738933	2.4156736708148	6.90918459384259	-3.56836050476773
118	4.84575992181241	5.11766644393179	3.61375935876492	1.7210534471909	2.15681350193679	2.57916036029128	3.87382529421762	5.71497917880475	2.82098069244634	5.92534228653354	1.85821087348264	2.40197117519157	6.13533907579731	6.74036820961672	3.98896075604011	2.24337690353832	5.71383995663008	6.95300335615406	2.34772385674817	2.43493304273951	4.62237862120921	3.51530822998733	1.95130203437994	1.87668832464822	8.68689196930319	-4.68606449964575	5.82670158035032	1.62802481093353	15.9331156980559	-7.16904812707435	-0.885733344021722	1.22240706801293	6.92802157888004	-10.9822935422332	-14.1966858391045	2.29562713280634	8.99487415765972	3.63954377194423	11.9836113747561	4.5089059079907	10.358333722066	5.03419056538057	-7.41982052114789	4.63364212190618	1.85044790990271	2.54519850636539	8.45258334234909	5.21109989178008	2.24534123296177
119	3.78572948860473	2.42680327160149	2.46069849810591	1	5.91234780871442	1.87715050844828	6.13847631364054	5.45912199385229	7	4.20329541802929	2.23745867156059	3.47973009753252	7	4.71885892055418	4.55062885133483	2.39330042823561	5.07661593811706	5.64222312264283	1	4.32959533526765	2.16895823142783	6.25990415787294	3.02142859873736	4.49214336919413	10.7732199829719	1.01890897159388	8.67397390398589	3.28216613890248	17.6433305864896	-11.025803106807	-1.90969029539197	6.48731855360627	12.905959681214	-7.52050578814058	-13.9163671346923	6.24296581743534	11.8882933397604	6.59754641397018	7.131625675679	6.76622502553054	17.942715592218	3.55455884697508	-6.149307772123	3.55703890747616	6.883470048581	12.9171939696946	8.18173606885154	3.82043693506368	-13.1704632422066
120	6.45483228133715	2.25093596567278	1	1.32239850147136	5.80693526726527	3.76133192610369	3.8001810689299	3.7345603539813	5.55979106723984	6.37717171914361	4.90570873957244	4.42023935271408	6.13580400118813	4.3959791262717	3.91355383610416	1.32795630814651	3.94917832329327	5.06587032135014	6.45166170632971	1.57576787501142	2.26298458674031	4.0102066094822	6.79780757002589	5.12920372921208	7.46503623734129	2.10072285412741	11.2154892986755	4.40854429272111	17.5305776999695	-9.22594845282339	-1.15028429822029	5.05735030005629	14.1395022024621	-4.28488489032464	-17.9013781960215	3.5181924496331	12.0175868657963	8.76684180626592	10.1288345563751	5.36680137727414	15.6539365706545	3.63960403664794	-3.95021093099218	3.7309613771774	0.813885171850497	10.8350342988541	4.85803251970669	4.44926677853512	5.73692520878225
121	5.85295623959286	1.67531765514606	2.85788160311258	4.14071923566935	2.54614923285495	7	3.09555070386132	5.67488400594603	1.93745798254362	5.5050249917031	1.38072128306921	2.35390157144637	6.79781378120819	3.94171044917896	6.37645084619679	1.9477883290536	7	6.27628529798704	6.59135284342945	1	3.65935451212781	3.42132549000218	3.30665665402065	3.23973683570378	4.15485154489959	-3.42361064922092	4.67051676233027	1.46077308454209	16.8935735514428	-9.25717032285943	-4.13360860962717	3.31230389354152	7.01048547377507	-6.55734112107551	-18.8027031968867	3.36390983873911	5.87992520020115	4.38900626423285	13.4310979663473	-1.82005316868761	11.5753522449079	5.1260053088741	-6.64864012271605	6.91053747569729	4.10183373124103	12.0798310219947	6.70924674674271	5.74046874125966	-1.15511730079619
122	4.97027328121906	2.12883958468513	6.77995609316811	2.61431927021082	2.08100053747846	2.87884693007502	1.7403807462239	6.7546488670591	3.02646575967853	4.0139122272172	3.66733945624019	2.46676837087972	1.74059462673732	2.39430511943939	2.42420023878951	2.79637613713556	4.43615852808332	5.84105152204144	5.23707649509957	3.52014409019087	5.22677822439422	2.91252902043435	3.0539169016539	2.86258678109323	2.23834180438734	3.04992307829837	6.70976931540712	3.37353169942089	15.8147545833087	-8.42206471656997	-1.16772893835193	0.53949679047145	3.85338391895729	-5.76921657669231	-9.83340982202923	5.16342974750113	12.571622443498	8.73408994095834	10.3036750816294	1.03715893436978	12.2241475503385	-8.8472727047177	-12.4871507478849	7.22583918826407	-5.85860985401486	6.51540468040453	13.1151497647885	2.45040607141404	-0.512918884099324
123	6.71307373193431	4.93858575658449	4.76795987461097	6.74017721311692	6.64801373905227	3.60539095541855	1.94819972893807	5.48929775925169	1.28460438335266	1.79965482035002	4.84070697036315	2.53626977462601	3.35347377695285	3.37522700183482	3.54907325175044	1.67138482243066	2.88816167110516	5.68648425941725	1	3.82564971298346	1.73249005376774	4.54838740336786	2.42354624862682	2.50191840726082	8.84141640817155	-4.57587436016607	7.24938901495089	-4.09950145627771	16.7596932314808	-5.86279171976845	5.23410546792478	3.30162781175678	8.17803433010133	-6.7231243916263	-13.2424121010296	3.10068976067032	9.83876680443242	4.40585289262687	10.3093498815242	3.34218890122408	11.1563415279846	4.38028227350929	-8.62998824049595	5.90894726985705	3.90938899581458	6.52464428715907	3.79991063383593	6.23864602423422	0.565403657831494
124	1.11572270949472	1.8985112540314	2.65031276146238	1.27096372687242	6.06539271784486	7	3.69075904421079	6.1727674149928	5.73940570877691	6.82322309211665	2.99973654936686	1	5.62548153171839	4.40107473798348	4.29654224517983	2.2245529595608	5.21291102383842	2.91905079577777	1.16845638861759	1.68614491509486	1.09459208665928	7	2.35338271480534	5.5636147726846	15.7441812380556	2.11854960368721	10.0995307973838	6.83322968325387	13.5189649681936	-7.24492033811141	-7.20551148384525	7.07410830283848	5.42156889671207	-3.00612440827557	-13.3473715572383	3.08498137290687	8.64006135705528	10.0483294606268	8.7663840495894	-2.96890539467033	13.1092816958459	-3.49834290212008	-5.77533474260821	5.03339257494049	6.37369258527419	5.54834169459527	5.65168199669528	3.48457599817995	-1.45054661010338
125	6.50125342192001	5.92003995728292	5.11177368616422	5.02206220292421	1.01186730231426	1	2.72188439442353	6.07908546834677	1.93305928475342	4.98118932888551	3.68959824938982	5.41421753801372	4.79233241421514	2.98654240069845	3.45192412106403	3.1977312508645	4.59853076725203	6.42745999915983	6.51919674789853	2.86682055842755	1.96525385698303	4.91726764604969	4.31106075269959	2.10823316221204	8.98680100146846	-5.56086033160349	4.99690503977003	1.14689814947468	13.5419895620911	-7.78687039633722	-0.832863879166416	3.97305479888148	8.96779497798351	-9.74515254721256	-17.5252488201373	0.354666084534049	8.73400278476537	3.82840980626818	7.13607466501249	3.30823971812346	8.57527772885327	3.62518571253825	-9.40242876095491	1.19234541304982	-4.39943181323285	4.07669248313295	9.4226242847508	5.48644206512155	1.08763998694987
126	3.82106491924617	5.7283788378532	1	1.62740458287558	1.78823792776358	5.05377014951391	5.30129063431332	6.7651756602708	3.42872374755733	7	2.15721571930444	4.92095596990608	1.29663657978802	2.72300982671871	1	2.71948914985687	3.87535782094189	5.11895204655954	2.38608961035596	7	3.59878295005386	3.02162401527404	3.80181965919577	4.45817248978224	1.74208417692063	-0.235205269495604	6.27861906958321	6.38262010552786	17.9066628318421	-6.45519886262668	-3.78346717526817	1.19129352307407	7.12186441473823	-6.64056704289202	-7.91465116121466	1.0184005144455	9.96256964227023	9.35262377703403	9.47541736031862	4.92015378320151	9.456900970543	-8.36305955187031	-12.0652682342797	2.56681195987777	6.79190962024403	-12.1589648139214	6.54610834564861	7.68397472416942	-9.99672817255053
127	3.38870995993525	5.96949951444941	2.53179793602054	2.14448434430917	2.16686179439897	2.52714033229906	1.50217290414661	5.89983719703151	3.64532971075861	5.20118882600862	4.14000231736076	2.78151503040505	5.14549315449482	2.46819306667135	6.29326604241828	1	3.35137210588974	7	4.52493525992541	5.8858577932463	4.90902734177958	4.76525611673078	3.01010888550405	0.907158441007443	9.80165112786112	-5.11675324500276	7.12115004212519	1.60083660117345	16.5279779717844	-6.45892144171808	0.183493254827042	2.4314427145503	8.13468106927738	-10.6931679631433	-13.4097735817373	2.19452535949607	9.81079383755524	4.0170244646581	11.3312583779325	4.60404117770298	12.021174462855	4.38053164708142	-5.94196945538283	3.43297543555777	-3.56655555681723	5.5556950416682	6.41652114324556	4.76910435408785	-14.320025726922
128	4.19129431140807	4.82652418300264	1.19165216176826	5.74440296913871	2.03648306795019	2.050358320399	6.4689680978763	6.54211945000332	1.7899815050957	1.78822864800929	6.94141725463775	1	5.53033306617557	2.16003679478153	6.64592654858861	1.64270975631486	5.58932637701881	6.20637769992697	1.92827283653636	3.58974926250607	1	5.28624460470224	2.96392051887793	3.2272939782221	10.0942973047362	-8.08538561749917	7.77305314763215	3.36386642301936	17.4871357916158	-5.30131386551356	-1.31146360262509	4.10949030170102	6.91085557436065	-7.80119978122661	-19.2421763231519	3.81524275515017	9.52717419175845	2.63868806027748	11.0232961170784	0.151268961686672	9.01915730547795	4.81364371709406	-6.08477708627672	6.9388923934972	2.93522634919685	7.53904162456128	2.08638129762537	5.69392215780514	-7.60807723633894
129	7	2.41997913806233	2.44306615815488	2.94851839599875	5.4600782595589	2.59905880113053	2.88081191375732	5.58411423089442	1.77722088303494	6.49024821567684	5.41215517032907	1.1135475759245	5.7694938055855	4.21294244805326	2.37480850714656	3.39284631705569	2.93350470027185	6.31812922979398	6.20625682656265	2.32906312346357	1.77830661826858	1.28096716953477	1.70679464855053	6.89224521611617	7.96217040625031	3.68355455225029	7.48180590676218	4.56297217640189	19.8209788124401	-7.85098793855113	1.39392525232152	6.25975363475197	15.8862236975147	-0.971478522995223	-16.5064598084028	5.05313191201426	12.7493037387717	8.08451547351394	4.47386208776545	5.37659437478028	16.3347517248439	-4.80425169261522	-7.00874908067138	4.76341073144941	-1.00891352070693	4.86760435095939	6.38861179921215	4.46890123708142	1.3325506309501
130	5.79793931898659	2.97066422608445	3.14127898525576	2.4018794164153	5.3534542296496	6.78088644790016	2.67757975705652	5.24529589024469	7	6.88469207525306	5.99346899872024	3.26119519319293	5.49316075985165	6.03837478037517	6.57208380142077	1.16826473070002	3.4999462433835	1.33069640139458	5.02336120618686	2.47360725797564	1.81861247159471	5.10533150011359	2.08258905707737	4.50885371734093	7.3506776033932	2.27656885722345	9.96366130304912	4.48648312161998	20.2245786431565	-11.5135595839146	1.35929415224607	4.71389423372503	16.6698287134493	-4.89015491114226	-18.9367622698318	1.7870086506965	13.4418524628154	6.5038410489627	10.6083872931373	7.73407650107251	17.1107274499096	0.181664524943692	-5.28167651909979	6.87144065844762	0.783438116845093	10.6671766096723	1.58880416860965	4.28256436458199	1.39764579583313
131	7	2.14729264163892	1.35504090233969	1.4723718971518	4.01407027365639	5.62566514043206	6.39730063536461	5.21033998298009	5.04983660558989	6.08442228651781	7	2.08421901097507	3.25549984046715	6.82409837483731	4.89162213876487	1.82229016541434	2.41309427873344	4.72932339225595	2.56329810672145	3.9600985808846	2.31548216208773	4.53596351833108	1	4.1318237816294	12.1779071102269	2.06427230709616	6.39577174675474	0.448757800561514	12.867695924776	-12.1447691105555	2.19558924378996	5.86591362388315	7.67790030869073	-1.16462517393255	-18.3352597153942	6.43206071540825	11.7712002018386	7.0703400455929	5.13875611351169	3.41974974568606	11.5236781485702	-3.88744429030775	-9.18094405230989	0.291351118863737	-0.413461624446279	6.13094924052143	5.77110466664431	3.85559464804367	-13.0904858473911
132	6.93756625427437	1.13840978697372	1.84152035294162	1.40824683782329	5.76258553739724	6.45909773690734	3.61113530725605	7	1.95234050116757	6.47427578246961	4.58314435732517	1.30393044742996	3.00034958803765	3.05903297973893	2.20142117370576	1.09279337697917	1	3.08385226794154	3.10702667790401	1.92230430066387	2.91188738079224	5.74560369430465	1.99159368913117	3.84483040247318	6.68409011965138	0.226026619918586	9.81229674926291	5.47658262641627	18.328907043774	-11.3509816577978	0.580704174281854	5.46509093354015	15.5588682753528	-4.14960003033252	-17.7256344941047	2.82055160235236	11.5527069241557	7.473011064872	8.8429897847307	8.37457066858705	18.2200696412278	0.933831674679947	-6.47735316336683	5.43404768577254	6.45727619845312	5.53827713292582	1.14623923373878	5.44934090313421	-0.737518117783206
133	6.14328280868526	4.85077340823625	3.91171744282783	4.73683943493234	2.32113476966937	6.07231132430949	2.96827485110654	5.99864783820738	3.63375903145497	7	4.88736811488563	2.25726500587912	6.33477702546462	1.45963873167341	5.00378952813893	1	7	4.00802327037053	6.07316567261687	4.30334903683505	2.65714424355615	1.65180061143675	5.28842601397351	3.59033419637187	7.60350044000085	-4.97361193622112	4.45083329932768	2.40780404986294	13.9242918266982	-5.8417241697365	-0.571237465287428	3.2447389620099	8.75574637657347	-7.5365872291731	-16.4806380576503	-0.389896200444377	8.66477818202313	4.93353904760029	8.6019038956577	6.50811054677614	8.84495926468563	5.06659217707098	-11.6990389265755	9.47741413533679	-0.918356784277616	5.00812308856893	6.82126074517588	4.7274641546033	-8.17166666732503
134	5.098894914438	5.94408158310001	2.42443398635758	3.72890782597505	3.4317631517997	3.02581436995299	5.72129047161685	3.54910337106643	1	5.70996331047395	1.53386850510414	3.78584116043336	1	2.8107066550189	5.38834449005481	2.81184585302961	6.97225799644399	6.25326121604036	4.00452998739874	5.91578245338209	2.22284790681111	3.12515455887851	3.32348025690681	0.910470975472414	9.60969966356421	-5.07703099233266	5.93491671783918	0.851119402423554	16.5099936088878	-7.1778750792705	-0.682062449687358	1.69785627697599	6.89949281288899	-9.26093959606732	-14.4340461640234	2.53819098663985	9.54461364819172	2.17382592232448	11.893986376747	5.58726802073995	10.9825463509845	2.8134429984614	-6.48265383939475	4.19001782931518	-0.125724899288599	4.35222272247902	7.31884628330483	4.74503279243074	-5.40103518704683
135	2.30638940507977	2.11931647782583	3.13561732078652	3.22329417155605	3.10611559059331	4.20233915814332	2.85093512252649	4.8732511347879	6.10983768993005	5.83422721283517	4.8343453935242	1.70350323123736	2.52315062702978	6.22851444034442	1.96107494474312	4.64580937430627	3.10569733127511	4.72421851493068	5.38017489003571	2.99608395149931	2.09887284391752	3.3588294140303	3.22302917842018	5.08809858247145	12.2659490204413	-2.00611232487191	8.9655362886588	8.29669319072422	11.9364600982758	-8.09436500215858	-11.7512956089007	1.13938572077979	2.17692254450948	-3.84645083000791	-14.7345688229699	2.61873893145083	9.82630472215679	13.5604860978539	7.4025689891227	0.134546735793849	11.8205309733366	0.678514300766432	-5.4380265575377	4.57117765039958	6.98902967374908	10.3077796386501	9.61651619165466	3.64882381548645	-8.92074122342036
136	6.45399334196328	1.53529770651461	1.17711873243716	1.30717723253395	5.02160913926412	2.99059002911244	2.69970269867939	6.44318864033634	2.75687327483374	2.40171962239638	3.31551204514748	1.67957224554318	6.2464507134647	4.27123215127459	2.29922568189727	3.94832813922334	1.702869486349	6.37289966410982	5.07471606041627	5.16295862115424	3.44826101178086	3.49758316344922	2.78758688389588	7.06994584874083	6.4121229008417	3.12675269281568	11.15856024037	4.51815838313756	17.5356294602817	-11.3807316178045	0.747746097892345	4.64391772704594	11.8892898893254	-4.44606439778206	-19.1234954386995	4.02188108694361	10.9655030266297	8.52789121332922	8.21794741233433	7.04447832496838	17.2744909022142	-1.5055514893447	-7.95835157381802	5.09809397176997	1.51558625069755	3.28489048273247	6.01635602822833	2.852117133027	-9.00507790470894
137	5.17326221054816	1.45892860805747	3.2276291479989	1.96984097815683	7	5.44643920127959	3.41360231606439	6.25567432459901	4.36133961185723	7	3.42780602407776	1	7	3.48896394927994	4.66841409481706	4.03622061451947	6.39609919995045	6.87059152822115	5.28034954509104	2.36408209185216	1.06479613605279	1	2.44974751514771	6.49697081911926	10.421558793245	3.83208252385439	10.6338425288408	4.74513652704233	18.7728490036508	-11.9952970824548	2.23737173435835	3.38648047645623	13.1005726329349	-5.52214516895439	-17.9489624879791	4.07421004603158	9.27594435920705	7.99917730510982	9.29497524337803	7.25048776765593	16.4116237148952	-1.06699938038451	-8.38113474868613	7.53528940914678	8.02382287673074	-4.53925804656289	7.07616364038433	4.29304171367784	-9.50458135823495
138	4.1867673696656	3.98504183957469	1	2.21476277390982	3.12259277464245	3.97009450295926	6.26377098471312	3.39929309416387	7	5.17355260572107	1	2.84132632223593	7	1	2.24705962883609	2.21279993645428	5.13983921556611	4.32390947463175	5.12388681246522	1.52585591876354	2.8600623310524	1.31262958743438	1.24184043415932	2.41430047689083	4.4294242805935	1.64141576099421	6.56077418589451	4.67399022020547	16.4211232761498	-10.4812128453854	-1.1458217089592	2.49516647561237	5.89734714190909	-4.3931258367739	-12.1383695589322	2.16405633247411	12.5511620222564	10.1294442614007	7.87725557128269	3.79549053803412	10.3505427480704	-9.09149960197202	-12.3082838811944	0.532359357091919	2.16262835548139	8.74771467668824	7.20303821477656	5.71563485431351	4.68817006075062
139	7	5.14855400130496	3.38068574096586	5.70390934583958	2.96488111646894	6.48504940818543	4.32027744957709	3.88568429251929	5.18291104875689	5.27407353628124	1.53965301263368	3.70604497577771	6.61692834080738	2.68249587735221	4.61742850924233	1.20645777248668	5.64948301674645	3.25646980332571	2.6181869014545	2.01710764494733	2.66734458449421	2.78361907940275	4.99961188048665	2.30451403968593	8.9906046791046	-5.02835883137371	3.59951365879164	1.22310491943415	14.8357583234999	-6.45619515124812	0.20097896041577	2.47410089343964	9.11021505724191	-7.93806030658144	-17.5394441465446	-1.3253635744325	9.92918465632584	4.74431101507929	8.89529349838336	5.22750726038998	8.54878034598429	3.58114521553741	-10.757533961832	5.86508403589071	0.390623061510616	7.80518246448582	6.02418910363505	4.19506941011012	-5.47730103894287
140	6.12218168520456	4.97343666299885	4.97855453898707	5.31120265096279	2.55792374846879	5.47723310586705	2.18270596994769	5.94318155179838	3.52648079169238	4.86518514702595	6.87937679209287	3.59946680886042	4.90671560017504	4.95172825208765	6.88853135303592	1.83632990408071	5.79596158619148	6.26768296083421	4.37667183532161	1.79709865745104	1.87677437594022	7	5.20885599398205	2.38052797428888	7.04666708235747	-4.44942818013904	5.84164248273704	1.86008433327231	13.4315018374918	-7.56132720584809	-1.28856070274618	4.12256391801245	9.68984401257133	-8.73924161669247	-17.1030767439221	-0.935150612091292	8.83408069831215	5.35017815051783	9.1112860797109	3.7278861189641	10.3051935102315	3.4664848923046	-7.09155789108648	3.10778038350471	1.51289151083653	12.5794429424215	7.14142732817299	1.16011589441839	0.146676048456004
141	5.28631476902802	5.84764041615185	4.03754121452473	7	5.4156367447807	6.25711561353012	1.09983243023533	4.23293467600224	2.38278762059121	1.43415572787952	5.34700775843826	1	3.68722338837153	2.88878916517074	1.70173166538622	1	7	5.56134295725425	2.11204229904306	3.99057541512533	2.04304178616013	2.32071187923197	4.86498603328332	1.69020012630047	9.18182347665218	-6.67116892621522	6.62684784790653	-3.94944106244102	16.9360147061912	-6.44390528148163	4.08031567877678	3.1643581703888	9.00190479533112	-7.33312558387564	-14.6725370573824	1.93205017870843	9.59595265291269	3.66824739357591	8.72039197067681	4.50482746958943	9.29420077965341	3.50695093064394	-7.81602216941805	6.77269013016598	-0.840109744023486	10.3818595889782	7.3298112713517	0.767480894126382	0.215592623791989
142	1	1.57901184824013	4.96641159320437	5.03296894638293	6.62531626346794	1.2587976863425	4.02150675274794	4.00041766753727	3.14772081482259	3.66840467110966	4.01813766877304	1.08120664827425	2.56498220516366	1.24626498786784	1.28173865428737	4.72048108728652	5.14653610120785	7	5.59175776894626	3.26723404643875	1.37121165445327	3.74531113660572	2.5910902925276	5.60560749007863	9.78930646893737	-3.06327771943642	9.70906996319227	1.67604407138752	16.1928387430334	-9.74568550495325	-0.236055025283949	5.94058385526698	4.3288000456796	-5.2971242795413	-17.6216862299174	2.51947121936707	5.56040289871681	5.90802560658682	11.5829776791923	3.04885509660786	11.048511202332	0.534601797472261	-9.02308129314758	6.39478304535928	0.896898572856131	12.2975924780792	9.31057694103129	6.17577088513374	-9.9150113421274
143	1.28781851991724	7	1.90879104760312	2.00014464117994	2.04503346082574	1.93266628133655	4.34102547135877	2.98216149344489	5.87143901832629	3.89757292611132	1.48079821736153	4.44202971874619	3.60827960144945	3.43717474430408	3.55424823782382	1.597761052861	1.1809187250298	4.59072131057262	3.88271175864281	4.65221703051937	3.38406707235253	3.97329405443706	2.09644275997528	4.23376330444082	5.74899179499649	3.90647188239745	11.1948189601096	3.93500310270364	10.2769641355565	-8.43217944145914	-4.0098548769817	-2.42024499897692	5.13154103475816	-0.427069468656321	-9.54150887586557	4.24368115499756	17.8949299417971	9.88802250010804	5.57159229317045	3.99590043838744	5.05285999465561	1.47280904792331	-5.67888922565414	3.65281988845784	-3.57510028815586	11.6921676777135	8.17646917995045	5.79022781093209	-3.86258947194559
144	3.70457342330844	2.45698275925137	2.47099802888485	2.9928474263226	3.30994702548846	3.75402012307881	4.69262815594859	3.91405407312998	5.86580918367048	6.07756287383639	6.05552353688848	4.01717420502161	4.3819774613457	5.56041973060199	6.61566596124795	2.14869112512339	6.39148233490597	1	6.51509660515237	1.73291488936275	5.51364407004789	5.02886574215685	4.6369703595043	5.85092611495261	12.7376965580347	-0.349093149670143	9.29123097325734	10.2178041307754	12.4476178252964	-8.32948530225984	-9.1094624280514	1.54510328522962	2.67423830697468	-3.56557740611609	-13.2027338667672	3.69297226460857	12.7668331380965	13.04716367811	7.64653061868458	-1.35376438946208	12.9369433877578	-1.48826159746342	-2.32251278266107	3.15452281444709	-3.39640767391378	-7.91325778912594	4.12305507649343	6.60396446981736	7.45506277910273
145	3.35061758534985	2.29387545832583	4.67555133390673	5.54329322607351	5.25506734228112	1.97221341285719	1.61748085601699	4.75722495292367	3.73561437460097	4.11957077756147	7	2.05167611790654	6.84480112441206	3.81738759500214	1.4374154442273	1.87742922715922	6.38054539562714	6.53341703559979	5.73890961512132	4.90745770395156	1.86094562536538	1.57856595136983	1.79560505462663	1.89661438054051	7.82271311687296	-7.92852361366424	5.93464758329671	-1.00521389849155	13.3265078722854	0.145419641144177	-1.41065261408251	2.95166478988918	8.35548793866378	-8.82508994853338	-16.1981012264342	3.00374641079436	11.2535744515046	6.79463015591836	7.6405918823001	1.81192099679703	9.26536963412407	4.6238458840386	-6.41529991294845	4.51724459744265	-0.352062213453874	7.49201652119016	7.94141162749617	5.79048789160101	1.39460809244174
146	4.23455303311007	6.75946344409594	3.37537644555499	1.16213069398084	7	1.12835574448441	4.16500917608277	3.85972378158012	3.18333318970728	5.08583677941114	3.57531651944895	2.40671262376118	7	4.0020205957414	1.26437456425623	5.87486695652229	3.32359887607279	4.36192166890695	2.83784331577777	1	1	3.33627239446291	6.05294963924603	4.00046608277425	12.798705281999	3.10638941581388	7.35490515727145	6.92896954390664	18.2972916473156	-10.8665993216153	1.56835221040809	5.53008914852616	13.0527078474807	-9.82121710208078	-17.6568539152395	7.01434646837524	13.3481132008555	8.96293505482023	11.5365267090685	5.31853369425008	19.1977977091538	2.07315363139318	-3.79179232854785	4.48109104116936	-1.3302309959281	-9.04987736649212	11.7003674905654	4.65511897806525	0.369254734060382
147	4.78907493041734	4.34778309158004	1.82405090853738	1.74688910304705	4.66305737481713	1.73611737033586	6.2612889902724	7	7	1.9591929355133	2.61999450505917	1.7383175627589	3.88230789968984	3.28974683053278	6.27191902319935	1.38540222063164	5.56729411712752	5.88197836169688	1	4.16925000650098	1.43983919173473	4.81980572416553	6.35448759031201	4.63633475456813	9.89696996130513	0.71787723209763	6.69772496639717	4.27526326602136	16.9530012655551	-11.3907979039539	-1.00422092787409	4.90015113644982	14.5163242313286	-5.693272143101	-14.8076565467031	6.44160095664257	10.9537859077071	6.70106769748904	8.03913173637759	5.2676162698673	18.4843530334314	3.01272477641313	-6.13014401395287	3.62994965051273	6.03341536276125	2.1985329987436	9.42610521505927	4.97429337484961	-12.2187259030249
148	4.60682923737978	1.42432327544422	4.36459346651693	1.36525607920157	5.99745618087419	7	1.3226964658745	7	4.24678618908106	6.53814117034374	3.82668337724812	1.31270457005381	5.06277035990786	1.74915931188831	1.38315184647597	4.0704218099818	4.64356678710479	4.63358067468529	5.01949239457464	2.46133468829812	2.5845188042311	4.04907763329294	3.87160893618987	4.8794039410698	6.96103775567958	2.0980843262091	10.0953834274164	5.74520489761089	19.4747070173112	-13.7474356576639	2.54389626372603	4.30314654061907	14.6443070167686	-6.04640904668357	-16.3670694487036	6.56477839069322	9.75199288026142	10.9435902000733	8.93542311871771	6.84938619482417	18.409317076095	-1.30083098714598	-8.03306028155531	5.63733266297275	-5.54596541932295	-7.06451626139262	8.19871278639473	2.23097619080558	-9.33737831794911
149	1.00215983797085	7	3.20784891989373	1.18540492900961	1	3.54981005083704	7	4.72239374100526	5.26281421218451	3.03529279371328	5.27260205997047	2.70053404373767	3.12592868455513	1.30706777144542	3.47749248932396	2.1181975038977	1	5.29970692303436	3.62339445005068	4.02497091183079	1.47260048132837	3.20456622884456	1.56626770224114	6.54309870024503	6.14750437223926	1.7670104309209	12.0431077620131	3.63918258433985	8.09487032585822	-9.49889802713062	-2.21100209693251	-0.445829990850842	5.06891588536513	-1.16784778103942	-8.78490387057312	3.24977803763548	18.5712156403191	9.8369999120215	6.11107633102963	2.57150830723492	3.78347228790994	0.0969705161189069	-6.08435402941538	1.48923993638246	2.28982585042722	10.7696547646379	4.62764830337744	5.41452363448596	-7.08588807051325
150	3.22763901334408	6.96358086183201	1.623484728337	2.47160880608974	7	2.54204503255969	2.77464854985655	6.20649429621411	2.51395154544601	4.92668808518779	5.98618276348068	1	2.73530189086967	3.81967414707755	4.69699124819056	2.52019743447627	3.6485125257459	6.07054831795829	5.19895073214613	1.79940659416171	1	1.7739436263073	5.57267479555167	3.5562538455333	11.2654837973498	2.68352462203846	8.64768758585702	5.96592232101826	19.3006967927834	-11.2455228480671	1.16835336971744	6.5117426612923	11.7043913939524	-9.3678688502092	-16.6790241249463	5.40071802273717	13.3354612484294	8.29892487042415	11.800705593863	4.88135297931335	20.1938548318913	4.69533430302484	-3.19718185780912	4.63017801046094	7.76093974661791	-8.98855382348213	10.8792903600989	3.59712040445382	-0.680963937887369
151	1.30700785656357	1.8419234689787	2.94256425617678	1.68924230407243	1.89386974468362	4.72829252979091	2.12222662969547	2.55314737932609	6.79405552811389	6.2562619204267	2.69443596084629	6.41509066681704	3.60146946483147	4.23262662419364	5.23916266320773	1.23696575943295	5.97996161084059	6.78220943878097	4.00002625233806	1.09044154482289	3.19632834695549	2.59771303785053	5.40565861145381	7.565731458982	12.6941451530616	5.51450340251119	1.20233681332553	2.12918571675466	14.1137966520914	-15.7406409250997	6.31123323930022	5.90926425796355	7.64551836629581	-2.61286587609132	-12.0082517435121	3.81010239354603	14.9908756203657	10.1877911206263	10.1715733243045	1.86489125530964	19.1240625509491	-3.02476765111891	-8.56014045731776	1.93523182173508	-3.25379581153705	-8.34546098028248	7.39369597275353	3.72149604276061	-7.21119340238657
152	1	6.54980277750925	2.90902189059437	1	2.08899388242915	4.84557028193925	4.67876121291976	4.78526368038507	5.87048934643564	1.32942645335007	4.12879521834982	2.01415913058206	3.63998340588044	1.43503779204352	2.82161780147229	2.26766263816368	1.32793365270802	4.94171285667585	3.04941907806366	3.8720800232035	1.50635438383086	4.77705568410064	1.10584135280728	5.6602719180596	5.69447652543427	2.37649953718651	11.933173684095	3.38446117893948	9.25854697152561	-9.25778442960716	-2.25058663950487	-0.190388764036657	4.97134612730521	-0.0345533033831471	-9.36114346038353	3.19219819914936	17.8134922866095	9.99653214915775	4.60336543884999	2.81197486883161	3.05421384860086	0.182173560313032	-5.68242197018573	3.37193754102274	2.61379631241605	11.9492504127225	5.28509690047613	4.81107824533354	-6.36384469500133
153	5.92346732856272	1.70540715987498	1.84374627141065	2.58495732834885	5.82067506681491	3.78816823305986	3.01111652084922	6.97468001854761	5.47712832684545	4.66086439940941	6.85980507734276	2.99058978627274	7	2.66655722913959	4.67132307395328	2.54084695231372	6.2872137937847	6.3508631141141	2.82160011608118	2.82652624945777	2.22239661135725	1.15587733608597	4.06483258434622	5.43992800366212	7.76764714616567	2.60464236718964	12.5213411190781	3.08832117567377	17.5770189694211	-11.8411693777259	3.0561031116534	4.78106163530378	12.7355192551579	-5.47928564877584	-18.9872885093022	3.70063303449086	11.8202061594441	7.74529688085039	9.22720477052587	6.11367487970728	18.2138563989715	-0.132052451197592	-6.07056937213682	6.06989257757389	6.55519824543961	10.8794053858686	7.619427778202	4.20438818619444	-5.00272375329542
154	5.39260778957486	2.47299398589825	3.95351637700921	1	4.68709096273546	3.56570634518859	3.26688983849538	5.63263777192991	1.91299886363993	6.85516034455535	5.7454537201437	5.33198521992249	3.07732580302736	5.0108268193184	5.15662172220937	1.13513918893133	1.92103061715075	6.87229555877075	5.3125102956445	2.24260605528849	1.85166117259794	3.52506775324197	3.77249501059796	3.9569149716588	11.103905981931	3.10011057367735	5.47910087191051	0.317153612523616	13.4853587040584	-12.6050765942562	2.90037026133258	6.06011504002456	6.29966256858016	-1.46084394433376	-17.2311675710792	6.2666168381079	8.52155036814552	7.08150779147284	4.00752413137461	-1.02970464018737	12.4364847452459	-4.86211903416995	-7.68760320813323	1.20670860107602	-2.96752826119895	12.7844262646272	11.3584453636057	3.71969280068606	-12.3649966081506
155	7	2.31391714198753	3.2918461029798	1.380611561252	1	5.24857805293852	3.94358732119202	4.00684661782466	3.33873421361044	5.93697286551832	1	3.12266241845873	5.20772096321906	2.96357648222949	6.53963772641498	1	5.66600021049966	1.16584315507142	4.14007605898844	3.60323983698555	2.97816012571405	4.13984059613533	3.59634243882962	3.73123355428666	5.28723883056675	-6.99363965742576	9.84142275681669	-0.606947147263385	17.3406356806827	-7.78113160319124	-5.30843541371861	6.19365356549936	2.66519676087798	-6.96509115246236	-18.9754514726183	7.04576665959273	7.07197082716726	0.164836612214964	9.97221070716503	2.5583333851198	9.80226930729083	-0.106669996141017	-3.2544537152405	5.87942998859398	0.554434238216321	11.3066030188464	3.82005957283803	2.36572751373666	-3.40196016299136
156	4.32795602155097	2.2939808358026	5.46119816092371	1	1	2.68902056158344	1.66140734813162	5.35261873191045	4.45279411764409	6.05959008752243	2.84278559527188	1	4.12891664926954	1.65756321659058	5.72330923372566	3.25961091209402	1.94369559587127	6.03254297283048	1.71211358187329	1.28801499691517	4.88646384487109	4.54759379041383	2.02651983692553	4.66822114156465	1.69944014768848	2.24905646584955	7.73274591505986	5.78458872827802	15.1596455143723	-6.72649526837645	-1.25908300800747	0.142322618555591	5.19417121503555	-7.02106581427149	-9.67577041325291	3.46668271845289	13.4122536572458	7.60715790822273	11.6884616489869	4.26381485776661	12.3722867912756	-9.85710492350416	-12.5838987710862	6.98978793821015	3.8002312952862	11.204229669152	6.07667645952652	1.59184158643685	-6.4392631982322
157	6.31508543912222	3.71193575529278	3.49189267057611	4.81296434914068	2.84611979560875	3.24535602575152	2.65655727381161	7	3.41126023105981	3.10026970645482	4.02027599235072	4.33749720579238	2.02057591665882	3.99971813595408	6.82698927125088	1.56659272732364	4.52028971282685	3.51424196648503	7	1.57073251757385	1	3.32809980324072	2.02254784103493	3.92544064233256	7.93027458593725	-4.50625826949031	5.21795182350999	0.78093274767703	14.3769608763445	-7.80883897252756	-0.729437389932397	4.49293949464747	8.21847676562549	-8.62800626348537	-16.6491410400752	0.542785962769212	7.55801999702594	2.64606924660456	7.25175593062014	2.97286822672255	10.1109216529792	2.77560721881339	-9.77480715848108	8.53828592591134	-4.61738298505087	13.4490808439164	5.37443198624728	2.06348104373416	-5.95147248836795
158	5.08457284776602	1.02251190639636	4.24027089975674	1.1733133484383	4.55248468864723	5.59141605541832	3.8798852107288	2.9675726183909	4.33173176639746	5.88026586715996	4.03490395248261	1	5.75520741551532	2.15810997992764	3.99239952001785	6.42248205227449	4.27823041238497	5.2819574547681	6.03804711679631	3.89554604285377	1	6.45925756342408	1	5.17761383308725	8.40081809059022	2.20829287410161	10.6598729724833	8.047052392401	16.5168162609849	-8.92224830906531	2.78516355105607	7.93654550629504	13.6370010272886	-4.02643935306403	-14.7788925941051	5.98470882558781	11.9878879931062	8.83850853193635	9.78174257263776	7.86984362655972	15.9205086121073	0.119091368692073	-8.54698051553975	2.79436424588738	6.58002831922101	7.25757626749822	8.98169222964552	2.1446232902757	5.87416661979603
159	1.93160051689376	5.97319366971699	3.10885450168377	1	1.04495377589513	4.51491537777124	7	4.53896582877076	6.40962320647999	3.41282725260802	2.81345050615332	2.63798788673193	2.90026530041397	1.80032191946584	4.44253768891605	3.03762901814764	1	5.63981538708924	3.18052457421405	3.98053011085861	1	4.5359092748223	1.93533495685393	4.93189820146276	5.46191625694463	2.92861881524059	12.5836274606042	4.1707909936701	7.77548481195581	-8.59203460433429	-3.00749173988335	-0.655660134202222	4.97067944421057	-1.07397126736292	-8.66322780868845	3.93901233042189	17.4669259768839	9.95607830148848	6.28135875113683	2.84113665758549	5.38231038457968	-0.142128842085704	-6.00434741903032	2.77113695652611	2.26823618796336	13.1457686643023	4.96413174013966	5.14127643409664	-6.79266317371368
160	3.37372967224495	1.91187783998411	1.65977812641562	4.12148184951781	4.20277690109906	3.44283914547603	4.81620184218376	3.9488194980532	7	6.28741070334648	7	1.03755149591201	3.79248831337613	4.02965289365	2.11157243338282	2.52815916952065	5.58498537876444	6.02165923535135	6.59757466233545	1	4.61789820553599	2.02490740992826	4.05110127561126	5.34649702627989	13.2628600248934	-0.0875074261844119	9.92978868409712	9.17735070793083	14.324496595378	-7.94845984832036	-8.14455351698294	2.01304899910273	3.38733994640204	-2.9178270788363	-14.1132499193785	4.30610977987389	12.5995468263371	13.0900497043944	7.9340307571307	-1.0581170460659	12.8691295629719	-1.18467002144453	-3.15907214840693	3.02910930639501	-2.73065232012434	9.23481621813925	4.05194413616014	3.50525856656842	7.44596856953184
161	7	1	1	1	4.83639037647377	1.70047351196188	1.67084160433215	6.73131682967568	4.1985799895221	6.34471341188639	3.72932366760213	3.31670555083415	4.43250295691927	5.74879903914051	4.38096449278353	1.79815889907775	1.67895691908356	1.88967478915095	1	6.36381065307564	1.4751265267568	6.61145806776224	1.85959880564812	4.23207662794094	10.55100501784	4.13816133838097	5.46102027171816	0.98183091856321	11.8930950631237	-12.904411898822	0.134075855952154	5.2943809575178	7.13243315418615	-0.469776381343984	-15.2540797003953	6.88875557505867	9.64844101715171	8.26462555393949	5.08965024667627	1.97844749508558	12.4949290858138	-3.31045738621286	-12.0286454927394	-0.406972423472071	1.27808429884078	1.71936166010608	7.82669216091694	4.98320261548593	-6.81364042378312
162	2.01959878326033	1	6.59538803889954	5.3799914619223	6.03662471165949	1.71187873158974	1.83525662074035	4.04192268492831	6.92082833530598	5.80178957808819	1	3.88909707719303	2.81296087809236	7	6.70160460231129	1	4.9968681123753	5.35344487390347	1.55408450423453	1.63856756486852	1.72737358294494	5.28471177210116	7	5.42759888895788	10.1042437756355	-3.05288654482716	9.9737310344851	1.55622386611333	16.1152424560598	-8.83948182039172	0.605558033040968	5.36541128225832	5.64175513079785	-5.22985431406346	-16.5152698112254	3.77315570939597	5.57692011075415	7.2909298701754	12.1802387167653	1.00821679248094	9.6851380172823	0.720847622789121	-8.92519966798106	2.64750162774191	-0.289685285614842	-6.78539250290015	7.5275694486362	4.85800256601369	8.97995071200322
163	6.99492217632122	1.41448436461212	4.94404533072156	3.48826934975726	5.86144954569534	4.08075475189928	3.56229546719473	3.58930385995136	2.30336986686908	6.38991794990176	1.85110407867956	2.25764352424526	5.80891338595641	5.07633341199816	1.50967826333749	1.60869640694446	2.61051487409794	6.65508509941485	6.28296950482748	1.19820406524075	2.6373849201982	3.12331475146594	1.62324992207335	6.12615514261971	11.8919744595475	2.2074601307265	12.6683053791794	3.60504690620048	14.835606184969	-9.62687300215252	2.42817874442225	5.47254739627167	9.33349036632824	-4.8209732278473	-19.3467502232746	5.96424938952242	14.3439108501517	8.92775764540118	12.64355693466	8.74149742864801	15.0351352423632	0.659304742584968	-9.066791694257	4.96781355022462	0.34940523216465	5.21624027366231	9.66001339516212	3.03466873838319	-1.57518898388008
164	1.46983110131602	4.83085345792967	2.28490448640535	6.26676200677128	4.88097456808988	3.3050559364528	3.97856542846537	5.99025462383484	3.94569686966613	6.98502770894214	1.91835656859057	5.26960228228123	4.13925271289341	6.95623651005491	1.81128938246676	1.01200996955629	7	4.77067167033503	6.42619328731364	4.27790415181643	4.92749472975878	5.58854429599207	7	4.54762384335316	9.45359903051283	-3.14975989900686	6.63180012994894	-2.12865137557104	15.651181724362	-6.19224926686791	0.835663171188862	1.58663674880642	7.41077165328478	-10.0115066259343	-17.8940705506689	3.00547346736106	11.0249485745133	3.90591994864894	11.5360702155077	3.34164129136225	7.32472984585416	4.44326352674249	-8.02046242339433	3.20764919526925	-0.575923142164731	4.78831851795229	6.57292325474302	5.0424434597451	-12.1821298032441
165	5.71938861457402	1.53959001913093	3.63234969921919	1.8846528574239	4.7160064252777	4.33529713526623	3.83784093578239	7	5.34575228899862	1.24077102332582	4.17829371564414	1.80616959835097	5.70853949843051	1.84645374972041	4.46248071040074	6.64411719946364	6.27535911324527	5.87460873385561	5.41114380120416	4.04879707049764	1.60923617940707	4.42073795282325	1.50852557310495	5.53595043487265	8.41814500577686	2.26648699620303	12.1254295902822	7.59001106882613	16.0524356208932	-10.0929748013222	3.87578550321768	8.3434491015829	13.8376134563036	-4.17784163388898	-14.9758892340326	5.88916049750309	12.9863328529711	9.82541724990071	8.56556969402952	9.47626408672582	14.8708864764571	0.290929166957435	-7.98302901502021	2.73080136692782	-1.56394200964325	7.18154109236226	8.70557197734865	2.51557863735523	6.04410148926549
166	5.69752716013647	1.29426672339527	1.32196468421794	1	5.96188992292641	5.11644230185659	1.2858708511269	6.23196664683139	3.46237648876426	3.96116601598237	4.87131576238767	5.00830465797761	5.92564306731645	3.8362019247308	4.83816845046769	5.1351004993819	4.6438184602608	3.57057704735702	6.18823035559389	3.35438976601061	4.28516406275633	4.9466089393289	1.52963706439077	5.69575170155982	7.45854074348682	4.22402028517426	11.8383742416546	3.76009312047495	18.3054968161241	-11.9299989425765	-0.358614339844139	3.87600807178157	13.1012172701409	-5.72809225033261	-18.0202592108777	4.49871679299147	9.8145999540914	8.86497916501191	8.21960473179904	7.64185525271545	16.3231755058862	-1.48648280874134	-6.96327990311527	4.36018428856897	8.44754812335773	5.35339441950885	8.38825205937225	-3.97310082859973	-13.0697861861181
167	6.05969892756719	6.62787956274825	5.13952210825992	5.07088693242787	4.18648137752347	2.94239453506366	1.56828993822456	6.09104820002744	5.22386025235765	7	5.37965227499044	3.06954565271363	5.57806030045175	5.36545151531344	6.25823598348605	1.72138935012317	6.45266926234323	6.41425627088484	4.22359975577304	1.51160564519436	1	7	6.10498592543577	2.31603763399331	6.06468173834929	-4.5682668871849	6.11602724963983	1.03788733226077	12.8111998425619	-8.04128193305958	-0.457743840560148	4.63952460017878	9.40469336983398	-7.15227690095896	-16.1814224340363	-0.825187453227428	8.64763005801924	5.36635565874239	8.01985814254274	3.64816203921955	10.1109998631098	4.36992472640392	-7.7450748442184	3.30212984193127	-1.94919172270108	12.9892620080404	8.07189472644624	1.03975153621316	3.28731680081793
168	6.28281131271899	1	1.86700280636144	1.68018750379016	6.28685483816552	3.52523182109017	3.56477356211005	1.89812807046075	6.86487537651977	6.18619366824197	4.60368666311024	4.50091985348781	6.89165049575861	3.32691429754811	5.84790958645405	2.26581310363446	4.82333481653164	5.16617394074337	5.96579242129776	1.34608768962716	1.88800868711058	3.72254331854143	6.45628123105454	6.2287174768682	7.57650863638233	1.73051922713973	11.3567929020811	4.27065047776283	17.835997650213	-8.4736614021608	0.0459075637383234	4.66909589439189	13.9179468577748	-4.29018888073517	-17.4967108393529	2.28713756109534	11.372458510079	8.10026032926652	11.5558889045794	5.67687846259951	14.702636111509	2.30846623970558	-3.39366372673274	3.2414687930943	1.11703243208864	9.07645877428839	5.63725165728323	5.04061632425311	0.118727229918695
169	2.2954848444343	2.87874686709253	1.62742010433299	3.04445898583989	6.81207311959032	6.70587186369684	7	5.32639777366689	5.01681072435564	6.04230811785471	2.73460218406249	1.83992725917128	5.68749626330421	5.06294224543067	2.91081948001156	3.34102123386	3.06382073721088	3.6091796228784	1.163524780626	1.19965548276883	3.77088500225764	5.83636761381604	1	4.44609102093721	16.8919594467571	2.85420529345693	8.10845807444581	6.41537958621119	13.4511709793554	-9.63458909242964	-7.42841803977344	5.54145474167642	5.52633145613216	-4.52275140249944	-10.9715232617985	1.57432607211546	7.58696925302776	7.87711773340063	9.93540827665294	-2.67541136844943	12.9514544843527	-2.69274554093159	-3.56480858032815	6.32831223214791	5.85624109406286	5.39413189589578	9.83826128102211	3.62074006976964	0.181005507079085
170	2.71624713696203	1.38050395924929	6.33908444762443	6.4322196222572	6.89802846537246	3.63743645878926	3.24816329846316	3.97951147367377	6.97958888641531	3.49736360839201	3.93623564837454	1	2.90723131446501	5.49211737641542	1.24913538486023	1.58397337141373	4.70475906781711	6.75006109088337	5.13782481432531	1.65187937589915	1.44861666539525	5.59612757071704	2.23998025861947	5.22027288000105	9.65170132397111	-3.87690636543849	8.84723344303788	1.39078550042652	15.6411707521831	-9.16335370979136	0.0347448656561389	5.55802917773505	4.0233917532967	-5.35754119420067	-17.1287166713584	3.70190286902162	4.93956984370969	6.47536345941942	11.8846174966728	1.71876654037235	10.3491338594343	0.399942182698619	-9.88379226337756	6.09976893651217	7.44617688107531	-10.0491395515858	12.0949020285209	7.70669660376308	-11.1881960999181
171	3.81679195896397	1.91211466657244	3.61249404145124	1.2223209913031	6.42463200355694	6.26709230553775	4.31571937146167	1.64955900484141	6.11051525235291	5.98375215635642	1.88402658560702	7	5.98351419068786	1.57744653406133	7	4.05084223815072	2.25074357021688	5.42441583915725	4.54574758658267	4.87385411449313	1.35851928864594	7	4.077488640958	3.21905229702397	13.4935429074256	2.0653837552585	9.51761929222124	8.6768898099541	11.6359047776463	-6.86807197739747	-5.95246761166085	2.93206350047876	6.09200609833955	-3.55487065711718	-11.7498418814077	3.78448652251772	8.98553771702125	10.0495488692658	10.1691671441138	0.0750146339093881	11.4876695404169	-5.89228247078454	-4.04184130681512	9.27806348835235	-1.92560515853784	12.1162650847793	5.5301277467916	6.35344068604889	-8.21764360277978
172	7	4.26886256350075	3.27815307715914	4.73058536064974	2.62217608347489	7	3.94608209224884	5.83484687154507	5.27236446133418	7	1.43775873246006	7	6.56566860802689	5.80269244439244	4.84081086705086	1.68511389377787	6.71765177688293	3.32925109003486	6.52755335352736	2.00565752617208	2.12968537526898	3.86118682602653	4.22980978157728	2.64034042916923	9.19624956523041	-5.32027823178687	4.27534830014794	1.75252048362519	14.6423803942341	-6.69453013008333	-0.481749387443242	3.16213044543128	9.04812870642775	-7.00859496126793	-16.6084037343425	0.408775368755342	9.03199538867896	3.18706242639935	8.38374013128421	5.169611492757	8.39847589841365	4.47917934173485	-9.95421822420458	5.40936673519699	2.79453691524178	6.84438738437236	5.58077645200326	6.32021741264207	-5.64443056942455
173	4.95637728136115	1	1.00586489753585	1.22882997491758	3.82042915386217	3.14838306998938	2.6305714834279	6.74337959825017	6.76895983135204	3.89581440596467	3.8046311453467	2.45196469273015	4.7714297033728	3.70879961479874	5.62706860105269	1	4.0003000019874	2.8650216928993	1.08649323242414	4.18789259783152	2.07919738134887	6.96082558696242	1.31092710990198	3.96233696767705	11.9741429936385	3.3990224695348	5.91807963471668	0.662509436203042	13.3862349217514	-12.2615969085773	1.69481520329955	4.76314349911581	7.56471072778761	-0.811055481310898	-18.9079249369561	6.95140293638751	11.552020502997	5.83148676713985	6.61325394694914	3.60682324202383	11.974577602435	-4.15374572682524	-9.1779121322042	7.41354135984261	-2.63291309321567	-11.5820524218638	6.29047503418724	6.51370482465703	-1.17042163561139
174	1	6.2856828449633	5.67420047397186	1.1625629150382	3.60706928042176	1.57659263199111	2.50879438546753	1	4.53234775332977	5.10596246716515	4.66916713195682	5.91372007493183	5.50348897180127	1	3.24827500338109	1	5.46283882769889	3.50379328781878	1.97036503956408	2.1377914760521	2.04599522669481	1.34568278572054	5.73393224737574	5.45291327433772	1.58194665393097	1.63339574184298	6.93525507481163	6.76642680548402	17.9756854900502	-8.77412545183468	-2.71887039137568	-4.13743519862546	3.68561209811099	-5.7312803541285	-11.5459320501667	2.08744088024253	12.2489306927606	10.1454967276783	7.88571467134331	0.820444058590642	13.9141242581724	-6.38713081443674	-15.5484206325328	4.45953340810768	-0.72419682016172	8.49624000992401	6.25262838208089	5.92449795957206	-7.13560895405475
175	1.39634153638104	7	1.37184870393778	1.39230599927991	3.1275276337308	2.90240734382268	3.63821288567535	4.72990741109463	4.75112126878752	1.28748375346364	2.88031981966163	4.80827225097093	1.68216159673896	4.86855601791315	4.0808979482809	1	1	5.02509999821344	3.44071927403823	4.6144243709355	1	4.13333563653116	2.2949252821545	4.57752776963784	6.05688657841676	2.47237042853201	12.0717151619085	3.64086335696294	10.2404181525862	-8.87704570830453	-2.92461320863521	-0.417389943340853	4.54293917180706	-0.159920204048402	-8.5087375340786	4.98594725308623	16.7958936695721	9.66274564943441	5.08307631513424	3.20355768970878	5.39693208286987	-0.336832704711753	-5.99958490154739	4.41933108300961	3.28759696188303	11.9890744794359	9.30210452582155	6.06938800956555	-10.9994816037829
176	6.72610447094345	1.51258608319308	4.05871439562323	1.43108280849862	4.92203657489044	5.73710241620336	3.35141372626173	4.37401700511298	4.61277305532381	6.87401955909762	2.16417067617488	2.24467248647884	5.86496215589081	2.55744154548255	5.11144130005896	6.87616441967664	5.43795658272571	4.49827547205689	5.10812255719986	3.44792763458677	1.32448236856754	7	2.35410573022536	5.32187471039165	8.52760143931943	1.6380457737494	10.4703440515993	7.33127604968694	16.2791036947317	-8.88955224679501	3.17627615673654	7.67731353073651	12.7122067245623	-3.07229880614888	-14.7477103017081	6.12816181763749	12.1573438854095	8.30718141356201	8.02073776732865	8.27430080706846	15.0361603234967	-1.12786163928136	-9.62319330188356	1.36891046325167	-1.99853672065329	8.60909349818174	8.75207803174785	1.82802227265081	-9.7766060637734
177	5.45463811423567	5.65081647495023	2.63851550833331	6.3686857833804	5.0663414692269	1.49425115406638	1.56051088956078	4.56905281526909	4.09785281156241	3.86436597409842	5.55121219946917	3.4580296539408	6.38296724071136	3.55610848513035	2.67690647141897	3.52540326646219	5.06165993941189	5.90729580540173	4.95751928333771	1.6047019711267	2.6090105853556	2.97513209771474	2.58201447409238	2.52456239994268	9.05191876295422	-7.54868972843654	7.54708252537676	-4.71053002015531	16.2882136551926	-6.01842311815311	4.39007016381305	2.39161461974448	8.15026477779309	-7.58226310223377	-15.8414216644692	1.7175301070029	9.89657288341356	3.88128513375661	7.62463136784006	2.99822167785983	10.9368118206473	3.11181683522793	-8.99962471681135	1.48608640487526	-1.19985450331495	13.4490228749545	8.22127291534111	4.52450042716092	-1.92936154656867
178	3.11808866753517	5.22499407933342	1.70165616187974	5.92047789123264	4.23239612379873	3.30468447863186	4.49720904081108	3.19119631853673	5.33440275985879	6.49045689285777	1.8716579225002	4.81879568344518	3.27871807877759	4.95835465843412	1.16096199631557	2.04302045970215	6.43892858384972	2.58432828937261	5.9801311950912	3.39526439293372	3.58047099513979	5.10523236618912	1.80804241087939	5.0905271152244	10.1316984479455	-4.0120676875535	6.6402062490858	-1.12125771430922	15.1389061891353	-7.10317300021701	0.463061566956339	1.53566084346415	7.54138653129559	-9.95954715023361	-18.8763403581284	2.98709120719369	11.2079974701254	4.14210826879695	11.1198106234462	2.99901245363832	7.36010054369617	4.82404058413469	-7.86063863193763	5.85782821079514	-0.322759157321702	5.20721127461221	6.19897888844144	5.21660206967344	-12.4649561945922
179	6.8901843461681	3.04025293687595	4.84838405551076	1	1	4.5565689859574	3.73574653959011	4.4889075228771	4.69720301021989	5.64891847360965	1.8103600991327	1.87604368742753	5.37939242002103	2.74976396021798	5.50162661945916	1	5.24280166240417	1.5589287641891	4.23043512222304	3.50200594355742	3.08563743309356	4.90361551480568	2.86541327133668	2.97087206083198	5.00092798894607	-7.01486394787394	9.62261078169825	-1.20138081159386	17.4564967123922	-7.97324746208238	-4.66010609753629	7.3649186497976	1.34376016539029	-8.31500994813705	-18.4192687760317	6.89239061658277	7.46584330799717	1.97529877338166	8.49807570494122	2.00364409763222	9.2057433131436	0.244349249736501	-4.08187842729577	6.01520374179762	0.928517984221011	10.6671467241779	5.59027189376915	1.78805091982471	-2.97475607042899
180	2.60993795724374	1.24162173197807	3.2193979309975	1.26948469226876	5.79442892481744	6.26255534051282	3.87736032939911	5.66606871952158	4.42986357420521	6.43630999463006	5.57443221395994	2.46720083213361	5.4217255087835	1.94011904628732	5.93023834018134	1.31231308697069	3.56580909207461	6.94696483602021	7	3.77388468558374	2.42672771203229	2.74732237622694	4.65340788468288	3.51529441168465	13.7715808320783	1.94184352554378	9.68440883449083	7.76943105321195	11.3386557814785	-6.74344188708437	-6.40172432942569	3.82697162198787	5.31729054414184	-3.53314760834796	-12.6464096654515	2.6396036004553	8.26629788730627	9.5845622538823	10.5435860470052	-0.894268295776843	12.2337616659084	-4.94614554585	-4.25652891722562	5.55039704749829	1.63930444763349	6.91897022278621	5.40815076883896	6.52671177377687	4.4797095099249
181	6.25147661913016	1.42515414167414	1	1	3.94660019190415	1.88555520054759	1.13314688815602	6.96303511291148	4.38350243095002	5.44583772571824	3.52325429183981	3.98213336240348	5.02788258107388	7	7	2.0939084291638	2.51387255119163	2.05600924955433	1.16901083402106	6.39007913946554	2.00466825051698	3.39358762154099	1.86024190303008	4.31563787417099	11.1623382744024	3.81102397997741	5.99844866355287	0.416287390026391	12.6111162126601	-11.6200600770066	0.177605549409185	5.24332469250982	7.02837981173512	0.842923392856926	-16.4478227686069	7.8995184096617	9.95996601940836	8.13923951120169	5.56702080846882	1.84951779959593	12.6286431024161	-3.35867511468674	-11.0428654263079	-0.396349654728084	-5.64846305121219	2.18447026306259	7.46522821768744	3.90597715090023	-6.61074743724657
182	6.86469396743171	1	1	2.59503412769711	1	1	6.7207657540186	6.33756564402697	1.9210567179828	4.94855903153202	1.59147863844011	1.47190419210012	3.87632941193014	4.3805599612736	2.16709640410435	4.94129037624817	5.3123304609095	1.78178807286177	7	6.2670724168304	2.63828032793585	3.69472723160926	5.16965712665708	3.98300035717743	5.60450379041121	-2.40166234774625	5.62981040754991	1.27055693303033	15.4357552424923	-8.45091068207746	-4.35116886372947	4.68698159609039	5.18508703434873	-6.04288863525684	-16.80329604372	0.541676392135308	5.43267225233012	5.48664715461538	12.697827892749	-2.1131403571097	11.9244862786821	5.90391537870825	-7.10783140458856	4.84920268802246	4.71134488693796	9.8439836204298	5.91601202051374	6.20234676798709	-1.3435096576292
183	4.19657980408225	3.63353406482532	1.28443414327735	1.7447895446507	2.03433517784685	2.35998078518279	3.3173042667741	7	1.98848816242504	5.95150471601381	4.08589182699053	4.67209263721216	5.97771909500199	4.86550215502881	5.64370127039739	2.20512393913818	1.21312910201458	5.021341797363	3.51154872923929	3.22888131652357	1.77601439760522	2.57428385738779	3.39974717504432	8.7760314256622	6.70497589882181	2.62363841804554	9.29018948578018	4.01342732058656	12.3930641609846	-10.6391180411476	-2.43557329253642	2.70716189526396	8.56433234840629	-1.65676989807442	-17.3542519236211	10.3600749143354	9.88056168984953	6.17431397460286	7.05074808421663	3.76849025481023	14.9765315274716	-5.23732246527595	-10.2112370660474	3.3843711247323	-2.83999112715016	11.3982010153533	6.85493041105445	0.958449241665868	-3.95081035771615
184	7	1.09933671945113	5.07016250496686	3.42715996233382	5.44633782002229	2.30783210442101	2.72330462250795	5.77949670697232	7	2.17511664257989	2.47394842089816	3.8359515247025	4.91499377447712	3.25181741009144	5.30267541589084	2.73280695286383	5.71139534544336	6.51778139341003	4.20216439171278	1	1.81133063914983	5.96746275008392	5.74943925321525	3.21124409422331	12.0859410734671	0.786662206727494	12.1676559622792	4.50841611697358	14.3400324795653	-9.72930858436063	2.0789771060935	6.34450403830603	9.34039425788388	-6.28307427591999	-19.0475134182038	4.33112248941187	16.3194570775855	9.20120175614884	10.6813485384024	9.62346263416192	14.5128646229317	0.29773248823827	-10.2014211612517	5.52624213769591	3.37166080451293	14.5137670007398	10.6320617676478	0.0121095076087859	3.24549683622636
185	7	1.31027975173605	4.57816605367524	1	6.68629248468344	3.46591277032125	2.72160253749886	7	6.66416545767988	7	1	3.30233433249785	5.98777384800083	5.49686034565803	4.14391526117665	1	5.85379209091706	6.8376288035513	6.39388336053524	1.85159956043847	2.28638981029362	5.8237315680773	7	4.82215719110174	8.9604422794091	1.90186795518214	9.16863148383115	4.86808134619458	18.9601558183808	-11.9764328312214	1.06835991748898	4.69919707057475	12.4569444618962	-5.97759727429614	-17.0834147813368	3.38654453457364	8.91200175435368	7.27732549846928	11.4637403980795	7.02521980687087	18.1812286405407	-1.14212154981705	-8.36215283720723	5.74817974215629	-0.0851933678816699	-9.42514970352038	6.58307878969994	4.00713965071213	-9.85172970288684
186	2.52905021114374	5.41225686468437	5.45239631192376	1	4.02764558380603	3.75914833439086	1	5.56712159460517	4.94008541364471	7	2.91767043378789	1.74594499435393	4.5246267541311	1	6.5494229791123	1	6.88830540348773	2.00089073287607	4.34643457096472	4.86512466574342	1.10863335392663	4.69797879207137	3.5547101548693	4.72428840877469	1.11511184239177	-0.461678113821204	7.09819981692653	6.30313394133078	17.715911564252	-5.24796355764449	-3.74307486604646	-3.61285154608663	5.98393275061119	-5.53566394138638	-12.6286555786508	0.608780336864072	11.3176880198796	9.55561655397504	9.31661634321913	2.93048103447876	15.5683249684261	-6.62271244752325	-14.7928872401786	1.5228590936653	-1.77706543876398	7.87499576784958	8.45740231784512	1.18796973278894	-7.81199480935444
187	6.94935605380526	2.18156934475436	5.01753068518016	1.75133262566069	6.46187803872086	6.76470019756344	1.03475954632573	5.15077895910513	6.10927982450204	6.91095191822826	4.34420924515381	4.38566461337564	5.89582260186885	4.6243323685378	5.85897636075086	1.52953455896212	5.11023508211782	5.8895883897258	6.71808921009573	1.10806050734671	1.46077335047573	2.50210102147571	2.57526944684706	6.28020684524933	12.4361003274184	4.46509345434729	13.182896024094	4.89366825036963	13.3508111181346	-9.48330817307949	3.93735294052504	5.7409768484824	9.26227419637789	-4.19950754952542	-17.1288678352867	6.25722218665227	15.0889286973272	9.9150735889471	9.63817217468694	10.7603783257468	13.2842505624512	-1.39021367334013	-11.5994699615855	1.90070694192601	-1.40744522300311	10.7574173587416	7.83216722475695	7.42328099701411	-10.9855209775321
188	5.50910369494232	1.59135018576789	4.71870506662597	1.53627618944529	7	5.54936744381154	2.4621268761898	3.66906751572768	2.84524520561818	7	3.19137717048992	1.01910031827943	4.36297848829594	1.83194275845542	6.81315870377435	2.18657198789362	6.6315668372767	5.30861390121426	6.14649375654647	2.06468471222943	2.92106071919877	3.90061164104841	2.59308039429778	6.15508068650926	6.54416397296891	4.07778684859309	10.7578700854918	5.22195950632436	19.650709052229	-13.1077397899983	1.93690696106849	5.08216339069678	14.8262417727639	-5.6065642846711	-17.4300893790066	6.05714938423424	10.0411126806523	11.3663925573918	9.57912846343674	7.23497721766539	18.5860797777756	-0.107894904493696	-6.19973527257058	8.35071913391942	4.23854691528637	-6.21403707090128	7.15313500960752	1.59300753486099	-9.56025158694
189	6.20606231989601	3.22911231434349	5.28773678378993	7	5.84022412579048	6.91534433559209	5.56321566765252	5.28341345579437	2.58622568674533	2.53766654470865	6.4786414569383	4.21193784904965	5.18489676945495	3.75695538745354	2.67166816881368	1.90750004757824	1	6.56191081850336	5.9753242954755	2.57504020370341	1.87021054940103	2.03274944473469	3.10794446857221	3.69073142204882	11.6543964053739	-2.80109490890629	8.99507426410968	3.48626603306304	14.8586661229401	-7.14900340325077	0.77715764384815	6.4329056634402	8.42385895374875	-7.83613099318781	-16.7383434895407	7.74342872546298	12.5460530907998	5.32955068403998	8.79473515474904	0.956505171525016	10.0764244192625	1.98410498199323	-6.55211894610674	7.36820527028169	3.00936770314658	11.9692482661633	6.38250672038217	7.30584310343935	-10.9608301696902
190	3.24517961956818	2.06282618850686	1	2.2360474705848	4.25057998128725	6.2166239707348	2.6342938228398	4.42087579163217	4.9192022800346	6.56052567939823	4.05273506424126	4.4680809660121	3.95713302593504	4.9109174846852	3.92098855411089	2.91401024934457	2.96880887762563	5.82278164237845	5.61607639037556	3.6747280029461	3.33316457476219	6.64400199132867	2.8577945237193	5.27261339633603	12.3252943718522	0.452981843141798	9.16427446223865	9.77428407037703	11.9718329445294	-7.00528310739563	-10.7167187355279	2.77806815266769	3.2331093605032	-3.2890074195801	-13.0860293755247	4.29122739366555	13.9198502959591	11.7692041933119	7.77616940260275	0.465363850990571	14.7637804708908	-3.01231639615476	-3.22398023020804	8.7143310596728	-4.64954195275032	9.25556170824076	10.7841601843645	2.27387408342783	-8.80472202147699
191	6.67529274231997	3.86870475487106	5.11433239304438	7	5.91590079315398	5.01159290871865	5.35704946388291	4.37670472081849	2.23641230057389	3.24561370468913	7	5.43941022319525	5.65863110878904	3.9986277360921	2.46006784512446	1	1.2879228104649	6.69059394178685	5.75467961328474	1.56164973880613	1.479605433441	5.70049968623311	3.88404473223673	2.33583590727751	12.9917498345342	-3.46232644298912	9.49065299933289	4.11856669438032	14.0922946147008	-6.83066776430432	0.0011694379883479	5.55897095613459	9.18456058219125	-7.12944349969505	-17.7269857754746	6.97585125746605	12.9813611434208	6.19484701512251	9.13983281615685	0.836472047590454	11.5330224454595	2.3681299066929	-5.36984904831908	7.24760928778963	2.96111304597232	5.22569136886381	6.27986070784785	8.01341938985026	-2.23724519769475
192	2.64639299707242	5.61497539898585	5.66523906446269	1.60210683644055	2.54539013267682	2.41511325327166	2.7134457903903	1.18984660467915	1.26617365579838	5.39936679061618	6.00406947850729	1.37311421225279	4.38698440817158	2.12007118015505	5.56492439874135	5.2984433289513	5.36626679624767	1.65119961542023	7	1.71989499788996	6.94169324512812	5.07224037547386	2.55096960326462	5.54975662925803	2.35184664766873	2.21253101330087	7.32176899706153	5.70162811734456	18.8959073595842	-7.25068643747426	-3.09516380416465	-4.327849041877	5.81273028178752	-4.66375783944748	-12.1642765753284	1.78089741628773	11.1527301783102	8.5311582736024	8.83062144240988	1.55581343959536	13.2404829974509	-7.71284442976856	-13.9940628285167	8.88680103543012	0.075760118488597	13.663110027327	11.6092953063161	4.33898742804899	-10.8545397737919
[truncated: 74 more columns]
