# Supplementary material for: How Are Mate Preferences Linked with Actual Mate Selection? Tests of Mate Preference Integration Algorithms Using Computer Simulations and Actual Mating Couples
Source: PLoS One. 2016 Jun 8;11(6):e0156078. doi: 10.1371/journal.pone.0156078 (PMC4898694; doi:10.1371/journal.pone.0156078)
Supplement: S1 Data — Newlywed couple and agent-based model data analyzed in Study 2. (ZIP) [file pone.0156078.s001.zip › S9/Euclidean Model Data/Euclidean Couple Population 11202015 0610.csv]

	trait1	trait2	trait3	trait4	trait5	trait6	trait7	trait8	trait9	trait10	trait11	trait12	trait13	trait14	trait15	trait16	trait17	trait18	trait19	trait20	trait21	trait22	trait23	preference1	preference2	preference3	preference4	preference5	preference6	preference7	preference8	preference9	preference10	preference11	preference12	preference13	preference14	preference15	preference16	preference17	preference18	preference19	preference20	preference21	preference22	preference23	preference24	preference25	preference26
1	5.69254176422349	1	4.39617545439621	4.78856666971113	5.34493882437067	2.60688570468507	3.10454040956776	3.33349536056951	3.72492168340156	1.39295430361824	5.75278197987183	5.93304509099141	6.35496026324802	6.66286976320967	6.56818177269061	4.6586327620911	6.78733269878026	3.67519916617056	5.21989403500303	6.02249428080696	2.74755290372172	6.13545212652424	6.08308155516476	5.30366527475541	-6.24896643747953	-15.1704671099383	-12.8398384479108	1.03818904009391	7.55938978842959	14.6155785523906	-3.28156917218867	2.30253925685603	-10.6513562621159	-9.0116453841518	11.444406838237	-0.954358799469978	-4.06020781708911	0.586508007104369	11.4466956131029	2.01286174878796	2.91352464967391	12.3158796351286	-7.01227584539514	2.9919398594884	-5.08004926479733	0.411267806316526	-5.20072336465426	4.57419118700114	-6.13800711517137
2	5.4633763417731	2.18224379860689	5.30569268947302	3.60841322393874	2.15309210704873	4.80486283795786	2.5525839754104	6.63633504542681	5.62937687551596	4.14451888395029	7	2.35813871045173	5.89530714227825	6.03850846990791	1.75808329590003	2.90220422331275	4.51103395270768	1.67093267535383	2.42396668549946	5.5662801790939	4.14762328653475	2.10568005371813	4.2407193472367	2.95453759330208	-8.78029534501009	-2.94816906227837	-9.84931120736652	6.36257879840704	3.3727675271219	-0.573767054498138	-10.8628285788852	1.49514195953967	-7.12511268105195	-12.8205045356128	17.2210382480129	2.94027601538611	2.5444619194133	0.739622793370585	1.27477802548888	4.76618041258823	-1.41001925426106	10.9813041106932	-17.5606128820524	4.73315965565254	-17.9760410336873	11.2683246236619	-1.26157697918166	4.78818065883406	-4.57920481740152
3	6.32614093039591	1.19784672518171	5.4345600047234	3.62861249750799	4.07058413802702	1	1.16179565284392	2.3589375806687	1	3.1635086832514	7	5.41105286907703	5.28465215069219	6.57128751846684	4.13522497907953	4.46083207772862	5.26265918842246	1	2.89815441633666	3.51065731359505	6.82613755834927	1.03742285426413	6.74637105101414	7.00591806195808	-10.427317003352	-13.1192895516927	-11.6430148568865	3.62044890169236	4.87764054012616	11.9318072328722	-1.61391686871953	6.51901301692743	-7.8979063319484	-10.0379852935876	9.50926937274149	-0.610352277366352	-3.81393415558	1.04888314004183	9.73799724122513	-1.36140030624486	6.14835102797638	12.1411766419156	-6.19252873399778	3.95868056122932	-10.3789789123783	5.45697809809883	2.05979628839858	3.35560128499422	1.28934887330328
4	7	2.00717228080259	1	3.17373461840745	1	6.0573713143318	1.01629078257798	3.35119318609743	2.49451970968324	1	5.34639657452457	3.97966740080007	6.98549588371795	5.60962737942374	3.61079396495612	1.20828290521823	5.61094681175853	1.02177095536759	5.38093189710467	5.85220935108704	4.84838188352786	2.01669660071551	3.01552500616805	5.20871402125791	-6.04144000374072	-0.976856773546384	-15.252122396241	5.33815286909508	3.55851328942153	1.51008346357192	-8.71518721298286	3.39825129833219	-7.09984535081741	-9.04597585482094	12.9505072961503	4.70774446147254	-0.56944213126259	2.40051081350846	0.912297718747377	4.36124014578723	-1.02619140680172	14.1649461755351	-16.166192039794	5.9957313226666	-9.7848098960409	6.59728338632536	5.08232329584181	0.993549969284596	-3.47306828831448
5	5.03761805057252	2.74059523968902	4.22681466541748	4.80525822960484	2.93696780379792	6.66234685997946	2.75825445862426	1	1.0955643630493	4.93387645838324	5.86072383792887	4.68484378550422	5.81128056799342	5.62650884522688	1.78091935214438	5.15226558682985	4.5452493167781	1.13374521550309	3.54801024532602	6.44423238654218	3.5419657550112	1	3.45525568969731	3.4830691252224	-8.58036446135493	-2.29615665704328	-11.3050737092334	7.2011730152886	3.80243280961846	-0.160123827708279	-9.73126254338995	1.51499050093398	-6.48912287939251	-13.0249154556707	17.071528775354	3.25406459808263	2.60603116196588	0.998436167000798	1.36294845645817	4.64597470390939	-1.62551765051636	10.4500641683393	-17.3897878215766	5.94813890792708	-16.2824124354073	0.876259479089966	-7.30150113769321	4.32482249021129	-9.4308707847605
6	6.84008253822378	1.04739014664055	1.11642906915238	2.74080355806882	1.60324471011472	5.2095579627602	3.531656038974	4.26908836933523	4.77687465476543	3.7272492947996	7	6.51487918008366	5.26893929735162	6.35922158544729	3.86214820815229	2.73612093872901	7	1.38935248252729	5.01397632217927	6.42608253805908	5.3106139406275	2.59339853261571	1.99910367947018	6.44572740470903	-5.53985980700254	-2.87248028610374	-13.525094413905	6.86823597266553	0.313942700511782	0.274517703613995	-8.86226501381044	4.64278492766871	-9.21879310065246	-8.40503644916355	14.7625100556795	2.84056842721681	-0.55212514138796	0.352661892745643	2.85211935201537	3.67445342211656	-0.12743387162151	16.9373846943376	-13.7467813354689	2.09125893701758	-11.4935061628255	11.6635326801885	0.615074807219925	3.37541992399424	5.54748577473818
7	4.59371771512516	4.56677129067149	5.03192895011954	3.62832698685483	1.17260504732289	2.73649047384049	1.15152093420661	2.71917457411138	3.5567047205379	1.40331144920455	4.41715343243033	6.11201467114384	5.53957845798458	7	4.02081328544407	4.25933307033568	1	1.53927957655473	5.34014805007318	3.97227237739183	5.61668686956971	3.86683403436096	3.98678139660201	0.929524515878084	-7.70064543387441	-0.11490749512855	-11.9455529842954	7.73522231345059	3.77102990730231	0.499755092473184	-8.49226324162142	2.91578739966933	-3.44405066398293	-12.9040736693547	14.2326808000097	1.79401571059836	1.66690112143354	1.17785809331735	0.700947882656467	2.46937451248329	-2.27635260098115	12.282646261397	-16.9347475753903	5.44115882183083	-8.01377676688277	11.1676812927869	1.7527361289061	1.74304082352894	-6.74073214899143
8	5.28180610491244	1.85393584505328	4.13520349408875	3.4299780855213	4.78047197921399	2.69541088242768	3.7092463378467	3.46049996495505	2.28035026623209	1.21208401801041	6.10917758686234	4.76332261209066	4.46273891912204	7	6.04739980044569	4.74990973673631	5.19691125198549	3.31309098815487	6.31666146538688	5.21239503285849	4.34062107971242	6.18720849772393	4.22217223510189	6.49753889946495	-6.33831290850306	-13.5896377446045	-12.9196550292462	0.795686283725956	8.61648929538963	13.7016000842933	-3.35655068645902	2.11881010593144	-10.7478153302597	-9.22082401275256	10.7849369455446	-1.27693338735917	-3.37940407607966	0.588722973983124	10.3904677744251	0.244498841799964	2.23856665308991	12.090205858765	-6.19944297907757	2.24895877564413	-5.83706716765972	7.24403787682312	-5.34297194753425	4.31920297256128	-6.33195755598275
9	5.81202333361426	2.09524092919313	1.27222210114134	1.32572922745975	1.93721828047947	6.32967798925029	1.94829912124321	3.7771262621133	2.34652429923693	2.38981301081312	6.8867244065986	7	5.46538256045568	5.22496918747398	3.43667818571775	1.88772023827153	4.64957113262531	2.52961529938183	3.69749706357505	6.17611667443563	5.87387626573315	1.09814084375294	6.31815940734761	4.07443388169305	-6.58473199566751	-3.56219027178377	-14.2597448479709	4.6827130652256	1.6590697136515	3.25189707080683	-9.48249740004858	5.49913783789349	-8.68766112405309	-5.99762975098698	14.6525905071986	5.12276621637236	-1.85604904778755	1.02144050309465	4.9897031101508	4.86614165255663	0.143915326975904	15.1904970172563	-13.0653923683914	4.07723853003759	-13.7700757644712	6.84059904929827	-5.96309691243325	3.06766541332813	-5.76887284341673
10	1.69735238835635	2.66092027536649	3.87284283474931	3.59530499334509	2.92674134918539	6.06574314353077	6.8923944296742	5.64013033595785	3.17071103298417	1.25954304686895	4.42920090584574	4.35689406286769	5.11698577325177	6.61695471675083	3.48386218528434	1.77492638178406	6.35158810827063	3.86629401966451	6.6703276242304	3.33452269213583	5.24701515100125	3.24197252065843	5.06289391763167	3.24954052701328	-13.6408853728417	-7.88059036039729	-15.0103059057268	2.23681437830744	3.36842642732003	6.81502008843808	-3.05355530559549	6.07866693028598	-5.24600171074483	-1.73645470716007	11.7647067727724	1.36967748718196	6.70055306156067	-4.66463198175388	0.579692714792011	2.82868066221516	8.80395448058178	12.8711899682018	-11.2129895585378	2.88731623108179	-10.5858603186054	11.8843705563561	6.00254378371153	5.68035690821326	0.737757251387999
11	6.52775926432979	2.0030087142018	1.59707626108995	2.66945345453519	1.00826853030058	5.12286924597016	1.85372375787677	6.54007787875339	3.35996186850708	1.61304408289981	6.84729579416554	5.92768578069732	6.70226049026061	5.99943463048063	3.90428980673247	1	5.03934064331389	4.02767549043378	3.80345773452599	7	4.72474786768294	1.32707246974996	5.80708434202913	5.2855393386226	-2.9220054366093	-2.81241543578535	-14.8073787126491	5.72224311702836	2.94381049319087	0.881750548651349	-7.87481409728625	2.50658745874137	-10.0885377756985	-8.92464075314029	13.9830885460119	3.77448489687242	-0.435609395944921	2.71816614470312	2.278699958711	5.10493134265126	-1.91146266463608	16.9867729930817	-13.5789780300426	1.41643664695653	-5.15424956696572	12.1280571801503	-0.312637959149117	4.02917355843953	7.08868439371038
12	6.15580604857387	1.12956340673702	1.70016758845393	2.03977074957922	1	5.80811311436814	5.43488171914729	6.57725927476463	7	6.26538441044584	6.34714150136256	7	6.30988186807387	5.44214234238164	4.50201924400227	1	6.48997923528136	2.11997764966537	3.72686154810342	6.85825556181676	6.80076225995651	4.02106545173469	3.56030700548081	3.81412726470688	-5.56756490629325	-3.29273470395228	-13.7575119224133	4.78588104609542	2.97462803440713	1.50026014247007	-10.9800680078648	5.99471823636045	-6.9901403166034	-9.08063839040279	13.1771796360747	2.34034346445984	-1.27068861023136	-2.27804276585672	3.66008081366569	4.16274001058698	1.87333281268102	12.825220982412	-15.3152046017293	6.46507543426281	-8.27183918446961	7.68642312293404	1.0552522711495	6.57224146754441	-3.7016845159791
13	6.58036985053385	1.35602928398137	2.40598728109855	3.05487230988865	1	3.48515942307464	1	7	1.51364810977435	5.59444556623104	5.99549339244583	7	6.44555209258317	3.477887032284	4.84349627923368	2.35245944660196	2.406686648057	1	3.13908171892727	4.73462361673674	2.63625162857176	4.23447209825208	2.90805773283129	4.10297079505245	-4.5400277950437	-2.34215486179163	-14.0737784087904	6.38066423982111	3.41335137375683	1.00090323593972	-11.4481807302844	5.15021126977688	-7.50609089853171	-8.84356512368114	14.1649156988851	2.11238634993042	-1.1215528487203	-0.858030697430315	2.47322926416597	3.14837243963397	1.24330580956455	12.3841491702306	-14.6644395505951	2.86944521671069	-8.02980218330053	12.3937382709815	6.66710993681951	1.59016636640589	2.80787364064519
14	6.89578602456579	1.4372339495727	1.69112550424039	2.84191484948863	1	7	1.10168329410638	3.18095670954408	4.11574245936348	2.33739112462682	5.65453703838036	6.47596683496515	7	2.24838717673539	5.36905143170708	1.08808720176476	2.83828552655665	1.69724139849183	3.03739493405866	4.83063590446235	6.69041071208166	3.33925807181158	1	4.98098927540108	-5.63803125947975	-3.31435561753187	-14.2481065148042	6.08799753437781	3.9907209441926	2.06824052695204	-11.4680923185228	4.14481000349834	-7.43011815285508	-8.92347519417073	13.4324142642336	2.10538178755802	-1.46450733970058	-1.64993978483365	1.88698487531715	3.24351108392867	0.956155281886537	12.570368744029	-14.7370035340353	3.70231487502177	-7.67267159815414	11.4221642550499	6.34886483610257	1.02547458221249	3.04661322623527
15	4.40567810800857	3.97405925894189	4.81673830995313	3.38929870242878	1.578174359519	5.68069146296722	5.42304691600942	2.989633633733	1.07930424735996	1.74908683897107	3.36770012329054	1.46836424568378	4.61221457581637	1.82656931729073	2.52825331639551	2.31534041720016	5.86286427832479	1.28427309636649	5.84225554528601	6.50990629068066	5.40678656118077	3.2530867401696	3.20978049933335	4.51134707698562	-10.8224946774535	-0.947242443481291	-11.5434311604706	6.41082398028836	2.70773242649287	-3.22806681180727	-8.12486926454427	0.0366766198696297	-4.20155692060813	-14.3009201685634	16.3601280311378	4.69943383824308	2.97840615238999	0.04740280390134	0.458273616610537	4.23283466080152	-0.233404291917892	11.8014942735818	-16.854855129865	6.61267704844263	-5.71769312652253	9.16178247292462	-2.92245504721879	5.21697880550333	-0.0112913720777561
16	5.2618427802476	3.0879746048529	2.63679753844916	2.21055266189524	3.91892763082024	4.84434151893148	3.66958747837334	4.81038436104031	1	1.21602562262892	7	5.17300164214003	5.88398001321432	1.92799508809317	3.98708339388157	7	4.5217997712755	1.6176125692114	4.71238719654611	6.92245923014414	1	4.18011931456826	2.89377570468063	6.64577022751257	-8.51674247551392	-12.249337822073	-11.8645269561625	3.67213455040149	6.8305099789088	11.6588928198136	-2.62930848062117	3.71097580673578	-9.43651295613708	-8.88822974016199	11.2890543776554	-1.72036236441437	-3.83797053551365	1.19833708156024	6.51103145794442	-0.539178553836221	4.1899261916807	13.8679388433675	-6.87891890462614	6.14614714515276	-8.67612106867728	17.7344306236374	-4.52377395720632	4.41431807644268	-4.26951376341891
17	7	1	1.54027586315602	1.78893572945884	1.80741099324352	6.37213395852995	4.88294003216399	7	6.13966311707274	6.44266704354358	1.90316876584024	5.71312585719771	7	4.96228446725131	3.30344326797712	1.26372965035907	5.68166677470002	2.60920316657926	5.00911068934199	6.6377162491875	5.13227911034848	3.90672042215003	2.92792605689269	4.01814382194056	-5.10120166093002	-2.50035697986202	-13.9472147833211	4.50202700239453	2.91601516058531	0.0473963954601999	-9.82084763418901	5.51592150179736	-6.21989344542311	-9.09716398323422	13.7097266455348	3.33678713047282	-0.89518617431841	-2.77142041666184	2.72777429547227	4.90377407772185	1.87876570980612	13.806998686029	-15.1494713588172	7.52901840415103	-9.70680900472175	8.84764634643611	-0.549339157159411	4.63577799891254	-3.87816001051652
18	4.32626862388609	1.49941995038627	5.047297687981	3.11414596869868	2.59482115780639	3.54886955251959	7	4.13872805271465	6.38856953669794	3.50316226235751	4.65231158820232	1	7	5.65930472136948	1.80627927628161	3.97773747074649	6.85843155101192	2.32704972754901	5.81804756506191	1	5.69391716542569	3.84225828313906	3.50385938967447	2.87454783792973	-12.8965908000791	-8.22553874021065	-12.0653788461095	3.60177040763894	2.22974255269622	7.62748364938965	-0.134850138002205	4.79427081149494	-4.34465474647992	-5.54484798320471	12.5597217139469	-2.30768220406854	8.99756460416963	-2.59404144829175	2.27759790154601	1.48393227079753	8.8930466929718	10.1668296194108	-9.88642371104979	2.54906415757736	-11.839308199921	11.8049322106981	3.84616321483144	7.47575512741002	-6.17188381583503
19	4.25826102024876	1	4.51496525059713	3.31247727660831	2.39421987028592	5.14598956031041	6.01760316663072	6.43374351397952	6.49573107786153	4.22288576458035	4.09098720372352	2.71276271532991	6.68425123232636	4.76701766246511	3.17349814005021	2.70184848404694	4.49015848232819	1.70382363900523	6.55486988125542	4.75748934579747	5.85974708298699	2.26431720931786	2.13940156445678	4.45428197983818	-12.9504051969114	-7.28510817595674	-12.9221626511696	2.82803749238235	2.37855384771034	7.61254015548439	-0.796411948140349	5.91782401285741	-5.9368109428409	-7.16228226730389	12.3921820128245	-0.622678863577613	8.42181490670367	-2.09738930264982	1.76406662190221	2.66038998500645	9.12259566013657	10.0899716041555	-9.2823606319594	2.63039742604127	-11.1582606979784	9.42090845599591	6.71979012999988	6.19614490285691	2.36663648018521
20	4.94491320610966	1	1.21547425080046	1.12236807771136	1.53598060188735	5.10285478984417	1	4.12955955077621	2.81050655296133	1.62642265854957	6.74975539324757	6.26192528542732	6.03856422487006	6.62198581688144	3.45487923425765	2.11812819682065	6.70784753951165	1	3.30479378913822	5.60438231402414	6.51063412213695	2.84867831078227	6.87258480497516	4.09370170263439	-6.94401281701321	-2.83391598973111	-14.7698301471618	5.93685317422495	0.966121592719725	2.8226293052301	-10.6586351611102	4.30741127175096	-7.85101249458001	-5.48462500495065	15.3567988181706	3.65749867989653	-1.12535150594816	1.31397964453577	4.56159512319669	4.486391129926	0.772583754902523	14.507000811619	-12.5678440595072	4.1867122488291	-9.68286041451571	7.26257000737066	0.206124985590192	2.32156206957762	-7.66603340481358
21	5.75965876681087	5.18149466401681	2.51504039721099	4.73090940404214	5.49863242602776	3.11075552019886	1.18017116844977	5.52065580961223	3.60162956973085	1.77966347262881	5.47220851767435	4.79919584218592	6.88178295823035	6.31932602274133	5.59238397518303	7	7	1	3.60023053217351	4.83025717778184	5.71716023254186	3.29502121848239	1.22058726699297	7.8170594967248	-12.8381165470274	-8.02697821714685	-10.4344076138636	4.25930221122767	0.260401478309282	9.24216802506256	-1.89206510900545	6.58895873810544	-7.73872543618722	-4.45925773604094	14.7017796888425	5.90960890669085	1.47415098235829	-0.934117342223362	4.39067242852699	5.83164852115464	-3.28512021719564	7.45075893166051	-10.278678838244	2.93061033173679	-12.6459766465049	12.9898052908487	-4.02050626340599	2.22530647078166	-3.98731971470395
22	7	2.51229691303946	1.41305995001382	7	3.24965130101044	4.26561246772128	1.84664525234136	4.70973480001994	2.33195376052331	5.35889480696697	6.16555815429915	1.92115289488456	6.7433987416707	1	1	4.43141133864004	4.3800581947423	3.72367858487572	2.12937514019902	6.48667735634531	6.34715178604433	1.84603472363092	5.99122507882513	5.59062939482512	-4.02422677664821	-2.84309551697884	-14.5587297402672	8.03798455970514	4.42436576033245	2.15835133560216	-11.4834503328158	4.64564368013567	-11.0881388592668	-9.27442614191737	14.8712555207313	5.60311038406136	1.01288222910975	-1.64067836818117	5.53722145611634	2.00410548792022	-1.46815256108472	13.1710321317396	-13.8753990989868	4.81235291405756	-4.20891401032664	1.22274193209293	1.67548039079465	1.58699733868255	-15.7828038744631
23	5.37173317830805	4.85914481736124	2.79325065664068	3.50165848641035	6.26567384087255	3.47623330676093	6.44230351662171	4.89086490524473	5.263722867669	1.00933165066735	1	3.1211540689057	6.63775479874175	2.89717222822141	1	7	6.70177067353907	4.90149193963912	3.05872635590243	5.90033522320653	5.53100940055164	3.12030873789284	3.21734209141435	10.3482103472355	-4.81763551145707	-11.6084115590422	-7.41017667013852	6.66880757596547	0.556200918856305	3.52874971407418	-1.57176728384978	0.329697282286738	-8.92230622443055	-8.01140307034368	13.439809615524	0.346348675950442	2.19288345938642	-11.4208983145378	-7.87089565869878	1.8125722759555	-3.82381085336724	-1.8827857390066	-9.24035656586227	2.68561562569665	-10.7497601236978	6.7086673189168	10.567193364866	6.41015838505144	-8.24941029089815
24	5.5200486168119	3.49688688039603	1.96986400743891	7	1.55689016783938	5.00933774631104	2.31267264596275	6.28982124746473	3.10076212963098	3.03685343764406	1.83416360947014	4.05099672915649	5.01334148519688	6.7695920584283	1.37154514830719	1.5971810348813	5.76822133940277	1.12266480839887	1.74840992774791	4.95764235551668	5.39964774060808	1.85419438374712	4.69549578175085	5.40494115110667	-4.9031260091066	-4.62182625882921	-16.3726205654635	6.94957749288835	3.14253808782445	4.20173466104001	-10.6521635572245	4.9556693548884	-12.401483444086	-10.2202214249826	12.9849905771685	5.7894714933387	1.80094948947092	-3.44599455588426	5.42290737420649	2.69411165886096	1.15204340077444	13.2099563917878	-14.3210350120187	3.06263587640368	-12.9994164462041	10.9961340953213	5.73564450474628	0.496133787856777	-6.04333523120549
25	5.26214422243273	5.01896316300468	3.91090546157858	3.79794680675085	1.88549617404069	2.21485305410163	1.70929479616733	1.878655713868	5.25510624588165	2.43066265476319	4.57898190359257	3.72752930904483	6.00745574100586	7	1.08914834643679	2.25620154198537	4.36516438207471	1	5.59218616925306	6.88611912170205	5.75763604363932	5.56117428519381	2.72061848276728	2.82774489908825	-8.28583575231976	-0.494026349739034	-11.4382223694363	7.0663557859528	4.2701115769181	0.604859543670071	-8.81750576462117	3.02204552048854	-3.42950189743709	-12.4685948671469	13.6851751038577	2.00958502168873	1.48443372094237	0.547715520396415	0.72714377426314	2.02855102886129	-1.51478320330188	11.6304149583827	-16.0310203313325	5.42430380518648	-8.89782519595937	16.0832787546813	-1.72908083792488	2.88374565254622	-1.18449795635884
26	4.31407164386561	1	5.43786777189111	3.80691514888567	1.8380606485939	5.81625359799913	6.13157581651515	4.78578076122129	6.95237256968431	5.10970946588911	5.6627181322168	2.37289041227991	6.56408511269457	4.42903230380871	1	2.80496036079976	5.15892743936048	1	6.07942079986238	5.03464963202124	5.37849937872787	2.67857644321756	2.65251759827556	4.82455890844232	-12.3575934473038	-8.31069553491209	-12.8741704404762	3.11383134786259	2.85204296521802	7.60062199401502	0.0971738413651204	5.54870005450509	-5.25643571318432	-7.72986171216983	12.634421928875	-0.27538797331813	8.83397281449855	-1.14317061956186	1.84653015231607	1.69611501788905	7.82332654292174	11.0331035560855	-8.93579640594293	5.92663413585259	-3.07583125355837	2.42585779144653	4.27689127219972	6.78261456135724	3.50914464756934
27	7	1.15768411507153	1.75018444816315	3.04121033945286	1.13693789079377	4.11522346214011	1.38495829948798	6.10808382171858	1	2.11093513452144	6.34591258000852	5.11068004151623	7	6.78974219432083	1.66031655511694	3.8696901942165	3.09160652785344	1.232820495922	3.80429666717134	6.69174124188371	3.84162412329954	2.93342469575207	7	5.43948219084848	-5.75410677276831	-2.6570782553257	-12.8331231173527	4.8344980682844	0.379230695076312	1.02879828819722	-9.38304092693854	5.24143976998739	-8.76655440915344	-9.15214601957876	15.1411939942802	3.72899422045965	-0.470404774931145	1.27928236908719	2.60558164349329	2.53997149788367	-0.606185574658229	16.5464775168121	-13.524994942149	5.96894594595698	-14.9740512494585	8.31973857977776	5.17069784055975	3.06878254431033	-4.0547689138503
28	4.99416359693778	1.17016163388713	2.69923179199067	1.11122970859875	2.61855626572642	5.14384318231706	4.27678214988407	4.86059440128784	3.12913181921343	1.03503433420777	3.25559358687417	2.15711891415644	6.50615093887778	4.09934127034355	3.1245155919699	3.09206330171448	5.65752135132909	1.41723173032115	4.22114593546985	6.32980176921807	5.88957949297689	5.24815540605754	2.73572625016222	5.38715459939907	-5.43084989106437	-3.33516069576933	-11.2160586643311	6.43684060830347	0.052563043808466	0.931028301819676	-8.46932166749274	3.29171860619781	-9.12617024989193	-10.025178279322	14.8009693109808	4.22789120842303	-1.40898312947582	1.182114025703	3.36165701850791	1.5519343574104	-1.15368297307023	15.8808568733329	-15.0278110082843	1.56593435615384	-15.694733367968	9.90910078467237	2.00926558224611	2.29873999945931	-1.48009368751587
29	4.00065322653031	5.01405080183613	3.72359138684785	4.1155300029217	5.23398391059742	1	6.46100919956677	5.24180127192483	5.76010018666384	3.46786121391579	1.54102877081333	3.08716526533046	6.92561358299034	4.29623065745758	2.75280386825221	6.84921166455157	6.24729161932114	5.08796246042163	5.47884727693397	3.91270353070897	5.40489008009897	2.97530651270655	3.07794224546916	10.1794614520118	-4.08233502496096	-11.4020920961324	-7.7326911408632	6.41965091302531	1.35187239343951	3.58991264343343	-2.64739652787454	0.477354411780822	-8.27558983861763	-8.06508447877864	13.8912494445279	0.768522993809154	2.30399188188268	-11.5622595179602	-7.40707567240346	1.75474434277946	-4.70023796629072	-2.14770821649445	-9.30597770444129	2.4636330021312	-9.16913444228287	5.92872335475589	9.3453542199536	7.2094509889766	-8.89816532640905
30	6.01784193325833	2.83903890487354	3.53785229193249	1.12062072717088	7	7	1	6.13895614299313	3.25718534589262	3.63513616172834	6.11784213474387	5.45952706015937	4.20859825892639	2.60663107697722	6.57956545660191	4.15540312822123	4.59103496701625	4.17095527311971	3.29401166334576	6.27129833118216	1.44966716660645	5.86460420811572	5.39630576841399	4.73867695906148	-10.8358952770994	-9.40126117496282	-8.0297971683535	5.224717641741	3.21981443395159	14.8239818292117	-3.41041255188092	-3.158418624866	-6.7530368307682	1.84679924703278	15.7231011236213	7.32540504050105	1.15397196357767	-5.45669999875467	7.65978149781675	1.00072395307018	0.731735418759808	16.1253709284949	-10.8608370938844	7.23335018762029	-5.58748165357282	5.60093939448135	-3.14146578911995	2.19881021490087	-6.37138431110277
31	5.43272676869115	2.04259122981535	3.75799002601396	4.60809542274666	5.08793496992709	4.69538111916382	1.58925464585033	5.8445265036918	2.03873944615377	1.91105962664168	6.21949794284396	6.11051611374629	5.07549301232862	6.16157641758927	3.278380776788	5.65185788194509	1.18299394097146	2.3659121333187	5.2688464427007	6.08063900903963	7	3.60686119511218	7	6.09253752172207	-7.23307516429372	-13.0707090530403	-12.7287405810282	2.08946296509855	8.21676470837648	14.0364703771486	-3.69526883222097	1.8006791532771	-10.9444113076979	-8.77056191101944	11.824631817841	-1.50810130686876	-4.70255969176005	0.463199823089056	9.10175254818082	1.66226751715077	4.00704840302812	10.7039561481296	-6.52583738109986	4.83581019012345	-3.27786308678128	16.4936881496165	-3.37679289678328	4.88831601403541	-2.16149348361167
32	7	3.02581212138367	1	2.15354037641071	1	7	1.53353954749629	3.08172207280156	2.30714403399476	1.33536070918492	5.39689259967422	6.86677363867421	7	6.05396891911484	4.66779179457165	1.12686666372759	6.34409408015551	1.16324586733136	5.1870514657379	5.84657532789541	4.18402997319977	1	2.96713442125352	5.67326174998175	-5.64720205457291	-1.65191868504553	-15.2489670586661	5.00750557252347	3.53280476765626	1.71879097306886	-7.94484514926277	3.75223737321461	-6.44161596590868	-9.52996112814922	13.8091647963591	4.62051827270502	-2.03759789266178	1.51142274111962	-0.0930230230649167	4.06045062326869	-1.49427466216245	13.6419065977254	-14.8541927546429	5.48465703648399	-10.7140234279093	6.7649394427744	3.36969390890344	0.951970371597274	-3.36592895853201
33	6.33342532028122	1.87820669606606	7	1	1.94591424843327	5.98484483635893	6.23463459801594	7	1.96867546905416	5.73926629021811	1.61720656499067	6.03719690187896	6.37443579625741	6.74575334994592	4.52095860344896	3.15024138378382	6.23139070584174	4.99991333184179	4.46947787378993	4.70587831920109	6.89979396677181	4.43238636072794	2.04412335854	4.10548139408737	-13.6519409257015	-1.27013455776769	-14.6149433966231	7.34870921032274	5.72687724493579	-2.58253664274922	-10.3269024328842	0.000190836107305359	-6.63056501170071	-11.9300644369804	11.2147299134743	2.58521672277638	1.16547627222151	1.17494835285489	1.04797716457881	3.06260377864085	3.31369011360248	10.0305556041536	-15.9704780070483	7.93348837804915	-5.57793871287744	1.41126468857802	1.37767021163531	6.06639277923608	-6.25456191466853
34	5.50002379135871	1.68811237987502	7	4.43352704112844	1.90563392829134	6.03954591399827	1.23121346345873	1.15059033310529	6.89633117023769	2.85638372225033	6.40811592545717	6.47471021834472	7	6.8534337072	3.95345811460651	2.33035413316476	5.94917949198654	1	1	1	3.97110318750692	1.33432725203951	5.54859138434374	3.08725555598797	-12.570820334103	-6.7406796573458	-12.4379646297087	2.85196099707562	5.34094948969233	7.3886653747413	-0.117580117486632	1.91678358227158	-5.22461988743025	-8.48553573529442	15.2920898743502	0.265275316583157	12.5863314477925	-5.39086633138094	1.64492816958038	1.40933514396038	6.96393747767753	11.6715913766093	-11.4363335596882	4.13692625197426	-12.1324821530167	11.0308848072108	6.9586186704447	2.08348776595383	1.5774459534792
35	6.42581418601678	1.44174718157229	1.17285385292127	2.07956886723089	1.63427013550947	7	1	3.92631154403164	2.76509495328313	4.85668813971506	5.27230894185886	4.40019630637307	5.81032033690913	7	4.34416230562049	2.37719271188125	4.5198384695944	2.69614018082676	6.77484715446968	6.26392894533296	3.91708801894201	1.49442678270933	2.33818332523882	4.85754027419778	-4.63555659599044	-2.40608189140643	-15.5443739635397	5.53238763025728	3.28017363445944	1.08081230218007	-8.53966862299274	3.91945834438515	-7.8951939166085	-9.13655186636632	14.1676168646032	5.08089857749977	-1.01616695918495	3.05263200984559	0.000600264929210254	4.24976439581298	-1.91577989163707	14.9140556109779	-15.1839068996647	4.15345447429402	-9.64383995762969	7.32659487699516	4.6862820569676	2.70534058719193	-3.38609200183567
36	6.3854646687522	1.3614492301119	1.09089373386031	2.16654159862915	1.17784951774174	4.15745223588092	2.20650744436697	6.19348231418072	4.11238884766951	3.34231039525576	7	4.68599896127003	6.3797584552336	6.27269570541365	4.15225293642793	1.04941528726404	5.56584967347463	4.56854354617212	5.1860807910013	6.93393589591762	4.13716335518395	4.72596945264304	6.80631558478559	4.56810522246212	-3.49212412620253	-2.10076965920106	-14.5867160137405	5.857565085624	2.73752515898458	0.128225495531362	-8.59039637658853	2.35940080793159	-9.6009502020211	-8.78474084160484	13.831947954806	3.14906269265865	-0.905160490393826	2.0095588486006	1.16062011114248	5.25419086526843	-1.62118823570994	16.695434736881	-13.4606418123684	1.20071951560252	-4.02688945480836	12.0541528417414	-0.787093516079397	4.17999173513027	6.33902238052704
37	5.60493740363441	5.19036643153912	5.57302509870817	2.96117615537052	4.36836279988938	5.56406393146359	3.39760410568695	4.7834757767189	1.63181803298377	2.75749468785251	4.13493622594232	7	6.85889124425248	2.78258466960043	3.803140879874	6.83908238842449	6.81165928440855	2.57654659546752	5.02428259910189	5.81724960472658	7	4.10307787940158	4.82028471523658	5.87782387105844	-4.08502049414277	-13.1795502142737	-8.36414336855151	4.62843377260605	-1.93384716826815	3.73276483703036	-1.51932679095011	1.758473558204	-10.9390697023632	-4.59565837530854	13.4224177923927	-0.133517302468091	2.30009445541081	-12.3006731359689	-8.66395234989016	2.33899047715712	-1.49640810753364	1.45902236094028	-10.6892385424706	4.42272566077163	-7.94527586768436	-2.14922348053251	7.85382063100609	4.17041351666258	0.24261717142082
38	6.09417468235812	1.58617871940788	1.45712131318685	2.84430700164634	1.22254887987555	4.31059130942872	2.90286858950304	4.72463931450063	2.06340266725119	6.30153667202433	6.20254122009279	3.94276057112687	6.42022386385763	4.31615740152652	2.47252156074803	2.11158781608428	4.66997997426398	6.78322727521791	6.5134182006053	7	7	1	3.87423040239663	4.29573401946496	-2.43064542847694	-2.99276368356097	-11.7353206512246	6.2639376362248	2.17989123455606	0.181526223407331	-9.63553697441554	4.87282803446075	-7.94817539916841	-13.8051193799135	13.9479845461956	3.35916343039934	1.85851767540983	-1.40143747341603	3.11489598788631	4.65486118067658	0.25742133903308	14.9822340641166	-13.3542919939482	5.16786671501887	-11.0830771581952	6.63702423905615	0.614191405927609	6.53577959015152	-5.55204374697402
39	4.64580816278302	1.52032834835111	4.66969623959708	4.69241735605785	5.35513895525043	5.60019621335116	3.91035387013706	5.72336002516132	2.04053063135286	1	3.96107914233773	6.31809480677393	4.42142783056931	7	4.07781053517139	5.53685393586616	2.71166020501011	1.38206197916112	1	7	4.49094921856084	2.84763878229566	6.6297846112129	7.10174447636434	-6.56252219293556	-12.2181273072389	-12.6721376857543	1.8509017519319	7.76134926887316	13.794377214387	-3.47403427932244	1.67787580193483	-10.5136754567105	-8.68439109727617	11.8603493716193	-1.08047198638151	-4.51315706855994	0.987455037458652	9.22024350696053	0.582188229486796	3.45688833391519	10.9855508411772	-6.59252802520111	1.64048137266131	-9.67528057733973	0.0334900503082685	-0.899149988755536	5.54576102430175	2.37185649915955
40	6.69309235896363	1	1.34875291152671	1.97738106738981	1	4.43002546366497	3.36756246510894	3.66231460098466	1	6.82960842199396	7	5.74813918921943	6.21583069372872	5.16717773981097	2.1951608716363	5.20096751738945	5.22031406610961	3.08993388084132	3.95269181465997	6.56731575247782	6.92548286982544	1.00791734312421	5.47525078591839	5.2500093860397	-3.77225479121209	-3.88624323301238	-10.487379989698	5.50050251417109	0.752222431609289	-0.662652159136369	-9.65649514946474	4.31940064399009	-8.77395582412255	-13.6765594446588	13.6613158424595	2.3154241752695	1.85891449606766	-1.1047710378849	2.30509278853554	3.67639793801424	0.0797957508753281	13.8751666528051	-12.5662080604923	5.48422077539613	-4.48934216645405	15.193622730723	1.27204719221192	3.65973373889344	-5.35926931711611
41	4.65700371214897	1.21476886871587	4.65008914807047	3.01016804540892	2.12219586487386	5.2975121565238	7	4.64483568026682	3.19894341154489	4.34705367071105	4.01640754929058	3.5690806811816	6.30035992642716	4.94890269206673	1.62121597961036	3.629246486938	4.94881065073621	1.44009772101345	5.95975804085068	4.47972494489702	6.72817344861795	1.94067662666546	3.39574538495639	4.62741311948974	-12.2258018841223	-6.37584585651344	-12.465618023096	4.88021645295524	1.86421479176324	8.30078523978429	-0.659145454730079	4.04518528738937	-2.97218664216981	-5.90739986764194	12.2084334747225	-2.32719667962275	8.67150213008148	-2.42907433985532	2.36430701051514	1.92044549509172	8.64689005153589	9.89990761581376	-9.14397132647714	6.03160330673467	-3.11143508784278	12.6983747955423	4.89980080221371	7.23220109646835	-5.59513250473392
42	4.78229179535063	2.54665743255916	4.69458017244151	2.85926224113924	3.37887348167447	6.08638413954828	3.67699867048056	6.03585624138853	5.41740103277885	2.10393381319496	6.47793536829866	2.18639835762664	4.97957444355355	6.40620053486396	2.12024081373306	6.32669020663726	5.98146327279347	2.65660562664952	3.98606258665562	6.43398337398842	5.98905842791544	7	4.10307082761143	2.78612624949644	-7.96195468348401	-0.127714487595145	-11.1354765405355	7.74427623006019	4.67099970873557	1.16010634455245	-6.36148617079752	1.5994215380324	-4.85629926321404	-10.187466832175	16.6242754460942	2.87243638271149	0.150507577828651	-0.492734633094921	0.187146204664465	4.97349731636858	-1.2750970724503	10.4645272777749	-15.5607012377341	6.63764345249833	-7.72016752927169	12.5906163446175	6.34224208675975	1.88064273028034	-10.2617819045767
43	6.31269767088553	2.19953524090105	1	6.39655935862269	3.52687886647697	7	4.2846238961363	1.91707232426361	2.97995394358904	5.45263353733133	7	6.59870741497024	5.4581913428458	2.37535919152691	3.82531035996457	2.61286259599908	4.5924496045724	1.45523592764039	1.83180771668887	5.98566736875825	6.6717708559077	4.3353349628767	4.55948985992513	4.74222730718877	-2.93223150629892	-3.35480556474634	-15.4848176577746	6.92139897871553	3.20014590542344	2.93795440026388	-7.49819862563239	4.23113891434971	-10.5766709082141	-10.9197222368283	12.5321650130155	6.74252245268829	1.04798648160011	-2.49013123669587	8.79517476224565	0.589567896980715	-0.680990157818012	14.0681905324045	-12.8919326605085	4.62348934364918	-11.7386563790819	8.05941899017688	1.80571298403828	3.20270013819537	-5.62248952248123
44	1.81761122036003	2.61986164757218	3.90379738677985	2.22163539225496	1.64653284659483	5.44588848652674	3.12977175025663	4.2983639932285	3.27945726122214	1.85260890270717	4.44182925161197	2.6433857573394	6.02791570110851	6.16511709965648	3.47778099838535	3.96769878349193	6.90391024484424	2.81492926922136	7	3.48695938894585	5.27564906011265	2.51844046564625	4.19101488192899	4.13628255126336	-12.6861451031175	-7.43110293253877	-14.4843536862611	1.33840076070017	3.17921940012969	7.80208430698541	-3.33626463505539	7.33465302057388	-4.02609127583253	-2.10937214208996	12.8579772421885	0.0492206293356379	5.33366993768461	-3.22564756813015	0.343637048750166	2.6324555836084	8.86310221846036	12.8202861407431	-11.6018779746038	2.15998808377222	-6.77612666137072	9.20252048677495	5.78713106662741	5.96483121129172	1.28778876240264
45	6.71250260461438	2.95848861637433	1.71084066409178	5.73557022696144	4.72940686904315	6.56513978088266	1.50855750674906	6.88345994283664	1.98731326593197	1.6001619346876	5.60584221384195	5.35611723788538	5.86404965209193	3.58620681332461	3.92689955437475	6.51730004752293	6.24488477725893	6.28455828231641	4.74534911825115	4.06028186467606	6.8923141080558	1.46985673558124	6.17411177192769	5.82180028334388	-13.3410166328697	-8.92860731415202	-11.0362975054538	2.67584639219789	-1.04621918459497	8.0732510488805	-3.3232106112619	5.05530997782544	-6.92169798446107	-4.09965057013124	15.1992174748544	4.30980676580011	2.16870118025482	-0.212963252691355	2.52890622805457	5.03945834279226	-2.43013047920904	6.44826360453558	-11.2535933831576	3.15588083809053	-15.3003901553534	15.4352498267114	-5.03552144246937	1.64927526106382	-4.1423031933213
46	7	2.81781304874699	2.22824430458263	2.08780975411855	1.57727297341174	4.64807635859609	5.85928331965236	3.42251626186163	4.53158863026495	1	5.4002740573382	5.82661114123447	4.80775158533072	6.0072891289339	4.4138738533775	5.33217230286005	6.08217999537587	1.50768804062304	6.89955625230932	6.18113387535447	3.22128698356488	7	4.55177681260108	6.90578594446704	-3.06200951049734	-2.64585707763238	-13.029994502527	6.09717356261976	0.434116259391465	-0.729350208530513	-11.1850920290656	4.35433246856226	-8.20979855655832	-9.05776858935142	15.0450364555128	3.57682448832348	0.4965273425129	-0.253263664407114	3.63594362933203	4.02073183706618	-1.19285222074899	13.8776930757518	-12.7089285511565	5.93332903789597	-9.59515779115375	7.86491973213456	1.19270410496608	6.9981436996194	-4.15925612539606
47	5.73041894575531	1.92560507310398	6.95693886816885	4.98728679346248	1.03254056577352	5.65909493238563	1.52514111181447	1.22493837538262	6.48872374149348	2.53157839310619	5.97459022294004	6.33650425364072	7	7	3.75173180933194	1.6359766921367	5.44590326733573	1	1.78634431598293	7	6.27274336561031	4.34440108252014	1.63513515020504	3.93026288037036	-12.4061210669447	-7.01894728746328	-11.9578745245455	3.96991384282826	4.78816865771636	8.08473985640784	1.16325842728948	3.04753975919832	-5.16144356105656	-8.49180424857239	15.2088189853288	-1.85537650894026	11.9280137029818	-5.02133771694573	2.06806944191047	0.807126818564876	6.10867474408544	11.2709550258446	-11.4920216382242	3.05673205961323	-12.2538084978706	12.2840568621655	0.191761294728539	1.59492548927312	2.22261662266596
48	6.18201042371832	5.00599668162342	6.52380822485931	2.50320643696791	5.09912295860491	5.61467857444876	3.33852322922378	3.87118812878295	1.30698450966995	3.70731521852409	6.99337409154473	4.19235185886912	5.85318286956454	6.15449585709678	1.79343223858788	1	5.77950340259516	4.26757724826455	4.69754767321715	2.35019777892126	5.90935730938227	1.90088163403898	4.76687532967379	6.58052801645765	-1.06149067715999	-10.5987447703146	-6.80135882800345	7.31620557606906	1.36366749972846	2.68533849250019	-1.98236322371875	5.29523235980547	-14.5485502659002	-6.71431202039871	16.5598912359943	-4.07112271410971	1.90585263717384	-15.7067664437761	-8.90620147153488	-1.36349542524758	-2.63400037038495	4.27844583547721	-11.446170092225	4.77993600451627	-12.7977498180671	7.5663871628955	10.4787378976096	5.33256872538604	-10.9526404322062
49	7	4.12550719310449	1.66078595498566	4.84677836695055	5.59831573522997	3.69554701241298	1.93110798288646	4.81541810750177	3.20217796981338	3.9963456897046	7	7	3.68976127883948	5.05024517223699	2.10342377232887	3.37081612132233	4.11542335547196	1.49855582908733	7	4.29589290733164	5.09334018818485	4.77108629580962	2.00002406912767	4.60467005327014	-10.3758534464887	-7.07045425838701	-8.14413927908279	3.68695953416279	-2.44691081323049	6.22776717690175	-2.8112754185358	4.97608961357543	-6.05508135284822	-2.19641625240523	14.6476197445252	3.48721019204027	1.11175399324719	1.77304452547479	1.28773270609138	2.80581076148206	-2.19563646133852	8.16303396473062	-13.905410671567	3.68182138137816	-11.2567097948834	5.50945225708214	4.96130749049902	10.952262291224	-0.403419522540739
50	7	3.77650319391528	5.12671225258943	1.39569235851182	6.46779598853851	1	1.6101734902379	7	5.5491046115815	2.27660832489143	6.12802316366218	2.35014933515001	6.11881514246517	4.5790276727537	6.53339349845185	6.61363546160137	5.03168865184404	7	6.73182718702588	1.6337465508507	1.04389632312551	5.68666230387612	5.3178953745989	4.80790890318051	-10.2698633956592	-10.5528421714711	-8.02359396888472	4.38034837738847	3.70103778510512	15.304755600307	-2.73026584992767	-3.8122271509314	-5.27382013401961	1.84759365334718	15.2812708737392	7.16752162939833	-0.252705664685501	-4.28990814682617	6.94126222947961	0.78943134541085	1.2463286525327	16.4291815237892	-9.89009275495164	4.42755092903622	-15.6389226679654	5.09829746568897	7.07585810360535	7.50514987516899	-8.19427989986582
51	5.89785153642567	1.19528049791188	1.52744193711998	1	1.82538657729042	3.56040414031208	1.25283715273326	3.63883690561415	1.2697525459884	6.25349442837655	4.1603443951473	7	5.33570837463493	6.88554025174911	3.83633362618577	3.94927346689613	5.52392779644219	4.38941178018064	4.60314693106794	6.06828431408188	5.70051029427302	6.97740663318635	2.69802474754195	4.52338708472927	-4.98998142586798	-2.02292713185805	-12.2326543757822	4.39809795387704	1.70729512668862	0.144027432462696	-8.85744792554885	3.42066250567003	-8.41570543386514	-8.66012204699765	14.0720478947602	2.43062893794303	-1.11390650360654	-1.19224253464617	3.96706916412576	4.03416576296282	1.09959299107545	15.4167265658731	-13.0616545392988	6.30529257549478	-8.20711111878608	12.0257665747581	5.21997875376186	0.409740094426943	-19.9115311667924
52	4.40238489470743	1.29276267850426	5.09888381356161	3.47182891984627	1.65174239940684	5.40786563069174	1.80916312346478	3.70311402605845	1	1.19250138100855	5.3883069922129	4.45781853235449	6.82149865971088	3.33019141783025	3.85592894519602	2.0994155781926	6.07064172067337	2.79323794933377	5.09671126758287	6.47225238648712	5.76385458670897	3.93079522860383	4.95850805640122	3.5769624287125	-12.3898337857995	-9.98280916833175	-13.6949774691661	1.66855734978895	1.74128177844592	7.4679772198892	-1.93784767841605	6.16247425882089	-4.47978330203765	-6.42010779126366	13.1235095722027	-0.503444341887924	9.94885153551273	-5.38619924180581	1.90496582285334	2.29065319282818	6.80426200444082	4.7182343502338	-11.6629004575935	-0.264122621412612	-11.7803455195969	2.88713228958684	3.97838266069086	-0.714544323260348	1.24362116854798
53	6.91550977212458	6.41564953087698	2.90199752750209	3.80491632675826	1.41408208866241	5.28942473653895	2.2582790733697	7	4.73222415992843	3.3436461162177	6.10702196943654	4.44398451479347	6.15038347255869	6.93929458605716	1.60655605897601	4.47087076674646	5.25709728316131	3.00739032671435	1	4.02004561905883	5.11031006033966	1.25623164087001	7	0.546647472060776	-8.80819294568034	-0.022972036627299	-14.6739479948154	7.99346265529258	3.02718628590781	2.98462831440159	-8.07872376495307	2.27568244856149	-7.05235599387661	-8.77604778590676	13.335411280684	7.48419297093377	3.29046973682063	1.04529935838326	2.97550517958472	1.25098903934621	4.36355658737153	17.3850071017323	-15.0495866790047	4.2575932597048	-10.1258302352461	10.873450529074	-7.37345038772956	3.4632002623086	-3.3083380965238
54	4.50986809492733	5.19036234199485	7	1.68496215538555	2.69570916670772	2.18981782048216	2.43622580337044	2.4832787072671	1.69603025756318	2.40134652238579	4.34332101924819	6.46067365171461	5.26142118518913	7	1.54625946161949	6.77344688532199	6.63484738200377	3.84732385574378	2.81540994359145	1	2.57515529961379	6.01202864421273	5.49938685826195	3.39859914757384	-11.4746584819253	0.737926227934643	-16.1371122763365	6.37020803887434	7.40118478211266	-2.53839381954514	-6.88069048515488	3.59871459200206	-8.77142373044767	-12.5085486609605	14.2584281938034	4.65712078796635	2.29198649078526	3.33720445244862	-0.291903558720045	4.10256097138197	2.54235052868478	9.67902678101959	-14.5674693151857	6.10225622595033	-8.40486942423687	6.23630034458538	-3.81078885071126	-0.0230490099429882	-5.98318876352828
55	7	6.18833297064898	4.01960757902253	3.29008060825865	1.22889454268878	4.6784576955846	2.02203198851447	6.25572225335464	1.83404715154034	2.81561439594867	6.90532015115872	4.79036011711673	6.32408512247215	6.92551160995022	1	5.71999158271438	5.47569656630323	2.30015910975654	1	3.43313621239432	4.65250910897284	7	6.68148455132648	1.55319392670063	-9.15905450639485	-0.685628885511813	-13.6066868953355	6.97924502289688	3.40736920929123	3.15133480310853	-7.20627371498345	2.44436219774158	-7.83058057251571	-9.1956598470925	13.6142605632778	7.11396775610545	4.36935825386755	0.819870342380625	3.17246575154032	1.64981871453186	4.86306500847068	17.1627433280202	-15.3644256539778	3.31614259055397	-8.46795359936106	11.5132897801085	-7.85706466806015	0.0931759056103431	-3.69823539557465
56	5.18869644302628	1.06569170395181	3.36477585079433	1.11716312743418	1	6.74682937888423	3.43054043201196	3.85050845334806	3.8636022989082	1.00203036351476	3.5074383741369	3.25827685423822	5.56405339446111	4.04747371069977	2.10830567662556	3.17562153795812	3.86550742283697	1.09198227140426	3.21662978346311	6.96029865667557	4.68231852683544	3.24388640918542	2.67576455128528	5.68713325887819	-6.37547904478227	-3.31012614140333	-13.884039470337	5.93638814082097	1.3275862517447	0.153072309480535	-8.91487095552552	4.19622115706289	-8.55639976869624	-10.1637367678389	13.9525951970529	4.78082488805195	-0.176186105101033	0.326589064061997	2.2932135440711	1.93127530345033	-0.246874546714081	15.6758846365459	-13.4371985388958	8.04157497064031	-13.665641652729	11.0019645849757	3.13742521478483	2.69993563904518	-5.25252655611301
57	6.62472475963213	4.35277188805693	2.60085286987694	3.31038627637	1	4.7681361800895	3.46208632018949	5.91725851257536	2.73917071858664	3.83396419513374	5.87207386971658	3.45364354318763	4.67196829403693	4.64958488357607	2.57050563943343	2.31014495845489	4.23387607466127	2.83977940180386	4.7879196813378	1	2.49817138252964	4.63269026534197	3.50285133977356	4.21309114019237	-12.9448636993563	-7.12672146528629	-12.4602928220931	1.24824156257467	2.52918936804422	8.315845441178	-2.5878997361656	6.00705577862348	-4.49638989362524	-2.79955865116203	15.6670073899827	-0.369266183842471	8.01400755116937	-3.59754687976621	0.295184650422628	4.3608733207132	6.5596427688858	9.49094711835455	-8.27607405812788	6.98275753466066	-1.71646680759669	11.3314706743526	-2.8877133122355	1.7055116056923	2.45555347096082
58	5.77905713536505	1.80826334507152	1.49678723338499	1.14284289681951	1.56329761140133	5.66284428875045	2.10679366295722	4.41774564938853	2.18767165145163	2.17086453143952	6.62124922869863	6.04096974188511	5.28415338788566	6.01961376380349	2.00518376904223	3.80177645795602	5.90866041060194	3.82724503270915	3.96505723178501	6.54394463114558	3.94074775282258	4.56206657491446	6.68416876105275	3.57550705495301	-4.34645522820249	-3.71208989428447	-12.9990521047869	5.62020763693112	1.96286912245885	2.33394898750409	-9.83809483296078	5.97942102090613	-9.60390031832483	-7.58444772667328	14.9326197056738	4.9729370765815	-1.95023117142681	-0.179983776045416	4.20494746897714	5.17784581825827	-0.034274040286012	14.4556957993567	-13.6439233764091	2.99958602096706	-9.79940284048791	-1.02000490669662	-5.13494235548973	2.99984616751476	-1.57021437981024
59	4.40585161520474	5.63450190326837	6.08688694058594	2.74790626245393	3.49076498914583	1	3.34109377625943	6.6453208471097	3.48961319759377	1.61547547123713	5.87599781856575	6.26702901137238	4.03738345966265	5.21878039167591	1.94184425068102	1.83520692862976	3.28237295074381	1.62984914988055	4.3530880884762	5.56785491530123	2.85319077069675	3.6956661562139	3.92912313396922	3.97475394435838	-13.3003501144499	-3.69056044469211	-10.2852889787637	5.06185630395414	-2.04803622561583	6.73710912696933	0.994151384393648	2.31720080611905	-2.90016945975136	-0.0992968361077663	11.649509266054	-0.184625050972756	6.10994508002995	-6.48906460555159	-3.51707516136666	2.65332738247238	3.37203909479992	12.0936153170927	-11.2605920372488	1.69889404752491	-13.0417659788171	9.08629631659058	6.36505079007983	9.76730820319226	0.86734391766024
60	6.77335800432157	4.61602448258568	6.78370596737678	4.19788999190584	5.29651827592096	4.5097313932596	3.28751770901901	3.62171582528332	1.1589722873295	6.23932054782092	3.86530811045547	7	7	5.60502365101047	4.19951726611561	4.4409114623293	4.66263846872697	1	2.41903928291126	7	4.16158428892969	1.22472739354524	2.58270414644535	7.05195940539563	-2.61074039208737	-11.1975083638577	-6.94417039228261	6.0928981271277	-0.0207421156253315	1.44332137291235	-1.35590838126441	4.26030968158109	-14.639195978788	-6.06138239652712	16.2795629986908	-2.968506808135	2.37983390756379	-13.9877313352964	-7.48494584930218	-1.96904512013404	-4.00169569447364	4.12482130625831	-12.1873033645453	7.18887850097116	-10.0139518450672	12.6983887156214	10.4183133826828	4.12299838544267	-10.9159930054992
61	3.79931135924527	1.98422842037478	2.98136587666549	6.12695825943708	7	1.95854478229588	5.44209840503535	5.74232616631772	3.45393372883654	1.00675750456034	2.84753895559658	7	6.17229624392372	7	2.45308443153977	6.24153346658144	4.78263891424489	2.8170270476518	2.00177521305682	2.73252375853524	6.72045811003614	1.11456230612656	2.65140854581009	8.30332600094358	-10.6885079730717	-7.37943004759716	-9.79276808734509	4.78368484972184	-0.359450809089894	6.82240533121745	-1.60547117160843	5.98440279604938	-8.81526569482116	-3.61056914215774	14.7969834558532	2.413624588062	0.975172003227364	1.22521070890261	0.809846252465798	5.77719178539768	-0.574302886726453	7.38792900103175	-10.6417272059324	1.12885403810544	-13.8326890768403	14.5116876523593	7.9310766726674	5.95991160027342	-5.58856077034167
62	3.06458423413708	3.60698319012247	3.60304878008314	2.96494406989172	2.52203051880477	3.68809867698613	6.54518813739447	4.60582665054302	5.2356408648922	1.8276281767006	6.09891837755009	2.96829038163348	4.416350103604	3.96123412203351	2.7587043465172	1.99182911101644	5.66866123234882	5.17718663462754	6.12077155441796	1	3.74262892266623	2.83210980560939	4.19829745410913	2.89854377690637	-15.6259718177931	-8.11624229470979	-13.9464976253641	3.04594590437292	3.30414063095152	7.84096143665325	-2.40275152639392	6.73299674577513	-5.05543269565585	-2.27666745912748	14.1636830591314	1.8991864269187	6.43736244951419	-4.29400345192221	0.879267782307628	2.46875675969711	8.17677465204148	11.0464408086377	-12.2265906307751	2.43666190970561	-10.0599830401331	10.4361912517211	5.33804416095556	5.89344830309741	0.857320348538621
63	6.8243033699889	2.15366507070948	5.09617443764747	3.82187289956912	3.39791074922838	4.17684750659082	4.50403098272025	6.71801450617202	4.42182893040945	1.27069485595229	5.50321948550557	1.6668590010767	3.80497699423519	2.55242049249623	3.20579569772477	2.52743342011039	4.12122228819207	1	4.45387361822732	6.88013305587231	6.24117529279124	1.5593129796115	2.74674248095736	7.53259555713848	-9.96627764996306	-16.1090627186249	-12.130108831933	3.29111726521112	4.13267981812376	12.8797336569352	-1.36835842730124	2.63153617836701	-9.88595055491042	-8.88811308314462	8.43747750919062	-1.13298961663364	-3.62568932658322	2.58298418570679	9.86172061097203	0.346000460283951	2.82420798325487	14.0650089308953	-7.1880298160909	1.21425058315657	-6.78659509363483	8.02193919351098	3.47837195586776	4.44593445512966	4.8675760759115
64	4.96446145366942	3.27342506739779	4.59940969654109	4.40715051541392	2.6758689071011	6.32221187208916	1	3.01046878369301	1.93550072604755	2.06174330464649	4.02529713615483	1.65897612109115	6.12283173023146	2.97261269937344	3.43168109070011	2.90943498661081	5.01706561336369	1.35265211877417	4.18345219091969	6.6383689698948	5.43582492485876	3.97608271993293	6.67963689326694	4.14188695440039	-10.6362215734525	-1.67573693040414	-11.2293665104691	6.93372307720468	3.98012385421756	-1.86978632114846	-7.54073894778479	0.443698183454824	-3.14077487406656	-14.4182910630984	16.9251014119483	4.75830048234728	2.2699567810346	0.0423790861123862	0.326178744952455	5.29732250380498	0.521974444961379	11.2951943907185	-17.1809072722073	7.11848401226869	-5.3061816794987	7.1502054973793	-3.13356082633081	3.77549544308945	0.146956771538466
65	6.936938423405	1.32089813535554	2.31471504387158	2.18311259326168	1.35767825460864	5.43687931719072	6.04032713054794	3.45062363573695	1	1.24615607904454	5.8482508751955	3.82194660639367	6.80740744807267	5.83587583915443	5.41059570711038	4.65667472173581	6.31536089017092	4.65056331331416	5.37898397260468	6.13847416173566	4.53544170825149	6.27179209373605	4.2387329476564	6.69901146616348	-2.80834432544083	-3.48354102180008	-12.7786004045365	7.30778889337367	0.212970350464621	-0.162849501850073	-11.7712027798631	4.28841390245955	-7.27435877148959	-10.1003768927845	14.0174676784846	2.77342101898845	-0.893701215262688	-0.0736073405673207	3.60436632233529	3.40107929505203	-1.43112443207461	15.2374424330029	-13.0959488275838	5.77661690803594	-9.31617908047487	7.54708593669879	0.450728239750796	0.779471498185594	-4.80061024940164
66	6.5447483208649	5.24406934405977	7	4.9055866065703	5.31038582351137	4.83236735548562	1.57659015569513	3.36601142843088	1.53741209040962	4.30137480156601	5.34039634990602	6.36913322921191	5.90449723904296	6.10105976802396	3.49404434369799	1.98907790913266	5.59607827111255	4.15242714154249	6.72465903784486	5.4587984390639	1.17430062863434	4.36310570302569	3.80790743589499	6.83815637681388	-2.0127149279258	-8.96267040892361	-6.58607227167307	5.20366347768177	-0.0104689355343044	2.0102742839723	-2.07348032941229	3.89499215210793	-13.9710829155185	-5.60491662050875	16.1442351455745	-3.67227212424736	2.92669710210594	-15.6756659765596	-7.82972039036596	-0.983678386519318	-3.71378340019064	2.98126052333253	-12.2367075240277	4.5442391363465	-11.285575536602	12.4598167397922	10.0193715081862	4.51197821924985	-19.685663389986
67	6.14199334753114	1	5.44768875002792	4.0391127667206	4.94726070509972	3.61946935240695	4.87397740118581	6.80658426947638	4.41296224753342	1.17298205054489	6.34905815989794	2.13610489684195	5.25786752102469	6.70192054295474	2.43230804156846	2.42383426084218	3.1593896311943	2.90580018704794	1.48256515694147	1	6.0619818826025	5.68906670622198	2.90363060582719	6.03587653410136	-9.9596790105218	-16.6275992891502	-11.771071424931	3.97748516867146	5.06654871201074	12.6340501603729	-2.34930108987857	2.92466283019602	-9.21192197598335	-8.38328752615067	9.05724207311257	-1.22241392808957	-5.64749737180717	3.04965474139055	8.9279242863353	-0.0481760613961766	3.19553608802077	13.8311904701544	-7.19652601151767	1.41352614206184	-7.11068699089645	2.64593102512008	4.24283763513231	6.6565857212575	5.98153581416033
68	7	1	1	4.51239567961734	1.67496531176722	3.39581637120041	4.61643438537688	6.61907030885559	4.78623538618537	5.41980306443422	6.96069938454795	4.99482155367359	5.28906998366551	2.92704222077324	2.79336846847412	1.90961124675513	4.81802161887481	3.51048095688101	4.61010607105739	6.55489651114409	4.662056573212	3.72604725979675	4.34254053729421	4.86797758577586	-3.49058922989848	-3.85309746485385	-15.3286614614735	8.1274598157493	4.18331792233518	2.85879976685666	-11.178386072235	2.84315255704531	-11.1595872992288	-9.41384564624155	12.7307516803891	5.47239295835842	-0.0415174950086478	-2.91760312305397	4.68592050864401	1.60185376683422	-0.148592291175864	13.9887470992059	-14.6510064444041	-0.888300099431915	-8.65568406327646	12.645321675987	2.28792896370162	5.3857239320382	-6.80388967690198
69	7	3.65405240307298	4.99215893819877	3.03816374403284	6.78056767121764	7	6.44833738527119	5.03798055680396	3.82053299711736	2.82023973439874	1	5.29219574264171	5.98225103735603	5.97947102915577	5.52674368238769	1.11954612516246	6.89070219044056	3.70872017304567	4.40824027036144	5.1883119790194	6.42573167326433	4.22507471186617	3.58761316824243	6.38088106899298	-4.17840841870697	-14.4948743313561	-7.03138802068172	5.767399918978	-1.77458546131809	4.77729544048779	-0.319367699474159	1.61818288706416	-10.206237713138	-4.66076444184702	13.5031755559385	-0.805200977413968	2.25315089170772	-13.4024777539416	-9.75953130267768	1.77457034104632	-0.323487192919536	3.02727839229536	-11.9272373938174	6.73506477730645	-11.8659696154587	-4.76859531980656	12.4280958958196	0.716059841146118	-5.2508293767331
70	4.59700480201878	4.16647959565341	4.97854781048325	4.8649579670686	5.48516572178672	2.34417866103648	6.29321711670822	5.55385609963173	5.78404947057981	3.12573852228856	2.18707579629606	1.15089448021137	6.5268587185412	2.93813033931457	1.8087562978978	4.71119177264418	6.55467140183065	6.12448285047572	3.46726753629248	6.09867832555556	4.88485004973624	3.47790723090235	3.25301770090863	9.98642296227955	-4.41471941360144	-12.1004061700602	-5.81438723521263	2.29581900119456	-1.54582048312276	4.58464846005086	-1.01947091528403	-0.0872587200334062	-9.73647267183758	-9.0941903675133	13.6717361645668	-0.151945190796508	1.13297473114827	-13.1503487611722	-5.95081566750622	1.37122678846654	-1.84448781711863	1.16371018591682	-7.45053024222789	1.00316352855039	-9.54399146340316	5.45811532961072	5.45541046397635	5.71135736452347	5.20354916082391
71	6.05886429226488	1.0815519388284	5.49593794983241	3.16792156635325	4.35164846750293	5.15414411269206	6.72109909025408	5.98245314818659	4.66326185490492	2.37884841024904	7	7	6.19158412519794	5.54296379140321	5.83391326063042	3.61938225173696	5.92952997168138	5.9373693316125	2.6608128528126	4.19469114982579	5.76218117544998	1.8837145369284	2.61246558165745	6.40627113269809	-10.5437544132146	-15.1331452082372	-12.2704075574897	6.27976471846813	6.28614599506634	12.4296227872075	-3.28853369347639	2.42138388306847	-9.43619830304289	-10.2743900619606	9.30609530405078	-1.23787192694891	-3.53576718847205	1.08939091842162	9.03281469449035	-0.40646725122234	3.9012833795708	12.3352630987026	-7.30869760111832	-0.0886714377053617	-8.25811818603444	8.45342795895721	-2.32495559451686	0.0185387870805924	-4.41886489194548
72	6.37371654655893	1.61550558989856	3.33761053236801	4.70760572574928	1.0645545006854	4.30437282434475	6.12525131310291	6.14490363854788	2.16007809507575	2.24334059946072	4.05546837410137	5.13343358112609	4.66162032261099	5.54404180187489	4.59739088479465	4.31397801642625	5.8327762139953	4.08486861624291	1.48239967532099	7	6.47666509517629	4.07327210292959	5.62679776635673	1.8319643828633	-8.31245227476141	-2.94460669965019	-12.3806257889786	6.80913549432188	5.7214390371653	0.136385632067445	-8.80117398564471	2.34771277388492	-5.82818739834879	-12.474177254874	17.66996859662	4.5132081320474	3.25415367554161	2.48662694167975	1.3174809214385	6.71747445956319	-1.29144117264474	10.110504365549	-16.9692108997352	2.17259920432799	-7.48023999571952	15.0750122540096	2.69440510902992	3.12151950357656	-5.58467187444333
73	6.32749757376132	1	1.81019910032689	2.74704447191181	1	3.52833374307964	1	6.64629274097577	4.28350324541741	5.60735171460701	5.58593157623806	6.76338219890336	5.19583256528577	4.21841155888441	2.7549789748333	1	6.84590531080885	2.25670447031756	3.76937746958118	5.34388927119762	2.02280467709852	1	1.64854913579467	5.32629023836685	-5.67476339881846	-2.71511438428196	-14.0151087274368	6.63633174158763	3.00682667171027	1.84673501843647	-12.3630852385499	4.43759387153159	-6.82615981266517	-7.08448226202587	13.7924870600325	2.23866835862237	-1.24561695207596	-1.27945941816813	3.32413798743014	3.23457625549325	2.11259863658683	12.2333461931162	-14.0680948325809	3.86903759904608	-7.88880062530503	8.52304917473627	2.42316752434217	1.62310807891305	1.90674102919595
74	5.20108061562908	5.10199741372894	6.288325947479	2.0564829046073	1.77551347501024	4.20712161230523	1.78834222154215	4.66182933322283	1.82914633222375	1.79518469373903	3.89359855681586	5.34322795890957	5.52367985871749	5.90772840886578	1.71873332923762	6.11349773568202	2.37173801357985	2.71516978259774	2.66629814349797	1.64759975278049	3.50881715360036	5.59979755870196	7	3.26375869648925	-12.150946506711	0.0244559447188523	-16.7965557389095	5.10097556477952	6.24871055743575	-2.03497456198719	-6.65108374221958	3.77681561618924	-7.35436828934561	-13.1878564041094	14.3660332391898	5.40909070406453	2.61778184091504	3.56800100805615	-0.985126923705936	2.6539206894228	2.02288877881155	9.81142501631832	-14.9807489880289	6.53191384647977	-8.71660567087166	11.0233322775113	4.51248965129141	0.399111339760071	3.07086836055046
75	5.8321879702932	2.35883224876445	3.75361810572088	4.7842518021248	1.01675361644738	5.17184551105682	6.58684259559294	3.35950821776621	3.63637205028363	1.93792104009953	4.64450090652837	1	5.32460217341252	4.75491811548109	2.17361708992908	4.27603270509387	6.65243493045464	3.27453241004249	1.13145986859214	7	6.44227747216699	4.11682634521353	5.78723723273237	2.26104351396793	-8.01715834982085	-2.60743504121439	-12.7774462112444	5.51503399191774	4.90226290609102	-0.0717107413682028	-8.88444496794013	1.98673021273101	-5.61286722517169	-11.4449329243339	16.8700246601988	3.98218132246648	3.02196098009403	2.73368214374906	1.85336560273843	7.81954178556212	-0.666803770647697	10.4592538771541	-17.7239634258905	1.94866339596483	-7.10265296605219	14.5804316013178	6.82013509824466	9.05108921029527	-8.88122914915783
76	3.73849295011799	2.36397295586699	2.35986168195035	2.75225948939196	6.61225629226724	5.5884270960476	3.18251840463707	5.82846579533397	1.19940736489337	1	6.75213776914185	5.48457076621459	5.38284227634339	3.97883442793717	2.63466556207255	7	5.59347285397968	5.47694037651178	4.66919804960342	4.17977917453731	5.17054837746286	4.52382527677349	1.9161292335134	6.41205435736536	-10.7501613086139	-13.1090636696192	-6.99647478448666	3.4438226661101	1.59138546440024	11.7584456331334	-3.54751028335272	1.14967423194446	-7.66015800550985	-1.14928988381967	16.4771718885432	8.0533117881868	-0.385228434808181	-4.68694580514878	5.89272969879341	5.77966978222659	2.147753412657	18.788883389676	-6.02831318842729	-0.0879166819381844	-10.418617158897	14.1716251784288	4.3847382360125	5.39949945657559	4.55979077192157
77	6.72148990657772	1	4.16219576401683	2.84302847117402	5.47065557046306	2.98527668301782	5.80620232277364	6.04153768121938	1.02536854684173	1.10108009549764	1	6.8244303435913	6.51149633889522	3.12262796764575	3.51585921382691	7	7	6.04856745254994	4.71734256966157	6.49193228531888	5.88876622438659	4.76010517377744	1.03142415437118	6.60583393123058	-8.18787631726763	-14.6170809111656	-13.1097367372871	5.89788530946098	5.89171570243393	10.4928337005674	-2.48624661907861	1.33093858654007	-8.74956535323438	-7.69666797274181	10.1016078509265	-1.13876433210666	-4.58891162188231	1.46519481157835	9.10050328825645	-0.43409083801499	3.85518124163429	13.3915860945122	-8.11023946813295	-0.0805841549671068	-11.6454021822976	6.55446199145556	4.24299276962778	9.53995964635765	1.52334603840008
78	2.87257237410441	1.80519032044649	2.62548649234595	4.0375942334468	2.55102551508581	1	1.7708428579394	2.44432583113988	3.59997585469621	4.61866896307348	1.59900227628212	4.09582745996523	3.59426419842035	4.75444044443202	3.39604790548469	3.61843206588276	5.89088467010381	4.21688550110495	6.03298909751621	7	1.11531003932937	2.34552889807669	2.94560347606323	4.04676025586233	-13.7789078779761	-8.39664436850547	-10.3379381572052	2.99068983236019	0.67425841758465	6.05687358387166	-2.30196850168316	6.4331431604764	-4.42185354368136	-5.10549586284519	11.0764514495056	-1.00120485936985	9.41551936773811	-1.44373885436648	0.913288136172165	4.79410823917205	7.29557872468341	8.59129274297949	-9.27616813351558	0.493678311497453	-10.2165324327281	12.3573452592093	4.66315853635484	5.47186948806483	6.6382795309466
79	6.14175260691249	1.62570891387183	5.35887842006537	2.99664108143266	4.90858509935133	3.82560237899411	6.30971653084941	6.05461018949447	5.03827124790124	1.62456631559807	4.32793099044978	5.82491612030783	5.95598996371866	5.12372844734572	1.43161014920489	4.74240492472293	1.30879144590551	2.00817767917312	2.24457955948322	5.43894925895667	6.57856032399746	6.96527254055902	5.52057565104634	6.69644035690848	-10.2444274253431	-15.6432596936271	-13.6631339637683	5.60108870346119	5.85851627453643	11.4055756552234	-2.46778129255322	1.82891645704969	-9.4326505713887	-9.84316094682517	8.7045760723044	-2.06060851267109	-2.90401520681683	0.54205572789146	8.45257425124698	-0.645160746308419	4.56862296513594	12.3860322999534	-8.35179762222126	-0.434707847856482	-7.75847738167122	7.27219299167372	-3.32697849257197	9.13555747237916	-3.4830347210806
80	2.82487277842405	2.41698323796594	2.06868484212486	2.54596702436399	2.24173124459733	1	1.50694071020118	5.87155659803914	4.69617235144953	3.39018195601177	4.32046635136402	2.01498649652599	4.21396336519285	6.57581283684052	1.42691190707993	6.54038131306306	2.92640146953757	2.53384110622037	7	4.89996830339009	5.30896433439673	3.01625785513391	2.04715374690287	4.7108640360181	-12.4244231305965	-8.6198395989484	-9.82318113130086	2.96392459653027	0.386117791186369	8.46363252476179	-3.88195560881728	4.41508902885594	-5.07762222746388	-5.62587581974742	10.8806431105195	-1.58823219146346	9.58868101015154	-1.06990809566573	1.38515978819972	4.19338763106914	8.61261306982783	6.75942432562836	-10.0746464532698	0.0243518261964555	-8.0514801189624	12.6282718916778	4.34147176057238	0.567887171300126	0.566560406092624
81	6.84417839936652	1.57505484801371	2.61012669351179	1.27762812636538	1.28617598542161	1.43019797269084	2.26949842812673	2.53761178744615	1.23400834573276	1.51748951527298	6.18961540814634	4.56220363369503	4.11902344309645	6.98055369249053	3.63800866317575	5.67739127625752	1.78007173675633	1.6896334437271	1	6.21920951682298	5.53146294091304	6.85260059093621	2.09267445603071	6.18300600972376	-3.74867052179232	-4.73567403750428	-13.3701314759291	5.90299958479286	0.150688754677012	-0.537780137038465	-10.0514844458353	4.11279669873937	-6.96011422966481	-11.5545436202465	14.9205360174545	3.17932957840922	1.02143562432684	0.666535815756962	3.66142289318689	3.69850910582317	2.34209695176009	13.0522838979549	-13.3006014118793	4.11689255232797	-9.44082402857425	12.3604058941803	0.958510650937133	5.94907938745181	2.56658477217751
82	5.56346614698614	1.34540096174525	1	2.4091772981701	1	5.40890234373682	7	2.10379754263506	3.81720319111713	1.26397445424423	1	5.371753989498	6.67448109405262	7	4.92781017244675	1	6.30619414514554	4.88363021062372	3.81583564578933	5.27469716730641	3.33344859525349	1	3.70517936026305	4.24291601324583	-3.47498059964527	-1.96726696113643	-14.3878654039009	5.98228067899683	4.14315315814318	-0.00894154460523816	-12.4173991427678	3.02589685541653	-7.8355674863209	-10.8824903524163	13.3448008696247	7.43353164676896	1.31802298621156	3.60322876521543	1.8285487107833	1.78630642569636	-1.85012971754199	15.5301629708923	-16.2829943101069	2.74404871955263	-9.4222628567223	8.60492282293917	7.49034732078277	2.73250303141666	3.95967751585767
83	6.37766040040128	4.48902092918641	4.42006100419248	1.16036110685139	6.62393048298238	1	1.61721952476433	7	5.10532706930071	2.08963986581473	5.8460394855051	4.37800459265756	4.3516860674981	4.4275989951391	5.79217642123492	4.40318010948505	7	5.04971266486908	6.17251120715811	5.14475960264551	4.0082662004232	1.86715106414539	5.10848025931083	4.7114766658194	-10.2765900493467	-10.6168549125008	-8.74726074627147	4.27162781438829	3.16480441898547	16.099085840285	-1.33029303945119	-2.9978289776964	-4.70631204870265	1.15773096581808	15.4859760564457	7.24720553724645	-0.0429965052492213	-4.65420753635973	7.28377910553738	1.32706871713741	1.19276997866432	16.5522158178241	-9.08052860955507	8.0783898097302	-16.253583508664	6.55004723013208	7.74561121201398	-0.105992195152216	-5.71165801288676
84	3.95848163301516	2.99133966576885	3.00806578086997	2.43070523838652	1.06144663386385	4.66088743659918	1.35498300878843	2.15702526174101	5.26450063908761	1.35503765883517	5.37911950692308	5.2419742855058	4.82242795199433	3.19567116053315	3.37950440950078	4.92946652308578	5.8969712853366	1	1.64803541095772	1.55723353375879	6.71323409948825	1	1	2.85519254493916	-10.0586362600137	-0.598312322987948	-11.6780739493945	7.68710230846242	3.98082581127654	2.44733929326406	-8.44893983311704	1.14412762270048	-4.72826427150874	-13.0507446183344	16.0868862438338	3.43623701110065	1.23545727696926	2.10103544463096	0.371988478817198	4.44206278048739	-1.19611886868744	11.0291799851151	-17.5184282819154	2.62536068497061	-9.16070156564869	8.95700334358174	7.02925264501456	1.16975521319983	-6.46331765679317
85	5.81741272441539	1.21899182493193	1	2.34361783574301	1	4.65909871486765	7	1.16855234900264	7	1	6.41349231266132	3.80660569193552	7	5.52331204475732	6.84251326771856	1.10455379351596	6.09148457761674	4.80377032361023	4.95303526863315	1	3.35457315752345	1.20401084342423	3.64925259032532	5.02621148682691	-3.17810925345744	-2.20566510322864	-13.5949820305562	5.5690835200616	3.69020797102107	0.907588807297231	-11.3906699475516	3.18451848561858	-8.39598517843221	-10.3761182770944	12.9754833292279	7.68437398656272	0.703393028577513	3.76678256475661	1.07356379512565	2.51503108088093	-3.12820657121146	15.3063687324327	-16.7798768407649	4.92679831997612	-10.114590070612	9.24453417094336	7.48799887695933	6.58357248347645	2.50538833986154
86	7	1.34463534344847	1.38136792598606	6.20107402145342	1.27207034388455	3.23851036799362	5.30999903228641	4.20133045315026	2.58077426536338	4.465773360656	1.79135514140559	7	6.21516376858371	2.85873477547839	6.64010235019026	6.382298824256	7	3.14156778578759	3.25576184440992	7	7	3.03162887287548	6.48381827087083	5.20100569728108	-4.4894528231248	-4.10818122291788	-16.1974136563256	7.90066999006478	3.06130083838379	1.66753930483159	-10.2597500609477	3.25674691418579	-10.7583760359858	-10.0730724603494	14.1792718681541	6.42572210377851	0.0605156615143635	-3.63140183067325	4.80451626407547	2.09583676999643	0.645874434351558	14.5759739129947	-14.4286051453735	-0.356526681417667	-9.04432961671872	7.61810417550756	1.40152938174543	5.86915414128093	-1.46018156257225
87	4.70698480348176	5.4357454348741	6.74418862889013	3.10344056370584	2.91574221065216	1	6.44732885944247	7	3.36975605837394	1	1.88701066031851	1.10532820247475	5.38434790057305	5.03006230601568	1.10003953427302	1.09129471540613	3.1915106085231	2.16362448774971	6.5302414054921	5.00578937815815	1	3.37380928070578	1.8469325167285	4.4275298952077	-14.4584009344531	-3.96265457042401	-11.1367726232895	5.54746712956705	-0.712044171046609	8.12346715034587	1.28977650779189	2.10967147957223	-3.09473708417967	-0.491689711594336	12.0192725855654	-0.157482737909074	5.4170319751936	-6.08713868429155	-3.45242622800073	3.04810119217271	3.41992276839447	11.309232970526	-12.1842253721284	4.57086992698534	-13.1368018619985	9.64201367934218	5.47881842751258	10.3094267214942	2.16259382262023
88	6.85880681964588	5.03203388507221	7	4.07875638477957	5.01457038632808	4.87345625458817	2.20529325969188	1	1.02889442585989	4.13209003720912	6.42723429891978	2.68257230805968	6.12773796195886	5.78383026754908	3.79472101766912	4.86780531915604	2.45925668326026	1.56851188787034	5.76295366428433	5.302646857216	4.48803996278137	3.23941616671148	3.52501892954019	7.43792228766259	-2.17616704694755	-9.93645026370062	-6.12248652784892	6.35854425475241	-0.0875168541126205	2.85381649295504	-1.68495106180505	3.40471724015148	-13.1244360624582	-5.9561655962454	14.5224368677916	-2.39066083998293	1.83689061933377	-15.353562580531	-6.9750537877208	-1.08340768498341	-3.54017905848674	3.99055746897041	-12.0928437854123	4.01089474079123	-11.0089581480332	12.5893859361637	10.1648978646245	5.02729792283787	-10.7966185169736
89	6.03040493347342	3.30112827131485	4.5245941283503	1.37664126097541	7	6.75681346035904	1.65960094269748	6.80131333137962	2.96703505050176	5.22955407199296	1.49148571210392	5.07572940961366	5.18002148884163	5.82719828594947	6.47730171971601	4.32248569187153	4.34344614710505	4.42793415541455	2.52039086018275	2.55195387029087	1.77053856899317	1.61071987809723	5.9564684671984	5.56960744716473	-11.9237868840546	-10.3023474779547	-7.54322110029945	5.58270831873301	2.92762703177277	14.2715957779774	-3.10024106917703	-3.0004180608358	-5.25261953895227	1.18400787162328	15.72242663058	6.79407211309047	0.732124814834378	-5.60789096456908	8.16985085089239	1.90170783849862	0.260399896831251	16.5959204420773	-10.2410086603611	7.76379078372733	-15.7648335022514	6.83624950867809	-2.88540120825626	0.228209808492121	-6.64972428616746
90	6.71104511114529	3.11308822433454	4.98020757839385	1	7	5.57906517302768	1	7	5.32567581350768	6.78658502325989	6.59440865966128	2.5107347461221	5.62684862368926	3.98773378954323	6.74720944887602	4.06707199384886	6.00264145071775	4.07397616553993	2.3820387904283	2.90624503478164	1	1.26513880176143	5.50952159605572	4.27637237438726	-9.87613048816374	-10.0828253285761	-8.83489265977262	4.73195825113579	4.96258486831848	15.0705818183623	-2.40610485165961	-3.63217565107679	-5.55316565185005	1.34690813407302	16.2523361334693	7.1528958875209	0.560773821138036	-5.13421528746447	7.45856953771418	1.42071885541001	0.71456538266558	16.3791500338824	-9.82906293801924	7.70849857028528	-6.16026948862492	7.17320432929743	-4.37331487547857	-0.558443670441456	-4.86858865761378
91	3.48708807594726	5.51773418664738	3.13603428283917	3.09620110790392	4.68833232987204	4.33421463918037	1.1112222479127	6.69778635557224	2.72184453085094	6.93749568479438	4.67824708350514	7	6.61693036625552	2.37078595506259	7	4.79445261880569	7	5.63022018431051	1.84877093833034	1.50973074614083	4.5933879396318	3.04724545075518	5.27572400410058	2.96575111061342	-8.37516315478109	-1.73048083187	-10.0225487572737	6.40410620680913	2.4108616115602	-1.39262999368318	-10.1378573931139	-0.0104687486924616	-3.63412278359639	-7.15720760592043	16.1599183541298	7.88141274507404	4.32996933336395	0.932078494239717	3.94630873347451	4.83994481206227	4.52078790681055	16.4247507714832	-17.1010184562231	2.13258792141283	-12.3132724126968	7.88977066916799	7.54974578997768	0.223086296857748	-5.09621931060619
92	3.81489970499185	1	2.89370297259685	1.05110251523537	2.20261797732954	6.41111467010869	1.6832833493108	5.50148859740985	4.67911988938078	4.83790606257036	4.51568485811138	1.80242179108204	3.22792289692737	5.49325306330099	2.43965683850599	6.82611440115845	2.74941149995256	2.08417516493459	3.62208067795391	1	6.45008091168465	2.61065737176818	1.79573387402683	4.4065991141849	-12.3861041640248	-8.86869393021898	-10.1395652790488	4.21387311820037	0.283221048291711	6.9882159504446	-3.57578684674887	4.98617201255644	-4.56637664831701	-5.64851003602731	11.2311671826506	-1.68830409641736	10.5170013239983	-0.830564576985369	1.76397389611559	4.03972068210667	7.93847348323967	7.25993317560381	-10.524770563062	4.43053194061938	-8.64745140043329	12.5186238499737	-1.21999775858785	7.2215133334065	-9.43101004414295
93	4.34741074161449	4.60645102665426	7	2.8741127282005	1.17378862696921	5.44808619103162	3.32076359314447	4.32716303790799	3.02112256757284	1	4.19318418659903	7	6.75355224688228	5.55073867075576	6.32781324778199	6.4596284535819	2.57879064026464	3.03082132649161	1.54229219918396	7	1	7	2.22863410110702	4.96675415781878	-10.276142832694	-0.700838804060448	-15.0353870977528	7.05526551493537	7.54736270948041	-2.95579381645834	-6.76113986632221	3.36385730012259	-6.53317129969997	-13.1731206722971	15.7692974481888	6.02145569385447	2.5106866534961	3.53373579536197	-0.528288077412091	1.72943369719982	3.61894057114116	9.16314161267222	-15.4239118829408	2.81852060959367	-10.2303871976997	15.6651429385357	-4.7717352514241	4.77710802021871	9.35550909933625
94	3.476163967465	1.97473390927043	1.36522986022237	3.88298073292437	4.96973950351205	5.96726508627587	5.54018489158508	4.57178581937757	4.96876918449318	2.27558890064175	1.63652143456112	1.14506807113417	5.73037642005206	4.13445379920606	6.61433989659119	7	4.58237874060814	2.80816779843144	6.35114671762963	7	5.94049499611663	1.16348463775155	1	6.09570848752417	-10.4685492410209	-11.582220500785	-4.98611775812595	4.44127688236429	1.81567896735701	10.210317143314	-4.60282487686148	1.23892400616582	-7.82222630328262	-2.46373696983545	15.3117669128192	7.03763479862035	-1.12829980089797	-5.48768062356524	8.35543700516289	5.37048605052415	1.37143884985455	18.8393272447072	-5.66182025495134	8.86821250510129	-12.261597213649	7.05624619697393	7.0254775979825	2.48593258434556	3.20212333712537
95	6.26723527053124	4.3174853788919	2.57882143978974	1	2.89273699850863	7	3.44861397830698	1	4.15922450056384	1	6.80140066510839	6.72336048926812	3.29665832602437	2.63928099459609	5.55893298391475	6.90746718384863	6.66079421158765	3.64713426842145	3.244657613132	4.91233055109128	5.37071775258417	2.84620961217974	2.21976588514146	6.9570770142393	-0.235502406078385	8.5719726914838	-10.7314063774626	2.51110344692001	-1.9741504528149	-9.39786451709825	-2.81322287056514	6.3370831333883	5.93013231328799	-5.48931617905355	-4.40021424449631	3.93976892528024	-8.57645133432261	-2.27507842800681	2.84151839503807	7.1555721377814	14.7424647209581	-3.11462578138952	4.46784619533381	4.63969830554421	-9.92239437686755	1.62433854935185	-3.53042284641417	4.16730103595791	-5.06891999445881
96	2.03198052479088	3.70402712498869	2.89174617138782	1.93427673736356	2.81108645266213	6.59763841886389	1.17643102065493	4.23168699219783	4.52422247683673	5.37583628226531	4.50218429345173	4.78803527855641	6.65120347518001	4.65386072552413	2.20246588733698	3.285587254685	6.39468415092818	2.03347376790152	6.36842145080666	7	5.24862290013021	4.29544085142284	6.29948549049764	7.27020139012102	7.27751345256583	1.03293630893227	-5.0678001200275	-0.0319747344904913	-8.80725708012948	12.4463233811587	11.7218637301099	4.21278736891228	11.8271189130188	-1.02696510071486	-1.87755541418443	1.6793034178859	-2.15324063694351	1.0132225036827	3.46184020945355	4.47246305010039	4.36963069560371	7.8751676018365	15.5883001465717	3.06500662136188	-15.1380816053408	8.37833361744227	5.31849827799505	3.34538237117497	-2.4439733893909
97	2.31580352297592	3.7411178255353	3.59358362925942	1	2.86298125113545	4.01534458010358	3.78686380683721	1.99587601306289	3.63289983683194	4.28782801632888	7	4.17679028115337	4.84565297334638	4.19136008682994	2.47973839837326	1	7	4.48690416388047	2.30332416789175	6.7789786824905	6.77997863001786	2.18398472374388	4.65338301391669	6.74681142412838	7.94195463686201	1.22453327164537	-3.14467746016748	0.421230244057501	-10.1349986399096	13.3305275901639	9.06038519253359	3.7643674622281	10.7463267423515	-0.590624584881033	-3.03361859024647	3.2526559131391	-1.8278491584986	1.38258932748349	4.94013016775889	4.73250401448419	9.66644832684082	4.58322413714069	14.8359602790741	2.54915006720405	-9.90992176111456	11.0384266580866	-4.47652729067229	-0.554826866730434	5.71126353923003
98	1.25637209367298	2.36640772485354	2.88474205746294	3.34003167234872	3.13295861079887	5.36181658542093	1	3.89602931619783	3.02483835891878	1.11528923015015	3.20782328651382	4.72180076601923	5.74350436535571	5.41752973045092	1.69261941327635	3.81126778068693	3.92025892106769	1	2.8238048286536	6.30898916966529	5.40468032481748	3.07250032976225	3.77056770444371	7.03932021502281	7.10711446282634	2.62022585220647	-3.27960347458706	0.609802433922557	-5.46658173798255	12.7189973096287	6.68463866179	2.19649362930949	12.0665083172967	-1.95275263728641	-6.23952371108677	3.44581260020438	-3.91705661023506	3.65853232133076	6.6287136892408	1.59257538267143	9.00950402657022	5.36622270715329	15.0721531316683	2.18589203872517	-6.16709441450371	14.9591260204996	5.91623307304907	1.4219068464954	-0.39845924314084
99	2.86017902901454	3.14959810198079	1.79429585943385	4.12993109651914	3.42649516553835	6.18828515877106	3.51305628503295	2.79472543777757	2.41653173073237	3.22764667702408	4.76369301563921	2.98892525246183	6.82532480527939	4.02613229778073	1.86616603371573	5.87260475506086	6.82027988191487	3.44819459339522	5.47605384465604	5.0337078663583	6.67495601504492	4.22210389442406	5.98209425072304	6.28714057607089	7.10033786357849	4.30139346656228	-3.84541201451829	0.00489024154814566	-6.66872334475983	13.628492723925	7.7530515531194	3.27826568425152	10.9384719020006	-1.07908661569677	-7.68393228917613	3.910140137012	-4.52182064662965	3.31848905352051	5.70128652752758	2.75554474058825	10.2813577973972	7.21969615731023	14.0799411182557	4.41848711417642	-11.4824969323688	12.6932788866104	3.7688106986517	3.60690845424566	-3.62581562639774
100	5.45476779360327	4.2511166089211	4.49669918418693	1.2270689338032	2.48138641657733	3.73984813487075	2.57845529789968	3.46817347449514	3.60754700816036	3.07956047077838	6.92958312395973	6.64886994332207	6.21786154804573	5.92285795845052	3.08516979574445	2.30811405972148	6.42863527260638	1.65605864480375	5.180632058808	6.8285903447361	5.40006215806334	3.22029090086312	3.47539853664615	9.49297492574609	11.8594920292967	-2.68650112225508	-6.54806631127978	2.6146273598567	-5.47711495741293	8.98464512021598	8.10479124022936	5.24822121377945	10.0636938564152	-5.5995304143803	-5.96627091196286	3.07622924684538	1.04829164523486	-1.86789088245372	5.69483764360221	0.521234304867562	11.6468561756395	9.20187384530791	23.7357216639864	3.23400013901228	-11.4898225382629	11.5150796032814	-0.607141560337076	4.29566617488649	6.34033954797658
101	3.91516896024988	5.39785208250187	4.56563805591886	2.56788636470551	3.89599139314846	6.07997366843044	1.13181323767039	6.92398422156059	1.71456070042303	4.60391853698002	4.76740417027969	3.9029513094321	5.14996998825354	5.9453863243018	1.22280595078661	5.55965734513376	4.84217729750832	1.19694199893464	3.18592975498656	5.7601168448917	4.54052078461423	2.02112824293883	4.52309166740882	7.41024656004863	7.99072912731423	-1.57720117973663	-3.75935607978691	3.37094092357069	-2.20138693102793	7.47465665114996	-0.126958460422511	5.17580591641254	9.0800557433954	-2.20072273708063	-10.040609389234	1.30663632919096	1.39462810195867	0.167960761013664	5.18849940294161	0.347916926730145	13.8388832008376	8.06423629498509	21.5150047160735	5.29544300757806	-12.6997281008363	1.09002713964542	-7.22958081360097	1.65387715565175	-8.93821377209676
102	6.59478881057405	3.63733866606872	1	1.63916493692022	3.3298709526132	4.75527246948945	4.61646894535339	6.32756181866237	1.54469702347136	2.34372263878363	6.59499294413674	4.57221975320881	5.72430522264799	1.71140044804898	3.49305569332224	6.05367848503578	5.29986697320858	1.48223907525052	4.94106604665988	6.32170520160315	1.54483694275453	3.32326867674381	5.16746089964277	5.96333386235158	-0.89972525864115	7.36392756781503	-13.7534047092748	1.72935337176588	0.0893915701549467	-8.08204626448543	-5.5684964338723	6.21615047407382	3.53316708988378	-6.46541718613516	-4.408826423438	3.86545135086611	-7.07005880709866	-2.3151640780294	2.15828398789145	8.18076620911687	17.8684560369608	-2.29641502840811	3.01402152270026	6.33679821271222	-8.59901239939594	17.661356707552	-5.29470248509906	3.59913876969559	-4.72262939675324
103	1.46374545641884	4.00985817258452	5.05957105675825	1.99771968527391	3.63176217625133	6.49307313140995	1.28112397334433	3.69353403091389	5.91893939698824	2.23026809459887	2.99228637540997	5.97388964201861	6.08747615600767	3.90483046634387	4.3560749467072	2.66722527921678	6.17172238113686	3.63000486995756	6.57158825896594	6.82555793341423	3.22423314018729	4.90854901803682	3.40108415968367	7.66767473691842	9.33032078501968	0.812214255830131	-4.37115244179105	-0.0143731271538817	-10.7894361535369	11.3547035867971	6.912178544465	4.18027411270489	11.1978143347898	-2.57441462911695	-2.29033789929456	3.4386973532307	-1.48139373646032	-0.310519431502519	6.83148726226673	4.01987877825038	7.95986540456371	6.48356743986306	15.3137900918819	7.3709851028289	-8.16086304866039	10.6018942698844	3.6198948814674	1.56532214162221	-5.48103299184796
104	3.32986497858532	1.63006336995204	4.36876747126704	3.1749810000928	5.27524392991106	2.56268637879963	3.20608853883646	5.02885966983083	4.17844985493917	1	5.01618396255092	2.67624630093031	5.23679177051441	4.6073893427483	2.94971342036957	2.32884347042189	7	3.40605334639751	7	4.11651252374332	5.40631882162983	1.84171654498871	4.59238567552355	6.17354370568598	6.33670316509893	2.87145147395597	-9.14012097249375	-0.171696739979865	-8.49553371845014	7.97903470405514	-0.130178277578857	4.48913417196648	8.73117719502562	-7.7226706163541	-4.93251740376813	0.772286120347305	-3.38693770064775	-2.45865199441099	1.04469043995349	4.46100402540617	2.98696610976714	7.33456260374571	19.0501762882277	3.13200052245263	-7.2520847778469	10.3538875057098	5.5882454263926	6.81482200145014	3.18819795139612
105	3.07362572190204	1.23238133037589	4.76917998505401	5.25383703270153	4.07789943275185	4.70684885144039	2.43310671562733	4.08935341152467	3.09173958810509	2.44795761810723	6.18281013347123	7	5.97384743454791	5.80488892011099	3.60844027540156	5.20471297376547	5.22610065224512	1.46855484298126	3.62648716957543	6.5868589286013	5.98975543443793	1	6.13890539534109	6.27681417254632	8.82943074685057	1.06053441087767	-10.0546585220738	3.13262326246673	-6.58148989794442	8.80203893931665	-1.00314652039772	0.532609980310552	6.82815783262822	-2.75075807279839	-1.75721158137983	1.95961951881135	-2.86423563364775	-2.38961256082094	2.08382278470682	-0.385608366952485	2.87102812487241	7.94214374396676	18.2923657664667	4.95460070746548	-13.3561238227497	6.42735424739626	-5.85933967164666	3.25927950082133	-6.24822053979998
106	2.71850526543691	3.94067934576167	4.18997491887665	2.71386711894932	5.2187592775421	6.4954029682932	2.68935909789675	3.13280535729071	3.58569976962448	5.18709520539913	5.10087557719557	5.84740757327307	5.66890907323474	4.84344112329459	4.77774183833314	2.46757967731671	5.62237716025104	1	6.15594072744961	5.23846913497463	7	2.95510410228891	2.38194873013365	6.91689018305223	8.39631092447901	1.00992999112792	-3.31795145886503	1.95530063414628	-10.8328837157814	13.1369286808927	5.68684964146594	3.55190480929829	12.0175486020819	-1.09774517390459	-3.27520828590259	2.28827673270721	-0.493488271532596	0.748151477039985	7.09543614396595	5.41241434089385	7.79365019492188	4.82574341552593	14.1227773373437	6.26905406677916	-14.1377013737929	7.29158547555397	6.5001472749569	2.20927237771075	0.955574042022333
107	5.72549407429535	5.0631684476981	3.91633695012815	1	2.93177230861774	5.16262026369686	1.68157526470956	4.25197923159156	4.93414505006009	4.34043640654995	7	6.37423697700005	6.35229588350626	4.10458248118811	4.37273622459659	2.34855987469574	6.98416551284608	1.53509323022443	6.05248990511888	6.72082083131421	5.65637328027057	2.22746312456433	3.0167019315592	9.79944662813214	10.2737900553616	-1.41649255156725	-7.68576264364649	3.36933412760828	-5.03753601769006	9.746302211495	6.8459300889912	4.97536938054114	10.086300872565	-5.59230487437917	-6.52670979312243	3.03517100334134	1.73407637465272	-2.73636960037135	5.23743740838213	0.0885493512278145	10.9307927401925	8.8246543473264	22.4310558928846	1.86088687282832	-12.7783802807854	15.0253753364071	-0.0224556960068586	4.21160965533619	5.89018984254965
108	3.86807144865542	3.7078928144825	3.03500757072455	2.08325325151248	2.36773884802735	5.53541140493153	3.08293662378464	3.76017033204428	4.354690433677	1.76962699532271	2.3741724869671	5.95581062457766	4.84167524739016	3.50903768593019	5.36439834425098	1	5.94979939497026	4.97344334449442	1	5.0028147941859	6.13899602982341	1.75508809591172	1	6.3847754189231	8.80113962011542	2.80616196746833	-4.91457344107708	1.47426537961126	-7.09216918432289	12.8922886386074	8.34853659091421	4.70308087432922	8.91900186502171	-1.75143474597539	-3.5674346881192	4.6678720263208	0.032400019874128	1.31181777854573	6.34497742926099	3.58370694361632	8.45011697382868	5.59218959780957	15.4479088691889	7.89369461312227	-9.71721210418428	5.30213930932203	1.80025095936284	2.52570281885642	2.77981013383756
109	5.46887896923895	3.59191698971413	1	1.6804457355184	4.17916297620265	5.57742022718352	4.8297857957778	5.93900489721453	2.99611648678035	1.29898460789228	5.82022300065317	5.14180163646851	6.9902536037779	1.74962050423012	4.55192715091991	6.9155505462806	4.81914500951068	1.99388039449625	4.25853364921588	6.54851579814441	1.0083299893014	3.22758847239895	2.97363987835916	4.88926940815733	-0.403775606078641	7.14639082523798	-13.0129577086685	2.84483545041756	-0.172479999283744	-7.36392247836001	-6.37682729234699	5.99492742316298	2.94424551527777	-6.99603811612129	-3.89895315263472	4.52728951415895	-7.866561517483	-0.853121541096659	1.65847457636328	8.82957878763846	17.2464945998973	-2.50911459045643	2.03255173648444	6.17511955948149	-8.72482650743108	17.3521499504067	-4.95292733693637	5.9217059120354	-5.62584678279489
110	6.43109611597321	4.0910834426316	1	1.68934583008737	3.89443892998831	6.65909487529546	4.2166407698194	6.43135550184296	3.87130029248418	1.28646648834391	5.941745888179	6.70872534599015	3.8355991696278	7	6.06461571446304	6.91992569945933	2.81168203346145	1.40075036831056	5.16435616706431	6.16721011599718	2.68080660317743	6.37614672315135	5.98015166458887	6.44013517953717	-1.43790346423164	9.15017555550207	-10.7682934219524	2.24037773855246	-2.33319370615151	-10.2756346871777	-4.33006425407529	7.20500888335286	5.28248998860997	-6.12695341013422	-3.31538393218687	3.31376944685544	-9.00954420803368	-1.36572978718702	1.29867049821554	8.8254256412803	17.15723052098	-1.75630191000541	2.66188351464348	1.76890595493597	-4.66261688572601	-1.91724204799698	-5.36219726821326	4.35696132469138	-6.13517760101557
111	1.12539290966816	5.15112999638195	4.28378959691432	2.79369420407953	4.79303879416668	5.95606421448087	1	3.71140632455424	3.44597613819242	2.14035813103669	4.60288714601853	6.59888759801638	5.61334904596103	5.70023002476679	4.605344340763	3.78893633541899	5.17521600015078	1.85538179042675	5.53718917171989	5.27418468181095	6.95936968774621	2.9943871629709	1	8.04894094779566	8.84160216205932	0.625126910551854	-2.28783296921681	1.37635344616813	-10.189127510447	13.0002847818914	4.98465008040278	3.79065022840179	11.7448951001708	-1.14910498926047	-3.88639614080478	2.21155783306491	-0.784531032711905	0.902460155671589	6.93523514339973	4.39595461982516	7.71513024994743	5.20024183882335	15.6924422408528	5.78215009093552	-8.12254080986651	7.44997470554314	0.695737098406833	4.98580453489303	0.41856945698697
112	6.91890055978083	5.38962104098852	2.53872439575293	1.17916361226816	3.27804707627351	5.22395139580814	6.72135260969524	5.30685601092063	5.04777150404091	1	5.83554665128547	2.55244869500425	6.21424894980948	4.00642349668399	1.68883433770779	5.25182144269392	3.41141997237113	1.6947388569804	6.16910063218589	1	5.00899013863534	3.16020892031838	1.43455828259479	5.9417414011674	7.1962697677034	-3.56579747709067	-8.27756632251859	3.41907346340655	-4.61047809564547	5.91599620006802	9.92735894827821	8.04188961887455	11.0763122407501	-4.60860981098241	-8.84661452291155	1.51693252657838	2.19594332040719	0.0570169720299685	5.03253965863684	2.61321299688232	11.7068462379415	5.62257229195798	18.6504591321841	6.35704693965013	-11.5145187821875	11.7243271247312	5.37331445129629	7.79254522267671	0.303663077492775
113	5.95632799574804	5.80225864023828	2.19825183139504	1	2.39080534348765	5.48287038676291	6.55791398699545	5.72667823869717	4.58794722100819	3.86371204988127	5.97287101612438	2.63909901283313	5.3690601195216	5.7508192700858	2.34888630472779	5.47911877650768	3.78146956874452	6.43496456780271	6.21905531003998	3.25510378060953	5.17570022295783	1.42463362732691	2.88512948947121	6.31149662600593	8.52713189366264	-4.12373056872297	-6.93538009885629	4.14247869293122	-5.31979190161702	5.67853513815013	9.75921737602197	7.47420454056294	11.1305188781377	-4.33973551523736	-9.8811079025396	1.55326386206154	1.08387845856205	-0.0340335358156432	3.93384863418926	4.08755108472227	11.2641528952804	6.17516330062353	19.1376923716245	7.33725486351844	-13.8952140074483	9.7994127272029	5.17269636679219	7.22083906020804	1.3338719204325
114	2.85768078758461	4.1692657726055	2.18382629728598	2.82696639162463	2.28071470777032	5.93823330617752	2.31261750324814	7	2.83612962888492	2.64871781887942	6.76178232710974	7	6.03137263895201	4.54785377783161	2.96065582910572	5.94916207288549	3.58385124080884	3.26232554172672	3.91730854679872	4.72215492221298	6.17249438614803	4.86195263856413	7	7.869935369803	8.44518491232239	3.2587205755856	-3.54628741240927	-0.610954659995027	-10.6214187778942	13.9421039766604	8.16027333932343	3.58912261929352	10.2559514905485	-0.190568598058898	-2.77116105680297	3.43123708879403	-0.0995749424979622	-0.184009867255529	5.6998980043469	4.11475852830958	8.07788506769161	5.48799881590462	15.6841770839872	4.15343609579107	-6.57253987170286	1.44550160649435	7.49234882379347	-0.461400242430004	-8.03021593783175
115	7	5.37935125139083	7	3.36207568874265	4.82007461493985	3.24579132804229	2.26822898576125	5.35474484886975	3.71823927117676	2.26746363554361	2.0211083188302	1	6.84567057209737	6.95500886589969	4.67564522078414	5.72172910544002	6.36420976933296	2.04460478347672	4.0123132518369	4.29743335328295	5.44598174904143	1	1	4.32272246637514	-3.34380566200123	9.11017634008165	-8.98301949136267	-0.0832864105254235	-2.2238504979342	-9.75520146947412	-2.24579406121972	3.1710933273378	2.21802984230251	-5.47251461623879	-2.70665993687856	2.53370126728469	-13.2192512903792	-0.246558051023653	5.48306832176372	7.97183182117658	21.3281445355477	4.22427432226001	1.46092425237284	2.96433975309098	-9.99167857382839	12.671535593435	-5.02394588090158	3.9866428745093	-3.51684026411035
116	6.56578095011417	5.50662631437693	2.05962734560582	6.27121849381376	3.08161748785181	5.72176360967073	2.68384918526508	7	3.24916904736846	2.94692637704093	2.59261521041192	4.64912793564731	5.77608107879304	5.49958466059886	2.88602977749162	4.31011431402398	5.50773331219077	4.61814204129846	1.86141411079217	6.22543432738122	5.8462473389237	1.8260046799056	7	12.5582768745871	5.80143442519271	-3.48886327319275	-9.99499899161068	4.98677481342349	-8.46447046817398	6.85734243795849	9.1286215029618	3.6694082687196	8.14238565845339	-6.05196201547192	-7.39933681203053	5.03451233576623	-3.72931587029019	5.50374109737491	6.20936362715327	3.56540017791921	11.3401426587174	8.29825877141419	16.9365861198571	5.49024153883275	-17.4034023406825	10.7426689197773	5.38396943081707	0.80473730325942	-17.489873883675
117	6.2590670551463	3.48880411099986	1	1.01569800309059	1.49851383095295	1	6.44663693819365	6.36184266409847	6.09374445728122	2.30210937276785	2.08123936824612	3.07338591377727	6.93582652820125	2.09616787390804	1	7	7	5.34705869400375	5.52558848109633	5.04805944151503	3.89678282181656	4.20865728221231	3.97262173276318	8.44252894383888	11.5023266798826	-1.50636325968376	-13.0752261068197	5.05741706470963	-1.20097717871727	7.97590624938817	7.18262384922	6.33787973631994	8.79219096669559	-6.9211439529217	-4.22515427576689	3.02536957378473	-0.0353493181812934	-1.62560677307591	3.76045026983249	3.80252931907645	12.7118601640243	10.6075501041481	20.9791227198474	1.88375133931785	-10.3419160067611	6.63941421812239	8.58392456760012	6.16672708424454	-7.45248842534158
118	4.64431308964339	7	3.51098676938033	2.94191324855868	1.82622225455904	1.08574272906825	3.54891441220421	7	5.8742826696922	2.34989936450322	3.76954358466295	6.00659424671346	1.13019094289691	3.29426584162999	3.61832949934299	2.40078552859423	5.32144270509881	3.046697765087	3.23958564060437	2.98087846861017	5.89185449095405	1.23951700495638	4.92100091344989	4.30613739935205	-0.58843173777993	9.91990468850921	-9.8239706470906	0.32059521864156	0.142143376405581	-10.1309161165104	-7.74153015938875	3.78810692913246	1.7058136263864	-3.43253285910773	-0.66132531750713	6.86483257949543	-8.18194022329632	0.794318164885451	4.96973458636434	6.14990943116181	22.1794342795476	2.76285735442991	1.33947283002368	3.65775509698866	-5.5254215261041	11.1400270558755	2.78278559184925	1.98143405344533	0.555650357360961
119	2.623638594168	4.79460202879542	3.62007531827299	2.09693183836168	2.1577783215528	5.70440702215832	1.85934092343923	6.23920595075103	3.59167362731886	1.68107679385867	5.63574434407025	2.7417357668317	5.19527739927549	4.75424814444331	3.03843875204915	6.59197756359748	4.68699396263109	1.00543273973872	5.35439914350792	6.55725132509001	1.76130271275486	5.35356445198341	4.72440106397969	9.10285577373207	10.8092871977515	-3.16291158542473	-5.85462870418129	0.507513300438098	-4.2974012457663	8.46095355527393	4.21530187212813	4.55737641401042	8.47202308483325	-3.84684216546663	-4.44100445157989	1.95348358419732	0.751912077857926	-4.09089159970739	2.23859009813279	0.980151645686524	11.1170562517844	10.0090970861453	21.7625165071011	3.02068026516546	-10.2381443348192	0.275797890803593	-1.72078502866784	6.17035330545347	-7.49761827726475
120	6.16345990955922	6.07203834836772	1.74612782075003	1	2.65026492805866	6.1553059044682	6.34916924510172	6.76812711842842	5.75114874719388	1	7	2.87361659495882	4.88327186309771	4.1234783498621	2.35161211460377	4.73066164561681	6.04815438162954	1.61320076432861	6.17803663232039	1.66884362310404	6.01914488064033	3.15368876626309	1.13467719813927	5.64895357932739	7.41169457267583	-3.01508220139147	-7.37060042528387	4.6467353092576	-6.86828073902806	6.16526719973583	9.23603198849968	8.47932807043777	10.55079641552	-3.75737387059278	-8.98540403825994	1.0410086073314	1.06428777296683	0.221358356701792	3.98242687498843	2.75688187455975	10.9318795576487	5.9924551793501	19.1629295142462	7.25857464966291	-13.119182476325	11.0824771137746	5.6015521257487	7.14624280782512	4.16624385528398
121	4.74456508594308	3.77096238880065	2.00389052818214	1.16618680590225	3.8269783181383	4.51346392516628	2.07758942674317	4.33194058620824	3.54885423997374	2.38725587020299	6.47406829703644	6.92635712139982	7	6.7913063946692	4.03937309161023	2.86867237686797	4.30690134427747	1.30316884167854	5.71110291617589	4.01947855147692	4.8279849677373	4.28310793844577	6.36135072977968	7.57334542599923	7.72034489242139	1.32934169829604	-2.61839507480674	-2.3395537924304	-5.65592260895171	12.1401723410436	8.02966293255416	3.36623377526144	9.0665789473515	-1.86815888761163	-6.56409401915534	5.50506958981197	-1.41167326226261	1.10846507216737	2.62620791273125	5.00264309278418	8.73371985550116	7.3865347282132	14.6437106580462	3.53210236214017	-11.9488646482244	12.1741096305176	-1.02081437433893	3.64343442061074	0.638200014609489
122	2.72920696293248	4.5689065548885	4.35398167492199	2.51903507832419	4.34420513600361	5.30253648690354	2.45097586216132	4.24771906426135	2.83238507167641	6.20390577392121	4.95087674268428	5.74686188877594	6.11750813289347	6.64913380691712	4.42373803069577	1.16616710598309	4.18410561659625	1.4565403320853	5.07177365136522	6.73978307498259	7	4.05260209613013	1.58194258918355	7.73792741281305	7.94269928430194	1.8761918068931	-2.78393241688985	2.14163693803247	-11.2588682714854	12.7590054362984	4.67044706633535	3.99604752306184	10.3769136707446	-1.71925838211812	-4.55855997757099	1.69870591137901	-0.740864036345501	0.834097296489703	8.12044825042062	4.04226683443171	7.70347411239738	4.98386385671541	15.8844174839105	6.28888132147892	-7.13290231387313	2.87597053883058	5.12577200470702	2.74304663492363	-4.27789156653962
123	5.83160695183688	3.3838949437498	1.39835808923715	1.13829267146857	1.71576897170004	2.39857535171907	4.64785240411139	3.75558277484623	7	1.71597261648864	3.14607641618202	2.94516237510986	6.64703042942865	1.2964874060724	1.31927088553772	6.77796310355816	6.60304339728871	6.81815095702533	5.10662826205409	4.73859687497277	4.74522772775838	5.10241507848816	6.5285620634408	8.43503640941862	10.7378587146274	-3.19427200985116	-12.7573351395067	4.36494778437356	-1.36493802530736	7.78879962194576	7.25408852895823	5.49677353236993	9.0757880407283	-7.28095511085933	-5.16702849545708	2.37945172786801	-1.36507612347515	-2.09036809586407	3.86954733317719	5.20500137966747	11.4778102074235	10.6508426067702	20.8814955899507	2.06330550860507	-11.4764966340385	7.51313094917156	8.64994140162731	6.50260335229355	-8.81674270867653
124	6.20285487702428	4.1250934685612	1.94826176680262	3.79120512234782	6.29745847340983	6.33221314634173	1.225041125079	3.48927027534417	6.5371206141848	1.35630229188256	6.6374386216212	3.78949753766737	3.83210358764123	4.5785326471242	6.86008377077087	3.4309541130254	6.36207734507398	4.76949131167677	6.02895337435739	2.84438800791712	3.43549159790493	5.21949854623934	7	5.4513795115041	-2.14156359207332	8.59815650901464	-11.3331989416028	2.73266506018536	-0.655160895714949	-8.64032297012196	-5.72836353498088	7.10003498634636	4.75503662015983	-7.63165699854392	-5.64262907377184	0.719252138426795	-9.90723524652362	-1.06662621571953	3.79767535916574	9.44790760252867	18.8950524362682	-2.06021340342462	1.97353518081458	5.08091455371535	-14.7070540225649	12.9211172938686	-3.30359473952968	1.44650632307821	-4.12582197370227
125	4.0377504392183	4.78448556597022	1.57943423499856	1.5048856363833	1	5.36800623201574	3.93724723849129	2.81406474175292	3.96128262235868	1.91953825609906	5.62502395524868	6.82140219588216	5.05123189930918	5.44621222071833	3.63719076206454	7	5.29254905801431	1.95809178953527	7	6.81991992620311	3.71728222641363	3.10106923985639	3.7478300670005	5.34507237684359	7.56765894485974	2.11654581656328	-11.0390557908677	4.58988692315356	-2.39510666342733	10.8121769642616	7.77123921723994	1.8271567884131	6.590329021662	-7.65547268529317	-4.03062897419711	4.49662166807546	-2.71583001160615	0.937095267812447	5.24201648998914	5.74855813854065	8.00183631339005	9.06784159845044	18.4931744990535	1.81293944286818	-9.16687215134131	15.4409530970607	3.58154896663462	4.22964999603177	8.78608482084453
126	2.4720207545245	2.79132077773721	2.24555801955349	4.54334247487004	3.30861510112036	7	1	2.34232630658101	6.34915496126547	2.09258777212868	4.42302578091418	2.80658949346658	6.45572427338622	5.13785949547948	1.70010179754429	4.68517762633005	5.96930757520454	1	5.44357000710307	4.8960180386364	3.27839790481573	4.26415363245398	5.64810484405166	7.44154489810635	7.22878929313412	4.22843168970424	-3.14129512478132	1.52152165869403	-7.36796398990252	12.9645750632609	7.76116424939714	2.32977045969591	10.7677031729035	-1.63772062909435	-7.38122919870562	4.0417524318032	-4.88398844176726	3.39226688466092	6.08529148792783	2.6603990101547	9.41990412559429	7.13236491583018	14.424529773023	5.00624835026832	-11.6815362004465	12.8696980140333	-3.13200361112199	2.48951780852009	-3.76795368273767
127	5.32635371065316	3.03895882477482	1.03721901644332	5.80693370437891	2.93168293981818	5.32415509997583	5.24791530210498	6.11063971949485	2.35452371271696	6.89409740551714	1.87216081235451	6.14032917317966	6.13561192559225	5.42080645508267	3.02232110793847	3.11328544547063	6.38179730833867	4.79497795145379	3.56474263289081	6.88769961565701	6.71278039954212	4.20755780337727	6.12061570884252	10.7475169071285	7.65022919632983	-3.88484206795177	-9.24260791013915	2.53854671256734	-5.854087581706	9.47434676379324	5.92175170035056	6.2347175615304	7.703556138672	-5.68673018352497	-8.90751590041361	3.17109120715604	-3.82976993532991	3.1287879619591	5.66349281895318	4.88243711913772	11.4562192146711	7.96906103134871	16.9724308822458	5.92701550493611	-6.39193560881453	7.66465976522833	11.371583504715	4.96582095322557	-6.50262800908451
128	7	2.39200844510765	1	2.29539209080216	2.71744366730092	5.87613837993071	1.13488693721548	5.95194929402156	6.15752831279917	1.35609677533942	7	7	3.85782717023576	4.63790024967239	3.36449178529874	6.54711686802107	7	2.44737210368377	2.27347230370875	2.20341197035704	4.70838479728036	1.2633195573237	4.24715687036278	7.47181467871668	9.65855584214284	0.311120761023722	-1.93691585872399	1.05616320482131	-9.78844340993756	11.020804918253	11.3175786818072	5.55493745938722	10.4447696718811	-6.36902272639343	-6.54268253846469	5.69768091029379	-2.11281333058096	0.21072418520819	2.18592043601542	4.25856049722971	7.75849201118154	5.03050497817178	15.2128022327105	2.49807248236838	-11.0300743007519	2.71563280272243	0.806593930778887	4.5407292109616	-6.36599201539872
129	1.53549609033137	4.08116128305977	3.83347739915011	1.1838148976242	2.23150565998385	4.70395413480347	3.6185973031252	6.9216999544361	5.75653585842012	1.46556785600674	3.77468402587246	5.84345818931242	6.84054191343218	4.09834654150269	4.05589377737694	2.07796962936736	6.76975714271556	2.30966557201282	4.0378486927618	6.33960039605655	5.46365194557705	3.24090486855012	4.61549766123221	8.22146228401987	8.61807504667004	2.07500304615457	-3.05704046032025	1.20647064938021	-10.0061190507527	12.9574683429284	10.2913724625285	3.75871594108574	9.97452483997245	-1.7715693855477	-3.32278910507429	2.95639472300262	-0.907965346625369	-0.469117058298572	5.79079638420539	4.29165134146302	7.67413390083571	4.44673882113366	15.0125936559775	2.69858277287698	-10.8224566134685	-0.612633568783464	4.23610527360074	-0.0284239656933286	5.73088166763618
130	4.07845244978065	5.51284498377638	3.35133640544434	2.57628023955056	4.70450095022132	4.61324543508069	3.30460393150529	2.90460450424764	1.21860486731079	5.85948909262633	6.28532071821012	6.99704860769302	6.80104033523613	4.55523589480135	1.69066225798871	6.31075052354174	4.18155983039322	2.85649486769913	5.66144610554116	3.64636584965145	5.78002830259724	1.62971250235426	5.23382202664045	7.52860512753259	6.48963864837264	-2.4992679852292	-3.7866688966587	3.94939324919794	-1.33823444256665	8.86485132116595	2.20403140424812	5.20236244974003	6.00834019507176	-3.34067697756723	-7.61593154708604	1.15129816889591	0.227596898893794	-0.246537753217423	4.86878917580132	-2.17856561546364	14.2600249390912	9.10482500691858	22.7239877430072	5.82391017618057	-4.52928303422509	15.1273886344512	0.975768564593253	3.65875188696195	-5.92105608902218
131	4.53933687940376	5.25054570426531	1.14754819484707	1.42377462961103	4.45810302052968	5.90230667447668	3.10055587397702	3.11082641764582	2.98161829336079	4.68639632584424	5.16447359975893	4.38077616654811	4.6904964798834	2.66677933028885	2.97753321138583	7	4.489201161793	2.44344545759872	2.16535077768576	6.52647857749912	4.75158643950772	5.25933573209071	3.16618024768947	5.93069681561741	-0.758116577749285	7.71584826259295	-12.073295548024	2.34958086503294	-3.34087277865721	-7.88702815707711	-3.67953756669911	6.04914871288883	5.87297409631261	-7.19874893897341	-4.42918263307246	3.88481582097343	-7.80169290260119	-1.61569660453171	2.16170811501606	8.82398915936696	15.8722345353563	-3.77375939744649	2.30984066622474	7.26279824152155	-10.6514229869515	9.54089118841089	-2.6392988320741	4.99381604200163	-5.05760039980909
132	4.23939013534866	4.26147828524341	3.60671513523451	5.11809366694545	7	6.8903657827588	1	7	3.5949813709202	2.44164116671508	6.00981165737198	4.54057386407221	7	5.95183524712119	3.7638603230497	5.89101957201731	7	5.99198509789976	5.12039227433037	1.88117743826317	4.21598273063397	2.28560898143969	5.04565231683682	5.41570763598968	10.3965309028583	6.85325938843524	-9.83129954721995	0.657931362070868	-7.06299316546179	10.0411746856186	1.69250131212895	3.17417172307596	9.84924106125673	-7.82719638572887	-5.42764983162117	4.9564441962744	-1.74218773958866	-2.12731941577762	1.43687241985065	-0.418057390140732	3.7451447500085	8.15166111966923	21.0408259190052	3.3201181943529	-13.9522450495285	13.5994870167079	1.84089603093893	3.30218851563961	-3.2891907196264
133	5.45008578583876	5.72295815132641	4.50995019149598	4.16946979949762	3.70762190565945	1.41351777556963	5.16355085340231	2.57436340561856	2.17211094496332	1.09287435410542	7	6.46565831164028	4.25492011769458	6.8698554323938	2.46820228583732	5.66756142536991	4.17278183469785	1.59015812489461	1	7	4.88446894819216	3.132368644477	1.86466691518476	5.1719935694787	-3.02469268734133	9.38712056518259	-10.30202451892	1.03006120278477	-0.605963430382261	-8.89930287704503	-6.06264545928102	3.81589091927263	0.823393623551858	-5.75565899536802	-1.94473818284562	4.22297169064401	-7.96580912777379	0.153597748191797	2.33789281360499	8.40986288781802	21.0209524419443	0.431352463339875	1.08438814977072	3.99667227384568	-11.8771872316979	9.49378527790242	0.231115087663519	5.48943293761164	2.80300690548734
134	4.47405699771366	3.7585481999671	4.3965878154628	4.25638794594193	6.65482174700562	6.37076361748335	1	6.86469846273889	3.18938122467061	4.3556950224079	5.35992104503666	5.41351776046761	6.53171934575376	3.25422273991048	4.10004422146396	5.39180383775672	5.66428438850017	7	5.85914077947511	3.5720967039344	6.25288471528889	2.18696963012982	4.63522494594075	4.27595858838355	10.1108677954895	4.77881531280025	-10.0414165069341	1.59190336022005	-6.95351947148702	11.4353364103444	1.02439940486088	3.87696678367396	8.7178964316686	-7.89104701225663	-5.23825745991708	4.32173451877195	-1.14708545284149	-2.24631407492257	0.469768533100156	0.872186816465458	4.32954860984364	7.69323487306111	20.534649719554	2.92018012583757	-13.4872559580279	13.785363601818	2.67178751966449	2.10705918658013	-5.56637784621041
135	5.94118387119435	7	3.3711778233147	1	4.18079659503263	2.59443949475106	6.28371300521563	4.93595009862246	3.77183327522967	3.39294801383583	4.51451583961275	1	5.81637723776694	5.4880657809017	1.73442749797802	2.66482681664313	7	1	6.37072086850786	1.69545338766947	6.41797380640954	2.27176284499768	3.65315756685918	6.30486710136852	10.7201803409797	-3.58106927023494	-8.63085758152038	2.61706307574573	-6.55445541156448	8.74007437112468	11.0997836119612	6.7991841646965	11.0705614420119	-4.30732039494506	-7.44221520099587	-0.57110626043754	0.61929453292257	0.595305344535733	6.30951240667032	3.29594509860924	13.0111752713444	4.75450499493812	17.2443209860352	6.57537068527322	-11.0814349967507	12.6532011050786	4.436759935433	6.84091779776719	-5.88696617853022
136	3.68189426335717	2.72727681695105	2.97179510346469	1	1.74151111219518	7	2.11391449638945	6.49418506133115	3.52082393636306	2.05199805002282	7	1	6.02678783364842	4.42486960521132	3.67508641605961	6.83472153651495	4.48851841846102	1.11870853543555	5.2174238058874	2.66205636135057	5.19176233894622	4.65856819291166	3.10548189612527	9.43195384392362	11.2733737063292	-3.160360086461	-6.02913171614855	1.48969471764078	-5.25231294019053	6.82309185855783	3.70447523832218	5.38515769007333	7.8729668197302	-3.00007811920991	-3.51978988638455	0.632654108798413	-0.132243136975359	-3.60753504426137	2.94105304465451	1.51990371186311	12.1219480037776	9.70369769327027	21.4076319077538	5.25715447882681	-10.2848367784635	1.35069854583587	-3.43642311820222	5.85587949049908	2.00012262800706
137	5.70967303866046	2.63664090170165	2.41838938172279	5.48661559037596	2.13334581110702	6.16030369007639	1.95810525211755	4.52118503700599	1.58029987035748	5.94044303439865	3.4272069662426	7	2.81599870942357	2.30909261846055	3.644047025821	2.66540595987444	4.7156141775017	1.20440775569182	3.41541244759854	7	7	3.42668726567915	3.2610685294271	11.3121327547674	6.40377324580624	-5.85682853792856	-10.0799613190468	3.86024759809286	-5.70901305969329	10.1578724193944	7.0691177424885	3.93520103833996	9.40009923502077	-5.19206855561656	-8.80262992953747	5.78989635014973	-1.6145551775187	2.38428211343664	5.51433979865342	4.71101893805289	11.8557548486226	8.68711285561586	17.6176406400872	4.68949206783429	-11.7907662690068	6.18905668018209	9.7670677780204	2.40461535805176	-0.0594100407730813
138	2.78402257290245	1.35394381128552	5.12870958978931	2.01596360532157	6.27526879221543	1.28720613342056	6.29439215465768	5.5003587641425	5.3162869195562	1	3.97425096333311	4.17963357806492	5.49267393123281	5.82015719529754	1.76068925958707	1.15535957158031	7	4.29587241079583	7	3.54913430245211	3.56982275081827	4.505199819774	2.54171274017678	6.88134184610813	6.58648277123513	4.78904873995519	-8.44255606106728	-0.397759405065047	-8.38592110052722	6.50940108875393	0.525556597337028	4.70263243936194	9.26532140561328	-5.66511231955166	-3.71466293351587	1.84155063999335	-1.83918080899996	-3.03588865211662	0.198591724194812	4.01227862501348	3.12744701281954	6.99385185828069	19.9738208930645	-0.398055159749868	-14.8681408147888	10.2621259488194	5.69687936324306	7.57342844573446	2.23430287855852
139	4.75143284959968	3.87498795466509	1.46069876858929	5.77238613585227	2.90265292234681	6.02515462133007	1.92664209513709	3.80937411977233	2.17505191487928	3.51471116686179	6.11181620527824	1.33145031145963	5.57189371272729	3.39414965592375	1.28422960958328	3.89054067145519	4.22453708848411	1	3.96861152776282	7	6.62576402760897	2.00146679976896	5.56904760355839	11.3031868895122	6.77882662694074	-3.12249729387743	-8.68729831544472	4.66120207031062	-5.64782294106119	8.31434184630069	5.9742548766172	3.81023552441141	8.69198266381716	-6.34246759953212	-8.1441529733808	6.31038561697604	-1.01644156495579	1.91418034792919	5.47335400898566	5.39832168557689	11.058426429066	8.16123881560227	17.7113104596351	5.33704703663394	-9.35373584615999	1.38815475908849	-2.0130499347146	2.50982972876655	-17.1780649017287
140	4.68038438533573	5.50613020093807	1.78083948977258	1.91781199521777	1.19410249162094	4.87172844641838	4.11390877789132	1.34448426597902	3.27915630208758	1	4.98489713249765	6.44195488407044	4.17719681437137	2.67320591353862	3.31382944090025	6.54640075802503	1.21246617175141	2.0487121355985	7	6.53658967014971	5.14098950675503	2.75327630968877	6.68755802808494	5.7733736077328	8.09012015310018	3.71053761634604	-9.81577935161276	5.15874382229304	-3.19271704298678	10.9338241642885	8.42597343326718	2.33921230162324	6.62403528231524	-9.28762443181839	-4.17683874336737	5.6168810539015	-2.58514192242116	1.70896707245258	4.77163388356768	4.20519262077222	7.7932204424929	9.20234462933025	18.2426704635582	2.86097005044992	-8.32477961153313	14.2329877485211	-3.38941476138637	4.14613275322115	-3.73669631242223
141	6.44363549331583	1.63311185763795	4.81318421921229	1.20170214616399	1.52580663731484	5.28276561272103	1.79560717486014	1.29729550325544	5.67678082357414	1	6.12161158620293	6.39308110910454	5.11360350787424	5.59654415267588	1.45380631022203	2.06706788191531	6.27289446034426	3.38636627802405	6.88961341845606	4.92246595464043	3.84247325592132	4.58881412525837	3.48756834340977	4.21703342580872	0.23131569310788	2.38421984508655	-5.12671233247352	4.40859053084233	-2.439387737727	12.485290800509	5.89735569065431	7.59167284472677	8.94166662381435	-8.62854127711971	-8.13665626568976	1.79252487868577	-1.65068021050139	-1.27145310397795	5.71839829006497	3.19888565735943	10.9728519787817	4.32078415241168	12.6248363930934	6.56104056557064	-11.1316228783392	4.40713523847671	3.25153142392198	3.21214639954115	1.45332966118321
142	6.51714990588222	1	5.23213498777195	1.99474183994848	1.98875441482638	5.23573005353799	2.3559996718117	2.71404022391171	1	3.05550874075619	6.82608489617899	3.48463880046116	6.19816807828088	3.45284613211117	2.59039491122704	1.19576520303399	5.84161551656352	3.10510169886663	4.18034592573875	4.1505901422339	5.27170438350484	1	4.16495533851352	4.73638023973654	0.788498314797467	2.72638040356163	-6.15030492469357	1.34775882777068	0.331978622932889	11.5711397536497	6.27689867998986	9.41519007515516	7.39426938204274	-6.70352237456856	-9.41223211581681	1.88009022455133	-5.78234567162542	-2.13779527999482	7.25823235613991	3.0664952965343	7.298644714494	6.80388806729045	12.7205558040731	6.71663514611451	-12.7728730336245	11.9627865208961	3.34002072549899	6.04186650382596	-2.12247726670395
143	5.41349561234445	3.08070892118772	4.50886460417209	1.24438450261653	2.24355733882182	5.21774313304435	5.55806169801059	4.21123774869999	4.14450902950933	4.10879946756647	5.96796015104897	5.57322777162219	4.14288117185304	5.72689042969384	2.13858347015979	2.97345434319802	4.53389264120106	1.20847587166365	7	4.52392543484742	2.42196171394613	4.02844869144627	6.59106756566552	11.1462623837744	12.5059364498347	-2.43180373541099	-9.55498291042159	6.90210848655648	-7.93861555732389	7.3204145646236	6.08696602086599	2.53592313192808	5.83183209866563	-7.35823715657223	-4.41428167335953	4.61503601633146	-1.88881184410118	2.22034648728267	6.23460835265001	3.513876734802	9.99257160667434	12.1741566735856	19.92070567003	3.34569783431261	-9.25245936235818	5.31170454136603	4.21650329948771	3.55258980129492	1.7149198956761
144	7	5.04633258258639	2.73375092526995	2.09951682848171	4.32035190477179	2.79659490846068	6.70012436267057	7	6.56839117044344	1.97486080468984	3.91045050728737	2.59194149237816	6.37483527684811	4.7855516337512	2.90728876060686	4.43241318881145	7	7	6.19701557746967	1.23058821540456	1.938972688996	2.12081044285715	2.93851710719323	7.16606910868308	9.21868645343026	-5.21020712477676	-9.38326693353356	2.14657685752461	-4.00656192390558	9.36348855706448	7.53010871113063	6.7370382866901	11.1187361216622	-4.01613000395618	-7.62999622034083	0.0302839804770489	0.228760371502401	1.27591250043501	4.34865180418629	3.12149761145443	13.4467777409223	5.47624179089851	16.8131651086958	1.1415389603558	-12.9309441813763	13.3521800192245	4.32293469210359	6.53041331675083	8.06789298528774
145	5.88439662680325	2.64005115910279	2.37649221799353	1.86189712698074	2.10812256938823	6.81597001917738	2.54060942479067	4.09726491512807	5.03749419424783	4.58149554189112	4.5371530757937	6.57476759302359	7	6.53624514714989	5.76743918455716	6.71268557828347	2.42765131578888	2.8763513633145	4.33104803372226	6.03470220609079	7	6.30061249000127	4.43706128249846	8.89774401152343	7.35279153113675	-3.36551266766712	-8.86377402662691	4.61876817890037	-5.77531325580974	9.64997485010002	8.13115100803745	4.81689800432771	7.62054068480738	-9.52387372277927	-6.05986011414393	3.78735764932943	-2.24374168401287	-2.37356893947106	4.43739526010373	0.462271255404656	7.28144437811724	5.96769412571399	17.1479194517544	4.58159092392508	-8.70792874532396	-0.632598988889596	7.60084112086505	0.97350673487453	1.20661401602415
146	5.85541418339009	1.19477603364318	4.98239771401989	3.33634595959981	1.57878761017977	3.96784513848991	2.68741657301701	3.05622063152845	1.13229028198014	2.75989293595822	4.71831178947345	5.51257858292537	7	5.67395493345754	3.77534635076677	2.41822406263042	4.69987425315813	3.66273307602768	6.38286274638105	5.04905004405626	4.59780380966432	3.93856928054391	4.1810061269911	5.2048451093574	1.68410554913582	3.41222847308864	-6.85202675763956	3.57495573963936	-0.443595373030866	11.4585634872355	7.4406015904572	9.84103590959628	8.22225429822166	-8.74706633867072	-9.84765164228638	3.71988535628257	-5.17344402767673	-1.54824785984064	6.21551470150704	3.77419886134908	7.34908677069654	6.38582258512542	14.2386983576864	0.638649472543953	-10.6007443863553	5.58484286754973	5.31452376115774	-0.0449970569023881	1.11597160912232
147	4.51732164800324	4.32277738777977	2.41152693964122	5.67649447518304	2.52797302752153	4.71941147751991	2.17530598111536	5.48658225687996	4.05957586172098	3.57697821447872	5.43237771653928	5.90746935859815	6.6019775146674	6.23633814620334	1.5661025703405	5.1139390936029	6.08468269509768	2.30248147059737	1.45218103566434	4.27003125524248	5.59686437637607	1	6.45779601402355	11.9106173325778	5.8791952524463	-4.87939192007855	-10.2780789055078	3.81368719263667	-7.91051559987496	8.09899202276864	10.8257472953085	5.95243479392021	5.7668124675995	-6.06721077196722	-7.03852903102723	2.55485770615828	-2.44295241909787	3.80821995606186	6.5141920130884	5.45843637224449	10.2367470666501	8.72310782211604	15.6459790741147	3.48860506716166	-16.5507716297781	10.3334305990977	-3.0565231979984	3.00170010133121	-4.49470437167118
148	7	5.50248386392614	3.67313484001217	2.75880097039827	4.01056850709666	2.85041455541207	1.77011241371968	4.30755182059089	3.40418863151612	1.16904857209135	6.75646743020028	6.89061487210645	6.21421393260366	7	2.96126917462167	5.27212299589205	5.80909892426242	5.39244493621513	2.68308219504848	3.46276123137694	6.49809921885676	6.67765253692825	1.69463858240463	6.67440878254748	-3.35925611841231	11.1527774471128	-11.0713887281073	0.961028961310265	-0.76454901797289	-8.22183507805993	-7.25540821610665	7.4280836261886	0.395096308802964	-5.48013445561451	-3.88139290845424	2.92353494268139	-7.43796632367655	0.8656598679031	3.06635194292574	8.63854337361972	20.5552978688164	2.5884528811699	-1.7216240239248	-0.360796890356453	-10.2054277635597	14.3048868147765	7.15611698392468	5.68193517082138	2.80294019173537
149	5.64073858912918	4.12059166203848	2.2471264398408	6.51404341212826	1.85015713034304	5.50642628325151	3.40189496805399	5.72947887654018	3.72350461115982	3.013810245305	4.35566066540966	5.2896367927234	5.16148760744179	6.42378283426982	2.88238157957286	2.43423893981147	5.00304434320001	4.27613987019713	2.56944826668135	6.13699646294183	6.30271370994072	1.93306950714191	6.80964723259895	12.5673162240231	6.96100940662177	-3.43761074936009	-8.7263281943456	6.79106932848013	-8.20774060029086	6.72079725541834	7.70107805996965	4.34620319091745	7.3872872977832	-6.53898648761082	-7.28430354586965	4.92940584062277	-3.43861905975971	5.10265080490041	7.28978210484739	2.57435811592053	11.4856352870316	9.23159653642498	16.3513898583219	2.75169659197226	-11.6844210480279	9.49634217155424	-5.58888355930049	0.947707752864107	-17.8912953464831
150	6.12306284156046	1.74920866227709	5.37622365572755	2.51790262387182	1.16490743168494	4.89474637970134	3.95756117659516	2.1159931268189	1	3.18576883531676	6.72894669942197	4.08996806985025	6.5555188830386	2.78602496823371	1.98476792307726	1.96059349873088	6.18779443351065	2.41191137292196	4.79510186096218	7	6.11343853560284	3.75358610487982	3.75244671391837	4.60039269405355	1.59023990941054	2.94397904577716	-6.06588341821377	1.93322791462304	0.204629241882739	11.7177549873769	6.72009479942141	8.90917836267995	7.73204264499985	-8.02098154926243	-9.327118650287	1.61808421378629	-5.37414128151411	-1.53982284290437	7.1903168903539	3.43906124145127	6.80946319417868	5.77847305094675	13.9654840261431	5.16372364124483	-11.6627243632588	11.546591951682	3.18908192172324	5.82372864585485	-12.3803907515068
151	6.63247411516758	1.31191869411954	1	2.21225812973488	1.86274149565078	6.31791470496397	1.14296701008693	2.15805030668609	6.93803334029583	1.21131054415634	6.21229865593579	1.68802768948676	5.24198622060029	3.73192975818163	3.5923062757498	7	5.62501478683643	7	2.11741042836146	5.53369982041012	5.1604729558073	1.22175878330939	5.13940145435391	8.97817774831478	8.03803983871004	-1.36936174398558	-9.10167961871854	7.7840815866086	-9.7729580637354	11.4301938302847	8.5428458844812	3.01174322636308	4.33131133976514	-4.09433176302179	-10.7214392534631	5.5299021386512	-0.0232527774511239	3.51931976301345	6.492341741583	5.21254959264362	12.2127985492914	11.3734729262918	17.482864952816	4.57971570568708	-15.6114331652593	6.98092303887797	-3.81771591654733	0.081040798333298	-8.30398134016229
152	4.12268453759538	5.71086537393469	5.53491917148627	1.72058462588367	4.28638419995737	6.28708941423639	1.37450434546072	5.59227032396901	1	4.8983512603702	6.86881394436377	2.92128362654045	5.63743433043096	6.09008972198213	3.7345731219365	2.74579383005959	4.17842672599542	1	1.91126885874955	5.91111739032739	6.50673315744018	2.18692631849715	4.85992595018888	8.72217588499368	8.49758025889954	-1.42360443468518	-2.27796765103987	3.55410874761369	-3.86686372725677	8.18972491625032	0.226745331105037	5.8604452701856	8.19731758303245	-4.5781244444942	-9.89727960551227	0.204969180140132	0.558015194076526	0.459630295361423	5.54611009180207	-0.614318722319841	13.5351852748532	7.55721847424883	20.3234746398576	5.60551273903026	-11.6378076792669	11.6691474200941	-2.22572407879138	3.09132330332615	-3.12565043070151
153	6.04518578204314	2.90973677917237	4.08005244752012	1	2.71073822478513	4.29442898784545	6.75970735828406	4.35941313255042	4.00972086248981	1.5575949408414	6.55201740539987	5.93369804477451	4.14289380687919	5.49884482564815	1.2577013723175	3.67834496645234	4.56444226038409	1.24106381312386	7	4.1347226652661	1.65372004446878	2.54366154142486	1.75971174108623	10.9987598893744	12.1259553132191	-2.49551258946155	-10.4874528493346	5.50826510478016	-8.02794090653664	8.19575422495018	5.7833914789288	2.48570693636786	6.3990718598729	-7.03258793225451	-4.87316831831869	4.85751823038317	-2.61539445521292	2.96586403020939	6.23001053177341	2.49275569379424	10.6918102030628	11.481622900461	20.0862392485423	3.12813717499881	-9.6104642007239	6.54065994955669	5.27918832449105	5.17702155961451	0.0800209813055926
154	4.4333163865408	5.16065255491422	1.99152841190194	1	4.55521876478374	6.34005151573563	3.85337098286337	2.92001356370099	1.11599018730359	4.53006274789102	4.58263792655708	3.48355377913945	5.69954148049767	2.80026677221185	3.82059325469675	6.6943297365636	4.53930029848901	3.46839615187462	2.56397494770163	6.19326109786994	4.72534786969448	4.39066365984371	2.92231011515845	6.12548214540899	-1.30808706275539	8.30487946432715	-10.538758638402	2.91586614403885	-2.92034768601954	-8.9004658094742	-3.52902549850757	6.35897325840886	4.64223641931284	-6.74916447405122	-3.19698200217938	4.47432761276669	-8.88104667875488	-1.6489112307114	2.77830905706319	8.53463362229928	15.7173807376746	-4.20590880632772	1.62321688354118	6.54816678561781	-11.4965532236798	7.20049717905573	-2.54476351133872	5.99454010599284	-6.44899271089729
155	6.22117920130392	5.66909433606216	7	3.623370797441	4.67356760906442	3.78234636418795	5.57597485731075	5.73726003341089	1	1	1.08523830626292	6.49828204042444	5.9049561912801	3.41767356704009	2.95550925244108	7	5.61256264176198	6.49087967617217	4.40885901657688	4.35522629777875	6.28179093297832	4.12999027469518	2.88424520120089	6.60263665580276	-2.88134615766388	10.1610691151384	-9.6269277947014	-1.04878218763282	-4.23377969681311	-8.75140224217803	-5.29328819558143	5.60816388013092	1.12055347810848	-6.79919937144627	-3.66519499610919	3.52932422711974	-12.720519741231	-1.7049980227588	6.18374940125259	8.91484682841022	21.6203293482008	2.95436199963158	-1.09577919337964	0.221300181944706	-11.7133913343332	7.51173451957824	4.34582942364655	8.65084876817246	0.411704113942741
156	6.73596252739073	6.27119747903278	2.07510382089015	1.45047898133154	4.16148216934132	3.64829396387761	6.77464295185994	5.48071809338826	7	1.97720362324616	3.77329818837542	4.57869867001732	7	5.72419515420384	4.11026366990058	4.30663324196499	6.05993212095833	5.04830123368159	6.42718224195377	1.94878008194219	3.31497425697935	1.31464741310997	3.98065262769388	7.04807638808033	8.75102131430288	-4.69183011569162	-7.7640602193903	1.37761074874976	-2.85372092053489	8.14388056491558	8.83859908341913	6.12662267157287	10.7361652503822	-4.05280818502189	-8.21652686697167	1.20169421926878	0.135470870479453	1.6969457397452	4.80976800243204	2.33633028523683	12.2196016376179	6.51365342727822	16.8855488929427	0.00758440168109986	-12.6806317427964	12.289567597072	5.23907125656129	6.01577574706038	-0.711622242839937
157	6.0421134408449	1.544189935807	5.26082475220086	3.01470091155942	2.3350332831009	5.38014408704492	2.23742169854812	3.39740813317795	1.84414710012719	2.12940612466993	6.07265529476802	5.42974821555786	4.34128324130348	6.98953441523181	4.06061456460142	3.53181972566323	4.30653220547979	2.52048447439027	6.43719030874837	5.4451833535963	6.34754376267864	4.0117664529829	1.47308641841371	4.59468413417924	1.48130291708744	4.14276831056497	-6.73712046583287	4.10892390228659	-0.0259662406873361	9.88983913621889	7.52281241333054	9.7446032302905	8.19387375555802	-8.91262602179594	-8.89183199648014	3.33917875484457	-5.6777862361198	-1.98794698649117	6.28975181093638	3.28532911552289	7.02263881743925	5.15682221676289	13.8769000274486	1.02782568639408	-10.5399556661878	2.50837335708081	5.37010227673446	0.431525153561912	-2.41100472668663
158	4.98162931130665	1	1.9692450522402	3.60640122950355	2.26808426786705	6.95771269979161	1	5.73773297732366	3.04194606054164	2.90705869600488	3.07958268194441	5.63427503162523	4.0006532290564	2.35008645161376	6.31231461812884	2.81694780969999	3.68601170924207	4.06299376169031	6.62923563006223	6.07504228822142	7	6.02757882476287	5.94883379981791	8.72506406441162	8.07446253077183	-1.26572943860239	-10.291283409301	6.87803980717112	-9.3049401199185	11.8497033086056	8.02471566171214	4.73898976188983	4.67946392244114	-5.80391244470338	-8.56150076471384	5.60641521285064	1.68062587406464	3.4379737207346	5.28572920346332	4.19781296243941	13.738024726795	9.28926300768303	17.8588655460532	8.48953161364152	-8.66183489315436	11.3704886188548	2.48328712895242	0.538937517604926	-6.59782258081983
159	5.0328051152597	6.12747698803928	4.03083768355655	4.69053310958295	3.3956266220339	6.07742421686633	2.98977307643209	2.06639639409586	1	1	6.53221101126735	3.70961179063148	2.45945584394696	7	3.03420182077407	6.87782866405971	4.16331121112496	3.8861110463346	6.51100106977103	6.54449561954608	6.47959079487221	7	1.91028486544594	5.78674141018293	-2.16328506773844	9.98975800626021	-10.9098986066714	0.0827114704471745	-1.28585872508915	-8.56501251631972	-6.07679438025148	3.83557556253705	1.07262179397975	-5.75246588849407	-1.51404118496606	3.90213453479392	-8.10438313796715	0.730516348353488	2.79992058586914	10.4366917478711	20.4656085030225	0.597507980439394	0.159132514105446	4.67752617479334	-12.9071772314127	13.4032411393485	1.30583010805498	5.5755411915624	1.07802348396727
160	5.98713131354885	3.52832207987815	4.41540521048793	1	1.95259473337833	4.89930587115451	3.08959240125025	3.87104263365094	3.48141278004776	1.32885628399441	7	6.43259600995918	4.57460037758995	6.56116303185355	1	4.28234333422109	5.74848419038072	1.55125372646038	7	5.48831457713412	1.83667656616037	4.88487431338724	6.5302417996335	10.7523282416801	12.2362901035052	-3.3743200938647	-9.66379444718142	6.58236012948785	-8.74082260900274	8.06207662740309	6.54203353048181	2.35451131056371	5.27796605874571	-6.98318316502459	-4.36674563108205	5.41730706862572	-2.59738362861058	2.23812857620208	6.68109919684911	2.85198922939015	10.9804727661431	10.7709575797026	19.5283597004913	2.66578036776033	-9.69433569996282	5.84991713982883	5.29249144476838	3.40077795739115	1.68261251746128
161	5.57001908885421	2.55088511843431	1	3.32420111610462	3.27859993111159	4.7669345346454	6.63390307325481	6.70433464013621	5.31167498587085	1.84692702217509	3.29210017586028	4.93769925142991	5.54929946849812	5.55829773006119	1.1539323445688	3.67980206271915	2.38386876568491	5.29163418916739	1.69763000604647	4.66494947261274	6.03365164722573	1	1.9012538639057	6.8272834125851	9.22091417773851	0.0383956607652277	-3.7511597189685	1.30355841660744	-8.92189476685561	10.5113224174648	11.1081439227688	5.17947291715427	11.1791300213839	-7.10174800860786	-7.66277035165597	4.97635091866726	-3.23898800885645	-0.520231226346407	1.91693109226339	2.92391638596547	8.30490877624161	5.53787884240943	14.5659570221786	2.91122973463834	-8.71170250663284	7.44653762443702	8.62975458479873	0.237824525209065	-4.66252673663839
162	5.45606899811883	7	4.53173145098317	3.25736802423236	1.59701609306502	3.57615896134247	7	5.84004788698673	2.54398129077928	1.06107203583468	5.28641503002458	3.59296100350652	7	5.3306771325049	5.53983344791606	4.34194459117146	4.03411162847321	7	3.88902143165699	5.16306744125164	5.42382078412974	1.58892482619206	3.6719245822404	4.06255886434242	-3.16504229003223	10.4150950209438	-11.1115218508478	-2.48028654594008	-0.730817303311082	-10.7610116649413	-3.64722712554146	2.37952497494649	2.35781760917297	-3.99028898830621	-2.03275716303885	3.62431942462386	-10.8516679160535	-0.828632776544881	5.51992792656456	7.03402987542649	23.3711861491354	3.28876499416226	0.104592479058448	4.90876544250802	-2.92787068783641	10.4745236625177	2.11790761761498	4.54815863566535	1.64816587163244
163	5.51245864454993	1	1.86577415013444	2.9489479440064	1.71407268260537	7	1.54168027734108	7	2.37086257776794	3.52597986868937	6.39153754082667	4.77435227153688	4.00545734199828	5.07773937079586	6.7689122389734	4.15272755218347	5.90096090859677	3.56505084799572	3.14052094371928	3.13401010648047	3.89874205663814	4.52432186996515	5.73658240310304	8.5950257348061	7.15847899018472	-2.18674308210611	-10.4066624674077	8.23908205340704	-8.89844356570577	11.2778341305806	8.5272040096898	1.77370592325375	5.26293211098314	-4.99240246748608	-10.3408650135124	4.72856467097689	-1.12235825684493	2.76361153591582	7.45422594162369	4.84647952601331	11.8756513498315	11.4943213992972	17.3939715257074	6.24936259761226	-15.8582759640418	6.31597585920872	-1.58001306549266	2.64768435977191	1.03081078388536
164	5.91755625402853	1	1	1	2.45132344023833	4.40364693006347	6.04570654727532	5.34119093358379	4.9750328372398	2.38967558160351	1	2.94414112014713	5.6961093927282	3.48593004075954	1.36350629244751	6.74975979032528	5.89407314796398	4.49558438301081	1.91163054300249	7	4.63297147656364	2.74035113205572	1.71892062752688	6.47874456915163	9.51864783141925	-3.18500189522925	-11.8614725859542	6.17283094545435	-1.59753282631598	7.76235517139551	6.784176725768	5.54748728588042	8.4289413185445	-8.47817258961668	-5.66860384147219	3.27131391024416	-1.65143101369698	-1.95289959771275	4.779670635067	4.94654368553154	10.5028966329252	10.4421605021981	21.5400472106962	1.30115536841046	-10.6164524322598	6.73377633635283	8.14605997965372	8.51282059800557	-7.74804207936325
165	6.6855668310563	1.59535544108609	1	2.13277643116081	4.30704268954709	5.20762907414022	6.40321265090909	6.60437842463687	6.72047532068371	1.99675242071799	7	6.76548094563693	4.21530076839673	4.82493628805587	3.64934990603915	6.56066128801121	6.59623351382518	3.25934979822574	1.61443614357915	3.63222661926661	6.98633021121376	1.06258474363942	4.41389611984618	6.70331648348511	10.0285516809675	0.502901406473458	-2.67799915549944	0.575797130327652	-10.2033864983863	10.6962230753975	10.3309085651225	5.60348466169567	11.0490686377129	-6.6141820133357	-7.2665218110365	5.5563606389481	-2.11472317994658	1.37640370007354	1.55248916531509	5.42628180866084	7.19783087415361	5.36313577416196	14.5180158388087	1.33522816000929	-9.99388520755249	4.58161852328149	0.0902525865907283	4.88503474891392	1.78146471895978
166	5.35034072083568	6.6635697263174	2.75653317740498	3.69491868591089	4.56324876643589	3.64689418999493	1	6.26517939619136	1.13944998753649	1.21063729881683	6.38282427171355	5.67141355001281	1.71425423815991	5.15174343665779	2.64832317724983	5.93149781314273	5.18943481165297	2.65238183373593	1	4.39649298508518	6.78673281211037	4.7267635164949	5.31197447128883	4.81168880966727	-1.87489073355614	8.84450564420254	-9.9937030864327	0.483613415650246	1.63244251821688	-10.5923322953522	-8.09814495998621	4.14102981086146	0.872530518931232	-1.72317768645515	-1.27648580158462	4.44683349636312	-8.89289804826761	0.856448265828804	3.98420512203651	6.84549765714823	22.4915094468179	3.62038300230318	0.442534288748301	0.111809990525175	-16.4904272890004	-1.73991960056276	3.18206449452389	-0.591801873889197	1.52226526992257
167	4.95629736896153	3.56046090110665	1.93499010460845	1.32964256015523	4.4390573314025	3.70621003192192	1	2.7446071195044	1.97962866073586	2.27424471876542	3.90849046340182	6.83192396657651	5.65058809851366	2.37296440051558	4.17918567340369	6.05285819903233	6.37915483533968	3.14010613132108	6.68050113440301	6.05166317809324	7	2.46900081871985	2.47746570300748	8.9977805388788	-2.0104240069939	6.53424646821278	-11.0225204811129	0.830099060719891	-3.05621640876815	-7.53655412418721	-5.43820393756038	4.71828219051441	-0.26311563843987	-9.73175616303515	-5.42521531126346	1.8289612777567	-8.92161474806142	-0.112901996297637	1.24195410592727	7.54167547740998	17.7488980056184	3.57881699853561	1.65145031035456	2.2927439286629	-10.099184907531	12.2020061634493	6.13870771944676	5.54813831103987	-19.0506359873789
168	2.40353196971868	3.9843340698337	1.78828019633237	1	2.97160555449574	4.29223211681128	4.86101279655461	5.48870297634319	1	5.7280452470724	6.20498531659575	4.03310656742	7	4.87255200267216	1	2.8658651173291	2.72824712771018	4.21237094122789	1.87091650513675	5.16792726256256	3.51750051916947	4.09206828236979	2.11092306844345	7.78168866587114	7.98412015831106	1.87837506125819	-1.14636413543689	-0.299441512212101	-8.10769025706703	12.9608084160138	8.58000062760109	4.87786147532871	7.57020994696252	-0.739665282296614	-4.75979436603612	4.4390382060953	-3.71719956503677	2.38503991662726	3.59651252862616	6.13129382027493	8.5330359560653	4.70715134743637	16.1578723975815	4.68725799283153	-8.29114296236872	12.469066219313	-5.63775997875181	4.2741627069636	-3.88656769927957
169	7	5.32351211224773	1.72019998793344	1.58331164085666	3.82375638892268	3.61836448978084	6.45688932854726	7	6.00464223741096	1	1.56817684868118	1.63243211845191	4.64732676752818	2.16527508117153	3.4200539905586	4.54668141677793	3.20836785761748	2.37360934834122	6.20745181686785	4.88146953080841	6.47912521815675	1.22558260036485	1.88105259417051	7.03025650715925	7.8521519115098	-5.3341055263917	-8.5921009109876	3.42044898194711	-4.16701669579526	9.08955143102544	8.65897324202091	6.44542046202369	9.19922114769922	-3.94891076893811	-9.27393743321292	0.848715151619465	1.4023993953504	0.96098431253032	5.28312856742216	2.47681338416964	11.3064845623642	7.04722748950552	18.6741761718862	6.99571254095488	-11.8731423283701	9.83136961794064	5.02948820108754	8.28765715480348	0.495346000241935
170	4.35478046404197	3.85063185617943	5.59042802526479	2.71075780326812	4.35586717349623	5.9842650977889	5.47625056135194	5.92371347175469	4.00220823984855	1.53765046003975	3.39379513758161	6.26865738432715	6.33249585859982	7	5.06925248956254	4.86568031793177	4.93852569534984	5.64579579839933	2.73258648727156	5.31781528171995	6.30446776539862	5.92881274064164	5.0201287612905	3.78525909481804	-1.96621148203374	9.49609414731231	-9.74286003424371	-0.628416422722416	0.783951531478414	-7.45988917108981	-6.36927741913181	7.01307645641089	1.12318921182105	-8.32016127873304	-1.47815246354972	1.75891405138031	-8.05703893668553	-0.547964897082378	4.97298080125554	9.43594100923241	20.9237719921926	2.45534632440646	-0.255298650023654	4.19225950943972	-12.3880750596882	13.7654292908729	-6.57251101531388	5.86685139242304	-4.6755788924435
171	4.80033722162896	4.53406264374801	6.50809330974937	1.60827925399015	4.37341852885184	3.71553620142279	5.75674798506894	5.36373567838482	1.16880615916494	1.71299422564416	1.2583865985903	6.39359198634464	4.33211801992599	2.54663341156789	3.35170125375419	7	7	7	3.66725461311646	5.96124884998917	6.77555854920856	4.92603741525515	1.75113388354957	6.26505288274472	-3.56982593203299	10.5734711053346	-10.4831519935209	-0.970799194278757	-4.73412397584141	-8.5437653704439	-4.0216731980963	5.73567688750248	1.56172303136535	-6.58905416519621	-5.06858745677536	3.69474786219075	-12.7797413874741	-2.04538315396458	5.94347824910372	8.48808714266289	20.3670029401297	2.67316071107755	-0.181076960877253	-0.107742849959455	-11.8023781924344	8.48383199039122	4.42958854229501	8.49768986096928	1.19688782537195
172	2.86442690352082	3.67731431175286	1.9598725205282	1.01561310247182	3.56565812492265	5.29647610654787	6.04877429335757	6.07034107266834	1.23493501044726	4.72200063711902	4.48174533546737	4.119372354676	7	5.09474797031052	1.37093412149426	2.89794872897588	2.85857175824176	5.59973530408765	1.86223326892139	6.0831139841476	3.29813665074233	3.16941858040284	1.37989603891906	8.30665378438601	6.86798738233145	2.62336312691665	-1.37959380061967	-0.223047139135678	-8.32649262549933	13.6350286367767	9.08955137359017	3.41754775125278	7.14397218779239	-0.353969617028689	-3.50746330217963	3.36538510507552	-2.45146256035185	2.49151889310992	4.48067085154502	5.05037459759245	8.31363434271078	4.53573095280803	16.2546268460115	5.01432205511771	-7.9176032893991	11.9651365152616	4.51814353550021	2.01489589063649	1.68729423774604
173	4.13462403743837	3.4214645570561	1	1	3.76087690558313	3.87183846435613	7	3.28888095834352	1.29678839901496	2.85498673246154	4.87080478891271	6.44665891303114	6.94837008240297	3.15517086902935	3.21379683582911	6.34055160411442	6.68664918411757	5.0648339548353	6.05656807361726	1	6.63064060580053	6.85481825571815	1.35541152021808	6.58782948324431	9.09853499274375	0.810392109331462	-13.0444522975087	7.03126674091506	-3.20032627710566	7.604684356014	8.95414659793688	5.76589462627734	9.13588090666835	-7.48896604353746	-6.53622629744864	0.0911957066092187	-1.57002303940337	-2.61952409149264	5.50608942549459	3.58071252205704	11.1868402316317	9.21269029952576	18.7283836097499	2.42154054255331	-9.6106895280238	10.7163998525755	8.52420529510457	6.32320106293213	0.781636719824807
174	1.22129683043128	5.75356933931457	3.85925125733194	1.71661247218301	2.23550847997375	6.10148184780694	1	6.65823076852477	4.22056945074374	1	6.15706031763036	7	5.51084681009425	4.27419622323664	1.46633066242047	2.74338422188285	4.6691266566504	1.72667273991128	6.28798603318825	5.63048185774417	6.17535540698778	1.2938440841397	6.24165152784093	7.52776261243879	6.8525725029545	1.00660868081178	-3.2681968461202	-0.759406462792177	-9.64603728627191	14.6727694572882	9.72573940871276	3.02853206985981	10.0519668218923	0.216536460900859	-3.39953750913884	3.29493556752406	-0.208910639443042	0.890547314344945	5.54177214202905	4.86421764502121	7.33580483890882	5.53988384877515	15.6440309263231	2.50351854751758	-8.33302463106465	10.9590517595225	8.45278422697995	-0.686109646314898	0.574170872601698
175	3.31424022581197	4.98567529229617	2.85291513423974	1.83729529530087	4.0940449866289	4.31274295526844	3.20457618331394	5.96800517287848	1	6.18776637514717	6.81417693178298	7	7	5.0813648091685	1.1497401204249	6.0055579778485	3.93994203440229	4.15039626995044	6.4761023503966	6.83858404860031	5.48096683128113	1.00762074332481	4.62158152583335	7.8417302519473	8.02086426220197	-1.48434382900655	-4.14087005438825	3.41058003552064	-1.64854699615149	9.01412470681145	1.16701182128858	5.60330655212689	7.18094072983603	-5.05734681481489	-8.77599856648395	1.8632821771109	-1.04114159149677	0.204864794949014	4.45107404205383	-2.45337834550135	14.0820641386027	9.58403259493843	22.6173004442337	6.60501328780713	-3.89085023435187	5.79220902243832	0.939983427277715	6.0399278510584	-5.11334967585255
176	4.69090877430721	3.39214818643123	3.06408634767233	5.33300511748266	6.45471091125329	6.66231571182152	4.18465617919129	6.60618006614937	2.87171423929878	5.76746089486724	1.85447855493949	6.78233345649663	5.28598167279194	4.64057525609263	4.22095151633315	2.90688605513838	5.55263320796665	6.51250163534682	1	4.27869706360582	6.12987907472451	1.59143906965211	4.41433965423577	3.59668409279063	9.64529711009172	4.50525176734252	-9.06563822054906	1.19595680124398	-5.98330488741246	10.9506579957489	1.28080704265023	4.1432431931825	8.85353407737536	-8.67043206142652	-5.22411159636592	3.75904966708357	-2.72188795451533	-3.48601859588122	0.86599835285232	-1.38126854371965	4.87810722295021	6.95245512572827	18.8573477983902	5.87325974794161	-11.8703301946756	6.71241235470879	2.58327129025552	5.78530084517395	-5.14038789782105
177	5.26825387641637	2.11570913717749	1.13741368435582	1	5.29568950644284	7	3.85662807341827	3.93661953381239	5.21470802812227	2.96935230370071	1.53466388283981	6.40183921385336	5.14095217923241	1.87361723133711	7	4.19929789851423	2.80097196955824	1.50651538171292	4.27578240000756	5.68189571312089	5.147827461853	2.95739793740603	3.07920669204673	4.9626818551047	-2.10213337806097	7.17338054079669	-7.28098154234727	2.72627350720064	-0.0305812197580508	-8.85697127105017	-5.35070918623003	6.73716353608243	4.12700904459809	-6.54890340662835	-4.62520960811973	5.76375276559405	-10.2089421509354	-0.60051851888201	2.18888413309534	9.02425653654373	17.3765090233859	-2.42440068445109	2.31067897473114	5.20325162111233	-14.8303364463855	9.29614566022553	-1.73179908237397	4.00407111889487	-2.3350875403047
178	6.53574176143585	1.04361172784552	1.37864488131638	2.1631443869309	4.77127126550774	3.59883142949939	1.95875179885171	1.53411605984793	6.94076610304422	1	4.61072107336025	4.53133856818522	4.03326449359643	5.90665527018751	1	5.61406357804852	6.13580348640879	1.62616469667031	4.29577582238454	1.82827402620533	3.99675028507612	1.59854691066034	1	6.27920100398876	9.03071694625988	-0.982986502764449	-2.68210951946891	1.81830091872076	-11.6250966593905	11.0415400533818	11.6572480554932	4.88497475208406	10.1306184321206	-5.17363279064596	-7.18846052468317	5.87584399513964	-1.50858132965364	1.59699827636636	0.66379941496075	4.22070384059714	8.62018512630803	3.89442703959239	13.8941004953626	2.05036413817042	-9.7420595854982	9.62231515065245	7.23401163957292	0.70427642323445	-6.17433762922124
179	3.2422698791164	1	5.63582284766974	2.27895472222878	6.41301771025856	1	6.37204384295014	4.88736901663539	3.72355562760452	2.02695106636978	5.45118336899197	7	4.98498946201611	6.30295643746131	2.77840630733657	4.2451729135305	6.87355312223878	5.02051166772771	6.64340681648206	3.80504958266162	3.17188842930687	1	2.59070566715191	7.30135108276569	6.5717334834532	3.07202935575773	-7.94837702043245	-0.543400272625761	-9.30298378515407	6.40872502649191	-0.373334775509196	5.2500481370264	8.67467044219462	-4.97253458587706	-4.17195298845552	2.17410911936853	-1.6377872343129	-3.29343511103807	-0.641557332902033	4.58893561063956	3.39716948569769	6.73209655569369	19.5615777796176	-1.15156189689559	-14.4689979709681	11.3318209692519	5.26305129295736	6.96444397070222	2.21258541278841
180	4.7913398496529	2.9866001745073	1	5.50314843880492	3.18363943047969	5.6024777293698	5.28812848877385	6.93767228528617	2.17338273524554	6.96336751653212	1.78118065925964	7	6.85116769580415	4.87834883030389	3.99817443027009	3.11465423182223	7	1.50276818147819	3.87892936743835	5.3522867865215	6.54413347658047	2.91902639518941	1.70387511966856	11.3343222201	6.88179633952816	-4.03874274834481	-9.06875763575897	3.24893566880059	-5.5816330534754	10.7906758452924	5.88674290843444	6.16956291905654	8.17104404346809	-5.00079000598365	-9.01966030550891	3.4813741099562	-3.62116194842014	2.05092463370546	5.3275273354783	3.86222682011025	10.3580674060787	9.24944965180103	16.1234704394058	4.60234271809175	-8.93120137845695	7.89806939267191	10.676641841013	5.09792813774384	-8.59585667842572
181	6.9223998827018	6.0683582999259	3.37136160564006	1.54352295680028	4.68230032954841	4.21330500470572	6.89528232820255	7	6.01396992779015	3.93085666401764	2.36210763372498	2.83896458752296	4.76669484648518	2.62387585216979	2.87342838286478	4.34090628695938	2.7648133704872	1.75530283813749	4.91315869495022	3.43444731510524	6.1642579110332	1.8679471666839	3.38764651848306	7.70690073118956	7.76499296046548	-5.34567000590831	-8.861061124873	3.41278578433642	-4.61747477665976	9.02453220447871	7.396230790339	6.43747779937903	9.65010798465553	-4.22711232789225	-9.25936865271253	0.655851501430261	1.41492558888755	1.76873636176174	6.10101482709592	1.90476408334631	11.5542444094729	6.33751285787216	19.5364181041718	6.09808028419043	-7.55827336127396	10.1951268455424	6.11231159405558	6.85053322768567	-0.314833885708384
182	2.53946344810704	4.1440425729366	5.32673007358951	1.87710997531784	3.51349948091876	3.52432808251114	2.55983770763291	4.87750640729751	1	6.98831379196846	4.39359703674086	3.17566450435153	3.96222733107573	6.93669948840993	5.17472921884868	5.84432630947323	5.62543896250778	5.17382653769293	4.19808529097539	7	3.05814248026074	4.27418911517241	5.25796398023632	5.82782495515156	-4.08488192669446	10.6188702229023	-12.2903450950877	0.707566198322364	0.790927207317107	-10.8794866623424	-7.23666845122689	5.19771818114893	1.4163002622432	-3.62008042681917	-1.96283895436312	4.80352073375971	-8.45297852326448	3.06734259691238	3.64891451945432	10.0710920424413	20.4182475673646	3.29636432290305	-0.829118024974908	1.80177620597178	-6.24791351699436	11.5295160590772	0.668803728506844	4.10866010066763	-6.60632624872651
183	6.40674107000722	3.80792223384452	2.42575078444848	2.98334919792566	6.56140347175286	5.56126994480728	2.11875917456168	7	6.50735764053369	1.07560539872641	6.73101533991856	4.39695617719736	3.48278713335691	4.1647846538147	6.77565831967974	4.36003268290616	2.94913127369067	2.37945195847764	4.58689713753454	2.88130662876257	2.70628348178453	5.38518438650783	5.02911462244467	5.14298437449436	-1.27379132173938	7.81826990422898	-11.5126936909374	1.49515222565637	0.181530903745952	-8.16797228119055	-6.05124710264201	6.40962231281547	4.95585214029846	-7.79035785148542	-5.03366790592931	0.686541972627409	-9.69240532740962	-0.642753252492732	2.9297607640559	8.58026765099445	18.5207143709299	-1.75054111433463	2.2579118750987	7.12861239472559	-9.52085981074361	5.69817139503459	-1.86589873828822	1.26651162444482	-4.4612656533815
184	5.41101096803932	3.9843949791734	1.98497158265835	3.36945441990726	3.98018126995248	5.58034417863777	3.62883807852711	6.39720747912788	6.18784323300193	7	1	2.79031682627105	7	6.49217477442548	1.95960963188641	3.69499230346865	5.52988804979849	1.98507771286916	6.24878316446142	4.31737099776987	7	4.00741330145416	5.2872658645625	11.3196180892979	9.84209853715975	-1.16306656930056	-8.26254900001454	3.99084309894303	-2.25281378828109	9.53579320990114	8.64016841634218	7.34503564424786	5.01302329554441	-7.12934688545098	-5.99958843606443	-1.43645680943016	-1.15053645181273	-3.23842070668373	2.51636875110371	0.884188487229884	13.9197903284507	5.96651678337005	20.3419963041487	6.40045679147331	-9.98302715465655	12.5517720664599	-2.99259794463075	5.67583839428731	-6.50246515313539
185	5.74871031480631	1.08064329086743	6.10135599140854	3.25822077699687	2.14284282980652	2.68356864493464	1.70385275729702	6.38497767519065	6.4491333191648	5.78110671078832	6.12280556813553	6.70588530589081	2.1487240206674	6.79529727993904	7	2.41180070283334	5.10535680218183	5.37222663940055	2.14670208718102	5.96753729564035	6.65875175353525	6.4025682319162	4.10222547402528	2.91548513350594	2.5575586828667	3.4731254635224	-7.33741204008146	4.71983785648668	-1.09523413322851	13.1424057223892	8.26148895997883	10.53614090532	6.85837721194878	-7.31170604279939	-10.1262146490975	3.03504507580584	-7.22304025341768	-5.1438060497477	7.63388434800463	0.912154851942721	10.3997481426126	6.21006575738373	14.6378739112501	2.80794598919422	-9.78485155832155	0.0232032305490532	0.774274870801015	0.318246749334837	-6.57656021126652
186	6.64068313445368	7	4.85529849920961	4.22007813152309	1	2.52201353724312	1	6.98844720683206	1.25533208056418	5.7151147965614	6.22776520957669	6.46073159289439	6.61901780966065	3.87544830146665	3.04039449637492	1	2.85913844037065	1.71811615746443	2.17732626370045	5.26071674634865	6.18727813534059	1	1	5.60563880416948	-4.40753390135255	11.141974210992	-11.22943410712	-0.819652541534215	-1.00452074525284	-10.5810075060576	-4.24288292957397	1.41516477828887	1.33497866651251	-3.95671641820955	-1.97440065344004	4.11211186685052	-10.387884684519	-1.36080206949224	5.94950463028554	8.59244013872141	21.359348534869	4.30816100030933	-0.381914070503123	2.84946900100034	-8.54187739641661	11.9965181356632	6.89270289342925	1.51278458742777	2.41028851199185
187	6.07379429063709	1.70923490284537	1	1.45449836873311	2.03278908238945	3.31843256321068	5.38195781595246	4.49246078859251	5.71343171110584	2.03690792535322	2.56907170623369	4.49841176986624	6.9759449462787	3.50127891302257	1.88812506762845	6.11215227466362	5.81632866409681	5.88412790707929	5.06831732381995	4.56514948148797	4.80577593074232	3.9509063640245	6.36501459149401	8.44653667102473	10.8559330241064	-2.393947242983	-12.3879991145608	5.49537981119034	-0.912958216244681	7.94715908374438	7.5966909970554	5.47781403408562	8.41892195618508	-7.54585340994442	-4.16326813940029	3.09774230677378	-0.921241557482879	-1.37752230234942	4.17976527689467	3.75435469486552	12.1537778908177	10.2013971921724	21.6707255271224	2.57306492098678	-9.42404811145532	6.46146696396087	8.27950134832627	5.89901583846219	-8.06996943648179
188	5.67303212403309	1.28105284740506	1.50068340976424	1.28643310684606	3.22797843963984	3.97991071423605	6.93528200090937	5.17742581002413	5.29942384846908	3.30092761863858	1	2.43258531815966	5.59310330991221	3.47095160685996	1	6.52886109730397	6.38632043289689	4.13967704224213	5.22793002890388	5.59133783906385	4.6016127904263	4.01353023416659	2.18746130040282	6.80299789264565	10.3692006166868	-3.1727829575842	-13.3221549379445	6.62900218744851	-0.295600986637845	8.27235940074753	6.58923647746171	4.74183293330165	9.92297962167642	-8.19308817995838	-6.16045227526893	2.38638602041507	-1.91755573389487	-2.07651777518518	4.68278877977873	4.34062766528372	9.75271405184872	10.0544860665958	22.1462437204394	1.43692739236713	-12.4155091599525	5.29727177605638	9.69650619532966	7.77616315197747	-7.85474568041937
[truncated: 74 more columns]
