# Supplementary material for: How Are Mate Preferences Linked with Actual Mate Selection? Tests of Mate Preference Integration Algorithms Using Computer Simulations and Actual Mating Couples
Source: PLoS One. 2016 Jun 8;11(6):e0156078. doi: 10.1371/journal.pone.0156078 (PMC4898694; doi:10.1371/journal.pone.0156078)
Supplement: S1 Data — Newlywed couple and agent-based model data analyzed in Study 2. (ZIP) [file pone.0156078.s001.zip › S9/Polynomial Model Data/Polynomial Couple Population 01152016 1118.csv]

	trait1	trait2	trait3	trait4	trait5	trait6	trait7	trait8	trait9	trait10	trait11	trait12	trait13	trait14	trait15	trait16	trait17	trait18	trait19	trait20	trait21	trait22	trait23	preference1	preference2	preference3	preference4	preference5	preference6	preference7	preference8	preference9	preference10	preference11	preference12	preference13	preference14	preference15	preference16	preference17	preference18	preference19	preference20	preference21	preference22	preference23	fitpoints	sex	algorithm
1	3.10442991039926	6.63202536528205	5.48740330558711	6.44119494320746	3.35083681384863	5.12362452959451	7	5.4930998243122	6.55273339895665	7	6.73834020195129	6.36466039724517	7	6.51463570330099	6.45649885500114	6.22711491816555	6.87073611746205	6.76245231147836	6.97435588856763	7	5.11483596953759	7	7	7	7	4	7	5	7	4	7	7	7	1	7	7	3	7	7	7	4	7	7	5	1	1	88	0	3
2	1.6177949391642	7	5.89693506723717	7	6.96164893168362	4.69687339305669	6.36224347548403	6.68784975595494	6.5168101752924	6.18637902839144	7	6.93312738125017	4.2031267836848	6.23819499011253	5.96450756723541	4.74352622079339	6.52343709463915	7	6.74186594916538	6.39913541618553	6.03504458138296	7	6.94329124074931	6	7	2	7	2	7	4	3	7	2	1	4	2	6	7	7	7	3	7	7	7	2	7	103.75	0	3
3	3.07865684618629	6.63705541340814	2.49563349017533	6.00096569550561	5.88067564383953	2.67426948921788	6.22270977882822	6.91348170472031	6.12568916358322	6.70842113032165	6.3428358039347	6.12741923404868	7	6.63230205778232	7	1.34751906008182	6.40335674092345	5.84813359057983	6.39169359934143	6.34368341659537	5.46496420477134	6.41732131270752	7	7	7	3	7	2	7	6	7	7	7	1	7	7	3	7	7	7	3	7	7	7	3	7	93.5	0	3
4	1.67724539306221	6.57917128597045	6.30123663418944	6.88653508479862	7	5.88237366103108	7	6.96336638625615	6.50626095536375	7	6.41752035440489	6.04074698529759	5.28143660702017	6.09317167582603	7	4.85904977053892	6.44846335936806	6.37450348914609	5.39853236990074	6.23588519601094	7	7	6.44585131734819	5	7	2	7	2	7	3	7	7	7	1	7	2	5	7	7	7	4	7	7	1	1	1	98.25	0	3
5	1.03700731577298	5.21714145258864	2.91787669661766	5.30772085175723	1.76954513822656	6.18050183136347	7	6.70404391631621	5.24638036047555	7	6.85298799025479	6.70348483272287	7	5.61543334911674	6.74224176633947	1.18508823165461	6.9574359873381	7	6.12288037431624	5.85469378614729	6.42398580670466	5.18083248972274	7	7	7	7	7	5	7	2	7	7	2	1	7	5	7	7	7	7	2	7	7	7	7	7	104	0	3
6	1.22327440576121	7	5.30445332693893	5.4970230812976	1.73475186450702	6.23621633993653	5.32638422905044	6.43298985266894	6.91759363309944	6.30370584502996	6.63164395332292	7	6.35949879226603	7	7	4.32790650860742	5.81975264701157	7	6.67307756714887	5.56469110255782	7	5.75548428753056	5.29377857141797	7	7	3	7	4	7	2	7	7	3	2	4	7	1	7	7	7	5	2	7	1	1	2	99.75	0	3
7	2.42688081437653	6.70618591851181	6.88608961510279	7	5.60647082032844	2.64751299735745	6.93559954259618	6.51407603913929	6.66505624541976	6.8444385284973	7	5.62123875730049	7	7	3.82053009057766	1	7	5.96342030843245	7	5.34538582362693	6.79042101612056	6.46681274528347	7	7	7	5	7	3	7	7	4	7	1	1	5	2	7	7	7	7	2	3	7	7	4	2	99.5	0	3
8	2.86578338577062	5.60477497737189	1.08175377735719	6.80984465191077	6.66893854667749	5.85447053396059	6.41583285647305	6.89543911316978	5.31464267890303	5.49746388362977	4.59804940798999	6.7936310606859	5.75968873492943	5.83131647038198	5.43842487047235	1.99301616708369	6.95946990111161	5.66672168956194	7	7	7	5.80018675690557	5.85792488571973	7	7	3	7	7	7	1	7	7	7	1	5	7	1	7	7	7	7	2	7	1	4	1	100.25	0	3
9	1	7	4.73350317787184	5.12827089628682	2.29894751745157	4.63716965487949	7	7	6.89347759633639	6.86737355883795	6.45137850584664	5.80116669915113	7	6.57855211387227	5.39645036545389	3.40820965472228	5.12226469338726	7	6.89188644670996	7	6.44065361136255	7	6.39119494000772	7	7	3	7	4	7	2	7	7	3	1	7	7	1	7	7	7	7	7	7	7	7	7	102	0	3
10	2.46360457237049	7	4.70813963218406	6.07034675869741	2.74693532215357	6.47355100792698	7	5.44663469428389	7	7	7	5.95239540552815	6.58929337591723	5.69636686063681	7	7	6.16507579140636	5.04051479781252	6.33000180565239	5.62443918627469	7	5.87626756062003	7	7	7	3	7	5	7	7	3	7	7	1	7	7	3	7	7	7	3	1	7	4	1	7	92.75	0	3
11	1.59088750061768	6.60123932784743	5.43986433449559	7	5.72447210219051	2.08086982668584	5.83299573521921	6.45968320629217	1.8241839534154	7	6.43309158525469	7	6.37829909589213	6.9782517352408	6.18526620115104	5.24507233471459	5.77645867190057	5.78553927164625	6.71665810819984	4.49443029342826	7	7	6.86067839396608	5	7	6	7	2	7	7	4	7	4	1	7	2	7	7	7	7	3	2	7	1	3	7	84.5	0	3
12	2.46598419570357	7	2.08139102504125	7	3.31162971319031	2.14703410345896	6.73638932510163	6.24889170742559	6.86045350436776	4.54208437448842	7	6.94058261329397	5.6708406647801	5.05793287607274	7	6.99329534595548	5.63900741678831	6.48434916579488	6.56912900905111	7	5.15336887059735	5.55407329010576	7	7	7	4	7	3	7	7	7	7	7	1	2	7	5	7	7	7	3	7	7	7	4	1	80.25	0	3
13	3.83259883049967	6.45088419702374	2.60318319020434	6.63673385824251	3.17164907790935	6.6191671673917	6.9680249347852	6.60293491619037	7	2.93567584679034	3.95367656519017	6.41144899836787	6.57566989542658	6.90132160060687	5.24965037446775	1.67052989889474	7	7	6.79174648333769	7	3.71151637706857	6.00995798922937	6.49855261253014	7	7	4	7	2	7	2	7	7	7	1	7	7	3	7	7	6	4	7	7	7	6	7	96	0	3
14	2.75313149615708	5.21867036333057	1	6.69156958557501	7	7	4.44324178500868	6.89197418394294	5.40562342515826	5.8895846613582	5.14599197913423	6.09409507325717	5.7727709541294	4.22593365480471	6.46783542887819	1.4423244611134	6.317442363693	5.88276116394688	7	7	6.45350331450489	6.18624960668751	5.69604722253635	7	7	2	7	7	7	2	7	7	7	1	3	2	1	7	7	7	7	2	7	1	5	1	95.75	0	3
15	2.0685622882294	6.56450019033734	7	6.72782608267556	7	6.33129815138034	6.89134865730899	7	5.54365822704963	6.30281784916817	7	5.58716077130311	6.17285544385881	6.45853690419137	7	1.12679028287243	6.50931261635403	6.51652622194042	6.35805482351753	6.46141217939202	7	6.17388661503483	6.5449572329185	3	7	3	7	4	7	3	7	7	7	1	7	7	3	7	7	7	3	1	7	7	1	2	103.5	0	3
16	1	7	1.42740851968722	5.13443479963381	3.37929511022427	4.44500944977472	6.42068947006683	4.62799194452032	6.41233962454343	6.892557522144	6.76109145121183	6.39710600407964	7	5.77639748198483	4.44848356800382	5.6152846560929	7	6.0831765986582	4.79797774677959	6.36654916956202	6.30491803095708	7	7	7	7	7	7	7	7	3	6	7	7	2	7	2	3	7	7	7	7	7	7	2	7	7	89.25	0	3
17	1.94779216386247	6.30595707269903	3.87263931313005	6.88554190791181	5.34532289412522	7	6.54477142420256	5.69391484351563	4.01097869846092	7	5.50805778606055	5.10785310331189	6.01303955837984	7	5.76419293339554	3.57366580217786	6.76739357572761	6.52480424241345	6.71993762756692	6.49934589725623	5.78766470829481	7	6.46241596417056	1	1	1	7	1	7	4	3	7	7	2	7	7	1	7	7	7	4	2	7	7	5	2	92	0	3
18	1.70165037733912	6.71372065145446	5.20851325457236	5.67243866838908	1.71488426286368	2.08014891363704	7	6.23305853674983	6.80101175351563	6.75865574182848	5.90355027097262	6.57148318527267	6.54181599593343	6.89014493185683	6.90733235461786	4.7163795368527	5.54552296626855	6.41199974641073	5.09381530451799	6.50639811314355	7	7	5.4115575853258	7	7	4	4	4	7	2	3	7	7	1	7	1	7	7	7	7	7	7	7	4	7	7	86.75	0	3
19	1.11211079783556	4.35019692319225	2.37776889819211	5.83035832292948	2.2894155450034	7	6.56978044095458	6.47102564467386	7	6.6091259368394	7	4.781729064327	5.92064801659692	7	6.1211101161865	2.59308239025539	6.50618475316605	6.59167077776213	7	6.32413108540189	7	6.65513476871781	5.94775595935218	7	7	7	7	7	7	2	3	5	1	1	7	7	5	7	7	2	2	7	7	7	7	1	77.5	0	3
20	3.32365416278444	5.70951455523682	3.78016063654805	6.25988420332446	7	2.34651056094946	6.83884150691788	5.2424557844781	6.93292284348075	6.02780384020297	5.96947347835839	7	4.69914841254985	5.08948155677654	6.66003804293566	3.9250472118992	6.48203790019997	6.90543493153478	6.97444636181177	6.68790487672722	7	7	7	7	7	7	7	2	7	2	7	7	7	1	7	7	1	7	7	7	4	2	7	7	5	2	97.25	0	3
21	2.33438099158713	6.69261726641676	6.17580371989894	5.64760694297104	4.3326504673746	6.33505085518783	6.83998206809957	6.89779658248607	5.49855223873029	3.77882229374281	5.3095593684888	6.2752805656107	6.84750198474819	5.13261940160202	7	3.89119346635103	7	4.40599380659247	7	6.36873115582285	6.61791228940686	7	6.426018245001	3	7	4	7	6	7	7	4	7	7	1	7	7	7	7	7	7	7	2	7	7	1	1	97	0	3
22	4.77556758315119	6.00852314817968	6.000499421352	6.4820222013913	7	7	5.47938364958964	7	6.69674690337252	5.74203771961934	6.73668156591334	5.4318069191794	5.4697501800699	6.41508320637465	7	4.81793009594782	5.96555196383214	5.01442683968067	7	6.69045045854499	6.51798857118114	6.19434265920367	6.46530799344997	1	7	2	7	7	7	2	7	7	7	1	7	3	6	7	7	7	2	2	7	2	2	7	85.75	0	3
23	1.93716768158891	7	5.29521027169987	7	6.30058177523619	3.06564246407328	6.4832576668759	5.85039874166928	1	6.84515661873368	5.79003615752	6.76998263665021	6.65148692675762	5.71542213259204	6.9008256135025	1.44615955627927	7	5.46061286165461	5.63229668345209	4.28681064141599	6.19269200799047	7	7	7	7	6	7	3	7	7	7	7	1	1	7	5	1	7	7	7	4	3	7	2	1	7	91.5	0	3
24	2.80592296759771	6.15669336445874	5.58597299580635	6.5928694761791	6.4393034966431	4.73422414672917	6.11610350373612	7	6.92503874688102	4.36834839902191	5.78312680965422	7	5.36270465615631	4.13286486989779	5.90988578344744	1	7	6.51434700483728	5.40298855503158	7	7	6.06012639283182	5.5248333074455	5	7	6	7	2	7	3	5	7	7	1	7	1	7	7	7	7	3	4	7	7	2	2	102.25	0	3
25	1.58569845550965	4.89974792713216	5.03148602900316	5.77267601027011	7	1.63721743693583	5.90993622121885	6.53230314728329	4.966293070007	5.47768956912667	5.84223419165747	4.13321796797015	5.07020831550586	7	6.87888388970839	1.65497592410402	6.93014237185142	7	7	5.90555419059542	7	7	5.82854418858692	7	7	6	3	2	7	7	7	7	3	1	7	1	5	7	7	7	4	7	7	7	1	2	97	0	3
26	3.57499611422272	6.87462406886777	2.94309650697161	5.70333584985747	5.05477560715649	3.21072527523737	6.45214414828473	6.443107415838	6.02920495148408	5.96679686395031	4.64867592759323	6.1904312878426	7	7	6.31458892461804	2.45091358525808	6.64179082131717	6.91887624253906	5.5830985155218	4.24818711781253	5.1932797348364	7	6.92492603031198	7	7	4	7	2	7	2	7	7	7	1	7	7	1	7	7	7	2	7	7	7	7	2	81.75	0	3
27	1.96454828282393	6.49867490446351	3.37834158932789	6.82707375545992	4.30900822538213	6.60270423862236	7	5.79822716506716	4.70918242028128	6.26568950673608	6.36196940290735	5.52034008512712	7	3.74421701604123	6.89216800706439	3.31243600365009	6.15705719331424	5.97176276411139	5.41163210329575	6.30401141209126	5.93861467875042	5.41903271400742	7	1	1	1	7	1	7	6	3	7	4	1	7	7	5	7	7	7	4	2	7	7	7	1	94.5	0	3
28	2.21482698620004	7	5.55294476998272	6.00216382906843	4.59730563399265	4.99781674623831	5.11230624647345	6.96785946598347	6.77906436484651	5.0047243978035	4.71803535786501	6.24719522892944	6.95578061743021	7	7	5.93224076041037	6.71415896465877	6.23364693153891	6.87938328042475	5.78633622072516	5.17879732893834	3.91352783454233	5.29521851129651	3	7	4	7	1	7	7	6	7	5	2	7	1	4	7	7	7	7	2	7	2	2	7	88.25	0	3
29	1	6.03001341917724	5.21158336724733	7	4.80770541919632	3.72880876858317	6.03970630649047	6.36765323024377	6.50040074715553	6.80017089594988	6.58127439061341	6.34524822081189	4.77195261764356	6.29289716859267	7	1.33037928508941	6.57556700116227	6.91888261559955	7	5.13889611478895	5.38479692005261	4.26685558265768	5.65561663119972	3	7	3	7	2	7	7	7	7	3	2	7	7	5	7	7	7	3	7	7	7	7	7	67	0	3
30	3.02097576108868	7	1.70434126077695	5.494004144686	2.26753922033119	6.59170340215005	5.06548602492297	5.53385612344752	7	4.92680305643821	7	6.50506976013021	6.90831531789778	6.33335485514502	5.81492059188374	6.96872280161073	7	4.66541197599484	6.5071586171359	5.73007382572834	6.68516038601611	3.57311518628574	7	7	7	7	1	7	7	2	7	7	7	1	7	2	1	7	7	7	3	7	7	7	2	7	84.75	0	3
31	1.81366013228106	4.78980727118343	2.60949877391054	6.93497301435837	7	6.47838005326307	6.10081470575888	6.52866373324387	4.65581893884975	7	6.94070584516755	5.57602900291129	5.36210727628627	5.88766940035897	5.27735576083857	1	5.83108342675146	4.3125006714569	6.70818374966204	5.90150180767077	6.41799225192353	6.66685203993696	7	7	7	7	7	7	7	7	3	7	4	1	4	7	1	7	7	7	2	7	7	7	1	2	91.5	0	3
32	1.91941067693267	6.98526129937999	5.50397492424065	6.94990794979577	4.50865956278055	6.72896270998713	7	6.92381632183184	6.57767661000335	3.9845841369329	6.39349456289296	7	6.86277324125364	6.59372988520919	5.24618440915549	6.62064834943347	5.30463363682636	4.70505035863995	6.38095211697564	6.56452761746602	5.01487553538217	6.58234546374348	7	1	1	1	1	1	7	2	7	7	7	1	7	7	4	7	7	7	7	2	7	7	4	1	91.25	0	3
33	4.75192046174163	6.35739679908498	4.05601001075331	6.74325611063242	6.75950217581174	3.31783164482681	6.97325140417692	6.79559036004406	5.38909393869999	5.95310928438992	4.01351162735434	7	6.9904458149284	2.39766993526059	6.24136311024758	6.78530245632672	6.33749761319398	6.56454270272407	7	6.10800552205528	7	4.18177949746203	7	1	7	2	7	7	7	2	7	7	7	1	7	2	1	7	7	7	2	7	7	3	3	7	102	0	3
34	3.48301646435024	7	3.26865747911594	5.48440182645714	4.14133667655323	3.73949963896847	6.01429953736868	6.98895778517439	5.94187183801154	5.65277148436522	6.44114011725253	7	6.29939066538682	6.60903035082308	6.11039915899154	1.90459459570441	6.01044141137883	7	7	4.76119115421297	5.01173056144709	6.65312114362824	4.46641986416987	7	7	4	7	2	7	3	4	7	7	1	7	7	3	7	7	7	3	7	7	7	7	7	88.75	0	3
35	2.47975535508287	6.9378784312424	1.13590798124693	7	6.10419202547457	6.70217183454591	7	6.88310266349018	3.66638290982645	5.80335077653619	6.31948638367017	5.75957257641279	6.36551676790303	6.01509341961053	4.89123920740041	3.35465855109155	6.90070739103091	3.937314534297	4.05774365451796	7	6.55454510744069	6.62047194404124	6.18662466445029	7	7	7	7	7	7	2	3	7	2	1	7	7	1	7	7	7	3	2	7	7	7	3	92.5	0	3
36	2.18462674583019	7	1.03122211525045	7	6.78760346135583	5.62519562309783	4.05363795299821	6.4120148497327	3.40270514126938	4.52709187104411	6.82715716776441	6.80557991033028	6.97130507913167	6.20484441507329	4.74892610717948	1.52732252685224	7	5.66357757625205	4.87798728007358	5.80463503949374	7	6.23247652569823	6.57764804402129	7	7	7	7	7	7	2	5	7	5	1	6	7	1	7	7	7	5	2	7	7	7	2	95.25	0	3
37	1.00868872542333	6.6947476552154	3.07074834202615	7	3.92844740922555	3.93843962795181	6.72819449255589	6.23198880941297	5.46426689090671	6.32468600458022	6.59706008204536	4.55419834538604	5.40912853484172	5.95591769228929	6.24843505815431	3.34996408316973	7	7	6.11141252405886	7	7	7	4.02732377296558	7	7	7	7	7	7	7	7	7	7	1	3	2	4	7	7	7	7	7	7	7	7	7	78	0	3
38	3.14482902031427	6.8329079951984	1.69262023638651	6.17787202819526	2.42676091639969	6.54507436799442	6.41954028969995	6.75300991210995	6.14520825547083	2.93826493714883	4.01601419421544	5.32267088438343	6.16835224585966	5.15776440694845	7	6.94936060959964	6.65057896995011	4.63207399737343	6.56711685973027	6.51193309079267	3.40926392442165	6.24515440967042	5.08292933846055	7	7	5	7	2	7	4	6	7	7	2	7	2	7	7	7	7	7	2	7	7	3	6	73.75	0	3
39	1.79785263994498	5.76522189293485	1.21176665157348	7	7	4.40940531870102	5.06058546114873	6.44124507634434	6.75463927001848	6.88741774180726	6.62221156401967	4.98889583083598	6.70170156169196	6.62878771834919	6.0839766026863	2.90059342360048	6.92920367240741	6.41671940633114	6.07211771892708	5.38868358359488	6.61024343471937	3.54493040366172	6.6133318047105	7	7	4	7	7	7	3	7	7	7	1	7	2	7	7	7	7	2	3	7	2	1	7	78.5	0	3
40	1.21736273152232	7	2.74644805739005	5.34258216464718	2.6517154108035	4.0535610975023	6.35712779785066	6.33608874363543	5.59262484464538	5.78981345796847	6.29757352800328	7	4.6906122762798	6.78886041192416	4.66231285889224	2.15871729906279	7	5.73762698767639	5.53755837029528	7	5.37162121963214	7	6.52676407647164	7	7	7	7	7	7	4	7	7	7	2	7	3	1	7	7	7	3	3	7	2	7	2	87.25	0	3
41	3.47223543564099	5.9907861308688	2.08163870579445	6.52441198939397	2.14754120947289	6.20822115911803	6.4369245060528	6.33337458518258	6.13248465104657	3.31511092384538	6.44502403177394	5.34469689800431	6.56423482749864	4.6066647862515	6.65649656199436	7	6.98218914956677	4.60883475542133	6.92886796652082	5.71970050042336	3.92221635029933	6.5329146825758	5.7608791271703	7	7	4	7	2	7	3	5	7	7	1	7	3	7	7	7	7	7	2	7	7	1	7	75	0	3
42	4.38959953181097	5.80893373813919	4.07795450639498	5.27683492092864	5.16562603727193	6.26190885311306	7	7	5.54803445034783	7	5.72502394820709	4.7190666130122	7	5.56272626719913	4.01544419599803	3.5107929001591	7	5.59390708802874	6.60504620507086	6.91336500555447	4.91106860888109	4.87994858068908	7	1	7	2	7	7	7	3	4	7	7	2	7	2	4	7	7	7	7	7	7	7	3	7	77.75	0	3
43	1	6.88905257793562	1.42216938078062	5.49710905088759	2.46618021117611	2.90656730784158	6.47921537556308	5.15097533493184	6.5395903842987	7	7	3.45073540054487	4.18998839821605	6.85487825719654	7	1.92537383205858	6.85204069261237	5.73116303400522	4.30166182602511	6.59983529765138	4.97002526739995	7	7	7	7	7	7	7	7	4	6	7	7	2	6	2	3	7	7	7	5	7	7	7	7	7	76.5	0	3
44	2.62891708922418	6.71112652875671	5.75717137239808	6.74922607949087	4.8260443479183	5.69807191278083	7	6.05285219079333	4.73118559132374	3.83727866247707	4.66173263557681	6.4503555484499	5.83764455232937	7	6.50065283086886	1.05504280173759	6.33284521692966	4.93060669255053	4.86402122381253	7	6.11560948478787	7	6.49210773707	4	7	5	1	4	7	1	7	7	3	1	7	7	6	7	7	3	3	7	7	2	2	7	87.25	0	3
45	1.51301275515387	4.77213373461601	2.32277107544472	6.46811021511449	2.13851155637591	5.54002866506489	7	6.80708532531376	5.5127831062281	7	6.77380103864102	3.76838109923014	6.74678192079023	3.91359397645883	5.27043073251543	1	5.66611518648807	7	6.25214409901878	6.71555883489044	7	5.61422938429061	5.40646065882599	7	7	7	7	7	7	4	2	6	7	1	7	1	7	7	7	2	5	7	7	1	1	7	95	0	3
46	6.11082586467521	6.30892248214546	3.9889706064602	5.92970438378483	6.05808935174303	7	4.24102115281678	7	6.97684544699506	3.57242307484625	5.08154583605172	6.85167184345354	5.74468579762364	5.45687573146921	6.16112201559769	1	7	6.44583895279738	4.70668742798487	7	2.85592645102637	6.39073156832965	6.48048100402069	1	7	1	7	7	7	4	7	7	7	1	7	7	5	7	7	7	2	7	7	7	2	7	80.75	0	3
47	1.99356047361009	6.21595428490891	1.62579275486448	6.71415203358495	6.76075439554802	6.40813575548111	7	7	3.41642216795893	4.8882979553099	5.66601750034924	6.25234570091619	6.94839221629942	6.89551185684475	4.42302142720468	4.04196142759377	7	5.65393993911046	4.80335826376744	5.09284298704988	7	5.72565631092022	5.71984567547329	7	7	7	7	7	7	2	5	7	2	1	7	7	1	7	7	7	3	7	7	1	7	1	96.5	0	3
48	1.8171882721604	5.47308408761831	5.76799169017825	7	3.13330096341274	3.4582299782957	6.28728765225103	6.21572036950309	7	6.29138021248484	4.98681110975223	7	6.73976547531187	5.03313505551978	6.8762795994522	1.73745074913099	3.48318838657442	6.78289484755357	5.73318416199272	7	6.25372188665775	7	5.82312304952498	3	7	7	1	1	7	3	7	7	7	1	7	7	2	7	7	7	7	2	7	3	3	1	93.25	0	3
49	1.7445017314509	6.55623888503075	4.21921741700293	4.20196294736279	4.48930197854266	5.54724309206037	7	5.46501344148757	6.65566521962689	2.74679503006409	5.47385603402991	6.53190229459468	6.07523289967828	3.32332660889178	6.31883940533677	6.4531876432314	1.73423707851598	6.48373234714894	5.96207218064965	7	5.87650007925865	6.86686160475417	6.37687878200052	3	7	7	2	7	7	7	7	7	7	1	7	7	1	7	7	7	3	2	7	7	7	2	80	0	3
50	2.73983050020893	6.49477737539417	3.10311980915909	7	2.53842134921321	2.61625217070261	4.57606873622018	6.47141183083168	4.28206082738467	1.30912938750596	4.92820036131095	6.45026830203092	6.49011623388182	6.23220087640456	5.8917528998222	1.41439009015687	7	6.05622878106591	6.63853905448343	6.98834464036708	3.53066092770308	7	7	7	7	3	7	2	7	2	7	7	7	1	7	7	7	7	7	7	7	7	7	7	2	1	72.75	0	3
51	3.72827716942546	7	2.75656441367541	5.61148596972071	3.83249603658679	6.95079666494796	2.7631840246475	6.32652703728336	5.63352225523527	3.80586309131872	5.0679514005999	6.9841623359089	6.10350110974093	7	3.63978153227327	7	7	5.16741259489768	6.24951512410624	5.67488929554478	5.17282655223916	6.94161113508717	6.7812455710791	5	7	6	7	3	7	6	4	7	7	1	7	2	3	7	7	3	7	1	7	5	1	2	77.5	0	3
52	3.406276590869	6.23427978172474	6.16385272234258	6.59784332293391	6.20243442091761	5.72151081557315	6.65171947636676	7	5.49961338380762	4.41628866666047	5.36872923537665	5.54396047406747	6.42633241851998	3.10247338489462	7	1.29918271166228	6.80744488015302	6.45816681041008	6.12653227755649	1.19887656040216	5.70006794583119	5.85458334386833	6.31115354875424	7	7	7	7	2	7	3	7	7	7	1	7	1	7	7	7	7	2	7	7	7	1	2	86.25	0	3
53	1.78683866581289	5.58642720458854	1	6.87208746008178	6.47494624328693	5.24465868077063	7	7	5.30802206245744	7	6.54499204327122	5.66630413110492	5.76778076990535	5.11704049652136	7	1.63413563256523	5.48254993823499	6.37610036221108	5.88689532890846	4.3097821701847	5.59387085938809	6.10067127966067	6.1866672550077	7	7	2	7	7	7	7	7	7	7	1	7	7	1	7	7	7	7	3	7	7	3	1	90	0	3
54	3.67829000000152	5.82814773592263	4.69219150008957	3.28903044114108	6.91142878169525	4.96265823859071	6.04138605766286	6.97206615503099	4.48730059853882	6.34625615363021	6.08032807112073	7	4.76780473793947	5.41586603590445	5.74717402016727	1	4.95655759177008	4.54531023659649	6.15468057833685	6.04023915541647	6.07649735404409	7	7	1	7	1	7	7	7	7	3	7	7	2	7	1	7	7	7	7	7	2	7	7	2	7	90.75	0	3
55	4.88035416276905	7	3.41607811395943	5.54881187166324	4.59733257329407	6.098697382149	6.76213508386614	6.92247013572301	7	2.74697661031549	5.87175829568405	6.17240255121558	6.01387339939225	4.22311158864744	5.25054813196101	1	7	6.73674245839476	6.24186626578093	6.94010640423681	5.27056813663885	5.39572368383341	6.96293303891476	1	7	2	7	7	7	4	7	7	7	1	7	7	3	7	7	7	3	2	7	7	1	7	72.5	0	3
56	1.72712300095613	6.34979654995268	4.57284488215793	2.65164188538151	3.59842963997595	5.73965919956028	5.94084383138958	6.29498200732299	5.84745500284308	7	6.38291278308285	6.43887491316269	6.33784405170515	4.6118053683698	3.68809971393649	4.03503674152958	5.58712381777706	6.12381926355354	5.75897547582764	4.46901998328626	7	4.01628321725074	6.87356345906301	1	1	1	1	1	7	3	3	7	7	1	2	7	1	7	7	7	7	7	7	7	7	2	74.25	0	3
57	3.26708332547538	6.40211144300052	5.37153332338862	6.23071039460493	5.50667224691143	5.89693106913431	7	4.69296732845856	2.74497770074714	6.0829553954639	6.95616384125587	6.78372790005088	6.66371164245855	2.20978364964914	6.00875828534371	1.54909560908819	6.39041267641788	5.53557755813705	4.59012772648214	6.73184319049689	6.19128329489995	6.92216391250288	7	6	7	5	1	4	7	1	7	7	7	1	7	7	1	7	7	7	2	2	7	1	2	7	89	0	3
58	4.67581681743011	6.87831635013868	1.20892105735493	5.23624169726681	1.74742188759656	4.39769645098079	6.54817197854576	6.57304628616277	6.06075725712637	4.27931523469639	4.19390318208482	5.42539576287071	7	7	4.77832990293989	6.07908904004734	4.97254104490227	6.79987475928245	5.13526579940453	7	5.99796777711376	6.81862556503228	5.43330112589234	1	1	1	1	1	7	3	7	7	7	1	7	7	2	7	7	7	7	2	7	7	5	7	89.75	0	3
59	1.9297410698629	7	5.6102632001239	6.41097535516167	3.67653448108165	3.24868040081441	4.8291632062946	4.46111176687028	7	5.95358769521281	5.51260876630617	4.8945313959004	6.00494330934271	4.53388514850682	6.55450692215044	2.96677830656235	6.65763713584261	6.26643199588018	5.50201630098249	6.6940195544646	6.51952174292194	5.49443327254764	6.30817250076578	6	7	5	1	2	7	2	4	7	7	1	1	7	1	7	7	3	7	7	7	7	4	7	70.5	0	3
60	3.12019730683983	6.14566965906328	5.99120760568329	6.47372907394208	5.91843691521987	6.68425005889773	6.65475577315089	4.98733497595357	4.19724578690599	3.24407002150701	5.28151374618055	7	5.48243111755235	7	7	3.23892810238278	6.4083476620454	4.71895560543446	6.15045116799511	5.42111573902686	5.44542086132481	6.79149663786033	6.83456082344252	7	7	4	1	4	7	1	7	7	2	1	7	7	4	7	7	3	3	2	7	2	2	7	84.25	0	3
61	3.68122588222353	7	3.69556835289372	6.45913973400026	6.21510330268741	3.56062753516551	6.90987038735877	7	6.12505467363925	6.03471667320992	5.43486535455598	6.55928705815813	4.74223309409019	2.04360251477248	7	6.77895103160422	5.03060466616549	5.76203099246862	6.38770820004287	6.07367064533762	6.49140311066686	5.72054026816709	6.84879115973974	1	7	1	7	7	7	2	7	7	7	1	4	3	1	7	7	7	2	7	7	3	2	7	91	0	3
62	3.02211218054005	7	3.44562340095807	4.08163576236955	4.62335516528365	1.70877744526511	4.05699622214772	6.98115978458128	4.93840142841155	2.00479743402563	6.52447189840947	5.61721158168224	4.83698071771877	4.1267571758204	6.91149985516656	7	6.19268145878751	6.07469441075562	6.30462410313289	6.99978899580538	5.25479063385032	5.40073854976665	7	4	7	6	2	7	7	6	7	7	7	1	7	7	3	7	7	7	7	2	7	7	7	2	70.75	0	3
63	1	4.50813096992004	1	4.65466009278663	3.04861815401982	5.85783507061017	6.9158378540143	7	5.5744377323386	6.67202328894883	7	6.44405415950051	5.19101177700322	6.22320659498507	5.92774595936775	1.58923982141378	3.71170033000297	4.57433914327161	6.31443785031498	6.16086584538451	6.91405324149162	6.08706878927959	5.23012339668958	7	7	7	7	7	7	4	7	7	7	1	7	7	1	7	7	2	2	7	7	7	4	1	86.5	0	3
64	1.70129568141104	6.81484461583136	4.60622035626045	5.77213240018518	6.84059056468732	3.13213719696689	2.25409759441297	5.28666695175197	4.58583718211317	6.2233204024969	5.95359144903733	6.58039276063284	7	5.59223761738359	5.62112405426354	4.98571710108233	6.22688335390968	6.459881577051	4.8453738908062	6.74487678198066	4.31617473444482	5.68314606671313	6.88277843248199	2	7	7	1	3	7	2	7	7	7	1	6	7	1	7	7	4	4	7	7	7	1	7	76.25	0	3
65	2.72329388688457	6.96161291422627	7	6.40293235723579	2.79564190146213	2.45799407388232	7	6.04018659791344	4.2974255720766	6.09977332881649	7	5.94109089148013	5.35648084124624	6.68616236852523	6.13551320450635	1.69208882230195	5.27632866822105	7	4.53199041217948	6.23396086151103	4.68355885366643	4.84596461395977	6.53029757727505	7	7	4	7	5	7	7	5	7	7	1	7	7	7	7	7	7	7	7	7	7	2	2	73	0	3
66	1.4841657420497	7	6.06221080422595	5.31653248013833	4.17375241365151	6.84391495410397	5.55376190454267	6.58660155874439	4.95048517386456	6.94965951330082	6.24573105847984	7	5.74481906718718	6.63127430761123	5.46447217861701	3.18792727408213	4.80669422684137	4.72776479170871	6.98736323519676	3.4073835301389	6.422147865448	5.25591180146009	5.4325107199668	3	7	7	1	2	7	7	3	4	7	1	7	7	1	7	7	7	6	4	7	7	2	7	77.75	0	3
67	1	4.79647584291162	4.46946352939021	6.70439909992851	3.89663326354758	4.47385688156518	3.88385950508253	6.31856844076943	6.14468201593058	2.85471527010644	6.19845959088621	6.16223753931254	5.52843240027484	5.08900497811398	3.4085963745964	6.91917857138403	6.25325887410862	6.78452872188073	6.41115704479093	7	7	6.45355409705129	5.96702482772325	7	7	7	7	3	7	7	7	7	4	1	7	1	2	7	7	7	4	7	7	3	5	7	76.5	0	3
68	2.75289728984428	7	1.48444960360822	7	2.09761387470121	6.9475836942306	5.61673928665802	4.64493099021992	3.2395851230909	4.90246655219129	5.49577169382698	6.05431140899958	4.26815758056062	7	5.81504957375695	1	5.89373831962537	5.65601733510564	5.76756025248485	7	6.3427577334682	6.82209730950981	6.04239641038853	1	2	1	1	1	7	4	2	7	7	1	2	2	7	7	7	7	7	7	7	7	7	7	65.25	0	3
69	3.20648292107509	4.60074385527714	2.32397884410839	3.91150819407455	6.12025541288905	2.97365236875775	7	6.19814818104184	6.8887305556263	7	5.11928495885782	2.68677003995428	6.9750906543887	5.43601990420976	6.27363069517369	6.22602833230979	5.80361888670994	4.51534536172552	6.71937738277085	6.8917170220124	6.27097858692833	6.61432621215179	4.75237689224952	1	1	1	7	1	7	7	3	7	7	1	7	1	1	7	7	7	5	7	7	2	7	7	82	0	3
70	4.14989058694196	5.60419691490757	1.21041515414	3.7209107644604	2.51065622638514	4.46366902066966	6.76621845793293	6.60045816858724	7	6.12727075405354	4.92614409575569	6.20765329716711	6.77996052351047	3.72218112468426	6.20679561538808	4.84342817535361	5.90332778860794	5.32906372335413	5.78737106226997	5.3770892714741	6.63662878352442	5.43400497426349	4.50119760942935	1	1	1	1	1	7	5	7	7	2	2	7	7	3	7	7	7	7	7	7	1	2	1	77.75	0	3
71	2.74173107722582	6.09320522070333	6.42767389034026	7	2.9979876586651	6.25676546129959	7	6.81615254560025	4.80393955992109	5.64417644592474	7	5.67519709040626	3.68294387626271	7	7	1.1762624426505	5.19067921549553	6.27632765050669	3.47706407571062	7	5.2477105192786	6.80430686991946	4.83169796575743	7	7	4	6	4	7	5	7	7	7	1	7	7	1	7	7	4	4	3	7	7	7	3	75.5	0	3
72	1.90128879187293	6.40035392479609	4.44189783119623	4.92915902082129	5.15816881288416	5.1499108763456	7	6.02701528352073	5.16445963786947	4.96090247221759	6.59965382331336	7	6.31672934206938	2.73033350882435	6.90346119526764	4.3637518942536	6.29108851146321	4.01475954426398	4.02683454085872	6.10510912416302	3.76442511054933	5.40412403689965	7	7	7	4	7	2	7	3	4	7	7	1	7	7	1	7	7	7	7	3	7	7	1	7	84.25	0	3
73	4.55849352014473	6.38619131895829	1	4.6264304630686	2.73221041736199	4.71935400793252	6.50767604755808	6.42817624921364	6.16445753151038	5.05012645513167	3.10584899799077	5.52679540633856	6.21831699203319	4.86080486447034	5.97042113575508	5.85359996392225	5.46563878127144	4.89404316313045	6.18285182440611	6.49173685223231	7	7	5.80897815466042	1	1	1	1	1	7	2	6	7	1	1	7	2	4	7	7	7	4	2	7	7	5	7	87	0	3
74	1.42474740626873	5.8886898832135	6.06363710705044	6.16867122781742	4.69561473398311	6.61818710598307	7	5.57339560584021	5.40645162845053	6.23150920615266	6.44719694724733	6.09983894539062	4.02203465279801	6.11791639357526	6.06274705426167	2.81579342258568	6.35191408061894	7	3.91308350124843	4.83327650857553	5.7636379487724	5.55512434600042	6.82658898877519	7	7	3	1	2	7	7	4	7	7	2	7	1	7	7	7	7	7	3	7	7	1	7	71.75	0	3
75	1.10949164038931	3.86494086089164	4.31176336811218	6.45898827576991	6.15820113663613	4.448619625949	7	6.43968692559732	6.25154217489254	6.852512645482	6.99361001250295	4.9947537496182	5.48882348187908	4.86898542170932	6.94547374454506	1.75734368376681	5.4837752291109	4.71536066766323	6.19716419781864	6.44145242355376	5.78565098114251	5.60904450795798	4.27108333504508	7	7	7	7	7	7	7	7	7	7	1	7	2	7	7	7	7	5	2	7	7	1	7	80.5	0	3
76	5.6342041826908	6.39081203684081	4.9826078391936	4.66098464999712	5.18253965966855	7	3.5037932931773	5.98002615254727	7	5.89646670757772	4.78407785027582	7	4.0174302154666	5.66877551164566	6.21350248795601	1	5.2389137381046	5.8844662013871	6.38552238438178	6.60033514025711	7	5.51474649731978	6.08171284602899	1	7	2	7	7	7	7	7	7	7	1	7	1	3	7	7	7	7	7	7	7	7	3	69.25	0	3
77	1.68777589241334	5.77675562172471	4.52799067685132	6.58850142284099	7	1.25117279976697	5.31497846925317	6.73966532011484	4.66385370615301	3.73525698153179	7	6.47737540125974	5.76342979073062	5.51829129338447	5.43881806948205	2.05982153067398	6.60725250504785	5.51774625797037	6.30152801718816	4.22541991850233	7	6.10615827818679	6.1670036164111	3	7	7	1	7	7	2	7	7	7	1	6	7	1	7	7	7	7	4	7	7	1	7	86	0	3
78	5.97285158255499	2.81967363015723	2.10653931434654	5.12547647186219	3.18000126801973	2.02818122340568	6.67706353496366	5.04778796195667	6.74779364768182	6.09940565215573	4.19072980352803	5.17297902730343	5.9906203527695	5.34398361509707	5.37888826319334	5.5677802936911	7	5.37205452460231	6.06192198345232	6.24421030394512	3.4855575284144	7	6.80700713567102	1	1	2	1	1	7	7	5	7	7	1	7	7	2	7	7	7	6	6	7	7	7	2	77.75	0	3
79	5.71935679516322	5.88080224680192	4.59963359004935	5.89291420411813	6.82930984802638	5.36773086282247	6.98247736620895	7	3.84901346976006	7	5.74086037460038	6.627545734062	4.85242699727281	5.00582443379338	5.69328223980789	2.84943864125185	4.64668998717049	6.53212776565258	4.46784915109938	5.37915253014012	6.57369650830214	3.99030628718103	4.99279698715393	1	7	1	7	7	7	2	7	7	7	2	5	7	4	7	7	7	2	7	7	4	7	7	74.5	0	3
80	3.22118083740095	4.89509159978383	6.38790851049864	7	6.75233205363213	5.37109048759273	6.72925673139914	5.5154445203066	7	3.9168624665536	5.41754967313258	4.90398053481265	3.37733457816716	6.47427509895446	6.36208150074987	1	5.76586597639092	5.69793901051342	5.1452405903344	4.90467724272366	6.68176312962267	7	7	7	7	4	7	2	7	7	3	7	7	1	4	1	5	7	7	7	3	7	7	5	7	7	73.25	0	3
81	1.86582180358053	5.85748649729866	2.60004622435289	5.74525849895107	2.8397879139068	7	4.11095297045876	4.52349918119915	5.91077405919942	5.5597473065543	5.5916516758564	2.63419603842407	5.91528429376995	6.86460429307892	5.58007577038047	6.10210063704994	7	3.90084154955841	6.71586108601113	5.56398449064104	6.99708749421376	3.49604182586345	6.94279666799704	7	7	7	1	7	7	4	7	7	7	1	7	7	1	7	7	7	3	7	7	7	2	1	70	0	3
82	2.35328017873028	6.73416451763154	2.86340322355162	4.07242013296948	5.16037238213462	1.87571180318366	6.75761043062485	5.37867764080155	7	2.44778996262886	4.44612315941018	5.60726134792147	4.32744957599847	3.84982109016546	5.67232687125278	6.73357448432586	6.38401365233812	7	6.15327728354052	5.4348640348064	6.27574426783904	5.75397524477521	6.76045119691267	4	7	7	1	7	7	6	7	7	7	1	7	7	1	7	7	7	7	2	7	7	7	1	77.75	0	3
83	3.85744099941207	6.36921755200303	1.77236341639987	4.70242559271643	2.83896183242052	3.59804359236901	7	5.83212109494866	4.85986736340056	7	4.84086441580542	7	3.60421409470972	6.74641134587723	7	1.21161468179437	5.11701582157556	6.73977411930877	6.43273499244599	6.32519602843971	3.83644057368588	6.61909012400699	5.60887245868058	1	1	1	7	1	7	7	7	7	7	1	2	7	1	7	7	7	2	7	7	7	1	7	70.5	0	3
84	1	7	6.30387430345239	6.61733776167767	4.78739019278912	6.22461454741489	5.82924238537625	6.31948112954364	1	3.71510042905828	4.20437259233634	6.47487031193563	7	3.71134420075552	6.70752680436347	1	3.77613646716169	5.83990333654697	6.16061346093396	5.85933744040369	6.00601447169815	5.44379095092119	5.25339256635629	4	7	7	1	2	7	7	7	7	7	1	7	7	3	7	7	7	3	2	7	5	3	7	71.25	0	3
85	1	6.97834999418871	4.27486230281043	5.25432194760757	3.34048162682714	3.54991125567082	4.57185173622822	4.83265857538781	5.79176769239382	6.28803714882289	6.99259562078407	5.92952245606046	7	3.56279123246852	6.35852901454669	2.01791540025617	6.04951425655611	4.16643058794795	6.55059565505783	6.29966008405855	5.09055453651675	4.09618420183265	6.36832988300318	7	7	3	1	2	7	7	4	7	7	1	1	1	7	7	7	7	7	4	7	2	2	7	74	0	3
86	1.31112315219855	4.2813597859348	2.14486741925078	5.37892675413222	3.03869363745311	5.63848496601622	6.86458967303294	6.99301735255339	5.7957405707981	7	7	6.70793961046836	4.05169779559763	6.46971165637608	5.79399795546388	2.71184595581933	4.58149891173325	3.79889667248379	7	5.27475590851561	5.83907363844631	5.30262345876798	5.63763637135312	7	7	7	7	7	7	3	7	7	7	1	7	3	7	7	7	2	2	7	7	7	5	1	63.75	0	3
87	1.91405513320615	6.36654897056778	6.79575149675865	6.60689997711528	4.03275138991084	2.04208083528417	4.83596474131164	4.92348952372751	6.58066083769569	5.53691707519472	7	6.33806485274093	3.47432321892068	7	6.72587210093349	1.75646721241778	5.77782659907075	4.76642726276798	3.97486847936741	6.33454565688816	5.17449287109208	5.49315076139173	6.77710387421577	7	7	4	7	4	7	7	5	7	7	2	7	7	5	7	7	7	7	3	7	7	3	2	70.5	0	3
88	3.01624492883628	7	2.95759732862733	6.68808796912963	2.73317340352066	6.26832085120604	3.26787282619699	4.71553171527984	7	5.90462822682721	6.81503731992277	1.24982210340792	7	5.51860075664413	5.22008547381744	6.54181904528576	6.09028612122441	5.08728406790678	6.32309655388803	6.05959903828496	7	3.44706975020425	6.96783779857346	7	7	7	1	7	7	7	7	7	7	1	7	2	1	7	7	7	3	7	7	7	2	1	77.25	0	3
89	5.59519865118927	6.11271711657205	4.66797388625503	4.69865146694033	5.13520932368542	4.84605539857656	6.82985043667877	6.60954426996441	4.82070258504192	7	7	5.83532164370754	6.58231340825976	2.73434064499647	4.21509814024622	3.86151038800162	7	6.23211389582762	6.18428247894165	5.84110706126888	5.05357167302398	4.54241793233347	7	1	7	2	7	7	7	3	7	7	1	2	7	7	4	7	7	7	2	7	7	7	4	1	75	0	3
90	2.97767534131846	6.6813819610227	3.96902860686305	4.78897484847101	4.5914907033173	6.44461874171424	5.94430984762714	5.15579669657678	6.10043868272106	7	5.07571510446273	6.21947839672141	4.60954413697677	3.80653542340661	4.90315343835952	5.36558098172813	5.88105421173405	6.34822939448074	5.65839292784519	4.92103035333934	2.8628939431695	6.62940464556012	6.65474888108612	7	7	3	5	2	7	3	4	7	7	1	2	7	1	7	7	7	7	5	7	1	7	5	72.75	0	3
91	1	6.41054647447467	5.9658529651074	6.12149467808765	6.77792578839499	4.28266391584261	5.62139019995887	5.99019732874038	6.05618318289634	6.20249445313225	3.83366427858259	4.08794451077274	7	5.80786857765811	5.18458835204627	3.03891801338675	5.45389402088681	6.61715468766141	3.6144444220072	4.43314733907763	5.13531136501204	6.98203220852164	3.95233785760816	7	7	5	7	7	7	4	7	7	5	1	7	1	1	7	7	5	7	7	7	2	3	2	69.5	0	3
92	4.54369336586706	6.82377170064047	4.03247712602699	7	7	4.98406208140448	4.26803518237629	6.84935541813424	4.80759758855212	5.85744846472779	2.36616374657073	6.88896530944808	5.31030443307605	2.46087288190841	6.871306955967	6.18205141583949	4.74183677064811	7	5.60399210976108	6.49743131281612	6.97111473403087	4.82314557448369	5.9138627657964	1	7	2	7	7	7	2	7	7	7	1	7	2	1	7	7	3	2	7	7	2	3	7	86.25	0	3
93	2.62615901207871	6.18178266919204	4.85099572486424	1.32757936324089	3.91461132475888	4.63571277638854	3.19657958999685	6.36198708381628	6.84957537306772	6.53922423032544	7	6.40711797603073	5.54882319903346	3.69583552581875	4.7278159156741	3.01525057059663	5.53174354043474	6.13191432836201	4.75166524591591	3.7617472472295	7	4.00837385285691	6.65043881458618	1	1	1	1	1	7	4	3	7	7	1	1	7	7	7	7	7	6	7	7	7	2	2	78	0	3
94	3.35826236048961	4.46692499073685	1.29682846104169	5.15960317562422	2.02305684094437	2.32582284972946	5.78788542803353	3.61964389879292	4.7994522333622	7	7	5.74274635977129	6.9211782602065	4.76787677596013	6.54989264568115	3.11626612104764	6.67979214639436	7	2.77123304616927	7	6.62657546307316	5.21157015934439	5.66221839449436	1	2	1	1	1	7	7	4	7	7	1	7	7	2	7	7	7	2	2	7	7	3	7	71.75	0	3
95	1.58310222862936	5.32202842074756	4.94912649913136	6.69112863474232	7	1	5.15922741379402	6.66766520585002	4.93781781053298	5.96288714929609	6.22181085530874	6.29438420786673	5.97428670047548	6.50393228679308	4.92233940939543	1	1.37884663620247	5.31133643367282	4.10834110727512	7	4.50774697739433	5.35440115852267	4.73104945759176	2	7	7	1	5	7	7	7	7	7	1	3	6	1	7	7	7	7	2	7	7	7	7	81.5	0	3
96	7	2.96098145222702	6.89351709589594	1.10239103896627	7	6.00663969104316	6.89169381053892	7	6.73236198873305	4.91881288366652	4.2100561456767	7	6.46435943542909	7	6.61832172848857	6.6308284473444	6.89535276410201	5.9113285881244	7	6.43560531843359	3.4103663592817	4.70872489861188	7	1	1	7	7	1	7	6	7	7	7	1	7	1	3	7	7	2	3	7	7	7	3	7	97	1	3
97	6.11954106958622	4.36407150068548	4.46884214719595	3.18291391906595	5.87386412074449	6.3961000605943	6.70232336137594	6.82586014401266	6.8096617223917	7	7	5.85937303189461	5.68748522154236	6.79765174474612	6.74425300635063	3.24811870465861	6.58070135654095	6.73790163316472	4.64970936591727	7	6.67799430873288	6.07128632114838	7	1	1	7	7	1	7	4	7	7	7	2	7	2	1	7	7	7	4	2	7	1	1	7	115.75	1	3
98	7	3.64413415527071	6.31332471263736	1	5.28108256127439	4.57752507918168	5.77851271463534	5.26356733474683	6.6940826869791	6.49894217118298	6.44019724178893	6.83632890973127	6.59838222568944	6.7897732835692	6.36194380112782	2.13363813860286	5.971123823788	7	7	6.82093887070999	7	7	7	1	1	7	7	1	7	7	7	7	7	1	7	1	7	7	7	2	2	7	7	2	7	3	109.5	1	3
99	6.82560009674986	4.67168521877508	5.67303335306436	2.82548428011334	6.4165626819197	4.34861813608316	7	6.16225925237046	6.45422022033468	6.88618330650766	7	7	6.63259825095667	5.15967291859119	6.84358900360111	4.91180149591629	7	7	5.76882630921618	5.4811377907423	5.7398561288415	6.99112563526944	6.79377027269915	1	1	7	7	1	7	4	2	7	3	1	7	2	7	7	7	7	3	2	7	1	1	7	105.25	1	3
100	6.76043962615349	7	7	4.20245210470374	3.96351363484033	7	6.30370364832796	7	7	6.6910781889742	4.64602530154683	6.69529515991596	7	5.90263268613911	6.65502975864333	1	6.96301165512405	7	6.92479788228273	6.78892493433097	5.86986681957385	6.35449914524278	6.58746873101728	1	2	1	2	1	7	3	7	7	6	1	7	7	7	7	7	7	3	7	7	7	1	2	95	1	3
101	7	4.03562440410759	5.57232748255455	2.5738660209145	5.09264190447391	5.89384282498076	6.69017814260936	6.94418066695967	5.45417834226641	6.76305290170854	7	5.1542551833381	6.96283212997753	6.93031561360894	5.58454327982933	5.3922372189439	7	6.52956494341529	7	4.85519305955733	6.4975020395401	6.55571028589711	4.40768831447367	1	1	7	7	1	7	7	7	7	4	2	7	2	1	7	7	7	3	2	7	1	1	2	96.75	1	3
102	7	3.75270741325059	5.74023238681533	1.54987537141676	6.02224471197161	4.99341873678744	6.5158683177713	5.80789099300454	6.9984355408461	7	7	6.88841167841101	7	6.66391075554802	7	2.41626641876724	6.26065915087411	6.53193915977019	6.41822077528376	6.11298929683987	5.452968348789	7	6.62046223673726	1	1	7	7	1	7	4	7	7	7	2	7	7	1	7	7	7	4	7	7	1	1	7	104.5	1	3
103	4.61851899304214	3.79918657380728	4.88774560846641	3.88745801677343	4.63163353306216	4.77349321039582	6.78998238906069	7	7	4.33168927469056	6.03877200781837	6.72759514667322	7	7	6.78929698677781	5.98608643038748	7	5.15550489653623	6.36627971321575	6.17278348290049	6.996620566331	6.38181821408312	5.11026299927447	1	1	7	7	1	7	7	5	7	3	1	7	2	1	7	7	7	4	7	7	7	1	1	110.25	1	3
104	6.08390072287044	6.36065192983673	6.40868390714919	5.59546774131359	4.80194980351028	7	5.23622923367032	6.73752268153757	5.67157590915997	3.70579986198946	7	4.50935392835288	6.52396245771791	5.90356587626722	7	1.52615697645331	7	6.00936079564657	6.59346790507354	6.74625274226662	7	6.08377826615867	6.58828529046055	1	1	1	4	1	7	3	7	7	7	1	7	2	1	7	7	2	3	7	7	7	5	1	95	1	3
105	7	3.86405770534102	5.0129223082486	2.26787722303096	6.15705484468023	6.34152905605224	5.15823706805627	5.79511033762859	6.18103156231167	6.81065686241384	4.57529399123389	6.44087866567501	7	5.81385466245971	7	6.55161206980206	7	6.43682088918265	7	7	4.65919017893725	6.44644471446246	5.45552416588061	1	1	7	7	1	7	7	7	7	5	1	7	2	3	7	7	7	4	1	7	6	1	1	88.75	1	3
106	6.33541785050469	4.51584276520496	7	1.05110316162979	4.98659724532787	4.01114749120523	7	7	6.71224453664837	5.95749447409654	7	5.93219589865972	6.91360155389555	7	6.62263449957744	2.63731903534539	7	3.72745885556613	6.24422587867199	6.28485638193451	4.30325317199495	5.00007833847295	6.08577758520144	1	1	7	7	1	7	7	7	7	7	1	7	2	3	7	7	2	3	7	7	7	7	7	109.5	1	3
107	5.9998488979712	5.38810443417322	5.29900928949181	6.13629596596622	5.57484110481747	2.10427136912128	7	7	6.74255556425575	5.10966059387848	6.48861364786781	7	4.55513414031759	5.31467358365492	6.973193268857	6.57833989611055	7	5.47095787063988	6.93446390407535	6.70963405771734	4.12211207707401	5.33638764522795	6.60440222637773	1	1	1	7	1	7	7	7	7	7	2	2	7	5	7	7	7	3	7	7	7	7	2	92.25	1	3
108	6.61217799637997	3.73829122066833	5.87161787971173	1.07664800281695	4.39067764266578	6.51513210060746	5.27059534935354	6.56435144503502	7	7	7	7	6.49160606797565	6.83128183293837	4.98655992559276	1.55648530004808	7	6.87054725742661	7	6.48307566149136	4.26956511310242	7	5.75065208370371	1	1	7	7	1	7	2	7	7	7	1	7	4	7	7	7	7	3	7	7	3	3	7	104	1	3
109	6.42594001802759	7	4.51773178974397	6.47285657461664	3.52932174099667	7	5.31454596982749	7	7	6.47006869738062	6.31074868204605	7	5.90335633165434	7	6.91962183587531	3.14391661687836	5.91294430027641	2.3392812981815	7	6.16452818554529	7	4.86766780201308	6.35520341496979	1	1	1	7	1	7	4	7	7	7	1	7	1	6	7	7	7	3	3	7	7	2	7	94.75	1	3
110	6.4651224510955	3.81590687081141	3.95793976950133	3.20420163893832	5.26752668586451	4.99384111783942	6.7795728900051	6.77578189489172	6.00482539879157	5.26386268183686	7	7	6.51938861408	5.61105095364824	7	4.80850997932372	6.71859832231026	6.7223309557939	6.52314899739803	6.40059862163512	6.4250733021437	5.69773722706291	6.94111253627059	1	1	7	7	1	7	3	7	7	7	1	5	1	6	7	7	7	4	7	7	1	1	1	118.5	1	3
111	6.43684511126756	7	3.27708214996327	6.66869791823789	7	5.65108039540843	6.79543903540335	6.85784681807075	7	7	6.83528041406697	7	4.9318074723858	6.48563185311039	6.75724683738702	1.5502652602156	4.26951904250788	5.50414024335087	7	7	4.85471104378363	6.75938007385754	5.64194279170262	1	2	1	2	1	7	7	7	7	7	1	3	7	1	7	7	7	4	2	7	3	2	7	79.25	1	3
112	5.93874161689732	5.77357648651563	4.72629383008775	1.1363972495924	4.20766769767332	7	6.78911505626622	6.38055551958604	5.14044830423815	3.11899342541851	7	5.75106280987808	6.79176675546404	7	7	3.37381559200773	5.81965818238321	7	5.05386900862519	5.39394649863768	7	7	5.39688904724386	1	2	1	5	1	7	7	4	7	3	1	7	7	7	7	7	7	6	7	7	7	2	2	98	1	3
113	5.71789949772268	3.77894349788482	6.81761864960437	1	4.60359091335089	3.58487262202857	5.31252017168922	7	5.79895799452809	6.3148243238772	7	4.88550774917753	6.600608474695	7	7	2.77700279596983	6.64438857251142	6.84577973182052	5.11002186806164	6.53042604720994	7	6.08824173969427	5.40099640913663	2	1	7	3	1	7	7	7	7	7	1	7	2	7	7	7	7	3	7	7	7	7	7	112.75	1	3
114	5.62995549979121	6.97544153707577	6.446683030309	4.70834124970771	6.50976609705438	3.33304831261211	6.85337980776037	6.83033755144113	6.18109405420793	7	6.55025639850241	2.70349475431551	7	4.69991914809405	6.76439234591063	1.58774921320396	6.33219032563722	4.68003331543814	6.03116408856164	6.18300628958398	7	6.47419302774809	4.64344945380341	1	2	1	2	1	7	7	3	7	7	1	7	1	1	7	7	7	4	7	7	2	7	7	102.5	1	3
115	4.91364674214308	3.35722819120949	5.74045262420963	4.04150440551202	4.84511323081185	4.69934774302789	5.95349564221076	6.10092844463852	5.66800724542131	6.08330477529027	6.14780420971909	5.14399077575823	6.8228527744585	5.7265669646731	5.88852539223197	6.60371606891926	7	6.47122540370438	6.70893680637007	5.98298677226986	4.8570128946828	7	6.38579105270394	1	1	1	7	2	7	7	4	7	7	1	6	2	4	7	7	2	3	7	7	7	1	5	73.25	1	3
116	6.26518353159982	7	4.27117803770827	5.48043221271366	5.49024788885631	5.45917225970673	4.87497955940867	6.23279368642264	6.82148292736855	6.83934494381601	7	7	5.25687026300941	7	6.61416039828442	2.94669979585726	7	6.77542148481458	6.29833072992171	6.42596534444846	7	6.07359756800645	7	1	1	1	7	1	7	3	7	7	7	1	7	7	7	7	7	7	2	7	7	7	2	7	107	1	3
117	5.01614760317399	6.22399387141442	6.81935394776752	1	3.89321787768453	2.19816285991519	4.2808443953503	6.43696987398569	6.49028378732548	5.75801848002215	6.33443382565859	5.0161759421246	7	7	7	1.40479883140294	6.17760434122654	7	6.85637291985096	5.45227929201562	5.82257695435644	6.63479223037405	4.55714722805985	1	1	1	4	1	7	5	4	7	7	1	7	7	2	7	7	7	3	7	7	7	7	3	83.75	1	3
118	5.09639157599008	5.06348355128473	1.48240781314059	5.41868805366065	6.87211287073397	5.33541264779846	5.60742421920875	6.88548357981636	5.49746351365021	4.18431778349462	7	6.27991404004026	6.69684767687741	7	7	3.4551481644808	6.96168163655174	5.69975703594611	6.06215789155445	5.15471563725279	6.08224256087859	7	6.54863200614829	1	1	1	3	1	7	7	5	7	7	1	7	7	5	7	7	7	5	3	7	7	6	1	96.5	1	3
119	6.09186016614362	5.37016773190164	5.92466212190668	1.69387381046302	5.21238299843209	3.89313090563467	6.65901215041247	7	7	7	6.50749623785126	5.50081702504671	6.08276229038512	5.73877158955423	4.46382397673251	3.05217016968351	7	6.4790972551831	7	6.78194471457321	4.98840814174295	6.06254582761957	6.80077811418183	1	1	7	7	1	7	7	7	7	2	2	7	2	4	7	7	7	2	5	7	7	3	7	95.25	1	3
120	6.18620409643047	5.74748656980834	5.4463706649305	6.72263938278008	5.80637372602889	6.99283249616786	5.31950692021943	7	7	6.89532121529919	5.8330361238665	5.3569772945043	4.1929388510345	4.41532488513265	3.8890101483184	1	7	6.41173814542639	7	5.82014637106343	6.89345971313367	6.24877896209479	6.78340249224438	1	2	1	7	1	7	7	7	7	7	1	3	2	1	7	7	7	7	7	7	7	7	7	86	1	3
121	6.49864542789574	6.96088350358269	7	5.1782990342335	3.60871055289453	6.9571867463476	6.56822463274011	7	4.83226106088647	6.32807520879757	7	7	4.52841372162027	4.99713067000042	6.11621118680177	1.51760622407127	7	6.47773937465657	6.68986496528709	6.16810602961649	6.90503670796212	6.5689942921904	7	1	2	1	2	1	7	4	7	7	6	1	7	7	7	7	7	7	2	7	7	7	1	2	98.75	1	3
122	5.47510638848003	4.78509350203755	4.48569646540046	1	5.61187243618557	5.59141409564176	7	7	5.57297187971856	4.57004983410753	6.81816966385715	6.81074225504491	6.2677751945183	4.46262599378019	5.64984335029066	2.9766107773008	7	6.37781994463509	5.30403108372034	7	6.53287633179529	5.50412557574301	6.829290562429	1	2	1	4	1	7	2	4	7	7	1	7	7	1	7	7	7	4	2	7	1	2	2	109.5	1	3
123	5.75255036549076	3.98814893666658	5.28149442402252	4.92607057409243	5.84786092524427	5.10278264838329	6.78402114327508	7	5.5256088500433	5.74116402997172	7	6.17770251484559	6.81644235283738	6.57519214265385	5.01027976944137	6.80116632037646	6.75993699385991	6.59952545772286	6.69568449155538	5.12848621893947	6.90756150156395	5.63578689253931	4.37373385745631	1	1	1	7	1	7	3	4	7	2	1	7	2	4	7	7	2	4	7	7	7	1	1	105.25	1	3
124	5.37476979090027	3.94238390371645	7	1.32004296277253	4.2232876703412	3.81323120872012	5.4298708061597	6.14372737705476	5.72461963955585	6.39149092661789	6.99774467270521	5.89018755560047	6.33498902849216	7	7	2.66764610181309	6.39723236457722	6.51587566061888	5.847706713507	7	4.9670014559956	6.34608098147059	6.94682000006977	1	1	7	3	1	7	7	7	7	7	1	7	2	6	7	7	7	3	7	7	7	7	2	96	1	3
125	6.14727121842812	2.84033525242054	5.89571732794809	3.03778564318016	6.36914788858149	5.24481231179572	5.16499336381481	6.1082840152977	6.81846891471333	5.03132201223052	5.68886667862288	7	7	5.47535594675308	6.1054111010402	3.72866081614045	5.96894936936863	6.47793376702592	6.82649296734941	6.09079769743215	6.46607888627717	6.18333975629224	7	1	1	7	7	1	7	7	7	7	7	1	7	7	4	7	7	6	3	7	7	7	2	7	94.75	1	3
126	7	5.97160864190155	2.1404629516652	6.70735555946873	6.94005469607654	3.71819396624264	7	6.17337125410835	7	5.3635283244366	5.21391722027956	4.33463090628965	6.10358298727462	5.03610289682352	6.59070202945131	1	7	7	6.47170435392169	6.18775157589414	6.16887196458941	6.8930881597598	5.81007793327924	1	1	1	1	1	7	7	7	7	7	1	7	7	4	7	7	7	2	7	7	2	1	7	91.5	1	3
127	6.52757909824607	4.03777704224957	5.89461043163675	1.64250187987061	4.22105887118334	6.35851803956217	4.35918714269626	5.80357093225413	6.83500266160311	7	6.60151208488874	4.57744833908457	6.52669806789982	6.75468184011556	6.9333784097074	4.28274076192352	4.46516280245683	6.28776883386946	6.30075656911882	4.39959422887946	7	6.94260775347004	7	1	1	7	7	1	7	7	7	7	7	2	7	7	1	7	7	5	4	2	7	1	1	2	86.25	1	3
128	4.78573642782141	6.92161049445012	4.86606424516675	1.61950229541581	5.15661011123013	6.06991939228548	7	6.39109383705267	7	5.97976330422099	5.81043424281065	6.07766229181001	6.14797968038663	1.6590327483867	6.99182372068072	1	5.56971551646138	5.21867227396163	5.80855734730465	6.50617934499218	6.78748689051857	6.9652014598064	4.71614043190224	1	2	1	2	1	7	7	3	7	7	1	7	1	4	7	7	7	3	7	7	7	7	7	89	1	3
129	3.6613692529077	4.77884711494804	7	2.07818238842244	5.27229077551573	3.18127834924786	6.60839453001475	5.91848294087674	7	6.7041537070171	5.94363185915195	6.43481730473215	5.46570791204237	6.91419764894556	6.80076161304636	1.90348075514817	5.95120288051876	6.77517554111017	6.16689893986481	6.33999454721227	6.21121096846328	4.30572051101392	5.57467349478432	1	1	7	4	1	7	7	7	7	4	2	7	7	5	7	7	7	2	7	7	7	1	7	90.75	1	3
130	5.86893334153876	4.89568306624337	5.24756768908615	1.54781649130607	4.354421826306	7	5.67950841362994	7	3.72383524932477	5.65771680992181	6.66853881195807	7	6.38851929286803	3.18754855408086	6.10734676141007	2.50934754844222	6.35237560916196	5.41869691664551	6.12161577461611	5.62516333809858	6.03503507098803	7	7	1	2	1	3	1	7	3	3	7	7	1	7	7	1	7	7	7	3	2	7	7	7	2	101.5	1	3
131	2.63961129247139	5.73150333491212	6.66942974620954	2.02842360683148	6.9840385876081	5.71414432730267	4.16355681650766	7	6.77651146346934	6.27575288365653	5.80122630371209	6.03885182171025	6.1008167950331	6.70181768610866	6.37656135010381	5.23925695415491	7	5.3327773952158	6.33857115773758	5.53501692556779	4.64096986383923	5.20309248441549	6.95339791613682	1	1	1	2	1	7	7	7	7	7	1	7	7	1	7	7	7	7	2	7	2	2	7	87.25	1	3
132	7	5.74717414081738	3.84112107804178	6.92245600796353	7	4.94699064900446	6.19191484913389	5.71295196570225	5.57241083323688	7	6.21163873991858	6.0877067090325	6.46616672805118	6.53432451675261	7	1.658906624071	6.00707374293094	6.68492918600993	6.11271458801694	6.54103281238403	5.21007831781816	5.29550090287764	6.30802277814387	1	2	1	3	1	7	7	7	7	7	1	7	7	1	7	7	7	6	7	7	7	3	3	84	1	3
133	5.96372957913471	5.38626002482642	4.46718839203505	2.09035794949251	5.18916236702103	6.66299385068347	2.30986621372862	7	6.60410005472847	5.85009127774519	7	6.18200215626179	6.44850440800432	5.62970442917441	6.01754240012461	4.12392794720275	6.78532524713534	5.59511948400136	7	5.21436322941637	6.27314968695103	7	6.45932187278666	1	2	1	5	1	7	3	7	7	7	1	7	7	7	7	7	2	3	2	7	1	2	7	92.75	1	3
134	7	6.37016139477018	2.67495057356875	7	7	1	6.70703217553649	6.96308236594505	5.7593798309099	6.71500551185036	5.54870560574013	4.47360676248554	5.4829048008813	5.48673110332918	7	1.66524585185349	6.91264639638266	6.84281060946936	5.43456226679136	2.69577436705073	6.30456842091186	7	6.36372463189653	1	1	1	1	1	7	3	7	7	3	1	7	2	7	7	7	7	3	7	7	7	1	7	93.5	1	3
135	6.77268285823164	4.94381883922123	7	2.71368005482275	5.17687750538402	4.22445617413475	6.50032538462435	6.03333420496569	5.7937823522249	7	6.31553465545335	4.07745677818847	6.18656193208695	4.24552581871577	5.50615147619331	6.32843968729437	6.76548658997918	3.9880608214588	6.41982694606494	6.04487126955913	6.95276342500787	7	6.48059490700203	1	1	1	1	1	7	2	4	7	2	2	7	7	1	7	7	7	7	7	7	7	2	1	98.25	1	3
136	6.41779614527011	5.64963154643676	5.93042866151178	2.04126722616987	4.76856765674033	3.96052329453028	6.10890725663301	7	6.07161816520481	7	5.60196364836399	3.87407187428314	7	3.93961944945852	5.18229251633459	7	6.94553932122167	3.70655209259374	4.78871770340153	4.61905464963813	6.77988274495258	6.55401888268843	6.89537372040836	1	1	1	1	1	7	2	4	7	2	1	7	7	1	7	7	7	7	7	7	7	2	7	98	1	3
137	6.01150263786318	4.38525065720266	5.95198810149571	1.25243462647682	3.7160899537305	6.23300076312764	6.43505749981718	7	6.67110088494197	4.31804413791076	5.9738337413278	7	5.23743571534882	5.00103034306358	5.38922362189986	1.70851949902554	5.95886600743394	7	6.35995913198245	7	6.37599619043691	7	5.43031430382735	1	1	1	1	1	7	7	3	7	6	2	7	7	7	7	7	7	7	7	7	7	2	7	94.75	1	3
138	3.62527179442716	6.027267832227	6.7937089352098	2.48940047380803	5.25704714547108	2.16695103318369	6.22309188175537	6.5533216842426	7	6.23898792633651	6.8102592251456	5.90398217730792	5.14201312768098	5.86952303591967	5.94714059572849	3.32173814175977	7	6.79511573032624	7	5.25794601375127	5.12460068237307	4.85223531803627	5.63332417666583	1	1	7	3	1	7	7	3	7	7	2	7	7	3	7	7	7	3	7	7	7	7	2	75.5	1	3
139	5.75415436538776	6.12716726061464	5.44101115681736	1.15926099460717	6.13361756643044	2.21977101165444	4.98973891933213	5.84027743048438	6.53945157857084	6.91722617457383	5.94052110237688	5.0267943407615	4.767357261945	5.52161523460866	6.8599080498328	2.18383522662258	7	5.24740219002771	5.07331935291663	6.91004084868176	7	7	7	1	1	1	2	1	7	2	2	7	7	1	7	3	7	7	7	7	7	2	7	7	4	7	85.25	1	3
140	5.8446106311468	5.76699864241115	7	4.63987762220225	6.50452460671231	3.15891469814697	7	7	6.42019095034823	6.61038924950983	4.77698834660925	4.81267058879309	5.74357770354268	5.12388999184878	6.93384155751875	1.8528213017076	6.8217788829447	5.39466611480357	6.77201465200912	5.72345981970367	6.31174061797814	6.03672183257677	4.90315386929042	1	1	1	2	1	7	7	7	7	7	1	7	1	1	7	7	5	3	7	7	7	1	7	93	1	3
141	5.8661375490721	4.97111381321525	4.36598103267761	1	5.67942115086769	6.51173128634827	6.19704580475134	6.50978675599107	7	7	5.18524883280785	4.65537971974748	7	4.60633907474271	5.63525261866332	3.04274011673433	6.7765848397882	6.37329988568546	4.85495528177927	6.41991368517229	5.39593804481627	5.93092083203253	6.59697478733263	1	2	1	3	1	7	4	7	7	7	1	7	7	5	7	7	7	3	2	7	7	7	2	91.75	1	3
142	6.27609189390514	5.02592194592572	1.41222385570277	7	6.72148594006078	6.53073313200252	7	6.11202173121275	4.97522505956169	7	6.18622739228564	5.81424832833617	6.56181001977012	5.4817243662295	6.4261445371865	1.4127289426186	6.11223457536613	7	3.78248877678174	5.83844022745209	6.54569360866777	4.98093598814972	5.58204101792954	1	1	1	2	1	7	3	3	7	7	1	7	7	6	7	7	7	2	7	7	7	7	7	76.5	1	3
143	6.13613253900315	4.96641418001903	5.71099089602072	3.60402114609215	1.20728234268853	6.56104799262749	4.91241840662417	6.98725347936537	4.63272932311442	4.78980117866038	6.28161937257186	7	5.45766319995093	6.33919595971682	7	2.04807216518088	6.00674865401949	4.80671926460058	5.83974336896126	6.95090514877423	6.14475793996892	6.87271523827327	5.68793518282494	1	1	7	2	1	7	7	6	7	4	1	6	7	7	7	7	7	7	2	7	1	2	7	86.25	1	3
144	6.44798522463261	2.86654140529731	6.83007667288367	3.32262764270974	6.92540753249745	5.23241810072287	4.20111929237134	5.14090532438161	6.71322827706265	5.35808764843125	6.07434795889211	6.00982318322964	7	2.91157778998988	6.73854727758937	6.36462897057648	6.18999484091928	5.30646621512168	6.84672594779502	5.54921956428061	5.38175747851604	6.17179751229625	6.64168309547683	1	1	1	1	1	7	7	7	7	7	1	7	7	2	7	7	7	3	2	7	7	7	2	87	1	3
145	6.00805509826479	7	4.37943163466599	7	6.12367624524709	4.49599390128681	6.09409869355912	6.96634232439082	4.30283585269986	6.50795125459128	6.65956089202881	6.32551269334235	6.20593070601936	5.42079126629679	5.85041061395502	4.518763025447	5.06051389797806	6.38053800099328	4.26754055158615	7	3.03767349994702	6.43417343647715	7	1	1	1	5	1	7	2	7	7	7	1	7	7	2	7	7	7	4	7	7	7	3	1	83.75	1	3
146	7	5.10788331583248	6.05447462246725	3.1095183079035	6.80319460026545	4.91669430635044	6.16956975807643	7	4.37658303630877	1.83842339436754	5.69959586740951	6.89422705754429	6.49221313385245	5.18953435945699	4.41855988900524	7	5.9234281806478	5.76990804455752	5.39703366970614	5.97672417500148	7	5.92427887650736	5.73756156639812	1	1	1	2	1	7	7	7	7	7	1	7	7	4	7	7	7	7	7	7	7	1	2	92.5	1	3
147	5.0337447633216	5.89996736612459	5.88872580008137	1.56063214667207	4.7058473957226	3.95199603628254	6.40163819446975	4.70939660051067	5.92050296442822	2.91786877930808	7	6.27660768577587	6.51186478632834	7	6.47746702746138	1	6.85150260922845	5.75829649356079	6.50316156159996	4.27334078703136	4.43293976443602	6.06560174286454	7	1	1	1	1	1	7	2	4	7	7	1	7	7	1	7	7	7	3	7	7	7	1	2	73.25	1	3
148	5.95137586744914	5.48562208905004	3.41641228614816	5.91337559983546	5.85662975754825	3.46326230485772	7	4.95144039800207	5.50340625294197	7	6.74776536240228	4.98806367428981	7	6.7758320740849	6.17548929961293	4.04539184280181	5.92238725676151	4.16889530383787	6.77228096311374	6.64731799025793	7	7	4.48656301383727	1	1	1	7	1	7	7	3	7	2	1	7	4	7	7	7	7	3	7	7	7	2	4	77	1	3
149	5.48206630770343	4.61044140158184	5.25149641418108	2.50738484600289	5.10016837300357	6.46214892768647	7	6.51085453818788	6.48152182655127	6.58258288969446	6.58916505265026	7	6.65466639823113	3.23894057749528	4.89807541298048	4.66464276640405	6.86397565622125	6.14672360642446	5.0127708669071	5.24490812265301	4.7624539951414	6.84645299038184	3.83490728383366	1	1	1	1	1	7	7	5	7	7	1	7	7	2	7	7	7	7	7	7	1	2	7	85.75	1	3
150	2.70734627673678	7	4.28995832299266	1.12594028803714	6.28966643624534	6.28824323078504	6.560173351038	5.0430768549215	6.91154090230338	6.89319996372454	6.10390959543659	5.67231639980697	6.4207170898376	4.45018544321374	5.52921549669464	2.92040548929133	6.8946180207878	6.03474999897654	4.06245714300699	6.07594838380358	6.554809846779	5.10381838060184	7	1	2	7	3	1	7	7	4	7	7	1	7	1	4	7	7	7	3	7	7	2	7	2	86.5	1	3
151	1.92521577400483	2.61452025705967	1.18885358366924	4.84223025330504	5.90930453081944	3.42770732454878	5.90788041191315	4.57298419585248	5.16336287810926	6.48999743667582	5.95090403208203	7	5.12238780414594	6.95935406357583	5.76356242634879	6.62330607562347	6.09528453016905	7	7	5.66203678012909	5.34511056620158	5.60039493712751	7	1	4	7	7	1	7	7	7	7	6	2	7	1	3	7	7	7	7	2	7	1	2	3	76.25	1	3
152	6.55580871171138	4.85534097871744	2.9180229205647	5.00779500505584	5.8903918636949	5.72468133217043	7	6.0011734628163	3.71295629718721	6.28509381531355	6.4190247559198	6.21438727093276	6.72621016211077	5.50526809252478	6.61388260630373	3.44459999577486	6.97044022691855	6.25155210226083	4.34172756618166	5.2730253511693	5.26167939166874	5.47664660318753	6.33468334223032	1	1	1	2	2	7	7	6	7	2	1	7	7	5	7	7	7	7	7	7	7	1	7	78	1	3
153	6.94415171714705	5.20259360174838	4.58485141466616	1.50537650540646	5.15189245338646	5.87072610171439	5.44036584661349	5.93229934274087	2.93226051142355	6.53360966438627	6.05791562448616	6.56791293677588	6.80317999263101	7	5.71797880115923	7	2.55600680680163	7	6.51518298925844	6.95657210379054	6.5961015430302	4.68737255802525	5.43261608228597	1	1	1	1	1	7	7	7	7	7	1	7	7	1	7	7	7	2	7	7	7	2	7	79.75	1	3
154	2.1785986259683	2.95787096431464	1.16365073703114	6.49037042977653	6.8456777499455	3.14497844956263	6.52153784471575	4.03541227796404	5.05286725133823	5.90262595434036	6.77734375550741	5.61957506942794	5.57309512224132	6.01158176991166	6.00083129618386	4.97912086297712	6.8408373725389	6.47889720528007	7	5.31503608283515	6.7734754306266	5.55416698266098	6.09968462887092	1	4	7	7	1	7	7	7	7	6	2	7	1	3	7	7	7	7	2	7	1	2	3	73.5	1	3
155	5.97523489123671	4.63331029376342	2.66909412999506	5.2512727667575	6.34071427567396	6.13736550153018	7	4.84347222568498	4.45530863824432	6.13612128665971	6.08102490844194	6.19179395223664	7	7	5.73202100246669	3.26414847117877	6.11485387529347	7	4.12254281820703	4.67069537969215	6.01035774793161	6.2821100106465	6.74454420129571	1	1	1	2	2	7	4	4	7	7	1	7	6	4	7	7	7	2	4	7	7	7	7	90.25	1	3
156	4.9050462328674	6.05098735805483	5.23855481529034	6.71926197377085	3.98334694002917	5.65626761077873	4.59011584945306	6.61545931752704	5.42113120670338	5.49152076165774	4.47578169468398	7	5.06373244556394	1.90680903470998	6.28083145418732	6.53889602660393	6.9581633171097	6.47064675284824	6.90679095311763	6.72768923735878	6.9273356867842	4.87156418347409	6.2453599931879	1	1	1	7	1	7	2	7	7	7	1	7	2	1	7	7	7	7	7	7	2	4	7	78	1	3
157	6.23165082283033	5.78313039464511	5.55400161181182	1	4.29314618100168	5.96096010706909	6.6616419077712	6.23470149544899	5.28074213547826	3.71282168847172	6.9074429568451	6.69224002081567	4.3879282621438	6.52879873940977	7	6.26605473005652	4.52379828018339	6.21706634602991	6.03276073297456	6.68060328885791	7	4.86825984068806	7	1	1	1	1	1	7	7	4	7	1	1	7	7	4	7	7	7	6	2	7	7	4	7	83.75	1	3
158	5.41716902116449	5.89612927607025	3.66078883680763	5.71067406781989	4.36460338395812	4.76367131219069	7	4.6633097704626	5.00186948787539	3.79621635390271	7	5.92224903785588	5.90771068456908	7	6.47084189214814	2.30651587364167	5.7434715928314	6.68619710969748	6.19397742745047	7	7	7	4.30749267527942	1	1	1	7	1	7	7	7	7	2	2	7	6	7	7	7	7	7	7	7	4	2	1	85.5	1	3
159	4.65317176891752	4.65290987951856	2.13403267994175	6.07455140069896	6.46908908334264	4.39624641108245	5.75463797897442	6.30903739767226	5.26257064720448	6.88229677712235	7	5.78577188140888	7	7	6.01927178230164	1.74393687263584	5.92283700657539	6.66516598799967	5.17250618271459	6.5270251378997	6.63450307803878	5.58588121585924	6.47965809947749	1	1	1	3	1	7	7	7	7	2	1	7	1	1	7	7	7	2	1	7	7	2	7	85.25	1	3
160	2.1728542940432	5.93025790621122	3.76546971557843	2.53237472850995	7	6.69448947642461	5.77495187315287	5.0232724412944	6.35133564545015	7	7	5.97037503156274	5.32045930016942	5.94117196570799	5.74552235420235	3.64541977698827	6.70625287782913	5.65514588096972	3.59637025876784	6.37482080053084	6.84827375200666	6.42541610557268	6.92929699364978	1	2	7	7	1	7	7	4	7	7	1	7	7	6	7	7	7	3	7	7	7	7	1	79	1	3
161	1.37880555444846	6.31059070598551	1	3.26434132134701	6.53522374437245	5.71989515628553	7	6.41038656111374	5.33763994757961	5.13612107166837	5.41270711161931	6.11717379809896	5.54385656386995	6.56875609042874	7	3.38635195771131	5.63561302021341	3.87523110954249	6.85607674934	7	6.23991955300001	2.62287644288228	6.07027390294985	1	2	7	2	1	7	4	7	7	7	1	7	7	4	7	7	3	7	7	7	2	2	7	77.75	1	3
162	6.67737342421283	4.78674335194717	6.28284936921474	2.56525953323741	6.87713982778728	3.97308677050474	5.66754707937472	7	4.2474637394473	2.83324490201017	6.08680543665928	6.91379246021977	6.1215360616231	4.65815748776929	4.23050819766336	5.47726922888291	6.66983865848304	4.82972657531775	6.01838546017513	5.66532425837733	6.29827561756887	7	5.45791423954956	1	1	1	2	1	7	7	7	7	7	1	7	2	3	7	7	7	7	7	7	7	1	2	88.5	1	3
163	4.37653463162518	2.04624003408733	6.28496013478804	2.22172003324902	7	5.86680476808774	6.13301286904426	6.96505533669913	7	2.63458075854575	5.60769121969162	5.57360858559254	4.75109092385872	6.47005122723602	7	1	6.19498204337604	5.76626719856747	5.95857134800101	5.34137204621655	6.2356246156176	5.22479677832376	7	1	1	7	6	1	7	5	2	7	7	1	7	1	7	7	7	7	7	7	7	3	7	7	54.25	1	3
164	5.77543848154289	2.51766676541984	6.51184505043539	1.15411754815689	5.44031038309682	4.1884725001069	6.99483104968573	4.88629256234055	5.45542922290208	6.52398897677922	6.40678666319368	3.57296052440958	7	6.44011941736275	4.91532427181704	5.25574095608271	6.77963460939898	5.71308337448696	3.72662690292992	7	5.23287281032024	6.71981795487199	5.75459370388758	1	1	7	7	1	7	4	7	7	7	2	7	3	3	7	7	7	3	7	7	2	7	2	80	1	3
165	3.91517225157695	5.75998319581596	5.91135497761147	2.07044177578339	4.54219238491038	4.92590168185682	3.31796210600484	6.40044077209644	6.5927288244679	6.23506207681003	5.15178330270313	6.91200977630251	6.47340216702032	3.73021858278979	6.22318092923601	4.34641699080472	5.61412743218512	4.01870677298474	5.64286487021279	6.59689146893797	6.411019742586	6.05527939755088	6.59709563451308	1	2	1	3	1	7	2	7	7	7	1	7	7	3	7	7	7	5	2	7	7	3	2	90.75	1	3
166	3.12086358682807	5.72568563046966	6.2382200890477	1.19343074195575	7	4.79589694893438	6.21538580429321	6.6880177460694	6.18508698544282	6.93230591619459	4.68083964208456	6.0255985478861	4.31823114645191	7	7	2.19598256704564	4.79168143299311	5.90071632779095	6.79772084599241	4.86482241046541	6.79844182115131	6.22675204683968	5.67165372383998	1	1	1	1	1	7	6	7	7	7	1	7	3	1	7	7	2	2	1	7	7	7	1	85.5	1	3
167	2.49186731397786	5.61125739144864	5.28589580741315	4.44692429889437	4.40710618222249	4.02088225594672	6.30228891413427	6.62446844287098	5.84893642409725	3.30088330509698	7	7	7	2.48140373293888	7	3.4129328342803	6.50050981265529	5.6306465510323	3.50760558489338	4.88841511057668	7	4.99996103574424	6.46049364327259	1	1	1	2	1	7	3	7	4	7	1	7	1	1	7	7	7	2	3	7	7	1	7	77.25	1	3
168	6.69127870581865	4.17008484105678	5.99061883024082	3.98208366316864	7	4.99047107615699	4.65186641366958	5.54448314069013	6.70277491046807	1.40655692210883	4.75252735853372	6.64957731109984	6.31002272681919	4.39085015663036	5.3207769881652	5.58074266648767	7	5.84516715125717	6.04180899315044	6.4373911421025	4.59912795783515	4.85404541062471	6.62486555101235	1	1	1	1	1	7	7	7	7	7	1	7	7	3	7	7	7	7	7	7	7	6	1	74	1	3
169	6.39913042378365	6.73832892286434	2.0001306147861	6.73601205235129	6.6639903881037	7	6.7193895266751	5.59899140331624	3.12029469479055	7	5.83618690279506	6.33548797544517	4.35562610550075	4.7322010910013	5.77948266772583	1	5.23401992457946	5.56506794035958	5.36172550795537	7	6.30771799083554	4.79567835011384	6.64418439785075	1	1	1	2	1	7	3	2	7	7	1	7	7	5	7	7	7	2	2	7	7	7	7	62.75	1	3
170	7	4.01613526829266	5.48890288144006	3.66746457741744	5.61803187072084	2.50476983586783	5.56171132135323	4.0438516431343	7	6.58123063711228	7	4.34196588416378	7	4.78415225928702	5.50122537415994	1.26533053565126	6.13188060387419	5.66360183926753	2.59560335208551	6.98399149456386	6.26040696820842	5.58481642760375	5.37037504727276	1	1	7	7	1	7	7	3	7	7	1	7	7	1	7	7	1	2	2	7	7	7	1	71.5	1	3
171	1.04553471678324	7	1.18877696417175	2.51843089352039	5.99873532167071	6.02200316579244	7	5.39417270767217	5.54833130149943	3.12043782975517	6.69415885201684	6.15113545979229	6.74504544358435	3.1580635846831	5.78661128579633	2.70851434391101	5.60243091226976	4.68839377786575	7	6.80500229667428	5.97898920969349	5.90449665041515	5.22510576099638	1	2	7	2	1	7	4	7	7	7	2	2	7	3	7	7	7	2	7	7	2	1	7	78.25	1	3
172	6.10798532799348	4.66914164000879	6.02230070980771	1.5266635473525	7	5.79931318770288	3.05200821339909	5.25780514840353	1	4.90856389852275	7	7	7	6.49223414076959	4.83638273787641	6.22976322570267	6.3277860000174	4.72739860058965	6.57954553712789	4.54675717681176	2.07599717744856	6.19221419653807	5.62904393922909	1	1	1	1	1	7	3	4	7	7	1	7	2	3	7	7	7	7	1	7	7	2	7	88	1	3
173	6.54412464105139	5.07988903754251	6.37642211083327	1	6.94757268407736	5.98079955122629	3.42704653940664	5.35648967192605	5.89506833683213	4.45691512935236	5.84818954361542	6.25904649653343	7	3.24896601468693	4.683114589592	7	6.78701102939888	4.56849752416476	6.13195730335804	5.48435958774069	2.22501046133579	6.87247934975962	5.09147815544263	1	1	1	1	1	7	7	4	7	7	1	7	7	2	7	7	3	7	1	7	6	2	7	81.75	1	3
174	3.97352582980871	7	4.06021836528732	2.33090119666014	5.67535162545601	6.02784211196192	3.42923975456182	7	4.28762482741131	7	6.5253606902068	6.70450801060491	4.03505401327157	4.49045832742341	4.39927937259403	3.05152898537586	6.49367459666285	3.86610325638449	4.36363203840777	7	5.60499072213612	5.87932775320264	7	1	2	1	3	1	7	4	7	7	7	1	7	7	1	7	7	7	3	2	7	7	1	2	89.5	1	3
175	6.15115220401512	5.02061392780865	1.68482222784467	6.65585625047847	6.86091889351953	7	5.99182523713605	4.5317959130328	5.32425907296191	4.41229154145225	6.64516189741414	6.35840220718263	5.48296756357215	6.87101945107749	4.76821471638988	2.00364233787528	5.73611838526421	6.25676582357764	4.77580219789458	6.40246945252034	7	5.51711109834637	6.71525224905774	1	1	1	2	1	7	3	2	7	7	1	7	1	3	7	7	7	7	7	7	7	7	7	84.25	1	3
176	4.95744139828013	4.56806510117967	5.08281794183541	5.92955812344988	5.62087239815977	6.97627533808601	6.0749784572503	6.8716651993286	5.155247912813	6.45935775538171	6.29246822157012	5.66368246559403	2.93037593037891	6.46997505190081	6.84263014989003	1.22985429062208	5.34014038359821	6.68872274079869	6.18408046188488	4.82127870988016	6.11477025269159	4.89465104115406	6.10870129609261	1	1	1	3	1	7	2	4	7	7	1	7	7	2	7	7	7	7	5	7	2	2	1	60	1	3
177	5.45943001629706	4.28761440593681	6.92296557443456	6.51887063954734	2.77918922793136	4.6163570885281	3.54587794704359	6.58167622106363	6.00036853781826	5.21586139368118	2.47800817432486	6.2285596134273	6.24306369604869	3.77043814972817	5.25836364516441	6.97478164368918	5.38984272555524	4.6740145929364	3.00574623131885	7	7	6.24541771526845	6.33009355222736	1	1	1	2	1	7	2	5	7	2	1	7	2	2	7	7	7	4	2	7	2	7	7	95.75	1	3
178	5.41815284851836	4.08331926000799	6.65788404517859	5.14631279913238	2.3422913841451	4.58564496641305	7	4.71888670273884	5.75328766756165	1.90345572677881	6.25934831810017	6.28346529193015	4.56013725131361	4.75060559096194	6.51768784411277	4.04317717847577	6.62967438694613	7	6.2333624400351	6.4514641522465	3.20345687629596	3.54101024326069	6.02947275812216	1	2	7	2	1	7	7	6	7	7	1	7	7	6	7	7	7	7	4	7	4	2	7	69.5	1	3
179	3.41189113310816	6.35981872548306	5.0711177082884	1.18107105316322	5.43435312575321	6.75799342743903	4.02470037244661	6.14146280517595	6.75423410602472	5.76381776991872	5.42078310284261	6.31178969164932	5.7704854231575	6.21746783786587	4.78652616232738	2.0183072281026	5.42283209907791	6.25555307113427	5.75826987567897	5.78564866119867	7	6.209367451853	4.01734737771221	1	2	1	2	1	7	2	7	7	7	1	7	1	3	7	7	7	7	1	7	7	2	7	82.25	1	3
180	6.71109180370092	7	4.36104754427748	6.94572287901452	6.77621408031108	6.64022137166301	6.87836901738513	4.08741736847447	4.81111565849353	6.52151883519104	2.80660209198619	5.6739358857483	6.18688137846975	5.20124735300514	6.5472568197675	1.38350653458888	5.52222349386875	5.31641224762945	4.61502404074599	6.68113359691231	3.16710234326161	6.33025374678428	6.29401370733986	1	1	1	7	1	7	3	7	7	7	1	7	7	1	7	7	7	7	7	7	7	2	7	79	1	3
181	5.23072095646234	2.72206284652555	5.59939605564665	6.72655140861352	3.5170460369914	4.99609966598449	6.32305737314516	7	6.42687579803343	3.64946381005552	6.50363660534054	3.48142318094073	4.04881883671491	6.46035753456089	2.06081073425649	6.27559796333948	6.63823076246401	4.56856816134369	7	7	6.32488498454021	6.30488761789345	4.4507843453691	1	1	1	2	1	7	7	3	7	7	1	7	1	4	7	7	7	4	7	7	2	6	1	75.75	1	3
182	4.69439326280442	3.96656732567056	6.00986423852942	5.21374405687904	2.21947274518008	2.38677837434061	5.54975013057555	6.3015215060521	5.85189198358453	5.43480030233404	7	5.85268308185475	5.72618320364567	5.12291444297532	3.90409921197626	7	5.05407427431871	5.46445384525169	3.25271306558066	5.2002970376905	6.02254182127862	5.77361678278706	7	1	1	7	2	1	7	4	3	7	7	1	7	7	3	7	7	7	7	4	7	7	2	2	68.5	1	3
183	4.85713799539364	2.87574272489381	5.9089147643921	7	4.22613053579832	4.41634043150682	6.19009436134085	5.88232392220746	5.83022948021696	7	3.81852479852882	5.52822419246529	5.73760519061114	5.6229172124812	2.38681520110052	6.04075654234167	5.64453989082428	6.15126366953752	3.06891691968744	5.88228748309221	7	6.59933721954149	5.98071971851647	1	1	1	3	1	7	7	7	7	1	1	7	7	2	7	7	7	7	7	7	7	3	7	72.25	1	3
184	1.81716511716006	5.53627396020856	5.60498913981559	4.10274756142076	5.33212448944651	2.93143817809828	6.55399514192455	5.13508025865895	5.78791492324814	3.24746411643824	5.98664743891641	4.43677033102904	5.48562753753433	6.71675050934699	5.45905706683216	2.55636473389911	7	6.64372669481036	4.45363042250397	6.2258551401659	4.50159272030262	5.61735027284965	5.78488702683643	1	1	1	2	1	7	5	4	3	7	1	7	7	1	7	7	7	7	3	7	7	1	7	72	1	3
185	7	4.03420645718938	6.09986590825014	2.41538125642745	6.48978860950403	5.42256632552575	4.54230329633078	3.96934933619243	5.84981429816919	6.50239690014977	5.56889191581887	7	4.45900606958027	5.82932029923	4.58715155494921	3.81802040635314	6.0337524224152	6.16648638116941	5.35153192184234	6.75715981423093	4.04880916917639	6.55206740247567	4.30359697816573	1	1	1	1	1	7	4	7	7	7	1	7	7	4	7	7	7	7	1	7	1	2	7	80.75	1	3
186	5.84115645490066	4.99476741145327	6.13844294181374	5.12432203635121	1.87330349028363	4.8062043947824	6.34500123712555	6.08171676124909	3.32534409089564	7	5.96400167897689	5.54551432653341	5.48741185658112	5.28719145956799	6.41950127004588	1.06103791098817	4.47523828046283	7	4.0323139749214	4.92838324567492	5.01436428841946	5.51872569568474	5.20515515490245	1	1	7	2	1	7	3	7	7	7	1	7	7	7	7	7	7	4	7	7	7	2	7	57.5	1	3
187	5.37656370797896	4.00651813584519	5.30191874000054	1.90708948402738	6.48363723104901	3.62376037923971	3.48532503065324	6.61925683287658	5.40539920733254	6.14610121500273	4.27968590944462	6.9615494430701	5.24669186528736	5.09627272301328	5.97865600566559	5.86101189965176	5.34030869631229	5.81308157197427	2.83608772244323	5.43555716293571	5.70762221982142	6.67031150539602	6.19114610944998	1	1	7	7	1	7	3	7	7	4	1	7	7	7	7	7	7	7	7	7	7	2	7	80.25	1	3
188	5.1400873605277	5.26195999523297	4.04622527892502	4.57738761246789	5.40284646268885	5.83210924390498	7	4.16983901535155	7	4.08583401189906	7	4.82538943830924	5.6880289059144	2.50859255370845	6.49985283295938	3.34393365438281	6.31260755654704	2.09110457432733	7	1	6.42935101787923	6.70166791290869	6.39174760108299	1	1	1	7	1	7	1	7	7	7	1	7	7	6	7	7	7	3	7	7	6	2	7	67	1	3
189	4.72759568521209	6.97329098148021	6.6889596964619	4.40548350947748	2.33270958699405	4.95384789110071	7	5.34824702056557	3.55344149008447	5.00812101921363	5.55035459190201	5.35356663236398	5.76455754903597	4.93010667258268	5.29057759050739	1.60866695141264	4.39170759222508	5.18610581976415	4.21091209542426	6.83261373418701	5.73796262038484	5.01035010751606	7	1	1	7	2	1	7	7	7	7	7	1	2	1	1	7	7	5	2	7	7	7	7	7	67.75	1	3
190	1.72811675977139	5.63785057570299	7	1.49478264971207	3.78298376126254	1	6.94227638316785	4.0049518454456	4.66106992272228	3.53126002179508	7	5.61095115418026	7	7	5.0606074286506	3.44524975232814	6.07105000883853	6.70243057136149	5.5021138019905	4.46494796557761	6.07266297551607	3.44808039491273	3.78950768670424	1	1	1	2	1	7	2	7	7	6	1	7	1	1	7	7	7	7	7	7	5	2	7	81.5	1	3
[truncated: 5 more columns]
