# Supplementary material for: How Are Mate Preferences Linked with Actual Mate Selection? Tests of Mate Preference Integration Algorithms Using Computer Simulations and Actual Mating Couples
Source: PLoS One. 2016 Jun 8;11(6):e0156078. doi: 10.1371/journal.pone.0156078 (PMC4898694; doi:10.1371/journal.pone.0156078)
Supplement: S1 Data — Newlywed couple and agent-based model data analyzed in Study 2. (ZIP) [file pone.0156078.s001.zip › S9/Polynomial Model Data/Polynomial Couple Population 01152016 1132.csv]

	trait1	trait2	trait3	trait4	trait5	trait6	trait7	trait8	trait9	trait10	trait11	trait12	trait13	trait14	trait15	trait16	trait17	trait18	trait19	trait20	trait21	trait22	trait23	preference1	preference2	preference3	preference4	preference5	preference6	preference7	preference8	preference9	preference10	preference11	preference12	preference13	preference14	preference15	preference16	preference17	preference18	preference19	preference20	preference21	preference22	preference23	fitpoints	sex	algorithm
1	1.8389857885562	6.4426230130386	7	6.94396724920399	4.88049708594654	6.84643298574419	6.69386442479842	7	6.99668551732682	6.31447073271581	7	6.92018839904755	6.61086054983021	5.85670546171767	5.40524425540181	5.68718943757589	6.99647210646446	6.76513653442764	5.91751053564739	6.46358095143615	7	6.9257604601866	7	2	4	1	1	7	7	3	2	7	3	7	7	2	7	7	3	4	7	7	7	1	7	1	94	0	3
2	6.15554338176934	3.78098825226656	3.03880063729007	6.82571731919867	6.26772158107834	7	6.28999139545151	1	7	7	6.75982085309646	6.77284811897471	5.6836160853592	4.26348858426468	5.91072029547393	7	7	6.39281989389391	6.54057604659106	7	6.48920721824512	5.33410629051452	6.94237007101277	7	4	2	1	4	7	7	7	7	6	7	1	3	7	7	1	2	7	4	7	7	7	1	84.75	0	3
3	6.26155370653073	5.12153986144648	1	5.7166784936474	7	6.96921180762149	7	6.63716757314225	6.63469393082581	6.63438364685016	4.42907280247107	6.46708440463915	5.61795064236731	6.37747609549787	6.43651755555013	7	7	6.69235197732236	7	5.2865723412548	6.93320313205057	6.83257986878152	5.00633816762848	7	2	7	1	7	7	7	7	3	4	7	2	5	7	7	1	1	7	2	7	2	7	1	92.5	0	3
4	3.20044830135947	1.95200692912575	2.10243953839176	6.12705047081192	7	6.8399432222939	5.93494093639037	6.71942869644498	5.73184350563822	5.75567232393314	5.23963850097026	7	6.65029462994771	6.60215691491466	6.84078455133444	5.79252064688179	7	7	6.21265929834915	4.80346586722869	6.18140215179317	5.31358583136799	6.0064149435036	7	7	1	1	5	7	7	7	3	7	7	5	3	7	7	2	2	7	7	2	7	7	2	94.25	0	3
5	7	5.47696275743733	2.19335009619166	6.76564382673685	6.75279658216026	7	5.18037134995365	1.30055187700602	6.16806518813542	6.99953330965654	6.5234032116818	6.34185583458207	5.59735501904115	4.87539194074681	7	6.09932985841941	6.64220258683184	6.58431140487602	5.97956593220604	6.4974557322461	6.56254798059418	6.87174647197151	7	7	1	7	1	7	7	7	7	2	7	7	2	7	7	7	1	7	7	7	1	2	7	1	89	0	3
6	2.25188006199518	6.57141913291896	7	7	5.51774012311871	7	5.98693541344264	4.8371095530439	6.30264423081632	5.70988580504025	5.37069413497916	7	7	6.84642827653227	6.27145244352005	6.2484326477385	7	6.47653473679379	3.41910462380478	6.57245435671334	6.62709778058209	6.45200066797491	2.95081233683949	1	5	1	1	7	7	7	7	2	7	7	4	7	3	7	5	1	7	7	1	7	7	1	90.75	0	3
7	6.85224019505871	5.48356370645732	1.97205600682901	6.52616060513449	6.14532989574626	6.43207159263822	4.78151315303355	1.21194243120228	7	6.16263503788615	6.21562606073726	6.1819662997398	6.45654863816613	6.1702564682021	6.32217260946739	5.21208392765008	5.8580263447345	5.08429108271421	7	6.87860614936291	7	6.63830068852779	7	7	1	7	1	7	7	7	7	7	7	7	2	7	7	7	1	7	7	7	2	1	7	1	87.5	0	3
8	6.06620653200614	5.83411717575067	1.20530990914307	7	7	6.91816332056485	6.85803735185148	5.97569094652219	6.55382190148821	6.18094856912551	4.17051314376963	6.57402874558808	7	7	6.54139889999935	4.67306195251008	5.81157223151061	7	4.82951560124707	5.9283323727099	5.06458875019172	6.80714208425137	7	7	1	7	1	7	3	2	7	7	7	7	2	3	7	7	3	1	7	4	7	7	7	1	80.25	0	3
9	6.02514171740328	6.05379552554772	1	7	6.49947844060539	7	6.42665344493202	2.94823958084297	6.47091221512008	6.4537069468567	5.65741886756773	5.90986706856755	7	6.11830608722873	6.78310197095477	7	5.8913066016842	6.29507185011432	6.04201398854276	6.73592212472541	5.82251304316942	5.53755778682464	6.62620729756205	7	1	7	1	5	7	5	1	7	7	7	2	7	4	7	1	7	7	7	2	7	7	2	88	0	3
10	6.78247277347546	5.53529253258093	3.78918616732348	6.84591277582136	6.47923981101163	6.02534002299981	6.94877115794134	3.37864884536616	6.76952304049333	6.70175948386762	6.23641675825617	4.50255209411985	7	7	5.46724146023647	6.90782036531875	7	6.064885180019	6.68959205768919	6.10907288431852	6.42735406088457	6.61345037164415	6.80265127304025	2	1	7	1	3	7	7	7	7	2	7	2	5	7	6	1	2	7	7	2	7	7	3	70.75	0	3
11	1	7	7	5.4865479087046	7	7	3.59757539955987	5.15756091144457	7	4.86799631007491	5.99750584118747	7	4.64257907250859	4.91626754811679	6.14924851380559	6.76492608002882	6.50702486988943	7	7	6.49736775264414	6.4419370351686	6.45594160850528	6.67274133115039	2	5	1	1	7	7	7	7	1	7	7	3	7	7	7	1	7	7	7	7	7	7	2	70.5	0	3
12	6.32703042043928	2.5314280915099	3.34101231765096	5.7814416418427	4.65629114453462	5.35467334213563	6.85588481808101	5.61047932330113	5.80963458587063	7	4.82012837994389	7	4.19190580332423	5.55056785506985	7	6.91739509903199	5.79003433650326	7	6.94616265003393	6.75351841165326	6.29093468388701	7	6.11794366473261	7	7	1	1	3	7	7	1	7	7	7	3	3	7	7	2	7	7	7	7	2	7	1	89.25	0	3
13	6.92049936744466	5.89314680424129	3.2975388030091	7	7	4.95581206698254	7	4.59723586424294	6.89213545161385	4.23018903700829	5.94028515060742	6.12398177288025	7	6.81798829728075	5.9309506596123	5.4247398418235	6.99184859359781	5.43884413733902	6.42992706592777	5.81570467008912	7	5.92131584063188	7	2	1	7	1	6	7	7	1	7	2	7	2	7	6	4	1	2	7	7	2	7	5	2	76	0	3
14	6.06592190491543	5.75096088074951	2.38707623126732	5.02829083750823	6.87629674188912	7	6.89300571423718	7	6.87334244785698	6.15268367892498	5.50933107653324	5.91987612776339	6.11064764833766	3.06930118386407	6.72632642170587	6.09378168951468	7	6.34128578422362	7	5.41245601583718	1.34233556610205	6.64690931331452	7	7	1	7	1	3	7	7	7	7	3	7	3	2	2	7	1	3	7	7	3	1	7	2	94.75	0	3
15	6.31095407998692	5.59417774293805	1.7479029852821	6.72022112486822	7	5.48295488971614	5.75182848079352	6.50502771051246	6.59903349615223	7	5.91143724218319	6.21358791678596	6.22891443585726	6.4435317741706	6.83264514682147	7	5.99321799833278	6.95269356558766	3.33572832022876	4.0729155930953	5.92959005943093	6.2377743672468	5.7147431993253	7	1	7	1	7	7	7	7	7	3	7	3	4	5	7	2	2	7	7	1	2	7	2	89.5	0	3
16	7	6.29401273703753	3.43230010363148	6.18969699457801	6.6695452639398	5.2476102377476	6.6011694822686	3.01827601463747	6.42574185783397	7	6.64535604330218	4.72152282905252	5.85321264532794	7	5.7515551425534	5.74886475531275	7	7	6.65883588797007	5.78693456940688	5.9775838984657	6.0465481492223	2.7035029590731	4	1	6	1	3	7	7	7	7	2	7	2	4	7	7	1	2	7	7	2	7	7	2	70.25	0	3
17	7	6.72756080828729	5.18806563060845	6.70647158537756	7	5.80337049467848	5.71661056325569	6.22571430537674	4.27861226938476	5.29319241235878	1.71536775189071	6.91741454308544	6.74411361170544	7	6.80067806958489	4.90165122119647	5.67658085031224	7	6.4890861519935	6.41741251627491	6.76635947735394	6.36698375514648	5.55894337784084	7	4	3	1	7	7	2	1	7	5	7	3	1	7	7	1	3	7	7	7	1	7	2	83	0	3
18	4.12536272355935	6.6258904615285	1.76444246940159	5.48577586145323	6.64124146601496	5.42143309304775	6.8763265965001	3.75220856391301	6.75227235521115	7	1.30088884513815	6.73554076957032	4.94037808716712	6.67804954993997	6.24612241529208	6.43201419409026	6.24286669327384	6.5271011225706	4.20738755509825	7	6.2905434436956	6.70111329290124	7	3	1	7	1	7	7	7	1	5	7	7	1	1	3	7	2	7	7	7	7	1	4	2	86.75	0	3
19	3.03008871736423	6.09990304906871	5.36820577682791	6.63993792557863	5.9823287761453	5.6842881285617	6.93187265123362	4.22206784976515	7	6.64166265704703	6.23706313792169	6.35797102641295	7	7	5.58267710379905	5.47657603349938	6.28426106515149	4.72452751661076	5.92926686343909	7	6.53264934111379	4.83924778319125	5.12040367315483	1	7	1	1	7	3	7	7	7	7	7	2	7	7	7	3	1	7	7	2	7	4	1	94.5	0	3
20	6.05678161034502	3.09697371120548	3.46492945726794	7	6.74209425538046	3.64228341468472	6.25547522135738	4.47440022311245	6.07276573146006	6.24089763029419	3.53094955131981	6.702404705215	5.39254698731881	5.53284039713661	6.66519793303481	4.66595259928148	6.8420416236799	6.56095116103043	6.80874836863378	6.55209472885072	6.23716427646748	4.91078787316668	5.03428201376515	7	7	1	1	7	7	7	7	4	7	7	2	4	2	7	2	2	7	7	7	2	7	2	90.25	0	3
21	6.47510392650835	5.33538282206855	1.99214835987467	5.72553942780259	5.74546274920557	2.75841722423298	7	3.95595492781358	5.29049345942748	6.19815510763919	6.75940426075428	6.9190289772134	6.46156409589955	7	6.64794694352558	6.2006483443171	5.07868010994792	5.32287680954046	6.23958950852795	6.50522312718462	7	4.90055015239239	7	7	1	5	1	7	7	7	7	1	4	7	2	4	7	7	1	7	7	7	3	7	7	1	76	0	3
22	5.6861534754468	5.61313679205804	1	6.59236707807369	7	5.78775631628754	6.787907872344	4.09760582747706	5.78506101942803	6.43559905985157	5.96641655616804	5.92456280767327	6.83348771320864	6.59103992291446	4.59006599432629	7	6.65321699428297	6.1630802598682	7	5.51206768749307	4.37339011666386	6.4370073839185	3.82499515693018	2	1	7	1	7	6	7	7	7	7	7	1	3	7	7	5	1	7	1	6	1	7	1	88.75	0	3
23	5.29186342938101	6.51215928622666	6.79239118398708	5.66782005781478	7	5.18228826021938	6.08987222410317	2.74110491083566	7	6.53502308670803	5.841230492338	5.86959909543812	7	5.15178353879675	5.95928294945026	4.9596193522621	7	6.8293329852629	7	5.9597007630901	5.39502400133673	6.66995173210656	4.7878524751221	2	3	1	1	7	7	7	7	3	3	7	2	7	7	7	2	3	7	7	6	1	7	1	73.5	0	3
24	4.68881456221207	6.97541005494418	2.06534800885635	6.5798612369381	5.91811580125604	4.93830973447207	7	4.18417956388063	6.8770647932631	5.96784576872204	6.04134212589834	7	5.03916649551503	5.53837027866252	6.85593049982157	5.5482525589001	7	5.53225086261279	4.11822242159739	5.76472813102038	6.31943464720892	6.5744695222784	6.58312465177849	2	1	7	1	7	2	7	1	7	3	7	3	3	3	7	1	1	7	7	1	7	6	2	73.25	0	3
25	4.81370322892399	3.49947233812046	3.56642465021857	4.36279520768135	7	6.05413116846324	6.63627534290358	3.20675361853904	5.18333293090474	7	5.69103117619743	6.71644854190047	5.88980493537992	7	5.14328094947668	6.40472043219513	4.86686922111629	6.86026414595861	5.87015472156788	5.44089033915322	5.36090660917603	6.13928030249975	6.21444398314085	7	2	2	1	7	7	7	7	2	7	7	2	7	7	7	1	5	7	7	1	3	6	2	85	0	3
26	6.25561272835528	7	2.75111419747224	6.29014529157192	6.5980442611083	6.15925723877378	6.56212829542414	1.13324122116461	6.0611705672876	6.60047210028448	5.60009374711457	6.22106368199005	5.59411158337255	1	5.86958312177285	7	6.80064036283395	7	5.79595379560019	5.94994242030215	6.90054972477969	5.06774242761921	7	2	1	7	1	7	7	7	1	7	3	7	7	6	7	7	1	6	7	7	1	7	7	1	86.75	0	3
27	5.88023111957065	7	1.83142089202683	6.48043171575898	7	5.51201603682644	7	6.17250932104809	5.25402280833117	5.77784093262906	5.75131858199702	4.758553629649	7	5.94616896055398	4.60504102579532	7	5.75927166728281	7	5.05583805744172	1.75944454118597	6.55952565740412	3.7950863418716	7	4	1	7	1	7	7	7	7	7	3	7	2	4	3	7	2	3	7	7	1	2	4	2	69.5	0	3
28	5.23997814659695	5.44346222274142	2.10923878321924	6.34041315796573	6.40540275892829	6.76101957238806	6.1932064596917	2.69855359735115	6.07716685227002	7	6.82734487624814	7	7	7	2.78953699554353	4.02674688358414	6.25340601020977	7	4.53243470564029	4.96016903607543	4.5354806601924	3.86200878124864	6.66277282784307	7	1	4	1	1	7	1	7	7	5	7	6	7	7	7	2	5	7	7	1	5	7	2	78.25	0	3
29	3.36864884478494	4.91277340778255	5.07372920046446	4.35186257409818	6.85992209864941	5.188693301036	6.48752227192238	7	7	6.19954252386454	6.65772841243437	7	6.21503276666957	3.53152927088416	1.42457505764318	4.9382814406093	5.92769189590169	6.363856513746	6.60791061136836	3.9944689924445	6.13931632781454	7	6.70685855980015	7	2	1	2	7	7	7	7	2	3	7	3	4	7	7	1	4	7	2	7	1	7	1	91	0	3
30	4.98191464672934	1.7717240725766	6.96878086040185	6.15827440326963	7	4.38446191905045	6.87221277389156	1.92331446114586	5.90314283066708	7	4.72313779608603	6.32053791501357	6.7137350625473	1.7466189563429	6.66520280880587	6.77617476365357	6.69962137238691	3.70569625111986	5.36308989355993	2.99702720684133	7	7	4.8762433359969	7	7	7	1	7	7	7	1	7	7	7	3	2	6	7	1	3	7	7	7	7	7	1	90.75	0	3
31	6.89357323249676	7	2.45465853288145	7	6.80989242235269	6.40962838537175	6.31762410631197	5.02650346996597	5.74084030558233	6.27776532536932	4.71917635799733	5.65744972782063	5.08350331971682	6.08570391788086	6.60419793311005	7	6.08825714950234	5.33868664467437	5.80766222890607	4.4747006241237	6.03882572263557	6.61697497289035	3.02635398685715	5	1	7	1	7	7	7	7	7	7	7	2	7	7	7	1	7	7	7	2	7	6	1	101.5	0	3
32	5.74225431952811	7	3.83467366783979	6.27354213978499	6.38627766150599	3.724124366546	7	5.17471486738131	5.67455894350012	7	1.98743931126389	6.79624014189175	6.94526956995382	6.25236732790379	7	5.33381530237335	7	6.03546577734168	6.11288314279681	4.90586245765579	5.52310318824697	6.97311330709543	6.40457830913704	4	1	7	1	7	7	7	7	7	3	7	1	7	1	7	7	2	7	2	7	2	7	1	89.25	0	3
33	1.69661467437841	6.41269230480341	5.93211097258604	6.10323008577751	5.71204976700645	5.8652379489264	7	5.42626397015004	4.23070737126573	6.97164010681426	1.36410974670147	7	7	4.36374188311697	4.40307750249486	4.97445986407655	6.4788828687972	6.71431561626448	7	6.37033599713296	4.99876460383505	6.72240396935033	7	1	4	1	1	7	7	7	1	3	7	7	5	3	2	7	1	4	7	7	7	4	7	1	83	0	3
34	4.14823086481017	1	3.20678647891371	5.54040497919606	4.41686617940101	6.38495971150643	7	6.0795018783135	7	6.35692812563119	6.41866683602123	6.61235691889042	5.93382004789305	5.57200328321098	5.75952842770496	3.73341008767646	4.74011446656031	5.64640516352086	6.45754128752021	5.13389915403465	5.75579675492555	5.79750188721872	7	7	2	7	2	7	7	2	7	5	7	7	4	3	7	7	4	2	7	7	6	3	5	1	70.75	0	3
35	5.37134451308213	6.05481944623533	1.849604273345	7	6.21089404393087	3.99198277690688	7	4.01323008898549	4.62752560223826	6.25832120878522	6.53976061316162	6.30494635219277	6.9438150072965	6.97880981193309	6.68230577656692	4.90316478288947	5.30936854401304	4.84442583871498	4.96328649212392	7	7	6.64052138221631	7	2	1	7	1	7	2	7	7	2	7	7	2	3	2	7	1	7	7	3	1	7	7	1	72.5	0	3
36	3.28801039189336	6.42144453874935	6.09718873178688	6.39931137094184	5.86542595218665	6.79117824353254	7	1.21541820146948	7	6.86614552966564	5.88593074160699	6.51444334485116	6.25742771775365	5.63878690690776	6.3627688450599	5.29945037613138	6.07235868113693	5.75045459676648	4.78736333311598	5.4947671031825	4.97974217378095	5.97495381426375	1.5391276883533	1	6	1	1	7	7	3	7	2	6	7	2	7	7	7	2	2	7	7	1	7	7	1	80.25	0	3
37	3.40876188125606	6.61055150741983	7	6.46370839419726	7	4.85469372054484	4.67541948128453	2.88919444075624	6.11540848212862	6.13000794106903	6.70392423233614	7	6.62113076370296	6.79713997777214	2.30778886456672	6.02183364483181	7	6.44015626568491	7	4.35908193268892	3.24894756320907	6.1217877045201	7	6	3	1	1	7	4	7	7	7	2	7	2	6	7	7	1	2	7	7	4	1	7	2	74	0	3
38	2.77346093436594	5.63111235425786	2.07036353474211	6.61879247487715	7	3.31759949704205	4.27725275267696	3.9918248978224	6.06776585718349	7	1	7	4.10206251370072	7	6.46486208778142	6.53915174981095	4.1441105636128	6.36424036200244	7	5.91530505963845	5.9804970163523	5.2528952762285	7	2	2	4	1	7	7	7	7	3	4	1	2	2	7	7	3	7	7	3	3	3	7	2	79.75	0	3
39	6.61529660709049	6.41279381974242	1.51396481436188	6.23827713418559	5.30986205169325	7	5.25168721938511	6.9680729644359	6.1558847653616	6.78484019627684	4.12960501628411	6.89429023060114	7	6.65053135434707	4.0354214990176	5.66902880073098	4.05693292483363	7	6.53397148395608	7	4.51316143435678	4.63995874852151	6.77049776564051	7	2	7	1	7	7	7	1	7	7	7	2	6	7	7	2	3	7	7	1	7	7	1	70.5	0	3
40	3.04000349124178	5.90194759094788	5.97341558027755	4.11677651101048	6.7733274534086	7	6.91082053387241	6.88007940034083	7	5.40961060487799	5.60468395314088	4.06984798188706	6.17507451219935	4.42927437011555	3.96445951012375	5.37570408379623	7	6.40396471872641	6.32265988679063	3.04095581921083	2.11088271282676	7	7	7	2	2	2	7	7	7	1	1	2	7	5	6	7	7	2	2	7	7	7	2	7	1	83.25	0	3
41	5.54719971707505	5.94413125142529	4.01112627046605	2.32331469514516	5.67494234260402	5.10849406752577	6.3293927738232	4.28251984010328	6.89627365807723	4.92219191999614	2.98459773866732	5.88942306978804	6.5217469264513	7	7	6.41404036057272	3.60048707914745	5.48784181610171	3.77498026435281	5.58868287389555	7	6.11855301072695	7	1	1	7	1	7	7	7	1	2	7	7	3	7	3	7	5	1	7	2	7	7	5	2	71	0	3
42	4.06831598110012	4.68749906507676	4.12502741990826	3.26601225079934	6.47115164811967	5.55979147208349	7	2.24449339670617	6.27393735959895	6.28464963497759	2.09557348851165	5.83515396882577	6.90019240684986	7	5.31299896221432	4.96497371934961	3.64188436222018	5.99093060176904	6.69927796155264	5.46052609135281	6.23117853210809	6.21588079831091	6.89951437497653	1	1	7	1	7	7	7	1	7	7	7	3	7	6	7	5	7	7	7	7	7	6	2	82.75	0	3
43	4.92722558026489	3.44038262354925	1.07261077830981	6.69487388795278	3.81191041414987	6.70050772395476	6.67266144238304	1	5.93751550418699	6.92723928056357	6.60454415678383	6.02368792846538	6.34120735104019	6.1649927308147	6.21712138170981	7	5.03029107152522	5.93031309782745	5.7634569484218	6.65307333000694	3.45092189905478	6.31031471352817	7	7	1	4	1	7	7	2	5	7	3	7	7	3	2	7	4	1	7	6	7	1	7	2	88.5	0	3
44	1.58377575864704	7	6.27530184166355	6.74007177392226	6.98474719796509	5.62019839843617	4.901568797422	6.29380442281059	2.55145092803758	6.97689495316013	6.02829577918691	4.94099525814902	5.80030489675753	5.30439684902398	3.62270696355455	7	6.51431166464862	6.34862263167733	6.31890801165278	6.36778139327062	6.55969800021538	7	6.8383315380073	1	5	1	1	7	7	7	7	2	7	7	2	2	7	7	2	7	7	7	7	7	7	1	70.25	0	3
45	6.50241354058504	1.80445119401627	3.43184923352416	4.99936803656574	4.75113479140214	4.75009163509968	6.14711082000219	1	5.5661783974264	6.74768681932192	6.95621081249265	6.70418841589433	3.24889469462083	5.23366685025844	5.83032333104829	5.90757069419251	7	6.19553986079128	6.69291331420363	4.62761103452336	6.24360638108661	7	6.36984431422144	7	7	1	1	4	7	7	7	3	7	7	2	4	7	7	1	7	7	7	1	2	3	1	87	0	3
46	6.61769405063273	5.76714065420695	4.83945720907681	7	6.73006138693804	6.15104142431067	6.52998572669644	3.75531183278934	4.1087779935037	5.44215807443892	2.39123648455661	6.94324957661727	5.49968432169607	6.6342965702292	4.88032032513371	5.57528061803374	6.86313234457946	5.28266547544048	7	7	6.35402416675327	7	5.55589883776693	7	3	2	1	7	7	3	1	7	4	7	1	2	7	7	1	7	7	6	1	1	7	2	87.75	0	3
47	6.62196344884125	7	2.49181025363107	6.05522769951865	6.87171216104014	5.58276279630945	6.17708446513464	3.08824618886698	5.5719018014119	6.96519026603026	5.52722984413204	5.85078929996822	5.87440035062784	5.81749890571702	4.78715599138284	5.68327215984946	6.43010725252672	5.27342034648514	6.31462891388797	5.36741794920787	5.62064551146256	6.90670334224074	4.66778197604902	3	1	7	1	7	5	7	7	7	4	7	3	2	7	7	1	7	7	7	2	7	7	1	92.5	0	3
48	1	5.76888615496612	5.81590656559569	6.33147024548779	7	6.09784995354447	5.75372087638658	6.53975546713729	7	4.74135918960265	6.28381005556137	5.15240600495385	5.76747218953708	3.97022894966583	6.97662790343462	4.04693331638828	6.63630024806627	6.34336630505877	6.43845923090279	6.11449360234867	5.63643752758906	3.83793443981639	4.29664878876955	1	1	1	1	7	3	2	7	3	3	7	3	5	7	7	4	7	7	7	2	7	7	2	71.25	0	3
49	6.16989004450425	5.66318550928007	1	5.44183296893178	7	5.89009033963221	6.92268993127163	6.89482729494661	6.55871439582967	7	7	6.34872955482594	6.75255481150113	3.57997886694473	6.87581597619885	5.61804632739653	5.35301265845332	5.60893571227825	6.56409222593283	6.90787500851792	5.42468149964104	5.27285226250616	3.07231177575695	7	1	7	1	4	7	7	7	7	5	7	5	2	3	7	1	2	7	7	2	7	5	1	78	0	3
50	5.97322719393162	6.34318582425937	1	6.79622127992299	7	5.57361303372858	5.62061331650736	1.08806869659187	5.01408722706597	5.59492561118709	7	6.89074966992615	6.4574952856646	4.80446654940823	4.27977665585584	5.28301613552171	7	5.47497247537333	5.9509969532344	6.02829561944213	6.85018462056459	5.81328069525769	4.69593503688408	2	1	7	1	7	7	7	1	1	2	7	1	3	7	7	5	4	7	7	5	7	7	1	82.75	0	3
51	4.91538170686508	3.41858641055946	3.04866479190915	6.38959127566747	6.19815012263038	4.22898142164428	7	4.145915656147	6.22177757883386	6.53228066111208	1	5.58260212990433	5.21635093384865	6.26119738287516	6.82954240973395	4.94260109192637	6.79065216986512	6.22800074427554	5.52958968367624	6.84781151495109	6.23312663365704	5.18588179776733	4.89439532247744	7	7	1	1	7	7	7	7	4	7	7	2	3	7	7	7	2	7	5	7	2	7	1	77.5	0	3
52	3.68679090694402	1.71039251972646	2.29202066137207	6.53582145232411	6.74918703577182	5.93476287030671	3.43649736674636	3.78468569994675	6.90514468351893	6.86126739045653	3.31024270296858	7	6.93313887179241	5.2687228572013	6.14647033805207	7	4.78051282118942	6.34674279775766	3.82752767245151	6.50534301669961	5.3050814732867	6.85546781404337	7	7	7	1	1	6	7	7	1	2	2	7	1	2	1	7	2	1	7	7	7	2	7	1	75.25	0	3
53	5.1253015784257	4.2889317372551	1	6.1103733408045	6.13468093147858	7	5.09748743967798	6.76852116440951	5.4926099785594	6.16096618918206	5.27153970364149	6.14924061922977	6.06383947763921	6.29973045851194	6.33292359104446	5.31266312618179	6.57884175539857	7	5.28752252168776	4.65579208286946	6.27655301090918	4.07459405208249	6.9119648655114	7	1	4	1	1	7	7	1	7	7	7	4	7	3	7	1	7	7	2	2	1	7	2	66	0	3
54	7	3.04520180573583	2.28862626889863	5.78263534276563	6.05798894841982	2.75723487899871	6.59693476742978	7	6.45665235784195	5.94529190062011	4.0604337511958	6.65093972722205	4.70925562740564	7	5.40979438644993	5.7267942288892	6.33689112350779	6.41366177186639	4.66768936381013	6.83900133581926	5.72605144981709	6.70524801260129	5.80217019092119	7	1	7	1	7	7	7	7	7	2	7	2	4	7	7	7	7	7	2	1	7	7	1	69.75	0	3
55	1	5.2012640604963	4.75817307870181	6.16626996645043	7	6.01637482433932	7	2.51368248414919	5.0521386804215	4.33712788739822	5.90036417827258	6.80116981577068	5.24624742488134	6.08047120950654	6.66333970335359	3.27595790582367	5.41023475536772	6.49436397765881	2.58874902574182	7	6.74102014990767	7	5.10815670166413	1	1	1	1	7	7	7	1	3	7	7	3	1	7	7	1	5	7	1	7	7	4	1	70.5	0	3
56	7	4.59899037326456	1.24824328488466	7	5.15705015021029	6.67092366701523	6.59970501821583	6.1746272808771	3.56824692597273	6.5873742938582	5.2570884635703	7	5.75711295093088	5.51826854267638	3.28986280835657	4.29226221424803	6.33593240655214	7	6.68829287135934	2.68015657766445	5.28026396744044	5.17863225719625	6.45112403853932	7	1	7	1	7	7	2	1	1	4	2	2	4	7	7	1	2	7	6	2	1	7	2	83.25	0	3
57	7	5.38960652071173	1.3044749374623	6.26408988595912	6.77619946826168	6.31053856181334	6.92384705883831	7	1.95334971095166	7	2.75481269117451	5.6293964354944	7	3.73118198252296	6.8783954282225	5.88631040294787	5.95957470599782	6.11154750844447	6.32363145195345	5.66698706059855	5.36541952064984	7	5.67182784931722	7	1	7	1	7	7	7	7	7	5	7	5	2	2	7	2	2	7	7	2	1	7	1	85	0	3
58	3.23550008578667	1	3.69680081983023	5.46740426591526	4.42481266385942	6.41359011376553	7	7	6.14994257231829	7	6.08936734797727	5.52802731542891	6.57706573380945	6.22124615994173	1.99571305173329	4.82523300582443	4.83739538590555	6.31597129078623	6.3251723887396	6.74309881339592	5.73170139086157	5.8507952329066	6.53246095303728	7	2	7	1	7	7	1	7	2	2	7	4	3	7	7	6	7	7	1	7	2	3	1	76.75	0	3
59	7	5.68966550454683	3.08818335589022	6.09692143521181	6.79860888223901	5.59040239397715	7	5.56079455439786	6.23561377959369	4.92114097430672	5.88736350589616	4.85283185710401	7	6.05120610158304	5.45602192409695	5.93544376382177	4.87326181330303	5.99127430926004	5.59188645285755	5.72134438371776	5.51904406149847	7	1.2614673551208	1	1	4	1	3	7	7	7	2	7	7	1	7	4	7	2	2	7	7	1	7	7	2	61.5	0	3
60	4.83521259831381	5.08639358406179	1.68654966574924	6.44409796185255	5.66682098664726	6.328569329646	6.68403490098915	2.03838512998368	5.89298557898383	4.62943654428181	7	7	5.20724132348709	5.26558698284689	6.97274217836533	5.4351505427883	4.08782811855548	5.95825324844156	6.7665955284229	7	5.01506644782892	4.8806287966069	6.37261399113533	7	1	2	1	7	6	7	7	5	4	7	3	7	3	7	4	7	7	7	2	7	7	1	71.25	0	3
61	5.55443357583792	5.66020826909653	1	7	6.02537039219557	6.54515466220722	5.8692390688584	1.91543761490941	7	7	2.21241424728268	5.60106946774303	5.23419726192788	7	2.38184112762033	3.9286470147359	4.63295972460658	5.13642982331826	5.78919141168518	7	7	6.25995413898412	6.02556117162285	3	1	7	1	7	3	1	1	3	3	7	3	7	4	7	3	2	7	2	7	2	4	2	80	0	3
62	1.71498402352089	4.62521825703037	4.36727195475415	5.69371002269254	6.63125957547136	6.93525884860435	5.19161245359855	1.83380264027018	6.99865744722378	5.85785324717967	2.38030707475136	4.76136520761273	5.84296567884652	7	4.35075874214045	7	6.44319160320254	7	7	3.49679016932789	3.87543746799369	4.79459327802487	6.12620538936409	2	1	1	1	7	7	1	7	2	6	7	7	2	7	7	1	7	7	1	6	1	7	1	74.75	0	3
63	6.32401607570836	6.93239398849786	2.14157400707083	7	4.32905550779229	7	7	3.50564870004435	6.10747326017909	4.80839487533902	3.37307785714118	4.41074936751057	5.82600981926558	4.73531059452227	6.94251370973575	4.58667242723248	6.16136337114101	6.46896036779065	5.45909659811939	6.93808953757735	4.24958993817111	6.25989998688496	4.51113386196471	3	1	2	1	7	7	7	7	2	2	7	1	2	7	7	2	3	7	7	7	7	7	1	87.5	0	3
64	3.53844645442396	6.46795825461735	5.08111616273633	3.53279327754452	6.91683107896095	5.60208126631954	5.56827691087837	6.74000036539668	6.2067725892138	6.74112696147636	3.55864203013288	6.28236950848132	7	3.24527464291777	5.8404166566698	2.25098932114395	6.94058277125586	6.64044185163639	4.58388974159963	4.09060161535437	2.76352996401736	6.20369891572062	5.70977510580815	7	3	2	3	7	7	7	7	7	3	7	2	3	7	7	1	1	7	7	1	3	7	1	93.25	0	3
65	5.67938058144361	3.21982069857247	4.26664623945011	6.16242880260184	4.65935268253807	4.95501823040219	6.21612958663576	1.47512418050392	6.33968631848785	5.37795596780509	6.12258488215978	6.2363228011336	3.85383369954876	6.00212506782702	5.8852272872824	4.66978472113616	7	6.99420572110866	7	4.98582097271188	4.12702239729446	6.45421008746551	1.27915610634444	7	5	1	1	5	7	7	7	1	3	7	1	3	7	7	1	7	7	7	1	7	7	1	81	0	3
66	6.12866331313877	7	2.55646137098624	7	6.1219903959273	7	5.04542975724128	5.77274201441218	6.14371211051731	5.99973333211899	2.83662324783154	6.71632999625806	3.89300519167724	5.4526921376563	6.5533754812601	4.63986505390417	6.36493668271865	5.95734290919985	6.81547721589036	6.72452920286883	6.29371774877011	1.84685534596399	5.33259710689657	7	2	7	1	7	5	7	7	7	3	7	7	6	7	7	3	2	7	7	2	5	7	1	76.75	0	3
67	5.19903807310494	6.15059289303167	1.82842229316234	7	5.90446531339732	5.34112941464489	6.43619505855589	4.16291450657475	6.69133462468096	6.33012000261696	3.82325427128451	6.50289220938139	6.84649312401891	6.41294107057853	5.85044160162624	3.9740383028727	3.51130232632131	7	5.84796228051226	6.69329124106216	6.13170896202949	5.48146840767617	6.24436886843615	5	1	7	1	7	7	6	7	7	5	7	2	2	2	7	1	1	7	3	4	7	7	2	62.5	0	3
68	1	6.97714296066258	5.72811157871474	6.72048877203766	7	6.14941891029648	4.90812209847595	2.58868141704758	6.45952499348912	5.23234801086389	3.69056280479795	6.82769771265035	5.09678293634282	3.72921333835867	6.57013689813599	4.95799063156033	6.38757683573043	7	2.50498881394034	6.83217141293676	7	4.70356420021839	3.46369088755517	1	1	1	1	7	2	7	1	7	7	7	2	1	5	7	1	7	7	2	6	7	4	1	67.25	0	3
69	4.02160670803826	6.12120315969048	1.56139761854942	6.92340994058589	6.43205432750321	4.40291831416959	4.38326179935036	5.83971706471812	6.95318228816977	7	6.18400681494546	4.6738872595137	5.3542594704736	4.58283925895685	6.07096406549863	5.72332294931543	6.78094460018137	6.15477366691995	6.06509725994754	2.39411869727865	5.74883623230625	6.32886533045418	6.16057347842863	5	1	7	1	7	7	7	1	7	7	7	3	2	7	7	1	3	7	7	7	6	7	1	71	0	3
70	3.73006244596996	1.99465552897634	3.36540404260684	6.86496438069667	4.24323458264864	5.94479733783282	5.4079321123182	6.62245933949599	6.88949371111257	6.25670232416755	6.49420026368366	7	5.17625238414789	6.16280419629105	1.46383792869084	2.9459146120696	3.78964956899173	5.9403907731486	6.70651769974066	5.2623567463263	6.57504050568881	6.14684741158304	6.37184709233967	7	2	7	1	7	7	1	7	2	3	7	4	3	7	7	4	7	7	1	4	3	5	2	64.75	0	3
71	6.52806288408581	7	2.80030107382175	6.43020667828288	4.68674234767135	5.0630892032674	6.79310269904573	5.40778208277608	6.39593008740094	5.79972207915269	2.99245112668766	4.35741567526687	6.7647250425284	5.57440650424841	5.67885901476232	4.56452033249649	6.72064430323126	6.09723848299657	4.91980434947078	7	4.23535599230869	5.78242412561296	4.85802489199097	2	1	3	1	7	7	7	7	2	2	7	1	2	7	7	2	3	7	7	4	7	7	1	73.5	0	3
72	5.33827843304347	4.55384774126082	1	5.84314077398911	4.20546624351389	6.35249797880484	7	4.91447998960301	7	6.06328388344076	7	6.32502895519752	7	6.72923704551263	3.63290894411817	5.38726565370108	4.20101052100557	6.10625541574605	4.60436248623603	6.61122469745886	4.21515532528724	3.63107606072006	6.16884236897205	7	1	3	1	7	7	7	6	7	2	7	2	2	7	7	3	1	7	7	2	1	4	1	63.25	0	3
73	4.7166705024958	6.05213939104545	6.72306668426195	5.78589983649617	6.94727050139959	5.52444036616904	6.57085383967754	1	5.65794999963817	2.56213167190138	6.61992709416465	7	6.96203910148605	4.87827701951873	6.48229651756303	2.87719376093467	5.46465558926696	6.67474670210046	6.4186779304155	5.45018910827366	1.4530106566385	6.34413371579918	6.27226049804202	7	3	1	1	7	4	7	7	3	2	7	2	4	7	7	7	7	7	7	1	1	4	2	83	0	3
74	5.07155350638245	6.33383752154828	1.70148192883423	5.58206043523214	5.47180337406479	5.7275250068296	7	1.94286401848727	6.43326860545705	2.66397523572765	3.85291604800327	5.2472076760511	2.0028923888438	5.53463462578683	6.54250519489959	5.49882331253016	4.23147226856647	6.65678455204265	4.90845702435382	7	6.93839140680936	7	5.70681995948055	3	1	7	1	7	7	7	1	4	3	7	2	5	7	7	5	1	7	7	3	7	7	2	76.75	0	3
75	4.69172032958535	6.55001824796357	2.21959369694541	6.86403159997042	4.94830482243545	4.64421140438407	6.2203426170053	3.98693709094769	6.16567814384718	6.91077015895319	6.73123422186056	6.70661579070088	5.18397624448336	6.27769470144972	3.80873055662378	5.43191307321691	6.27472521986657	5.57189892653364	6.57285225066035	6.19287081502957	4.52886166537449	4.92268175406068	6.13007143526782	4	1	7	1	7	4	7	1	3	7	7	1	7	7	7	1	5	7	7	1	1	1	1	76.5	0	3
76	6.14924515803688	3.54898161960281	3.04343179109352	5.07685689769864	3.68799023824834	5.30297192647234	7	1.36859801667587	6.91744807220977	4.46291762094975	5.08395461303451	5.61449771570035	4.46050272724099	6.62809225056315	4.94455118002402	6.3576078923622	6.26564609534469	7	6.20874694393815	3.36834102498146	6.54277236291168	6.0906254354353	1.33869003777922	7	7	1	1	5	7	7	7	1	7	7	1	5	7	7	2	2	7	7	1	7	7	2	66.25	0	3
77	4.27338577529223	5.16052038085775	1.41190194907938	6.23368074758375	4.45708349443111	5.10232132321831	7	3.57965557590326	7	4.56687460843679	6.02540614395711	5.53638616522237	5.46930052768942	5.80875379320103	5.82725402220299	4.10851230024586	4.24649998686966	7	6.62860031021599	5.36733606140057	5.43969833923826	4.42253076002031	6.44236367998877	5	1	7	1	7	7	1	4	5	2	7	1	7	7	7	2	7	7	1	1	7	7	1	64	0	3
78	6.65715574672055	4.89147653065453	2.0557562002116	5.07152494304928	6.54557468410248	7	6.5702209664788	1.5557219046492	5.39863690051064	6.93442347844129	1.83901624094129	5.5056713848657	6.7036427336079	7	5.66684020414684	3.19354028938032	5.41229494741297	4.96879753395055	4.28655359130321	5.36847778798791	6.04659956703242	4.72266602630637	6.74509269479506	7	2	5	1	7	7	7	2	2	3	7	2	2	7	7	7	7	7	6	2	3	7	1	73.75	0	3
79	7	5.73521174031989	3.07929280778017	7	6.46317774808563	5.15549800959416	6.07852092472446	3.75892210497734	2.51961085513502	5.70108155507987	2.64932936976772	6.56754016383241	5.47919095633369	3.96174661999036	4.86473984145232	6.99325443940369	5.25096766196228	5.48582972720731	6.45881940212089	5.78957060874899	6.33524751643305	6.61508912037394	1.42471840508209	7	1	7	1	4	7	7	7	7	4	7	2	4	7	7	1	1	7	7	3	7	7	1	70.5	0	3
80	5.07968314927859	4.96296190128028	2.1261763554159	5.18060778086787	6.60598261413377	5.88659256145766	6.41386463502072	6.6855319680278	4.42901777953205	6.4405099938336	2.98187949234042	5.06289349186097	4.43105042208241	6.45591015958441	3.62545346578141	5.34067764592707	6.94940989464128	4.29512856196336	3.93634604141715	7	6.60210083369419	6.61307169570777	6.41358804878167	2	1	2	1	7	7	7	1	3	5	7	7	4	4	7	3	5	7	7	7	7	3	2	75.25	0	3
81	4.26239943552116	1.78121459477271	2.899973791271	7	5.4536626385211	6.33635321396687	2.90337614456466	4.35855489380661	6.60856783241451	7	2.05706322562605	3.94053504604714	5.42335360198441	4.89676140334518	6.75014034404332	7	4.40200611827593	5.83278751407514	4.1803605884579	6.89095623195794	4.50162162913984	4.51923728305048	6.76746008860766	7	7	1	1	7	7	7	7	5	3	7	2	2	7	7	1	1	7	2	5	2	7	2	64	0	3
82	6.83572047245948	6.4763084645861	1.25730766243984	4.81341616512974	6.26334893606117	5.71660731909478	6.23030418536935	2.04054841797771	4.71647677480857	7	3.07144435147774	4.25885502727773	5.69428186040812	6.04468258201483	4.66450010496333	2.68840867425717	7	7	4.06400361044837	6.21941658613178	4.74293986652962	5.46561917619778	4.34295663463966	2	1	5	1	3	3	7	1	1	3	7	3	5	2	5	5	3	7	1	2	3	7	1	67.75	0	3
83	5.76359636834436	1.63241114868972	4.15577057543203	7	5.72692060728188	5.19169017943399	5.52396421494178	4.89708378627359	6.64271318917885	5.65556110098352	4.6716832060862	4.53845445331376	6.46719814518094	4.62078942902679	5.35785977162992	7	6.18341794132858	4.17851173612664	6.08594866870817	3.99853711735665	6.66932353301121	2.15392711247591	6.59191705095366	7	7	1	1	7	7	3	4	1	3	7	2	7	7	7	1	1	7	7	7	7	7	1	71.5	0	3
84	4.79266976910242	6.1900694516779	2.29314134109229	6.66474979704627	5.99357403328025	7	6.78550112843833	4.15668401368841	7	4.89380221119223	2.22367468780679	5.49909280087264	6.05546962408224	6.82952454592728	6.02899511208868	3.56038383910858	4.41585197100526	5.7825297511296	3.25430291668351	5.31552337231217	5.41640869753574	4.61686706618349	6.87398081516452	3	1	7	1	7	7	1	4	5	2	7	1	7	7	7	1	7	7	1	1	7	7	1	57.25	0	3
85	3.17595901687391	7	4.32365585665448	4.35377175703325	7	7	6.81537880601719	1.19656286406219	7	4.47220451334329	3.14830196601578	5.41143505497835	6.58853056295935	4.84319226440161	3.41277032580987	7	6.60170455739241	5.8512286331964	5.41251802549008	4.1416059322685	2.29583430091144	3.90651160470708	3.33941651011922	7	2	1	2	7	2	7	7	7	2	7	2	3	7	7	1	1	7	7	2	2	7	1	73	0	3
86	7	3.56100180702925	3.05092553602327	7	5.8455966989254	6.35647606005578	6.52976587848278	1.91986392202511	6.85381854622026	6.29083228926911	3.15327494010003	5.55167913455931	6.04597531626299	6.47385993839339	3.95036547973619	5.96488693370497	5.84717605260381	6.19059432977247	3.56396059016871	5.86920555629118	4.22750915755326	4.65825768463056	6.02161379749415	7	1	6	1	1	2	1	7	7	3	7	1	6	7	7	2	3	7	1	5	2	7	2	73.75	0	3
87	6.14703373348594	1.91021549757791	4.45647147894236	6.08556117243405	5.53765186490643	6.52629317412119	5.04053588319528	5.40371279304277	6.32384506068577	4.31474500896816	3.1621567567963	5.22988321227755	5.350638296216	4.49301526908407	5.94184665327787	5.36737933103327	6.46362123967309	4.94105570795368	6.4279518168448	4.76258434615365	6.86616798626288	4.13190230539699	5.73072970907709	7	7	1	1	7	7	4	3	7	7	7	7	7	7	7	1	1	7	7	7	7	7	1	82.5	0	3
88	5.10290244437253	6.2103806440259	1.90911650431863	7	5.92505061466773	5.09165413970291	5.28456318180213	1.60460095631241	5.62866844185162	7	1	6.03590366696869	4.55254830673239	5.93147133058877	3.03078725289862	5.00908399634975	3.81666767267448	5.43644139722994	6.58596259095708	3.56708358524113	6.40646309618168	6.74186961225425	6.83431364613965	2	1	7	1	7	7	2	7	2	4	7	1	4	7	7	2	2	7	2	7	2	7	2	79.25	0	3
89	2.11221102567747	6.17156758746681	6.13041092993147	7	7	1.39243270206338	6.53069870320182	4.92659990682844	7	6.37541748920355	4.1693111565464	5.68148331881756	3.29060988937927	4.9795247049484	5.42305901384404	6.03754329395256	5.51939908338809	6.52391817047453	4.56477036137838	3.97936522733458	6.39191241087245	2.85775623954325	4.48655355469537	1	1	1	1	7	2	7	7	2	5	7	2	1	7	7	1	7	7	2	1	7	7	1	76	0	3
90	6.78346725292324	6.95222587151771	2.21666413655268	6.86486993988964	6.03132106364885	6.37140102230762	2.31994561737722	3.71008372901014	3.48938537331174	6.51398307274715	5.16141519008629	3.47999213551532	5.54703585912619	6.49823036706865	3.16784898690266	3.89545721758244	6.5694668610072	7	4.37165068797555	7	4.86393374440503	6.22755054913769	3.4032859478024	1	1	7	1	3	5	7	1	4	7	7	4	2	2	7	7	3	7	7	1	1	7	1	55.75	0	3
91	4.36940559737508	5.07165073259596	1.38505296846139	5.98882598583443	4.84703928120108	3.30007285889312	6.11046087540735	2.00582394996498	4.35772826482274	6.42303806644583	4.00235403825284	5.11380283741263	4.80585273303976	6.62636565711109	5.26681276961508	6.37479637531984	6.44661899240782	6.30571630423401	2.8219896246494	4.6379766464149	5.21683537678599	4.38204599006596	5.12815018564459	3	1	5	1	7	1	7	7	4	7	7	4	3	7	7	7	1	7	7	1	1	7	2	78.5	0	3
92	6.97489369785238	4.49188620560933	1.36515396110552	3.5576504193347	2.81814935931366	4.37002920742428	6.95990493394862	3.0856842714234	3.58660227000777	5.74508215452988	3.06325602742616	6.17739516625144	6.34108042033744	6.76728508615294	6.69921295971205	3.40052785866562	6.74222763903767	5.11182229184169	6.8753796838842	5.69810320559462	4.35484674504925	6.50082993886736	3.87934960304039	5	1	7	1	7	3	7	7	7	4	7	2	4	7	7	1	7	7	7	2	1	5	1	69.25	0	3
93	1.34550817233552	5.16021445099362	5.55738869195705	7	7	6.70428087931084	6.652088368105	4.67459645832322	6.61933592027524	6.40925617919013	4.16640886127404	4.85479188004036	3.5758672877874	4.96058346442204	7	6.29522836865734	4.4060427173587	5.20713552684178	3.89221183024056	3.23014115894453	7	7	5.65145598368638	1	1	1	1	7	2	7	7	2	2	7	1	1	7	7	1	7	7	1	1	7	7	2	69	0	3
94	1	4.68082148416155	5.98738539474367	7	5.76692903595828	1	7	1	4.78993439503277	6.12264642789323	3.57303677109661	6.5930711530198	3.99895816765739	5.62460094106328	6.12248785443768	6.11057866961105	4.76514922217245	6.09297255342392	5.67978701052424	2.66641360228312	6.05368727062545	6.12835813742321	6.40211227081242	1	1	1	1	7	2	7	7	2	2	7	2	2	7	7	1	7	7	1	1	7	7	1	69.75	0	3
95	5.61524292458115	6.51600742047603	3.6566169135792	6.29554796491266	5.7670786343845	5.24905834501206	6.02221280693323	1.9156053312945	5.55017936966992	6.17632982227265	5.10101368326641	6.1005911725396	5.94108536971076	5.79224996722855	1.90175777729683	3.46533205687648	7	6.20304117009082	6.18169363761651	4.74727447892819	5.99491744623551	1.50363952109064	6.73680632080824	1	1	7	1	3	2	7	4	7	3	7	6	3	2	7	3	3	7	7	3	7	7	1	77.5	0	3
96	6.70058195602359	5.04407968930019	2.09042963680799	2.46013250046075	2.86833913932775	6.35333009434049	6.45603799879403	2.13484769238371	4.42658394451306	3.71252717889342	2.23451922437133	4.40397480724802	5.8736626290003	4.56741327147524	3.83895147732524	3.19247225745175	6.5321385507704	5.69005764848314	6.72070974347074	7	5.99735367923606	5.90186675861737	6.24551386806842	7	1	5	1	7	7	7	7	1	7	7	4	2	7	7	7	7	7	7	2	2	7	2	62.25	0	3
97	7	7	5.67760379618479	5.31250557637483	6.92693798457596	7	7	6.11180612877305	5.13969338061486	7	4.08387687804274	5.88532745493549	7	5.52209990904652	6.8615274201711	5.12349144525934	7	7	7	4.8789472828284	6.13747796280189	6.97728119021646	6.99533060750907	2	7	7	2	2	3	1	7	7	7	7	7	5	4	7	2	3	7	7	1	7	7	1	92	1	3
98	5.14107432834002	7	5.89792826511577	6.80999742819527	7	6.98231118246382	6.76920542029789	5.413358464732	7	7	6.457222629447	6.89553453338057	4.94721312025423	7	6.616561184244	5.70309186639227	6.62493610634868	6.80510174847944	5.44640572681976	5.67442133834537	7	6.80147110139316	7	7	7	2	7	2	7	2	7	7	7	7	3	7	7	7	1	5	7	7	7	2	6	2	88.75	1	3
99	4.70594281052462	6.67270982403848	5.69056586548	5.89959209386961	6.78019259957227	6.40738390394498	6.79773093667129	7	5.9473736252769	7	6.37472445505534	7	4.69889193803204	6.88556995819122	6.80694992440451	5.38181193164499	6.79679112423825	5.57080584340191	7	5.42685741973055	7	6.3912244750258	6.69655764588201	7	7	2	7	2	7	2	7	7	7	7	7	2	7	7	3	5	7	7	7	3	3	1	100.5	1	3
100	5.98552447827145	7	5.72614762835589	5.75032885607285	7	7	5.3952681446686	4.115848134536	6.00279158495106	7	7	7	6.31879377280678	6.98030181070661	3.01088969585038	6.42659063085038	6.66821377175518	6.72260992581009	4.06262557712269	7	3.10470295664283	6.72455712195229	6.94631799619524	7	7	3	7	2	7	2	7	7	4	7	1	7	7	7	3	4	7	7	7	4	7	1	93.25	1	3
101	2.28236733540819	5.54347243073496	6.05787658627709	4.56774204217856	5.62522715949505	6.81956951791232	6.60783981104629	6.26560906524921	7	5.73663857808997	2.31779753868575	6.97340219783472	7	7	6.03556468059214	6.39113139450482	6.91119519602765	6.6663425465452	7	6.52350170556973	6.6182316072584	5.91718053902751	7	7	7	1	1	2	7	2	1	7	3	7	2	7	7	7	1	7	7	7	3	3	6	2	78	1	3
102	5.07277122485815	7	7	4.97892968588991	7	6.45680096173704	7	5.08897870862793	7	5.53320565908177	6.51570574135691	6.01310970467088	5.26821857963187	7	6.13476242104898	6.23846631942821	6.18273844112894	5.98618299804057	6.62577149047891	6.10860908317442	6.00172258998434	7	5.18727298218197	3	7	7	2	1	7	7	7	3	3	7	2	5	7	7	1	2	7	7	2	2	7	2	106.75	1	3
103	4.8037702727395	6.74190007844613	6.07155388481516	4.29536941867141	6.22033074470028	6.27718135084813	6.53721780686759	4.42316024462161	4.87990952067604	7	5.91380647198296	6.60579726020562	6.30030843251621	6.88256229365218	7	7	5.65496613575168	5.90707919867022	7	6.32524590989464	6.82145154588749	5.85619311450551	6.14241508840331	4	7	7	7	2	7	7	7	1	3	7	2	2	7	7	1	7	7	7	1	7	7	1	84.5	1	3
104	5.76398355801889	5.19400998835492	6.17458021187263	3.6221901459083	5.04246900625899	6.07734447295636	5.3178502087492	5.75500860584281	6.4294683844235	6.62518258564159	4.29280659812719	6.30339831015546	6.40078573336205	7	6.35752633121361	7	6.63532781074019	7	7	6.02267321543159	6.58199967929684	7	4.34708045242694	1	7	7	3	2	7	7	3	7	3	7	2	6	7	7	1	1	7	2	7	2	7	1	79.25	1	3
105	4.61695262622306	6.59873407125505	6.18099688985224	6.01768044466412	7	6.63932377493017	7	6.43309893868242	6.49605713812826	7	6.04756408684084	5.7438859889938	5.46172276975754	5.91737171254776	6.62014392359671	6.13842259349039	6.23886929529235	6.12342413689446	6.65320963042003	6.52668386976517	7	5.91871637661476	6.44052571099393	3	7	7	2	2	2	7	7	7	3	7	2	5	7	7	1	2	7	7	2	7	7	2	99	1	3
106	4.65747174224772	7	6.66335082915922	6.3061424776125	7	6.46684915945748	6.27652356832298	6.62658225595255	6.24386915781252	7	6.35547261960025	5.0854388542145	7	6.75098108580453	5.68064775980017	6.45151264398915	5.43836216923641	6.39635295180148	4.99130165083775	7	7	6.90865264652525	4.67895341499889	2	7	7	2	2	7	7	7	7	3	7	3	4	7	7	1	2	7	7	1	7	7	1	100.75	1	3
107	5.22264873539028	6.67281661604011	6.39524174037211	1	5.48321531721519	5.62237002753486	7	6.62531707263919	6.14862290425812	6.45310171261177	1.03199093407338	5.99561543413394	6.96581071135392	4.67941605910162	6.94747143251493	4.41765168819993	7	6.96052253863838	5.71003348781609	6.16630819872869	6.59864347254065	7	6.92130177796886	2	7	7	2	2	7	7	7	3	7	7	3	4	7	7	2	2	7	7	4	4	4	1	85.5	1	3
108	6.27316530651306	7	6.55317308608644	5.34361820691783	6.24495181560053	7	7	1	6.34928118475926	5.70982911258503	4.38624265476848	7	6.08769130070093	5.61417102433375	7	5.03548909655583	6.68977469010935	6.41830196287642	5.36054713105331	6.79775202082837	6.61767638960646	5.67917287253722	5.92505770435646	2	7	7	2	2	7	5	7	7	7	7	4	7	7	7	1	1	7	7	7	3	7	1	87.25	1	3
109	5.97552512028202	5.70744457980194	7	6.84536750633226	5.9099905606009	6.77346808317992	4.49240178959696	6.28306312992073	6.08512747694703	7	3.14723636057892	7	7	6.9918217817175	5.05295566218465	4.02082194103907	6.81018713997727	4.95593109906045	6.11578303273372	3.84464112376226	5.44463189170858	6.32794091330654	6.50921065813205	1	7	7	1	1	3	7	7	7	3	7	2	7	7	7	1	7	7	1	2	2	7	2	84	1	3
110	6.55521898288356	7	6.10741532240935	4.61554620634982	6.67899325317305	6.46480946626246	7	6.27641696277111	7	6.47392928977279	5.44394290978531	6.3953035066697	5.70942290888878	6.23992337018379	5.73709799469948	5.22765119081225	5.23781483650334	5.48988413302323	7	7	4.53615199329127	7	6.99659868383584	2	7	7	2	2	2	2	7	7	5	7	2	3	7	6	1	1	7	7	7	7	6	1	98.75	1	3
111	5.0813262806298	6.96462049335437	6.75892339868238	5.88400048368045	7	5.67219003243689	7	5.2949417247684	3.91102718550863	6.7631026251454	5.79885713917325	6.42829861678814	6.08018357685468	6.63933694740625	6.48482892659629	5.46007600310155	5.9592326235917	6.2643789892253	5.10681553522317	6.78724478012633	6.69367048918722	7	6.76925383958577	6	7	7	2	2	7	7	1	7	4	7	3	4	4	7	1	7	7	7	4	7	7	2	99.5	1	3
112	6.51983801715538	7	5.39699765747456	2.99681002648707	5.88126859853537	4.66903728184487	6.69508817579094	1	6.8723337197543	6.33073917750016	6.73637978328555	6.58748985853371	5.58277600921689	6.72353999346694	5.19514989233107	5.20978018456803	7	6.49220745605949	4.81860918113429	6.01783517735094	6.38076300145345	7	4.79954208868958	2	7	7	2	2	7	7	7	3	5	7	2	3	7	7	1	2	7	4	3	1	7	1	72.25	1	3
113	4.76646851851118	7	2.48069503857743	5.2544345798553	6.6300957249456	7	5.82390788771669	3.05240093531227	4.24338301170043	6.39820645812778	7	6.23808256665265	6.16525664354219	6.47784071392074	4.91180475955525	7	7	6.04505206579578	5.06178481249998	4.91502247503803	7	6.76895204110015	6.42160755251998	7	7	1	7	2	7	5	7	7	3	7	1	4	7	7	4	1	7	1	5	3	6	1	96	1	3
114	5.09210485970889	6.4396296931104	3.32330437038266	6.17370690603553	6.27350366653816	6.12021543258755	6.89594848027149	1	6.05277010546249	6.83700068988472	6.91771334754431	4.71878173101029	7	7	7	4.65891898490834	6.98227864865572	6.67447689534618	5.37312730785903	7	1.08610142007228	4.36704407367	6.90140913421797	7	7	1	7	2	7	7	1	7	4	7	6	3	7	7	1	2	7	7	7	1	7	1	81.75	1	3
115	5.73803177020912	7	4.48559027535998	3.64124795026831	6.55618805224566	7	7	6.0428508474123	7	6.88816530257861	4.76408810038763	7	6.63243888505066	5.87483960269285	4.73630697653476	5.3163678519293	4.89578661987741	5.50294441670948	6.7031491878386	6.69719519370504	5.02271637242993	5.72449595329606	6.60026392880412	2	7	7	2	2	3	2	7	7	5	7	2	6	7	7	2	3	7	3	7	7	7	1	76.5	1	3
116	4.48354959332231	5.93997694604915	7	1.57923998901304	6.80921155797513	6.29818112709352	6.80118084172329	5.75319178063561	7	7	1	7	6.27705428697941	4.24189974086197	6.52982888283392	5.01892166645077	6.33014539512245	6.84817672498932	4.95693372875744	7	6.65134726328217	5.7168730418598	6.72282484454398	3	7	7	3	2	7	7	1	2	7	7	4	4	3	7	1	1	7	7	7	5	3	2	76.25	1	3
117	6.1153921492737	5.83580890442682	7	5.52063047504189	4.99457130270816	7	6.54394633849234	5.71523180848902	6.68049810714793	4.14566789543123	7	6.37652977187519	7	6.01631000100545	6.05206708910589	2.37187016114234	5.40411349763929	7	7	7	5.38346444056181	5.66017584338264	5.60874697570144	1	7	7	1	1	7	3	7	7	4	7	3	3	7	7	1	1	7	5	2	5	7	2	72	1	3
118	5.91326419518816	5.60408029392516	5.28165380091758	2.98953499864439	5.98706818858655	7	6.16491069332689	6.77467018191739	6.58636256188136	6.13977271475185	4.13804716987763	6.70576091632959	6.02367334493115	7	7	6.59568026109051	6.37886214491944	7	6.10429185855754	5.9664985200569	5.85914263322834	6.58487560662899	3.39047766399575	1	7	7	2	2	7	7	2	7	4	7	2	6	7	7	1	1	7	2	7	2	7	1	69.75	1	3
119	6.699693576831	7	4.70807984118578	4.42522910881261	7	6.39182937899051	4.73556628740645	5.99036248726524	4.51987958859658	7	6.06741492353927	7	5.74135325884492	6.45531407039749	6.77150998361636	6.22997816079829	6.90532148841705	7	5.5281089741851	5.38385582879884	5.40836129968316	3.97499228555423	6.34219756278978	2	7	7	3	2	3	1	7	7	7	7	2	5	7	7	2	1	7	7	7	7	7	1	86.5	1	3
120	5.90895847535968	6.82643279962683	7	6.19557713974073	6.39987111975509	5.91810490108627	6.26689297832645	5.96747916749781	6.87566299340294	4.9174924101754	6.20020278111803	6.63375904321513	6.01838771515031	5.03194414221053	6.33270546613657	5.15514167383606	6.9929786956602	6.96270847831026	3.73346218235568	1.32235601569565	6.33846830805152	6.95971496152533	5.3787054113387	2	7	7	2	2	7	7	7	7	2	7	2	4	3	7	2	2	7	7	2	3	7	2	82.25	1	3
121	3.36982232595441	6.03051985149643	6.83954044904051	6.75991645655256	7	6.49709834851172	6.92178288299699	7	6.46475854278281	4.67973304013363	4.74240587470153	6.16941353947733	7	7	6.79418090869727	6.44325633434236	5.4955030578544	6.89218784759748	5.9237881996589	5.31295479611966	6.25709567135293	6.38806124007569	4.27695502408093	7	7	5	1	2	7	7	7	7	7	7	1	7	7	7	2	6	7	7	1	3	7	2	101	1	3
122	5.63624493451766	5.7955988835184	5.76656913334285	3.8736147035738	6.03152607226578	4.1237009251068	7	4.73066937275934	6.69474568205233	6.33861713402859	6.57514557212358	6.77035222134575	5.31742949271185	6.01231170664723	7	6.23938491548642	5.18779404965031	6.46942734651825	5.08675058742251	6.28518845353958	7	6.55899408065534	6.48499313004303	3	7	7	7	2	7	7	7	1	4	7	2	4	7	7	2	1	7	7	3	2	7	1	74.75	1	3
123	4.46980771181582	5.70852351635585	5.43708104448835	3.81771585503763	5.65381224727982	6.56362642831673	6.57177685826739	1.35680627243309	5.36598642886383	6.55398151144214	6.35264369447053	5.8068536100099	7	7	5.61839889150192	5.18295107208533	7	7	4.97455150898705	5.54302789337731	4.88183105120503	6.55989705893877	7	2	7	7	7	2	7	7	7	7	7	7	3	4	4	7	1	2	7	7	7	7	7	2	66.5	1	3
124	5.35779267427758	6.88451958927884	5.30546331524949	5.65782996395859	7	5.85538610220837	5.40974235480902	1	5.91969562851159	6.78858595881346	6.17391146879663	7	6.98931105982078	6.86196021951295	3.06136629696985	3.31521656304837	7	7	4.22060210288406	5.02697825977669	4.47131615695718	6.43091145656419	5.08720723975978	7	7	3	7	2	7	3	7	7	4	7	6	7	7	7	2	3	7	7	7	1	7	1	92.25	1	3
125	3.79746129482915	6.51296636334669	4.9200280351831	7	7	6.92657817076215	6.54362304526662	6.2845973018818	5.62824013127874	7	5.74028907363517	5.95860723802196	5.91663908508212	6.41754868771839	5.84272645766563	6.31869314694815	5.50621662476979	5.93714048081397	6.28211668317253	6.46067659815587	5.61536698606583	5.68704988104517	6.13524820077869	7	7	6	2	2	7	7	7	2	7	7	3	7	7	7	1	2	7	7	1	3	7	1	92	1	3
126	6.03066972614662	6.60194691975995	1.86954127195124	5.77865837691447	4.46608497515701	6.36012556529813	7	4.27217937478649	7	6.22606130111456	6.1209548619679	6.55532868407895	7	7	5.449767169905	6.21135361903488	6.46452164103005	6.34924045844867	1	3.63817900587866	6.27602802509746	7	5.12103913614913	2	7	2	1	1	7	7	7	7	1	7	2	7	2	7	7	7	7	5	7	7	5	2	86.75	1	3
127	7	5.41678613965282	6.6554197489094	6.8706055652192	5.58162039724273	7	5.53540747599324	5.30843957680655	5.09444882558438	6.62804042488057	5.78718390202802	6.76051147145097	6.43219445246079	5.50826201647691	5.40833852867982	4.95373488686068	7	5.9915630314819	6.56917059637877	6.17810552308339	6.77813991522062	6.14850056920813	6.15767603820527	2	7	7	1	1	7	2	1	2	7	2	2	3	7	7	7	2	7	5	1	7	7	2	76.5	1	3
128	1.05220459050284	5.8208304158155	3.97756976704048	7	6.28212603977256	7	6.59726659662993	1.13140266915103	6.4609906370603	6.58964950823656	6.92437699820928	7	6.9812931470884	4.05560348516665	6.25544002805463	6.99456010982821	5.08189478629235	6.84018493760298	4.81194747057706	3.31692015316365	6.26597273553457	6.1683041132028	3.35787115454446	7	7	1	2	3	2	7	7	7	3	7	2	4	7	7	2	1	7	4	2	2	7	1	77.25	1	3
129	4.69418800987613	6.29505011501499	6.90668489825102	5.67204855193359	1	6.37941904176636	4.74751315396087	6.53849339299719	7	6.24700503769643	3.79786824383833	6.71870140029022	3.9845820683537	7	6.62358376171623	6.47341263707637	7	5.55757840992645	5.6817256406794	6.61328137573221	6.09185781322959	7	2.80036258529992	7	7	7	2	1	7	7	7	7	2	7	3	3	7	7	7	7	7	7	4	5	7	1	78	1	3
130	4.80448248056534	6.2384806667335	5.44933025430636	7	6.80703253995728	7	6.19238208432371	4.75562479514909	5.52140771135285	4.6890165345021	6.19910016192403	5.75924143373093	7	6.31870339649426	5.91750716204523	6.54358653573999	6.1858882940562	6.1078013379981	4.16756457350227	6.11701552519848	6.76985496508208	6.71207578078385	4.91409804821343	7	7	2	6	2	2	7	7	2	7	7	2	7	3	7	2	1	7	7	1	7	7	1	86.75	1	3
131	6.84886729591641	2.58183978964199	7	4.29530837149918	5.48390055595639	3.22926638373595	6.84247448738952	7	6.54948730498392	6.23701162761437	3.74145162454122	7	5.95029556098818	7	6.40358595926269	7	6.41661784911026	7	4.22245227855258	4.95893890328118	5.74801297266559	6.60501001900246	5.00444014511334	3	7	7	1	2	7	3	7	7	2	7	3	2	7	3	3	7	7	1	2	7	7	2	83.5	1	3
132	5.36543830817608	6.75672763258441	3.49473351899342	5.46019700814658	7	6.55815348694128	5.88067877088344	2.28087973630548	5.50816537780778	7	7	7	6.6431570232293	6.94512412026561	6.35673145884099	5.56619227377256	4.21892701392411	6.3106291743266	6.20750319269632	6.55127397912485	1.43830116274553	5.28590832795382	6.1744509644925	7	7	1	7	1	4	7	1	1	3	7	5	2	7	7	1	2	7	7	3	1	7	1	99.25	1	3
133	3.08033920382529	6.39946974727496	6.04328672074939	7	7	5.72300424115183	6.50678645866912	3.65288317244066	6.46042133359767	4.34085917669152	5.6388264372787	6.388269245741	7	7	3.71005811495219	6.59536270613706	4.85011414306566	6.963980391679	4.88180543985281	5.96101018087278	4.77066381116907	7	4.41577616971016	7	7	7	2	2	7	7	7	7	7	7	3	7	7	7	1	2	7	7	1	1	7	1	79	1	3
134	6.28147584710408	7	6.53086489713245	5.03071252402868	6.21422732445898	6.58996055938243	2.98492654317136	1.92993445564033	6.84426332245636	7	6.36539301999688	6.06249226448639	6.37093949336995	6.75821996650272	4.90909133806362	4.08560728566284	6.59957377293424	6.05589861576689	7	3.12655994692773	6.62757874412304	4.78879093756887	7	7	7	1	1	1	7	1	7	3	7	7	6	7	7	7	1	1	7	4	4	5	7	1	67.75	1	3
135	5.71350341969362	6.28286227525393	7	2.56363814585686	5.71001266844154	6.31091227853835	6.97927242968216	1.919374693512	7	6.12231582270486	1.67555835650093	6.34567339879516	6.18334781250933	6.20725199295065	5.04189862335014	5.17062249014618	6.19099536916574	6.96457129733095	3.76860542932178	6.59147473454368	4.4940955983224	5.36259493440552	6.83389800194874	2	7	7	6	2	2	1	7	3	2	7	1	6	7	7	2	2	7	2	4	1	7	2	82.5	1	3
136	3.73775707771571	6.44017188098717	5.05417307598171	6.45267939809098	7	7	6.44181525893607	1.91346428799829	6.44538520802442	3.90208997686173	2.63895807362499	6.38780853037307	6.36525716767838	5.99917412798627	5.42394934034922	4.98698827264117	6.24664667486866	6.08763520309797	5.07464395099845	6.82854788741601	6.63919906515264	7	5.21835125242968	7	7	2	7	2	7	7	7	7	7	7	2	4	7	7	1	4	7	7	7	7	7	1	87.25	1	3
137	6.75705345807635	7	1.3534165158549	6.39242640033808	5.61138579609056	5.08020772484583	6.01344932803844	4.2742018980042	7	5.33671335790083	3.66772516303554	5.9808932312865	7	7	5.12417179551099	6.00034996578547	4.05322158809336	5.5046603057718	7	5.48895461904649	7	6.21088385123597	6.85853341615348	2	7	7	1	1	7	7	1	7	7	7	2	3	6	7	1	7	7	7	3	7	6	2	66	1	3
138	5.8868823188994	7	2.93971029889019	4.34812977334275	6.45832171429523	3.99310734250376	3.43060173334447	1.79673685587447	7	6.03023141100855	4.46443173533897	5.46329472370611	6.74571529451767	6.37423926268186	5.78877890357978	6.18690202229465	6.49088939545026	7	3.67423710706557	5.54356522181903	5.28006719723916	6.8995407131726	6.52382020565934	2	7	7	1	2	2	7	7	7	4	7	2	2	7	7	4	1	7	7	7	1	7	2	73.75	1	3
139	7	2.2125703419572	4.98712279803708	5.10600380701171	7	5.39423440198746	6.82079119893696	3.35646355379263	6.4779820627134	7	5.18834822117795	5.68190957325184	5.50944666830521	6.03712042777714	4.25849413045346	6.91913379423844	6.62561734505029	6.35101945395599	5.3968679158565	6.49648999274337	3.39587374463418	5.30165128254164	7	2	7	1	1	2	7	1	1	3	2	7	7	7	7	7	2	7	7	2	1	1	7	1	78.5	1	3
140	3.91346299977479	6.56233221669348	6.98142475449027	5.18747701264409	1.69810773434693	7	7	5.73193480744039	6.93622359971353	4.9299710790649	4.30338398604567	3.38211854099556	6.4890935509439	5.1071754827928	6.4175611694441	6.7705237646561	6.115421659887	7	6.53233287308935	5.88960666831541	5.03929223770195	7	3.91792706400358	7	7	7	7	1	7	7	7	7	3	7	2	2	7	7	1	3	7	1	5	3	7	1	77.25	1	3
141	7	5.95377641961101	2.39343632668459	4.7802061714443	5.60915088668077	4.49848888219078	4.3066535005328	3.73002690175654	6.95855214792612	6.600982315201	4.0907612917544	7	6.60229844297547	3.82180592217461	6.11944984211531	6.54023342200641	6.95695372010415	6.20845668961144	6.81407489991814	3.81299263687566	6.85173084634352	5.06360830725537	6.68775972331602	1	7	1	1	2	7	7	1	7	7	7	4	7	7	7	1	6	7	7	7	7	5	2	74	1	3
142	5.12642833138339	6.4513950692256	6.97092111382406	1.03327813857086	7	6.9319460620888	6.91606510327613	7	5.91445662671909	6.01571404310535	1	5.59532700441901	6.099790485016	3.52353485982417	5.20384354520752	4.50726695868954	6.87994466782489	5.47423126949208	6.29214813358851	5.67280435632907	6.24676973004948	4.56199133054034	7	3	7	7	2	2	2	7	7	7	7	7	3	3	7	7	4	1	7	7	7	3	7	3	89.75	1	3
143	5.55234192166595	5.89558258938537	6.02849119469159	7	5.4302702869248	7	6.20819511311628	6.60087711366816	6.32151074085474	6.17425337487724	3.37277879987287	6.41323685341681	6.55221207664597	5.55532069991357	3.18190289767792	4.79724673570925	6.76598314739541	4.19945643116768	5.39370431352607	5.80327655047464	5.95532992634435	6.43276931445321	6.27241839255149	1	7	7	1	1	3	7	7	7	7	7	3	7	7	7	7	2	7	1	2	2	7	1	80.5	1	3
144	1	4.65704876383526	2.48726385449789	4.86330142648622	3.85315537590964	5.12009919850857	6.70707175104885	5.03757186551026	6.65672469098199	5.28137876991453	3.33543683006755	6.36487203422261	7	5.95410863184238	5.89430765364411	7	6.77641263232037	6.79395587982823	5.59409441334913	4.9412360250482	7	4.92304017500298	5.98239144852474	7	7	1	1	3	7	7	3	1	7	7	2	4	7	7	1	1	7	3	2	7	7	2	80.25	1	3
145	5.4280822010376	5.51079583644853	6.69296467911957	1.47293116523903	6.03035075178359	4.67634751105557	6.72609397362183	2.96386270032225	6.58341509334836	6.43225202185344	5.37094945316963	6.45696591522434	6.81087124705654	2.84126863359436	3.54743500900094	7	6.24459985060295	5.37558321689491	6.91201721147085	6.89867295203469	6.24781046178613	5.01467334837002	6.08797912836254	4	7	7	2	2	7	7	7	7	7	7	3	2	7	7	1	7	7	7	7	7	7	1	76	1	3
146	7	2.6239775782549	6.47871291517112	4.51064795342532	5.64667738592502	3.39218395452922	5.78787773065622	7	7	7	3.94724250926531	7	6.13016183624398	7	5.67326950292101	5.42232873322384	6.26913504527173	5.1931914232272	7	5.19284035953997	6.74904008920479	5.72915965846978	5.4952584168136	2	7	1	1	2	7	4	7	7	2	7	3	7	7	4	3	7	7	2	1	2	7	2	83.75	1	3
147	5.36043626675805	6.44502465159582	3.61028032135461	6.53802383300251	6.52052773466093	5.17280471464445	6.64431716015226	1.3766861840074	6.46855738362148	7	5.55697562522136	5.28379616967253	6.77997587467075	3.74192506906276	7	5.27002305682113	5.86171274792911	5.50224502095721	6.18319303123014	7	2.00265692166713	6.35769221543394	6.58339767376114	7	7	1	7	1	7	7	1	2	2	7	4	4	7	7	1	3	7	7	7	1	7	1	85.5	1	3
148	5.8670587673055	3.1512249199958	5.55333881612665	3.7672408398298	6.47997313961355	3.69494395736619	5.22279894992159	2.34938553668259	2.7838932624546	7	6.40495861384341	6.85867893461774	4.34980509622234	5.52126075308834	6.71814503747353	6.4957182031597	5.91478433895614	6.52214010793701	4.29238605940051	6.74451951017584	7	6.49759360564234	5.72456194832117	2	7	7	1	2	7	7	7	7	2	7	2	7	3	7	1	7	7	6	1	2	7	1	74.25	1	3
149	5.32660500594351	5.65232582402567	6.58980097896025	5.51231068682425	1.58690236193659	6.68210885197819	5.87929853863758	4.93547552573288	6.02659861209645	4.02186788751638	6.53274507916928	4.86942210090135	5.8574279410886	6.14911873199619	7	6.12396700023574	6.69571481719015	6.38301175178441	5.04175650023778	4.32284275175619	3.18940148363985	6.22290417486326	6.46366931207328	7	7	1	1	1	7	7	7	7	1	7	3	3	7	7	4	2	7	1	2	7	7	2	84	1	3
150	5.2323246375243	6.07386802846039	5.64492531486934	6.97053171611436	1.95124667398934	6.47158005767695	5.28646324210221	6.30943267028191	5.84699412862856	7	4.60339894960495	5.53549494724601	6.77894450308685	6.31856494967278	6.97086702612709	5.73782558795743	5.21412678447078	6.63885792035523	7	6.0792963526109	3.82575333344953	4.48583069074472	4.86153252735139	7	7	1	1	2	7	7	7	2	1	7	4	6	7	7	3	2	7	7	2	7	7	2	88.75	1	3
151	3.58378463495197	5.441913785868	5.80985933334829	5.72231055345333	6.65411820408355	5.17822580511729	6.98783408760648	3.65009797702457	6.35080635979764	7	6.56558820826084	6.2975528119244	6.39958468193333	6.78009207040567	5.33191139798084	4.89423885510162	6.48272155833586	5.96215375471883	4.35799381821573	1.45783572254592	6.16680001128127	4.93046684866542	4.82928841499942	7	7	4	1	2	3	7	7	7	7	7	2	5	7	7	1	1	7	7	1	7	5	1	83.5	1	3
152	5.53270439070177	5.45025435135211	6.16917614871655	6.62557987097255	2.77018045852691	5.94302003432463	6.35210668128854	4.42424396621811	6.46477246703226	6.88742560360456	5.09661655080617	4.99039753842892	6.63038753408411	6.81288450913871	6.47434512089752	5.67869259258521	5.31752365330357	6.01191415589172	6.94334521650296	3.35930872711624	6.52534043252078	5.12419490882701	6.20451103308721	7	7	1	1	1	7	7	7	7	3	7	3	3	7	7	2	2	7	1	2	7	7	1	83.25	1	3
153	4.07069477264022	7	7	4.76223055230998	1.16236674691959	7	7	6.72904796771931	7	4.57564594716783	4.68081407515481	6.93183080874037	5.04146461170975	6.10422798186536	4.88223717835115	6.94849523182939	5.9682118429855	4.32016698198268	6.17462995397744	6.21048379497095	4.06887079625613	7	4.72668315587668	7	7	7	7	1	7	7	7	2	3	7	2	3	7	7	4	1	7	1	2	7	5	1	87	1	3
154	5.07980091552236	6.47080873493627	6.54599818878064	1.21779872093605	6.86784048492021	6.30654954523013	6.34882549694178	6.02761723235223	5.42314827636034	6.38696923378735	1.66975725963446	6.91323483124103	6.14514394613511	5.66661328816949	5.37587022967962	1.57755357431601	6.60835268763381	5.77599845331939	5.32849595046662	6.35145666756129	6.26451176457897	3.27677541815152	6.35619229929147	2	7	7	1	3	2	7	1	7	7	7	4	7	7	7	7	1	7	7	4	6	7	1	71.75	1	3
155	6.73977644984395	5.91237442591612	4.28688132977506	2.81228448684563	2.44749016818536	5.9318737325618	6.62449808363185	1.35766798410251	5.26821873540328	6.30656416349157	5.80172739181919	4.88795173938118	4.75614951314852	7	6.46021193381682	7	7	7	5.20517588055225	5.37418649588068	6.6058151847654	5.13927320949445	6.0197903401681	2	7	7	1	2	7	7	1	3	3	7	5	7	3	7	1	7	7	2	2	7	7	1	70.5	1	3
156	7	7	1.03635302237924	6.6439663872439	4.6946770401326	6.02586070640728	6.21312790750995	2.05557519503286	7	7	6.80201130233658	7	5.1675167866881	5.04007726428755	4.51769341711777	3.33429661385995	4.69892384357536	7	5.07634922074246	7	2.94582005518309	4.57460260646453	5.28495067950335	3	7	7	1	1	4	2	2	7	4	7	1	1	7	7	4	7	7	7	7	1	7	1	74.25	1	3
157	2.82634545351653	6.66886012282755	5.9938406250299	5.47516179435729	6.99801544892115	5.23628539099625	5.99645156715485	6.08453141422839	5.6207128480851	7	5.55145258921895	5.90802831200092	5.92105947918012	5.83105400540008	2.08875787491649	1	5.47609349920427	5.0070703158657	7	6.60821089305182	7	7	5.72745321503066	7	7	1	6	2	7	7	1	7	3	7	7	7	7	7	1	7	7	7	2	7	7	1	84	1	3
158	5.84010447869415	6.91906201349415	6.77185132559078	4.71198471255461	6.94700080545573	6.43259672248225	3.63423578609963	1	6.84270881472634	6.74089379727293	6.71632912217559	6.10230880109412	5.69250455861315	6.7136009073088	5.58927236376189	3.88392192980481	5.85944871469137	6.74413148776508	4.86277749840722	5.77573260520752	6.19900068921843	5.63709223395702	6.13642499416891	7	7	1	1	1	7	2	7	2	7	7	7	7	7	7	1	1	7	4	3	2	7	1	72.75	1	3
159	7	6.73755400490961	2.10475803107331	4.76923041963715	6.79103105103997	4.32384788681159	6.10890348487433	3.22289620706044	6.46025660244427	3.61510901529009	3.94658562986534	7	4.97429145047804	3.83855740331797	6.09175923971213	3.36504610732865	6.99056423779183	5.62223760255433	2.1103814124966	7	5.89673421955534	6.88465872733961	5.47695187455112	4	7	7	1	1	7	2	1	3	7	7	4	1	7	7	1	2	7	1	7	7	7	1	91.5	1	3
160	6.46639761778445	7	2.01059118365997	5.64126916999244	4.25449633449574	6.28992324545172	7	1	6.06237048057948	6.80074253380423	4.09696772448487	4.79779588353559	2.30011564144943	6.3184883186333	7	5.60891359346912	6.82985257126066	5.95599637608802	5.44154806460525	6.37915261652866	7	5.66271982238649	5.46351424988059	7	7	7	1	1	7	7	7	6	3	7	3	6	6	7	4	1	7	7	7	2	7	2	80.25	1	3
161	5.32891661171745	5.48217508429001	4.04585087109787	6.04836557760272	2.25429494089248	5.57076333348567	7	1.10968261250125	4.87550238867228	4.70144262042493	5.30086989770371	6.03438812195647	6.0882557909915	4.91695449030401	4.17966513319102	5.70579026208859	7	6.89089518424041	6.65100391733684	5.32316502576478	7	7	1	7	7	1	1	1	7	7	7	1	2	7	1	4	7	7	1	2	7	7	1	7	7	1	75	1	3
162	6.23922475186663	4.63107264800708	5.88752435532181	4.3958946843106	2.19749607044209	6.53361810927738	6.52989587908384	6.62980219328212	5.35951952905121	6.11879352803673	2.8446738112136	4.81445481025715	6.48559503978739	6.51187720905117	7	2.72207373639379	7	5.84726931188754	7	7	5.45760110388515	6.0314179405781	2.88199915105909	7	7	1	1	2	4	3	7	1	4	7	2	2	7	7	3	7	7	7	2	7	4	1	61.75	1	3
163	4.38365259264138	6.37015528141291	2.95540734328915	5.25705872440758	3.44199296915989	6.18701364198244	4.64275596025124	5.61190051133853	5.81356724962966	6.68872349332188	1	4.47862454907143	5.4417953855159	7	6.3238645480986	6.2626577701371	4.47267000689638	6.79872833875746	6.78204076585396	5.95191064715922	6.78434478817262	4.96115394417759	6.60771570331858	7	7	7	1	2	7	5	7	3	3	1	2	3	7	7	3	2	7	6	6	3	7	2	69.5	1	3
164	6.15515269904404	6.85793705266656	1.12177240251936	6.14247323452333	5.4967541607751	3.99109825475436	5.0818550224982	1.03084096166685	6.86332425182404	6.80629598474532	4.79848185039163	6.60024561616323	5.98445958687932	5.51938586358327	6.94384798649699	6.96085031769034	5.88214583133853	7	5.93659756298694	5.12552919083803	6.16684992115868	3.70552026022541	7	7	7	2	1	1	3	7	7	7	3	7	7	3	7	7	2	1	7	7	1	7	7	1	75.25	1	3
165	3.51554100273353	5.86756186543559	5.8006836898736	5.56802224582072	6.7851225024611	5.09288658790858	6.52145717612517	7	3.35383870771395	7	5.59363756682465	5.91445397809629	6.47863859699699	6.59661023431516	1.92954804646128	1.32529460454527	4.54099583540951	3.91023780202782	7	6.26872628815171	6.88030656604698	6.92729323759836	6.39031789247958	7	7	1	3	2	7	7	1	7	2	7	7	7	7	7	1	7	7	7	2	7	7	1	70	1	3
166	5.74585219577856	5.61641525963706	2.48053427557661	3.97161943589387	4.38752925354923	6.79697259519303	6.22807793626937	5.07303285136164	7	7	1.78784918922635	6.28329170339742	4.37227843154414	4.6199009871225	6.55097532751031	5.01679060067045	3.5656131579949	5.92050753107184	6.39026985123697	5.43282772053728	6.20746200996506	6.31570855443767	5.76394424677476	7	7	7	1	2	7	5	7	3	3	1	3	3	7	7	3	2	7	5	2	3	7	2	73.75	1	3
167	5.41464221496517	3.7089492392868	7	3.50428024947085	6.00539995023162	7	6.48942312859107	5.62103466024869	6.63694163999048	4.66260419814907	2.47253772995732	5.81179791977514	6.08809648083932	6.01928062814802	6.50943357032248	5.98374911112229	6.32862223479984	3.08599292127067	6.48495383614234	5.54956470903426	5.84236871515927	5.24732252493304	6.52331028687509	3	7	1	1	2	7	7	7	2	1	7	4	7	7	7	7	1	7	2	3	3	4	1	73.5	1	3
168	6.24804469721376	6.47856174540023	1.76368166504699	5.82600603692666	4.14226376500045	6.458973543073	6.48793983411837	5.92112366583554	6.67725123913913	6.68772398893817	7	7	4.99904743580683	6.11029672591494	7	5.80158583811807	4.0326170338743	4.6284650820435	6.7942539409155	5.03386667909036	1.91282844154475	4.37496644541477	4.88746477706293	3	7	2	1	1	3	7	1	7	4	7	1	7	7	7	3	1	7	7	7	7	7	1	83.25	1	3
169	4.95828270240016	7	6.3477906865004	1.74150291118363	6.03362793820807	2.83670848170693	6.88087710928747	3.83487231267768	6.30690671274666	6.56680953936719	3.84770763464241	5.65914226160416	5.9987410857127	5.70455995845358	5.50551437775315	4.80941365775372	6.74365142542056	5.93125819252623	7	6.32222478654226	6.43341826301261	5.32907051066848	4.09530648477217	3	7	7	1	3	7	7	7	2	7	7	2	4	7	7	2	1	7	7	7	2	7	2	74	1	3
170	6.55431438686232	5.67007676791517	5.70926822278528	3.82529998063247	4.53666003944287	6.73155300817131	7	1.8820133001915	6.43950355532255	7	1.11073197972553	5.726917951401	5.14850321517987	5.98283392392299	3.99461035173993	6.93343631136609	3.8707755616363	5.88303873097135	5.82706976131552	6.94130850594853	6.1672201222841	6.35456980956987	6.83545968558714	2	7	7	1	1	3	7	7	7	4	7	2	7	7	7	2	7	7	2	2	1	5	2	72.75	1	3
171	7	6.79314768159825	5.50619097090226	4.44638639585424	6.23569441795788	3.82465802821382	6.40495060608154	6.01416663267352	5.06479964828527	5.89327150787801	3.10300488518394	6.3168535212675	5.33496698552165	7	3.62296564122482	1.69189351104158	6.89906806443725	5.71588231294279	7	7	5.53206116717041	2.03463772351431	5.81895985412208	1	7	7	2	1	7	7	7	1	7	7	2	5	4	7	7	1	7	7	3	7	5	2	74.5	1	3
172	6.9298820484904	5.32986953403487	5.63771121463324	3.87535584703346	3.31526017952002	5.73434605049465	6.63008542734176	1	6.77372943204179	6.78428464412291	2.07756662548075	6.11476010090435	5.79917125132605	5.93426501451093	2.8360314521942	3.70320784475722	5.40210621344434	4.4823224264308	6.48217887199205	6.48502225903324	7	7	6.60253627574446	2	7	7	1	1	4	7	1	7	4	7	1	7	3	7	1	2	7	3	3	7	7	2	74.25	1	3
173	6.43080773318814	5.71714342516269	2.34782205072015	6.19058485758836	7	4.73708971792593	3.78529254534439	5.99343271396869	7	6.5573496084891	2.58948122874189	6.62908389631952	5.39568500373868	5.79935126165433	5.72178155503388	6.24364567085724	2.43488762254925	7	5.19646508108694	5.33098890139547	7	5.73925122098455	2.10157051294734	3	7	7	1	1	7	7	1	3	3	7	1	2	7	7	2	5	7	2	7	7	7	2	70	1	3
174	5.23458873244089	6.5602043553292	7	5.36819743458236	5.38562303377892	6.68836738337689	7	1	6.19578322409682	6.15972303465863	4.83802410889986	3.95995504347986	6.23302453033958	5.20521883022648	7	4.69623711289521	5.0138562108178	7	4.73887058176873	4.42248146434373	4.69934175995375	3.48857765274574	4.13186953086921	2	7	7	4	2	7	7	1	7	7	7	4	4	7	7	1	2	7	7	7	2	5	1	85.75	1	3
175	4.68855240101884	6.11073872616707	6.86544353291466	4.96715138253395	1	6.35027515752205	4.59629753783367	6.9522096208199	6.93166416345243	5.81072277294411	3.99729201605044	5.09270088536071	5.39204096877004	6.91221314696794	5.75506743795286	5.17885407971218	6.17721245083285	5.5950537902747	7	2.90232960655329	4.47926377240828	7	4.30111334505896	7	7	7	3	1	7	7	7	7	3	7	4	3	7	7	3	7	7	7	3	6	7	2	80.5	1	3
176	6.59650578731965	6.47234537045922	1.71501232165248	6.32474805523408	6.737479218194	7	3.06388214067182	6.08821500776558	7	7	2.78000387679447	6.87525876080058	5.85599242454423	6.28886788659882	4.44434435907052	7	3.03927483820694	3.10694556027374	6.79729918017268	6.7939323521385	3.5406777446218	6.19284713781558	2.48868852976774	2	7	7	1	1	7	7	2	3	7	7	1	1	7	7	2	1	7	1	7	7	7	3	64.25	1	3
177	7	7	3.53238380668732	6.58233344073477	2.39548947418067	4.86017592489492	6.69516753005678	4.74591262411761	6.84182124581783	3.5824224488872	5.44620053066084	6.19268066024009	7	5.25853437957211	7	3.9576511413826	5.18547774077477	6.1814928777091	5.13209219495363	5.71222682834094	6.32210837391776	7	4.82613970571606	7	7	1	1	3	7	1	1	2	3	7	2	7	7	7	2	1	7	2	5	1	7	2	64	1	3
178	5.61261915613802	6.58619200743708	7	4.6000857857025	1.80358712991809	5.83406470895482	4.93911185873922	6.92754929218269	6.88142432445525	5.40373890062746	4.438586653354	6.01659459734036	4.372515466024	7	6.4535211796329	5.15582973764596	7	4.97240212741469	6.53738418735834	5.91952670461098	7	2.33279424509963	2.79355915315029	7	7	7	3	1	7	7	7	2	3	7	4	2	7	7	1	7	7	7	4	4	7	2	69.75	1	3
179	2.6321282016293	6.61593957403865	5.44647451475657	5.6952643165129	6.54297402444644	3.83991729877689	6.66844152364041	6.97445258840037	5.3057173627902	7	5.75391320649384	5.44657628521223	6.08197940540858	5.34215204105266	3.59508730377359	1	5.3205128487196	6.23275429734917	5.82743898474663	6.32306638925347	7	6.16500734695735	6.09181858630533	7	7	1	7	1	7	7	1	7	2	7	7	7	7	7	7	7	7	7	2	7	7	1	62.5	1	3
180	5.50794259581952	4.36826822327259	5.73175097468215	6.02455755978156	5.88528935784581	6.80504353957583	4.81445514046535	6.68298630277663	5.83140492817403	7	4.43385727172043	6.37144369179706	4.94662113869293	6.49926111252061	4.57984528041989	5.65577961973471	3.35228726255604	6.17291940717651	5.08594339178389	2.74297507840741	4.676590217622	5.36618915015391	7	2	7	7	2	2	7	7	1	7	7	7	2	4	7	7	2	7	7	7	2	2	6	1	74.25	1	3
181	5.8227964615612	3.99224970163178	3.24532190297908	4.91139929190635	5.45367985799005	3.85858796729922	6.86964320339869	1.92583521407258	5.35068237175553	6.27471380066014	4.63801335438902	4.49879574334232	7	6.56150471353972	6.64148938528429	7	5.77259379089088	4.70532825138776	3.90413411577345	3.60836463233526	6.24615058445989	6.00647234600397	5.82716602901442	2	7	7	2	2	7	7	1	7	7	7	3	2	6	7	4	2	7	7	1	7	7	2	77	1	3
182	4.82428192107567	6.01846871459554	3.48830658226699	5.29290548859585	7	5.42248398853764	4.90581169245439	1	5.76143834917988	7	7	4.92581683289713	5.59939453034647	3.7177096602451	6.0262721504933	3.92052724190306	5.72032047752642	6.24356683126123	6.35792469206187	7	1	4.5354193773938	7	7	7	1	7	2	5	7	1	1	4	7	2	4	7	7	1	5	7	7	3	1	7	1	74.75	1	3
183	5.09002016022765	7	7	1.58566708783196	6.62290325804089	7	6.91493240574883	5.10028911256921	3.97550874669806	5.95300959409521	1.93209031287468	5.49941830180509	5.23849967414602	5.2035904302402	5.21333373795749	5.55825514843136	5.33741430069623	5.02651515310899	4.71853066694034	6.89576704681319	6.87483127863359	3.55234256738684	5.08905675335354	6	7	7	2	2	2	4	7	7	4	7	2	3	7	7	2	1	7	7	7	3	6	2	79.5	1	3
184	5.56886207394942	2.78754644850682	5.34558916141108	3.27730116490036	5.25078301838472	6.92578282274663	4.815929199524	3.25054813035457	2.46687432683227	4.054960215422	2.57028287166224	6.51267103454523	5.74470085007936	5.01980513562533	4.37429153092405	6.53904994404723	6.59604310543803	6.24243789168136	6.87437313573857	4.37991554629329	6.25961639411895	6.09136246038058	4.64114861577164	2	7	7	1	2	7	3	7	7	4	7	2	7	2	7	1	2	7	7	1	2	7	1	50.25	1	3
185	7	7	1	5.40139170998188	6.04904758383928	5.59948377615162	5.64906839866304	2.19456460292266	6.85229897669684	3.37841144420457	3.32759992484261	3.89957558754128	6.09341029367982	5.22818958092614	6.66662398172073	5.52972412806198	3.92468918228164	5.78098506697568	5.54615017775868	6.15057825428525	6.47993143304062	7	5.48180265886675	7	7	7	1	1	7	7	7	5	3	7	4	3	4	7	7	2	7	1	7	7	7	2	82	1	3
186	3.1233721948342	7	5.62922299521205	7	1	5.50390149235505	6.18067119822512	4.32836358978175	6.08506950857766	4.73761020740296	2.44195298375055	3.3461864651701	6.47802224608757	4.89731959570853	6.82274369736583	4.93579707196949	6.3644367519766	7	4.32337477869494	7	4.75607470000348	3.44032309036189	3.65834021240121	7	7	7	7	1	7	7	7	2	2	7	3	2	7	7	2	3	7	7	7	2	7	1	72.75	1	3
187	6.55950486448037	2.43051448356648	4.90048379616818	3.47088065630539	6.8045479911065	2.70089524979339	5.42169243665282	3.40893911942638	3.01823196984761	7	6.17551960999552	6.4805681703406	5.5572745016196	4.52497630601251	6.11153685400232	6.21589481391083	3.97643870320665	6.33365939875479	3.47975560951812	4.21594032018198	6.63486471876143	6.30227075406044	5.38480875572768	3	7	7	1	2	7	7	7	2	2	7	2	6	7	7	7	2	7	1	3	1	7	1	58.5	1	3
188	3.93604103579916	2.57845555775617	3.46820335540462	6.68241955758054	5.4694422737289	6.33611770091261	2.21574793195663	2.07639999769453	4.0961406333286	4.88633068861746	2.94546314989631	4.89192370788935	6.20239084714562	6.4138549786215	2.56959126815145	3.07587361326251	7	7	6.79051045854104	6.52920731299092	5.61206903829916	4.97658819491654	5.41893774568363	7	7	1	3	2	3	7	1	1	4	7	5	2	3	7	2	7	7	1	2	1	7	1	66.25	1	3
189	6.88136181003189	5.37423763114123	1	6.74765895171127	5.00167239130121	5.77814074484466	7	5.1248529799346	6.30359416077433	7	2.15388888825097	2.60101174893795	5.03376510539425	5.51639265624732	6.51274539272125	7	3.15284980837363	5.44892286838325	5.46558640014313	6.60909556737355	5.51659651933508	4.81810653379813	5.9105966040785	1	7	4	1	1	7	7	1	1	2	7	1	2	2	7	1	1	7	1	3	1	7	1	71	1	3
190	2.51445770503046	3.96297825561774	5.26690372700197	6.25467910339098	6.45112185440917	6.10712575985862	7	6.47577710384962	4.08225936432959	7	1	6.53211038709557	2.74809638530304	5.50601260436165	2.96709107904213	4.14627361738768	3.25191033279484	3.93529869074122	6.44591159692104	4.3250327511595	5.4858839490481	6.50174176737232	6.8374174546809	2	7	7	3	2	7	7	7	7	3	1	3	7	7	7	1	7	7	2	1	2	7	1	82.75	1	3
191	6.93860681354034	5.63992124993528	4.83783619625185	1.93660550932492	1.41240869970195	6.47555037733194	6.49387530709007	1.77447265530331	5.85310153359319	5.43334954572974	5.64875826761587	4.32440191481148	2.94869369694866	5.91971982439166	6.05238884118755	4.2946475690874	6.51252377852576	6.23055392299915	5.63252070453286	3.64700846619504	6.75211160889997	6.23657652020024	2.76514123653273	2	7	7	1	1	7	2	1	1	2	7	2	7	7	7	6	7	7	7	2	1	7	1	61.5	1	3
192	4.71010068742376	6.79065992179587	6.60520276061088	3.15526865038507	4.56274290234495	6.77097615947684	4.58019292811292	1	4.82315100039322	6.06542301095701	3.59230358845131	5.03868531952804	3.78919724940058	7	2.15728240830096	6.12846659151123	6.73922015431102	7	3.55787086995258	6.51807823666595	2.98291447819232	3.78561269982335	2.49653009577796	2	7	7	3	1	2	1	1	7	2	7	4	7	7	7	1	3	7	7	2	7	7	1	67.25	1	3
[truncated: 5 more columns]
