# Supplementary material for: How Are Mate Preferences Linked with Actual Mate Selection? Tests of Mate Preference Integration Algorithms Using Computer Simulations and Actual Mating Couples
Source: PLoS One. 2016 Jun 8;11(6):e0156078. doi: 10.1371/journal.pone.0156078 (PMC4898694; doi:10.1371/journal.pone.0156078)
Supplement: S1 Data — Newlywed couple and agent-based model data analyzed in Study 2. (ZIP) [file pone.0156078.s001.zip › S9/Polynomial Model Data/Polynomial Couple Population 01152016 1146.csv]

	trait1	trait2	trait3	trait4	trait5	trait6	trait7	trait8	trait9	trait10	trait11	trait12	trait13	trait14	trait15	trait16	trait17	trait18	trait19	trait20	trait21	trait22	trait23	preference1	preference2	preference3	preference4	preference5	preference6	preference7	preference8	preference9	preference10	preference11	preference12	preference13	preference14	preference15	preference16	preference17	preference18	preference19	preference20	preference21	preference22	preference23	fitpoints	sex	algorithm
1	7	7	7	5.87719262121338	6.24926723780865	6.12135596336762	6.12672312066511	5.83170749987696	5.75773506889628	7	6.58121678372966	6.86475345528588	7	7	5.64187707858442	7	4.15172753319484	6.3513536700709	6.63863293423765	7	5.43496603956739	6.49171470469623	7	7	7	2	7	1	5	7	2	7	7	1	7	7	7	7	7	5	7	7	7	4	2	1	93	0	3
2	5.19867529081203	6.95328365006013	7	6.64296610720385	4.82718890987101	5.25179697306181	6.17161705585657	5.877031172772	7	7	6.56870378346905	6.94003719965945	5.71468641002926	7	6.11253721167462	1.5299064984465	6.88217299769792	7	6.91307746105411	4.9196045740127	7	7	7	7	4	7	1	7	7	7	7	7	7	1	7	7	7	7	1	5	7	7	7	7	2	1	91.75	0	3
3	7	7	3.514147980713	4.00509727984116	7	7	3.51935726579111	5.42680136707174	6.87047204062688	5.03049313447449	6.86599596525531	5.95368244291893	5.87813188079594	7	5.62252351569315	6.58589907559728	7	7	5.65010559951153	7	7	7	5.54777148854983	7	7	2	7	1	7	7	7	7	2	1	7	7	7	3	1	7	7	7	7	7	7	1	83.5	0	3
4	3.85382932742395	7	6.57428742183117	7	5.97150588533731	6.3812534488867	6.49755223970666	5.4485096218963	5.05493151078976	7	5.32249073528505	6.01081904941685	7	5.26787262531112	4.65842900512563	7	5.9060894744935	7	6.52283776162592	6.39348006182869	5.93856707361325	7	7	7	7	2	7	2	7	7	4	7	3	2	7	7	7	7	7	7	7	4	7	7	3	2	93.25	0	3
5	5.44785660147573	6.34938249952456	5.304077232311	6.90897245600558	6.57014038228899	6.98438640937998	6.08025009865457	5.67623857642252	6.37270370483265	7	5.06041373091892	6.65403376169569	6.61108820133952	6.71425035500305	5.74486341154099	7	4.47314810488942	6.44813283473159	7	7	6.82927389916581	7	7	7	7	2	7	1	4	7	2	7	7	1	7	7	2	7	7	5	7	7	7	4	3	1	102	0	3
6	6.11566708354372	6.09610245486544	6.65591454858014	7	6.4577170780577	6.43508063408215	6.86611342488165	4.56000580770784	6.68827307675371	6.73299726446126	7	7	6.95876356332668	6.87696364308507	6.49518868253847	2.46929616852109	6.68171149107067	1	5.14084610659874	6.48771517363586	6.28369534671889	7	5.17795561883206	7	3	6	7	7	7	7	2	7	7	1	7	7	7	1	1	7	7	7	2	3	4	1	93.75	0	3
7	5.52356285088324	6.34954985936898	3.91569929174791	3.926236197146	6.8600344726021	7	4.85623427316786	5.27233538923431	4.56644560635052	5.69861845918103	6.7575227784084	6.48126772574708	5.92277405350254	5.10739352895343	5.66247833410904	6.41592366205428	5.16666396154799	6.45813366674118	5.56956713800421	7	6.63427064670868	6.99391041725009	7	7	7	1	7	2	2	7	4	7	7	3	7	7	3	7	7	7	7	5	7	3	5	1	76.5	0	3
8	5.65804731600487	6.77421793258588	7	7	6.05270280740745	5.94819352623069	7	6.01667235740633	5.65997726698867	6.78586265796322	6.73598144855069	6.57950215475561	6.41277261719486	6.75166871211151	5.18188765631953	2.63328294721953	4.73658075182592	7	5.77259703900518	5.24156714264321	6.87225783232092	6.89459194600643	4.96380625439644	7	4	7	7	7	7	7	7	2	7	1	7	7	7	7	1	4	7	7	7	4	2	1	89.25	0	3
9	7	5.4130632090921	3.5084060587046	7	3.69540963252918	6.49065842753583	7	5.46492502651089	6.98296488114205	4.42968496314331	4.26186143115774	6.29429334890638	5.61768038465615	7	6.70839159386722	6.31932921439593	6.11964856422884	6.02266799457387	7	6.93958351019735	6.80199185100372	5.94026676703001	7	7	1	7	7	7	7	7	7	7	2	1	7	7	7	7	7	7	2	7	7	5	1	1	100	0	3
10	7	5.23146046901727	1.87293423283104	5.81526620667761	5.28637406796053	7	6.20508837017673	4.8175411865004	7	7	7	6.99823889825434	5.71536481667171	5.63874023784754	6.53372206729201	6.77176712865398	6.98833632420221	2.9357767000138	4.6073815952062	6.5383730542376	7	6.05094282255519	5.96192988941974	7	7	2	7	2	7	7	7	7	7	1	7	7	7	7	6	4	7	7	7	2	6	2	83.75	0	3
11	6.53990573441572	5.73935228082741	3.02341505603208	6.88606538462748	4.71011557100514	5.64200620722802	5.87143846591933	3.75910280359795	6.93203220573174	6.81744576949196	6.30339666963187	6.17421954079298	6.80460004203524	7	7	5.9407971228885	7	7	6.85036577326796	5.0423391499019	5.75215660739147	5.49771588654955	7	7	1	7	7	7	7	7	3	7	2	1	7	7	7	6	7	7	6	7	7	5	1	1	95.5	0	3
12	3.27318923285686	7	6.81698023478813	6.92613134012131	5.92947725134851	4.57291957153812	4.70519497937062	6.5437862554556	6.97520879834941	5.74822510267338	6.1244438450989	6.64482198453191	5.71908001958249	5.77734260924948	6.64669279204952	6.78054571764061	6.56804986041704	6.86859159065771	7	6.15252958365979	5.83798650087839	7	7	7	7	1	7	1	7	7	3	7	2	1	7	7	7	7	2	5	7	7	7	7	4	2	65.25	0	3
13	7	6.66869915872515	2.91426283156813	3.56078288944308	4.53152223825638	6.57449131939003	4.91436686034273	7	6.82579031768115	7	5.01101510068148	5.73039300613001	7	6.08531035700945	6.50533180532667	3.7211318640943	5.97175292416653	6.11490398332903	7	6.57503004097373	6.90637436318687	7	6.64277179920855	7	7	7	7	7	3	7	7	7	7	1	7	7	7	7	1	3	7	7	7	7	3	1	82	0	3
14	6.01577152514068	4.02479011021879	3.96537026851075	7	5.96102292910657	6.13978627649116	5.87641803004083	3.75930130056919	4.38642263110263	7	5.61174352211255	5.1739251035932	6.68094720562743	6.95704803051247	6.31765009379848	6.27338905576424	6.52076818034959	6.91034260975966	6.34424888493145	5.40081205382608	7	7	6.37668535452863	7	1	7	7	7	6	7	7	7	5	2	7	4	7	7	1	7	7	7	7	7	2	2	103.75	0	3
15	6.84574301907492	6.14251112502311	1.44673962420832	6.18654134517204	4.58106709135778	5.32103069925845	7	6.46384328818509	5.98473696940113	6.44477001592504	7	7	6.5295057226807	6.75849982270697	4.21116175052093	2.08218505754044	7	3.18929549702094	5.71143713913664	6.72648026866924	5.47120521238574	6.85872718992342	5.84928548901047	7	7	2	7	3	7	7	7	7	7	1	7	7	3	7	1	3	7	7	7	4	4	2	89.5	0	3
16	5.10473910068685	6.84104371543496	3.72889071386469	4.35785249348097	6.29024036508888	5.02858274233479	7	6.57358526101632	7	7	4.76114012649173	6.71299039481626	3.85126138091921	7	4.27212178147613	1.9743313190586	6.40432382942383	6.78392377767926	5.94041605539996	6.52500910129213	7	3.15173404140779	7	7	7	1	7	1	7	7	3	7	7	2	4	7	7	7	1	3	7	7	7	7	3	1	91.25	0	3
17	6.46423870638052	6.26271564574093	4.1397548150626	6.27716106845102	6.95244654952983	7	6.13663054051073	6.99694587130788	6.02766365167852	6.42392069684284	7	6.58890369003513	5.33257389715536	6.34317706979355	6.44568984256004	4.59998779316521	7	5.9773980629454	4.77687695456278	2.4535675201486	5.87798854341906	6.29113068010822	5.69490477294978	7	1	7	7	7	7	7	2	7	7	2	7	7	7	7	7	3	7	7	7	7	3	7	80	0	3
18	6.75469239001438	4.83688369811697	2.69278057339462	5.88927428150216	5.03833911061546	5.63796464131316	6.0884746881552	6.60170659958358	7	6.24826411838353	5.27224860653375	6.62014733707474	5.08673854149894	7	4.89856471636444	7	6.16953961866131	3.17732906280068	5.55143526010934	6.46336193660597	6.79926526371975	7	5.69732695424978	7	7	2	7	2	7	7	7	7	7	1	7	7	7	7	7	6	7	3	7	3	6	2	82.75	0	3
19	6.95887781115629	6.74034679589838	5.26084702573946	6.6544545864242	5.24707903349493	5.07083117251155	1.80801900027867	5.16615317895803	6.90763667427918	6.75257297135741	6.63057586800784	6.67171941379368	7	7	6.70560348442042	1.41617854530339	6.38146245626624	5.6491666920162	5.73909374034671	6.0957992882123	5.3923325681138	3.73684593782243	6.90688502727449	7	7	2	7	1	5	7	3	7	7	1	7	7	3	7	1	5	7	4	7	7	4	1	93.5	0	3
20	7	3.36984352321299	3.74772775904155	6.47911021661002	4.82503403415921	5.88313926773562	6.98761065341183	4.78011322855193	5.79153540847767	7	4.07244776403374	7	7	7	4.59570455993718	4.35388609112215	6.7739491180701	7	4.54330203332292	6.52888703312197	7	6.000932952092	6.58915369142194	7	7	1	7	2	4	7	7	7	7	1	7	7	7	7	7	7	7	2	7	7	2	3	93.25	0	3
21	6.60275034498602	5.6709300920256	6.95602387773607	3.15158550815835	3.35119542006299	6.34425874442414	7	5.45638260000667	7	7	6.98418866227185	5.15680566195993	6.89214310200387	6.03336949851991	7	3.2248819065362	7	3.45724921978547	4.90528755506796	5.40302455165055	6.38118670212663	5.01993878906407	6.99309432678944	1	3	7	7	7	7	7	4	7	7	1	7	7	7	3	7	7	7	7	2	7	2	7	94	0	3
22	5.36723241250702	5.37673533996256	5.17875084059693	6.46173737685397	6.30157523452996	6.11164426466613	6.68999237148921	5.39548411319759	4.64806565165481	6.88172886351283	7	6.46980172948755	5.44000885590305	7	5.39334752338691	3.05473833201369	6.75736439433435	6.32779452820684	3.89711360053921	6.93707145813584	6.64708473287276	6.85242989399114	5.42464106075109	7	1	7	1	7	1	7	7	7	7	1	3	7	7	7	7	7	7	7	7	4	7	1	86.75	0	3
23	7	6.67082437609898	3.48648665901964	5.64108107418262	5.64764672168276	4.25826971625541	3.73039334135171	6.79931141201269	6.96035560352802	5.99029102607796	6.80621291028376	5.75508301825916	5.95295698144028	6.25667767758563	7	4.76831724871062	5.41485653222869	7	6.82481453369295	3.77786096817221	6.6103597192902	6.68931775080856	6.65905280052868	7	7	2	7	3	7	7	2	7	7	3	7	5	7	7	7	7	7	2	5	7	2	1	71.5	0	3
24	6.68910232748467	7	4.37905663307764	7	6.42373323061784	6.57481501094377	5.419776451262	6.48132443425703	7	6.26472464363627	6.22820763955715	5.90312101375942	6.09929828585577	7	5.79544318571459	6.514152002829	4.55088184860148	7	6.48370061820367	6.12300924579416	5.55973949182655	6.93648013589729	5.43335726726143	7	1	7	7	7	4	7	3	7	7	1	7	7	7	7	7	7	7	7	7	7	1	5	72.25	0	3
25	6.8177411064497	7	3.23346282110628	7	7	6.83789415901233	7	7	6.85087899396244	4.345046020833	5.65400096424827	5.66216258025682	5.75621993345825	6.58756684505709	5.39473238878756	5.73430741283814	4.29251525674627	6.65451016018715	5.85611200620772	5.39240399960013	5.19709647449772	6.44170452687895	6.7252662854551	7	1	7	7	7	4	7	3	7	7	2	7	7	7	7	7	4	7	7	7	6	2	7	71	0	3
26	6.51582930818228	1.80903616224769	6.07551367810446	6.77477523959434	6.29566098593686	4.66330700590642	4.94621912221854	6.07773577883835	5.13389970745684	5.33441285526976	7	5.94860296709712	6.87012305331642	5.93352716012327	7	3.90937601960352	5.90450988695142	6.92615679364474	4.60619701700434	7	7	7	6.14009129200686	1	1	7	7	7	7	7	7	2	5	1	2	7	3	7	5	7	7	7	7	7	3	6	86.75	0	3
27	7	6.75501742960237	4.02042295332621	6.9145790480901	7	6.82588782051965	6.3050426980403	2.95654811209538	6.89462990649041	6.62514848457874	5.33032806195971	6.27308102659245	5.63462020256211	6.78536568918208	5.56704932848075	4.27059299627016	4.6662857168617	7	6.41295263701547	4.89806183899507	6.20556063415716	7	5.03580001817959	7	1	7	7	7	3	7	3	7	7	1	7	7	7	7	7	7	7	7	7	7	1	2	78.5	0	3
28	5.16731577195879	7	3.60970556123993	1	5.68616307729487	5.35232994009846	6.73982843541603	3.80822044554174	4.69995421744668	7	6.15038212310711	7	7	6.41053865591592	2.65063463939517	4.81665884049772	3.94311541866535	6.45998941721728	5.91310489144905	7	6.37752466895228	7	5.95928642009701	7	7	5	7	7	7	7	7	7	7	3	2	5	7	5	1	7	7	3	7	4	2	2	97.25	0	3
29	7	4.9403308718671	2.35907357392714	6.74098252340432	4.30129733444825	7	6.87541695181018	4.05425381483151	5.86985220800068	4.36455653736558	6.00532491962003	6.54180896578206	6.22781497157603	7	5.45979448440599	3.29516682355239	7	6.23528329476451	4.51951636757599	7	6.68548697068633	5.84065031472691	6.7907235230122	7	7	1	7	1	7	7	7	7	7	2	7	7	7	7	7	5	7	7	2	7	4	1	93	0	3
30	6.55990604307113	6.36903148661984	1.4520842087363	6.15453496171647	6.47762030203058	5.26786808790579	6.87830012220849	5.64534498837074	4.8086220685262	6.00178500108498	7	5.45943718509771	6.98502018905418	6.90144340331218	6.42838033417993	2.01044520791206	6.91349959796088	6.95650665915549	3.95785301586275	5.81701750975888	7	5.60065794768298	7	7	7	2	3	2	4	7	7	2	7	2	3	7	7	7	1	4	7	7	3	7	2	5	79.75	0	3
31	6.55619147351126	5.42456093180839	3.72277131930915	7	4.12773095050861	5.88885171127031	6.23770958122225	5.33655070618958	6.55749568316892	5.92613664330204	6.69182665879703	5.87843198844802	6.40446986232038	7	5.91673757489897	3.53567641188496	6.37650024384121	5.75680413903698	6.71486480321797	6.67718783592848	5.57626968510208	5.70174200263045	4.95178637621127	7	1	7	7	7	7	7	7	7	7	1	7	7	7	7	7	7	3	7	7	6	2	1	82.5	0	3
32	7	4.39340853206938	1.1714578174886	6.73824459330394	3.97913468399241	5.49327998875428	7	3.12478669534107	6.96416779675865	4.53130584150743	6.78349822624924	6.27073976639344	5.47176183114252	7	5.7689041865646	7	6.41534014554087	2.64286679252238	7	7	6.9937788251656	4.09606763317439	5.60834214371947	7	7	2	7	1	7	7	3	7	7	2	7	7	7	7	2	4	7	7	3	3	4	1	81.25	0	3
33	7	5.36029519916294	3.05524903762003	6.80676375537847	4.45812035091682	7	7	6.01163843281177	2.77885312522687	6.99799152238524	5.50562100715622	6.21901377220681	5.54623932970313	4.34972340065703	4.92328555741828	4.53321181534377	4.98621990192847	6.82267912982121	5.61450773389201	6.16127681024406	6.95029560439147	6.45568799290748	6.57592154357544	7	7	2	7	2	1	7	7	2	1	6	5	7	7	7	7	7	7	3	3	7	3	1	82	0	3
34	6.55864670569679	4.68207406075686	4.90387556055084	6.31864001153095	5.87961072059852	6.384340189444	6.399328906503	4.87915167879773	3.7939364583003	4.57378631781566	6.25600441455396	7	4.4004537940864	7	6.27399679006669	2.30483845077409	6.53157928014482	3.55776651224868	6.55832957679384	5.45490431928455	5.57541837541739	6.45633179398751	7	7	1	7	7	7	7	7	7	7	7	1	7	7	3	7	7	7	7	7	7	3	7	4	88.75	0	3
35	5.70593639966803	6.35105086777813	6.99650564869387	6.56049485339781	3.56829924356769	4.75277283974621	4.04763913446859	7	5.83217435821203	3.6075649339319	6.95275572165421	7	5.80216805973649	6.19660713775846	5.81100933521842	5.14602207897054	5.58230255479571	7	6.14676389834662	1.88648414297936	7	6.76091367736723	7	7	1	4	7	7	7	7	6	3	3	2	7	7	5	7	1	7	7	7	2	3	2	2	78.5	0	3
36	5.25882254357306	7	1.82340471800521	4.16016021299567	3.79810909082522	6.28068168462355	6.47148186781263	7	6.25797228481914	7	7	6.17950901220521	6.87491211162116	7	5.12520135462951	1.38540397159012	6.30305993397702	5.81686766960207	5.02586884123344	7	5.7458345738511	5.38947495986883	6.95889283673597	4	6	7	7	7	7	7	3	7	2	1	2	7	7	7	7	7	7	2	7	7	3	7	93.25	0	3
37	1.60030627484214	4.1572825475721	6.88260318598161	5.12829682405604	4.92178809986992	6.07934921019885	6.4104943513871	6.90775292915512	6.50100983916956	6.6687413055412	6.693103263577	7	7	6.68086367389752	6.97579744634316	2.27911232372037	5.23644031568079	5.75966493972571	4.84204838340147	4.21288396540425	6.8995116743709	6.79034307396557	5.688115797581	7	7	2	7	1	7	7	7	7	7	2	7	7	7	7	1	7	7	7	7	7	2	7	93	0	3
38	6.98053205032251	4.93266404058333	3.13237567080682	4.72204169862573	6.101055234869	6.49710244075362	6.10001432155425	5.12228196036951	6.12461438966868	4.49739145450384	5.40581491774536	7	4.28749721965564	5.59302406155374	5.2887297664361	6.68291757625756	6.03176943904355	6.7607173484823	5.1944383726251	7	5.56086120698839	7	7	7	7	2	7	3	7	7	2	7	7	1	7	7	7	7	7	3	7	7	3	3	3	1	87.75	0	3
39	2.88366754652083	6.19484169296584	4.32006798334045	2.23438584421301	5.97603520791872	7	5.78344147234372	6.01434614309486	4.98180157200074	5.29359494135489	6.08111528464347	5.69890654514301	6.25686814682499	6.32598935596463	6.29638805148265	1	6.7812856008145	4.69047094119126	5.75218524391149	7	5.56494863689805	5.73141817096293	5.63643714849531	7	7	2	7	2	7	7	2	7	7	4	7	7	3	7	7	7	7	7	7	7	2	1	78.5	0	3
40	6.43863392370336	5.14006330112529	2.02028071099267	3.34100218346099	4.95492884224171	5.41986871803591	3.75802042327059	6.11387421035048	5.466780231448	6.63479921292076	5.91504020049593	4.64159623498264	6.78897559635283	6.22931887339453	1	4.94483497725717	7	6.0815357257735	7	5.36232548744657	7	6.0174252504795	6.3382120522015	7	7	2	3	2	7	7	3	7	2	1	7	7	7	7	7	4	7	7	7	5	2	2	90.25	0	3
41	4.0647903855003	6.98744217023772	2.20079152593464	5.33953509895745	6.43117159973808	6.36709149085132	7	4.90430068745251	6.08686382922144	6.8163864266772	6.94922298218651	7	5.60573665918646	5.942433186032	5.72073701258043	2.55656931676036	5.37152004625085	5.43133927914077	6.1902599343666	3.43731720988457	5.32961827013699	6.72520459012877	5.89631161234466	7	7	2	7	1	7	7	3	7	7	2	7	7	2	7	1	7	7	7	7	7	2	1	89	0	3
42	4.42968389949179	7	2.76439108789235	1.33624703071497	1	7	6.24493885746115	3.42923361403613	1.45145493437425	4.93649516095417	4.92375258503239	5.91447941586933	4.95284555360048	7	5.9785821966724	6.65203289116643	5.86180791919671	6.68098228383349	6.39867514275319	4.93990745000734	7	7	6.70407930633945	7	2	7	7	7	7	7	7	7	4	1	7	7	4	7	1	7	7	7	7	7	3	5	80.75	0	3
43	5.75205687391907	4.44025276943129	2.55518375135138	6.61965151803573	7	7	3.95385093279576	6.32608443363229	3.60499308068542	6.40408945481328	5.9248737304051	4.92723757841779	5.44645564026298	5.2033090995464	6.83488479726175	6.54151282557394	6.77632143044874	5.56071922387049	6.07077454014176	4.87081093881594	7	5.05424184868266	5.66632502216539	7	1	7	7	7	7	7	3	7	2	1	7	7	7	7	2	4	7	7	7	7	1	2	72.5	0	3
44	4.09612697607679	6.48843042004313	1	2.97685145157036	5.39593292837884	5.00949098727325	4.9422068340603	6.2448974837652	6.7952522565941	6.25537607511291	3.9423315309581	4.94777776809693	7	6.62886704585775	5.09530702300563	7	6.13364462922365	5.59191594113604	6.41701720314762	5.64470031143428	5.52754540694008	6.04307966404459	5.96396063536989	2	4	7	7	7	7	7	7	7	7	1	7	7	7	7	1	5	7	7	7	6	7	3	79.25	0	3
45	4.93875934743826	4.68343393404895	5.42248355381537	5.63620897073026	5.8057450914944	6.59443075471181	6.31077841093762	5.32757575349384	4.16298500379297	7	6.75928141464664	7	5.69680159472096	6.85828214533522	6.87124004811548	2.12157502616297	7	2.24837448538148	3.93433947886785	5.60782829369086	3.50497859106312	6.77298556685655	4.29034848237089	7	1	7	1	7	7	7	5	2	7	1	3	7	7	7	7	7	7	7	7	2	7	2	89	0	3
46	3.17942162032894	6.72788278374652	2.28819232661086	1	6.07318303141471	6.36200238694229	5.65319435847118	6.26415777961234	5.42468900833172	5.35473293620504	5.34032055222066	5.82919835824184	7	5.81346795404659	7	4.86420291363428	7	2.99066796284435	3.11609715426689	7	5.30010003068334	5.45366674009039	5.780450488642	7	7	2	7	2	7	7	2	7	7	1	7	7	7	7	7	7	7	7	7	3	1	1	83.75	0	3
47	7	3.98949053658249	1.46620328047596	4.24293413545502	6.45010027967459	6.875306409256	6.29974031593373	4.46656652875614	5.83137759223346	6.670741808674	2.49804019652112	6.36561851187424	7	4.79556460155857	6.47767899283731	6.61465232909295	5.8457252465823	6.14462460260683	4.39680496688286	5.09008365344234	7	5.88313303992559	3.935541941367	7	7	2	4	2	7	7	6	7	1	1	7	7	5	7	1	6	7	7	7	7	3	1	101.5	0	3
48	5.59774829597944	5.58939159614951	1	6.01883456639709	6.92943809928508	4.7167984133791	1.30906340884789	4.44184776911556	6.50508605859038	4.64231098641975	4.97751726382156	7	6.62346032067642	7	1.27473755824212	2.80729925526037	4.88228031441832	6.91829166211908	5.75610837755045	3.67501407499762	7	6.91902317752894	6.9045309244202	7	7	2	3	1	7	7	7	7	3	4	7	7	7	7	7	4	7	7	7	7	2	1	89.25	0	3
49	6.7382217855907	4.69818633835255	1.33326813192572	4.27429314907457	5.17601886527392	6.10293212271585	4.88383684193907	7	6.19429972149729	6.97007035433123	3.17032071786691	5.44449154681001	7	5.15157955007641	6.75246232509306	6.11192324925656	5.87216597229556	4.47915075046581	4.48525812089354	4.25635893697504	6.48301667621791	5.54350740149611	6.43067195215199	7	7	2	2	2	7	7	7	7	2	1	7	7	7	7	7	5	7	5	7	6	7	4	95	0	3
50	4.62568213380789	6.31471392494653	1	4.26069344744562	6.14974355477982	4.99751001594963	4.9910592552301	5.65559682834338	6.9988055817554	4.69055657035377	4.60221977337377	5.03323912460685	6.74657688830843	7	6.88815201362781	6.88425737857836	6.2351743249348	4.93045268447135	5.77930596727156	6.72266487129546	6.13381103245764	5.29586712321035	4.46063787745886	4	3	7	7	7	7	7	7	7	7	1	7	7	7	7	1	6	7	7	7	5	7	3	91.75	0	3
51	6.00040235509344	6.542941693647	6.37594623755055	4.80842912796866	1.92604706624599	6.79262160648206	1	5.01492550769585	6.94982942720968	5.90767898696474	6.92607001812935	5.12406556009018	6.62158677296238	6.58741430403603	5.80044253383112	5.62964870187288	4.91495524999311	4.53527581285463	4.5784961129689	5.10324879827541	6.9045400351216	6.46830641883599	5.44922835276642	7	1	7	7	3	2	7	3	7	7	2	7	7	7	7	1	7	7	2	7	7	2	3	93.5	0	3
52	7	4.91382263926634	2.02745911611715	4.87842062824124	5.45219619558376	6.14743386633372	6.14136604096024	4.23257457623137	5.61836196893872	5.1426497865469	5.54371566581747	7	5.7830748136198	4.78402683240305	5.33250368935413	7	5.20558678499437	6.8815482464412	3.89216624324087	7	3.8395946405903	6.22349450002142	7	7	5	2	7	2	2	7	2	7	7	1	7	7	3	7	7	4	7	7	7	7	3	1	77.25	0	3
53	2.02095946393969	6.70545155207859	3.98847989065572	2.12028942190415	5.77745132375545	5.33666844164775	5.75180197058954	6.26601382682611	5.04586664753754	6.78050587785966	4.01669529427541	3.83555542154534	6.11003709727871	6.6627824508586	7	1.56034950352636	6.63712102698634	3.66780141578088	6.96211589138353	5.31393272829553	5.31631562406095	5.45566150064018	6.31186245230038	7	7	2	7	2	7	7	2	7	7	1	7	7	3	4	1	7	7	5	7	5	4	1	80	0	3
54	5.06129319696857	7	2.62969425617727	1	6.01517548732159	6.1388110590273	7	4.32792433763058	5.27334506961466	6.96912035280406	3.24913253339743	5.94351719615487	7	5.39225054699225	3.04692936982761	5.25108662604072	4.68468717387638	7	4.24389584184922	4.29777910732225	6.4814876689136	6.47591695055853	5.95639026841547	7	7	6	7	7	7	7	7	7	2	4	2	6	7	7	1	7	7	7	7	7	3	2	94.75	0	3
55	7	4.52882299038248	1	5.08174041711634	5.40649694965936	6.79881990385078	5.7195739678379	4.99450137549889	6.98482925455216	6.37157315151607	2.62209771681371	6.73683670415929	6.95744962270803	4.95989881350035	5.75551034389522	1.8664759837352	4.57720487196742	6.42502246134669	7	3.57254979595651	6.15326260487598	5.83127027934021	4.3962885171268	7	7	1	2	2	7	7	6	7	1	1	7	7	7	7	1	7	7	7	7	6	2	1	86.5	0	3
56	1	4.38552347618947	6.8587215036041	4.7182205672355	5.48314963803293	5.28141067377954	6.3764682136252	4.3476247165592	3.52996501871888	6.33175133064235	1.13842597684319	6.91604248345193	6.90952893684643	6.38326302962477	6.64068859264344	5.12647635883412	6.28318476461895	5.10236219389936	6.09944337141334	5.19006318132428	6.2740409552301	7	6.96894215182997	7	7	2	7	1	7	7	7	7	3	2	7	7	7	7	1	7	7	7	7	7	2	2	87.25	0	3
57	6.39190033769741	4.6400966758233	5.01315669169715	1	3.26610640602983	6.19426672561974	7	5.92918694126662	6.95876093071243	5.78250654855407	5.87001212578884	5.02691090812816	6.43126113469446	4.12886112358134	4.5524383312605	5.23359004155965	5.95657014420382	3.59526134472067	4.902483850016	4.75601551240634	5.4333932261226	7	6.79330679839929	7	1	7	7	7	1	7	7	7	7	1	7	7	7	7	1	3	7	7	7	7	2	3	80	0	3
58	7	5.74461524777729	2.55205413925671	1.10825740676541	6.90346666172318	6.59028144086111	5.37412521023473	4.72677393578101	7	4.27686568293553	5.85068798950735	6.48135124388169	5.22969468012157	6.80558680063132	3.93227514576935	6.09466455054564	4.60385796410555	5.08529485271826	3.82343321647503	3.73242097284881	7	6.94644205150872	7	7	7	7	7	7	7	7	3	7	7	1	7	7	7	7	2	3	7	7	7	3	2	3	79.75	0	3
59	6.28037741329123	3.50099740087741	2.89707496927889	6.43710326123613	3.87671595064032	5.91071171789442	6.54368148002683	6.75245619598631	5.26373092132284	5.28137956362029	4.49397792062558	5.74857404434609	5.31601457434888	7	6.16612390244577	1	5.10140703754724	6.79739552737803	5.91572261273576	5.1573717586193	5.16136600481706	5.31030956436612	5.74778302919667	7	7	1	7	2	2	7	7	7	7	1	7	7	3	7	7	7	7	7	7	3	4	4	69.5	0	3
60	4.05845261196339	6.36647245397066	7	4.0962981833242	5.77552658088495	5.52396679938851	4.69840585767594	4.6699687801868	6.71889593239705	5.63434906312692	6.92330980335695	7	6.07833051892268	3.67141477969873	3.228190597989	4.67182565164486	5.71439109865526	5.10459987638672	6.76409229512613	6.88660449344493	6.70499631278727	6.80992778893117	5.78231316868563	7	1	7	7	7	7	7	7	7	7	1	7	7	7	7	7	7	7	7	3	7	2	1	83.25	0	3
61	6.87668770793799	5.45443849676534	2.85324846622553	5.4926648985731	4.69795645723454	5.60532197355178	7	7	1.99019968407334	7	4.90371206278673	5.89897909632692	6.29141542544097	4.3487324304248	3.86919175244539	4.23422330921405	5.5091915789146	5.72243125309134	6.03919624213221	7	6.59456286486107	5.86617013314947	5.16132026071962	7	7	2	6	2	2	7	7	7	1	1	7	7	7	7	1	4	7	3	7	5	3	1	77	0	3
62	6.72355048170223	4.34536745757723	1.11513529546088	5.3438167976049	5.91845642060137	6.00200486785534	7	4.07788058596643	5.32305789733482	7	5.57543289648398	7	5.76977407971376	5.70843503885904	6.90719147105373	1	4.80419904699989	6.22888848656582	7	4.40241283099713	6.22496602606049	6.11069376849599	4.00098471444695	7	7	2	2	2	6	7	2	7	1	1	7	7	5	7	1	5	7	7	7	7	2	1	86.75	0	3
63	4.71668451531097	4.84066360792753	4.08203959505226	5.82872223478151	1.23799479224682	6.31811169204147	5.82913863196798	3.58837359617064	5.56918599257134	6.41490407494167	3.39904617478024	5.11190590884205	6.65839857469123	6.86107605295069	2.18687017939239	1	6.43217180784031	5.76442041917339	6.72819288541609	4.79328195407071	6.855124593084	5.55654510306797	7	7	7	1	7	1	7	7	2	7	7	1	7	7	7	7	7	5	7	7	7	4	3	1	99.5	0	3
64	5.85431663267489	3.58514334491142	5.87672091712468	3.37611470562257	3.35888391136118	6.69618220175866	6.56934616712272	3.54265539733061	6.28187299591049	6.62639068146443	2.25326962099281	5.71383552292336	6.52765047970303	5.68330092329555	7	4.61018326941268	6.6214380172492	6.84956381359469	5.83885416088958	5.16188591772706	5.54549830281909	5.05514110602952	5.55632842163183	7	1	7	7	7	7	7	7	7	7	2	5	7	7	3	3	3	7	7	7	7	2	1	94.25	0	3
65	5.15435765086967	5.20772697501355	2.27178217764912	7	3.37814090767502	4.05225052378234	6.73801745759602	3.89202544620921	6.77946958604735	5.14517242521382	7	6.60460783874084	6.68340490034339	4.8157786707292	5.62955604158288	1	5.60954334475982	6.59713001943417	7	4.4166257153776	5.32665864346299	4.54420235737491	5.95748552975662	7	5	1	7	1	2	7	2	7	7	2	7	7	6	7	7	7	7	7	2	3	4	3	86	0	3
66	3.22632220884096	5.16994051901747	5.1912947974991	5.79482452229398	5.25663641214862	4.72980707120717	5.47763911160413	3.07141833720711	5.92738739748743	6.95679841883925	7	6.15969418159024	7	2.99848085029859	5.26295399364157	1.52871467329836	5.06209350456935	5.63669129272402	4.03505487529287	4.33265219941978	6.85163937692893	6.97232153809698	7	7	7	2	7	1	7	7	7	7	7	1	4	7	7	7	3	7	7	7	7	7	2	4	72.75	0	3
67	6.61384563507591	7	6.53234694129852	5.1715536534354	2.9243689247342	5.29313960086413	4.59814795131924	4.11828174902621	7	6.79891137324121	6.64757213134754	6.00448016028285	5.99109755897288	4.74497494383449	2.04750497169282	6.93077694339222	2.62315896850715	6.5368750696749	4.63529586607299	4.69207723435796	6.40765651491797	5.67742124112415	6.01242503659988	7	1	6	7	2	7	7	2	7	7	2	7	7	7	3	7	3	7	2	7	7	7	1	74.5	0	3
68	7	4.90473983372675	5.98847035615098	1.40202060247099	4.17125498528642	5.35898252676463	5.0924161110119	4.44819936703723	6.8171022096366	5.49152109490066	5.66902197981481	6.9983211007648	7	5.25268977849517	6.69960436636905	5.4390751141211	6.44927792475564	5.01728166419849	7	4.93070815435522	6.211214733087	2.29555720211723	5.145839028507	2	7	7	7	7	7	7	4	7	2	2	7	4	7	7	7	7	7	7	7	5	2	1	89.25	0	3
69	3.78380681274385	6.05990473075203	4.64139335219001	5.5822322720581	2.19942211592551	5.75042577716102	7	4.52629932507409	5.62077982457017	6.48536972562666	4.81774517262055	5.16511522769653	7	5.96591781933876	1.70934457798716	1	5.99827748077835	5.03597487229923	6.33471273052345	1	7	6.06277167203648	6.51351212615392	7	7	1	7	1	7	7	7	7	1	1	7	7	4	7	1	7	7	7	7	7	3	1	86	0	3
70	6.13191190821313	6.5415011538594	1.00859548228719	6.25096626459	4.75361602023081	5.89001575663941	6.8265243372652	5.77818289685086	5.32015854089982	5.59820906932538	5.32499302417409	6.0198505346234	7	5.57146795703841	6.75550644336092	6.3158901810476	6.51410764588578	5.65594185241894	5.9633678982179	6.03390716853128	6.03483668142174	4.70748004939688	3.78103117042979	7	7	2	3	2	7	7	7	7	7	7	7	7	4	7	1	4	7	5	7	7	7	5	71.75	0	3
71	5.11792809349971	5.89136115277308	1.04038638663069	3.27292761989002	4.1322697728049	4.8515976192095	6.11001119539533	4.33528015860992	4.14373814657008	3.48121450727746	5.96221242744645	6.64746597257588	6.41201938897514	7	5.94864893940041	7	4.71334407602591	5.0675008094756	5.58197324301147	5.7110753772943	6.08724188118617	6.89105773199258	3.10030652046512	3	7	7	7	7	6	7	3	7	7	2	7	6	7	7	1	7	7	4	7	5	2	2	71.5	0	3
72	4.57921286781376	7	2.76310743234356	1.2723853146767	1.70340529105741	4.15364844566271	5.48170319137941	5.6370047739435	6.25294884478885	6.48585166890374	4.86128899367284	4.78443861118796	5.56192141653585	5.05056309075219	4.92030866370755	2.13901505640306	6.77083997148952	3.70773447129281	6.24868438465234	5.1253588176479	6.18913809678872	7	6.95525198898513	7	2	7	7	7	7	7	7	7	1	7	7	4	3	7	1	7	7	6	7	4	7	1	71.25	0	3
73	6.43450053028166	4.96908171481655	5.36961014018832	3.61867535681589	6.28683371546198	4.74842725488531	1.89019974303042	7	7	6.9527365254176	4.28229928518673	6.3624649690463	6.89142081094544	6.14663216290846	4.73651464637003	6.46375834297965	4.614013115404	7	2.94050932577081	3.54697006858285	6.03771381861108	5.27464226875036	6.73647114921855	3	3	7	7	7	7	7	7	7	1	1	7	7	7	3	1	7	7	7	3	7	1	2	72	0	3
74	4.32018117403227	6.29274273791153	5.67374305093769	5.98074122372442	4.33528265110239	5.75928507677228	6.98576623894111	5.15276874005004	6.90882829320573	6.28021248802265	7	7	6.91007262072398	3.93532777262442	6.18160589121114	2.68326984369225	3.89074442542126	6.44628446586538	3.44460392274787	4.47856180471075	6.66342026684643	5.71744389315152	6.59587785048002	7	7	2	7	2	7	7	4	7	3	1	4	7	7	7	1	7	7	7	2	3	2	4	79.75	0	3
75	7	5.53179213772602	4.14501322304994	1	6.88344930090874	5.93148977103159	6.37796507705348	2.93769311335782	7	3.78747229161754	4.61292331152977	5.0856165744302	5.04162879161762	7	5.93723003043112	4.37790566138194	4.85946982071937	4.61664152896489	6.90086771808399	4.98775975808366	6.03495052642537	6.37873483631094	3.70936373564	3	7	7	7	7	7	7	4	7	7	1	7	7	7	7	3	2	7	7	7	3	2	3	74.5	0	3
76	6.69934769530804	7	3.7526501667868	1.27937671387063	3.56340084127237	4.12083241239861	6.7689208288667	3.80703588063787	1	5.76584714300885	6.51411198694478	3.43732868375141	6.81008445662834	7	4.45906511124392	3.9287745960295	6.51776523469228	5.66750154259088	6.07858740698167	5.97005288180781	5.62629744800692	6.51224224333215	6.53365809941519	2	2	7	7	7	7	7	7	7	7	1	7	7	7	7	1	7	7	7	2	7	3	2	80.25	0	3
77	5.44213135054802	5.89019806975565	1.37907003463928	6.65791399417793	6.1052187457881	5.94521009161448	1.49545352673108	5.88945098410485	5.74357428172543	5.51155641328314	5.51018545294421	6.02674597469696	6.87617385749521	6.60864754983213	6.74815915807506	5.2931231005269	5.09560260034751	6.02521770319661	5.45083900399613	2.33462747554433	6.19632979870704	5.35240329312598	3.88747842965981	7	7	3	3	3	7	7	7	7	7	7	7	7	7	4	7	7	7	7	7	5	2	2	91	0	3
78	5.33865509086583	6.59646873019172	3.57867012027943	1	2.79986466145813	3.79460255586486	7	3.29498981791528	1.55815820043295	5.17160591300144	3.35180864419951	3.72708538022116	6.97250518837959	7	4.50172344355281	7	6.83777790060321	5.72684524405648	7	5.40431783407256	6.1629742558782	7	5.16244087003511	3	2	7	7	7	7	7	3	7	7	1	4	7	7	7	1	7	7	7	7	7	2	2	74.75	0	3
79	3.17786044650495	5.49251274738286	4.05659299553787	5.93829023045116	2.20291721078877	2.31117508252024	6.40794642987216	6.39344154724171	5.25305198339726	5.69866360464176	4.16819459759453	5.64510393980489	6.23681435365404	4.99301808300793	7	5.1636799472994	6.39234684108856	7	6.41332515516894	3.98313089409381	6.70502670902032	5.00155423261051	7	7	7	1	7	1	7	7	5	7	7	1	7	7	7	7	2	7	7	7	7	7	2	1	73.5	0	3
80	7	4.98252664025835	5.14561138809752	4.10628268326247	6.32681176837507	6.72101058017774	5.61731797228386	4.85351271095633	6.15624007667215	2.80098321821752	3.44273580817068	5.91839406935373	6.51125715349223	4.18602012764364	5.23390653324141	7	5.60697170306958	1	4.44640185438093	5.87424257779989	7	6.55893720273863	6.83126239064269	3	3	7	7	7	7	7	4	7	1	2	7	2	7	7	1	7	7	7	3	7	1	2	82.25	0	3
81	6.13622183998559	3.88714328754069	6.51240326736955	5.85239252255912	5.36562528857352	3.12167266121621	5.5512933464881	6.47468281752256	4.77110466174168	6.21441352994942	6.66942632866993	3.58901943530421	6.84733396755052	7	6.74351069143161	3.30163163520725	5.80305360479774	1.75037774085716	6.20616853625636	7	6.65020593134603	5.26729720271291	5.49337632271014	2	7	7	7	7	7	7	7	7	7	2	7	4	5	4	7	7	7	7	1	2	2	3	64	0	3
82	4.62318127844192	7	2.46442397126332	1.12940195185259	1	4.32736819925075	5.47280684906323	7	1.09461534619497	7	3.56030299351837	5.50665284753372	3.38572555484534	6.0231937370687	5.01745947408635	7	4.99939475096204	7	6.3057124899822	4.84603322251731	6.27683049327823	6.39122725086785	6.53425370773158	7	2	7	7	7	7	7	4	2	4	1	4	3	4	7	1	7	7	7	5	7	2	1	56.75	0	3
83	4.75804716828463	6.74229004286273	2.54459663230389	2.7420685938607	2.12450905421088	3.48826549135685	6.32291705126529	4.81663516236053	6.54283182928361	5.01805212128146	4.05577228454568	5.70052683629492	6.76541437948515	5.34663999315883	4.31570222613313	3.80686708292312	6.06664943100195	5.3861707270037	6.74176257714267	3.52657375064527	5.49210521988609	6.98289040063966	6.10897412155875	7	2	7	7	7	7	7	7	7	7	7	7	2	3	7	1	7	7	7	7	4	5	1	91.5	0	3
84	6.38463753732626	5.56385200140161	2.02089892255971	6.45064462088695	4.18675010016947	6.13563764691728	5.19400467039861	2.43097761461617	7	7	6.47575617941674	5.4684629003555	6.99208078440044	6.92444810255759	6.27804352366091	5.15745185777439	3.40429684923178	6.09368016332305	5.36515072959702	3.66465119476406	6.77456652544101	5.80117746525592	5.69797370956509	7	7	2	7	2	7	7	3	7	2	1	2	7	7	7	1	7	7	7	7	6	2	1	80.25	0	3
85	6.95320061274008	1.20546846705712	5.4578515936602	5.61446364932481	5.36251358205305	4.16333869977453	6.08973331139867	6.9183277658384	1.60570850296381	6.60808418511987	6.33121014851212	5.91321104359352	6.90410691363307	5.44721087636278	4.06991753420251	3.43935188354662	5.88522924341599	5.39891112122871	2.95590139533093	4.27276972209232	6.38563687242889	4.03459859791669	5.35457725509686	1	2	7	7	7	2	7	7	2	3	1	7	7	3	7	7	7	7	7	7	7	5	1	75	0	3
86	4.18446628945131	4.23222637985991	4.55355677646913	4.04636563139863	6.09125253743561	6.18977192066635	4.81436306316599	2.74363446956167	6.75755928720922	7	7	6.89334109987175	2.48611753723849	3.84238653739845	6.08872080330667	4.14320950551557	5.69652471025914	1	4.89039715105911	3.6276034551835	6.82104689848059	6.71237738143905	5.69914918775289	7	1	2	7	7	7	7	3	7	7	1	6	3	7	7	1	7	7	7	7	3	1	1	86.75	0	3
87	6.51096152529447	2.0389087662406	6.33366762427981	3.005681831362	4.22791497460699	3.80733405306356	5.36498356926279	5.28200405750716	3.96521265323928	6.56484745950971	5.078597102953	5.41480612119822	5.00906074619361	7	6.30177658221746	1.30902935986342	3.82465023831753	5.5368021972676	6.04984095769302	6.07020444904749	6.36011925115969	5.39941258965037	6.45686006422981	7	1	7	7	7	1	7	7	2	7	1	7	7	6	7	3	7	7	6	2	6	2	1	70.5	0	3
88	4.18066659383194	5.00385438595629	2.90776715805757	6.44876738390696	6.71782396141128	5.36320436021129	7	5.32050544611149	1	3.99618886295973	5.4121958596207	4.78422341241576	6.55682502096179	6.19453460382689	5.93167652016175	4.92957802039416	3.39396430620503	5.48693670825772	6.94245356443767	4.30895919803032	6.70795677049302	5.86961001801178	7	7	7	2	7	1	7	7	7	7	7	1	6	6	7	7	2	7	7	7	7	7	2	2	75.25	0	3
89	6.9919840247773	5.13679567844462	1.43170857462856	7	6.30721646206545	5.26926272410568	6.86108037760982	5.6175124735434	6.01154358231967	6.12572647184652	6.5609129007513	5.62991740988191	5.36885463449312	6.91741537585228	6.22629450075473	6.6849532265082	5.40592413182188	6.10387809500526	2.52289593347169	4.21230466381981	6.23479871186404	6.03463049621195	3.94257616224147	7	7	2	2	3	6	7	3	2	2	2	7	7	7	7	7	7	7	7	3	7	2	2	67	0	3
90	4.34636473756211	4.94821333320556	5.27272659711115	6.27416063789645	5.52535773457027	6.16119491411977	5.2079420688899	3.80580289065926	5.9973820458771	5.25887597809178	6.01865094014426	6.95426156524501	6.15635342708807	4.16230640860739	4.64818279254712	3.07800925177269	3.3492543536467	7	4.75024233106137	4.13426715106084	6.4152807314983	5.6760804436237	7	7	7	1	7	2	7	7	3	7	7	2	3	7	7	7	3	7	7	7	5	7	3	7	82.75	0	3
91	5.46715632803292	6.45700023021131	4.53382431778874	1.83932184081443	7	5.66913803579901	7	3.28147298200238	6.71465367310581	5.50012419595929	5.94571946337072	5.60160658863199	5.22679636434221	4.79811592569865	6.37075120234658	1	7	3.86254419526491	5.69333244664108	5.54818430597857	6.4468491529021	5.45842478057266	3.69780964990781	7	7	2	7	1	7	7	1	7	7	1	7	7	7	3	1	7	7	4	7	7	7	1	54.5	0	3
92	3.7489626783049	4.64887759587607	4.59236693410342	5.12663010081427	5.4128036058953	4.41574265703104	5.42428402270407	1.35532097230538	5.81949746214658	5.63359658823836	4.66136336879821	5.46954384921805	5.11571154552385	6.48969583805193	5.36641630799839	2.69606101937256	2.82678585409025	5.01176885668395	6.93508977111806	5.63807420926615	5.59653199587066	6.08056774789633	6.65336330711455	7	1	3	7	7	3	7	4	7	1	1	7	7	6	7	1	7	7	7	7	2	2	3	67.25	0	3
93	5.52557985376273	6.74153032878581	3.94825799721311	1.8091894530393	5.60886861255969	4.60437885859962	5.98954737959192	3.40391000638237	4.806967023453	6.92097110409907	2.4960872227334	6.1786888547172	6.83165894475309	4.53204694165923	3.27094736268212	1	4.48090265756808	4.78623595802705	3.51855326478132	3.88769435709461	5.79527912938172	7	7	7	7	6	7	7	7	7	3	7	7	1	2	5	7	7	1	7	7	7	2	7	3	2	90	0	3
94	6.72663628135817	4.6364758328791	5.59772653716036	3.61292311146982	6.5961504185189	5.27352718970243	5.16692790207337	4.959015165786	6.85777269805336	6.62796210681105	4.82739186176358	6.73403141544051	4.08978049077508	4.1303123391496	4.2516178164728	6.70146540033088	5.28972042962585	1.21823968985606	5.62964671796162	6.19302069772813	6.55525072331083	2.5377693577091	6.04146275068559	7	4	7	7	7	7	7	7	7	1	1	7	2	7	7	1	7	7	7	7	7	1	2	65.75	0	3
95	6.13374674255756	6.22811431658246	1.89949837617347	1.67913191639815	4.8103532712587	4.30884664653483	6.41444548126635	3.82660157682678	5.65663230011064	5.07974185081946	6.81254502204444	5.70283285489094	5.8185535881994	5.6975300454093	4.10216934321134	6.39693216305021	4.75433664317003	5.23060036475048	5.62033401625914	4.26352735743864	5.97423338405568	5.92592552978039	4.92852111929967	3	7	7	7	7	7	7	7	7	2	7	3	7	7	7	1	7	7	4	7	7	3	3	68.5	0	3
96	5.49433432212386	5.89249008298582	1	6.13540939388508	6.86370418029458	5.52306409917641	5.6060339158158	5.19748878300448	6.20596190423647	4.85008360680137	4.58278920432653	5.56411371109145	6.03778943661112	6.23888523947559	1.67750126133174	5.11048477493893	4.67722623347317	5.89025121263949	5.50326958463801	2.87771709769035	6.97156330308717	7	3.90869564636664	7	7	2	3	2	1	7	7	2	4	7	7	7	6	4	7	4	7	5	7	4	2	1	73.25	0	3
97	6.64497407560534	5.43094984580154	3.45190060611703	5.32559835067952	5.80635723271319	7	6.25457977122468	5.41766542080821	5.49843189309157	6.91722357540703	6.06621451590824	6.99288885552674	7	7	5.48386277234575	7	7	7	6.40707163386553	6.43043924098989	7	7	5.10325266337785	7	1	7	7	7	4	7	3	7	7	1	7	7	7	1	7	4	7	7	7	7	3	3	88	1	3
98	5.30378786847351	4.92709315468028	2.55193854452508	6.44789605081187	6.44399110916442	5.54935836002697	6.32557757704169	6.58646578458828	7	6.85992280160037	7	6.49304116821517	6.65107947869365	7	5.98903967051663	3.36749133058166	5.50669447067298	7	7	4.83455411830364	6.90258195402448	6.7467315221873	6.80168014490034	7	1	7	7	7	7	7	7	7	7	1	7	7	7	7	1	5	7	7	7	7	1	1	98.75	1	3
99	6.68053937907456	2.15839468895381	4.97746980062488	6.35564608366336	4.31892232911703	7	6.24964714346232	3.32591464793687	6.68335726517594	6.86887516428434	5.868736205977	5.60060344485229	7	4.43579250606846	7	7	6.25065713904409	5.35570876478908	7	6.86310648011898	6.71482294316859	7	6.45778828135505	7	1	7	7	7	4	7	7	7	2	1	7	7	5	7	1	2	7	7	7	7	2	1	100.5	1	3
100	3.02339049668958	6.21786720868404	5.79079173186549	6.01686886240502	5.66948680168953	6.45658115175977	6.86022802250019	7	6.69638337745432	6.77543355675396	5.97902607602153	6.14039316826392	6.08795405753258	6.33816564036	7	4.67762964054892	5.46362270593633	6.10699223872912	5.62043122301293	7	7	6.78909332665306	4.64135815903325	7	2	7	7	7	7	7	3	7	7	1	7	7	7	7	2	5	7	7	7	7	5	2	76.25	1	3
101	7	1.4473472616198	4.45700782406199	6.51329974876969	5.98656038896997	6.7750453867788	6.40241036649976	2.75741163899931	6.51283834680877	6.29174562619057	6.93545055659098	6.0279865167897	6.71835361669257	2.88502589178654	6.92465830655885	6.59473028437486	6.5721659420135	7	6.36187643169105	6.36847260061778	6.91494737834019	7	6.31357883442578	7	1	7	7	7	2	7	7	7	7	1	7	7	2	7	1	2	7	4	7	7	3	2	74	1	3
102	4.62904684330876	6.95634694711939	5.98264838992617	6.64038600463039	2.25512467031025	5.6807478800863	6.9852410154082	6.02506273339827	7	5.68598385723191	7	6.33677531904426	7	6.687677945247	6.24224217700429	1.72068658165982	7	7	7	5.74269633467834	6.62332644420349	5.92374690393803	6.97708944834562	7	1	7	2	7	7	7	3	2	2	1	2	7	7	7	1	7	7	7	7	7	2	3	85.75	1	3
103	1.69803477634477	6.1772170940118	2.20689730172878	7	5.66853785298816	6.11676956667218	7	4.31898781927532	4.84198202465824	6.91538753620493	7	6.7054836668155	7	6.29539640872282	6.84804042406004	4.68683729012869	6.20118252046898	5.02664395439764	7	6.01186208534305	4.8455163713377	7	5.3461553860081	3	1	7	7	7	2	7	7	7	7	1	7	7	6	2	7	7	7	7	7	7	4	1	96.5	1	3
104	7	4.93222572970224	4.34806083495987	5.44842877561639	6.6514817590717	5.45311904821802	1.90307539939995	5.73398861553831	7	6.98210322775115	6.7226097487722	5.99349426051601	6.54277666020202	4.97142418707792	6.0426927103779	6.45775772003542	7	6.74953726290068	6.93705077886993	6.32688108813636	5.6836348895069	6.48985855543131	6.87773453873671	7	1	7	7	7	7	7	7	7	3	1	7	7	7	7	7	4	7	7	7	7	3	2	91.25	1	3
105	7	2.84872036042817	3.60496707755714	6.08079083633918	5.58233720396251	6.10487200880504	6.52537194894562	7	5.85232588055377	6.86712941764895	6.3479888230807	7	5.5181975003862	7	5.78468970106195	1.51567883428024	7	5.3890340481537	6.03750990470889	7	6.62580326890055	2.71681631292969	7	3	1	7	7	7	7	7	2	2	7	2	6	7	7	7	1	6	7	7	7	7	4	7	83	1	3
106	6.3949796561212	1.40734281254023	5.42845654981116	6.26514525113091	6.43552690503537	7	5.40883872902031	4.27210075851682	5.77702760586369	5.53266575184377	6.94074170870402	6.71476101614648	4.27514574416328	7	6.45782165047293	6.54388095912419	5.70249446095003	6.47375174586336	6.91635327685977	6.79593172816649	5.02057208004692	7	6.96456386425248	7	1	7	7	7	7	7	2	7	1	1	7	7	7	7	7	7	7	7	7	3	3	4	89.75	1	3
107	5.99627474169894	2.80052615308922	6.28867878692823	4.85715361366855	7	6.06324819995364	7	5.79678906096784	4.62260596552352	6.85528166527216	5.22647902781539	6.83211202998395	6.60772105452251	6.97154144328351	5.52439202785208	5.03406910714783	7	6.45182017772333	4.68180359250885	2.18056651653581	7	4.84308667462324	7	7	1	7	7	7	7	7	7	7	7	1	7	7	7	7	5	3	7	7	7	7	7	1	107.5	1	3
108	2.47422588813392	6.58428358334086	2.14158637689674	6.8387933829881	6.64313099603092	7	1.45784314295887	4.08552755378092	5.93954089185172	7	7	6.50006359898505	6.25215977755472	6.77210128555072	6.64427062325177	5.78900740879344	6.37765857990819	4.71103826376765	7	6.19782816612418	6.8281305916065	5.88499550032995	5.21872591556365	3	1	7	7	7	7	7	2	7	7	1	7	7	7	2	7	5	7	7	7	7	3	1	103.25	1	3
109	7	5.60687544635545	7	4.67511571845378	6.26426116978346	7	6.30861514350695	6.91308788204395	6.22116714366773	7	5.19731669050668	6.26316806076641	6.66036390008173	6.57376064886623	4.3274290948163	5.03523584310902	5.53415569001434	6.80267646004913	6.25117452634992	6.10069918119105	6.6490663147501	6.42077178873895	4.8975856323592	7	1	7	7	7	3	7	7	7	7	1	7	7	7	7	1	2	7	7	7	7	1	3	89	1	3
110	2.41434079852343	5.50664413485243	1.3086776714873	6.75984304833645	6.53823288824993	6.15857299830806	1	4.35618862832113	6.01049211508791	6.54723625070221	7	6.82584713240924	6.83071972893497	6.87303948637561	6.8430129443715	6.60734264011569	7	4.25778381844586	6.98410869314093	5.2616190568609	5.83989207109033	6.04894386560067	6.30543927376316	2	1	7	7	7	5	7	7	7	7	1	7	7	7	7	2	5	7	3	7	7	4	1	99.75	1	3
111	7	2.06865553267657	3.93306045488077	7	7	6.53668534225902	1.98135536867126	6.0954894643351	6.97965465061246	7	4.90881766519628	6.51785382294536	7	7	6.54654823573876	1.84877055049723	5.8859378927478	6.39296895971598	6.51185274983838	6.38260787988414	5.3041255308395	7	6.01668178061121	3	1	7	7	7	4	7	4	7	7	1	7	7	2	7	1	7	7	7	7	7	2	7	104.5	1	3
112	1.78694890926626	5.37415999751409	4.14772900223774	7	4.89500938496748	6.76238094750006	7	5.84119605436528	7	6.64372186466468	5.4408860560463	6.21336930022655	5.91431839393354	5.00804672358143	6.83525415577051	5.21203755927186	5.15642822865925	5.40483966562594	7	6.7606679883508	6.73401516439363	7	4.81826296095867	7	2	7	7	7	7	7	3	7	7	1	7	7	7	7	7	6	7	3	7	5	3	1	92.25	1	3
113	7	5.57151130269268	4.52063526406783	5.00894049476143	6.55389116559246	6.75841489487794	5.54188021123262	3.46687591709833	6.40209957263967	6.81696804401407	7	7	6.74892466917429	6.12272866962756	5.6692963630628	6.04950139425611	6.08589004481634	6.31336999205352	5.19787966834697	5.59009206404287	5.91930396617714	7	6.58628524645704	7	1	7	7	7	4	7	3	7	7	1	7	7	7	7	1	7	7	7	7	7	1	2	95	1	3
114	4.41484446253535	5.58051872214026	5.68774588510589	5.99850595128176	5.87618406339215	4.00867220364281	6.17172412066546	5.87587448526391	6.58754367106373	7	6.30110559102493	6.40010417273384	7	7	6.81045051889353	6.34288145957874	5.09930791602807	4.34188618508915	5.37907788464682	6.47384020126138	5.76870715903389	7	4.5814688040005	7	2	7	7	7	6	7	5	7	7	1	7	7	7	7	7	4	7	5	7	4	3	1	90.75	1	3
115	6.45409391073934	3.31687035815959	5.58592108685506	5.13013214269244	4.8615874297284	7	7	7	7	6.33616620606983	7	6.80018163213776	5.17782073580925	4.58090122827863	7	5.50867945906004	5.65481888089244	5.62962527545404	7	5.59065057039241	6.34773537148811	5.88111568276493	6.09118174205254	7	1	7	7	7	7	7	4	2	2	1	7	7	7	7	7	7	7	7	7	7	1	2	88.5	1	3
116	4.84193950774192	4.95392562893098	3.06586960428466	7	7	5.09181308453387	4.18867800230501	5.54064970067358	6.09871198326589	6.8666768708822	6.00524536506172	5.55473291696595	6.91794507334396	7	5.19684006441032	5.73614234526072	7	6.58411064011731	4.26352702807747	7	6.89693875749497	4.77277578970567	6.62083580962927	7	1	7	7	7	7	7	7	7	2	1	7	7	7	7	7	7	7	7	7	7	2	1	89.25	1	3
117	4.14954971493056	6.94403565701642	7	4.04451384874646	1	5.32363537719896	7	7	5.23378827810369	6.2486443116541	6.43421670088483	7	5.98963993515463	7	4.66087054605414	6.59527852438256	5.82954783498941	4.60886453697378	5.50060381772918	7	7	4.9789692149247	6.66964913961858	7	1	7	7	7	7	7	7	7	7	1	7	4	4	7	1	5	7	7	7	7	7	4	80	1	3
118	4.9000091525963	3.41742094389321	5.84732093558006	4.28938540259919	6.9393383329331	5.31227841655866	5.37287144961105	7	7	7	4.49580237101266	6.57358519895047	6.45653455427032	7	6.92393728586945	2.87450533591999	6.27890066062755	2.58937542946625	5.34209248257877	7	6.48591133210672	6.32989854420375	5.07014907344216	1	1	7	7	7	7	7	7	7	7	1	7	7	2	7	1	5	7	7	7	4	7	2	84.75	1	3
119	7	1.1366793702141	2.92414441300036	6.18538773515644	5.43537687513769	7	7	3.00717219966659	3.86071458134424	5.65148149762274	6.83905703551832	5.72927821911551	6.31553627408696	3.90246449757662	3.57721847091669	6.64290910592947	5.63744941691506	7	6.61218949639197	6.62624035964862	7	7	6.65322008634905	7	1	7	7	7	1	7	4	7	7	1	4	4	3	3	1	7	7	5	7	3	2	1	73.5	1	3
120	4.70606791374561	1.53916368404661	4.92499339077448	7	6.39604652401902	5.72899920627309	5.8897089221067	5.98674505723398	6.35220700487932	6.34218960568075	4.26754731954522	6.29579487413741	7	6.87434486314015	2.50623441246753	4.29226756970244	4.98511258989573	7	7	3.19770775194419	7	7	5.77927423380347	1	1	7	7	7	7	7	7	7	7	2	7	7	7	7	1	4	7	7	7	7	3	4	94.25	1	3
121	5.96087022035621	3.46989421460486	6.49183696716708	2.76871875234103	6.53808001739602	5.58786261816682	7	6.25776922130231	6.15351495393509	7	5.65375605912056	6.83214925809117	7	6.3312211400622	5.13320680146013	1.73244766888863	7	4.3598967573258	5.12020290509268	7	5.96088429926388	5.63921165896802	7	5	1	7	7	7	7	7	2	7	2	1	5	7	5	4	2	7	7	6	2	7	2	2	82	1	3
122	3.15929773768989	7	5.90830110932643	2.38586232826192	1.95496639426577	4.8339873434174	7	6.37716222652648	6.49304038626062	6.43565944579891	5.03587614039262	6.62107049217431	7	5.84964234438692	7	3.75297840894801	6.40060648363977	6.68744894586517	4.96051909573324	5.38290775744834	6.12540755348078	6.79823631845725	6.65388586691441	6	1	7	7	7	7	7	7	2	7	1	7	7	4	7	7	7	7	7	7	3	7	1	99.75	1	3
123	5.96865267065137	3.42492113282607	5.72825580528258	5.05339691477869	6.26637592709052	5.24320320347729	6.11099927333281	6.69032092886458	6.27384240306623	5.7223792414149	5.3445487054073	5.92487393916505	6.09548842977957	5.7801310027761	7	1.12675203784198	7	5.1834730157332	6.91120275820547	4.00198008749798	7	6.8732763396432	7	7	1	7	7	7	7	1	3	7	2	1	7	7	7	5	1	7	7	7	7	6	1	1	85.5	1	3
124	4.50211142126911	7	4.77849507276952	7	6.58758144455356	4.67463340594122	6.97001242558803	6.5832991386254	6.16164918341874	6.52317731230396	7	5.89983719085195	7	7	4.05321875340754	7	5.86063717996752	5.70571820734977	5.38416842724783	4.52356658891174	6.54004610911687	7	6.09241809943079	3	2	7	7	7	7	7	7	7	7	3	7	7	7	7	1	7	7	5	6	7	2	2	94.25	1	3
125	4.73016392786341	5.41399812224902	2.73755544593421	5.57993350872196	7	5.24168562543999	6.68212604998501	4.88054424531103	6.61869783212217	4.53604714273585	6.28222215455853	6.88982728380801	6.86772001247407	7	6.76697306840229	1	6.65357366299115	7	5.0408444006686	3.62245102956724	6.96384427636576	6.02885340808923	5.58550112885942	7	1	7	7	7	4	7	3	7	7	1	7	7	2	4	1	5	7	7	7	4	7	1	91	1	3
126	3.37463620664998	6.55915830051376	3.29153690195639	6.37151660400128	4.0366929119744	6.00660465466742	4.85282279623013	5.92397062849705	6.63334481054637	5.88408535618439	6.22057804408609	5.96648449280543	6.75691267066649	7	6.36170137437242	1.93514322631525	5.90081238529543	6.82516621121252	1.70321137369809	4.49029271275191	7	7	7	7	2	7	7	7	7	7	7	7	3	1	7	7	7	7	7	7	7	3	6	7	7	1	95.75	1	3
127	5.78217580184597	3.65025230007906	3.89258775331323	5.96628612704784	7	6.58211108494082	5.9288268735607	6.17207776889147	5.48794828905308	7	3.88061433299555	6.62604761400475	7	7	6.1861491040363	6.25648388127461	5.84488713346358	6.29730186606376	5.61258864976918	5.76584134369323	7	4.49824665615474	5.98375881761168	5	1	7	7	7	7	7	4	7	3	4	7	7	7	7	1	4	7	4	7	7	7	2	92.5	1	3
128	7	1.28941228520042	3.85557581200971	6.39628807399491	5.5028984602428	5.93110332371702	4.48601929467735	4.21463155510378	5.59337069972125	6.62494970404627	6.71725170631961	6.64900500662018	7	6.18407356248144	6.86219446271929	6.13454497840536	5.58447612007608	3.80617511495777	6.05722594905072	7	6.17161929105852	6.69571392123372	5.80024992463834	7	1	7	7	7	1	7	2	7	7	1	7	7	3	7	7	2	7	7	4	7	2	4	96.25	1	3
129	1.87701003922047	5.94617065200082	2.14575121776145	5.88419091961228	5.85676708592385	5.93238980095428	6.53927055604648	6.47682089457041	7	7	3.93173075824159	6.93776444137571	6.38564378939121	6.57147077206397	6.35457160858364	2.65440195439058	5.77245398488676	1.85786301261773	7	6.53698404954979	6.18281004836212	5.30546792443809	6.14075156428739	3	1	7	7	7	7	7	2	7	7	1	7	7	7	7	1	6	7	7	7	5	3	1	90	1	3
130	6.09986732927612	1.81460676527144	3.84999049099452	2.87891274129668	5.78648183035444	6.4867072557441	6.01497413877291	2.63612601077733	5.75169340023545	6.0897487716095	3.79497116145671	5.30975758121352	7	7	5.97302093671424	1.38244033589813	7	4.7784311541141	7	5.51392247481565	6.99363078106975	5.51825592175784	5.75339930398967	1	1	7	7	7	7	7	7	7	7	1	7	7	7	7	7	7	7	7	7	7	2	4	85.75	1	3
131	3.59479071430425	6.77035905644339	4.08983985490625	6.974641007288	7	4.72900356610964	6.29046655364013	5.53945524301156	4.6346673141626	5.1234562667552	7	5.61710801068688	6.71393626784004	6.77345906255052	3.40992243570961	7	6.65953321325963	7	6.5375778239757	6.31610491127181	5.72612682156049	6.82788369829863	4.87938870417321	4	2	7	7	7	6	7	7	7	2	1	4	4	7	7	3	7	7	7	7	7	2	2	82.5	1	3
132	5.74809860432644	6.81350588368661	3.08079968047726	1.97372805701334	5.59318297242922	4.41820060780058	7	4.63583033183628	7	7	6.642092756081	7	6.01838044248729	3.77118093047887	3.80416130368928	4.79356907390161	5.8925463998221	5.15618328444223	6.71582101218742	5.07196077355161	6.08611124640209	7	7	7	1	7	1	1	7	7	7	7	7	1	4	7	7	7	7	7	7	7	3	7	2	3	99.25	1	3
133	5.14078796856606	6.20012882097836	6.59986645249631	6.12412703196259	2.08738086115041	5.96244217048764	6.88197923793142	4.14257983158961	6.96489742353754	6.60692418648608	7	5.16532019567401	7	6.29957231248966	7	1.77371914240953	7	7	4.92373059607252	5.31441747891917	6.40295061039894	2.37135806289964	5.8492818578594	7	1	7	3	7	7	7	7	3	2	1	2	7	7	3	1	7	7	7	4	7	2	7	76	1	3
134	7	1	3.61125035664319	7	5.49249688814579	4.89385479359454	6.98412171444344	2.28369913412541	4.71942657715117	6.64477037852276	6.57544477430819	5.48903046802626	5.69049241057364	5.37851014787229	5.87950250125991	1.70407004470973	4.51684870965013	7	6.23652650727156	6.73002866565495	6.98687147635716	6.50658586029914	7	7	1	7	7	7	2	7	5	7	2	1	4	6	3	5	7	7	7	4	7	5	4	1	65.75	1	3
135	6.78296575929143	1.12135664772538	3.16503258730852	5.77030975014907	5.4228697436468	6.68639658697457	1	6.29506238683643	7	6.17729763230352	5.23909998650269	4.75855655229781	7	6.45087127446579	6.9505209998674	5.53170820858676	5.56069985265208	6.80756006199217	6.10780205146512	6.56294917862035	6.12579510989035	5.86711908791995	6.46928386222195	7	1	7	7	7	7	7	2	7	7	1	7	7	7	7	1	7	7	3	7	7	7	1	85.5	1	3
136	4.78061870227356	7	6.98087351016331	4.20225196510373	1	6.72436185338019	7	7	6.37915901025998	6.49683835090508	4.33019367318893	6.62662001329329	6.2604077145167	7	5.39197285438627	4.37377706928187	5.01674818751188	4.85313673299595	5.19658472250467	3.12157405171607	6.73104975613783	5.20547347300547	6.70798976178514	7	1	7	7	7	5	7	7	7	7	1	7	3	3	6	2	7	7	7	7	7	7	1	80.25	1	3
137	2.88206698857385	6.30811816793973	3.2892335837234	7	4.90389335519804	6.79993087698193	4.99903353303254	6.25156666962563	6.91518919601059	6.71313463074443	5.48943405899671	7	5.42162411894076	7	5.65298383504138	6.22131710573329	7	6.9849646049881	2.97193110354018	3.93056217923835	5.69390311422517	6.50648364051979	6.10670397184482	7	2	7	7	7	7	7	7	7	3	4	7	7	7	7	7	7	7	2	3	7	7	1	85	1	3
138	3.10752170025685	7	6.38252992570495	1.0685978970321	1	6.93141189922972	7	6.29287318133921	4.16085809459587	4.3627594877065	6.6894404563746	4.72173889828777	6.45333257474319	5.7295479350957	5.1004387179971	1.64800379741378	4.12194105712459	4.12239833207207	7	4.27713402958466	7	6.93251075773982	7	2	2	7	7	7	7	7	7	7	7	1	6	7	7	7	3	7	7	7	7	7	2	1	82.75	1	3
139	6.32777560314118	3.88415925320235	5.87679835832212	4.09208729821351	7	6.92361682186766	6.66101309837225	6.33600322493036	5.35158707882872	4.45290868665415	6.41079084013053	4.5526215919037	5.24102401121599	7	5.43291708988688	5.33160220977233	7	6.47370476943983	5.59621388122976	5.71963250093402	6.08352223650535	4.0037531064805	7	7	1	7	7	7	7	7	7	7	7	1	7	7	7	7	1	4	7	7	7	7	7	1	73.5	1	3
140	7	2.4571883141902	3.37731199877832	6.64602592639093	5.50650255391207	4.88008275365518	6.57369894885563	7	7	6.3220922386627	4.66335840532876	6.58040494424508	3.94154351441732	6.72454399175307	4.11228048723714	1	6.40550781347621	5.84221619880021	4.34604020457822	7	6.83461279569832	3.46928583553313	7	3	1	7	7	7	7	7	3	2	7	2	4	7	7	3	1	3	7	7	7	7	3	7	79.25	1	3
141	5.12367728191253	1	5.06521294167728	4.09505960821979	6.59475282232256	6.93102252008367	7	5.46634496030144	5.84791084306574	6.33338428318947	3.42267863315497	7	6.34897746388276	6.31648582075639	6.80715476808547	2.93903844180927	6.27281803485315	2.55350825763354	4.69015477816882	5.670445671555	4.11105710044504	6.98516690202411	6.38303506342878	1	1	7	7	7	1	7	6	1	1	1	7	7	6	7	1	2	7	7	7	5	6	1	83	1	3
142	6.85093974523195	4.944148240387	4.65863479048986	7	4.98880359792433	6.58852846118197	7	5.58870189073868	5.08825490081776	5.95593219737082	6.09831151132579	4.26803011049225	6.97741852874202	5.35830201319488	7	5.48787667962887	7	3.2218905309549	7	5.63212820689272	4.83755608116555	6.3870070029329	5.8749916021492	7	1	7	7	7	7	7	2	7	7	1	7	7	3	7	7	7	7	4	7	3	2	1	78.75	1	3
143	6.54899392424234	3.50252598260089	4.81235030988487	6.66655093529138	5.25775768111952	6.38575617049786	5.38856830782502	5.18089118945255	6.8863662980655	6.78505275860973	5.87783521366063	5.65460636039838	7	5.93808505043563	1.42573188729475	4.31882539947472	7	5.89885078319211	6.77803300391916	2.40857179320559	5.87314076335959	6.15860591590293	6.60915063607677	7	1	7	7	7	7	7	3	7	7	1	7	7	7	7	7	7	7	7	7	3	7	1	69.5	1	3
144	6.19364324876381	4.54813948687223	6.60871425290922	4.78405048475787	7	5.30611235708304	5.4776028243168	4.93118066003473	6.95509671014184	7	5.55575722445102	6.15305936659422	7	6.18427707704769	6.5256131836069	2.16057657622435	6.19488536232847	4.49346220001574	5.2284745074663	4.66562347979246	6.57051326066607	6.27282508761935	4.5720918172288	7	1	7	7	7	7	7	7	7	7	5	7	7	3	7	1	4	7	5	7	7	7	1	73.25	1	3
145	5.56721516566802	4.25663534814075	4.50635035649787	6.4527997976336	6.08493836819389	5.81551518177913	6.35992505490697	5.89190790230562	6.71316422463622	6.38063898462869	6.28172276685779	6.28758311332294	6.48052555878531	5.00817612297679	5.22645260060419	6.38829030579591	7	4.19975270992822	7	2.83727330824426	6.97111403881731	5.33366237595067	5.43868597723646	7	1	7	7	7	7	7	7	7	7	1	7	7	7	7	7	7	7	7	7	7	2	1	67	1	3
146	1.74294150811869	7	4.16520566253892	7	2.52741431267204	5.67742297432154	6.66338158562617	4.17409829311501	6.41207558720877	5.74157322803467	6.12375045990192	4.29651555846853	6.35002273106602	6.89754956236964	4.90563573898608	2.02267480057081	6.50450988360198	6.15059525773964	7	7	4.62030004570818	4.60664163401489	5.75872599569635	7	2	7	7	7	1	7	6	7	2	1	7	6	7	7	2	7	7	4	3	4	2	2	77.75	1	3
147	7	1.77317954195507	3.56465671419726	6.65769625081293	6.38495206962342	7	3.9847457765252	3.39131281644226	6.98979827490089	7	5.39116916482411	4.83761821054073	6.8030186225721	4.71131960969581	5.00093595751655	6.27391103693303	6.04124877191034	5.97864185703693	5.35454387576937	5.73524605349575	7	5.16798652297376	6.84149343311641	7	1	7	7	7	1	7	7	7	1	1	7	7	3	7	1	4	7	7	4	7	2	1	86.5	1	3
148	6.49832509533879	2.20496648409356	4.89961823615868	4.01557196652229	6.93283621363646	7	5.49848238203027	5.13447752334841	6.8793806194295	7	2.53369081763481	7	5.85163461796574	6.19359316725031	1.79442672396872	5.32219892327986	6.55638763635077	1	3.96412481804748	5.13297144272323	5.23544475567344	5.11773731267861	7	7	1	7	7	7	7	7	7	7	3	1	7	7	7	7	7	5	7	7	7	7	2	3	88.25	1	3
149	2.82961545717779	6.98573565806737	3.57145196725986	6.50147367255624	2.39173555109502	6.82559748304772	6.01818000837574	5.47556819620563	5.85745653466227	5.38067572917452	5.85633578955531	3.62807447212463	5.93159364738229	6.48148028925977	5.44457704016729	3.21366723637814	5.56914281847931	6.8925238982424	7	6.6832664277728	5.01431759809863	5.94464730796081	5.78188485870764	7	2	7	7	7	1	7	7	7	2	1	7	7	7	7	1	7	7	3	3	4	2	1	67	1	3
150	1.14472347582556	3.46107130257577	4.43350211939912	4.02669342932175	6.70815293405906	6.51680891128561	7	5.65822929289478	6.36786646961062	6.75351533437174	1.29457404698144	6.3290062931189	6.11210913646542	5.84109128282917	2.88496415378088	6.54180602505321	3.56345598204136	6.56315291193689	6.75467595619914	4.09788394003837	6.33574492895759	5.32946147921837	6.35189926510055	7	1	7	7	7	7	7	7	7	1	2	7	7	7	7	4	7	7	7	7	5	4	1	73.75	1	3
151	6.8096668433018	3.03406542836196	3.91985927863542	7	5.76114223178183	5.88803547083067	5.42411714601525	5.74081048889517	6.40312562533894	4.28393922917672	4.64464360233675	5.97506225251024	6.93983959324294	7	7	6.80570797882045	5.1202954717163	4.49100264766576	4.50284398068383	1.35499671011557	6.64723537669433	6.12885558096206	6.29211247075599	7	1	7	7	7	7	7	7	7	7	1	7	2	7	7	7	5	7	6	7	7	4	6	80.5	1	3
152	5.01042861379112	2.24742920741894	5.30087549359791	4.71230933309542	6.00762745379358	7	6.79778924435967	5.39262008556193	7	6.15287539128255	3.09374201799164	7	6.62136059542935	7	2.64155423322197	4.82562265869951	5.56812592407404	1.41310186620913	4.45606241876707	5.85577046206114	6.44925984868974	4.14446101536296	4.84296033832035	7	1	7	7	7	7	7	7	7	3	1	7	7	7	7	1	4	7	2	7	7	4	7	97.25	1	3
153	7	6.95515633538705	3.99915256987761	1.31119183994369	4.10686178053288	5.0489241271399	6.73216803232616	6.85886929293159	6.25456386633943	6.83844309800577	6.66045608650383	4.26763219886998	5.7785996912075	5.2975608443508	3.57830256024928	4.20631160618271	5.0408799187456	4.46583969587722	5.74257799039343	6.31012015906432	5.78275145967305	6.72271080280459	6.74207147876377	7	1	7	1	1	1	7	7	7	7	1	7	7	7	7	2	7	7	7	7	7	2	1	69	1	3
154	6.10569196409162	5.49162013604014	7	5.55483665968161	5.4011132842069	7	6.11733346537017	4.15066411300988	5.05733432402241	4.53593713878112	5.83240074671795	7	6.07899988340119	7	2.59360277244948	1.28571798620437	4.32007369343436	4.68181088799452	4.7790307406157	4.07457603310545	5.95191052986387	6.41694747678066	7	7	1	7	7	7	7	7	2	7	7	1	7	7	7	7	7	3	7	7	7	3	2	2	92.75	1	3
155	3.4476337711756	7	3.99790110350724	6.82910562464967	4.96325784000487	4.54741520432292	5.01928301225665	6.29945828377409	5.5668085402531	4.48875962128756	3.3389514342702	6.23672238929628	6.75267640863286	4.94876113186459	6.92295025774251	1.47086593002753	5.52185533861784	6.03940078294507	5.6190858523458	5.72850925603261	5.88066780557239	6.77466508010963	5.82799354445226	7	1	7	7	7	7	7	7	7	7	1	4	7	7	7	1	7	7	5	2	5	3	3	85.5	1	3
156	4.95384337347207	4.23018732630117	4.39373347011304	5.96459297775269	5.87342180651991	5.52882454177899	6.51073029631602	4.5162184693804	7	5.24475964902061	5.61526369084454	6.33918854337185	6.54953682352404	7	3.24272537841663	5.7216381201872	3.62350958113256	4.40282572839246	6.20827218724517	4.76097004347311	6.06736325324582	6.97277040925387	6.85747595694767	7	1	7	7	7	7	2	7	7	7	1	5	7	7	4	7	7	7	7	7	3	2	1	85.25	1	3
157	4.19917384558677	1	3.7144834856147	4.04303644111681	6.59094124574441	6.29271731737964	5.51018501203155	5.12657791409954	5.23005975353176	7	4.21550414943296	7	6.08004036449533	6.8225286068942	5.79893381145785	2.8224710375434	6.63106145460665	1.49974344004796	4.27109746074384	5.98612824951759	4.0540641460498	6.77909659577847	5.08302722453725	1	1	7	7	7	7	7	6	7	1	7	3	7	7	7	7	2	7	7	7	5	4	3	81	1	3
158	6.35587169753281	3.5332561284689	6.08616850300398	6.2555398906058	7	6.36998477091627	6.78343609712815	3.44048814851253	1	6.45289862427072	6.22426735052236	5.92618967103415	4.69160785207124	6.29210781743987	6.05340046666491	6.22675145253298	5.119263440827	5.84165262737624	2.18580249028243	3.02572519172653	7	5.60269390884079	6.93673017557274	7	1	7	7	7	2	7	3	7	1	1	7	7	7	7	7	4	7	7	7	5	1	4	63.75	1	3
159	5.73510716460929	2.01316868161564	4.55121642631479	4.95382726301212	5.88465715400999	4.67942656067834	5.39541878429121	6.23929383039514	7	5.54339182819641	1.86597389885095	6.9679202019111	6.61852530163539	2.44436486858753	6.24673128454561	4.67448608618014	6.5208847170391	6.70929014587261	6.14013233169373	5.54649573625492	5.09874569396819	7	6.37638627935728	7	1	7	7	7	7	7	7	7	7	1	7	7	7	7	1	7	7	7	7	5	2	6	80.5	1	3
160	6.13632819035445	1.28009873366709	4.38720939767447	5.9513619755721	7	7	6.06353413420304	5.07410120226743	5.70217342697901	4.97664334165398	7	6.31686977025789	4.21005204964008	4.74958687873044	5.67641363698386	3.63086643994911	6.00433656175093	5.31903155039519	5.49209302482514	6.02219988215164	4.29435148911601	6.93995560562539	5.31437654139246	3	1	7	7	7	6	7	2	2	5	1	7	7	6	7	1	7	7	7	7	7	2	2	72.25	1	3
161	5.21167069069719	2.87977305388138	3.95371780851246	1.45632817750222	5.77232430550812	6.38703161643164	5.54988936340042	6.60738096908355	5.30351398981057	7	4.39302548349366	5.10228743564797	6.20707586612384	4.73070593733191	6.92406931112283	2.04176601540593	6.20044189489019	4.69275874056133	7	1.45759409606458	5.91558829586404	5.72918401019495	7	2	1	7	7	7	1	7	7	7	7	1	7	7	2	7	1	6	7	7	7	4	3	4	81	1	3
162	5.39115426945641	6.07772253007333	4.48716451837078	4.71548748225126	1.63196423475312	7	6.77484578214435	5.19033794969004	5.71142489563545	4.05567398524078	3.87487378895104	6.5149686399717	4.31305399330912	6.78481616409931	4.95878870944044	6.32786840491247	6.5503076374967	2.75952281566959	6.4872214738187	6.42276291225815	5.89969078396282	3.97805129415641	6.39506709924263	4	1	7	7	7	7	7	7	7	7	2	7	7	7	7	1	3	7	7	2	7	5	1	79.75	1	3
163	5.30701680193274	3.74507756316369	5.75148262134522	6.16760462841318	5.91057403765673	6.93721849667147	5.44943381818256	4.24315474885081	1	5.1752916652519	6.60607771204131	5.39147813627441	6.06895664703882	6.72598445896733	5.35642704525952	6.9337188111551	2.56369132833773	6.44333603387317	3.07728371142901	4.87735840064867	6.83581569786246	6.99369528413613	6.61012218179952	7	1	7	7	7	2	7	3	7	7	7	7	7	7	7	7	6	7	7	6	3	1	2	77.5	1	3
164	5.98054353958653	6.50048855688064	5.94230283975679	3.48222574083958	2.44761177365882	7	6.30548772226545	6.21046635267212	4.70384760109209	4.61086787511197	2.04882662605071	6.40799144685675	7	5.03108538281238	7	4.69631522254444	6.83530022124037	6.64571853798668	5.19880190215748	2.49520723559196	6.73970506261387	5.4425677811569	5.5389101645013	7	1	7	1	2	7	7	4	2	7	2	7	7	7	3	7	4	7	7	7	4	2	1	85.25	1	3
165	3.93132991269791	6.23876405021312	4.66185163563391	4.07561537080104	1.44707030422201	4.36733617709573	1	1.9500421634016	5.89206849996009	5.58525493145561	4.99677033402653	6.9834918539223	7	6.39158331048661	6.18146511526993	4.93909755976716	7	4.80597314183015	6.97100045311867	1.76701752809111	5.23832816646232	5.93092134746628	6.3093903959299	2	1	7	7	7	3	7	3	7	2	1	7	7	7	7	1	7	7	7	7	2	1	1	84	1	3
166	6.31677336735976	3.49633466871305	5.83853001529676	6.42659812790241	7	5.5541389835112	6.84233105272195	3.70270512287039	1	6.84142336258245	5.72513410818267	7	5.82257867597024	6.94442558715988	4.74087672261844	4.77292082779769	5.84952893481869	6.70473558734214	3.73202652599076	2.56323589890718	5.10009096354402	6.36290385174705	7	7	1	7	7	7	1	7	2	7	7	1	7	7	7	7	7	7	7	7	7	5	1	5	83.75	1	3
167	5.8750350041742	7	7	1.35849778561074	4.1174483007372	5.73193293509573	6.44037501228076	4.06064703050447	5.00556753146057	3.66267488074303	5.88720078123748	5.62502400158223	6.58771440746117	6.70244831298595	5.59705124551397	7	4.81226011863345	5.54340597396694	4.79272344865262	5.09544555609038	5.79721228700628	4.97028055511935	7	7	1	7	3	2	7	7	2	7	2	1	2	7	7	7	7	7	7	3	7	7	2	7	81.5	1	3
168	5.45575594958916	5.89870559594076	7	5.1566722156392	1.69449995127418	2.81290362665186	5.85443395819194	7	5.63373795104803	5.40540735599622	7	4.91548142831405	7	3.5342063418523	7	3.32750835701098	5.77485424070567	1.9959391859878	7	6.73189473077471	3.39209877012609	5.75247082006377	7	7	1	7	3	7	7	7	7	7	7	1	7	3	7	5	7	7	7	7	7	3	2	1	70.25	1	3
169	5.93086242519222	1.61000707488251	4.30284472815275	5.63821494332417	7	7	4.31500674351242	5.88491264250688	4.56975174747108	6.01485112763412	7	6.33734118623678	7	7	2.44702783498352	7	4.49247708814666	6.18750787710233	4.26037702464182	4.89064470390479	6.02762073615034	1	5.4625235865956	5	1	7	7	7	7	7	3	7	3	3	7	7	7	7	1	7	7	7	7	7	3	1	80	1	3
170	5.61427566608429	1.60484337136252	4.24874057703638	4.83565560593738	6.45488109708603	6.13755270448042	5.30606225582911	5.27289619760834	7	6.24743578572886	7	6.28102592137182	5.89699375565704	6.46360276280024	1.65013431451277	4.64751163173711	5.58443682876853	5.28701736543229	4.17040400222045	4.13308003797048	6.39649158038355	5.2675043729339	6.76431084138669	7	1	7	7	7	7	7	3	7	3	2	7	5	7	7	7	4	7	3	7	7	2	2	88.75	1	3
171	1.97276045020727	4.6379759837771	4.54662501702178	4.75865587426193	6.22725516338092	5.46168967211258	1.35029940560071	5.05724814357922	7	7	1.42980674714178	6.49847702962493	4.40558082094354	7	2.22067859893924	5.25162982684648	6.15367494469861	7	5.64520331444236	6.48035557170132	5.48413664642966	6.27025598121266	6.27808324595611	7	1	7	7	7	7	7	7	7	1	1	7	7	3	4	7	7	7	7	7	6	4	1	85.5	1	3
172	5.12215812164532	1	6.38894310141634	4.23389652394455	5.71251597465628	6.90101386896309	3.69982242790885	6.44482034133987	5.17281835827596	5.7949653646081	2.76676666930347	6.97895481672901	6.18065972651542	7	5.06560714369499	6.69174572658826	3.78699441387746	3.6962262778561	4.43058800915694	5.28218497850038	6.36638834890968	6.03805158256228	5.56187006771581	2	1	7	7	7	7	7	3	7	7	1	7	7	7	7	1	7	7	3	7	7	2	3	80.25	1	3
173	6.63897715564609	3.23625957489334	4.9711532018468	6.85819723029947	4.83090797506518	5.59445058627221	6.26628836652792	5.29524152308002	6.3257005258857	7	7	4.71684458394905	4.99923576407331	7	1.43050453762237	4.31232933282563	6.93977750167942	3.88543725839804	2.94976939711914	4.76576071391714	6.37035184448331	5.13087883068233	5.98776552617046	7	1	7	7	7	7	7	7	7	4	1	4	7	7	7	7	7	7	4	7	4	5	1	71	1	3
174	1	4.54886150177094	4.32307936872573	5.20745834427402	6.15561428116225	6.61364213572996	6.65792688009692	4.62697051188828	5.54482483873927	7	2.75309594090394	5.31093208215955	5.24802126720543	7	2.35541661157615	6.61551936989532	5.22114246014808	5.19426025236687	7	4.44335754207128	5.24667052814976	4.93522342237905	6.02463071922489	7	1	7	7	7	7	7	2	7	7	1	7	7	4	7	1	7	7	7	7	7	3	1	87.75	1	3
175	6.80330110175346	1.74039937506789	1.85620626336689	5.74527776257785	6.99955641655961	7	6.25826788880806	3.61053419426527	4.77491754279636	6.55668517590069	4.49187212666328	6.20997702722288	6.26646570972035	4.27630183780274	6.5969908930446	1.22229329149854	6.10197188726858	5.77331545541972	3.95929264124774	3.0254742233538	6.28623781767032	6.75754689364388	7	3	1	7	7	7	6	7	2	7	1	1	7	7	3	7	1	7	7	7	7	7	2	1	83.5	1	3
176	5.78822488341089	1.61805596287202	4.73866263248989	4.68287755234942	7	5.01046097786355	5.63420560881923	6.89146252919912	6.03416742488908	3.24124784579991	4.0585089668568	7	7	4.6810002431582	2.44293512110461	6.61505996162755	7	5.1229792056077	2.97536158658536	5.62415662492226	5.90093260908856	5.08963944674097	5.7704379709715	1	1	7	7	7	7	7	7	7	1	1	7	7	7	3	1	3	7	7	2	7	2	3	77.25	1	3
177	5.77355202331098	6.78219529109095	7	2.68927748410796	4.28484497754653	7	6.24655786422627	3.48889415100357	4.62140979269241	4.94680367681895	5.5705492142541	4.027361626323	6.92687018356262	6.25428559329161	5.68355104557496	4.26300915699081	4.14538786881499	4.96724907641781	5.91660351627022	5.55664086305145	7	3.2903363214688	6.46595314478282	7	1	7	1	1	7	7	7	7	7	2	5	7	7	4	7	7	7	7	7	6	2	2	58	1	3
178	5.18352491921325	7	5.47695541284696	1.07016678698687	3.87960242426904	6.78226030953402	4.501295384756	3.96266217207886	5.96957197912736	5.34761983638935	5.0493231621618	6.68757756664588	5.51618442525113	7	5.9799194609382	2.06698326261122	5.16179036084539	5.29940915623351	4.89175268008091	5.85424146833381	6.08816857399632	3.80833747127474	6.36397638945563	7	1	7	3	2	7	7	7	2	7	1	7	3	7	7	1	7	7	7	2	7	3	1	89.75	1	3
179	6.42582888659535	7	5.50129004294939	3.04789633379574	2.16450641935649	5.66128458601931	6.14320813565461	6.0542633089935	5.84433236250774	6.88810411795126	4.32906097772202	6.42529641785759	4.72846291358952	4.73521020935225	5.81781776942976	5.52011628962855	6.02924730163221	6.10586766604942	5.24208838085749	4.75294597701151	7	5.58642206694259	5.26377635351575	7	1	7	3	1	7	7	7	7	7	2	7	7	2	2	1	7	7	7	3	7	7	3	75.5	1	3
180	5.91350760084903	3.04459438197573	7	6.28725394633734	6.04333279714573	5.78914564265849	6.907630272248	4.33260093315322	3.55325545774972	7	5.51498340838118	7	4.78399958487954	6.67008768380002	3.86335032080373	4.76482618360315	2.85618097998237	3.95433453395523	7	1.91014488669439	5.80057838853807	5.81501013189659	5.12722902554323	7	1	7	7	7	3	7	2	7	1	1	7	7	7	7	1	3	7	6	7	7	1	1	69.25	1	3
181	2.95751648600829	7	4.73958796858309	5.73564204775126	1.47091819828835	2.90724292209621	6.39226277372696	4.31575550730884	5.19317748912339	6.19216995593699	6.42387577565911	4.96252836394189	4.71217405460977	5.96389474810599	6.95454647896544	1.42974464463894	6.15163585117336	7	7	4.86585993065113	4.81231488639791	5.39524234238757	6.21607589761301	7	3	7	7	7	2	7	2	1	7	1	7	7	6	4	1	7	7	7	7	2	2	5	69	1	3
182	5.13273343856896	1.04622251597501	7	3.97831300948447	6.89396414786303	5.2828696442175	5.67769427915143	6.15501398168585	5.13976194445803	5.87478244418992	4.78383375877936	6.79341520962108	6.64837240154956	4.77956200680475	6.35925025969611	6.14520202619713	6.70614707790576	4.77968594158729	7	4.42743759697862	5.83321960431194	2.76062460685341	4.46238733495043	7	1	7	7	7	4	2	2	7	1	1	7	3	7	7	7	7	7	7	1	7	2	1	74.75	1	3
183	5.77345596300974	2.92485560487904	5.33350096067873	5.66448711748543	7	6.73051459168843	6.98848223346349	2.1957315154418	1.19798424616195	4.06092957216551	5.81820886966856	6.8296625391986	5.18248494655635	6.1992237871486	5.01456465568953	5.85831228503951	5.26275847556583	4.92752990370043	2.80679905161475	5.81025093884804	5.26666496731752	5.79558689539111	7	7	1	7	7	7	3	7	1	7	7	1	7	7	7	7	5	5	7	7	7	4	1	2	56.5	1	3
184	4.86455094443324	6.58409313266757	6.83514352528039	6.07773161711407	1.91904663227153	6.05565334846068	5.8266137200799	1	7	7	2.4633409352254	6.43124091651587	2.65006469853701	2.94410832208382	6.12589020903496	3.8321292573927	5.76297062563393	4.50325549080783	4.25084281844701	4.50637836922756	7	6.12928828673466	6.30326295812672	7	1	7	2	7	7	7	7	7	3	1	5	3	3	7	1	7	7	7	7	7	1	1	80.25	1	3
185	3.758547140077	6.42406340705632	5.23126924016039	2.69745593498718	1	3.91102738646447	5.68899225097748	6.87869329994441	1.57580302561471	5.71777760088935	7	5.37540197713982	6.38565500766848	7	3.88859476370606	4.49602759954325	6.05679347467945	6.67006710612734	4.84564903740732	3.43776099379169	6.68425838613798	3.79487833747152	4.84066811273433	7	1	7	7	7	7	7	7	2	3	2	7	7	3	3	1	7	7	7	7	6	4	1	65	1	3
186	5.38726450213895	7	6.03944084023726	1.50442639897624	2.71772375274785	6.44249628623557	6.33853732354808	5.37868082132515	7	5.99157715014364	5.06159547315532	6.17572619757427	3.74087337735655	4.50167990763855	4.32726326325307	5.39654105565074	5.5004209696051	7	7	3.27068050310642	6.0129102799431	5.15820339615616	4.86246216202635	7	1	7	2	1	7	7	7	7	7	1	7	5	3	2	1	7	7	7	1	7	7	2	80.75	1	3
187	5.01940631701219	2.71954165296696	5.17255982740099	5.29665261316941	3.8907705951269	1.20360669347876	4.47968158118167	2.47742121167574	5.89866381808518	5.87222863718476	5.27047390482213	4.62806604602406	7	6.08609219957786	7	3.97307472661883	6.75683827317949	5.23470660884695	6.43689863643146	2.80616330195709	3.56175698755198	6.05153125153564	6.44236773853427	7	1	7	7	7	7	7	5	7	7	1	7	7	6	7	7	6	7	7	7	3	4	2	71.5	1	3
188	2.41372656711818	7	5.26980504817462	2.17630257922271	1.15635022850467	6.08733203466332	6.97769737437241	1.32530378851298	5.60459138702206	6.75777588171839	5.86643545376681	6.9679733138048	2.41308933591095	2.50725509853371	5.4775123017213	4.70351002108358	3.78211017796627	4.69021268636557	7	7	4.94305577436321	4.23065979343874	6.49842582407734	7	1	7	7	7	7	7	7	7	3	1	7	7	5	2	7	7	7	7	1	4	2	1	80.25	1	3
189	5.59261082611047	6.65307050372185	4.88700212854943	1.12566223707875	3.15289863150594	4.405186105025	6.24152269186362	5.11225181819969	4.60174466697728	5.80454535175137	4.73531311283462	6.96698349571832	5.65292281603282	7	5.75639330902076	1.56519230245732	5.14383783146564	6.92193457021052	4.4903299618015	5.44719226171295	5.42594632621536	3.64577669687043	5.88674282814825	7	1	7	5	4	2	7	7	7	3	2	7	3	7	2	7	7	7	5	2	7	5	1	73	1	3
190	5.80145374677871	7	4.0072561343004	3.17281087101037	1	4.30603001681967	1.35578629764739	6.51227029972816	6.72232344819623	3.21192670440577	4.43537538889816	7	6.21114437447655	3.47391688649507	3.30972182694139	6.64856578529953	4.00874631181193	6.4401773379842	3.76765048984165	3.46865743792737	7	5.70212863553666	5.55265088396737	3	1	7	7	7	7	7	4	7	1	2	7	2	7	6	1	7	7	7	3	7	1	1	64.75	1	3
191	2.72015784052011	6.20694958606053	5.26679597640322	2.53264723365877	1	3.84464829388565	4.51631342790988	1	5.35192206702425	7	2.49185976087277	7	3.51383859261875	3.66721998760093	7	4.99250775059334	5.89327725630949	4.59898860731363	6.24117825184606	5.87369790900641	4.35860533689276	4.8273010672784	4.77603713037163	7	1	7	7	7	7	7	2	7	4	1	7	7	6	2	7	7	7	7	7	3	1	3	71.5	1	3
192	4.92995607787403	1	2.8880538244433	6.50925457099043	5.16918645577434	6.05718239222787	3.88453145988761	5.54427767349015	6.12929941082692	5.92558108795606	3.84034473200752	6.17459968264312	2.19169006423404	5.17140539044379	6.62025688760883	3.64506410591208	3.85632191759154	7	5.56408709440711	4.16959890448454	4.77797936081127	2.7072443002446	6.26650014823189	7	1	7	7	7	7	7	7	7	2	1	7	7	2	7	1	4	7	7	7	6	2	2	62.25	1	3
[truncated: 5 more columns]
