# Supplementary material for: How Are Mate Preferences Linked with Actual Mate Selection? Tests of Mate Preference Integration Algorithms Using Computer Simulations and Actual Mating Couples
Source: PLoS One. 2016 Jun 8;11(6):e0156078. doi: 10.1371/journal.pone.0156078 (PMC4898694; doi:10.1371/journal.pone.0156078)
Supplement: S1 Data — Newlywed couple and agent-based model data analyzed in Study 2. (ZIP) [file pone.0156078.s001.zip › S9/Polynomial Model Data/Polynomial Couple Population 01152016 1147.csv]

	trait1	trait2	trait3	trait4	trait5	trait6	trait7	trait8	trait9	trait10	trait11	trait12	trait13	trait14	trait15	trait16	trait17	trait18	trait19	trait20	trait21	trait22	trait23	preference1	preference2	preference3	preference4	preference5	preference6	preference7	preference8	preference9	preference10	preference11	preference12	preference13	preference14	preference15	preference16	preference17	preference18	preference19	preference20	preference21	preference22	preference23	fitpoints	sex	algorithm
1	5.16271000728253	3.80345416613665	5.12472835757175	5.20971307000346	6.00223943751321	6.84668683289486	7	6.28637624994176	7	7	5.66287831863316	6.73537397490809	6.59868192022886	7	7	6.42740525141314	7	5.35002662191065	4.48100988121683	3.89192207669116	5.37177388666384	7	6.75752554779517	7	7	2	7	7	7	6	7	7	7	7	7	7	7	7	7	7	1	7	1	7	7	7	119	0	3
2	4.80035840999848	4.29365646311696	1.23147476013041	6.5580223116099	7	6.36246612253813	4.68535006263043	7	7	5.6536253209517	6.80792690401403	6.73517421585053	6.23694387257157	5.95190627005408	6.38940419459056	6.5378230931164	7	6.16815469446677	5.8888551258447	3.98444392067136	7	7	7	7	6	1	7	1	7	4	6	5	1	7	7	7	7	7	7	7	1	7	7	7	3	7	91.75	0	3
3	5.90052352835586	3.5802736471914	3.25788114533895	5.50672366809141	5.78636962733473	5.56425726419484	7	6.47965447888202	5.71264245748223	7	5.67254093206039	6.01478490527815	6.32060375930225	7	6.04078676778859	7	7	6.96460519030162	5.97659449601721	6.49750973219969	7	7	5.8960508133487	7	7	1	7	7	7	7	7	7	2	7	7	7	7	7	7	7	1	7	2	7	7	7	103.5	0	3
4	3.04141259946405	5.29541556328537	3.14371296667477	4.94125279632708	7	6.0793358868936	6.15780872118063	7	7	5.19788307077676	6.36387650061587	7	4.90512406401732	7	6.75079036704711	7	6.59128666236327	6.36008833255329	6.31127027145834	5.08812644323838	6.70695737110419	5.67310253836751	5.16678446345996	7	3	2	7	1	7	7	2	7	2	7	7	7	7	7	7	7	2	7	7	7	7	7	94.25	0	3
5	7	4.95647937079729	2.81972410104432	6.78393312477074	4.75305346110794	6.54436506169514	6.87731934748197	5.62506491688522	5.45853114620498	5.34462799045071	6.90927983557423	7	6.66427805420461	6.95354080972496	6.99495487318803	6.97863459359989	4.69907839509587	5.87697027961013	6.70043480612398	4.89714832177132	6.12343281956482	6.76775723712511	7	7	7	2	7	7	7	6	4	7	4	7	7	5	7	7	7	7	2	7	7	7	7	7	96	0	3
6	4.26596189042423	4.70776934711215	3.56950788482112	5.06692402712119	6.64634321090712	5.11246788214123	6.76937366155768	6.45253978537533	6.05010962128117	4.57888558587539	6.90391773145151	6.51474461170883	6.32394267896936	6.76952124707966	6.90163565826004	6.07124234795687	6.63018169640878	5.16353350416817	6.66381188937015	3.09537489010725	6.91224602180744	6.65686040274526	6.1965628936012	7	1	2	7	1	7	7	3	7	6	7	7	7	7	7	7	7	7	7	7	7	7	7	101.75	0	3
7	7	4.78310964300498	2.95335251987549	7	5.12400916284565	6.55112057486809	7	5.74064535540962	6.19925326074142	6.76332664495632	6.47685912608142	6.07822030198978	6.57725074100012	7	5.43601630210278	6.62743238110586	5.1899034882414	6.23447585325359	5.92465802187844	4.72765708544819	6.46140304955306	7	6.59611402122368	7	7	2	7	7	7	5	7	7	1	7	7	5	7	7	7	7	2	7	7	7	7	7	102.5	0	3
8	5.46726911340429	7	1.68401361610282	2.95444488069149	6.75912453919388	7	5.46610230471297	6.21499286807864	6.92095010026085	7	7	7	5.82912414577117	6.9269814846519	7	4.35707986041574	7	6.46838835033159	5.45083090078687	5.65074043573788	4.94483135366337	6.57750545208858	6.28291647549711	7	2	1	7	1	7	2	6	7	2	4	7	7	7	2	7	7	1	7	7	7	7	7	111.25	0	3
9	6.34887981394192	4.17675651338196	1.90633207248118	4.00834127737639	6.58084310053912	6.16715451600278	6.19600676440053	4.5090031319448	3.36747503522704	7	5.90458597811908	7	5.27053255342409	7	6.78202621920641	4.19189146202317	6.77200619748715	6.6019885878886	6.38695118169159	6.79002274779277	6.41763069413929	6.51931175927256	7	7	1	1	7	1	7	6	6	7	1	3	7	7	7	7	7	7	7	7	7	2	7	7	101	0	3
10	5.1336880661032	5.83342922868932	5.35056559944439	5.19977215293282	6.36624452500759	6.03527182473426	6.47072587443119	6.50090165951145	6.2165827761137	7	7	7	4.7890124881631	5.66749482054928	6.53710571570504	7	7	4.30357094967069	5.77959688725584	4.40693625498594	6.18149516500077	6.69963521756832	6.88597629284693	7	7	2	7	7	7	3	7	7	2	7	2	7	7	4	7	7	2	7	7	7	2	7	102.75	0	3
11	5.46263350712629	4.72401125536467	3.46482041047769	4.77270539260977	6.40214577615141	5.7351233519026	7	6.88589334557171	5.03951153439331	7	4.52450178043163	5.4739056640497	7	6.29224507074368	7	7	4.96288802693184	6.85329795890434	6.26310374838199	4.16743896511689	6.6620580086652	6.65869672398637	6.61205683189659	7	7	2	7	7	7	3	7	7	1	7	7	7	7	2	7	7	7	7	1	7	7	7	94.5	0	3
12	5.56679454583422	7	1.23232550971405	4.69637688560505	6.13623900440897	6.06584048393243	6.73284681192264	7	3.75989207889791	6.79043093993759	7	4.47620231241149	6.24604809958859	7	6.68130855774627	6.64804331978413	7	5.83885010891545	3.45225054952815	4.21186662869839	6.57822444332479	6.0364110481274	6.14221001889933	7	1	1	7	7	7	7	2	7	2	7	7	7	7	7	7	3	7	7	1	7	7	7	101.25	0	3
13	6.81168048243109	4.31442288231696	3.55334099968541	7	5.4231627627001	7	6.47831869339323	6.28981499131683	6.33745929048608	4.90754070326219	6.65564760028903	6.65087671168357	6.3674728462402	7	6.48370456104818	7	5.23354062998664	6.96658086986712	6.80668766292559	4.32033456669473	5.5898033761134	6.3718752864043	5.80819824554517	7	7	2	7	7	7	6	4	7	1	6	7	5	7	7	7	7	2	7	7	7	7	7	90	0	3
14	7	2.84387100613303	3.67916129522691	4.49140924322472	6.79709084260804	6.22723401879094	7	5.64811217946824	4.89474740602748	7	6.67002295424736	7	7	6.61983734533812	4.2548017762957	4.77761486859101	6.54637506826413	6.65029409042883	5.020567608157	4.35457116256957	6.75474420763377	4.99918687678514	6.24402741066777	7	7	2	7	7	7	3	3	7	2	7	7	7	7	7	3	7	7	7	1	2	7	7	94.75	0	3
15	3.91724000023556	4.53572296711311	4.64644095891421	5.19533891247147	6.1990608358288	5.67000660357911	6.35533154239482	6.17937069864774	5.94206897407708	5.706458009215	6.19460491674567	6.2129955385863	6.18645468354379	6.33021119096595	6.826222838095	7	6.97628828228833	4.8482539777185	5.66425452941246	4.6352401279002	6.18383147430919	7	6.74746279840731	7	2	2	7	1	7	4	2	7	7	7	7	7	7	3	7	7	7	5	7	7	7	7	104.5	0	3
16	4.29097752502306	7	1.13840972563366	4.8513321328897	6.61033189047614	6.26279305442542	5.68499196149923	6.20353507581648	6.74287478307809	7	6.87265160466221	4.32459684551675	6.56529021877539	6.66930819768636	6.27723134822395	6.55713090897717	7	4.24839527824426	4.82845438982617	4.93873742567335	5.84837540917971	6.44788752643517	6.45672257917343	7	1	1	7	7	7	7	6	7	2	7	7	7	7	2	7	3	1	7	1	7	4	7	112.25	0	3
17	3.49580302477016	4.18753831398773	1.10322609253847	6.08704734994673	6.76555164487655	6.20339926855468	6.39978286206454	6.50055990565607	5.67113156359849	6.4921078846835	4.4774461733898	7	6.82442440833641	7	6.5527033788804	3.84300767283877	7	7	5.69647671766886	5.93080125016928	5.55547696776691	5.6278661788965	6.82997154614374	7	4	1	7	1	7	3	7	3	3	7	7	7	7	7	7	7	7	7	7	7	7	7	97	0	3
18	4.25458258574773	5.81945110772598	1	5.26676683935307	7	7	5.91927648994101	4.65033378545198	2.71565129027025	6.62909261409264	6.52609875534548	6.86232478577685	6.40568898339751	6.89047864673325	5.82708409121763	6.59220300174861	3.84518088468621	6.22086853358675	1.64800773093765	4.66654934774283	7	6.98868758307162	7	7	2	1	7	7	7	7	6	7	2	7	7	7	7	7	7	7	7	7	7	2	7	7	81.75	0	3
19	5.29636133407547	5.25843967128646	1.07544446394375	3.03607607433466	6.64792482745485	6.40100566317702	7	5.26841075904801	6.79225384510739	4.81940063120647	6.27918655753085	5.69087320806742	6.27242065078974	6.74318726217455	6.32245037272543	6.81267685560179	6.95775082386051	7	7	7	4.49316157927752	5.75380505578154	5.98288049398506	7	1	1	7	1	7	3	7	7	7	2	7	7	7	1	7	7	1	7	7	7	7	7	93.5	0	3
20	6.88326518446345	3.60697581236556	2.85286169820321	5.24244346467548	6.67738127273242	6.70473237121787	6.52224829117532	3.5346312846099	6.46337062934112	7	5.13696388775797	5.52859444354008	4.71801357264397	7	6.27758389236234	6.18188258041514	7	6.86990437331547	5.41177653976439	3.96946886492937	6.18000614530309	7	6.32893872201781	7	7	1	7	7	7	7	7	7	3	7	6	7	7	7	7	7	1	7	1	7	7	7	103.25	0	3
21	5.2178757352376	5.61968995930389	1.25440609985886	5.0990353514419	7	6.46099553210895	6.07105370196047	6.46184616972192	5.9495391291309	6.7970125715373	7	7	6.11804839159403	5.03907820661977	5.58930986295315	7	5.34165293871035	5.54982881756507	4.35866261106376	4.95914456937773	7	6.88002043690738	6.05056969889752	7	2	1	7	1	7	5	7	7	2	2	7	7	7	1	7	7	1	7	7	2	7	4	93	0	3
22	4.39478364176832	6.70247776386556	2.54672708403757	4.04394007419742	6.46925761821182	6.68228109406732	7	6.54422448389282	6.9522963298558	7	4.87533229077486	6.68108895443401	5.5209774361474	6.71208160537425	7	4.45910741647748	5.68222026457086	4.15784428948249	4.97762771304524	6.45027731300146	6.04614372781867	6.41310798311937	6.58172118599625	7	1	1	7	2	7	2	7	7	2	7	7	7	7	5	6	7	7	7	1	7	1	7	87.75	0	3
23	6.37562602769372	4.99917636589809	2.86998054669083	1.97870020347212	3.86630517683052	5.38980827633667	7	6.58720876916395	6.30985483770437	4.72983811324905	5.2958484247912	7	6.57383461509521	5.66674814940941	4.10459538153991	7	6.75832334107703	5.91553520321601	4.98945140673833	3.246384291323	6.54551770213665	7	7	2	7	1	7	7	7	2	5	7	7	7	7	7	7	7	7	7	7	7	7	7	7	7	84.5	0	3
24	6.09303197170265	3.73483906805652	3.167621743783	5.9660129309992	7	6.51300033713566	7	4.49109254281684	4.61088173366386	6.31238457195474	6.67735598043442	6.91932576758459	5.51558732691631	6.93817941422429	7	4.58356185265537	6.00358413067606	6.02280668251987	6.98115317785076	4.13378961453727	6.84056634583299	6.79282277300796	6.9094744376514	7	7	1	7	7	7	3	7	7	2	7	7	7	7	4	7	7	7	7	7	7	7	7	86.25	0	3
25	6.08941143406732	4.73188488618073	5.22291054145694	7	6.5967439923969	5.11095081004928	6.73899963815556	6.54831930735388	5.65718422554592	4.38115443819757	7	5.7487604008422	5.86597558192581	5.73154917772706	6.83332272044982	3.18762616373754	6.26639187339714	7	5.74701283575764	5.57412607892106	7	6.407605843523	6.65574174076904	7	7	2	7	7	7	7	7	7	7	7	7	7	7	7	7	7	7	5	7	7	7	7	80	0	3
26	1.52134472271576	4.70718125013161	6.02496035319605	1.58596056215727	3.08042128763262	6.86071046305258	6.51998101398843	5.97755389923781	7	7	5.4798178614994	6.92559087912729	7	7	5.16164486726736	3.67759481864973	5.7593890975364	5.30918448763568	6.41847723403481	7	5.35238850101389	6.90117112295907	5.77641716927806	7	7	1	7	5	7	7	7	7	7	7	3	7	7	7	7	7	2	7	1	7	7	7	94.75	0	3
27	4.36107810576214	4.44826867609019	1.88482300462606	3.3175177120046	7	7	6.31497515027869	7	6.2693545870097	7	6.84471900107002	5.66376098378331	5.90849245758341	6.981711033996	5.9631177167632	4.13466687980401	6.417988754046	7	3.98157418647003	6.43390288496964	4.7947711784315	6.56027425026543	5.89497078125393	7	6	1	7	1	7	2	7	7	1	7	4	7	7	7	7	7	7	7	7	2	7	7	97.5	0	3
28	4.86802987134161	5.96143344088841	3.31565745234312	3.70237724698263	6.58317701139343	5.43348582525484	5.9272710867789	7	5.89355207468799	5.46304272531331	5.99689130612523	6.28257320873262	6.14070154918255	6.79233136264762	2.60385263456842	6.95911315504413	6.60011388401659	6.26328894595441	4.17438755422386	6.88057341461377	7	5.7818309057272	6.43267222711895	7	1	2	7	3	7	3	7	7	4	7	7	7	7	7	7	7	6	7	7	2	7	7	80.25	0	3
29	3.174030931299	4.13361121068938	1.59942152119645	5.41440059532657	7	7	6.06081591487517	6.62856353273259	6.02844686920188	6.40632677434861	5.13703921318035	7	6.51461372568012	7	6.04108754732421	4.57510624694729	6.57404430737243	5.49543824905276	4.36023417285858	6.90890865921388	5.53806419434847	3.92869816344502	5.84579759294918	7	3	1	7	1	7	4	7	4	2	7	7	7	7	1	7	7	7	7	7	3	7	7	95	0	3
30	2.57090366992848	4.74680865829471	1.90966494144532	3.1645862525337	6.58586103022934	7	6.09688669189965	7	7	6.14384282085904	4.72702076436623	6.50059064841148	7	5.84909415889524	7	4.68374526685628	5.11201932931161	4.94315083815712	3.58683023774486	5.37535169793246	6.01377251839218	7	6.59132737283173	7	1	1	7	2	7	4	7	7	7	2	7	7	7	7	7	7	4	7	1	1	7	7	98.75	0	3
31	3.21941134688478	4.52621990159053	3.08976406067543	3.96240333898118	4.97446179740078	6.85462661580095	5.89329554637549	7	6.40286653014617	5.35869683167302	4.48752374580745	6.59689204612833	7	6.81846723581312	5.52030216552984	3.88384885069794	6.3849241812442	7	7	4.70442987525542	5.89113456398351	6.3581430859999	6.26881842267902	7	1	1	7	1	7	4	7	7	1	7	7	7	7	7	7	7	7	7	7	7	7	7	88.5	0	3
32	5.91291957551279	3.5122260309159	5.08109093871647	5.07593649735188	5.19777527908986	7	6.86601814382826	5.64607558425653	4.88786933631205	5.05061336617852	5.57168405267003	6.70956944311938	5.72787488686825	6.8039326270424	3.87409182025931	3.7301412971437	6.26053528638307	7	7	5.99402618065498	5.64321720364267	6.18805193006782	5.40049563460061	6	7	2	7	7	7	4	3	7	2	7	3	7	7	7	7	7	1	7	7	7	7	7	85.25	0	3
33	3.46337620006967	4.09079215230285	1	5.78822643262387	6.52135461112519	6.86922296703193	5.80251573162693	6.90842607338671	5.04768609581223	6.45957177565686	4.43009201208014	7	6.07485561868702	6.09559086676561	5.54997041753288	6.11395227793345	7	7	5.93636509878879	6.32011671133293	6.46641150159937	3.08670406393992	6.01014422580293	7	2	1	7	1	7	3	3	4	2	7	7	7	7	7	7	7	7	7	7	3	7	7	90	0	3
34	6.87209041198855	6.31952730938429	2.4339660435767	3.44335060966189	4.66404421954096	2.54426442696621	5.46159337743592	6.05747261589204	3.2943374960069	5.92703793412317	3.75647881550622	7	6.15463874095907	6.7039142969935	5.87064377175586	7	5.66202793006168	7	6.82457779224448	6.94026752502251	5.40944300316709	4.92096187475121	7	7	1	1	7	7	7	7	7	7	2	2	7	7	7	7	7	7	7	7	7	7	7	7	76.75	0	3
35	4.63480077031155	5.40787612826119	4.39153922085753	5.33263010684627	4.72242043914169	7	6.25591449413567	4.57499232694505	7	6.11103484582286	6.05208605884053	6.34989081377452	7	6.29306278029484	6.1063506499347	7	5.37713964092735	6.36340190106002	6.45401536031686	5.42331404519164	5.58719743021001	6.82175298192657	5.58889366897334	7	7	2	7	7	7	3	7	7	1	7	4	7	7	7	7	7	7	7	7	7	7	7	102.5	0	3
36	1.57225477557443	5.35494173096351	5.47691165108408	3.41128563044402	3.49221593446136	5.58776020420366	6.88442108068864	6.16868338505832	7	6.81944556809569	4.82338792737524	5.66008416736928	6.36576721014555	7	5.09350707139806	3.94077594977109	5.8016264421014	5.95868752948254	6.59450142823252	6.97604878067312	4.77116305633354	5.34159270788785	6.93978866791011	7	7	1	7	3	7	7	7	7	7	2	3	7	7	7	7	7	2	7	2	7	7	7	90.25	0	3
37	7	6.81509533362643	5.39463483116388	6.64805275174551	3.5916030847496	7	6.80498663964879	6.02523933800342	6.0127787715364	6.19200507045677	3.72411275722265	6.08026262603523	3.92735303117544	6.20543994784842	5.74414196123921	6.66593352793933	4.97543522969864	5.68394847596661	5.31562099117223	3.88645377081478	6.21383960108349	5.77217769913479	6.47852577770145	7	1	1	7	7	7	7	7	7	1	2	7	7	7	7	7	7	7	7	7	7	3	7	85	0	3
38	6.73583903668326	4.50431100888069	3.02630181791952	3.35467273653417	6.36727243149607	5.27808855379711	5.01345026435629	7	6.13654344185884	5.20984242073699	6.4691350816724	6.82103453579085	4.44834844209876	6.26944934728648	6.90003127755568	5.97080316204165	6.16175614203166	3.51226252854619	5.28800141485521	6.46399097299329	7	6.93113092769979	5.68727254263556	7	7	2	7	7	7	3	7	7	2	7	6	7	7	2	7	7	7	7	7	2	7	7	84.75	0	3
39	5.64863976826705	3.90945619340123	5.23579618655738	7	6.25018860532323	6.11330853783931	5.9700504894608	3.25413843367672	6.97310895933542	4.88077073024856	6.54411691112498	6.92340723146934	6.19822300554207	6.1517973844277	6.83431354780957	5.00917187787004	7	6.14665525592167	5.19525044631371	5.20306048415482	6.88643516782108	5.79457397484809	6.1278792629137	7	7	2	7	7	7	7	7	4	7	7	7	7	7	4	7	7	7	5	7	7	7	7	88.5	0	3
40	6.98503852336292	2.32956104063571	5.8241337615487	4.58231405218446	4.23836863323017	6.52929401971267	6.96753147508548	5.4571199676461	5.19194428683765	5.14245185322032	6.70162425119785	6.26962444335454	4.30403790099243	6.6034864348588	3.95370546197945	4.30018845125733	5.95001404182351	6.25869189993895	6.96328007629117	3.66740503375308	7	6.5126873573928	6.4968669344487	7	7	2	7	7	7	3	7	7	1	7	3	7	7	7	7	7	1	7	7	7	7	7	81.25	0	3
41	4.40234562589975	6.79045136890094	1.66859672803142	3.36729436802082	7	5.95430372461485	5.96151326944327	5.27120167261069	4.87849226551863	7	6.69146338427429	5.55023890389542	6.21853023447015	7	4.84458843353399	3.95413257642695	5.14916315465157	2.87107081323622	6.35614911448016	6.89391886894454	6.92229538448322	5.06456565385135	7	7	7	1	7	7	7	4	2	7	2	7	7	7	7	7	7	7	7	7	7	2	7	7	80	0	3
42	6.10104527004919	5.0572367154263	3.08907122533735	6.19388367064286	5.83593614664818	4.87656895171342	6.03966151637884	5.99215260499053	6.17501402863144	7	6.54916460760411	5.62198962953215	7	5.75621590375687	7	5.62172479082876	4.59959986164624	1.97793783709199	5.98944792886448	7	6.04695354963567	6.86452203856699	5.90233972998002	7	3	1	7	1	7	3	7	7	1	7	7	4	7	7	7	7	2	7	1	7	7	7	98.75	0	3
43	5.255633893002	7	2.03961925847832	2.98883625601973	5.18297544021487	5.50745140182978	6.5986191971359	5.53942751171644	6.77025699985402	7	5.94651289925144	5.01855392755837	5.84803504703186	5.3174401789634	6.34562311519477	4.30075492042064	7	6.7700042291515	6.95416577449159	6.81024449346714	5.73878433993745	6.94130060582807	6.14988078834135	7	1	1	7	7	7	5	1	7	3	7	7	7	7	3	7	7	1	7	7	7	7	7	105.5	0	3
44	3.83302902089385	5.79924362247062	1	3.0399994258363	6.54297392242758	7	6.96780123897952	6.27920154527681	5.59828958141059	6.55692113936735	7	4.88136457987055	5.05272740937311	4.27410717673796	5.24388990728636	6.96044612433641	7	3.94503994734572	5.74145691063185	5.37867018076945	4.55736865176792	5.56450314755057	6.79057559511188	7	3	1	7	1	7	7	2	7	1	2	7	7	7	7	7	7	7	7	7	7	7	7	81.25	0	3
45	6.90276009270587	5.12559199785934	4.31921247394652	3.28890316585157	6.10280071865742	7	3.28392787310528	5.74313218736377	7	6.05204142451012	5.37795071784227	6.24125384736282	5.42435482696274	4.63087231226691	4.61424831364481	6.74137870841132	6.19938656938691	5.6253048331942	7	6.48945941923268	6.18442318701162	5.50581189389615	6.40602971409172	7	7	1	7	7	7	6	7	7	1	1	7	7	7	7	7	7	7	6	1	7	7	7	81	0	3
46	6.60408708629508	6.16126131299804	5.22362514910833	6.03424146991066	3.01839130980174	7	6.73211653277546	6.14272570141503	5.3701683110646	6.35638722575995	5.81027740184859	5.67597689856237	5.01899390845435	5.94847264313632	6.1666981400882	4.39739945548771	5.36341944310621	7	6.43544903008353	5.07503676181835	5.86195916051629	4.94301788062572	6.93008480519057	7	1	1	7	7	7	6	7	7	1	2	7	7	7	7	7	7	7	7	7	7	3	7	85.75	0	3
47	5.16062769917055	6.18416757217702	1.84886744484529	3.64543387666447	5.99767367688859	5.78323119271752	6.43834098795642	6.79378605296706	5.75257587687538	5.29828361539673	6.77054303846436	6.06406997764936	4.46078828011334	6.14479833980283	6.59324744869471	4.58411342347071	6.28875848808577	7	6.58403306729652	7	4.53840802456569	5.55796452578137	6.3126351126046	1	7	1	7	7	7	5	2	7	3	7	3	7	7	7	7	7	1	7	7	7	7	7	82.5	0	3
48	4.09421201896201	4.92348168243977	3.03741783267588	3.75397915285242	7	6.35758330355918	6.21105633701761	5.65522337177415	7	6.7209422494505	4.62600985794398	4.74734426216757	6.54857332363017	7	4.4868486836887	6.05875734350418	6.91806887645722	7	4.07952882022682	6.78142886132114	4.58007107344762	6.51558497976633	5.03082552395012	7	7	1	7	2	7	3	7	7	2	7	7	7	7	7	7	7	7	7	1	2	7	7	82.25	0	3
49	6.02004388734739	3.48113320031227	3.71574073134777	7	7	5.68603593615821	6.23772148908559	2.84305738448685	5.09200610240435	4.44647002003638	6.23833229098299	5.39290721068422	5.85249261415039	6.46432240164183	6.68255680493279	5.22945067750885	6.87370150802748	6.24521713944924	7	5.51249342303508	6.84302892765249	5.89047899296585	6.36231728992774	7	7	2	7	7	7	7	7	6	2	3	7	7	7	4	7	7	7	3	7	2	7	7	88	0	3
50	5.53432718478845	5.62557185756025	3.37156781479026	3.99537042306848	6.09178076611657	7	6.64363181152173	4.47591936537823	6.50288314346715	5.35723736522773	5.92553903089857	4.75366908659124	6.2266287527993	7	4.30406362044941	5.45012744233073	5.87405039079747	5.38874761184548	4.21353664128842	6.48821415286592	5.82416747129419	6.58020238446795	5.83893949597527	7	2	2	7	1	7	7	2	7	7	1	4	7	7	2	7	7	1	7	7	7	7	7	83.75	0	3
51	6.12619576352509	3.6623236776095	2.23529743880281	3.58428339418871	7	6.05504547787855	6.24564216252527	4.70446278641325	6.70328750365179	6.04462766291975	7	5.85270689461541	6.03857990263724	7	4.54740700134625	5.42113974329763	5.74874635211438	6.71498801871676	5.8177202700557	4.77506849172325	2.58881255635451	6.35556036091845	5.80229946173678	7	1	2	7	1	7	4	7	7	2	7	7	7	7	3	7	7	7	7	7	7	7	7	87.5	0	3
52	4.93086741030298	6.53223832204716	3.52696035130024	4.10972572664416	5.6691101558362	6.47722282386212	6.37291150520772	6.34670163264679	5.47342749494222	5.44917307468472	6.34713087609268	6.41786445814526	6.09922976858646	5.71261257811625	4.06541492598151	7	5.32820346346137	6.74470718978238	4.51906429380475	5.3842502491104	7	5.83993655786672	6.60738730432139	7	1	2	7	3	7	7	2	7	4	7	7	7	7	1	7	7	1	7	7	7	7	7	91.25	0	3
53	5.19789320619686	5.74484462801768	2.81242187542186	2.52946050162273	6.22822355490688	5.12913627697403	5.980555597513	7	7	4.55994545068582	6.91324036302148	3.74004808055334	7	5.67392169496592	2.49514296674734	5.81480203789415	5.19810905548695	6.25362157462851	6.78400871629107	5.98101244412545	4.75720547020965	6.31364691689351	6.97021133417357	1	7	1	7	7	7	7	3	7	1	7	2	7	7	5	7	7	7	7	7	7	7	7	78	0	3
54	2.89975573289067	4.7881786281713	2.65511906676813	3.85657730397773	6.59716967250249	6.19638728581713	5.93094307728456	6.80721355684811	7	6.88840086530579	4.98703743903456	6.15975570120786	6.73835122699931	5.47091519032814	7	4.7085825873412	6.4547543817437	4.44419912450216	3.31958408368385	5.84720784743447	6.45044002464197	7	5.25340194323036	7	1	1	7	1	7	3	7	7	1	2	7	7	7	7	7	7	4	7	1	1	5	7	84.75	0	3
55	5.08082593190823	4.32859085032709	2.28737833374184	1.24585009451783	6.92943053558009	7	5.66754324120735	5.03971859202091	7	6.12085800411008	4.21855433604323	4.13147229352077	3.39271028582831	5.00758510130415	7	6.36541547333947	6.08525161348813	2.094660772162	5.95216602642744	4.7044528491315	6.49483789941683	7	6.42372711462864	7	1	1	7	1	7	7	7	7	7	7	3	7	7	7	7	7	1	7	7	2	7	7	94.5	0	3
56	5.35606682333132	7	1.72064959355935	4.26355829859158	7	7	6.75799414345482	5.93737213241818	5.50345314879968	5.35023862432778	6.87832924508882	6.92888965568597	6.74498343097138	5.74644344171114	4.31031839411271	5.73624397074134	7	6.0891837323263	3.23631823902558	5.52887378601599	3.94524188472627	6.46006789122933	5.90527564982272	7	5	1	7	2	7	5	2	7	1	1	7	7	7	7	7	7	3	7	1	7	7	7	83.25	0	3
57	4.46310646995741	6.15754998675795	4.59316847850081	4.44343699965101	6.95467685730499	6.53222507780773	6.18490210584625	5.86592905788858	5.14725166966317	5.3543317017291	5.54624649847063	6.00425101575161	5.63326666335245	5.35152045388704	5.14489671433894	7	6.2895813972616	6.20690501676834	6.96043778778141	6.18162124586421	6.12173977423934	5.04517016163456	7	7	1	2	7	7	7	2	2	7	6	7	7	7	7	2	7	7	7	7	7	7	7	7	73	0	3
58	4.7872631872734	4.23681070620156	3.6626027310186	5.48932812040497	7	4.01468159538957	7	5.77072093514929	1	6.47070161092278	6.55066450515798	6.64475411792029	6.14676230101625	6.38561119201874	6.64427006277746	6.03646354183041	6.28149411300528	5.55641449011528	5.64478774147289	7	6.46675868122431	3.77466368223213	4.45840103617006	7	2	1	7	1	7	4	7	2	1	2	7	7	7	7	7	7	5	7	1	3	7	7	87.75	0	3
59	5.02514546403119	5.81280625400483	4.21560932320752	4.18900576562939	6.57252610442871	6.58343971967203	6.36534851763263	7	7	3.9750427698145	6.67432468673016	4.34233687384946	6.37399120073644	7	6.03019538290546	7	6.59538701739084	5.62071495770025	5.07295778453584	1.46496319447551	6.80869739967687	5.01354263817172	4.76873892637342	7	2	1	7	1	7	2	2	4	1	7	7	7	7	5	7	7	7	7	7	2	7	7	79.5	0	3
60	4.56808879248984	7	1.90674939989212	4.13040760706688	5.97923508360231	6.10721606876878	5.22233916437343	6.79303527078433	3.81111144888071	7	4.74197842047915	5.87331498577806	6.09148320380072	5.70040649797608	5.30037363492961	6.89482961059941	5.68038151780522	4.65218112747174	6.48722389829884	6.84308276987811	5.24119731268713	4.75894908712159	7	7	7	1	7	7	7	5	2	7	1	2	7	7	7	7	7	7	7	7	7	2	3	7	85.25	0	3
61	5.94910973681033	5.36465105413052	3.78009126170177	2.92831870991201	6.03406743509163	4.56299908581547	5.45897312546306	5.42899292752094	2.97699799178403	6.24920429858863	3.69306536294307	5.39690842644589	7	7	5.90694352608348	5.53200246753598	6.95445052529882	6.50440068449427	3.31369022615209	7	6.91709977815379	3.89837186956223	7	5	7	1	7	7	7	7	7	7	7	7	4	7	7	7	7	7	7	7	1	2	7	7	73	0	3
62	4.71422712463289	5.85154880858512	2.38096409361525	4.86260626338377	7	4.19989521813356	3.65416380008963	6.37017358325756	6.44924362955037	6.46633531045694	4.18399037796422	6.30471215142295	7	7	5.03894132108736	7	6.51693056546293	3.0904750236993	5.93416380331395	5.57049751941245	5.56341121176126	6.52754425588259	6.34164034208226	7	3	1	7	7	7	7	6	7	1	7	7	7	7	7	7	7	1	7	7	7	7	7	91.75	0	3
63	5.45107494562728	6.81391518253553	1.77318833085364	5.09189081176883	6.72288656591678	6.55950483262022	6.11648430598561	4.74267596294462	7	6.74069839339772	4.70110264409227	4.86940591754397	6.72606988239252	5.98885851544877	7	4.42503199663144	4.97682036824422	6.75170564796803	5.37465267509969	6.78919784287668	6.09201397227812	6.2339722058349	4.47750801309383	7	2	1	7	7	7	7	7	5	1	7	7	7	7	7	7	7	7	7	7	7	7	3	88.5	0	3
64	6.05356145930411	3.87435118224119	4.71886867873842	5.08781880417979	5.93732407458159	4.80473417326515	6.23822669361228	5.11628737181867	6.36959074809364	7	6.25189630643006	4.95571660062287	7	2.86319912248303	5.45001239747934	5.67224890881004	7	7	3.94318394156611	6.29511922649903	1	6.94728514082136	7	7	7	1	7	7	7	7	7	7	2	7	7	7	7	7	7	7	2	7	7	7	7	7	87.25	0	3
65	5.94078915554744	5.10986194892091	2.43978620082313	2.52496876407479	5.68849733856974	5.31389163177548	5.89529368393567	3.51233610525544	6.11193546089084	2.86376375184587	6.24776904744981	6.99051637316514	4.92754348524287	6.88024148380399	5.38166905362113	6.64407743915341	3.59388986899716	5.00807389405037	5.37008810744566	4.95975376936331	6.67463422958829	7	6.635390070112	7	1	1	7	7	7	7	3	7	1	5	7	7	7	7	7	7	7	7	7	7	7	7	97	0	3
66	6.70208448689412	4.00528220245155	2.47735951537883	2.68307007754387	3.85573686634854	4.78114460962096	5.73551847365709	7	7	5.18280504257853	4.37306648108133	3.29756542734762	6.80599626631024	7	3.39976564628627	6.34191893079606	6.59650354402108	4.20786543268486	6.06857419718981	7	5.00675458369688	6.80506510995593	6.32662030169921	2	7	1	7	7	7	2	7	7	7	7	7	7	7	3	7	7	7	7	7	7	7	7	88.75	0	3
67	4.66351406189346	7	1	3.09452317491016	6.85359968251066	6.89735352293081	6.23784951670926	4.91533935554725	5.92890620919138	5.96445629038741	6.10298715682963	6.73500298662518	5.63267602714571	4.75058165023303	7	5.67702540250322	4.64928137800869	4.46421523369009	2.73378362681943	7	6.95970250172374	5.42716808833106	6.10194640229309	7	7	1	7	7	7	7	7	7	7	7	3	7	7	1	7	7	7	7	2	7	7	7	70.5	0	3
68	6.53494589897372	4.68701147650525	6.44166673901485	4.63712848773192	3.52676959532654	5.50359451064001	3.92545634669	7	7	3.71729204340474	5.7743232916627	7	7	6.70264337516946	5.7532905526239	3.56092510052808	5.18971245772128	6.87266733476174	6.04168071900119	5.78047790648654	5.75561125618979	6.02313530621918	5.99821017910913	7	1	1	7	7	7	7	7	7	1	6	7	7	7	6	7	7	1	7	7	7	7	7	83.25	0	3
69	6.4365167325003	2.90607379533983	1.43141186290863	1	2.73849354420473	6.26333875909349	6.24404097323326	6.72374466625356	5.92337330647713	6.4859901977354	5.83474227259738	5.4035415070263	5.13529981320418	5.97757203345452	4.70678221873689	3.99110100168792	6.03921023432506	5.20021891853952	6.71650462474764	5.44329723560909	4.49621445775023	6.80344359894611	6.11399539832385	1	7	1	7	7	7	3	7	2	2	7	7	7	7	7	7	7	1	7	7	7	7	7	93	0	3
70	6.76087617546919	6.17653027944607	3.54876955270527	3.55251681598678	6.21241892704117	5.27092543046703	6.77473967517032	5.21014203126859	6.37889741656619	5.80928180704767	6.9355961723744	5.3164243691403	5.89784094650224	6.33922466809751	5.44440144051791	4.85118173451994	5.0318239565819	5.96172378052255	4.70699305374914	6.62487625817759	7	5.45848837101369	5.3382884665029	7	7	1	7	7	7	3	7	7	3	2	7	7	7	7	7	7	2	7	7	7	7	7	56.75	0	3
71	5.87586819854094	3.80901935731956	3.54312518078812	5.20063531398382	7	6.3401392772089	6.10647144785131	4.70331409450735	5.7051800875513	5.34033200395468	5.76198699157074	4.92359663037902	4.55987753771906	6.61872080885911	5.93510379474887	5.15651820533132	6.63206364938715	6.47230352855082	3.900848404665	3.40290229229705	6.02200035041204	6.38727738275969	5.56341573032559	7	7	2	7	7	7	5	5	7	2	2	7	3	7	1	7	7	6	7	1	2	7	7	91.5	0	3
72	5.91541394177005	4.52005568903593	4.8246039079265	5.43988610104935	5.03219392212362	7	7	4.54147166325259	6.10443327505509	6.21472635958654	5.51756979720922	5.76683741186994	6.89257364495703	6.45663619921408	5.46942772928306	5.73209818511967	6.515647590736	3.65774159737428	4.96648024531937	5.18560881475172	3.69899371711437	3.885629574583	5.55878943458936	7	7	2	7	7	7	2	3	7	5	7	3	7	7	7	7	7	7	7	7	7	7	7	92.25	0	3
73	7	4.86948435763914	2.20600266745491	3.42626075027783	5.2540636995118	4.42064546773416	5.03450257480822	6.39400096780892	6.85956469473591	5.54883106937784	5.32313720190059	5.53518898337651	6.27780324801731	7	4.7388994696268	6.85199843063061	6.51168538715511	4.71807322470468	4.45508888817044	2.77704754507928	6.51322026589991	5.7845067340685	7	2	7	1	7	7	7	2	7	7	7	7	7	7	7	4	7	7	2	7	7	7	7	7	86	0	3
74	4.51739559825292	6.16286223975246	3.46700744242811	3.97117298512745	6.55103562576635	1.81405934670845	7	1	1	4.83104711680884	5.1325021986798	6.76461730573766	5.85138725608869	6.72083844231742	1.78764179793998	4.17557794585868	7	4.71108466018661	7	6.21187402309316	6.81930225106861	7	6.31092416178193	7	1	1	7	7	7	7	7	7	1	7	7	7	7	7	7	7	3	7	7	1	7	7	68.75	0	3
75	6.76535857793021	4.73823673249633	2.47291000817732	2.97510371217576	4.8517172663039	4.44430116561668	4.72688597799474	6.09811559549305	6.60753823438701	4.13558033419324	4.32051080920016	5.80552468839251	6.959987498735	5.74883597722181	3.86359972376447	6.81947589952877	6.79118389710786	4.43109835469386	5.55312299506896	2.78916045922993	7	7	6.23601030401571	2	7	1	7	7	7	2	7	7	7	7	7	7	7	2	7	7	7	7	7	7	7	7	93.5	0	3
76	5.66172835237069	4.76664595836758	2.27333781762718	3.98409232035719	5.2815515234276	5.86810305536807	4.59704441653554	5.57357043846726	6.83719204068833	5.32018149523562	4.98619580391458	7	7	5.60218148587685	5.82362393037601	4.64275962099283	7	5.15952815693905	5.31114245168047	1.34558750165144	2.95755210828905	7	6.76964701449466	7	1	1	7	7	7	3	7	7	1	7	4	7	7	7	7	7	1	7	7	2	7	7	90.25	0	3
77	3.74780856896563	3.19605631737261	1	5.33176187374562	6.18734467565103	4.9500325502893	5.41733184065795	3.83203276125807	6.83742793581375	7	4.64575856671293	3.9559811949981	5.99619968131783	6.35995433068048	7	5.95714529376552	5.49033057822955	6.4436750643564	4.25197217351503	5.56724835478507	6.70293835001804	5.2277237943093	7	7	7	1	7	1	7	7	7	7	3	3	7	7	7	7	7	7	7	7	7	7	7	7	69	0	3
78	4.36609307461903	5.59092372498209	2.50987813650355	2.83298723143379	6.53829843259122	7	5.83820252961305	4.78318709296259	5.95253645821333	7	5.44927070188989	6.21341878097039	6.01652120584329	6.49544240550831	5.13234682729802	6.00438260162209	4.65424270505293	6.33711078115516	4.56447130447837	6.19867878214706	4.99144616638966	6.86023912617894	4.82949217366127	7	7	1	7	2	7	2	7	7	1	5	4	7	7	7	7	7	1	7	1	2	7	7	66.75	0	3
79	6.26145051132777	6.89400833843304	3.45893087812561	3.44109922611189	5.91003416031417	2.92470761698943	6.91774448247186	5.09293941664496	2.46072475057598	4.62639715584424	5.84203248995174	5.7000416738241	5.26050132211691	5.36380995819629	5.97179259950786	6.27671619375853	6.84993847310599	5.87380760285314	5.24107060143429	5.20592508023888	2.70737901918852	6.76448780586742	6.44626197473106	7	7	1	7	7	7	3	4	4	1	7	7	7	7	7	7	7	3	7	7	7	7	7	88.5	0	3
80	5.46402197184782	5.67015359796003	3.6256639677516	5.37154167176825	4.96873296092585	7	6.74915732844726	4.74358739718907	7	5.67847308100932	5.37070718050625	5.55974873360955	6.86504625233362	6.61743187251564	4.82616834197338	7	6.12991290784412	3.76792011346385	3.86334346136653	4.58389891455819	6.84268790978372	3.16581832848538	5.51613321493063	7	7	2	7	7	7	2	7	7	7	7	4	7	7	7	7	7	7	7	7	7	7	7	84.25	0	3
81	5.37580356068551	4.21467353475609	2.66743396916613	2.89812748152575	6.77351589180896	7	6.26709165671026	5.7829745098245	5.58058773972566	6.85459572742186	5.98572673450504	4.39843814463085	6.28896525162565	6.49436031561546	4.35935546455963	3.90122210404376	4.65847971110057	6.58911481395614	4.02875369830278	7	5.95111530157846	7	4.74685877262409	7	5	1	7	1	7	2	7	7	1	7	7	7	7	7	7	7	1	7	7	3	7	7	80	0	3
82	3.93856549984501	5.61252268644595	4.52054360308242	3.14608783552141	6.38369858621914	1.2735143744959	6.96049673654292	5.80402894299022	6.5328077968183	4.95977648425821	1.59923152585012	6.31567355589718	5.59920945256637	5.70426545798021	5.6297080905709	6.76656800916885	6.92131342910943	2.30311036542658	2.38496184681784	6.61486790649255	6.57021481038219	7	5.89621452717059	7	1	1	7	7	7	7	7	7	1	7	7	6	7	7	7	7	7	7	7	7	7	7	82.75	0	3
83	6.60048040100909	6.18679550906828	3.80565283443301	4.63367182666249	4.22906573868402	7	5.65155682394462	6.22406059933897	6.2538720996146	6.22723060927907	4.5623369813307	6.22478593311312	4.70085359710842	4.12853501178941	4.48351602329587	4.36158883398122	5.20083138180519	3.38154827460003	6.34879031783488	5.10002858742808	3.73738274214105	6.85536157579253	5.62671775846733	7	7	1	7	7	7	7	7	4	7	7	7	4	7	7	7	7	3	7	1	2	7	4	71.5	0	3
84	5.54029755445735	5.64840074760209	3.53719054201632	4.04790828681981	6.27784273127075	6.92741241826763	5.88931529532357	4.83695106372389	6.6961806953624	6.51488229499097	4.45477637105091	3.36155677357478	7	7	5.70624053098814	5.07127944073854	7	6.40933907613769	4.52337697291589	1.49480875697052	5.13896320780983	5.23937083007935	5.67857804044077	7	3	1	7	1	7	4	7	4	2	7	7	7	7	7	7	7	2	7	7	2	7	7	85.25	0	3
85	6.21818755018656	3.56334043072383	2.75575233507939	2.39379339175756	6.12522966031942	4.89004931751561	5.36198427939076	4.81240277313124	5.8657131491808	7	6.40867374328357	6.98993765825673	3.86294201978477	7	4.65063420295251	5.1993628943812	6.50046526309452	7	4.11520118510178	4.30688067837095	4.2463848879712	6.69683140608373	4.5654604867381	7	1	2	7	7	7	3	7	7	5	7	7	7	7	7	7	7	7	7	7	7	7	7	66	0	3
86	4.51766094996989	6.67867823299609	2.4444552498598	5.0896429620522	5.77482724115634	7	6.31674508476701	1.47055400280612	7	6.0283493895853	7	6.2481633515659	4.7557895261756	6.73691348346645	5.2699191081561	4.8560638178757	4.30821094076729	5.66981437024317	2.46115217100447	4.78925903822409	3.40184129357406	6.31971217589215	6.83559202001225	7	2	1	7	1	7	7	7	7	1	7	7	7	7	7	7	7	1	7	1	2	3	6	91.75	0	3
87	7	1.83508435197073	4.64195700319611	5.59578399390541	6.81849486961535	5.25455920742754	5.45576486668411	6.07281783405482	6.67818843207337	6.9260952766685	6.66067826721446	1.75522226361824	3.84162374329931	6.71381841470448	2.78711006058738	6.8542721122267	6.94708763145693	3.8018085988328	2.50304285471993	6.58862052835131	5.24140673879465	5.08108869825224	6.01663134017472	7	7	1	7	7	5	7	7	7	1	7	7	7	7	2	7	7	7	7	7	7	7	7	72.5	0	3
88	2.66589062638043	5.06131885796127	1.6238254881194	1.63963866892315	6.82210729903076	6.25728299857193	7	3.2673725139637	5.47217775501876	5.20939797493373	4.9687938405171	7	6.04960453705654	4.70343504941132	6.41175107881781	4.60396780323049	6.91479897965407	6.05147267398082	5.2640003338414	4.56967972466582	4.66218389442485	5.3277409760249	4.80971495804889	7	1	1	7	7	5	7	7	7	2	1	4	7	7	7	7	7	7	7	7	7	7	7	67.25	0	3
89	7	5.84590849659434	1.68281537321957	1.89217481088846	5.13773352557646	3.08604797624471	6.76123548630399	5.11285955721415	6.64657179029057	5.01247269407138	6.14419331793375	3.95706758233254	6.70757963317819	6.64598190210758	6.87007705204114	5.11443020428986	4.83521294017191	6.82218506779547	4.25556816171823	2.06925404866046	5.03639666388285	6.2517105457244	3.2034490163654	3	7	1	7	7	7	4	7	7	3	2	4	7	7	7	7	7	3	7	7	7	7	7	76	0	3
90	4.96446993900438	2.62216501905436	4.30777361468845	6.68400278566803	4.08754277471661	5.78025050086753	6.94831898766844	4.74833190861572	5.69518214835662	5.38917425780855	5.77473459259823	3.13966450535829	5.02174728470911	6.85092882638833	6.52917429068987	6.12066626542106	4.72797721005941	5.02656233818976	5.9890050215231	6.43121401520436	3.8130932520991	6.99395813345599	5.31562736032097	7	7	1	7	7	7	3	7	5	1	7	7	7	7	7	7	7	7	7	7	7	1	7	74.75	0	3
91	6.1478025439557	5.00317395049424	4.42070633761405	5.49141548430995	4.39509877481374	4.86601252235556	4.83670456462028	7	6.24676829926635	5.01469428328848	5.32132429825473	7	7	4.47970473745269	6.84992051427962	3.46590918328442	3.2320023261172	5.5206756997562	6.84998192951292	2.95469769481439	3.93205613148259	5.56790236718574	5.4233912882689	7	4	1	7	2	7	5	7	7	1	7	7	7	7	7	7	7	7	7	7	7	7	7	64.5	0	3
92	5.32427936636112	5.39620582640672	3.92753323394424	5.12623882872696	4.42435684683611	5.99732921329604	5.78530123997596	3.22683781038193	6.88867655780449	5.00375738827051	3.82744653571399	5.98038445743821	3.80339101702695	7	5.9847852477991	5.21537668161283	5.37781132789597	4.88599114658398	4.45392055769775	1	5.31548953912137	3.66764976748209	7	2	2	1	7	7	7	3	7	7	2	2	7	7	7	7	7	7	7	7	7	2	7	7	83.25	0	3
93	6.81318344712484	4.48450321053869	2.92094488078073	5.65526104220301	5.16718684648744	6.66896457605472	6.7932378922504	4.78159579723091	5.21493000253169	4.93666603356826	3.78616876757812	4.58282112868195	6.03430753087695	6.47661073316559	4.78699846720115	1.6537556862093	5.78168470442677	5.61788723600633	6.14764593604154	2.86569413594166	4.27503754278586	5.67385429941897	4.55756670254314	7	6	1	7	7	7	7	7	7	4	2	7	7	7	7	7	7	2	7	7	7	7	7	63	0	3
94	5.36160636269017	3.74016070386447	6.07716911234765	6.66169584746983	4.96539449413845	3.9522591564506	5.52266864180562	4.34137899946424	6.04680858846389	4.6351380846961	4.97752567190386	4.88071001327151	7	7	6.27194556428846	4.06397529821258	6.12588230787905	5.72422300317334	3.46945892578724	6.54072889035776	1.92022335854392	5.74229626992898	5.42816780433641	7	7	1	7	7	7	7	7	7	1	2	7	3	7	7	7	7	2	7	7	2	4	7	73.75	0	3
95	2.89670919312672	1	2.43896668575255	4.97737428098381	6.66138193293926	3.90906145725468	2.71054092028388	4.41110264280431	5.97375018285517	6.23716567158202	2.24224964738815	7	5.82197176139025	4.58864522537427	6.03687191835226	3.02998205437165	6.56889292125118	1	4.05133601341519	6.8477037337164	5.35492570629821	7	6.7115378394187	7	7	1	7	7	7	6	7	7	1	7	2	7	7	7	7	7	7	5	7	7	7	7	70.5	0	3
96	2.57234524753242	3.44864365575501	1.93596715389682	1.36333212107036	6.05075825975521	5.90065696370323	5.87876417416618	3.82045399501336	5.15054427635882	4.52417015846096	2.84532191621239	3.97727821864551	5.92745824763757	6.49794125174224	7	4.75723751295739	6.09527402903685	2.54508844580504	4.78388509543305	5.24222243567779	5.58902647171483	5.67805957674211	4.47398600895616	7	1	1	7	7	7	7	7	7	5	2	4	5	7	7	7	7	7	7	7	7	7	7	80.25	0	3
97	3.21647631415442	4.41931544137555	2.53856062172289	2.7056167401365	5.38914375348469	7	5.89252647850736	6.60755864634465	5.84053678310171	5.44464003715352	3.65484898640379	4.38600004028956	4.26747653876257	6.40314896514361	4.71565370547432	4.56224768744933	3.76451237392612	3.62885443462065	4.24962135294123	4.19527168759318	5.70318645394866	6.7270785822235	5.60433203283114	7	1	1	7	1	7	3	2	7	1	7	6	7	7	7	7	7	5	7	7	7	7	7	78	0	3
98	5.69059886329469	6.37437288443873	3.94683366459762	3.88378784259849	4.39485952412452	3.40144272492629	5.04570059786558	6.13942077822449	5.83750365033597	5.39992675907095	5.7985095376987	4.21102099329958	5.80231954765376	4.24651489555398	4.10654076795162	3.93733153192832	5.46886751314038	4.41715889682424	4.19339578226037	2.87640520938969	5.34394402365305	6.56080331142793	5.60910926337391	7	7	1	7	7	7	7	7	7	2	7	7	7	7	7	7	7	4	7	7	7	7	7	76.75	0	3
99	6.35987195362026	4.62174043092786	5.14701856984423	4.82903267424517	5.31132012111225	6.64474956743752	5.71905160778813	2.31590017791009	6.17034031453297	4.43474059314901	7	6.06562213965024	3.53268741372423	2.58248954149033	6.14171524642852	5.98830723766727	4.32615455292087	6.39043698177389	4.99690349101575	4.44370889857481	6.17205186616088	4.1267413779531	4.47658492873383	7	1	1	7	7	7	7	7	7	1	1	7	7	7	7	7	7	1	7	7	7	7	7	73.5	0	3
100	6.68545515023792	4.10591217219708	4.07412903637024	3.25107782624275	7	5.93250511840158	6.92504577166621	6.93389830222258	6.19433710184285	7	6.04655022367782	6.99862214852117	7	7	4.66297631647931	5.80746884273698	7	6.53710616959907	6.3997257419845	6.66325053452042	6.49127384886729	6.96023616976924	7	7	7	7	7	7	7	7	7	7	2	7	7	7	7	7	7	7	1	7	2	7	7	7	109	1	3
101	5.99813823454938	3.09597350671545	1.63471990459559	4.09177483573969	2.43099551529317	7	7	5.68834825676953	4.34078029623923	5.68482095556981	5.77614543773787	5.87057100442483	6.13933378784791	6.93722185028062	7	6.76962468621053	7	6.43654020211495	7	4.1937755420862	6.89467595883988	3.48391714167826	6.40637186701928	7	7	1	7	2	7	7	4	7	2	7	5	7	7	7	7	7	2	7	7	7	7	7	105.75	1	3
102	5.82868619412938	2.47206443514928	4.79582420080149	1.79753173265494	7	6.28359385025077	3.8428106913845	6.63539840713573	5.75247599473724	5.15729347974646	4.9471502302604	6.96834784425768	7	7	6.79499836797415	4.45953437937149	6.40352725506608	6.91850502254332	4.7346870489214	5.88561953536222	6.85826506525393	5.68654664810862	7	7	7	7	7	7	7	7	7	7	2	7	7	7	7	1	7	7	7	7	7	7	7	7	98.5	1	3
103	5.36096972853348	5.52184574405438	1.67299870679638	4.77811231005153	1	6.16541063928364	7	7	6.80340142511467	4.88836934231923	6.80636947572269	5.51353278592459	6.65871156686075	5.36346802757484	5.35832389113533	6.96394741075901	7	5.16929572335665	6.39428289817409	2.45223458984179	7	6.34529171091378	7	7	7	1	7	1	7	4	3	7	2	7	7	7	7	4	7	7	1	7	7	7	3	7	112.25	1	3
104	2.94397560735769	3.11059575791048	6.45042056116241	3.03438386709133	2.24993385833189	6.75812428446378	6.95618711125453	6.69692932027379	5.49624558680577	6.87665751013561	6.36061244066306	5.71645442165629	6.65874049852324	7	5.4675115081453	6.88327685434167	6.46317961432301	7	5.04141565529334	7	5.77912234358016	6.49866710465683	7	7	7	7	7	7	7	7	7	7	4	7	7	7	7	1	7	7	7	7	1	7	4	7	109	1	3
105	5.72082003641707	4.20906270482748	4.01646870881035	4.3887286540993	7	5.84790541492657	6.42890504447762	5.53847335867292	5.77704931565857	7	5.67889656325928	7	5.26080147842273	7	4.46255446893015	4.7966731662276	6.46746317753156	7	7	3.50444359407037	6.98565483213145	7	6.15802399186077	7	7	1	7	7	7	3	7	7	2	7	7	7	7	7	7	7	1	7	1	7	7	7	104.75	1	3
106	6.12503864834515	2.60413943794082	4.54639958770411	1	7	5.12308384002582	6.18826714774444	6.37455096810716	6.89824957606075	5.5593056971539	5.89979061294593	6.92530667293985	5.59862985371787	6.73519463982221	5.92432265961574	6.28866860178931	7	5.87884655189306	6.81711597707426	7	7	7	5.40709494240657	7	7	7	7	7	7	7	2	7	7	7	7	4	7	2	7	7	2	7	7	7	7	7	103.5	1	3
107	6.50518933320873	1.76379102753987	4.37100956066606	4.75241373015574	2.66550291961102	6.07048868935516	5.80063128053474	6.00487764025495	7	7	5.46806031321539	7	7	6.10534823063443	7	5.06825056118794	7	5.06369762267268	5.30875168047663	4.60138349856028	6.30195627820415	6.88727112351592	7	7	7	1	7	1	7	3	3	7	2	7	7	7	7	3	7	7	1	7	1	7	2	7	117.25	1	3
108	6.19883409535408	3.44572407215242	3.72603639929858	6.46271973684964	2.80396494643507	7	6.09618336831988	5.99398310050839	5.76510865391626	5.84195409967178	6.4628959434333	6.2200143579177	7	6.76077179463786	4.97121161059557	6.03658688926833	5.90875420652662	7	5.27036959409892	4.76825653918586	7	7	6.44073922652295	7	7	1	7	1	7	6	7	7	2	7	7	7	7	7	7	7	7	7	7	7	7	7	106	1	3
109	5.23527984480125	2.03319151771787	1.53464806488486	5.1037856911416	1.69317176006753	6.73159827330917	6.80585720583661	5.51803245286341	5.09715361922332	7	6.74711113191686	6.75623405619803	5.68691553491103	6.67115563981501	6.10833897884693	7	6.07811067696421	5.53968705736504	2.90874742403419	7	7	6.44779036057112	4.67566243910052	7	7	1	7	1	7	7	7	7	2	7	7	7	7	7	7	7	3	7	7	2	7	7	91.75	1	3
110	5.24504422488214	5.7081934228749	3.59624462019982	2.9519782783851	1.56538047776871	6.74542849813768	6.70944875517387	7	6.77569743261021	6.36060484999164	4.96047684261841	6.16082995635524	5.33308285170534	7	7	5.06427081285462	5.33597168481574	7	6.68726206994355	6.52856544482324	6.2668790366028	5.49275054641915	6.70988410975057	7	7	1	7	1	7	4	7	7	1	1	7	7	7	3	7	7	7	6	7	7	7	7	94.5	1	3
111	5.51475555267013	6.49523598042721	4.83314389600229	3.60354310799805	1.70559875919471	4.9262126127443	7	6.91568225352707	5.54915378352354	5.94777592125795	5.63049539206634	6.33215826941127	6.62021145517716	6.7943416524697	5.16511334792679	6.72500070457635	6.86110232614606	2.61697452142508	5.97767221569175	7	6.58542937350921	6.20685301670042	6.59951166127335	7	7	1	7	1	7	7	7	7	1	2	3	7	7	7	7	7	7	5	7	7	7	7	92.25	1	3
112	3.2499851909084	6.03472446054866	5.58220037057725	4.67840012953684	1.78246364024197	6.77740366077388	6.16179582471907	5.11295998422766	6.43911126613571	6.07706937108022	5.41690217775412	6.21619134304694	4.94534210856426	5.99954055731349	5.15377834654702	5.45088485142802	6.93011544333386	5.22186422778683	6.00342712467819	4.51650398707386	7	6.51139614252203	7	7	7	1	7	1	7	6	5	7	2	2	5	3	7	7	7	7	3	7	2	7	7	7	100	1	3
113	3.2055748101874	3.83235999771801	6.16173256613748	3.63990415044799	2.07939419994026	6.54696057948481	7	6.68377146687243	4.35184784558312	6.54389757955942	7	6.12195081258977	6.95183854280135	5.90478607897906	5.80840735704956	3.96949148002173	6.09016551789245	7	5.08986165428955	3.44611772479693	6.19392901578682	6.51803858256712	6.22644196411435	7	7	7	7	7	7	3	7	7	2	7	7	7	7	1	7	7	1	7	1	7	7	7	111.75	1	3
114	7	2.79476666226225	3.96632138889644	6.23820720638268	3.19042516987669	6.70769217997146	6.4920969289869	3.72478969559367	6.0115526462971	6.80978578634064	6.36737871964728	7	7	4.6641740617596	6.4788131659023	6.80615967332855	5.03356979275966	7	3.65083645577604	5.0501651056909	5.44025405875634	7	6.49769488514321	7	7	1	7	1	7	7	7	7	2	7	7	7	7	3	7	7	7	7	7	2	7	7	95.5	1	3
115	6.01510299604493	4.16480786129816	1.60402534224711	5.62841935498308	1	7	6.66288607657529	6.37641668182665	7	7	3.41435017878228	7	7	5.51509451592981	7	4.55287309158215	5.10769169433433	5.60994051686265	2.85389201227622	6.52683832834044	6.15613549660299	6.54891826983956	7	7	7	1	7	1	7	7	2	5	2	7	7	7	7	7	7	7	7	7	7	7	7	7	103.25	1	3
116	6.08938568272429	4.65838464262444	2.56605224774719	3.5098709651487	2.49127276737154	7	7	6.26361268205864	1.82775905285725	5.24433630206896	5.88858198926272	4.97780972222901	5.43039197448254	5.82894056809481	7	7	6.06281825279464	6.21000694556098	7	5.04868456477258	7	5.69505979581703	7	7	7	1	7	1	7	3	2	5	1	7	7	7	7	1	7	7	1	7	7	2	7	7	92	1	3
117	4.63382161168073	2.43674528041084	1.65340780127754	3.82313042750319	1	6.6588776174335	6.4842629298696	6.01707513443541	4.81901595367151	4.67622988437174	6.55360481597352	6.96776103258717	5.99163402420634	6.47303181130398	5.99170596337748	3.82926389909358	6.25980635178778	5.83539852427324	6.66629884965073	5.86922395578936	7	7	7	7	7	1	7	1	7	5	3	7	1	2	7	7	7	7	7	7	7	6	7	7	7	7	94.75	1	3
118	7	4.96620136435668	3.64654305687796	2.05847621045407	1	4.72733315387823	6.27887499073694	5.07853108761112	7	5.47662772443365	6.14956008221682	5.90847186405201	7	6.60675953011909	6.40779448930501	4.45456840127867	6.47115537539769	5.73221039531134	6.84771210657006	7	6.68850487004218	7	6.92908723303381	7	7	7	1	5	7	6	2	7	2	7	7	7	7	7	7	7	7	7	7	7	7	7	99.5	1	3
119	7	1	1.14270060627578	1.13539139626275	5.49996354625469	6.52388687245783	6.53749344158547	5.35564997535659	7	5.29411547083959	4.2502094564899	7	6.35596319478474	7	4.49746658437391	4.85152913531482	6.78870708214073	5.3455536326974	5.71249333163663	2.58460500494893	7	5.89187720337595	6.84800393397155	7	7	1	7	7	7	2	4	7	7	7	6	7	7	7	7	7	7	7	7	7	7	4	76.25	1	3
120	4.49046377250755	5.01677949123415	2.61796906226793	5.96420902414927	2.25238466538638	6.81737159017395	5.70226815894827	7	6.17764842802867	7	5.87987371328288	5.04432640401416	5.73701773051047	5.92019038306701	6.94313870325531	4.25990317741719	5.48713304075808	4.69057652941633	5.15814198668382	6.84009514848258	6.62304968152592	7	7	7	7	1	7	1	7	7	7	7	1	1	7	7	7	7	7	7	7	7	7	7	7	7	93	1	3
121	6.80694902023884	3.73335045065603	1	6.86923426130033	2.94336755886769	5.53311849094616	7	6.64914954594534	6.96835697900898	4.36380847488335	5.38042982464938	6.5429438549138	6.0878995997863	6.47206677000713	7	5.59551830197615	5.75459874655365	6.79768966780034	6.5491300521764	2.87678001463761	6.47922200626504	4.77021642058707	6.8882705847872	7	7	1	7	1	7	7	7	7	1	7	7	7	7	4	7	7	3	7	7	7	7	7	93.75	1	3
122	6.31817983998387	2.57112979053858	1.63001861179596	1.55793464159307	5.1481464817812	5.64350174423112	6.3134257047144	6.37351849873067	6.8843439186649	7	6.30645586313589	6.68289610166382	6.35169261455174	6.56443873120704	6.74797103181806	5.77945049934774	4.79657157179403	5.08457611349852	4.97183698793465	3.16933836019695	4.89002474207279	6.90338563352484	6.17884088764431	7	7	1	7	7	7	3	4	7	1	7	4	7	7	7	7	7	1	7	7	7	7	7	120.5	1	3
123	7	5.57897852359725	4.15361551633998	5.80120129184003	3.30972215725182	6.267159208609	6.42740749696886	5.18853360132151	2.09907601864067	7	7	6.51818470600256	6.17953394613149	7	6.77614505731442	5.47622784942374	6.3009616187323	3.61703815210779	6.66066591329889	5.39427415596012	5.09468073295768	4.79080100898355	7	7	7	1	7	1	7	5	7	7	4	7	7	7	7	3	7	7	1	7	7	7	7	7	89.25	1	3
124	4.81258430210069	4.27474715256049	4.13077072061129	4.26565760059292	3.20131059854609	6.31040508335463	4.87533313403415	6.26061968949374	3.26053343688859	7	4.85671138202079	4.54364076297556	6.75311815292277	6.67470763997978	6.87105559846047	5.66876928075699	5.94938639115002	5.68190113771297	6.85046723019808	7	7	6.20772851562139	7	7	7	1	7	1	7	2	2	3	2	7	7	7	7	2	7	7	2	7	7	7	7	7	85	1	3
125	5.30177743980872	1.58305145396351	4.02271760333748	3.97958919427588	2.46724510096734	6.29433199881509	4.17128286174865	7	5.81433480796283	4.498436134293	6.36957531999315	7	6.13274687882633	6.96804092624984	6.16076970231029	4.00397539172481	5.78235935251455	7	6.60796671702574	3.55499430264415	6.32760012554682	7	7	7	7	7	7	6	7	7	3	7	2	7	7	7	7	3	7	7	7	7	7	2	7	7	97.75	1	3
126	5.29254073370575	3.32541399432843	1.72467278464144	4.72998815428585	1.14730991913659	6.43113983000369	5.46848666004772	6.6599769307965	2.53374087039343	6.79365059763193	7	6.71187741072068	6.36372039227459	6.24250660344613	5.96494796898525	7	4.5814216284387	5.52254277633856	2.98490775658206	5.18197988383251	7	6.12121277391213	6.06690345336479	7	7	1	7	1	7	7	7	7	2	1	7	7	7	7	7	7	2	7	7	2	7	7	94.5	1	3
127	5.41102294385463	5.03508021719778	3.42675711527703	4.54246231019486	3.03605390761513	5.30113711193746	5.47852244267285	6.68217635129075	6.35896741989025	6.70371030738588	6.48975701331533	4.88857762824828	5.06310410011001	6.31659664020597	6.75764738415417	7	5.14976506447132	5.78170959924295	6.73942001619112	5.3945742283623	7	6.37761007706324	6.43704593918565	7	7	1	7	1	7	3	7	5	2	7	7	7	7	7	7	7	2	7	7	7	7	7	93.25	1	3
128	7	3.80564799703625	1	5.1641538717991	1.16012917877969	7	5.99197959944222	5.60125538379119	6.72370811162995	7	5.2091554831465	6.25460827863448	6.61844159333281	5.52718138413048	7	7	5.08740298065216	4.57010123716233	4.24979651925338	7	5.6959205406225	5.62897596666341	7	7	7	1	7	1	7	7	3	4	2	7	7	7	7	7	7	7	7	7	7	7	7	3	103	1	3
129	4.37660956972852	3.4369284025552	5.03455626016624	2.49891605983151	4.52581863467755	6.54143754285994	7	3.63521937592105	5.15576745292132	6.19695761784019	5.28661005156238	6.67585128862585	6.57986256398648	6.16768972199988	6.9208401811898	6.86121211093497	5.57836396109203	6.30345836617742	4.69170046397097	4.14848684687823	5.98825275749829	6.04594136464853	7	7	7	7	7	7	7	3	7	7	7	7	7	7	7	7	7	7	1	7	1	7	7	7	92.75	1	3
130	6.3423444399368	3.15472738251649	4.61301880702216	2.90803047372453	5.8217250747155	3.78764836434164	7	6.53559905828679	7	5.57431760434672	7	7	5.43111756781891	4.02011138494139	6.58255689651708	7	3.11650316450692	7	7	5.50398156394787	4.06091394885856	7	6.58337554933732	7	7	7	7	7	7	7	7	7	1	2	7	7	7	7	7	7	7	7	7	7	7	7	94.5	1	3
131	5.40409705523733	5.71789765372719	5.96432842710091	1.97216490693237	1	6.00358350234358	6.50397372627816	6.18431928575875	7	4.99128889248045	6.20122614180823	5.21467101217911	5.92281269940101	6.49906166690548	3.1462917448534	7	5.66458778537044	3.63185700428316	7	4.02264573272265	5.77161353719685	5.88213162710019	6.95162753549972	7	7	7	1	7	7	3	3	7	7	7	3	7	7	7	7	7	7	6	7	7	7	7	102.25	1	3
132	7	4.77571323386912	4.68549174650416	2.81228904614886	1	5.00981780873887	6.00357664501754	6.65977288076405	5.52139174724238	7	6.51856169637736	5.66754390118649	6.947339467565	6.78351540358249	5.72080525007075	7	6.29570425090414	4.88021088913174	7	5.48161794719362	5.97478946769935	4.62241325375753	6.90875075777744	7	7	7	2	6	7	4	7	7	2	7	2	7	7	7	7	7	7	5	7	7	7	7	104	1	3
133	5.3005747692043	4.40293365312667	5.27235728392367	3.74033000738371	1.25230213159024	6.71789939338074	6.57634579159381	6.3951497781213	2.46999712980062	6.79577080332367	6.24537128932186	5.25436259058295	6.11622734388375	6.97677537398442	5.76758305603697	4.52120146516871	7	5.13563327578637	6.50767408651763	6.84183516252926	3.45076915844107	7	6.84210616218149	7	7	1	7	2	7	3	2	3	2	2	7	7	7	7	7	7	2	7	7	3	7	7	100.75	1	3
134	5.86412696303312	6.80051345934926	4.70818035691167	3.15479045855389	3.14347989811564	5.86221198464417	6.7816821173942	6.696710125076	3.69475053038322	6.51183700722083	5.81046718094573	7	5.95075040487254	6.37943835641554	5.26316562972111	6.70860565555037	6.01472445645401	2.93200671075151	4.59018992867158	5.86763426177375	7	7	5.15962508740371	7	7	1	7	1	7	3	7	7	1	2	4	2	7	1	7	7	7	6	7	7	7	7	87.5	1	3
135	6.84344578371132	1.68061541549424	2.45999050507145	1.84029316682302	7	4.4534054870376	7	5.61671324350155	6.75888532900268	4.5959963124522	6.95209952922742	7	7	5.73439968772962	6.49413140241906	4.02201091068082	7	5.84573190448759	5.42645786628539	4.27811403154806	4.54112258809691	7	6.86103615488174	7	7	1	7	7	7	3	7	7	7	2	7	4	7	7	7	7	1	7	7	7	7	7	110.25	1	3
136	5.41979257163737	5.47219674054455	5.25796027760448	4.65816307203501	1	5.10050357255299	7	6.38172055955611	6.58951453888744	5.54124362645838	5.95312468269929	6.17099469328881	6.36872217768915	5.90128839083149	5.82854138408732	4.73505504801667	7	5.59844578269548	5.95752621837661	6.96104342265738	2.2662276866314	5.34089655545109	6.68188336161093	7	7	1	7	1	7	3	2	7	2	7	7	3	7	2	7	7	7	7	1	2	7	7	96	1	3
137	6.21461365948118	6.89024923501579	6.25839564138755	3.65978393760014	2.05790265507598	5.6544600960842	5.60145074352747	6.54232970304131	6.15730085600132	6.6771621709639	7	6.76663318297801	4.92499521034095	7	6.92641008006974	3.60881879023738	5.60122092438498	3.24591924782105	6.37148630082526	4.09434662443485	5.93705567317456	4.37561414664499	6.70740935009537	7	7	7	7	4	7	7	7	7	2	7	7	7	7	4	7	7	7	7	7	7	7	7	92.75	1	3
138	7	2.23478304847609	3.96067010654417	1	7	5.75156767536899	5.55131024044138	5.15156416836816	6.5975438484059	7	6.87089766701241	5.61590691392547	5.65897059511497	6.74377050756956	6.86848336357523	6.34591567346823	6.615189485451	6.01850936961043	4.55556368207803	3.42817242387695	6.30376185429527	6.70102183435456	7	7	7	7	7	7	7	7	2	7	1	2	7	4	7	3	7	7	7	7	7	7	7	7	108.5	1	3
139	2.44860982615732	7	5.86846367210098	5.04245986935159	1.13606924800465	3.97652365261287	6.30822149053697	4.72102070932072	6.15863452118105	7	6.9867800160326	6.16357772996045	5.29065552816213	6.69351225040777	4.95025805024138	5.09484560386083	7	6.6943606873428	6.25049835462507	4.57813026122217	7	6.24817816905143	5.57636115532848	7	7	7	1	7	7	3	7	7	2	7	7	7	7	7	7	7	7	7	7	7	7	7	90.25	1	3
140	6.8277648048573	4.99514381522645	4.84808580247076	3.62177350934091	1.04208356475504	5.87500700613292	5.11517988502471	7	1.69798769363976	7	5.93499166719341	6.09355536513671	5.89724155235008	5.9414389179662	6.06056774155149	5.36645121108844	6.70119176927182	6.41694224023306	5.68631902392571	4.29616905061134	4.81914885756258	5.78495848775755	6.59872238895884	7	7	1	7	2	7	4	7	7	2	7	7	7	7	7	7	7	4	7	7	7	6	7	90	1	3
141	2.14332366208581	5.76748872004601	2.97795754996888	3.9065303643133	4.48919635555811	7	7	6.84961425996636	6.89034410087451	6.30110432564206	3.28651462601176	4.32484390481536	4.30995926835516	6.6949499987747	6.6714484843433	5.52478082379635	6.23994898839945	3.08741192418983	3.44500254187219	5.40309327851612	6.61883285024646	7	7	7	7	7	7	7	7	7	7	2	4	7	7	7	7	7	5	7	5	7	7	7	7	7	82.75	1	3
142	6.10230992523252	2.74162292737468	7	1.33354936813508	1.31680758312518	5.63428857177786	7	5.48131132908211	6.50255255612137	3.51992458471597	5.39946780803507	6.1299041314662	5.28798439241868	7	6.16724539183749	3.66270313012013	6.1343873211646	7	6.96517397739147	5.00583231511104	7	4.20732627292989	5.73884233501194	7	7	7	7	7	7	3	7	7	2	7	7	7	7	7	7	7	1	4	7	7	7	7	98.5	1	3
143	4.54296202750411	6.28863399792484	5.50843025770268	2.30931238455891	2.06407732041915	5.75952029932464	6.66448189767267	5.48408879521657	7	5.61697209767065	6.91070998017771	5.37589397321229	6.3589717340278	6.47413297764191	2.02485095699408	5.32664852892481	5.33370496824315	3.47668035829565	6.64386617835416	6.04678805222998	6.50920166739401	6.17481140970603	6.56805146406399	7	7	7	1	7	7	3	5	7	7	7	7	7	7	7	7	7	7	7	7	7	7	7	74.25	1	3
144	3.84234211640015	4.51574260909213	5.78726678302595	2.60943828349797	4.54673633633234	5.59970238392356	5.92950486307983	5.61703336283327	5.1273081635786	5.64093141736241	5.36284694502323	6.32459278413758	7	7	5.46917093923699	6.94041434621982	4.78820607453232	5.87284756283177	6.10703982919247	4.61142743621187	7	7	6.33959621441215	7	7	7	7	7	7	5	7	7	1	7	7	5	7	7	7	7	2	7	1	7	7	7	88	1	3
145	6.4065106671001	2.45249218264876	5.52597378286941	2.62286823514077	2.40687410176477	7	7	6.7140114061517	6.163824182107	7	6.12160407366839	3.30117482365154	6.76157497518854	6.64810794248893	5.91263953197601	4.50857996811343	3.81047013847798	5.9997936919157	3.30334981120891	6.44277174135715	6.3540940209811	6.61781524418823	7	7	7	7	7	2	7	3	3	7	1	7	7	7	7	7	7	7	4	7	7	7	2	7	96.75	1	3
146	6.03388473173636	3.96065447811564	4.78966761305296	1	1.54260608323643	5.58639241731386	6.36101861728144	5.52721761359795	6.04986678065098	3.96656249616047	6.64426531846783	6.1302673124357	4.21226489381898	6.6760628441669	5.60539201456458	6.29150237394937	6.2130370458145	7	6.51277240365117	5.62989349141427	5.63485186841387	7	6.50895016210339	7	7	7	7	7	7	3	7	3	1	7	7	7	7	7	7	7	1	7	7	7	7	7	100.5	1	3
147	5.81620204202936	3.5682197554605	6.23607297044129	1	1.12834085421625	5.46761993714402	7	6.83571542496209	5.83414942404301	4.25544927923062	6.82575348148172	5.79469613008018	5.03145929285003	5.08331972439423	4.03330353793569	4.95485001407901	6.32019713968201	7	6.46180191685732	4.69043274234048	6.18881425236397	7	6.1531741344048	7	7	7	7	5	7	4	7	7	2	7	7	7	7	7	7	7	7	7	7	7	7	7	93.25	1	3
148	1.61827781247508	2.42424157436908	7	2.12778282824169	2.29891032982048	5.73045729924024	6.42546605649327	5.79858047653094	6.80472307023461	7	4.3190992351082	4.90447449563013	6.55399666217678	6.92505451560179	6.01362731489416	7	6.43188857603497	5.60536908764329	4.54009984090908	5.57215908347431	6.43218074603418	5.35257408810086	6.4472527486115	7	7	7	7	7	7	7	7	6	3	7	7	7	7	7	7	7	7	7	7	2	7	7	95	1	3
149	6.04626789127422	5.46106969039321	5.67284436117673	5.26178566350953	1	5.01199404687412	5.65764332760341	6.35292916455552	7	6.81453419941858	6.2181183310786	4.84461831755724	5.72955805115174	5.69347208765516	5.90234736967344	7	7	4.86841330334465	4.27695885188088	6.60022513862013	2.05243812446405	6.82637919771826	6.39730887682076	7	7	1	7	1	7	2	7	7	2	7	5	4	7	2	7	7	7	7	1	2	7	3	106.75	1	3
150	7	7	3.41894434916839	5.70130587247888	3.45834507258644	5.65345914873083	5.48170042154711	4.69537987191135	6.40999248397657	7	5.20882426149812	5.26494206829141	6.3826329231315	6.21913965070724	4.77227316192093	6.71288748095586	5.834411653278	6.81445052267716	6.56508623391378	3.54898624047114	6.8918563515725	5.83406237005323	5.68006013486866	4	7	7	7	7	7	2	7	5	7	7	3	7	7	7	7	7	1	5	1	7	7	7	67.5	1	3
151	5.54941884278182	3.17975090887276	1.39381626147691	4.20038198373102	1.17622012556621	6.73031673297824	6.16466143099462	4.71339819396312	4.51243705787489	5.42456953404321	5.85857743671549	6.25348009507923	6.65863742621966	6.50427788334293	6.66592040941433	3.59428868036004	5.79345532235849	3.46860543298539	6.36037576909199	6.43455576556515	6.80394554594743	5.21185303744766	7	7	7	1	7	1	7	5	2	7	2	2	7	7	7	7	7	7	7	6	7	2	3	7	82.25	1	3
152	6.11650363890697	3.79604971347929	5.6783340347473	2.87463767614349	1.83713464868407	4.77882925821194	6.92777989721317	7	5.89734553369241	6.23597397722129	4.66886441295298	2.53725681120781	6.25033372885074	5.82037115877713	4.6679501295131	6.51263586625606	6.14324576543472	7	5.50441813306954	2.02427054476595	7	4.87969670861206	7	7	7	7	7	7	7	7	3	7	1	7	6	7	7	7	7	7	2	7	7	7	7	7	83	1	3
153	2.9380240179648	4.09888323034598	5.82158777306526	3.3895448524021	1.94055337965733	7	7	6.46507115119645	5.67987399404538	7	6.55720601883487	6.47172590443154	6.20651869429509	6.27185288598773	5.2353819038231	5.79238744617152	5.86571732567951	6.60733128915879	4.60419338589728	6.97683535718792	6.37723055135853	5.31203075649737	5.13220478834723	7	7	7	7	7	7	7	7	7	7	7	7	7	7	1	7	7	1	7	1	7	3	7	88.75	1	3
154	5.38395248207186	1.61553286654344	4.35213892017119	1.23488120429164	2.38104863491151	6.41629356113228	5.78711331794952	5.14700080907691	7	7	3.75912908938296	6.26584460672884	3.48651795401536	6.48975353256647	5.91602441683626	7	6.92800742589746	6.01511118803662	6.06429354997823	4.70053107036344	6.2857447884531	3.46468477768906	5.98072782752143	7	7	7	7	7	7	3	7	7	6	7	3	7	7	6	7	7	7	7	1	3	7	7	98.5	1	3
155	2.23328097431569	3.45196880024314	6.31184258777872	2.59446842506605	1.27298573372322	7	6.88075652887743	3.60180588108673	7	5.71392462819803	3.77678163184302	5.24366228382249	6.03415220636438	5.378683827746	6.63747136471122	5.64359144461194	5.85733266631288	5.55075178035819	4.23680421953872	3.52601808007597	7	5.46719555093497	7	7	7	7	7	7	7	4	7	4	3	7	7	7	7	5	7	7	7	7	7	7	7	7	80.25	1	3
156	6.22116101387947	3.90956484599745	5.10493759240116	1.1838601008084	1	5.22350659771085	5.62809631764129	6.20295183455694	6.5065971269738	7	4.61072067405263	4.56309579528774	3.7460918369492	6.06773156725517	5.9308902612858	3.09886388095477	6.52025233258377	6.51173891681123	5.34349985735559	4.27113003393404	7	7	7	7	7	7	7	7	5	5	1	7	5	7	7	7	7	3	7	7	4	6	1	7	7	7	94	1	3
157	2.37837460477215	3.89240621516072	4.06095964858414	1.0567094932308	2.58556621048991	5.11100220154721	6.73623266893919	7	3.99314726949795	3.94187816982462	4.90131670206727	4.96501683004463	7	6.82001250609136	5.17121673535304	6.31383821269704	5.5110738527726	7	5.96149720285002	3.03741527311348	5.14246612277851	6.42612664817112	6.90371189619681	7	7	7	7	7	7	7	3	7	2	2	7	7	7	3	7	7	1	7	1	7	7	7	80.75	1	3
158	6.80496209228712	6.08696015938773	4.82337832371692	7	6.62223942150208	7	6.94723343636243	5.21789918900079	5.61409914707941	3.89080055633692	3.26807028900183	5.65139560686441	6.99879534069145	6.20809541348725	5.51736712147768	5.49247966484614	6.59991685787642	4.11821855837223	5.49490993529697	5.81622299968434	5.26916876781405	6.26802893522698	7	7	7	7	7	1	7	2	1	7	1	6	7	7	7	7	7	7	7	7	7	2	7	6	90.5	1	3
159	5.44092450462808	2.06495983316638	3.98313231402515	2.06086867259054	1.83008206003795	4.83618518202923	5.18798762664033	6.62681519394145	6.10104382248368	6.27319577296678	5.64790660201635	6.57475646480063	5.42845004069159	7	6.41131166594002	7	5.72328019213955	5.71595941874561	6.34545745998828	5.2766294231051	6.95092478161816	3.34108835949814	5.23706842380771	7	7	7	7	7	7	4	7	1	1	7	7	5	7	7	7	7	2	7	3	3	7	7	74.25	1	3
160	4.67245231139928	5.24107607016367	6.07917920985797	4.13605142543545	1	4.97765993341554	6.92555159327707	7	5.25399369291618	6.91476103617675	7	5.41121188900752	5.56750547143124	7	5.36829099049656	7	6.60344292873893	4.07009045018573	1.27300394975094	6.37730936105922	6.79145021444383	4.7550572608346	7	7	7	7	1	7	7	7	7	7	1	2	7	7	7	7	7	7	7	7	3	2	7	7	82	1	3
161	6.26638954420803	3.54596385538747	5.02361447329109	2.59211819894726	3.11139730477944	3.93403785194801	6.84178121908584	6.50737770689523	5.65521388998896	3.66260758446898	3.19869733063554	6.29130531564816	7	7	6.70148865772102	4.77449759186944	7	4.00338815878798	3.99293536925851	3.9092341386343	6.07053555373823	6.68977328461337	7	7	7	7	7	2	7	3	6	7	1	2	7	7	7	7	7	7	7	7	7	7	2	7	101.75	1	3
162	5.76970697996651	6.7563708267134	3.70284305997837	3.78650951096497	2.99064858300195	7	5.80422935111648	4.9726558342749	5.72101293573724	6.7708508060839	5.30276213723166	6.57533377585126	5.28362232614887	6.52181600366618	6.3980248359252	6.07795153249804	4.94160068170436	6.54691826335589	3.98360570169816	7	4.80743270137869	6.23918592434873	5.8607634885221	7	7	1	7	2	7	7	7	7	1	7	7	6	7	1	7	7	7	7	2	7	7	7	69.5	1	3
163	4.16388436153788	5.27100475647024	5.35455230813602	2.49178303596812	2.23020905631504	7	5.54734011765474	6.78477273787886	6.9551315943947	5.69635552318582	4.60382976409957	6.23315627766904	6.8518844466442	4.40843550415215	5.51186460797324	4.13237328703313	5.85216624439981	6.863038111563	6.60530077851493	1.89998821449873	6.22829171840708	6.22857010091988	6.26754259326061	7	7	7	1	7	7	3	7	7	1	7	7	7	7	2	7	7	7	7	7	7	7	7	89.25	1	3
164	6.22715999694956	4.10747871727897	6.26108511106137	2.54019523946991	3.188120378193	5.37315416908495	6.87899081874775	4.92077441140503	6.38509069989532	5.43383211649807	6.15175290613475	6.44119575057878	6.61649150241341	7	5.29345862339986	5.63838700390579	3.25126208431297	5.32061572570777	4.92355039548578	5.09428913163049	5.85280465709119	4.63977731794898	6.64218544536036	7	7	7	7	6	7	4	7	7	3	7	7	7	7	7	7	7	5	7	7	7	2	7	98	1	3
165	5.903678809364	5.6513634511405	3.28804227400053	2.33576104717168	1	3.46173308286531	6.7981352632502	5.24029421269504	6.63532065528357	6.00793166147939	7	4.52811891266774	6.28814763503293	5.93808762585181	5.28260153933945	6.00353656602639	7	5.75604759122591	7	5.44721774696414	4.47306337019966	7	6.52140757115373	7	7	7	7	7	7	5	7	7	2	1	5	7	7	7	7	7	2	7	7	7	7	7	89.75	1	3
166	4.7410610704934	6.0877240673808	3.89296574338478	3.23722926770102	2.94940292725493	6.25544630276674	6.76480646243289	5.31037945071099	3.75607550724186	6.26987648128124	5.57016906800179	7	6.65679622218366	5.93594659642318	5.54513563609072	5.52700448506418	5.2457589291291	2.68478796718972	4.18007056303433	4.86615550923904	6.69340839805823	6.57004562228166	7	7	7	1	7	1	7	7	7	6	2	2	7	7	7	7	7	7	7	7	7	7	7	7	83.5	1	3
167	6.04280146402241	3.32458246385658	5.94097898370667	1.61216796771079	1.69220098903612	7	6.30406989441344	5.85106312929473	5.25688016199031	3.40422715566475	5.95631019151844	4.15787137557628	5.31675635008299	6.9043109820416	4.65408866729455	4.90145566897712	6.15340069672439	5.47892355161084	5.91751476678947	3.22833137006775	6.73565633360062	5.10922158455686	7	7	7	7	7	2	7	7	7	7	7	7	3	7	7	7	7	7	7	7	7	7	7	7	95.25	1	3
168	4.6141718054738	2.63370376372403	3.2482193940303	3.888405064046	1.3607782190713	5.72245613581955	5.06693042190485	5.93351534157301	5.47974444693365	5.41844434722428	6.79466128923873	6.91676747995506	6.42971567375281	4.68264542983315	6.41413631942792	4.64145903740906	6.30900524345508	7	5.86581052250374	7	4.43921131407427	7	6.35597257509234	7	7	7	7	7	7	3	7	7	2	1	7	7	7	3	7	7	7	7	7	2	7	7	72	1	3
169	6.72052082630919	4.86913272429142	1.31896241990408	5.62633171233728	1.30665006624365	5.88813533721556	5.65325195264859	5.90045259513499	6.0180632731276	7	3.33295538557247	4.81520203364092	6.47652681832466	7	6.89127371229563	6.44163420060485	4.19371242687973	3.54840654293275	3.70192891487889	6.03597910230378	5.86580219633569	5.78233001622671	5.91983639861323	7	7	1	7	1	7	7	3	3	2	7	7	7	7	7	7	7	7	7	7	7	7	3	86.75	1	3
170	6.83183617190949	5.62281743118414	6.85438190202926	1.25075317951593	5.22908369253045	6.70706303014027	2.81525788016054	5.22115147618548	4.00052025782739	5.50635603410493	4.95414453305404	5.97624382027471	6.58416436701078	6.42697558149289	5.97952852301191	4.71142553377834	4.96889106697487	6.63126717858244	3.35765688982039	5.12333236648162	7	3.31150164923087	7	7	7	7	7	7	7	7	7	7	7	2	7	7	7	7	7	7	7	7	1	7	7	7	66.5	1	3
171	3.00600461832566	4.28365420764845	4.50532647422342	1.12288909371912	4.31134868792069	5.84926784225132	6.61623822413512	7	7	6.52678023669078	6.42568266389538	3.16288116626122	4.39255645802598	6.17525551146284	5.58066599007927	7	4.82897774206914	4.87146811953665	7	5.09601050895447	5.46908210037285	6.91181374012844	5.76441394092844	7	7	7	7	7	7	2	7	7	5	7	5	7	7	7	7	7	7	7	7	7	7	7	103.25	1	3
172	6.83429696864744	1.58000114684254	1.70147590972569	5.07051199255146	1.84827802948063	5.0489370102357	5.69966992708134	7	4.8711674862105	4.26431421480225	4.99849159092098	5.71533396725239	6.27620013061459	6.71221571968973	5.06873590615342	7	5.59190376392086	4.96942157744654	6.93625834596821	6.81646289008648	5.14851438155626	6.37949871903172	5.3846864400468	7	7	1	7	1	7	2	7	7	1	1	7	7	7	7	7	7	7	4	7	7	7	7	83	1	3
173	6.68361995914547	1	3.11311341164655	3.8332324454728	6.08923971539831	4.06653555215083	7	5.20232298244177	4.28249809771117	4.55406344645735	3.67825955441828	3.85006501360842	5.41088547332992	5.75294610595554	5.97859502866978	6.33750343553252	6.07504918401024	5.3900125222326	7	7	7	1.10971800631293	7	7	7	1	7	7	5	7	2	7	1	2	7	7	7	7	7	7	7	7	7	7	7	7	68.75	1	3
174	4.88251695102751	5.40872261982047	4.56850057509725	1.91828501957006	1	5.46531489400736	5.7586541578267	7	5.77804157219643	5.13727400936814	6.81194768834274	3.33205230956577	4.57999683293462	6.03958166927813	3.67379762511456	6.56430106056519	5.66237593336419	3.15298754121383	5.93360885816381	4.23530837437344	5.98609217318965	7	6.70409796661989	7	7	7	1	7	7	7	7	6	2	7	3	7	7	7	7	7	1	7	7	7	7	7	85.5	1	3
175	7	2.80687206313103	6.92528355294378	6.41350512307708	1.83442272475302	6.68911766386189	6.68499262074426	5.18244503595576	5.30882491900568	6.87246327885032	4.8316654345044	4.68246140953188	5.35630092104536	5.38472220297283	6.64474321207373	6.94827807667334	4.93098443264154	4.21062268507882	6.22833337596579	4.08288787546526	5.14239393113503	5.27361242965271	6.03856591295406	7	7	7	7	7	7	3	7	3	2	4	7	7	7	7	7	7	7	7	7	2	2	7	67.25	1	3
176	5.83469285894022	2.26869434882858	2.12451430909874	2.89068114909	7	5.29301360025396	6.99543927895979	3.31182610250869	4.74787274166622	4.40224429504098	3.29714212325818	6.81817387402429	6.53273145702073	7	7	3.66954782597466	5.50281484699969	7	4.44985526107917	7	5.16458149994505	5.13525699216509	5.6322002311041	7	7	7	7	7	7	7	7	7	3	7	7	5	7	7	7	7	7	7	7	3	7	7	90	1	3
177	5.84789125774573	4.23464682407903	3.94164762513931	1.87473490942433	1.64419563124102	4.20679242002724	6.43354191250544	5.40149896117876	6.45109820176176	6.46273012268651	4.81021455848348	5.15024034315104	6.16860217678884	4.27713372204581	4.0429738260557	5.90343705697214	6.62672113288987	6.70598366738712	4.57229038590433	6.45292029374557	6.63341705052475	5.21633856965736	6.47934481974793	7	7	7	1	1	7	7	7	7	3	7	7	7	7	7	7	7	2	7	7	7	7	7	74.75	1	3
178	3.84996719758176	4.52565289838234	4.22917773037476	4.78895354279292	2.03773647849081	6.73896189798063	7	5.04047704359257	2.44593819289245	7	5.90001616793405	3.33231410489618	5.58674506208402	4.36068556016327	6.43014685173502	3.52011299396598	7	6.91835995350679	5.45406000179357	5.17229838144937	3.55163186634481	7	6.30855235398874	7	7	1	7	1	7	4	4	7	7	1	7	7	7	7	7	7	1	7	7	7	7	7	89.5	1	3
179	6.15537036512782	2.64978878450517	6.46784569997585	3.84315931146382	6.21194579993121	5.41803134933686	6.94126762047863	5.31680486636437	6.20561161950276	4.78134062930298	5.00023053524128	2.13763188481388	7	5.0835531160206	5.91986478020128	6.2389448456283	3.26858964367317	7	5.9659378474871	5.5093139139178	5.70994940984753	5.13542659726116	6.70357810924369	7	7	7	7	7	7	7	2	7	2	2	7	7	7	7	7	7	7	7	7	2	7	7	67.25	1	3
180	7	6.70967907949618	4.48973829871826	4.82559441208076	1.87552271592011	6.49963507162266	5.90859097317531	5.96359766471325	6.50853134527487	7	5.8367379845913	4.84588037141045	4.30964878384926	5.11458744623363	6.40447782391838	5.80621264132434	6.56015636608275	5.7904460927937	6.38052673007238	5.92489514598472	5.24331392337703	5.25088600235337	4.35861685161523	2	7	7	7	5	7	2	7	7	1	7	7	7	7	2	7	7	2	7	7	7	7	7	81	1	3
181	3.45748277123945	6.14777095254541	7	2.85110027023189	2.33898686929095	3.08839237450487	5.07325196713506	4.88675565741339	6.82646598315656	5.02139146323482	4.61428922019957	2.86920377214039	7	6.18457014007451	4.08309624758221	7	6.95698584087409	4.75896870034624	6.70814257417855	2.23622793874565	5.35507355055977	5.16986953043878	6.53610855232577	7	7	7	1	7	7	2	7	7	1	7	7	7	7	4	7	7	1	7	7	7	7	7	82.75	1	3
182	4.27383729680216	4.11002894621893	4.33348811649961	5.06139907082196	2.00844243352042	2.98319730303066	7	6.73649729009544	2.84682590065216	7	5.82586771567961	3.60220799163043	5.84470279499767	4.25708646026694	6.05991662486895	4.2535450275644	6.34264806611787	6.71232639035088	4.24869244227958	5.29806659867885	2.99532893097961	7	6.38815438787231	7	7	1	7	1	7	3	7	3	7	2	7	7	7	7	7	7	2	7	7	7	1	7	93.5	1	3
183	3.58957786871256	6.2601782326281	4.52857195121648	1	4.44886812535007	5.80222875124233	6.39852768688822	7	4.75250297907088	6.4042239940911	4.84867320824276	2.75763229245812	7	5.64172089926469	5.04656369756401	5.81242726139446	4.99118724263279	5.35339040369009	5.53870761035578	5.52788493015984	5.3624696099235	3.93622137422842	6.7250685090628	7	7	7	7	2	7	3	2	7	7	2	7	7	7	7	7	7	7	7	7	2	7	7	87.25	1	3
184	6.93222930652485	3.78235914024159	6.4963545299117	5.49180207854034	3.46563808739558	4.60236609450982	3.63379131045849	7	6.58289298805238	4.51171892319637	6.26907657033343	4.71673517457602	7	5.06657785515229	4.25663767760191	6.36042355358032	6.42159692017415	6.22480489369165	3.40332941927956	4.05343531412567	6.13681422829696	5.05813696133741	6.30639868872662	7	7	7	7	1	7	7	7	7	1	7	7	7	7	7	7	7	7	7	1	1	7	7	81	1	3
185	3.86252797465055	5.81028052127006	4.41032045021179	1	3.83080166216639	4.64395020453621	7	3.19868181803324	4.89348160097916	6.48294095836381	4.90885665607458	6.14697071162507	7	5.11212881609135	7	6.02559069279265	3.48291426183776	5.06541459087532	4.04961856119677	4.71542318720352	6.48919896415166	3.5879379155502	6.2089948647769	7	7	7	7	3	7	6	2	7	1	3	7	7	7	7	7	7	7	7	7	3	7	7	90.75	1	3
186	3.72886203714087	6.53460450027005	6.82908313794687	4.73241919539236	1.46849310219314	5.22434791339376	6.96581176926959	6.51018910691394	5.62332826352526	7	5.26763799397438	5.43723349515765	3.75902897039729	4.66992584284355	6.43474464703553	5.60267525804354	7	5.18643647927117	2.76768984883605	6.13340086935507	6.73051991213504	4.29968418352643	5.78348724867012	7	7	7	1	7	7	6	7	7	7	7	7	7	7	5	7	7	7	7	2	7	7	7	70.5	1	3
187	5.90474992387507	2.6688710054235	5.35874158067807	1.22628210416179	2.14502941124658	5.463334312914	4.5334911968638	5.81860716370915	4.39665379615131	7	6.4524970215317	3.96854588539487	5.2453856135829	6.50407410440073	6.54848175661204	3.7831006209447	6.41150899717671	5.51267639362375	5.35391577451473	4.75034185715129	5.48737282547618	4.41487431875779	6.34300532129882	7	7	7	7	5	7	7	7	7	1	7	7	7	7	7	7	7	2	7	1	7	7	7	104.25	1	3
188	7	1.1020834012782	3.04358435198293	3.96251057051624	6.23252236925995	4.22175072720778	6.77713273664791	3.92677112815494	4.02650316253491	5.68123745270543	4.00791828903068	4.5623123736324	5.51670328778419	6.28929378426064	6.73916019383814	6.51653381040451	4.94205193039319	5.91200800233948	7	6.76601264503436	5.52883595821828	4.844282145308	5.51909041865688	7	7	1	7	7	7	2	3	7	2	2	7	7	7	7	7	7	7	7	7	7	7	7	67	1	3
189	3.66468566939225	5.27944329604787	6.07707831054509	1.20318719373042	4.56385754804346	4.17898482295087	5.25192598591537	6.14500522376137	7	5.11654424756295	5.6200663844966	6.43014056459265	7	4.27408961921736	5.07527824823529	5.34148352885848	7	6.66695369784593	4.65054410598454	5.18854050825049	3.76406094428465	6.83826492387321	6.79237843223176	7	7	7	1	7	7	7	2	7	2	2	7	7	7	7	7	7	6	7	7	7	7	7	89.75	1	3
190	6.87549095586819	2.90970123561608	2.28883721591017	3.62979257351092	5.12688154233979	5.54712639495859	5.70149998090184	5.22774252256286	5.86102078913882	4.50370829585843	7	6.00729969861682	5.06042827221935	7	7	4.44792441052865	4.03652868518712	4.57869662843154	2.74105577231344	5.69331782590807	2.40763821297716	5.87833572059544	6.92089246934611	7	7	7	7	7	7	7	7	7	7	6	7	7	7	7	7	6	1	7	1	7	7	5	77.5	1	3
191	5.90731881264572	1.13925712010306	3.47940208633746	3.647472300756	6.587398432421	4.34491545682514	6.49739189182706	5.90900619966482	3.47755860522036	3.64898349133819	4.47089682102886	1.55389465602945	6.21346655956752	6.56675009354823	5.49316408463356	6.60125437053265	6.52042876269918	6.35354713439651	5.68046849148702	4.67463809197974	7	4.69553293547768	5.00648723702481	7	7	1	7	7	7	7	2	7	1	3	7	7	7	7	7	7	7	7	7	7	7	7	71.25	1	3
192	3.62477785415656	5.87539065610352	3.27327162652262	1.34739648093314	2.443858587852	6.42428419364987	5.50687152898259	6.75844554335194	4.01157665150913	6.10326754227374	7	4.98559966995686	6.73640508053186	5.45998113981802	4.42736196992375	6.67643943152069	4.04471542086199	5.50070564146383	3.9608951609005	4.38244807820921	6.07058575675271	3.39999553073496	6.53862715996374	7	7	7	7	4	7	4	7	7	7	2	7	7	7	7	7	7	7	7	7	7	7	7	74	1	3
193	6.23176204098036	3.78346529182726	5.00420146966266	1.96124125501112	2.61303845084337	7	5.58903341420851	4.97283231436436	2.90641878269585	7	6.24343301536517	6.24069799974267	5.94635709812872	5.33188500580197	6.27243541884404	4.7677212789549	5.57959000582476	3.34915297374679	3.77537169776248	3.63920001957551	4.48155620139455	6.39221973616209	5.19152000951058	7	7	7	1	7	7	3	7	7	4	2	7	7	7	2	7	7	4	7	7	7	7	7	62.75	1	3
194	3.78404358793578	5.85929679728527	3.97514187124555	3.84903784278765	1.65798173494506	5.56158393040038	5.23916877175257	5.34397325789345	1.89387871666425	4.57180202353308	6.6006391301803	6.79763442719821	4.8486547981881	5.35653579904848	4.9421160238532	7	2.39615072621802	3.41976435940323	7	5.97774010827294	4.61617860359552	6.53512385004384	6.09166731122415	7	7	1	7	1	7	7	7	7	6	7	7	7	7	7	7	7	5	7	7	7	7	7	56.5	1	3
195	7	3.82400076876248	3.04133118044521	3.47437717961608	4.90929410216356	6.51244721986146	4.63314200461386	4.35406180778485	6.87182045804086	6.15197525317576	3.74788501820716	6.01689752361148	5.18884379602788	5.78185675691711	6.02358247858386	4.55640909483881	5.51037967290121	6.04560536679957	1.83222936444186	5.21256416270717	3.43246408758795	6.47302087890031	6.96720038645173	7	7	7	7	7	7	6	7	7	7	4	7	7	7	7	7	7	7	7	7	7	7	7	78.25	1	3
196	7	3.84822423913783	6.98445041053553	5.49302654705263	4.24057515270081	6.29424929317624	5.56865698813626	6.4753411090109	5.61494353758925	3.21276036926931	5.00862031206236	5.98822485443286	4.136692247068	6.55080945575339	3.38472994768314	2.9161567207947	6.06530703015839	6.66303144104986	5.65710003160325	6.19851106109383	5.84313776894664	4.43411111067403	6.65054088166912	7	7	7	7	1	7	7	7	7	1	7	7	7	7	7	7	7	1	7	7	7	7	7	70	1	3
197	3.91479916686481	5.0823331508147	3.23132362399031	3.02834253212729	2.39977129760522	3.00442772831863	5.23892246317007	4.62368827342572	1	5.77281608151494	4.23687644381448	5.87776046725297	6.60333640414588	6.7163643282807	3.35451052071406	6.35126844240114	5.95426702543577	2.91771261128216	3.32695978165715	6.82448383704875	7	6.64888237120146	5.54444575460561	7	7	1	7	2	7	7	4	7	1	7	7	4	7	1	7	7	2	7	1	7	7	7	58.75	1	3
198	6.27500280727436	1	4.25615526713172	1.11529254076366	1.54235180631746	4.35418090166306	2.99189028538029	4.42818417960004	1.15785274728148	6.13837816292757	6.46934507024959	5.97913782794464	6.51647481088166	5.49348458315072	6.43397022090621	6.63113345763185	5.10741115513658	2.7930770646782	5.74083547119975	5.65499563359227	6.42040633736691	3.07576683463373	5.15477899017105	7	7	7	7	7	7	3	7	2	1	2	7	5	7	7	7	7	2	7	1	7	7	7	60.5	1	3
[truncated: 5 more columns]
