# Supplementary material for: How Are Mate Preferences Linked with Actual Mate Selection? Tests of Mate Preference Integration Algorithms Using Computer Simulations and Actual Mating Couples
Source: PLoS One. 2016 Jun 8;11(6):e0156078. doi: 10.1371/journal.pone.0156078 (PMC4898694; doi:10.1371/journal.pone.0156078)
Supplement: S1 Data — Newlywed couple and agent-based model data analyzed in Study 2. (ZIP) [file pone.0156078.s001.zip › S9/Polynomial Model Data/Polynomial Couple Population 01152016 1201.csv]

	trait1	trait2	trait3	trait4	trait5	trait6	trait7	trait8	trait9	trait10	trait11	trait12	trait13	trait14	trait15	trait16	trait17	trait18	trait19	trait20	trait21	trait22	trait23	preference1	preference2	preference3	preference4	preference5	preference6	preference7	preference8	preference9	preference10	preference11	preference12	preference13	preference14	preference15	preference16	preference17	preference18	preference19	preference20	preference21	preference22	preference23	fitpoints	sex	algorithm
1	7	1	6.62098253480139	2.08973429407105	2.40860706004028	7	6.53409340126331	4.53906205412618	6.58123107792511	6.7952491652372	6.88624773583199	5.92287491317628	5.58949265523627	7	7	6.38841082377899	6.42154576689586	7	4.98803124634827	6.93836319320382	5.35686506509667	7	3.74231147044471	7	1	7	7	7	7	5	7	7	7	7	2	2	2	7	3	2	7	7	7	3	7	2	99	0	3
2	2.49725177736692	2.59687024751576	7	4.999925887529	4.62776980397032	5.25683890337887	5.69548756897294	7	5.67886382658202	6.22378956752689	6.73049863773758	6.95409327997043	5.49937087642649	5.81163261725932	6.08529034278736	7	5.54747301073996	6.55318508425254	5.51357080637839	6.95726715182685	5.52681521094174	7	7	7	1	7	7	7	7	7	7	7	2	7	7	2	1	3	2	7	3	7	7	7	3	7	107.75	0	3
3	1	1	6.40235530717046	1.80313552042541	2.89984256624691	6.93169452898088	6.16644619457249	7	5.87849979197422	6.52815283594261	6.44385532849334	6.89497672824632	6.99787391243	4.40824780983188	5.43889879906621	7	5.95085151739822	7	4.71340801409185	6.10080658183863	5.96169142035789	7	6.76700355900828	1	7	7	7	3	7	7	2	7	7	7	2	7	1	7	7	7	1	7	7	2	4	2	97.5	0	3
4	2.42910824101791	1.47208898363686	7	3.79475758249912	4.57920128433506	5.32240233091283	4.33530223807097	6.04337235756639	6.46690328286329	7	7	5.26213430409004	6.91428562075231	6.25286784237683	6.82005599777811	7	7	5.92538963243099	5.98611423895179	6.60111854074584	6.54108487939632	7	1	7	1	7	7	7	7	7	3	7	2	3	3	3	2	3	7	7	2	7	7	2	7	7	93.25	0	3
5	5.14632649777797	1.42680621896886	5.38947581129502	4.77046350616377	3.1728249524212	5.68613870964527	7	6.98055786662835	7	6.36549293498904	7	7	4.34684818404459	6.6627693519337	5.52434400052911	6.87771270884884	7	6.57007568698365	6.51217642593676	6.26995301754764	4.97005568432518	7	5.98586735933456	7	1	7	7	7	7	7	7	7	7	7	7	3	1	7	2	4	1	7	7	1	5	1	85	0	3
6	5.0638614107671	2.2940626129798	2.88806623927708	1.51679257578326	1.49595855315948	6.9158625014625	6.19114732523922	6.35641227415571	6.34121356970131	7	6.65438757556132	6.3223660544781	4.9489738245188	6.46983785726737	7	6.58582741230256	6.32923540131935	7	5.10836698696551	6.27512976987628	6.52930521393374	5.91519920412884	6.00924946502837	7	1	7	7	7	7	1	2	7	2	7	7	2	1	4	7	3	1	7	2	3	7	7	91.75	0	3
7	3.05053013670172	6.9792039200639	6.84599552336968	6.21454527570011	4.76802107053263	3.49367537334127	7	7	5.04996195970397	5.71096623706856	7	5.93587293554937	7	6.92681904327044	3.54930379905137	6.2850182260898	6.33913840539949	6.6660876607869	6.06630397719335	6.07221474325403	5.17183129318753	6.39570105956835	6.64943001720483	2	7	7	7	3	7	7	5	7	2	4	5	2	1	4	7	5	1	7	7	7	4	2	86.5	0	3
8	2.91997603489802	2.34946798751666	7	2.38083082231395	5.91462783593741	5.8152617129981	7	7	4.75781788225123	5.62514939254309	7	4.39322796814969	6.0038537949476	5.92444753722364	6.16539666939995	6.17182332507111	6.9122009947331	6.09984447914838	6.99994187303391	5.41976615491373	5.00386164615787	6.85322124922938	7	7	1	7	7	7	7	6	3	7	7	4	5	2	2	7	7	6	7	7	7	7	2	7	93.25	0	3
9	2.93850320720483	1.86150673606284	6.50646911370296	3.76406273826308	5.14565857362067	6.2268935423846	6.76085426509232	3.72413510962192	6.99222568877265	7	5.67338631314217	7	7	6.65312863273374	6.6535700334739	4.64206912382252	6.18642176462039	7	5.06057060268107	5.7904964471148	5.90848437669271	4.39057739601929	6.40526995426998	7	1	7	7	7	7	3	7	7	7	7	2	2	3	1	3	3	2	7	2	5	5	7	94	0	3
10	1.64501560180235	5.10307706350827	7	2.76452374700284	5.55605688042426	6.75260006256446	6.85642924722973	4.70488183423817	5.82184746755437	6.28808405275229	6.35254807782354	6.33679127791803	5.8958697331493	6.61958282521647	6.77219952297612	5.17038504502763	7	7	5.6481722175991	5.81189553324706	3.64143153462762	5.83975289929387	4.47184234462654	1	7	7	7	6	7	4	4	7	7	7	4	3	1	7	2	6	7	7	7	7	2	3	79.75	0	3
11	2.55174344261379	1	6.63505523985761	3.77003244567562	2.31999874825449	7	4.94616428171632	4.95270780618374	5.4129211424709	7	4.42786998542885	7	5.65016352122609	7	6.03448852424068	6.25727696344044	6.87476540168158	5.97776773652835	4.74623484378409	7	7	6.39271322436533	6.49894012532455	7	1	7	7	7	7	7	7	7	7	7	5	3	2	2	7	2	7	7	2	1	2	1	97.5	0	3
12	3.95458387307357	6.16935067878939	7	6.51330943106514	4.06386750070806	4.70081259123652	4.81334097208865	7	5.11577563064717	6.00185940189522	6.46846285104508	5.6900523734226	7	6.78286585523589	2.71387662142319	5.87644810577354	6.30706409213925	6.84182548282345	5.90308418406777	6.82853513370003	5.64667761815313	5.79259680036906	7	2	7	7	7	3	7	7	7	7	1	3	4	2	2	7	7	3	2	7	7	7	7	7	101.25	0	3
13	4.08329831900608	1.11134966394877	6.95821665517332	5.82670491300244	4.50088944853485	7	4.03064134892185	4.63778586324591	4.77775232187533	7	7	5.09449404974486	6.65911266361271	6.52703236893535	5.76611451394237	6.59142862324797	7	7	5.43953559857181	6.42784805916922	4.1780975062344	6.12935801971394	4.46151109969184	7	1	7	7	7	7	3	7	7	7	7	7	3	1	7	3	7	1	7	7	7	2	1	89	0	3
14	2.77219715831496	3.44887906553873	5.29085559683082	5.95310649742999	6.91418672851776	6.93005453979212	6.6189220626894	7	6.97367300799842	6.71839261039467	6.86307597879168	6.69419586869471	6.99619226393171	5.68028355795124	2.74844682736437	4.7623248053388	5.62232084842632	6.47467244592258	5.77751420831805	6.01934910678843	3.3374789321915	6.0533949961171	5.49632554334585	7	1	7	7	7	7	1	7	7	7	7	7	4	7	2	7	4	7	7	7	4	5	6	92.75	0	3
15	2.29982207825181	2.08586223722962	6.99603944019787	6.53322272884972	5.49056014598384	5.94539002293357	5.1232255836307	5.75532541410106	6.91490765217111	5.87404462279308	6.31662167760773	6.04048664792396	5.86436711600677	5.90864193241157	5.1972822264263	6.32678463455622	5.92262872412284	6.71686912180921	4.83535194370056	6.76909339035168	7	5.51428241002733	4.87150412646553	7	1	7	7	7	7	7	7	7	2	2	7	2	1	7	2	7	2	7	3	2	3	7	118.5	0	3
16	3.50561852988949	1.23965116794112	6.28432973819965	5.06870206886661	4.7530784297507	6.70529655518872	5.67994435000458	5.15506359796709	4.39799792202551	6.90930371192146	6.955108745327	6.27442972023775	6.8900090775349	6.43415385793874	5.33198278559286	7	7	7	5.83739544143187	6.96611845928378	4.25140290759638	6.06491303637733	2.65217868763448	7	1	7	7	7	7	4	3	7	7	7	7	3	1	7	4	7	1	3	7	1	7	7	92.25	0	3
17	1	1.94799567150667	6.97844681704093	3.4803496386676	2.89293352270665	5.66235698308697	7	6.47412978454127	6.8525307433678	6.24456187039921	6.77781270658426	7	7	4.86248274969334	5.3079326619229	5.85099838955512	6.93209136130769	7	5.91569340482863	5.80018668183834	3.6968772821733	4.04923117560327	5.29391943295464	1	7	7	7	3	7	7	7	7	3	7	2	7	1	7	7	7	1	7	7	2	7	7	96	0	3
18	3.01657263401674	1	6.28618594156736	6.59965777376099	3.9022022634884	6.75745491438104	5.19096312099076	6.88142536007896	7	6.82913602400572	7	6.83550392538383	5.06853430823392	6.02345573215256	4.28749096906947	7	6.12040832734687	7	1.63385490977368	5.24461489246487	5.01594221208678	3.7438068069444	5.53513688354112	7	1	7	7	7	7	1	7	7	2	7	7	2	2	7	7	3	3	7	5	4	1	7	106.75	0	3
19	6.84665698545666	1	7	1.49982582875421	1.86900263640507	5.88089084070689	6.0272387744384	6.41087394985328	7	4.31430673470527	7	3.93793446451506	2.68329578215885	6.70813654519895	5.00094749727546	7	7	7	7	6.33538528268886	6.22268199785918	6.55937059147727	5.36817937467133	7	1	7	7	7	7	1	7	7	7	7	3	3	2	7	7	7	2	7	3	7	7	7	85.5	0	3
20	2.62045982638891	3.83770215683291	5.71090724303686	6.28357345008162	6.16327050246514	6.03929969725556	7	6.14808154659287	6.86385116765162	6.84667114920066	6.9577663619323	6.54062586912487	6.57689910257246	7	4.59022516847726	6.37435234182686	5.69838030948536	7	6.67345872850663	5.15673626504233	2.93113951748308	3.08155922771958	4.21277129882581	7	1	7	7	7	7	1	4	7	7	7	7	4	1	6	7	3	7	7	7	2	7	7	93.25	0	3
21	1.10889297427017	1.08729086045845	6.91122645048037	3.82342511216011	5.3078569651495	6.48847447765413	5.87006773340057	7	6.0879038177052	6.14110262282058	5.85783261726415	6.08356407613077	5.46139923234082	6.04696800888204	4.23251617107586	6.79766091712367	6.73441211830492	5.46894502899968	5.45177073491179	7	6.76200533560257	5.10450749541214	6.22982954678682	7	1	7	7	7	7	4	6	7	7	7	3	2	2	2	7	7	1	7	7	1	2	7	97	0	3
22	5.7261679011833	1.85534868520001	7	1.36503336284579	1.59854039819615	6.51350646155006	5.46605767821925	6.88213118248586	6.30564764202433	5.26159787325653	7	6.58265086714015	6.67065764308086	5.02373679134177	4.94272020582639	5.35467428291685	7	6.59658161859458	4.7251092394506	7	6.92048111492524	1	6.02964870623955	7	1	7	7	7	7	4	7	7	7	7	3	2	1	7	7	7	7	5	3	2	2	7	77.75	0	3
23	2.7769188876083	2.13708024501455	6.06172167688259	1.92759142131589	4.860289022772	6.10253600335581	5.19616402448697	7	5.47149766564167	5.85492955004294	6.45670360476719	5.9841670998448	7	4.82619880434237	6.05182085516884	7	7	6.65493609668694	4.14612064330994	7	5.82902829781497	4.16303017697492	6.36201696819231	7	1	7	7	7	7	2	7	7	2	7	7	2	1	7	7	5	2	2	2	3	3	2	104.5	0	3
24	1.58772342955165	1.57363157402277	7	3.63728982296641	5.76559648444667	6.48735319741378	6.03580898778082	5.32856612249266	6.7892821747243	5.59566569839423	6.29436129278259	7	5.31364788351955	7	5.55327033179778	3.42873482508029	5.88486795937861	6.81311455238269	6.71039905674452	7	5.21401619643483	3.74756012083473	6.77942022619071	7	1	7	7	7	7	7	2	7	7	7	4	3	1	6	2	7	2	7	7	7	7	7	105.25	0	3
25	1.29534479268869	1.29151618743378	6.53570879189552	4.7958853947462	5.37752017150935	5.43739683917867	6.4971085186686	5.71047352172424	6.85497407944449	5.68128857501885	6.24196023933583	6.28662918214486	1.55501851338662	6.38749963553858	6.96143180573372	7	3.61641947235303	6.89613932148373	5.1719289594336	6.93748100567697	5.98174929153561	6.07674571473661	7	7	1	7	7	7	7	7	7	7	2	1	7	6	1	7	7	2	2	7	7	3	2	1	104	0	3
26	2.69306912454665	1	6.88293379349811	4.64672007100933	3.05135275182727	6.99993729796897	7	6.56371969438745	5.81700191219534	5.38594634294404	6.62060086499186	4.80942845106168	6.01932151811286	6.66382980615014	6.39272037581049	6.69478455477136	6.65111868169621	7	2.85709804159082	5.03637031562124	5.59331826917063	5.76314075948531	5.34216472369626	7	1	7	7	7	7	1	7	7	2	7	5	4	3	7	2	7	7	7	7	1	2	6	96.75	0	3
27	5.60100813540121	1.74056710762802	3.61470849988711	2.27200218943381	2.17540717190381	6.33267778061	6.96631735168956	6.99285314355083	6.34432074000088	5.89074861049192	7	6.91580388852471	5.2414052356197	6.8824874297139	6.4858554411414	5.59956252542527	4.22237032635532	6.49709128528285	6.24802534729907	6.79451466957211	5.16595768240034	5.06353328178002	4.37611050254081	7	1	7	7	7	7	1	5	7	1	7	2	3	1	7	1	3	1	7	3	5	3	7	99.5	0	3
28	2.10047358025712	1.83196678893947	7	4.95759952274046	5.01184390588036	4.49002607243556	4.24483922708782	6.46715062298224	3.86051573399221	7	7	5.48611536065781	6.56299244470096	6.18284785035418	4.36380888035231	6.15207396079637	6.32067285346902	7	5.43731555306574	6.72215826806169	6.67918750199536	3.47812928138167	4.78017993242992	7	1	7	7	7	7	7	7	7	2	7	7	1	1	7	2	7	2	7	7	2	3	7	109.25	0	3
29	3.56209370311491	5.08345462578918	7	7	3.39813174367847	4.03120299111357	7	6.59559577023257	5.944505338595	5.92302641955504	7	5.4519999515151	6.12306357880892	6.2123951823083	6.60980910839137	6.24556219567297	4.5948025538317	7	5.83366266185604	2.48621998900635	5.06282532149331	5.04530071523972	6.57494439936499	2	7	7	7	3	7	7	5	7	2	7	5	2	2	5	7	5	7	7	7	7	4	7	88	0	3
30	3.09341322085252	1.26297310165223	5.60093712130867	5.95218199108228	4.30425527062822	6.56226668691482	5.28018414174778	6.90399680204837	6.31728913776502	6.21398706453735	7	6.16951085732578	5.12808316977034	6.59186724081938	4.40197234449872	5.60230458662412	6.49546553698637	6.93177806664478	4.14730662862315	5.67384354285418	4.33645802159994	4.52385922967219	6.32460542784494	7	1	7	7	7	7	5	7	7	2	7	7	2	2	7	7	3	4	7	5	3	2	7	90.75	0	3
31	2.6056707900603	1.2559089657814	7	3.69656589587093	5.96053506617134	5.86690873757592	5.36749971430087	6.78096859136769	6.12346032039027	6.13214108912107	7	7	3.65929289013528	6.63981500075865	6.12585473832822	3.00837177332775	6.24033526539399	7	5.60648882908948	6.90749143204516	4.18662165908117	3.86461424600957	6.2459289634195	7	1	7	7	7	7	7	5	7	7	7	7	3	1	7	7	7	7	7	2	7	7	7	87.5	0	3
32	3.06902106057568	2.04236261907055	7	4.26922996139842	3.58139002226992	6.84266946478994	7	6.52963901245702	3.69048857018499	6.17644012262144	5.26766589572704	3.66228527311989	6.68252614761209	7	7	6.86601191586351	6.61499890191999	7	3.66807634719808	5.92653818681974	6.88175427318958	5.97529650422386	5.36120248838531	7	1	7	7	7	7	1	3	6	2	7	2	2	1	6	2	2	7	2	7	1	5	7	98.25	0	3
33	7	1	7	2.56785799209707	2.08405644312107	5.82388527653365	6.59915970679419	6.14521713226047	5.72025172334264	5.3262148855297	6.88451226346079	4.36589363857251	4.61262944882609	7	7	5.84492468495769	6.92009660974195	6.91167419021804	6.41385578905388	5.23698418749247	7	6.57993429359502	4.15126417060285	7	1	7	7	7	7	2	7	7	7	7	3	2	2	7	2	3	4	6	7	7	7	2	80	0	3
34	2.53856686187649	2.71207666541271	6.15130284122805	5.48411424705501	4.17014638200485	5.18096979828296	5.82112505149442	6.6684631262645	4.15215041387583	6.00632206212353	7	6.00243364012426	5.0051133959633	5.675357235631	4.84938124932706	7	5.89158497899079	7	5.08654370433692	6.06609005616624	4.51397824326884	5.68269545393252	6.55730010326581	7	1	7	7	7	7	7	7	7	2	2	7	2	2	7	7	7	2	7	3	1	2	7	95.75	0	3
35	5.83759474700309	2.62110675649682	6.45716583160427	4.16043849894347	4.99966389576379	5.4317677861175	3.94257735901166	2.5308701911126	7	6.6038077220374	6.29786107641793	4.62129563551535	6.44687039809245	5.49812305822306	6.46622501930896	6.74409600895367	4.6025156539452	6.78039338010327	6.97714477470089	5.18349412994956	6.54273755016424	6.30400267109466	5.77832557756341	7	1	7	7	7	5	2	7	7	7	7	7	7	1	5	3	7	1	7	7	3	3	7	87.5	0	3
36	2.19668143987941	1	5.93548625190047	4.6928647598483	2.30281020158193	5.77042719689472	5.60795434909793	6.38326280554267	6.27881908087321	5.73130535107966	7	5.03983624160495	3.87481507325027	6.29195955546038	6.40434896940676	7	6.2545882442912	7	3.44027957353613	7	7	6.02878735881266	5.87823513214494	7	1	7	7	7	7	7	7	7	7	7	5	3	1	7	7	3	7	7	2	1	2	7	103.25	0	3
37	4.55754004827463	1.0948725459752	6.15618756211341	5.77009371144694	3.62238266212616	6.38212505602051	7	5.52229287922204	7	5.8715068024162	6.60487404793767	6.00136534608844	6.21861650436038	7	4.55731782491589	6.19869198763458	6.57022770842754	4.54824827568234	5.1503388136157	7	5.35598801626631	6.4210400975763	6.00448699265369	7	1	7	7	7	7	4	7	7	7	7	7	2	1	7	2	7	1	7	7	1	3	7	91	0	3
38	6.84256409038207	1.37053654588263	4.79015189769068	2.24484012378177	4.36433394336586	7	5.91727892147746	5.7535090906506	4.55915699766903	6.19378926840078	5.11172503021867	5.63601262598747	6.67541567561115	6.95929896330118	6.93757604621536	6.76713518561066	5.66541535961546	5.35486753202602	6.67918869398566	6.70724328310057	4.48821903141299	5.06788396209893	7	7	1	7	7	7	7	2	5	7	7	7	2	4	1	7	7	7	7	7	3	1	2	5	106.75	0	3
39	3.40894735642335	2.04037111874873	5.92209447599549	3.64513654631534	4.47762984909189	5.4754617388824	5.1010838414703	6.90899473476571	7	6.31130071568048	5.90194497755365	6.23308795812359	3.5048456306112	6.39898040051144	6.04203073643468	5.00999922242798	5.55910232780631	6.55276755330714	4.40768533222757	5.94299253481104	6.56000692908499	6.74266605525144	6.35675022278712	7	1	7	7	7	7	7	7	7	1	6	5	2	1	7	7	7	1	5	3	2	2	7	82.5	0	3
40	6.60740067542318	1.72513838349422	3.75964139121463	1	2.2448099361396	7	7	6.6216072081773	6.11832043643263	6.20796991118768	6.63251580538234	7	4.88130990959216	4.59884147887719	6.59458055005477	5.77665234255363	4.68174621985	5.49552076507878	5.27211543116189	6.52784957755019	6.08559554400672	6.02077453077344	4.20752262166797	7	1	7	7	7	7	1	5	7	2	7	7	3	1	4	1	3	2	7	2	7	2	7	96.25	0	3
41	5.23577356656851	2.07897370438467	2.10828284433462	1	2.36240836812806	5.79939907902996	7	5.79391171325895	6.75942778543054	7	6.65298573790087	6.14581444787588	4.5805490623829	6.35961217413002	6.35328743593688	7	2.71696006760972	6.45575733306311	6.48273832599804	5.79510150137147	5.01567495018847	5.46615507216571	4.74815408932944	7	1	7	7	7	7	7	2	7	7	7	7	2	2	2	7	4	1	4	3	3	7	7	87	0	3
42	1.418239808197	5.76990259545131	5.9906268711859	2.95425463229327	6.94982159915008	4.96037144689522	5.55514459424293	7	6.61363390193269	6.16634997859187	7	5.36769866271046	6.6946011118089	6.80601772269037	6.71975628297671	2.30814871409239	6.21223494283636	6.21026593367454	4.0454576489111	7	5.78208388059933	4.61920856481989	3.29219280026311	5	7	7	5	7	7	7	3	7	7	2	4	2	1	7	1	2	2	7	7	7	7	7	87.75	0	3
43	3.47387365787109	6.93184654902364	6.83555130920564	5.91280645873629	4.39909941784137	5.25839481068917	6.25976039806333	7	5.67635340321194	4.73623115168161	6.71398188124436	6.86126728553503	6.26818435735731	6.85955084146392	3.02036818377307	5.81421313119668	4.48554350851833	4.3117895812705	5.38163357008953	5.87087992712957	3.98559031129734	6.26618577518195	6.91701838986364	2	7	7	7	2	7	7	7	7	2	4	4	2	2	3	7	2	2	7	7	7	7	7	73.5	0	3
44	3.68486716148183	1	7	2.5914125821591	3.70658718396495	6.07243958457967	5.4953398750915	5.89807269970194	5.81699971672249	6.49858451739738	7	6.00515875105486	6.41955357333718	7	4.89919992864193	4.76301700379382	7	7	3.97550333629116	5.68312662518886	5.74837476434896	5.03219961641946	6.35101812859734	7	1	7	7	7	7	1	4	7	7	7	6	3	2	7	7	7	3	7	3	7	1	7	84.25	0	3
45	3.26537606604394	1.4311402499564	3.96883111368554	6.03481145722063	7	6.19134552453919	6.05756183290593	6.42877293063348	6.68407988745267	6.18032788290037	6.45096111505801	5.62731685748208	1.65978090651172	7	6.62179259166904	5.72422848467719	1.12595829819508	6.23382279853731	6.20425286647018	7	4.42167857871594	6.70614352137659	6.36562000029951	7	1	7	7	7	7	7	7	7	7	7	7	1	1	7	2	7	2	7	7	2	2	7	71	0	3
46	3.87986889294775	1.72352626529536	6.84231416915778	3.55574511478789	5.31856216338961	5.39823084330643	6.87924174961045	4.84310803638248	5.4437923810488	6.32848928394528	6.7939625925109	6.20950227998619	6.86798393675932	6.88152753986316	6.43598898958461	6.43637019752563	7	6.8761302097202	4.39970917758435	6.20441020088418	5.43882695751451	2.8604300312336	5.34309532241995	7	1	7	7	7	7	3	2	5	7	7	7	7	1	1	1	1	1	7	7	4	2	7	80.75	0	3
47	2.30155390972813	3.16785727973199	5.67807538472509	7	4.90431492687247	7	7	6.4732928789946	6.1515469968375	6.28282637251589	5.38045047667747	3.59081756449824	6.76430889669266	5.19637407333114	5.74424613050017	5.41547628701544	5.9068539616311	6.92499726503829	3.11638277959755	6.79420965330215	3.09179519330282	6.05337961919765	3.56709475856911	7	1	7	7	7	7	7	7	7	5	4	6	3	1	3	1	7	2	7	3	1	7	7	104.5	0	3
48	2.87416164970891	3.40832367368624	5.06958553450534	7	5.27745502965291	5.77158705287617	5.0074619687893	6.64848555757492	7	5.35532661912588	6.56838785068355	2.72250119992355	3.86202345330361	7	6.90112455494309	7	4.10044482057782	7	4.96685922548222	5.55295252079205	3.65764357465841	6.66394885869367	4.50872847371885	7	1	7	7	7	7	3	3	7	7	2	5	4	1	7	2	7	2	7	2	1	2	7	90.25	0	3
49	4.10197792074423	4.89988756297423	6.62326613551519	1.99028563918567	4.41238851969068	6.91082517711882	3.83530550122875	3.63768713183814	6.4687718945408	6.98967761760396	4.65871920108122	5.66581724984191	5.69877061867507	6.67017429545317	7	6.76804673460175	6.61620350732173	7	2.87718835412012	5.4052327437471	7	3.98475016361624	5.91015348272007	1	7	7	7	3	7	2	3	7	7	7	3	4	2	7	1	7	7	7	7	1	7	7	91	0	3
50	1.52464569601922	5.49945672338827	4.82375475055589	3.42324319855142	7	6.13400524543186	5.28235871200602	6.3932343640513	6.31878461840717	5.53819767669353	5.17497031811323	7	4.42497347554766	5.40330451194769	4.84604475194217	7	6.37738235951562	7	7	5.29009550707427	4.60766156864928	6.1948420024625	5.95377282081096	1	1	7	7	2	7	6	7	7	3	2	5	7	1	1	1	5	7	7	3	1	7	7	88.75	0	3
51	2.98271080001675	3.63005244192714	3.48928648087848	3.25780634700191	6.03817043937246	7	7	7	4.1144295125996	6.32038036258106	6.70285909117655	3.74750075012053	6.28244298339949	6.60045676581412	6.1741407952739	6.90710042837879	4.27642310230356	3.92075990021856	6.58975145736158	6.70701653192633	5.33426469573974	4.15187839100569	2.52694336946176	2	7	7	7	2	7	7	7	7	7	4	4	7	1	6	2	3	1	7	7	2	3	7	82.5	0	3
52	2.63249835342127	3.68353000845895	5.3640364963264	6.43271296574652	2.81418113962694	5.1351433356982	4.72312789830625	6.29801769110001	5.7571876049317	5.76668240568961	7	5.68713086763717	5.94693282990275	4.56672435632022	6.02033879265198	5.31680864196603	4.81860994318313	6.58140223743661	4.44000575754912	6.46466390662613	7	6.28187592819549	2.88259877715395	7	1	7	7	7	7	4	7	7	7	2	3	2	2	3	1	7	1	7	2	2	2	7	76.25	0	3
53	2.63928018916503	5.03748721605035	7	1.29691773494556	6.11752712331204	6.83541358312151	4.65376675730011	5.65957420932051	5.4997057323385	6.99612457775881	6.51384291555783	5.36380598305155	5.32239959200915	6.65034367960994	7	5.42094116095779	5.23841054532518	4.91902283034393	4.41338437086438	3.90217851474806	5.39931316916576	7	4.05510751249633	1	7	7	7	3	7	7	7	7	7	7	3	3	2	7	7	7	1	7	7	7	4	7	76	0	3
54	1.41686130644386	3.49932689088284	4.25442258448448	2.2791610575373	6.58737711121749	5.00779746311895	6.537029605996	5.7355690837134	6.76947998980352	2.98428910825629	6.16032893265745	6.37760786837638	6.2628045425544	5.59222172486929	6.35363970552818	5.25218909667792	6.82000598981147	7	5.37957645665026	6.30812011760968	2.91940754098592	7	6.31019773893606	1	7	7	5	4	7	7	3	7	7	3	4	7	6	3	7	4	7	7	7	7	3	7	67.75	0	3
55	1.18185783631374	6.47810892744062	6.53884557998366	3.81962798788187	6.15235271432559	5.60773227641867	4.41813548571273	4.57847284028141	6.10561552699859	7	5.24933602530678	6.63570197738658	5.73733980883904	7	4.43407497192186	6.91307749247047	4.85065821280055	6.60058309057779	6.61571007255746	4.10634735339474	4.37047895570025	6.42135302054169	5.34615065412114	1	7	7	7	5	7	1	3	7	7	7	2	3	1	1	4	2	7	7	1	7	7	7	89.5	0	3
56	2.2240397530292	3.20811659079539	6.1147396987673	7	4.26939906566919	6.63895602029732	7	4.55155394540819	5.31197355146865	5.46502701166752	5.54729498102669	6.52486811037322	6.63095483533091	6.6035844766728	6.10482880146918	6.36612393340192	5.5613701470622	4.92934585126442	2.22477631934062	6.11473029946528	4.84331924119076	6.08124708616225	5.84719756598738	7	1	7	7	7	7	7	7	7	5	4	5	2	1	3	3	7	2	7	3	7	7	7	90.25	0	3
57	1	5.43630515060627	4.1161545536399	2.94339512383661	6.89559471442228	5.2971307960016	6.35368401978281	5.67510697313294	7	7	4.98801588802481	7	4.58673815401538	1.67703977860812	5.15824415328715	4.15478420479341	7	4.97312873980213	6.13543994282592	6.57712402795487	6.27128847856438	5.05242488787363	6.50796698051677	1	1	7	7	2	7	6	7	7	7	7	4	2	2	1	2	5	7	7	2	2	7	7	80	0	3
58	4.93554563987704	1.50486751695409	4.48186873334256	1.22020942914905	1	3.47166054506008	5.04649732625712	7	7	6.76103007508119	4.77939177410169	7	6.72983934440804	7	6.07844114608574	5.44724324993414	6.07674343079385	6.7917066976225	3.52255635808942	4.58745517836719	6.06501115221412	5.44112011632547	2.92119609017753	7	1	7	7	7	7	1	7	7	7	7	2	3	2	7	7	6	7	7	7	7	7	7	77.75	0	3
59	2.64666863271425	1	6.54403757782008	3.16566156540936	5.73468922914917	4.36851445283701	5.39279947176616	7	6.17466570458479	5.89447840829845	5.03724792394426	6.19305884669219	4.89341878342753	6.2560177360962	6.03540331370785	4.66306551635213	5.32513990992003	6.23933874931662	5.16172903313889	7	5.49261058376435	4.15768065919051	6.25208547039633	7	1	7	7	7	7	7	2	7	2	2	7	7	1	7	7	7	7	7	3	7	7	7	76.5	0	3
60	1.34853838322961	4.96493245725683	7	3.52127828296107	5.40227151042212	3.92818923217919	4.08021673021265	6.60188969731751	4.96435996247633	5.88427265290353	5.35100011364607	6.36820118732777	6.09750808595841	5.84982020862778	3.25181700864334	6.61394037424776	6.88582633271164	6.94811460524788	1.1397047276442	5.45669416430037	6.01976289496914	2.37191020336037	7	1	7	7	7	3	7	7	7	7	7	4	4	3	1	7	1	1	2	5	7	2	7	7	91.25	0	3
61	1.66523350478647	5.19630714546826	6.46643959649901	1	5.49755413715549	6.75909689914849	5.39641218564788	5.05855856119012	5.52583331143733	7	7	5.44402720315227	5.67143732858678	5.82940430734494	5.92862506045016	7	6.32092409576379	5.43499818884987	4.25810855879881	4.009394418747	6.25504135397856	5.59650284932709	4.66493718931725	1	7	7	7	3	7	7	7	7	7	7	5	2	2	7	7	5	1	4	7	1	5	7	100	0	3
62	1.88512999973897	5.12803685847268	4.7260708196998	1.82517957337272	5.21930975774104	7	4.41118575252257	6.53141303116366	4.98442713803823	5.78200330441823	5.6329163324588	6.95665732845666	6.82739975939085	7	6.50864264675683	6.40883694607289	6.6498564377548	3.45475117394288	4.17919298530668	5.95919083476012	2.84355052325001	3.52793150874404	4.2326379000922	5	7	7	4	7	7	3	4	7	1	7	6	3	1	7	2	7	1	7	3	3	2	7	92.75	0	3
63	5.54528085556615	2.62203406199683	3.40196083257741	1.13104961551116	2.97380663415003	6.63147356388489	6.71646036783122	5.19009351405011	5.97383559091567	5.52311539293984	5.78536045570717	6.36411427820952	7	6.18001251783471	6.40893035309321	6.59623546628286	5.02989502027386	7	5.32259877867636	5.46326953344709	3.7031738191901	5.51044366787582	5.61061715836512	7	1	7	7	7	7	7	2	7	7	6	7	2	4	1	1	2	2	6	3	6	7	7	69.5	0	3
64	2.00370208517496	1.37801060863583	6.72963822443688	5.39803449336908	5.22355737103761	4.64060085092722	4.27377880387778	6.55155547923088	6.51482892465526	7	5.32239955383656	4.54910638367438	5.82902600163853	5.64697194571892	4.34242596231125	5.50021933132246	6.41384364833266	6.43094680794099	5.80216586198493	6.87689180728028	6.69709257304154	3.30455017363134	6.32969727540336	7	1	7	7	7	7	2	5	7	1	3	6	3	1	7	2	5	7	7	7	2	7	5	87.25	0	3
65	3.39411531211031	3.85592017692478	5.37101908976138	7	7	6.12994429321949	6.66637558867288	5.96570166572183	5.96223998865249	6.58572856771128	4.31336192327266	6.69685320056081	2.87890314262171	6.42762207201972	5.37311618683783	6.24561416141978	5.70166948750744	6.04488278086901	4.78802381093841	6.41649679907211	7	3.38072951621137	1.94582536676898	7	1	7	7	7	7	7	5	7	7	3	2	3	1	7	1	2	1	7	7	6	1	5	73	0	3
66	1.92973245720928	6.44992420173051	5.58244584906472	1.33315157555388	1.91483997823301	4.50638533245331	4.9227062119041	7	5.65877234939171	6.45507614181054	6.14550490347962	7	2.925509384554	7	5.95842276385426	6.81074933062133	4.82470022720873	5.16376826020779	4.59874303493431	7	5.61068743758073	5.8445016086572	5.85375558401279	1	7	7	4	6	7	3	7	7	7	4	3	2	1	7	2	7	1	2	1	3	5	7	88.75	0	3
67	2.84705373344379	1.85887505320108	4.46257499863899	2.60526296382858	4.54274447323023	4.94004195654286	7	6.36191011322737	7	5.13698109327612	5.15825303880251	7	6.25475597998433	7	4.88489909179928	6.96730391867768	6.50199217720838	6.12162970440237	3.49212887513538	6.95129104535624	5.52959893800176	6.0399779451289	6.15596680509227	7	1	7	7	7	7	2	7	7	7	7	4	3	1	2	1	4	2	7	7	5	4	7	89.5	0	3
68	3.08897906232162	4.14491595174807	4.05800746925416	3.36600221184888	7	6.54108553459905	6.97938919103946	5.18877471435943	6.29070945049399	6.20603704335581	6.10885647244602	5.12388996467229	3.97418179394171	5.28980335898295	6.62068044107684	5.59294299886098	4.2041985195491	3.69497391402182	7	6.37873184978929	5.62200770681792	6.50306453388495	1.64904062333952	2	7	7	7	2	7	1	7	7	7	4	3	7	1	7	2	6	7	7	7	2	3	3	55.25	0	3
69	3.18522137727444	4.1867481373301	4.13059659278459	7	4.21570382078302	5.89236025844651	4.74712769508856	6.7742454169317	6.7604540359426	5.16397795129928	5.68441060532984	6.3055103659086	6.38146062355538	5.31339772082691	4.94082249969302	5.51050655955836	6.14721421852871	5.17204943476341	5.79221299027048	6.56286250656646	7	5.81396145342459	2.73061055660129	7	1	7	7	7	7	7	7	7	7	7	7	2	2	1	2	7	1	7	7	1	1	7	83	0	3
70	1.70156035314622	6.04351462632811	5.70809084638801	2.3760174125607	1.9534563217475	6.51982664263386	4.75942887901935	4.85865756698842	6.70582605991742	5.91054763606911	6.70096881056735	5.2829391264811	3.98766732073485	6.94936318996821	4.53584424343937	5.26082404722196	6.654436529334	6.20125346628486	2.84710556552983	6.51787705011783	6.43932249408554	5.86372494548735	5.44215443694349	1	7	7	7	4	7	4	7	7	1	7	3	2	2	7	3	3	2	7	7	1	3	4	96.75	0	3
71	1.91001633551075	5.66367353023744	4.83391222027218	1.16334554053522	5.04235491336574	7	5.39972333081655	6.2958301190975	4.49494728918468	5.11556714969061	6.61241757138998	6.62142900809039	6.89979007028978	4.02681951897326	7	7	5.56278304547691	3.49622673496116	3.86442037808151	6.44620131336263	2.10914671381648	2.98541385560231	5.08097450687308	3	7	7	3	7	7	4	4	7	1	7	6	3	1	7	2	7	1	7	7	1	7	2	92.5	0	3
72	3.16721792691253	3.80358134234021	3.7613619547586	2.49360399796915	6.88387599241673	7	7	6.88533810291525	3.31650260810105	5.88481802441147	6.79638317551347	5.90040024769244	6.99162343329447	6.07972920359941	6.56058957648944	5.57155783341435	4.15934644759984	3.1544177188969	6.90213634004002	4.72846751600648	5.26585278210704	4.51029074255611	4.72235283282553	1	7	7	7	2	7	5	7	7	2	3	7	7	1	7	2	3	7	7	7	2	2	5	69.25	0	3
73	2.82281867380271	5.81883126596112	4.78968769531224	2.52436750418349	5.36956608014271	6.84359072816951	3.20492305135125	6.70170778888183	6.57578630574221	6.1415929905469	5.88732586860452	6.30149248277166	6.01711086424103	3.59712186458851	6.33289975400756	5.99358420054341	7	6.51421059296273	1.80237288479256	6.31404686769177	5.97408838125734	2.67067552958496	5.02558519104473	1	7	7	7	6	7	1	2	7	7	7	4	7	1	7	7	1	2	7	7	1	1	7	83	0	3
74	3.00601474997003	4.61854990015398	6.57951591984738	2.54659875400866	2.143770199461	4.06143250438292	4.81234324863125	7	5.29155861913491	5.39771882756713	6.66079019916151	6.60286139343528	1.92056525003208	4.96852172406347	5.02944930032196	3.52047718301468	6.83499727743624	7	6.44823670676822	6.69904558557656	6.89691072298814	2.65319068018188	3.98166117048544	1	7	7	4	6	7	4	7	7	7	5	2	4	1	7	4	4	1	3	3	5	2	7	72.75	0	3
75	6.34523189050031	1.84885116542783	5.20622575848956	3.27937827523015	3.03452380989664	2.9301622115953	5.3106794272813	5.2049360203491	6.30878067205241	7	4.05772501923482	1.83968285215454	4.39482225185597	5.46658384914617	5.03936249625516	7	7	6.98218586977245	6.25500945188435	6.1446281125242	7	4.68379473814336	5.30509412192129	7	1	7	7	7	7	7	7	7	7	7	6	3	2	4	2	7	2	7	7	3	5	2	63.5	0	3
76	4.03851158751827	6.36263517585091	4.99151387249587	4.39840511667004	6.22996972550295	5.51284997973907	3.84951652086755	5.62465174643248	6.5200687966175	4.13663018664506	6.98049789896382	6.69305030440448	3.86105257372869	6.7002663810713	3.38073644440734	4.099133253526	6.49267820012308	4.91326581179184	6.02655696881402	4.88694305712147	7	5.3291724816929	6.60508533292327	2	7	7	7	4	7	7	5	7	7	7	7	7	1	2	7	7	7	7	7	7	1	7	76.25	0	3
77	3.64697705366902	6.09821991177964	6.20418635926181	1.39027600214721	1.35999421810077	2.03836740405255	2.88868145464377	3.5717603664764	4.92865311979041	6.87263345509171	6.13286905675032	7	4.85751936843522	6.57399356614094	5.58666815547129	5.33071619124008	6.46644648403686	6.32915868769415	2.8831380817199	5.85757029971189	5.86690736422954	4.50233126351589	6.03129399489889	1	7	7	4	5	7	4	2	7	7	7	4	7	2	7	7	5	7	7	2	3	2	7	80	0	3
78	5.14064597920882	3.61215079360232	2.31965360916865	3.21733203855507	3.52209638944853	1.31721481018798	5.4399168227928	6.30580826224556	7	6.58239067417853	5.16155150734585	6.52294471141059	7	3.76759001059462	4.18087939953121	6.45142069786774	4.77018247184399	5.33765709252775	2.74919860901449	7	4.95833006493961	3.79876573434582	4.72570671545287	7	1	7	7	7	7	1	4	7	7	7	5	2	1	3	7	7	2	7	7	3	2	2	97.75	0	3
79	2.61536721543684	3.95346098451296	3.78417789169305	6.36133944110681	3.83854163393282	5.27464780871279	4.52418635184433	7	6.57361033772819	7	6.65814493976745	5.80345872372442	1	4.88178820072596	4.96393013063087	5.11798301160711	4.89492826399951	5.89977305549475	4.2389190874863	6.20334274095902	6.28859395313269	6.87924203035419	4.61507346683977	7	1	7	7	7	7	7	7	7	7	7	4	3	1	2	1	5	1	7	6	4	1	7	68.5	0	3
80	6.22132044155595	3.02882844519095	4.1897244686497	1.54382942673595	1	7	7	4.87164405626843	6.3273266125899	4.23273472960972	7	6.96703226423262	6.51619833407403	5.1296373474786	3.71987623641981	5.768074098647	5.6445635698421	6.56814884205366	4.26198128515368	4.95823610128786	3.73665459427446	5.62069994440873	4.86731903788076	7	1	7	7	4	7	7	3	7	2	7	3	2	1	1	2	5	7	6	7	2	2	7	74.25	0	3
81	1	6.35825117942661	3.6207737031668	2.57133117792696	7	3.51993149266673	4.90070175578506	4.82077561872153	6.63416069177044	4.9823795900575	7	5.58664315381958	2.25868790180563	6.95413304666516	3.24790720464485	3.43722196339016	7	7	3.96946582388151	6.21464439770573	4.80345443702601	5.75994457032621	5.7508719111767	1	1	7	7	3	7	3	2	7	7	7	7	2	3	3	2	7	2	4	7	3	7	7	57	0	3
82	1.98208811337078	5.01034240127856	3.87193725256073	1.31182328379137	4.90105235215188	6.70223050531096	6.44204873874191	5.17905538164922	4.6743509283771	6.45214753680296	6.29557802911919	3.73047482788324	7	7	6.0194853601506	6.07560648572205	6.09502283317117	6.63075523979296	4.14245488769988	5.57758476182708	3.96075940247241	3.73275409168504	4.14937243506216	3	7	7	5	7	7	3	4	7	7	7	2	3	1	7	7	6	1	3	7	1	7	2	70.75	0	3
83	1	4.52744754393428	2.88407433100136	2.1795103502773	4.73014166301623	4.58864210227159	6.25770849427102	7	3.60764329162841	6.93964594481387	5.62111029555329	5.64656124573974	5.78279205521773	3.8632111477017	3.83291255010971	2.75695489165852	6.49104165043237	4.60322502911923	6.61433107069737	6.25826106441234	7	4.13969813039731	6.20050913996317	1	7	7	5	2	7	1	3	7	7	7	7	4	1	7	7	3	7	7	7	7	7	3	79.5	0	3
84	4.47645408858266	1.47203403765575	2.62730393927963	6.07769705118066	7	6.9760955523326	3.01317003485678	4.88302999150398	6.05455535931096	4.63104323350956	7	5.55785920079007	3.27016380110398	6.80888088568003	6.79593158700211	6.09121851878585	5.4237214806585	4.70811001564018	5.83353727583797	6.10297169775537	2.73446023597956	7	6.5023609996172	7	1	7	7	7	7	2	3	7	7	7	2	3	1	7	7	7	2	7	7	7	1	7	58.25	0	3
85	4.71469043683641	1.69981173216691	2.42488922706818	7	6.98583635085302	4.87314428944862	5.35592861556141	5.35785146367371	7	4.79175055384589	5.41334622040133	6.50793278838902	4.58201073422027	7	6.73538737977582	6.12786196932984	5.26963675705265	3.12972657470643	5.06245070621427	4.77798713169287	6.654685466688	7	5.95792788728525	7	1	7	7	7	7	2	4	7	7	7	2	2	1	7	1	7	3	7	7	7	2	2	62	0	3
86	1.9575354090051	2.14652071769344	5.22432412039955	5.55936786945765	5.15072512912582	5.77200700805778	7	7	6.45746396312547	5.21521817544208	5.42730320763267	4.39077847387912	5.40947434177087	6.21305845413279	6.24512254302973	5.27578547683477	5.25154685721504	6.26201984524704	6.04920665218964	6.02567839114258	6.87608261151094	3.18054971901903	3.64964981904645	7	1	7	7	7	7	1	5	7	1	3	5	3	1	7	1	7	7	7	2	2	7	7	71.75	0	3
87	3.71448573549179	1.27943259566728	5.556455780075	2.57332240356481	3.84644645009061	4.25561550615136	7	5.17021865050659	7	7	2.39723236828006	6.39475999464783	6.74975147037192	6.69318375928853	3.69665737070162	6.05879781332276	6.72148637457555	6.16090608907239	3.3256697012072	6.575435534179	5.47524392265305	6.68334040672122	4.37219519522016	7	1	7	7	7	7	7	3	7	7	7	4	3	1	7	1	4	1	7	7	7	3	7	71.5	0	3
88	2.29660595887503	3.07999062763333	5.38180164185992	5.91500579289621	3.88766179877454	5.02257399689226	5.26199543288179	6.51484580660338	4.96735148486483	5.37277860079665	6.09462750306177	5.88004066877595	5.39831648182169	3.97331553536353	5.82953622104474	4.31246854379117	4.03443378255642	6.3747010585863	2.83672900006578	7	5.88091336744144	6.62219220936801	4.11254215486279	7	1	7	7	7	7	7	2	7	7	4	3	2	1	7	1	6	1	7	2	2	7	7	90.25	0	3
89	2.35815319289481	2.86912694758655	5.6253585354573	5.60477293402398	5.30873129470529	5.33473394698546	5.32255189956918	5.98204420490831	6.25117572322889	6.61185554077907	5.60149651519916	7	2.33050575086082	6.00945107985877	4.91960908480117	6.18794848494247	2.64803527156912	7	5.58962866065339	6.06407505761512	5.23671374705139	5.92392924715119	7	7	1	7	7	7	7	1	2	7	1	7	7	6	1	5	2	1	7	7	7	3	7	7	75	0	3
90	7	1.19516421347719	4.18882548461168	1.22369233270177	4.22896091554585	6.52713410300353	7	5.26979026677679	4.09612820392119	6.67065470816503	4.71897934892197	5.0038779999194	4.89464198691392	6.34974052130615	6.3746479186062	3.54902188924812	5.3081573680679	6.15299633297844	6.83724176947278	5.91086621660977	5.42630344634105	7	7	7	1	7	7	7	7	2	7	7	7	7	2	3	1	7	7	7	7	7	3	1	2	1	68.75	0	3
91	1.8492782138015	3.968791917645	5.65458499475656	1.25815257758116	7	1.58672960955227	6.88077701415997	4.3312260516841	6.01931593134389	4.81686462385264	5.01336240814307	5.65872802852217	3.76640348867283	7	6.58027371908366	4.99235550325018	5.25759082013319	7	6.98078729019424	6.58458558055991	4.58490258217352	6.53289104199169	3.85163430902603	2	7	7	5	7	7	7	3	6	7	2	7	3	1	4	1	7	7	5	7	4	7	7	57.5	0	3
92	1.32976351912778	1.69843484288903	5.5895028764947	5.65297589891605	5.10976295251195	4.23155700370199	6.5665212614917	6.05485921692648	6.94387665419986	5.76578189345742	5.76358300991616	4.92938433290219	5.26207384593352	4.3031062751955	4.99873135657274	5.06140152823362	4.37852609696455	6.3368197958738	5.17103097876505	7	5.33068318261991	4.91425757490639	3.33506002057111	7	1	7	7	7	7	2	7	7	7	3	4	3	2	7	2	7	7	7	7	3	7	5	81.25	0	3
93	2.09182609761686	1.31279600917427	2.88201975387422	7	6.00403806495696	5.52916029745842	5.42577157449812	5.66875000344363	7	6.54161886373423	5.31661095876026	4.20395418146406	1	5.62954092371569	7	6.24723879887274	3.84021781584981	6.3960904741404	5.8128535997605	6.38981608525339	3.26014792019235	6.09493975317617	6.88206360290822	7	1	7	7	7	7	3	7	7	7	7	4	6	1	1	7	1	7	7	3	7	2	7	89	0	3
94	3.25071790183603	2.54053605945274	4.83164522513013	6.78192773874147	4.36757722116739	3.83241742796522	4.22519264129403	5.81990703618759	6.5722326419719	4.7999919165874	3.1304109553471	5.80488448614092	3.87657182956271	6.33368640781773	6.38527068615095	4.58983097499353	3.90258800559942	6.93925955301195	4.85474144474714	7	3.88396016545153	7	4.42488321532952	7	1	7	7	7	7	7	3	7	7	2	7	3	1	7	7	7	2	7	2	1	3	7	74.75	0	3
95	3.0741832839345	2.03411005160069	6.72682315030086	2.86152360794925	5.83638052549704	6.54849721811872	4.99138955259829	5.26514490851962	4.96700061496181	4.78103816203132	4.50791799228154	4.74576994146586	6.94493011178671	7	6.08685577097646	6.30530464046027	7	5.21718343796525	4.18324572871883	6.05682908553342	5.32778304274733	2.92888437015615	6.91859589873023	7	1	7	7	7	7	4	2	7	7	7	7	7	1	7	1	1	7	7	7	1	2	5	69.5	0	3
96	2.61221170556469	1	2.76712763305727	7	6.96279091849209	5.22583931152432	5.21046941232659	5.22202947760818	7	4.72598753714332	4.57692235773557	5.18147539866674	1.23731361507577	5.81183519633043	6.5000202350516	6.88678911126796	3.42015190924574	6.70793910019255	3.09436807115356	7	5.85448340654446	5.98289745672473	6.7846922147371	7	1	7	7	7	7	5	2	4	7	7	4	4	1	1	2	1	7	3	3	7	7	7	84.25	0	3
97	6.21419405696913	1.28075654444651	5.79780676258852	5.31398978372472	6.5908175682752	7	6.96582832717006	6.7293571667521	6.22641548118453	7	6.13216545862314	5.70482955769734	5.83782755313969	6.11767024148024	7	6.35096119137567	6.69115866086154	6.19640722884614	6.60066692963216	5.39665432045967	6.64929494082011	6.92298228077603	7	1	7	7	7	7	7	1	4	7	2	2	5	4	1	7	2	5	2	7	7	1	7	1	89	1	3
98	7	1	7	6.22470448816649	6.70396149606115	7	5.57429814285509	7	7	6.83957020188858	7	6.63392996813134	6.9707675702627	6.7736151263926	6.64201223352244	6.61445154165595	7	5.14250513042197	5.22586598110172	5.28597228851107	6.39934192987538	3.49219024717178	5.13709601838084	1	7	7	7	7	7	6	7	7	7	7	7	4	1	6	1	7	1	7	7	2	3	7	97.75	1	3
99	7	4.02079698424181	3.30604486564568	7	6.16856682265536	6.88863131994176	6.16069995947529	5.28895988223001	6.32827226449398	6.48808105808381	7	5.93971395247189	3.95110674242867	6.37121829848986	7	7	6.62512242927434	6.50299490876408	4.76113099693162	7	6.83818801534869	5.79778005443541	5.18348843309051	1	7	7	7	7	7	7	7	7	7	7	4	3	2	7	1	3	7	7	2	1	7	7	100.5	1	3
100	3.36104672271344	6.9160761699029	2.81432915547472	6.6620718192859	6.49637290739699	5.3254960097851	7	6.56062692303762	6.76470264538341	6.86819705878341	6.87975222247064	6.4422874312412	6.74175094141132	5.38852005499893	7	7	6.84635654246662	7	7	5.688506891563	3.47318095675683	6.53686235008301	4.08822296939576	1	7	7	7	2	7	7	3	7	7	7	7	2	1	7	7	7	1	7	7	3	2	7	89.25	1	3
101	4.12353250714538	2.29104113213383	6.13510298062877	6.51937587300002	5.74582863243065	7	7	7	7	6.12473550697097	6.85926727137905	5.30664745591847	5.20621707158882	6.02257669990911	6.09033876294702	7	6.35213534840339	7	7	6.74746338974436	5.2342143979111	7	6.49901226630782	1	7	7	7	7	7	5	3	7	7	7	7	3	1	7	7	7	7	7	7	7	2	7	105	1	3
102	4.18741911091675	2.25315284029204	4.3057397253367	6.6981185777109	7	5.06968077690893	6.30955487998394	6.91143406614218	6.12883443154723	6.83009987146808	6.64428688718314	5.4697435469799	6.90578020020332	7	7	7	6.32685472490961	6.85093654294264	7	5.48161374928268	6.27494800097346	6.66817665238824	5.80599444291491	7	7	7	7	2	7	1	6	7	7	7	5	3	2	6	7	3	7	7	3	1	2	7	80.75	1	3
103	7	1.32383890541975	6.81969986317528	6.04067166283845	5.83558599715672	6.04012648857806	3.85068143649365	7	7	6.94831840719769	6.19159641872067	4.92950728581021	5.97998488755454	6.5909037594799	6.97988041765497	6.12989790670168	6.52463723612328	7	4.29074634852195	7	7	4.7783117771042	6.34444626218795	1	7	3	7	7	7	2	6	7	7	7	7	5	1	7	1	7	2	7	7	7	3	7	96.5	1	3
104	4.32242274034174	1.28908507234312	1.97210508090976	6.24373893129414	6.91971629106137	6.83671187436506	7	7	6.17730643625147	5.8911374432477	6.95436490109894	4.86736152004713	6.85517956386579	7	5.79060518164026	5.93748416438625	7	7	3.58193214478239	6.85337119882301	3.79374694820728	7	4.46748686877089	7	7	7	7	3	7	1	5	7	7	7	3	2	2	7	7	3	1	7	7	7	3	7	89.25	1	3
105	4.69103422271387	1.42779854190232	4.21631760768601	5.61855882878574	7	7	7	4.83429230286918	5.65711176712063	7	6.42866874267822	6.9228585372209	5.71811803548487	6.38528363637855	4.48013486415188	7	7	7	6.63910035132892	3.25169060532509	4.17453543264043	6.81853399100319	3.46346579528313	7	7	7	7	2	7	1	7	7	7	7	3	3	1	2	4	2	7	7	2	7	7	7	86	1	3
106	5.06105381695221	4.76143764503246	3.06337993610626	5.63885463781651	6.54052038213073	7	7	7	6.7256031986159	6.56860513729953	5.2240436015196	5.95541000031876	4.12606421275198	7	7	5.84085447988805	6.57963647073557	6.90977239343583	6.39048138366402	4.66152331397724	6.72486160626947	6.49478577432449	4.44100263391774	1	7	6	7	1	7	7	7	7	7	1	2	2	2	7	1	5	7	7	7	2	6	3	83.75	1	3
107	5.40064123522192	5.96490107785959	4.29962258898223	6.75254992011587	6.64247144359389	6.55675510922602	7	6.72436065913338	5.9471337139249	6.81248347094326	5.96902357696599	3.76154409500303	6.29225798291988	6.5436983817579	6.99889158916764	6.58740833454172	6.60541854884391	7	5.3766599452173	5.06694442215178	7	7	4.9475298908026	1	7	4	7	1	7	1	4	5	7	7	6	3	1	6	2	5	1	4	7	1	5	7	79.5	1	3
108	5.16455798838894	1.28326800575266	7	6.74664610366577	6.02643094928972	7	7	5.6750387246175	5.80521614810563	6.90110624051957	6.63163376856009	6.2315801790525	5.89811858636406	6.02091320093992	7	5.09107235804089	4.78539297614067	6.42831393788611	7	6.689028977599	5.72657483662381	7	2.56245873641771	1	7	7	7	6	7	1	3	7	6	4	5	2	1	7	3	7	7	7	2	3	7	1	92.25	1	3
109	3.0654008250668	6.73118534142705	3.40706735284274	6.15481746615881	7	5.63579587681906	7	4.93527891646603	7	6.43218941084661	7	6.38928775381171	7	3.86162558025589	6.49435870637607	7	5.54364227029424	7	6.80833591475679	6.15941835963036	3.90112469358586	5.86956920120767	4.06386197716105	1	7	7	7	3	7	7	2	7	7	7	7	3	1	7	1	7	1	7	7	7	3	2	97	1	3
110	4.7196289010852	3.09248835910848	3.91476284535622	6.39877670662314	6.63580799072572	6.27098972582063	6.79080811674696	6.74226565905256	6.79846168682791	7	7	6.68046691511227	4.22968400602859	7	6.2681505155848	6.41680635852089	6.03645883169427	6.80307381275327	4.60780395458344	4.67116983939636	6.2987990829592	6.41657453798417	4.30955406854874	1	7	7	7	2	7	7	7	7	7	1	2	2	1	7	1	4	7	7	7	3	7	3	97.75	1	3
111	4.80794615966993	1.40022130652423	1	6.59936737056976	5.96775739216461	6.98232273358255	6.65381567744669	6.90464451847925	5.11342544988673	6.94589414943485	5.91759964253623	6.53953589119401	4.31650607354911	6.70857447222719	5.79854423111356	7	7	7	6.06185996039599	5.66318479790443	5.58251939583092	7	5.36108941823911	2	7	7	7	3	7	2	4	7	7	7	3	2	2	7	7	7	4	7	3	7	4	7	93.5	1	3
112	7	1.64329171014743	3.84287097243549	5.42625164910879	5.30869927292436	6.40097644387288	6.83114694107791	6.31543380105881	6.44419604084196	4.05684960067779	7	6.92621014450757	5.20783867045569	6.54650797935709	7	6.15232666323132	6.57128289798951	7	3.61033296649449	5.68358484840054	5.55823912878217	6.44620190228101	7	1	7	4	7	1	7	1	3	7	7	7	5	2	2	7	1	7	1	5	7	1	3	5	97.25	1	3
113	5.94898292417377	3.38807324376554	4.77661876633763	6.42899672031851	6.56098125564122	6.5663047720795	6.38730380199401	7	5.30689079115636	6.28326924558012	6.11451735862108	6.34622909481526	5.64168507410539	7	6.22233058028451	7	6.40992323355897	5.8799889459113	5.16751215545136	5.46966913038149	5.80827747186518	6.61442606121517	6.57381480033001	2	7	7	7	2	7	4	7	7	7	4	4	2	1	3	7	7	1	7	7	1	1	7	92	1	3
114	5.77410945325824	3.37224161791328	7	6.76134728729462	6.30067226500108	3.71800659022871	7	3.60778058593429	5.36724047537505	5.17428535628546	7	6.05305903549255	7	5.22486204844352	6.91717975042685	6.48518927021653	4.38581507101889	7	6.17814514751511	6.92279252181033	4.44318898445133	7	6.11371562251336	7	7	5	7	1	7	2	5	7	3	7	7	3	1	4	7	4	7	7	7	7	3	7	82.75	1	3
115	7	3.0687858740377	6.98721472345871	7	7	7	6.68224092507615	4.06558561320273	5.95633334407155	4.27557151655514	7	6.90522370418916	6.51895355557547	6.27557119797811	6.50695673963921	6.48559951843476	5.6529061118945	6.20641117877969	2.91845053048102	6.77676215017384	7	7	6.27669148264914	1	7	7	7	7	7	1	7	7	7	6	2	2	1	7	7	4	2	7	7	6	3	5	92.5	1	3
116	5.01651777388255	1.54205156300368	4.07870642472112	6.35518469985892	6.52008872357424	5.66407685538846	7	4.55010646237825	6.14969729714298	6.99688245676467	7	6.62450430213816	7	6.72638786120566	3.50228496944006	7	6.46042987069722	6.23790205665695	6.43264230242313	3.42450246949273	7	1.63647589701401	3.12970365557827	7	7	7	7	2	7	1	7	7	7	7	3	3	1	7	4	2	7	7	2	7	7	7	88.25	1	3
117	3.76842830957531	2.72150779531473	3.22964101481887	5.38109574742075	7	4.53049314215366	5.06843198515122	7	7	5.8362083487743	5.7294019426263	6.09359755335598	6.53667916466498	7	6.07608246169121	4.50525230388056	7	7	4.72225522672791	6.79840049614036	7	6.19140802285127	7	7	7	7	7	1	7	1	7	7	1	4	5	2	1	7	7	7	2	5	3	7	2	4	95	1	3
118	7	4.95280910458207	6.26071441747892	4.99098741494409	6.43663078098279	5.63570800925727	6.5132603333381	7	7	6.09124330993434	7	5.26570930610448	6.44143275825347	6.98226252171977	5.21656478236333	7	6.95943581568365	6.33574489701866	5.91057562077676	6.04631465146331	5.18721255875325	7	5.62854298030413	1	7	1	7	1	7	7	7	7	7	7	5	3	1	5	7	7	1	7	7	1	4	7	84.75	1	3
119	6.24930574224285	1	5.89497402424921	7	5.5031908796377	6.15222635814125	4.8986973704145	7	6.73141503206518	6.27716293201428	7	5.78080191593796	4.63428028097267	6.29094968552297	5.32352545081146	5.59632679742594	6.22304799005062	7	2.04212541601032	5.77166116397159	5.04063462020183	4.4473468784406	6.17045077442926	1	7	5	7	7	7	2	7	7	2	7	7	2	1	7	7	5	3	7	4	3	2	7	99.5	1	3
120	2.64045735480072	1.21760564080525	2.3746913006938	5.64802816546278	6.50831290087518	5.21455583336255	4.74141134315212	6.4829010599515	6.9886091508409	6.9288606263723	5.1572075030179	6.46999509196521	3.3936920828388	7	7	6.03100289908147	6.71473176948572	6.33032402055891	3.14477694843095	6.66676416920845	6.84453451508342	6.70620906127153	7	1	7	7	7	1	7	1	3	7	7	4	2	1	1	7	2	7	7	7	2	4	7	7	92.25	1	3
121	3.62534475788427	1.72050263520691	3.21852891373611	7	7	7	5.84912308564473	6.46336501606415	5.9923570488951	5.68028232741001	5.92052859033506	5.83298679863672	6.86056590936485	7	7	5.64214849562426	3.72502421221105	5.08717328310999	4.85688175542342	5.74773057184835	6.22276157450595	3.98833294343765	5.37038686097005	7	7	7	7	2	7	1	4	7	2	7	4	2	2	7	7	7	2	7	7	6	2	7	97	1	3
122	7	3.06120752297202	2.94890060262582	6.77569954764142	5.79370524117078	7	6.90385300463941	6.45947941822355	5.61887748141734	4.30409832283865	6.96342673927091	6.52823235918168	5.35531294205967	4.03507617112106	6.23705876157243	3.2130439543134	6.61193955716571	7	5.3463827027857	5.62181739113789	5.88042711553967	5.18206212739489	5.85471225283373	1	7	4	7	1	7	2	7	7	7	7	7	4	1	7	7	7	1	7	7	7	3	7	94.75	1	3
123	6.6923244518386	4.69930794997968	6.04619183945865	5.74388447276222	6.87505894655354	5.93816533899427	7	7	6.49627507474998	6.67670833417286	6.44804160046255	5.95914437242448	5.68059131497038	7	5.33848530284869	6.16840400029442	6.01807201388579	5.69064718071565	5.84324400743054	5.70854849584053	6.98598304753581	6.4298922448122	5.00569289247389	1	7	1	7	1	7	5	7	7	7	7	4	2	1	7	7	7	1	7	7	1	7	7	86.5	1	3
124	2.86538024693935	2.70536748364506	5.06611224894659	6.63195613011782	6.48815495413411	6.93465426841628	4.30413770184246	6.01767351993615	4.32756431647601	5.39291719016502	6.62453663489782	6.06380167603868	6.55426092880214	6.22994552281493	6.6034977266539	4.01438565133769	7	6.34690386480608	5.44491169430729	5.7891532585813	6.3254639675071	5.49022760254797	6.98053882501791	7	7	4	7	7	7	3	3	7	7	7	7	3	1	7	7	7	7	7	7	4	4	7	94.25	1	3
125	6.76859666817702	6.53455078710728	2.82569668260811	6.75738059869154	6.14660748176227	7	4.87025291671553	6.73073616988403	6.47187875235146	6.36514206204511	5.473726032667	5.77610774287848	7	6.4329964181907	5.02996229327076	4.51342158216159	7	7	4.54082114485236	6.15521820594967	6.49022324509559	5.95116846034469	4.74778868638197	3	7	6	7	7	7	1	4	7	1	7	7	3	2	7	2	1	3	7	2	2	1	7	93	1	3
126	6.70456846096175	2.09367453028869	5.8806590302275	5.62102898876566	5.66934666999304	6.67474834606907	6.1308524821051	7	6.52005308879082	6.1089703880752	4.3185422775681	6.90003406236529	5.35096850736584	7	5.53211794833817	5.49408218610721	3.15332141758615	6.59226179974514	5.31124685697432	7	7	4.07849538563272	3.27720856613957	1	7	7	7	7	7	7	7	7	7	7	2	3	1	3	1	7	1	7	7	1	1	3	93.75	1	3
127	2.78347131003755	1	4.87376338424263	5.69386166640414	5.8647395904912	7	4.94659115401895	4.03673501913901	6.80879937253225	5.44125211391283	6.89553332627311	6.05882372462934	5.42124500852688	6.96471031869207	7	6.3071854468256	7	6.96173944730736	4.89923717241642	5.99039289481064	6.05788224795933	2.56585287376082	5.34506229508102	7	7	7	7	3	7	7	7	7	7	7	3	2	1	6	3	7	2	5	7	7	2	7	89.5	1	3
128	6.10375692209096	6.48521847856771	3.90127620003253	6.40923712670346	6.45466141732905	6.74472369891612	6.58588178418105	5.06136409505296	6.07353952573956	4.23857456675073	5.52051549383887	3.49222401996251	5.76781242694519	6.69825869693035	5.83429808670184	7	6.78876986345848	6.37551003039612	3.88646214801427	5.35472637745029	6.33862570550527	7	4.8187456952217	1	7	5	7	1	7	1	7	6	7	5	2	2	1	2	4	6	7	7	7	1	3	7	79.25	1	3
129	4.09330344204586	2.42389658610183	5.3859670373821	6.74995021634566	6.08265471597302	6.41857833930502	5.01047753472959	6.29801588300114	2.92744324214023	5.43293636226102	5.34891604333739	6.26308361262209	6.80564583476452	6.98959987041522	6.12346338112283	5.48322037118686	5.46888536268382	6.59131873181448	3.01122830100629	6.59118772751922	6.81320706714892	4.64544267688834	5.12364080370088	7	7	5	7	7	7	5	3	7	7	7	6	3	1	7	7	7	2	5	7	1	2	7	99	1	3
130	2.94274737825076	2.16262598534006	2.96955195966188	6.06493978826589	7	5.49660523405598	5.11489979772061	7	4.46196813270344	4.77866716500596	5.40925861763552	6.91596966194786	2.75251526591979	7	7	5.63592504212	6.45963344776557	6.97832229757692	6.44613304153131	7	6.24877736663513	4.38474015141918	6.36383632941572	7	7	7	7	2	7	1	7	7	7	7	4	4	1	7	2	7	2	3	1	3	3	7	91.75	1	3
131	4.6888345510841	3.43696719743109	6.33631581536068	6.18660511819248	6.77708671149769	5.26423593353304	3.10746608757998	2.28903038546062	6.98431270759712	6.77632696653821	4.80733489517737	6.37323116496131	6.18777062820636	7	6.78115992780307	6.25072332730323	5.03685881798283	6.70070557597388	6.38355092735949	5.57809764840698	5.72317856850611	7	3.74527963876621	7	7	3	7	1	7	2	7	7	7	7	7	3	1	7	4	7	1	7	7	3	3	7	84.5	1	3
132	5.47622192055607	2.28287367252962	4.55266881422439	6.31792463962829	6.40405950981453	2.03489417411574	7	4.88729792508793	6.43959974959324	6.10764780576102	4.77707806362281	6.96758650707941	7	6.53181478765241	4.14040059790286	5.36541363806713	6.04855133602058	7	6.59803971145521	6.06959324469082	4.0245863851767	7	4.25248712800986	1	7	6	7	1	7	7	2	7	7	7	4	5	1	7	2	5	1	6	7	1	7	7	81.25	1	3
133	6.86094095666384	6.34882240538949	5.92935068375792	5.56545395478006	6.79071810823134	5.49202794570181	7	5.53182173251261	5.58464012307317	5.56750666012213	5.77624354627504	5.37177868766654	6.45491702090697	6.61755573308586	5.5744497074633	4.57886126165688	7	5.9894151013265	5.5113903484267	6.24698151935147	6.36641595583158	5.39742673566915	5.44485695430629	1	7	1	7	1	6	7	7	7	7	7	7	4	1	7	7	4	1	7	7	2	1	7	82	1	3
134	5.19061879386951	1	6.72081401908584	6.55295960880238	6.82054293286724	5.15684866431434	7	6.15962437816202	5.89885456580856	4.48678327480935	5.12102619627373	6.14538692987567	7	5.08236583168921	5.80086088488021	4.94463071954598	6.95320023542838	6.93783673757485	6.62485807739768	7	2.57491150230838	7	6.75237822950568	1	7	7	7	1	7	7	3	7	7	3	4	6	1	4	7	4	7	6	7	7	1	7	78.75	1	3
135	6.07581151449864	1	4.79851910267612	6.48818120643386	6.8007693385869	6.66563164709576	5.62012550351956	5.42362132216248	6.73663289818575	4.735712335916	4.84978911758262	7	4.13433096027909	6.68241315242822	5.63214376634224	3.44845828026427	6.85226045818111	6.4902920067809	6.2843705275095	6.29060388849629	5.10418835217536	5.08365579617514	7	1	7	5	7	7	7	2	4	7	2	7	7	7	1	7	7	7	2	7	3	7	7	7	73.5	1	3
136	5.07095786521717	3.51959460433623	5.46998053558	5.97064875001185	3.71562000282367	4.70491896015896	7	5.59027910242185	7	6.36011883861152	6.45214450746437	5.9250818072565	5.53688082459698	5.9494074127224	6.2098278185959	7	5.39308645014361	6.14514908774233	5.31590878866188	6.09737618939674	6.1149346115563	6.28298347298901	3.90111128910359	7	7	7	7	2	7	1	7	7	7	7	7	7	1	7	2	7	1	7	7	2	1	7	90.25	1	3
137	2.22731026845945	2.79716250219334	2.98853378079823	6.83486671379028	4.56899663285536	6.76892060024379	4.88583256129291	6.6048377377806	6.45160118458164	5.93059013174034	6.44045165040438	6.75969337400886	6.97115473289573	6.09550960962871	5.85076370605657	2.64998481735707	5.5634707895017	6.47239764615996	2.77194071620875	6.54762538309853	7	5.71236874044313	4.19741614565036	7	7	7	7	3	7	1	7	7	7	7	7	2	1	7	7	7	1	7	7	7	7	7	106	1	3
138	6.73488235928288	1	6.76973205213167	6.15300701652641	4.15474408534046	6.01330044003854	3.72487133353593	6.03131131424259	6.89213759261446	6.97518516152959	6.82843469050589	4.89428529295806	5.3696705577521	3.12581162263418	6.84825101668705	7	6.45205014917502	6.84870301636134	7	5.28144230557483	5.27875233461832	6.28063476008595	6.45587098786323	1	7	7	7	2	7	7	7	7	7	2	7	5	1	7	1	7	2	7	2	7	2	3	92.75	1	3
139	4.34898793419488	4.26511493441242	6.96698592389907	7	5.37601262413624	3.75041951824954	7	4.42782900085307	4.3451228791745	5.8457695710346	6.86477349974706	4.43724011216871	7	7	7	6.04630776217086	4.76910464080312	6.74755854541289	6.05735077972353	3.1647462426036	6.34547224928026	6.65165993670127	5.9196472047721	7	7	5	7	1	7	7	4	7	3	7	6	2	2	7	2	3	7	7	7	1	2	7	82.5	1	3
140	4.6760617356087	3.44146606977926	5.73820238870988	7	5.31591677302772	7	1.8196720306159	4.83429585263449	6.78892480376074	6.39639040736981	6.5319359841742	4.11355683716544	5.21110431519624	5.99753637787793	6.41189091703466	7	5.51575531327118	7	4.08963438198988	5.96104224164437	1.78159475767923	5.83269289270411	7	7	7	5	7	7	7	3	3	7	7	7	7	3	1	1	7	7	7	7	7	2	3	7	111.25	1	3
141	1.26307936337754	1.59463530488196	1.59308702701768	7	5.9741400304011	5.5755453452103	3.87187088281279	6.871581014951	5.60602487656586	6.3704431681094	6.80820109676236	6.74492689887344	3.86003667296253	6.87158319135035	4.80443021535008	5.05210984599382	6.531415682407	4.90932164524129	7	6.77004361717134	6.09027302996326	2.94573735699987	6.43160543019008	1	7	7	7	1	7	7	7	7	7	7	3	4	1	7	6	2	7	7	7	7	2	7	83	1	3
142	6.03033353636005	1	6.0508393208786	7	5.43554454392574	5.58724810691004	5.79027314382019	6.20033332486696	7	6.62518713295446	6.64033067417477	6.20518393943821	4.28650519811752	5.72372867727703	4.60529490091029	4.73936417113135	6.97311748474236	7	2.56597338635165	4.64452438889756	4.09789102788771	4.02003115422897	5.98288940813315	1	7	4	7	7	7	7	7	7	2	7	7	2	2	7	7	5	4	7	4	3	2	7	84.75	1	3
143	5.89344861179765	2.03719956502283	7	4.47063176442875	6.59560238099942	6.14663817845561	6.92125461292169	7	4.10089534831584	5.84633157676283	7	4.58197638904731	2.89854022786179	7	5.01920967154051	4.36928651098702	7	6.24975010252638	6.5556071987156	7	5.32852276208963	5.9261607615384	5.64681812448068	2	7	7	7	1	7	7	3	7	1	7	5	7	2	3	2	7	2	7	7	2	1	3	75.5	1	3
144	5.22107592156461	7	3.91126295090271	5.78909990770973	6.42983340530015	5.3196613153412	5.79241355914035	6.74042162294163	5.46143450717966	7	5.19747619509283	6.08709867739203	6.68546359423776	7	4.04021832738366	5.19851512942592	6.80458921335478	7	4.44171440809502	6.27059638636843	5.92709165644748	5.12380712558746	5.80337871466872	2	7	7	7	7	7	1	7	7	1	5	6	4	7	7	7	7	7	5	7	1	2	7	68.25	1	3
145	3.92523920868511	1.82039463730739	3.13746736044706	6.0701160497132	4.52421804383627	6.38760008550591	4.88312853478686	6.17899167471989	7	4.63719856189307	5.57588557082784	6.95026278552011	3.89872331668785	6.56934415406971	6.8863561137207	3.48666722434899	5.99927237620695	6.19884549793777	6.42866751728429	6.23740381222795	7	5.6543190712619	7	1	7	7	7	1	7	1	2	7	2	4	2	1	2	7	2	7	3	7	2	2	2	7	89	1	3
146	6.06344233530507	1	5.31094582950123	6.78500364247667	5.35126795620874	5.87855543602399	4.99255339314526	7	6.05830836147939	5.60725428984382	5.42461642776482	6.03018636900852	4.45653943685021	6.43179688217004	5.58734955441643	4.50891434908412	6.6994444178592	6.41650431214161	6.36433538052269	7	4.74625209474079	4.35545067607627	5.73441518693224	1	7	5	7	7	7	7	2	7	7	7	7	7	1	7	2	7	2	7	3	7	7	7	79.75	1	3
147	4.69111028998758	1.32521865359433	3.84033453062402	5.68224283667239	3.8158603003281	5.42415724940068	6.52661867292312	6.47233131678812	4.43366373607721	5.79946474782501	6.29029290118519	2.89891857245255	6.83294109999828	5.00577397741717	6.68695874785501	5.46224228839273	3.38142348530844	7	5.7790764992704	7	6.90917148457559	2.6948674934137	4.64398095038319	7	7	7	7	3	7	3	7	7	7	7	7	3	3	7	7	7	1	2	7	3	2	7	78.5	1	3
148	6.82895304095237	4.84988189704107	6.94140611027316	4.98958491163223	6.35913181879764	6.49558335011834	4.66771927957594	7	6.83453296787162	5.66476548724269	5.60644513341789	6.64108884367249	5.12678015672954	6.71850400959395	5.56415337436002	6.36660735732489	4.27532376643818	6.75715070599735	4.33868800224249	6.64665287498244	5.51190916888516	4.79818377257941	3.55368229829346	1	7	1	7	2	7	4	7	7	7	7	1	2	1	7	7	3	7	7	7	7	3	3	104.25	1	3
149	3.89169499418204	3.2892538382478	5.7631824517392	7	5.85109760615982	6.76623434453375	3.1687133646593	3.87982373376037	4.38272766457314	5.1774750052078	6.26490611701645	4.11195112743971	7	5.05817132292524	5.98062080882829	6.51820296875946	6.49128694451881	7	5.60777060936378	5.91163301146104	5.93884754126671	4.67897408458485	6.97042971495833	7	7	4	7	7	7	2	3	7	7	7	7	3	2	7	1	5	7	6	7	5	4	7	95	1	3
150	7	3.15428392758961	6.72503519342164	5.53967086584503	7	3.94771220020764	7	5.48291929998985	7	4.72747881752984	6.6357842033406	7	7	4.8546463171762	5.139769471598	6.91371645473942	4.03073075058945	5.51922863603973	4.13664333962094	5.73760078126945	3.30971441507561	4.29563587437743	5.35351318475963	5	7	7	7	1	7	7	4	7	2	7	2	2	1	1	1	5	7	3	7	7	2	7	91.75	1	3
151	6.72629037682179	1	5.16292530544965	6.10677179560359	6.23961340663169	6.34388945171043	5.85652192175461	5.97487570115862	4.13973133967619	5.63120996237367	6.34516698138737	7	6.93922127544259	7	7	7	5.28427414243658	6.31690834246164	5.45635334261132	3.13583047510662	6.25938201624009	4.52320027928532	3.10701549446781	1	7	6	7	7	7	7	7	7	7	7	4	7	1	7	7	7	7	7	7	2	1	7	94.5	1	3
152	6.65232271380387	4.96005118234104	4.01874140830419	5.83328675713425	4.37266340321596	7	6.85143143341663	6.43787106158737	4.16333239186319	4.12062027752777	3.95354579799016	4.21213750798367	6.56833774406025	7	5.93463438034955	7	6.49253406918543	6.45122714138947	5.28318778684264	4.56912065582871	6.29697746284692	6.19666372403263	7	2	7	7	7	1	7	2	7	7	2	7	5	3	1	3	2	2	1	7	7	1	4	7	81.25	1	3
153	4.94903562574552	4.5706819277184	3.89702386525636	6.85229419643478	5.25586191103132	5.17835121324329	5.55292949005541	6.55881867064335	7	7	5.06045078643768	6.13058611445355	5.11136659228962	5.46613715665771	4.25884686009516	2.73443583271267	7	7	6.42142645888558	6.4039003080727	3.17161645178624	7	7	7	7	7	7	1	4	3	7	7	7	7	3	3	2	7	7	7	1	7	2	7	6	7	74	1	3
154	4.41934185842146	3.27551356786765	6.22689867313136	6.75648965201025	5.56880976839644	6.37814295889305	3.52029231034474	5.87145080634356	5.95526411900585	6.32756412839687	4.70270760200073	5.41163006995423	5.25338333592465	7	4.81564527249446	5.61265641722928	6.64656179142901	6.22010503278724	3.58458123606739	7	7	6.70214960558151	7	1	7	7	7	7	7	7	4	7	7	5	3	2	3	2	7	3	7	7	7	7	7	7	97.75	1	3
155	5.52074999700832	6.32636944417604	4.01631117479792	6.53332666070275	5.28935064579261	5.6559288204609	3.95393979749582	6.96293220593931	4.5719830625165	3.675823598942	6.80659640851315	5.55839353023837	7	5.26632544965706	5.53830207604143	6.02886592769037	5.50549029695993	6.71795800721131	3.5900546423045	6.67976450218061	5.50885765421503	3.98794967771551	6.39300811356763	1	7	5	7	1	7	1	7	7	7	7	2	2	2	7	7	2	7	7	2	1	2	7	81.5	1	3
156	5.68772252337398	1.10911004982427	7	3.64410240916516	7	5.71238284245583	4.38404522699713	6.87130712886413	3.52563183309352	6.84375682809782	7	5.53433181403723	3.67372524261142	6.48394576530855	5.46675761836542	2.17585858962264	6.74140385405426	5.86841645428891	6.86233987428647	7	7	6.31585418021168	5.66251716599461	2	7	7	7	1	7	6	3	7	7	7	7	3	2	7	7	6	7	2	7	7	3	7	78.25	1	3
157	4.99579391302586	3.69778742589706	6.76023065130893	7	7	6.20974641296345	2.41015745570629	4.16651884445396	5.47292436095353	6.71863313107703	4.91668923697141	6.28658141578854	6.25773160768434	6.20558134440732	4.33253363621962	5.3314909109733	4.92539945775189	6.85037049660046	3.91666072694986	5.12453903988014	6.14954295965325	6.70933554521082	5.8111138651932	7	7	4	7	1	5	2	7	7	7	7	7	3	1	3	7	7	7	7	7	2	3	7	83	1	3
158	2.94822544695504	1	4.13628551140628	6.27952439031433	4.43065117161105	6.97984787078212	6.8381557080934	6.15440117769643	4.84204095868133	5.26051321503456	6.65501933958314	3.21835689369058	7	3.13387062362445	6.55923153246585	7	6.40714581833346	3.30945093974256	4.16734735217388	6.84965078428104	4.48167916557557	2.94854257034474	5.16342092069173	7	7	7	7	2	7	3	4	7	1	7	5	3	1	7	3	7	1	3	7	3	1	2	86.75	1	3
159	3.71602286647203	3.31850624578803	2.24683575947781	5.62802569200546	7	7	7	6.39115069468845	5.59359538260194	5.72235489723653	5.47342008587123	4.9114706046223	7	4.20011826541408	5.50762930217274	6.11052716051551	5.72057541298839	5.59181937519325	4.08518157375828	5.37240750635483	5.18656159263458	5.011532358919	6.37358994732539	1	7	7	7	2	7	3	7	7	7	3	2	3	2	2	4	5	2	7	7	2	2	7	82.5	1	3
160	3.56165802254717	2.96067933742753	6.22389138764366	6.4923610309427	5.46654115019456	6.51636525859447	3.62966351443523	3.93910078527648	4.21031452665206	5.55570557777523	5.64046654162118	6.78506628875763	6.64625967905504	6.11449110548843	6.98265780338539	5.16205797814859	5.31078860237803	6.51325286978203	5.55507314625239	6.44862157716559	6.0517796037292	5.01470764469574	6.94539640980697	7	7	4	7	7	7	2	3	7	7	7	7	3	2	7	1	7	2	7	7	1	4	7	88.25	1	3
161	5.18766509136563	5.27914879199218	4.26181268943838	6.90578091437345	6.42897989152843	4.70672643222702	6.42427910632414	6.2115817179873	5.07361142524799	4.80358037328266	6.89377627967446	5.38378844787479	6.59081121849634	5.89323066062147	5.09932484232308	2.18693977903955	5.97465985712208	2.09610745312198	3.5828476226618	7	5.88728229592058	6.97692869724316	3.05636650418597	2	7	4	7	1	7	1	7	7	7	7	2	3	2	7	7	7	7	7	2	1	2	7	75	1	3
162	4.10787803063968	4.59851646699159	2.19302603244949	4.61640571947781	7	6.45728671580602	4.92720723697316	6.16315653501563	6.43889238812537	4.57554054881935	5.78082132742618	7	1.74730844933421	6.85562107124321	5.18874460235102	5.39713342434831	7	5.00118137263445	3.84270026879696	5.82489242283737	6.87753613793054	6.58199473718636	2.27692330017257	1	7	7	7	2	7	7	7	7	7	7	5	3	1	2	2	7	7	7	7	2	2	7	69.75	1	3
163	4.8863771835669	3.23149031803936	5.64489572553638	5.89317934129661	7	3.44695187692066	5.26975364215364	6.98103276922922	7	4.45670991516596	6.16809169464687	6.58167471555594	6.47603650928976	5.20563117572522	6.02145915214582	5.31019612645897	6.7012540028663	6.28152501280963	2.02650907299444	5.52737851096504	3.53917497404863	1	5.44103254606235	3	7	7	7	2	7	4	7	6	7	7	4	2	1	7	1	7	7	7	4	2	2	7	74.5	1	3
164	7	1	7	6.26649409047513	6.6703988034686	6.89244957914778	6.17635394135996	6.42955442933874	5.18773822072707	6.21331546777314	4.63300530473263	5.54011554413308	4.85645842614489	6.34657054504789	4.92333551818537	6.08360712774947	5.28879666852538	7	5.4207749616533	4.29243440618729	4.08669846026536	5.44197740501346	6.04875465663293	1	7	5	7	7	7	1	7	7	7	3	4	4	1	2	7	7	2	7	5	7	7	7	75.25	1	3
165	3.54729541006562	3.61382895839478	3.20746561018379	5.38703926852877	5.83366188758222	6.11931771717142	5.29551490537123	6.67408333142391	5.49181839606404	6.76862666052908	7	5.05986846620056	3.52981917123594	5.99476161575072	5.390450750066	7	4.45344411784655	5.89976176257941	6.96826694578695	5.98052519421572	5.29156256379829	5.90821468744337	3.6335098167627	7	7	7	7	2	7	3	7	7	7	5	3	4	1	7	2	7	1	7	2	2	7	7	85	1	3
166	5.54566784997915	2.05088834760004	4.01653735114286	7	4.41038790210393	2.33360682080886	3.56446086506736	7	4.34476307988132	7	5.81260553936776	4.47193979468659	6.95330227464728	4.4138920950457	5.78251629997311	3.52563103677331	6.39128032539126	6.7527918917089	5.24535233734502	7	6.50219498528451	4.11976207320859	4.78665445592619	7	7	7	7	2	7	4	3	7	7	7	7	3	1	7	7	7	1	1	7	4	3	7	84.75	1	3
167	7	2.04579096307425	5.96671919573548	4.26458315279787	5.57290844969156	6.39541222899473	3.95709282536256	6.97524036765568	5.72988442969461	6.81018660735474	4.51647206608317	7	1.97623341200755	5.84980296229343	4.8302166464164	4.19956337089091	6.14960281326209	6.59636744840717	7	7	3.94059789612123	2.50940534491135	6.37036552982907	1	7	3	7	1	7	2	7	7	7	6	3	4	1	7	4	5	1	5	1	4	2	7	80.5	1	3
168	1	2.83062950314268	1.15985035686612	6.43066910464463	6.12136291776008	5.37355470172872	5.72717013907887	7	7	7	6.60100401343696	6.313951367555	3.95852552945496	6.96658727539798	4.49578282793363	5.04325832625495	2.91833292447553	5.3567068259672	6.45602722712806	5.29202528707097	6.61653572851584	4.84802635462964	5.94878598088544	1	7	7	7	1	7	2	2	7	7	7	2	7	1	7	2	2	7	7	7	7	2	7	64.25	1	3
169	6.55650828843349	2.9108953097406	6.55938700314703	5.52542180094168	6.08016757772081	3.69353327432872	6.95302050271182	7	2.79696170739538	6.32597589800095	5.60429762260132	7	6.13698735508934	5.32733328897699	5.37702862708455	6.21851102927412	6.36021982493658	6.22026648282556	7	5.81905546955048	5.65844092493808	4.31368510605961	5.05422282076143	5	7	7	7	1	7	7	6	7	1	7	2	2	1	1	1	5	7	7	7	1	2	7	85	1	3
170	2.81281440780013	1.15630765828187	4.6182278621312	6.9541596859974	6.07198511017378	3.01445152702922	5.87348614961477	6.48527186721858	6.8105786928628	4.46841469085009	5.50348858857936	5.13331672318462	5.67598202011462	2.01570304868778	2.77319886028344	5.26706682043021	7	6.4946446961771	3.0244180191388	7	5.53396796960975	5.09413926333732	5.10973906366716	7	7	7	7	2	7	2	2	7	7	7	7	2	2	3	1	7	3	7	2	2	7	7	79.75	1	3
171	4.5804106791315	2.56351194918292	6.27279287409999	4.95765905824214	7	5.72598320086907	5.55514225476334	6.17657089416101	5.66799178440665	5.80863286036352	5.38190149282303	5.78882824859632	5.79186626248819	5.78366245027813	6.35289454513111	4.66165957640269	7	5.59996410939637	5.50763220292385	6.42415226369312	3.99917380011923	5.62826373242875	5.37519207759442	7	7	7	7	2	7	2	7	7	7	3	3	3	1	7	7	7	7	7	7	5	2	7	82.5	1	3
172	5.29600158812003	2.34889663149013	5.7379596341773	4.38389016998231	6.64361582258	4.65224790152121	5.48532164626667	3.65000096442801	4.94637439179047	4.60336846070097	4.96168821922109	6.36634240431623	7	7	6.89557647630658	6.37117241912514	7	4.48872313446551	5.20706062510426	6.52140919581239	5.28828578054797	7	7	7	7	7	7	2	7	3	2	4	7	7	7	4	1	7	2	3	1	2	7	3	2	3	68.25	1	3
173	5.77684548138548	1	7	6.00936305806814	5.07446927157693	5.63298152634417	3.33580093161828	2.94970987485114	6.33587361557348	6.37218444217924	6.96460054026968	5.65519515854875	5.40721912362375	7	6.18099641453174	5.79513161752221	5.40328556704183	6.71860901595568	5.50108420648043	5.79337694682644	5.32107027439049	3.37001464497449	6.37664412260806	1	7	7	7	2	7	7	2	7	7	7	7	4	2	7	1	7	7	7	7	7	7	2	63	1	3
174	5.30155368826846	1.0978991337828	5.92118235829984	5.44080385564129	6.84256818632785	1.11784636204207	5.30652497386323	6.59745488285113	3.61845924988305	5.74341127365471	3.41860176990695	7	7	6.40735212724697	4.04253210611688	4.08518995958856	4.77096124972553	3.91629884418942	3.18614282334428	7	4.73514921107502	6.60538214344297	6.61009380967373	2	7	7	7	1	7	4	4	7	2	7	6	4	1	7	2	3	7	6	7	7	7	3	90.75	1	3
175	2.71396513299679	1.23404968706115	3.22604521306833	4.83816757785674	5.59192772798588	6.86166736635596	4.77349191559813	5.68642537565897	6.2475003633032	5.30718034206251	5.13539842270001	6.10739571596088	1.96169350061723	6.12138882407005	6.24664372103001	4.00526652591657	6.48989465550842	6.19576761256543	3.01134582538071	5.88884729045928	6.47512480353247	6.49818303441931	6.8960217216051	2	7	7	7	1	7	1	7	7	2	5	7	2	1	3	2	7	3	7	7	4	7	7	93.5	1	3
176	5.15749281907899	1.71933265339638	6.44657508245831	5.17588947437637	6.96976909831737	6.30320892355101	1.14143365931021	6.73789893151874	6.3101854219087	5.63428848790211	4.55199228595197	7	5.8119506608446	3.99234027701264	6.90779956994604	6.28087886112755	6.90665704808659	5.13302338758216	2.6365029753224	6.94014033018673	5.00463491731944	5.32305155475265	4.61629569953036	7	7	7	7	7	7	1	2	7	1	7	6	2	1	7	7	7	1	3	1	7	1	2	91.25	1	3
177	4.22607403403335	1.2259773724742	4.49693299316863	5.94109502434004	6.1204772097389	6.18002344324403	6.94077964564329	4.40588203535811	7	5.39417519705175	6.35790531908001	6.07500878058434	4.26066907178422	4.62289476210378	3.29100024142921	7	7	6.97409230671296	3.62799525615388	4.75157338014788	5.96872165359141	1.69024041891637	5.62027023727718	7	7	7	7	2	7	7	3	7	7	2	2	3	1	5	3	7	2	7	2	2	1	7	66	1	3
178	5.9953590473343	3.57705036983551	2.37279704178564	5.74346270007017	5.96964690797213	6.63677107575182	3.60260519540605	5.64414248748475	4.05096241877205	4.87345232735257	5.97857222888197	6.23642049752996	4.87774712812241	6.2669924200874	6.82567816273837	3.64280630578118	7	6.19998511220155	1.77378467490385	3.86504737439893	6.41434433698366	4.54318926198764	6.04555373902373	1	7	4	7	1	7	2	7	7	7	7	7	7	1	7	1	7	1	3	7	3	7	7	72.75	1	3
179	6.10734808454437	4.52242367197375	5.16066808449519	6.14820975224786	5.97268507442562	1	7	4.69213834714308	5.30093171758401	7	5.04215497600504	6.3129530194545	6.63759958981813	4.07331566195102	4.15661026974766	6.94081506234837	6.3201879626972	3.96138343761302	5.77603574153436	6.27951831841643	4.92643893670645	3.88750141769282	4.1965126535169	1	7	1	7	1	7	1	7	7	7	7	4	3	1	7	7	7	7	7	7	7	1	3	68.5	1	3
180	5.49727624509855	3.32362143322759	6.11505533989415	6.17333164750662	6.11472053370671	6.3675974956158	4.32250938809599	6.06112768945214	5.38709614947496	7	4.04680765595166	5.73014786763656	4.69027502425269	3.40102493815019	5.28741167416842	6.7523846947846	6.93782876313717	6.55893862747819	6.25098239058944	5.50435973357159	2.08676442212776	5.66916312740151	4.34445192022117	7	7	7	7	4	7	7	7	7	7	7	7	7	1	2	7	7	7	7	7	3	3	2	85.25	1	3
181	6.00702267369519	3.44516175915749	5.9615385034665	4.69013892531329	7	5.97416296023261	1	6.89016102783023	6.11266781263473	6.22290583014436	4.84821441579021	6.00320905862633	3.75385054521748	6.40849934128201	5.75403899358194	6.52798859183414	6.48934164935666	5.16014769745734	3.3526953962837	4.63729733940935	7	5.27563578523819	6.55069033992624	2	7	7	7	2	7	4	2	7	1	7	3	4	2	7	1	7	1	7	1	5	3	7	87	1	3
182	5.84676134084366	1.42733743492953	6.94285367202035	5.27995368486005	7	5.85038028475808	4.65646661131693	5.73541509298378	4.69209951761662	6.82911959225601	4.62825066973679	6.64354103624936	5.4490298687085	4.5072661406454	6.72942110245046	2.59730350359057	5.354137188817	7	2.93060272322579	6.10232919737235	6.0331582077424	3.45844811933447	4.85700822565041	7	7	7	7	7	7	7	1	7	7	3	4	7	1	7	7	1	7	3	7	2	5	7	83.75	1	3
183	5.75536674329216	2.66048029555171	6.65694487087639	5.20134676899702	4.95371826982053	5.76689045553287	4.49234062657471	4.9193651957518	5.73228366813262	6.7595730224089	6.16790881528334	3.78483866802314	5.41639673994573	6.58229669107865	6.11912564179865	5.79962605609709	6.1860028535903	6.90994475519347	4.27342688421938	4.78506289144154	4.39354032322835	5.87291713814042	2.72275399561028	1	7	7	7	1	7	1	7	7	7	7	4	7	1	3	1	2	2	2	7	7	3	7	76.5	1	3
184	6.95437861535158	1	7	5.68095930228695	4.31388636354166	6.59496502277454	2.81488571240745	5.46146059427046	6.81198878185229	3.81553897226408	6.02414459298901	4.64831945404471	3.58850319261211	4.81577392299196	2.47150463255273	4.69901164914334	6.28898281246038	7	6.6691239422942	4.9916783347359	6.42348314566338	7	2.25857974682813	1	7	7	7	1	5	7	7	7	7	7	4	7	1	4	7	7	1	7	6	7	4	7	62.25	1	3
185	4.8199640963706	2.36476763233806	5.18166536518283	6.88739236581815	4.44022110203033	4.57881051853927	6.13494515539924	5.19087921528297	4.28080442930882	6.51031018298165	3.85003424706867	3.53958603962611	6.43528357990671	6.91808351031963	5.32694076977175	6.76278897304366	3.36954891064996	3.541693433241	4.04876733448125	7	6.00808119289414	7	3.77449910230786	7	7	7	7	3	7	7	7	7	7	7	3	4	2	7	1	7	7	2	7	4	1	7	72	1	3
186	3.89878368537764	2.14743274234959	4.52144929151686	7	6.20905963322391	3.65976028668128	5.02606621785378	4.5777047936701	4.54143024434027	6.61616543441747	4.67831079724728	4.80710695847482	6.20477438509001	5.6775155229136	4.62995789884374	6.0941916236608	5.58330565080956	5.32692947833945	6.95190179202512	6.65662993227579	7	5.16327524276203	4.34930944091712	7	7	7	7	7	7	7	6	7	7	7	3	4	2	4	1	7	7	2	4	3	1	7	85.75	1	3
187	7	2.88707660410811	5.58808478264566	6.01800232552777	5.89715207570186	4.38593235907436	4.9860631154764	6.82116995159536	7	7	2.90452599979236	7	3.15087872589924	5.20242112001673	2.79980323291337	6.07202447205147	2.51345648365525	4.96647076140294	6.72469275864407	3.84453122380323	4.90723575956697	5.31385362536043	6.11003945007755	5	7	7	7	1	7	7	7	7	1	7	2	3	2	7	1	7	4	4	7	7	1	7	69.5	1	3
188	4.39490604130472	2.9942760185331	7	5.54800868172707	5.72292770244198	6.36780456988704	3.68896935099241	3.60376273229116	3.19774865135235	6.06197401577288	5.81949367944425	5.35884735865536	4.66081495001657	2.86472469413763	6.08567078952798	6.57294976591283	7	5.76547212067056	5.70060595087552	7	4.84003768003849	4.83177939174663	3.3414954099582	7	7	7	7	7	7	1	3	7	7	3	7	3	1	7	2	1	2	7	7	3	2	7	79.25	1	3
189	6.72313198860673	1.9784696116419	6.40432833614613	4.095144980572	6.7186080456172	1.7614643934261	5.96635516862245	5.06326199159354	4.43421793061611	6.81240467916766	4.80358562899134	4.48806468941741	4.53902101347159	6.16752147654618	6.9620547495756	4.525256287662	4.83317943036441	6.96730375894804	5.54541476846331	3.40627701103221	6.47394941709563	5.87893313480644	3.77258693628458	4	7	6	7	1	7	7	2	6	7	4	4	2	1	4	1	2	7	4	7	7	7	1	79	1	3
190	4.49240888582561	1	4.86172401430467	4.61655372371211	4.78103580360685	1.14353886819981	3.11513077366302	3.17844016303928	6.0397977341358	5.51507736975897	7	4.93856547322038	6.00906049484048	5.33709942921118	6.43615486116666	5.94521898881727	6.68106445323548	4.76584036884363	5.85426963096617	5.78730176585258	4.46787669557759	1.72259160638115	4.96953346880723	1	7	7	7	2	7	7	1	7	7	7	7	4	1	3	2	7	7	1	7	3	2	7	73.75	1	3
191	5.07617734585928	4.26998851193476	6.84241747017614	7	6.25320183273698	2.13808763321345	5.85679767027204	4.02149382309284	1.26520410812617	4.12728258983375	3.29577347351017	5.96856811587505	5.62789219959014	2.55065697909909	4.83396322490556	6.79961117549795	6.14731619338192	5.88084231595702	1.52214909930396	7	6.30847662261102	3.23583167972795	6.20899219544625	7	7	7	7	1	7	7	7	7	7	7	7	4	1	7	1	1	7	3	7	5	2	7	79.5	1	3
192	4.4589767429743	2.92836668292171	7	6.25977701142495	6.4165396274114	6.68582660016907	4.61858568736856	3.82494803416444	2.93358244083131	6.95524862648397	3.51119696988356	4.7202823021602	4.74881963823554	2.47893161995449	4.36752007819648	5.38395696007282	5.10098884726624	7	6.10272710581471	4.77198361066589	5.20031552106349	7	3.03727619120345	6	7	7	7	7	7	1	3	7	7	7	7	3	1	7	2	1	2	7	7	1	2	7	57.25	1	3
[truncated: 5 more columns]
