# Supplementary material for: How Are Mate Preferences Linked with Actual Mate Selection? Tests of Mate Preference Integration Algorithms Using Computer Simulations and Actual Mating Couples
Source: PLoS One. 2016 Jun 8;11(6):e0156078. doi: 10.1371/journal.pone.0156078 (PMC4898694; doi:10.1371/journal.pone.0156078)
Supplement: S1 Data — Newlywed couple and agent-based model data analyzed in Study 2. (ZIP) [file pone.0156078.s001.zip › S9/Polynomial Model Data/Polynomial Couple Population 01152016 1216.csv]

	trait1	trait2	trait3	trait4	trait5	trait6	trait7	trait8	trait9	trait10	trait11	trait12	trait13	trait14	trait15	trait16	trait17	trait18	trait19	trait20	trait21	trait22	trait23	preference1	preference2	preference3	preference4	preference5	preference6	preference7	preference8	preference9	preference10	preference11	preference12	preference13	preference14	preference15	preference16	preference17	preference18	preference19	preference20	preference21	preference22	preference23	fitpoints	sex	algorithm
1	1	5.52968092250185	6.73582619168351	5.77707486309206	4.64894726303347	5.92041183463843	6.74929687793142	7	6.94594267706048	7	3.43659472135731	6.78593158206274	5.96216545785285	6.51772466897688	6.63176315344348	1	6.40450456632367	7	7	7	5.72162400217971	6.40311180410123	5.59555967584132	7	7	7	1	7	7	7	7	7	3	7	7	7	7	7	7	7	5	7	7	7	7	5	97	0	3
2	7	4.61044101857648	3.10138732702782	4.74865655785614	3.63088769840685	7	6.9602903783802	6.34486053761648	6.82364274422822	6.31733509641848	7	7	6.74483735816322	6.0944248828059	7	2.55796023704588	5.5553154649734	6.38663638996475	7	6.02827373399177	6.83955699852369	6.45355580522162	6.7623368648188	7	7	7	3	7	7	7	7	7	2	7	7	7	7	7	7	7	7	7	7	7	7	2	99.75	0	3
3	6.28598798191035	6.68394177770766	7	5.76079848512437	4.866213723758	5.19257184277485	6.82312449158623	4.3664343547553	7	6.60410264395591	6.20736320567695	6.28271024066281	6.69426765429887	5.40314459404708	5.24312129807475	5.27606702966558	6.87893006117075	7	7	7	7	6.47443899849041	6.83864751685326	7	4	7	3	1	1	2	7	3	1	7	7	7	7	7	7	7	4	7	7	7	7	2	92.5	0	3
4	4.12759837357178	6.98423005554429	1	5.92250940586954	4.20669150258087	7	6.16298524117839	6.86389834623567	6.86912657034395	4.85229119692353	4.44131326565109	6.72015588954015	5.1068807017916	6.73361040087837	6.22609981872134	4.78229743866958	6.30588199565391	7	7	7	7	4.45952435694303	6.80654248872536	7	3	7	7	3	7	6	3	7	3	7	7	7	7	7	4	7	7	7	7	7	7	1	97.25	0	3
5	7	7	7	7	4.38917564188937	5.47338753486069	6.93519834494493	2.98541465193228	6.75873232064686	6.35249970636001	5.50187048779074	6.76655653577458	7	6.34054332709527	5.31316624152028	4.58813938702912	6.43124250942607	6.26300864380216	7	6.07684513611963	7	5.57121738976253	6.27418333645171	7	5	7	4	1	7	2	7	2	1	7	7	7	7	7	7	7	5	7	7	7	7	2	96	0	3
6	1.33708112411321	6.13395290094499	5.3347677396301	5.52962241337403	4.68367136633094	6.78685550235868	5.65436732442207	7	6.67600943031996	5.36214831310638	4.20667959731139	7	5.53465240577141	7	7	1.32493072192091	5.10074534504039	5.57212991830644	7	7	7	7	5.65429511154275	7	7	5	1	7	7	7	7	7	3	7	7	7	7	7	7	7	5	7	7	7	7	4	89.75	0	3
7	6.98890657213332	2.43223275260975	3.48560247005789	5.13539082674622	1	5.31819881797341	7	1.93936385313634	6.85452419670739	3.08835895193982	6.52662875160915	7	6.11459700360678	6.7576765562784	6.50297785160433	2.8925805854808	6.93802339006912	6.05023812179439	6.90313201201763	5.32548723677035	6.52455154106527	6.98226010523492	6.73696541136098	7	7	7	7	5	7	7	7	5	2	7	4	7	7	7	7	7	7	4	7	3	7	3	91.5	0	3
8	2.92833477955201	6.18651048045684	5.03730850931734	6.53785606163844	3.67845673179697	6.48560116095617	6.62864227099818	7	6.53354266375589	5.6128104669964	3.6052820897206	6.84433014009786	6.63547971409955	6.9290707499168	5.4069630523135	1.89925607199111	7	6.63784764748466	6.6166245834532	7	5.74623027112721	6.76564995731755	3.98003399047663	7	7	7	1	7	7	7	7	6	1	7	7	1	7	7	7	7	3	7	7	7	7	1	86.25	0	3
9	7	2.94906625250154	3.54135384921122	5.32499654031794	1.61100667686897	4.44046700616163	7	6.44119936080628	7	7	5.2490682892808	4.97353349719239	6.46773172745	6.71501358817854	4.65149516919284	4.68426607597291	5.55425456380024	7	6.73496262302918	7	6.81696312147356	6.6653768023194	5.88328709781526	7	7	7	7	6	7	7	2	3	1	7	3	7	7	7	7	7	3	7	7	7	7	5	103	0	3
10	4.74491684377928	7	1	6.95021735425064	5.03597197095239	7	5.80933074980621	7	6.85499699845063	6.0072843433324	3.46214759845056	6.87274097583207	5.91773134506438	7	3.62345572429512	3.67681185604125	6.44736715144422	6.76831868152912	7	6.82731815366471	6.88411186814847	5.96880651887198	6.67180437972785	7	3	7	7	3	7	7	7	6	2	7	7	7	7	7	3	7	7	7	7	7	7	1	89.75	0	3
11	6.99774469460684	5.44473272344431	1.37262943324578	5.86299275393673	4.14386881536107	2.50707225735076	7	7	5.07378857757446	6.00921663494517	5.90491972021199	6.95326067003877	5.33529668073448	7	5.03095849201104	1.74555528149448	6.78080095862961	6.17508165288802	5.6897650387823	6.85178738901034	7	6.37302600149363	6.00456210647148	7	7	7	7	7	7	7	7	7	1	7	7	2	7	7	4	7	2	7	7	7	7	3	96.5	0	3
12	2.43255032075754	7	4.38650059375696	6.72230034423759	3.8411018338964	6.8126748274048	7	6.71549827499503	5.96654938141463	4.58813039112053	4.70775772325019	7	6.95964089177504	7	5.26489212159999	1.77224710538923	5.91645913602253	6.60776664957071	5.80993728636568	5.67002103130121	6.45866125650197	6.70588182435466	3.71787999884488	7	7	6	1	7	7	7	7	7	1	7	7	1	7	7	7	7	3	5	7	7	7	1	85.25	0	3
13	7	7	6.1949635697016	6.8967733382955	3.97852244572192	6.98620687690227	6.09202148530282	5.80027261320514	5.70038142224511	6.56874879324321	4.00874961613295	6.01458951050875	7	5.10803698067038	6.43018282203538	4.14610512805156	5.05621439059639	5.89734889780879	6.56401171737326	6.42265023996085	7	7	5.75189476584227	7	7	7	4	1	7	7	3	7	1	7	7	7	7	7	7	7	3	7	7	7	7	2	100	0	3
14	6.60203586111803	6.13217053922608	7	7	4.83213328428152	6.22475033270821	7	5.80530058290567	7	5.59912517772861	5.53564944096465	5.9998450048237	5.46971327099196	5.93845415354488	5.10836966832411	6.41848475577827	6.90587010222489	6.73985987624971	6.85670436535468	6.16208482479411	6.29007680172361	5.50653108916218	5.36236841839774	7	7	7	2	1	6	2	7	5	1	7	7	7	7	7	7	7	4	7	7	7	7	1	81.75	0	3
15	7	6.24179689457923	4.76564082439147	4.91908990250438	1	5.98525474017763	6.5345983451158	7	6.59763616069743	5.59679964823585	6.55051752771575	7	7	1.09272894269142	5.77501713851428	3.05124951924448	6.16455494356012	7	3.66873360262865	7	5.99025500514783	4.90629232619806	5.3181801001033	7	7	7	7	7	7	7	7	2	5	7	4	7	7	7	7	7	3	7	7	4	7	3	79.5	0	3
16	7	7	6.04798554434963	6.06971698792908	3.75292616319881	7	7	6.75177485656338	5.31558507855889	6.45753525406276	4.00484621851922	5.78710374110988	6.70254353334631	7	3.90583914249318	4.09381206748497	6.92426777875909	6.92379456174464	6.70621964806172	5.87211903061436	4.69644946367702	6.8261804678283	5.22359125797216	7	3	6	4	1	7	7	3	7	1	7	7	7	7	7	1	7	3	7	7	7	7	1	84.25	0	3
17	5.57069346334782	6.17825236069965	6.17154017640897	7	5.10785846977946	3.36108629337537	7	2.86486392789237	6.17833047434829	6.76752742566954	5.49559063339585	6.6732277501931	5.6517284500064	7	6.04235429709568	4.41023170041495	6.0559620397074	7	4.91383400394135	5.90261193044963	6.05833509024836	6.48950933613862	6.9543800554882	7	7	7	3	1	7	3	7	3	1	7	7	7	7	7	7	7	3	7	7	7	7	2	93	0	3
18	3.85217256776826	7	2.19350574241772	5.86645118402633	3.69420160152868	5.99577856959203	6.00092256985844	7	7	5.67017763582171	2.92877044723541	6.10584450060667	6.82304925607372	6.77145221551864	5.72067602973258	2.87871868601007	7	6.51758233547338	7	6.77326624049046	6.78627545004507	5.05095421386563	6.6818282819043	7	2	7	7	4	7	4	3	7	2	7	7	4	7	7	3	7	5	7	7	7	7	1	90.75	0	3
19	3.73075447437066	7	1.6297248774704	4.08717313519801	2.45830015246521	5.62213426087917	7	3.91109965355319	6.01521655526325	3.6959155122265	7	6.39996117339103	6.93856441519165	7	6.89627583188957	3.218380738131	5.31309056169673	7	6.4107819379925	5.79635189666327	6.06403352013515	7	6.98872417898524	7	7	7	7	7	7	7	7	7	2	7	7	1	7	7	7	7	3	7	7	6	7	1	87.5	0	3
20	6.07734296316259	7	6.80867346396362	7	3.829320843442	7	6.90593125937319	7	4.57306154793426	6.77764281581599	3.96363482698931	6.29688666477355	4.79115619032017	5.80845445269004	7	4.46221008393914	4.39802937599772	6.00469662907048	7	6.52125979984279	6.49133718614687	6.24477483286172	5.28918015927148	7	4	7	3	1	7	7	2	3	1	7	7	7	7	7	7	7	7	7	7	7	7	2	101.25	0	3
21	3.98258811054792	6.23229577698935	1	4.06994736084434	2.49043545217916	6.67482768994985	6.03253069949361	3.47071685915698	7	3.31958731559456	6.42098182839445	6.47802162800133	6.40513838839679	6.41132953766775	7	2.96614259511835	5.20509727206992	7	7	6.7363149365654	5.31425341842186	6.52772086194399	5.85981245402034	7	7	7	5	7	7	7	7	7	1	7	7	7	7	7	7	7	3	7	7	7	7	1	95	0	3
22	6.03130939241656	4.27215001732499	2.19095626335877	5.60014914755545	4.18354261816131	6.20882519535016	6.86487585927582	4.85001267163284	7	7	7	6.92180057263396	5.3922482508103	6.36484480774396	5.83770320895867	4.55594569885649	7	7	6.32958301279858	6.77467411306113	5.92643347794043	5.37495196012197	4.72480593809837	7	7	7	7	7	7	4	7	7	1	7	7	7	7	7	5	7	7	7	7	3	7	1	82.75	0	3
23	5.31562121587019	6.51874671283523	6.7003276116883	6.80305024587518	3.51511916677953	2.90133890886808	6.22282051648298	7	7	5.01145766563934	5.73160573154939	5.24581681669699	5.50383694500388	6.45319066550847	6.63486579854206	2.30775556927833	6.65411114950067	4.96140198972206	7	6.61447461114436	5.68492666267721	5.32112214131911	5.16585945898939	7	2	4	2	1	7	2	4	7	7	7	7	7	7	7	2	7	7	7	7	2	7	1	82.5	0	3
24	7	3.26027357315172	3.46670109034766	6.39829558470301	1.67719160273109	6.04114330192397	5.90289844844132	6.68348050755999	6.57443913715705	5.66209469578223	3.35337899955045	4.20288739548989	5.49211893301579	7	3.58705139088999	4.96241631260925	6.59125472692403	7	5.86583154868924	7	6.86058414583742	6.05944767036887	7	7	7	7	7	6	7	7	2	3	1	7	2	5	7	7	2	7	3	7	7	7	7	3	87.25	0	3
25	1	5.65626851646313	1	6.99946409544527	4.90776761748555	2.01017198141791	5.78329651131757	5.90468461617775	7	4.84740655925965	7	6.13298765668805	7	5.38541142642426	7	1.34577879933163	7	5.76308677856109	7	5.5104459187121	6.97950050860157	5.95612129385114	6.01893364270209	7	7	7	1	7	7	3	7	7	2	7	3	7	5	7	7	7	4	7	7	7	7	4	89	0	3
26	5.95944058771514	6.27721044467259	3.59688645488776	5.26732491063062	4.91477578715489	6.26497775761241	5.89367423411381	6.70178480756954	5.38510014246679	6.89367195422729	6.59268881270785	6.24998586089595	6.54057230895233	6.73007373840065	5.8276017751375	2.32292379019835	6.74457880349961	5.48615926742971	7	6.31663230652896	5.73337475198894	6.31113909684387	5.83923327830072	7	2	7	4	2	6	7	7	7	1	7	7	7	7	7	7	7	4	7	7	2	7	1	94.75	0	3
27	6.33444998911235	5.85042701622667	1	6.9981665074598	4.49248787751986	5.47587148585763	7	7	4.41475693305031	6.37636004509238	6.13997503220546	6.4291198777657	5.62321025360876	5.4825896493101	6.8741170969117	1.02961171330529	4.84194648225978	5.20151854909688	7	5.50152993516155	7	7	7	7	2	7	7	2	7	6	7	7	7	7	7	1	7	7	7	7	4	7	7	7	2	5	86.5	0	3
28	4.57368209040723	6.23014637083469	1.82201559807745	4.72577512880143	3.05801115944684	3.13163501651204	6.24394075877275	7	6.93793614537464	6.26650423074123	6.45198379340481	5.26690234569203	6.72591048973703	5.81526950786693	2.08287460007065	3.08610737460231	6.22104825728653	7	7	7	6.91464521334091	5.71737973382848	4.96124496300118	7	7	7	3	7	7	7	7	7	1	7	7	7	7	7	7	7	6	7	7	3	7	2	93.25	0	3
29	6.99253405755765	4.91415442559337	3.26486582534994	6.95293223988688	6.08900787338633	1.23532431156255	7	6.4249427792736	7	7	5.28966378062775	3.46232810186413	5.58953150757723	4.65146855483308	6.30055827285016	5.19799994534913	7	6.21430250981152	6.73652602186206	5.05126532399728	7	5.50127117905524	6.23783270228922	7	7	7	7	7	7	7	7	7	7	7	7	7	7	7	1	7	3	7	7	7	7	7	91	0	3
30	2.52217323187428	6.509192047975	1	3.39264453089324	5.99317833785485	2.9733885325919	6.8499712236327	6.91812302320709	6.29192887073417	7	6.45827142824896	7	7	2.91877368352749	5.72320265791243	4.0319813637144	4.60765713706958	6.39828348921977	7	6.65694726172903	5.45681178582754	6.73041975131212	4.74853993700909	7	7	7	1	7	7	2	7	4	3	7	7	7	7	7	7	7	7	7	7	3	7	4	93.75	0	3
31	1.23750193903139	5.31609850506554	1.24424629203781	6.56733538249026	6.06591588962301	6.94955962893405	5.47548355931552	5.52824132523715	5.44108742281551	5.28269888370822	6.37652019608802	5.91963911244573	6.66096314628067	3.41145517296517	6.75237575570924	1.07167452926147	7	5.8958716953261	6.89455606957457	6.94306878289288	6.91105807860645	6.60155742978734	5.44151797805059	7	7	7	1	7	7	7	7	7	1	7	7	7	7	7	7	7	7	7	7	7	7	2	87.5	0	3
32	1.29317276787948	6.35505118791969	3.50505186795547	4.43915611372648	4.73841065041081	4.09474810579575	5.76868636173461	7	6.95163172921012	6.51975039334039	5.87795669186986	6.86468062567351	6.42804586500921	5.34761050851562	5.9302395767963	2.09332825887072	4.66541244696948	6.0689673673508	6.717907692699	6.09975906354233	7	6.79467538067859	3.8716847409288	7	7	7	1	7	7	3	7	7	1	7	7	7	7	7	7	7	4	7	7	7	2	2	87.25	0	3
33	1.3223191429035	6.62291184320943	1	6.22531291053313	5.23448248612107	2.75552307850385	5.42004834774615	6.39129449091114	6.6814330272275	6.04961087687385	7	6.62405896752575	5.96758591936916	3.69469382381075	7	1	7	5.56766468490204	7	4.10040482010872	6.37654660706745	6.15605029458954	6.34050919698635	7	7	7	1	7	7	7	7	7	1	7	7	7	4	7	7	7	2	7	7	7	7	5	76	0	3
34	5.8565990479055	5.17053253901102	3.45676559897521	6.60161951875212	5.59281887791562	6.90869869676161	5.27975967780203	6.12867923192621	5.79159709098045	5.3484413011168	7	6.20061729231926	5.17513317302036	7	5.67167131750273	1.50878912990859	6.7390930850314	7	6.07089808214404	4.18254431006197	5.57692663926407	7	6.5669965342793	7	7	7	7	7	7	2	7	6	2	7	7	1	3	7	7	6	5	7	7	7	1	3	85.75	0	3
35	7	1.99699574931885	3.84600984195359	5.56603909995822	1.45821244978949	5.69893274522855	5.88818211998595	2.08661619710469	6.49143832289416	3.46802863414176	6.68581272464547	6.64771487095825	5.78592731507965	6.17755442607117	5.47494627963954	3.7559460735064	5.77000798557118	6.66077747765148	6.26466650554189	4.61116245101685	6.81605345326537	7	6.62210446800958	7	7	7	7	7	7	7	7	5	3	7	4	7	7	7	7	7	3	3	7	3	7	3	63.5	0	3
36	2.16627946582812	4.38150646102005	2.54291825532199	5.91728499751263	4.64847873155108	5.65605272007211	6.12467096685406	6.15465080658476	7	6.59024524028203	6.32127517343956	7	5.28335368291955	6.53595873247097	6.5769909133419	1	6.45612216193971	5.97031802681322	1	6.11778869966318	5.32067473385504	7	1	7	7	7	2	7	7	6	4	7	3	7	3	3	7	7	1	7	7	7	7	3	7	6	91.25	0	3
37	6.9005183656414	6.2844815607781	7	6.29991513119821	5.40544547930751	4.68420641855878	5.48299270713686	5.18122841500259	5.73027249706426	7	5.61110218454016	6.45373194433874	7	7	5.50716523517912	5.03287763786712	6.16159663164031	7	6.15378440903411	6.31109261148165	5.34543345815026	5.24622245705372	6.56940532263916	7	5	7	4	1	1	2	7	3	1	7	7	7	7	7	7	7	3	7	7	7	7	2	76	0	3
38	7	5.15688450562183	1	6.3284046472254	4.80391334673339	7	6.06873499224939	5.50025043747719	6.97864760386578	2.76223635858662	6.99092596566784	5.71267996368361	4.78924093955046	6.40408921864859	6.13651521388427	3.24897288207394	5.2438172301968	7	5.84177268048946	7	6.2750140802912	6.67047957571112	6.02708619439604	7	1	7	7	1	7	7	2	7	1	7	7	4	7	7	1	7	4	7	7	2	2	1	91.75	0	3
39	7	6.70564044417086	6.71014336749323	5.90822326575943	2.43980946642633	5.92234191425712	7	4.97811689808721	6.82089255335084	7	6.59805356209666	6.32080107640375	6.82192806738687	7	5.359505600107	1	3.79549631518573	5.19186657186954	6.98451486515644	3.85469553874843	6.03412531157888	6.72740184573271	3.21739517463728	7	7	6	5	1	7	2	7	7	7	7	4	7	7	7	7	7	7	7	7	2	7	1	77.5	0	3
40	6.25513212665239	6.9748238358902	7	7	3.17711138462503	4.68847191947016	7	7	7	6.46382020419992	7	6.85107060614667	5.11404949449761	5.95112213283946	5.8127447332403	4.12640312988879	7	6.99434355877208	3.39184123225237	4.6707271694449	5.66021001687374	5.77935494898316	6.09413116135694	7	3	7	2	1	7	7	7	7	2	7	7	7	7	7	3	7	7	3	7	3	7	3	89.25	0	3
41	6.27814956977599	1	1.00280062316558	6.43055112222827	3.14036787190431	5.45379136784416	6.86150273839527	3.66649728404523	5.79162476215143	5.06838463977177	5.1343153602295	7	6.5736776140012	7	6.3003238795055	4.3372909128788	6.21327965351621	6.33466535686218	5.31262922132773	6.26938505933894	6.80277179885052	4.98454479741629	5.89941797195554	5	7	7	7	7	7	2	7	7	1	7	7	7	7	7	7	7	7	7	7	7	7	2	92	0	3
42	3.61940224577628	6.09696616964921	2.09107980027717	2.60280017176449	7	5.70382353556704	6.77525813045434	6.68052149209046	6.73349675852768	3.81679158072957	7	6.88231689797617	5.56007240870727	7	6.15872428144148	3.94394327594359	6.05007101377305	5.60691644463632	5.6238918659523	5.39953908068428	4.67105099855332	6.94176768259324	5.60994419349255	7	7	7	1	7	7	3	7	7	1	7	7	7	7	7	7	7	7	4	7	7	7	4	77.75	0	3
43	7	5.23256666667047	2.39131802459413	4.66159928428271	4.36306512084387	6.85654407955645	6.19481672721895	6.00110803103535	6.39210051710282	5.45904783833199	6.9715339615145	6.29903534281449	6.90700947329513	5.97565469761698	5.80891023148077	5.24308052945351	5.70634282288679	6.84584771340262	5.09109246773442	6.15443710169189	6.46714586541118	6.30877740243208	5.98673240843106	7	7	7	3	7	1	7	7	7	4	7	7	7	7	7	7	7	4	7	7	7	7	2	87.5	0	3
44	7	7	7	6.93681932878721	2.77702905354875	4.93833985338411	7	5.00153264531342	5.50803303959032	6.62924444210359	6.72158716695997	6.30702600076926	6.39283561927045	5.8088980192173	5.14297010578933	1.18065568984558	6.70161417213716	5.36493416147304	6.80651110724667	4.51695419793862	5.97912651513168	6.22875307391067	4.34943932968808	7	7	4	7	1	7	3	7	7	7	7	5	7	7	7	7	7	7	7	7	2	7	3	77.25	0	3
45	6.30574261101736	1	1.96499012599597	6.82668859854553	2.97927436228975	6.99644335997822	6.53326442931635	6.05321792691875	5.36025612464286	5.45657200614035	6.65552650157207	6.6746178495631	5.86391635376306	5.15241368641153	6.13325899871759	1	5.90176377231104	6.94827234643304	6.82898291034862	4.54014923171083	5.65162836670964	7	4.13493782151684	7	7	7	7	7	7	7	7	7	1	7	7	7	7	7	1	7	2	7	7	7	7	3	78	0	3
46	3.24952782227583	7	1	4.03202046937017	6.3810656964848	6.55493942909136	6.35975081165637	5.78499628886094	6.5289283590867	6.94573144283364	6.78648108756786	6.24501655321927	4.4683445777799	5.82108995455245	5.9310503159082	3.55909703855359	5.06628626375882	6.78602709749224	6.64140678391012	6.13676918904942	6.46563684843469	6.13228499892455	4.87665806950343	7	7	7	1	7	7	7	7	7	2	7	4	7	7	7	7	7	7	2	7	2	7	4	97.75	0	3
47	7	5.52423298801198	2.01249863606822	6.12195994393056	1.61075410268581	5.50768730711923	6.97497823517986	5.97916327303342	3.76022875156395	7	5.88805539790119	7	3.18217606131016	3.97400550983207	6.70288354190848	3.16699208101268	6.75184387822749	7	6.5797839644939	4.31211672353637	5.14329181908163	6.62556762587824	6.11511993710215	7	7	7	2	7	1	5	4	7	5	7	7	7	7	7	7	7	6	7	7	3	1	5	73.5	0	3
48	1.12770122869938	5.39733310559603	2.90995640353773	5.21213810240346	3.34741752876307	6.51622562639867	7	6.70243693591661	6.07312670535404	7	7	7	2.65011453071231	6.51153643129596	5.36614651208313	6.43581197714197	4.80727408192802	6.16375180833101	7	5.3137488955803	6.1581854704706	6.46682961866603	1	7	7	7	1	7	1	7	5	5	1	7	7	7	7	7	2	7	3	7	7	7	7	2	81.25	0	3
49	7	1	3.08396519849877	7	2.16117733900044	7	6.34676429083849	6.34159572980633	5.16994331906382	4.52924272697544	7	3.60960884666154	5.18731074952847	5.93277822184995	4.53201200160771	1.95963478755668	6.09907910078221	6.60252082533659	5.03737740171435	5.89934842445654	7	4.94861458993762	7	7	7	7	7	7	1	7	7	6	1	7	2	7	7	7	7	7	4	7	7	7	7	2	78	0	3
50	7	6.52209624360627	6.92127089689871	6.6313914610049	6.08898837136699	4.90676361737354	6.45679829605574	3.80224064307491	7	7	5.03376050647272	5.95516822625712	5.96778103392212	6.9553857876086	5.10093037907367	6.14958435770028	4.98647028052001	4.14213423930858	5.41741659335031	6.03823252168575	5.46854966207781	6.86528442785372	6.24201342933349	7	7	7	3	1	7	2	7	6	1	7	7	7	7	7	7	7	5	7	7	7	7	2	92.75	0	3
51	3.89711718752158	5.06192518441292	1	6.25359515347108	2.70862968759114	2.67166701316559	6.72633829482156	7	6.19782196541098	6.63528426012419	5.05189661429361	4.15095393860054	6.84360797834548	6.02051069632103	7	3.35253081556114	5.06386871050644	5.34245439388302	7	6.32460628362941	5.47104580776112	3.82075048232471	6.90341896716973	7	2	7	7	2	4	7	7	7	1	7	7	7	7	7	7	7	7	7	7	7	7	1	76.5	0	3
52	7	2.59468264490673	3.97130995974905	5.72539532512012	2.6445640196968	7	5.90311437855516	3.98161066402568	6.67115028452646	6.2862195189192	5.78180293370114	5.67584054978286	6.00504974448264	5.05001084673655	5.39528841891971	1.66367917251198	6.34470380706822	6.92912693823774	5.15269696537037	7	5.67527115534143	5.75052208102696	5.56903863524824	7	7	7	7	7	7	7	7	7	1	7	7	1	7	7	1	7	3	7	7	7	7	1	84.25	0	3
53	6.60763548958333	6.06960273644681	1.70466272232501	7	4.43961413944759	5.99592456466714	7	7	6.41540916535772	7	5.54694969173126	6.38896502354438	4.4678184772262	5.70428693621448	6.25146468693765	1.77538683667234	5.1525776300994	4.91332654570237	5.83432922923275	4.22676052673797	5.64051771950504	5.47348230103678	7	7	2	7	7	2	7	6	7	7	2	7	7	1	7	7	7	5	3	7	7	7	7	5	75	0	3
54	1	4.31295144628515	1.33357237689284	6.54787874366958	6.66429057076201	3.48801650059044	6.73509269519582	5.53673583233156	5.56983643626033	4.52062271295799	6.86702357113421	5.81822547552921	7	4.41125086014733	7	1	3.29302497127235	5.15833116244611	6.04550292396921	5.57644718604874	7	6.64506390170983	6.94599733263856	7	7	7	1	7	7	7	7	7	1	7	7	1	7	7	7	7	6	7	7	7	7	7	75.75	0	3
55	7	5.39121462580836	2.66489767215014	4.55610267335695	1.59417726911023	3.64781648367663	7	5.77485250694839	5.44189571928822	6.55133258325349	6.54374008086478	6.69069918379288	3.75775011361987	5.80732315491168	6.59334325398725	3.40717154877244	7	6.71377945312184	7	4.95330548833824	6.36050430953262	4.87259821416692	6.03042821110153	7	7	7	1	7	1	4	3	7	2	7	7	7	7	7	7	7	6	7	7	3	7	7	95.5	0	3
56	1	5.76520122110972	4.08954072658385	5.18944770710884	4.23912276230337	6.58182170151545	3.73935491470389	6.45916776734619	7	7	7	7	5.25700642960835	5.60943142063557	6.33514348079446	2.55304147492724	3.56966364569645	7	1.13075329091846	6.06973848687255	6.87033048678691	7	3.17224217061574	7	7	7	3	7	7	2	7	7	4	7	7	7	7	7	7	5	2	7	7	7	1	7	90.25	0	3
57	4.9641420942022	5.55818369257913	2.47954830628594	4.64341853728822	3.12061782882554	3.49730926879699	6.64806683427366	5.22030134335891	7	5.10786273690169	6.55316993385283	5.10747728201908	6.4259437395708	3.86437579481337	6.09235860754788	4.40982931221477	7	2.8199417279229	5.68863279574629	7	7	7	6.75875037186424	7	7	7	5	7	7	7	7	7	2	7	7	7	7	7	2	7	7	7	7	7	2	7	78	0	3
58	5.58796375986403	2.98579986238139	1.09826901223123	5.99989015842319	3.69723730910302	6.71936125980902	6.87099061083713	3.34469404308044	6.41900358637243	4.91308961869679	3.67510606741207	7	5.27548870692708	6.15653647548973	5.16841812059246	4.16495757778734	6.62345679173615	5.56767157489772	6.13025244873701	7	6.26511991000616	5.74617687574597	3.40339661607787	7	7	7	7	7	1	6	7	7	1	7	7	7	7	7	7	7	7	5	7	2	7	2	80.75	0	3
59	2.28955183798299	5.1811173482644	2.50576503017163	6.06469257693626	3.78469490745386	4.43173826660157	4.81827731631866	5.83456761278595	5.14865689236116	6.72081427337677	6.91562226147728	6.88567787019314	5.12864697969756	7	6.76965583819366	3.26420181895847	7	5.660329788205	5.56803469464073	5.79710270411743	5.75286931801136	5.59761988410829	3.18185160792025	7	7	7	2	7	7	7	7	7	2	7	7	7	7	7	1	7	7	7	7	7	7	4	93.5	0	3
60	6.16027182828561	2.72813117303775	2.44834992690582	5.53196880966761	1.48011502274036	5.26819428130064	7	4.65110719317676	5.09784377912125	5.54617134997455	7	4.42857368318834	6.41941288781086	6.75815550897505	5.92210327274164	2.34580331520396	6.10264187513925	6.99141593705145	5.86427951630163	4.87608180819165	5.11562142937528	5.61046102368469	6.15849597766146	7	7	7	7	7	7	7	7	7	1	7	7	7	7	7	1	7	3	7	7	2	7	3	81.25	0	3
61	6.41853047651585	1.94513779238651	1	4.55416608733882	3.79878662186187	5.31848485427965	6.19622323778398	3.86807897054098	5.5333663950269	6.54198399629367	3.62000071794931	4.55621116447157	6.93437894615941	7	6.35640107814117	3.26548358226449	5.26343660507095	5.48707021445817	3.7931616567642	6.97680321007298	6.85567895131962	5.65643285096906	6.62187614296183	7	7	7	7	7	7	2	7	7	1	7	7	7	7	7	7	7	7	7	7	2	7	1	96	0	3
62	6.43625866259489	2.05370402593484	1.46354890316868	5.29821953856729	4.94949629150775	5.79279835541904	6.11912224002773	5.26820128241567	7	7	5.73199329710413	5.81468665873484	6.85754434034508	3.66758549258488	6.79199093415944	3.44224187208142	6.60562804926637	5.86180640537802	5.25984511693737	5.08322360459672	6.40118177030806	5.39135819164393	3.44511401827251	7	5	7	7	7	7	7	7	7	1	7	7	1	7	7	7	7	7	7	7	7	7	1	76.75	0	3
63	3.12903059036408	4.75164123121155	2.59466005133001	6.67442296998102	1.94496398810954	2.5628742316628	5.9061875167408	6.09209592879378	6.03277675872505	5.37037855689754	6.75177900060255	6.48868246864598	5.93240364714068	3.62294119052395	6.48742415019849	6.08072183235806	6.19128273366662	6.40878683542025	5.86797034700311	5.33649573619136	6.19391445632666	7	5.94986169747816	7	7	7	7	2	3	2	7	7	1	7	7	1	7	7	7	7	7	7	7	2	7	1	75.5	0	3
64	6.68308221081317	6.75343691323122	4.18152940712778	4.80159805928734	4.18343442555536	6.69845494033224	6.29242215292547	6.26625862098924	7	5.71608633855289	6.35005770212558	5.81178187508753	4.63955473442998	7	5.16464192568761	1.6578695224104	6.7234625019459	7	5.72611945179349	2.93961757561674	5.48635707320668	3.32991734960255	5.1305942761274	7	2	7	4	1	7	7	7	7	1	7	7	7	7	7	7	7	4	7	7	7	7	3	81.25	0	3
65	5.67215210751613	5.33141622498499	1.9613442526003	4.39066290237336	2.02197356165335	4.04931371881275	5.15941632826795	7	6.42882158345948	6.04109844084387	7	6.44963724077515	5.3910144384713	6.11047559175536	5.24722028819454	1.11029497962967	5.04860793420716	5.15894542884256	6.18711244152125	7	5.77281314441081	5.12999394773015	6.54056455278041	7	3	7	7	7	7	7	7	3	4	7	3	7	7	7	7	7	7	7	7	7	7	1	65	0	3
66	6.33384336431931	3.25880004464103	1.04646054484746	6.88727759993802	6.73127618217793	1.08172469607685	4.92484754452826	5.39585095969527	5.67186311306778	5.93704849702194	5.5990325627263	6.73415010826854	4.07946738507735	4.09248258353876	6.06089866438946	3.541536524284	5.23140880859627	6.28567864053173	6.56160706671264	6.22223684361203	5.92435825755667	4.34839745553431	6.94757993048614	7	7	7	7	7	7	3	7	7	1	7	3	1	7	7	1	7	6	7	7	7	1	1	79.75	0	3
67	3.30651037073962	6.58397315252244	1	4.55482316034923	4.56242579170656	4.9934187802274	6.46527822305313	5.48402159760888	6.96178133742482	4.59302994628581	6.35956741249716	6.95408290034258	3.89423740193086	6.3110668837133	5.18421701764867	3.10683760581005	4.91090251705301	5.91841115428103	5.49174293094014	3.72883053026927	7	6.98222027453751	4.66174296965417	7	7	7	1	7	7	2	7	7	2	7	7	7	7	7	7	7	7	7	7	7	7	4	74.5	0	3
68	1.86895306840393	5.80495358035763	2.48995510548544	5.85474531123689	3.97001858730566	5.64171665305517	6.92784621459642	4.69737060983025	5.76477742307481	6.12667610287423	6.47234987944531	5.50881866654211	5.36943243083784	6.66125151516687	7	1.47069390409055	6.88543221146807	6.96236582806097	1	5.53880768639707	5.36159106547475	6.09006088475514	5.99730405572364	7	7	7	3	7	7	6	5	7	4	7	3	4	7	7	1	7	7	7	7	7	1	4	79.25	0	3
69	5.17947518274977	4.48582756740088	3.36321078180702	6.79729110310894	6.06951271498303	6.67737687302403	6.78399384681701	5.10391933897559	6.5344458346228	5.09622200009696	5.32687657732426	4.39962791924713	4.96118957264879	4.76344266736374	5.54807527793278	4.65531740889545	6.5207173169141	5.65550798499316	4.36059358266486	6.97237326212478	6.34026584985864	5.31079316049953	7	7	7	7	7	7	7	7	7	7	1	7	7	7	7	7	1	7	7	7	7	7	7	7	63	0	3
70	4.39255654114381	1.67912002951559	1.66246865287597	5.27059016262763	2.65277031492798	6.95496202513791	5.86989504569914	5.40033839625133	6.15253313437513	4.82371919162332	7	4.76248735419904	5.70672079762766	6.92934070832858	6.49258850781758	2.95441289476779	6.72168350239932	6.79835778859315	5.14413736493963	6.73271774411839	7	6.24870224546033	2.39764345056832	7	7	7	7	7	7	3	3	7	1	7	7	7	7	7	2	7	7	7	7	7	7	1	72.75	0	3
71	2.17388688749341	5.04757435438924	2.35901052879742	5.21176611900949	2.08349102585962	4.54043421563546	6.51446302272799	6.32559688394019	7	6.76818161399079	7	6.72515519091609	5.09147054277571	6.47194769590869	4.99279563495323	6.7723717428717	5.58735018129417	6.92050824220688	6.01396328046051	5.1568468364856	6.90874367299556	7	1.05766260310812	7	7	7	7	2	1	2	7	7	2	7	2	2	7	7	7	7	5	7	7	7	1	1	78.5	0	3
72	2.96411736322461	5.5545449322365	1.79304632116278	5.23610959262202	4.88955470185794	3.73622584358005	6.63944775982783	4.4958674209285	5.83066399836758	3.32752478788817	6.66213789902567	4.55069674473995	5.11769681764879	6.76609625143758	5.45885163002729	1.74607517940447	5.66780713208784	6.32247177191052	4.51145974603664	7	5.95244064775772	7	6.8697344024272	7	7	7	3	7	7	7	7	4	4	7	7	7	7	7	1	7	7	7	7	7	7	7	79.25	0	3
73	7	6.96567349494462	6.61728249715151	5.46956152888313	4.44440302348512	6.96853234299922	6.79754965438466	3.68081635548875	4.80529786221411	6.05746645250196	4.73079879077161	6.18413835642495	3.95301947784015	7	3.87079337142441	3.57561577062963	4.98032700282818	5.71631926369129	7	7	6.19554458854276	5.56457176364325	5.50859743777842	7	7	5	3	1	7	7	6	3	1	7	7	7	7	7	7	7	3	7	7	2	7	2	94	0	3
74	6.69266254590715	4.21673302518966	2.6531377625168	3.59364892903503	3.06485499674946	3.69060940210386	5.90340820200076	6.88175391388146	6.76675470277219	4.58280157848226	5.97868889017189	6.69155935298763	4.13367179155237	1.80969935432455	6.97843699360748	1.41872817535731	5.71305088687961	4.11750515090335	5.91563862180296	7	6.17545243236863	5.83163517882534	4.91873787857378	1	7	7	2	7	3	7	7	5	7	7	2	7	4	7	7	7	7	7	7	7	7	1	85.75	0	3
75	2.62550711801296	6.0321198097282	1.06256098751156	3.32543340298043	4.81697821830839	4.92855009750788	6.2024103547826	6.01132081613041	6.48631379783594	6.62061107587705	6.12506321623246	6.95933782433391	6.19159931963919	2.62293822684891	6.25917232420197	4.56246143330353	4.81103394284702	4.89515718724545	7	6.29498591540935	5.59848136817589	5.63631582668052	4.80403028239257	7	7	7	1	7	7	7	7	7	2	7	7	7	7	7	7	7	7	2	7	7	7	4	77.5	0	3
76	6.96298323737192	5.38554100119945	1	7	3.36036214700971	3.35272447265596	6.89768771593381	5.62467012051639	5.89926011635646	5.7067942157371	6.71725486857842	5.3899092231015	5.47280562865024	7	5.81110213918793	3.47930895570659	3.02698907068572	7	5.39412480918709	5.5019051621665	6.77095938730637	4.29211493899429	6.54229333350031	7	2	7	7	1	7	2	7	7	3	7	7	7	7	7	7	7	3	7	7	7	1	1	84.25	0	3
77	6.39521578457182	3.57910324892554	1.6437914387842	6.81030529612269	5.18024669876154	5.16488519519396	6.16204064788139	5.36610078497922	6.33100105996277	4.45704793403887	7	6.84695109800942	4.61459588230533	4.63902634008133	6.83104686566297	1.90942244934768	5.09482528090285	7	4.59054350008193	2.2898913745317	5.76941730055655	5.73393192480109	7	7	7	7	7	7	7	3	7	7	1	7	2	7	7	7	1	7	7	7	7	7	7	1	72	0	3
78	7	5.09734987945541	2.78151528471353	4.31310003124234	3.83579794860242	1	7	1.00387575874602	4.6727219615878	6.52720015187095	6.54613405001833	5.27071372661205	5.28386114868811	3.7875285091775	7	3.97369515115653	5.37826248912383	6.282809629377	7	7	5.6759955614118	5.93287206967032	7	7	7	7	3	7	7	7	7	7	7	7	7	7	7	7	7	7	7	3	7	7	7	1	85.75	0	3
79	2.56425709286988	7	2.55557939094994	3.44057363437617	3.05699163205765	4.70775231227683	5.94056551902546	4.7720451463964	7	7	6.66086731807732	4.89644961465762	6.04209002932397	3.97484009134444	6.64412690436745	2.24163019620271	4.03888098867571	7	6.80541827660715	1.91027304783775	4.54178935640739	7	7	7	7	7	7	7	7	7	7	6	7	7	3	1	7	7	7	7	4	7	7	4	7	2	77.5	0	3
80	6.80645767924388	6.92263515101964	6.92634039922858	7	1.26210923104887	4.10972472086711	2.6401859403501	1	6.78265371371991	3.84600082760181	7	1	7	6.17603532473624	5.89317894530461	2.78693424812074	5.147745834252	6.85801130595155	7	7	5.59670728931348	3.73801511842392	6.7402133344294	7	7	5	5	1	7	2	7	7	1	7	7	7	7	7	7	7	6	6	7	7	7	1	69.25	0	3
81	6.62276013296666	6.38790675011535	4.01654777574301	4.87299369371045	4.98710453247482	6.24484734330278	5.43221641739042	6.59144155642635	6.5678451667128	3.23874087056426	4.36742689262672	4.75345230058389	5.36127288957332	6.66469673184608	5.24741798427091	5.5796246764028	6.02349656490788	6.59221853569828	7	6.27679580384782	5.55947585820292	4.45380157702859	5.34062048503651	7	2	7	4	2	7	7	7	6	2	7	7	1	7	7	7	7	6	7	7	7	2	1	73	0	3
82	5.38357586726726	6.51021129405336	6.73164452204911	6.90099763014133	4.55379779151479	4.56100458373346	7	4.3065490866763	5.11151435980016	6.74406401482547	3.33225150993524	7	4.9082836206633	7	6.34286305102647	6.07249704881354	3.56162306124397	4.31905417976262	5.8951532664405	6.13979997919862	5.39311197575614	5.40536713023037	7	7	3	3	3	1	7	7	7	3	1	7	7	7	7	7	7	7	7	7	7	2	7	7	76.75	0	3
83	6.44006999530682	1	1	4.43999594432872	2.29241262205795	5.89235538073217	6.30335726759409	5.85739791134926	7	6.32773855404887	6.51620543049477	5.47067636683785	6.20378379523021	4.99967695240093	4.31693664941942	1	4.27054168455761	7	6.36474539133106	4.27642849170675	6.11779118553885	7	7	7	7	7	7	3	7	7	7	7	1	7	7	7	7	7	1	7	7	7	7	7	7	2	57.5	0	3
84	7	6.14432737684989	4.36153194075439	6.15217224161717	4.78717810055403	7	4.86372397441566	5.16619113313968	3.87763840432204	7	2.09292681321941	4.15240099163591	6.14772335205242	5.90690223595565	5.06049430225851	2.37040718643992	7	6.65329605442345	5.24199240521015	6.55033159596884	6.1722750743362	6.49430817762722	7	7	6	7	3	1	7	2	7	7	1	7	7	7	7	7	7	7	2	7	7	7	7	3	58.25	0	3
85	1.48231189215551	6.47134954231265	1.60842600001631	5.22848918850302	6.74919226599485	7	6.8578130496404	6.49468631347848	1	7	5.23322850933027	6.92820740808937	5.73462575269653	3.4101145429893	6.1838377558134	2.45003100539771	6.39685728359274	6.94229214111585	3.00322442169403	4.36978215971893	5.53414631484813	3.95811501492731	5.78665227277302	7	7	7	3	7	7	2	4	3	1	7	7	7	7	7	1	7	7	7	7	7	7	2	70	0	3
86	1.42248706752504	6.6941548234689	1	5.49118126794693	4.89610560351195	2.45396195478124	5.97032706914276	5.79945699118323	6.0483568155199	6.52694735599534	7	6.15315317253087	7	3.43440576745462	7	1.71067055956138	6.35592729933304	5.6120637967791	6.40564241621363	3.30417766481658	6.06024093213618	6.20770980560981	5.75947030562669	7	7	7	1	7	7	7	7	7	2	7	2	7	7	7	7	7	5	7	7	7	7	7	84.75	0	3
87	7	5.9227742148689	2.22660051453932	4.87064602494889	3.30745893828083	1.7373306917475	6.78711706541841	2.59327846213482	7	6.61853207985239	5.73519707449276	4.94869090935175	4.60811034831635	6.46648877692684	6.22806301160077	1	4.71453715557894	7	5.85827121259685	5.37723313973852	6.2047008325883	5.19171489483998	6.40167143454288	7	7	7	3	7	7	7	7	7	7	7	7	7	7	7	7	7	3	7	7	7	7	3	85.5	0	3
88	5.68089572253344	6.53445439636919	7	6.73664210135601	4.21842285037846	4.84388223917565	4.01589416069034	6.47109135080679	7	4.23900160661606	6.38240632203021	5.29596481590732	5.55916455576008	7	6.94293615491097	2.22392110804211	5.19420630776012	5.53522891731364	3.1172282156129	7	4.70336499788839	5.08420385911814	5.99900726758501	7	3	6	2	1	7	2	6	7	7	7	3	3	7	7	1	7	7	7	7	2	7	2	88.25	0	3
89	4.31352846926703	5.56170392248812	3.30110965263309	6.69037258886444	5.7462484257202	3.40681870107782	6.16492988017943	5.98984093559879	2.50270142797902	6.12911132770782	7	6.91165859181003	2.79678977301973	7	5.51972443053632	3.69837928328764	6.12221308932553	5.49776940392355	5.99827127681608	6.08995065733422	6.97132481927212	4.64724503097699	3.75728030620272	7	7	7	4	7	7	2	7	7	1	7	7	7	7	7	7	7	7	7	7	4	7	2	75	0	3
90	6.17818672863266	6.41077939656408	4.52904485110147	5.89987676425747	4.63714414667327	6.76969547565434	6.71578435614796	6.52927685561116	6.27796804163309	7	7	4.5568879408105	5.93075677393503	4.40580417129188	4.32573226301351	2.44054197328282	4.07518190694435	5.00932630352309	5.09670509443332	5.19580905042983	5.98695957531539	4.24262191007635	7	7	7	7	2	1	7	2	7	7	2	7	7	7	7	7	6	7	2	7	7	7	7	2	49.75	0	3
91	5.04057234612099	6.44682512080815	6.86982283907032	6.24785493390911	3.02287343572328	4.73006408142937	6.00562556637002	4.13807737991363	6.7018409450637	4.60230863054402	6.61809159901069	5.0726072972542	3.64269137301976	3.54058583077727	7	2.22735055547494	7	5.53053806083234	3.40750635103242	6.93122621558856	5.10569095877382	5.73479404393583	5.71950236242957	7	3	4	2	1	7	3	5	7	7	7	7	7	7	7	7	7	7	7	7	2	7	1	78.5	0	3
92	6.89776334285124	5.22686256708805	1.91710597809185	7	2.07035253969576	2.56639835016049	5.33598337845226	2.70397201023601	6.02686173922871	7	6.18955821140393	3.96385798288382	5.0065559707406	6.08306930969053	4.70852960075969	2.28076442006005	3.74118207787082	6.20381783904281	7	1.31140202877634	5.74981794278279	4.89149903589362	3.94952516466634	7	2	7	7	2	7	2	7	7	1	7	7	1	7	7	7	7	3	7	7	7	7	2	73.25	0	3
93	5.1039979904653	6.7917261410112	4.3865234970945	7	5.86875241249189	6.50913196158968	5.98177426739434	6.98192789437878	7	6.10578392515932	3.72933415215927	6.68593211971303	6.84471561216717	5.54558896427765	6.93464119227377	3.25536511324663	7	5.45655249168625	7	6.38367798427865	6.73710207095266	4.29357879079497	6.68458352461972	7	4	7	4	7	7	7	7	7	2	7	7	7	7	7	5	7	5	7	7	7	7	1	82	1	3
94	3.83035275685236	6.51585685043027	6.27725581751157	5.48862061296368	6.42177388814394	6.61419228520592	7	5.03225835211291	6.96697103734836	5.1809522178628	7	4.75232242660419	6.27253362501368	7	6.7664379883982	5.69310436907709	7	6.51712712060277	5.98352415795619	6.22840668854889	5.08273628512429	7	7	7	4	1	4	1	7	7	7	7	1	7	4	7	7	7	7	7	6	7	7	7	7	1	85.75	1	3
95	5.39353336805208	7	6.23599055420667	7	5.02658876768099	4.83372605549858	6.45834419389642	6.13368014451025	6.67708744858462	5.60983816026071	3.03655118319434	7	5.20282924011403	7	6.55519752491851	3.64820389810055	5.81770208330033	6.3862167970276	7	7	6.87790864115291	6.23217337789282	6.40220575703721	7	3	7	7	7	7	7	7	7	3	7	7	1	7	7	7	7	3	7	7	7	7	1	113.5	1	3
96	3.61278068607223	7	4.51454126567016	6.4027649878185	6.20423500039632	5.87003481660085	6.61028321377616	6.74758657813879	6.80320362941787	6.7048632608723	5.31498703687644	7	5.93310478045603	6.30792035550848	6.85718778227663	5.19184542160434	5.34270369136297	6.32967671670408	5.38262358504286	7	7	6.27094675954993	6.33373919375393	7	1	7	4	7	7	5	7	5	1	7	7	7	7	7	7	7	5	7	7	2	7	1	95.25	1	3
97	5.50279712175445	6.36530789936465	6.65782896644626	1.01536812346164	6.6865817461696	4.01991176002691	6.83327878404793	4.7091312955381	6.76038091962716	6.9972565336796	6.98126450991648	6.71656135850931	5.75668918385354	6.37619323661941	6.47300871561769	5.40234332202808	6.55655005354745	6.9092029807151	5.50926066151739	6.38653366452768	4.56471989775749	7	6.21399790678085	7	1	7	2	1	7	3	7	5	1	7	7	7	7	7	7	7	3	7	7	7	7	2	92	1	3
98	5.90603643970897	6.96340330400904	4.84418431151608	7	4.68442855711336	6.64505037648624	6.42368954079625	3.38971872842772	6.87563389051228	7	5.28134271162291	6.6026992872229	6.35399920615828	6.84637315740725	7	3.3822794266096	5.30877662336904	5.45725399386179	6.9136834019242	7	4.79750049099387	6.88497483238687	7	7	2	7	7	7	7	7	7	7	1	7	7	1	7	7	7	7	3	7	7	4	7	2	87.75	1	3
99	6.67686455798825	4.35946283465109	4.84446390622149	1.24438331203858	6.79403141300805	3.27181974627438	5.63199177354375	5.94286277019825	6.95407869395677	6.80352444119899	7	7	5.23032246754025	4.88839152333248	4.53975770018892	1.71604095696072	7	6.75992137247309	7	7	6.1583351426713	7	7	7	7	7	4	7	7	5	7	7	1	7	4	7	7	7	7	7	7	7	7	7	7	2	94.5	1	3
100	7	6.81824601886268	7	6.14111597537378	4.46035307184177	6.02517804225097	7	7	7	6.24567320837106	7	7	3.18306251654204	5.91172823349683	6.90545838645371	7	4.29387949185767	6.67938362255186	7	5.47292582402326	5.70832017506409	6.89033533472051	1.03353959412843	7	7	7	7	7	7	7	6	7	1	7	7	7	7	7	7	7	2	4	7	7	7	1	81.25	1	3
101	6.6919441143457	7	6.6135561988944	2.01110333364799	5.45718279383935	7	5.78212093021817	5.3872360983332	7	4.75374563068662	6.7360054715725	6.86103947328876	5.45878629330131	6.46896173573884	5.92307755480888	1.63349128939735	6.02220025991759	6.75530031551978	6.64304962795513	5.54723633416964	6.26575580800318	6.55089392065106	5.63484141225763	7	7	7	7	7	7	6	7	7	1	7	7	7	3	7	7	7	7	7	7	2	7	2	98	1	3
102	3.97942420085218	6.21854955892894	7	4.89186836228487	5.50223839316745	6.23815236598751	5.63478522278024	4.69343672706303	5.60024115165178	5.80654771303738	3.47057120864942	7	6.44268093715852	6.91381685614608	6.69607088855353	4.86373285606478	6.2563363058621	6.98632445246961	6.75381336994127	6.42277667273624	5.58248103069288	5.52208562239396	7	7	7	1	3	1	7	7	7	5	1	7	7	7	7	7	7	7	5	7	7	7	7	4	92.75	1	3
103	5.66204268391392	7	5.87012290763486	6.47881258113425	6.13278975392842	4.58338048382829	6.98388082686169	5.91794677665469	6.62223848173352	6.8303453505632	7	6.84491800932535	4.22848669548787	6.55802222281938	2.52068336250993	6.6909543346531	6.66284058364426	7	7	3.75258078546608	7	6.60556979006587	5.47897132857559	7	7	7	4	7	7	3	7	7	1	7	7	2	7	7	7	7	4	7	7	2	7	1	93.5	1	3
104	1.59289537264672	3.09500938053095	7	2.88887479635288	5.77415158307054	5.83641516230648	7	6.5164198707413	6.35878158922346	7	1.93364999813537	5.76861037836264	5.77011952413167	4.94501513463617	7	2.75987832034367	5.99127032495648	6.70467653540171	7	7	7	6.72715579450257	5.31508480365163	7	7	7	4	1	7	4	7	7	2	7	7	1	7	7	7	7	4	5	7	7	7	2	89.25	1	3
105	6.87172343785951	3.81378516457222	7	6.78244277757831	2.77359220216526	5.62092990022037	7	6.33240052890715	6.14829002491285	6.7197228104542	6.75134996563366	6.2795749005971	4.53506134491313	4.99051391620721	4.95411940726994	1	6.67486183661266	6.95674724020031	6.12071607184154	6.98313035300472	6.30703796328507	6.27751490269128	5.80951439762787	7	3	7	7	7	7	7	3	4	1	7	7	1	7	7	7	7	2	7	7	2	7	1	88	1	3
106	6.41108669781118	4.72651975118884	5.07262730015909	1.39441021316728	7	6.77611583449219	5.84063380087406	3.93065065373958	7	6.44060942059292	5.00744439314677	7	4.29544244023853	3.5847258417763	5.26161874415654	1.37055324979351	6.16361857585941	6.85442800087434	6.97455945094132	6.96494085857128	6.98172065756251	7	6.93849557327861	7	7	7	5	7	7	4	2	7	1	7	4	7	7	7	7	7	7	7	7	3	7	2	84.75	1	3
107	5.77827040082723	4.27658640103497	4.97446863734861	1.47178370126111	7	6.07232890168	5.32274489170484	6.06396484136644	6.36636553309751	6.45804781086763	6.18952441771164	6.93952380619032	4.86434135337415	5.35127921520484	5.1998422413492	2.37205314285176	6.71203522601047	7	7	6.89976981042808	7	6.75770837225393	7	7	7	7	5	7	5	5	7	7	1	7	4	5	7	7	7	7	7	7	7	7	7	2	75.5	1	3
108	7	5.52454925240915	4.60298920830665	2.0232744178163	4.52409367512933	7	7	5.84272574336565	6.43075969892767	5.66304917093694	6.50228999205703	6.55965895179922	4.93372430642193	6.0792572666266	6.79800531501955	2.92609751351155	6.33609702138299	6.61725110394711	6.78828658545594	6.65470746239606	5.51709401298896	7	4.4814492765956	7	7	7	7	7	7	7	7	7	1	7	7	7	7	7	7	7	4	7	7	7	7	3	82.25	1	3
109	5.00964789599466	5.59855186727997	5.74242865000482	5.84448624119865	4.89761657752031	5.35664787473221	6.81630728272037	6.08061835069187	7	5.74419247907836	6.04888408653337	7	4.63805353323183	6.9084584145446	7	6.87944876355367	4.70727531389868	6.34141005010401	5.60362114933853	5.91275625103218	7	5.78939519973197	2.5153337924995	7	7	7	7	7	7	7	4	7	4	7	7	7	7	7	1	7	4	7	7	7	7	7	105	1	3
110	4.32236213954355	6.34963863053061	4.28783609173889	6.29281770669831	5.89979019757002	4.22822125040272	7	6.23748601140207	7	7	3.59616911617961	7	5.87187548071087	6.35121779105772	5.35077562442655	1.92032239943531	6.22001942975238	6.45129707496988	5.64983248914943	6.39869780414985	5.44910197927606	6.35461893983795	5.12813135472476	7	7	7	7	7	7	7	7	7	1	7	7	7	7	7	2	7	7	5	7	7	1	2	98.75	1	3
111	7	6.59830371201001	3.9960578299929	2.59650333819467	4.52044114698656	6.92293530531432	7	4.52250762992013	6.12346765517722	4.94510579897134	6.62623654840208	6.46529338657767	7	6.8748985824607	7	1	5.33407979159683	6.74805199449746	6.77936491592289	6.76562392954448	6.55098515519687	6.65672475951501	6.60198380777909	7	7	7	7	7	7	7	7	7	2	7	3	1	7	7	7	7	4	7	7	7	7	2	86.5	1	3
112	6.59987362993605	1.62498443789726	7	7	1.99976201806	6.30108766461941	6.75148151834535	6.03502914010521	6.80110513516239	5.30400431342332	7	5.29403593871335	6.94440216333496	6.33554198515632	5.97066031675811	3.9150320739839	4.17268708547683	6.64453735384734	5.35174676312141	6.30234415496053	6.61438721536282	6.61107675134635	6.75987391967814	7	2	7	7	7	7	7	2	7	1	7	7	1	7	7	1	7	3	7	7	7	7	2	92.25	1	3
113	5.02383806603224	5.14539703740867	5.41376232562197	4.22191701650992	4.34503553759819	5.13707144892133	6.26652145211629	7	5.73900684919606	4.21066941851071	7	7	7	4.57963828706667	7	3.61087792532319	6.18600595235875	5.7452828032042	6.38228623880125	6.82802075595784	6.65849060717515	7	4.45707485997485	7	4	7	3	1	7	7	7	4	1	7	7	7	7	7	7	7	7	7	7	7	7	4	73	1	3
114	5.64053481423457	6.41797570698729	6.92494807590748	1	6.03392414284485	5.24975516149728	7	3.49632767000488	6.23104134696529	7	6.76317840571998	7	5.39884914698489	6.53651281529559	5.43696291800477	6.00032373766694	6.36502526086331	5.37455378173514	6.428604368072	6.25996192417588	4.96517049749537	5.81286620464559	5.97293348517946	7	1	7	2	1	7	3	7	2	1	7	7	7	7	7	5	7	5	7	7	7	7	2	86.75	1	3
115	6.36554055252588	1	7	6.69104737247076	1.89360259415478	4.93854704358522	6.46414729196481	6.55035505677339	6.73686942784997	5.66782273892009	6.13996668216567	5.39073222227255	4.80704608477335	4.76598924304291	6.40028322611745	3.5828952185277	5.33377255879306	6.51714247206121	5.49180660780777	7	6.61023717285596	6.45411486169445	6.71297962924205	7	3	7	7	1	7	7	3	7	1	7	7	7	7	7	7	7	4	7	7	7	7	2	91.5	1	3
116	6.39535277557261	6.61840610259956	5.13427620703908	3.07131166299222	4.17918252236536	6.21960948471269	6.85359454790832	7	6.47761917748187	4.9719438395865	6.64757136453105	6.23846203156025	7	6.73678498732553	5.95807372324809	3.71501541864321	6.49104011700058	3.72041810707058	5.98734175735185	7	5.19190209594739	7	6.27404511929985	7	7	7	6	7	7	5	2	7	1	7	7	7	7	7	1	7	7	7	7	7	7	3	79.25	1	3
117	6.1346911322306	6.77057657611347	6.12918266036192	6.18773622677075	6.49423514400218	7	6.62464624689709	5.80782012426555	7	5.41924509362178	2.00140392335279	6.16245800191415	6.64848731370489	4.40918989798591	6.2451166207194	1.25966162899842	7	5.23504936576544	6.72438600096205	4.91426515364568	7	7	5.32855988553411	7	1	7	7	7	7	7	7	7	2	7	7	7	7	7	7	7	7	7	7	7	7	1	82	1	3
118	4.77184750240411	6.53816749698905	4.16096758429642	6.71627695746774	5.68350453392433	5.46031380981298	6.48137692673594	7	6.08770852663443	4.53314276224403	2.12299662187087	5.5894369285002	4.23366747606374	5.1158265265538	3.7496191786372	1.71510492482828	6.69704203401713	6.18784870999381	6.80009197384978	7	6.8224672297739	6.87332146734253	7	7	2	7	4	7	7	4	3	6	3	7	7	7	7	7	5	7	4	7	7	7	7	1	83.75	1	3
119	6.61935159334215	6.26934212164648	6.1675115531479	2.36727201139205	6.15840466552164	6.76001068865622	7	4.91464434125143	6.73258995924938	5.76798391740103	7	6.09451527852482	4.37611631865598	6.22659125062103	5.9543091953973	2.2848519787016	6.52716617263896	6.67011648547013	6.28108093233721	4.48155596425221	6.37169396951806	7	6.49982663425955	7	7	7	6	7	7	2	7	7	2	7	7	7	7	7	1	7	4	7	7	2	7	7	81.5	1	3
120	5.52282956110864	5.81141305959015	6.25632468965592	4.96133515636224	5.59209184865777	1.13354659316678	6.82113482610498	5.32802028679246	6.2038072869114	7	6.34979659188754	6.06023653517753	6.17865764576741	3.9481902598449	6.4772773405963	3.23305828291828	7	6.29571759565152	7	5.04359832976638	7	3.39866564586586	5.02424375951402	7	7	7	5	7	7	2	7	7	5	7	7	7	7	7	7	7	3	7	7	7	1	2	83.25	1	3
121	6.32900362793696	3.1888070425373	7	6.32630997080755	1.55370267026126	6.33774161546757	6.71478675265306	4.59254443466784	5.52529388303826	6.00813297463355	6.96617059431447	7	4.93582752646151	5.41406326480837	4.48726550828144	1	6.6840993979084	6.97027912133848	7	7	6.13547855963631	5.3989451212186	6.50189269105966	7	2	7	7	7	7	7	4	7	1	7	7	1	7	7	1	7	2	7	7	2	7	2	76	1	3
122	6.29096301966605	6.73774751628638	6.52901684028003	3.17733966764566	2.44066103951299	5.27363706283352	7	5.25234284132487	6.74520983486294	6.97343925989337	6.69683606993626	6.49219962898422	4.74039705381335	7	6.35008101108448	1.55636032958144	6.35255819904695	6.22807437243388	4.42252165358865	5.61703008311345	5.18229809537036	6.06636980952951	5.80827117860606	7	1	7	5	1	7	7	7	7	2	7	3	7	7	7	7	6	5	7	7	7	7	6	98.75	1	3
123	3.13901477024912	5.73660794536263	6.99633810683894	2.80575714372783	6.47188756027612	4.72515055614822	6.80973784199874	6.2186308869189	4.67102397479963	3.2756257525384	4.02547607130897	4.90678068006267	3.53743660409965	6.40263331654639	6.90920000235278	3.49118868504288	7	6.51407544050725	6.4908872854748	6.36691292461947	6.86321316442447	5.2365823014276	7	7	7	7	7	1	7	7	7	5	1	7	7	7	7	7	1	7	7	7	7	7	7	4	90.5	1	3
124	6.28664329737001	7	6.51182497209773	5.76818604573395	4.7325297038832	6.88146054714522	4.77813258525008	6.16262105950197	7	5.51293019177991	6.24305255615733	7	5.11891653795634	6.21008114308774	6.17379846220671	2.27848669209799	5.88315257267198	6.68288447693309	6.80968569664355	6.40738953253679	7	6.19700916896808	5.21297476365668	3	7	7	7	7	7	7	6	7	1	7	7	7	7	7	7	7	2	4	7	6	7	1	91.25	1	3
125	3.31146473842121	5.40739290273997	3.36369671900612	5.70590591049389	1.83455315462821	7	5.78151535481194	7	6.74683198492168	4.0977810753037	5.79489258900251	6.04718601491384	5.74374356491738	6.67939173018368	4.90616603264535	4.00334125181395	6.52413750796724	6.25656372403228	7	6.2311832572745	6.89183808074432	6.75585523586732	6.52144088878894	7	7	7	3	1	7	2	7	7	4	7	7	1	7	7	7	7	4	4	7	7	7	2	75	1	3
126	6.04527675111731	6.34009468943448	4.99756305366878	5.47860997274028	3.66174134904159	6.02133250820561	5.86481439588541	4.07489068227571	5.45170114490288	6.56122780123414	7	6.73558792063854	4.52715987584423	6.25924294259478	6.8063046255355	3.56529942125147	5.49756725698103	6.71740265612507	7	4.82694033126993	6.1268473534974	3.79074726461543	6.76829438463907	7	1	7	7	1	7	3	5	7	1	7	3	7	7	7	1	7	7	7	7	7	1	2	85.75	1	3
127	6.74553613558768	6.094762911866	3.89262184997825	6.08845010773309	1.57729309780247	4.98476517689558	6.43411821444327	4.12042610214083	7	7	6.15076779880886	4.74787940625717	6.62034090152172	3.55337938038221	7	1.91493657317058	3.81997121332254	6.11817303686651	7	2.05128982576824	6.69610434805351	6.95493276712006	6.54135941424789	7	1	7	7	1	7	7	7	7	7	7	3	1	7	7	7	7	3	7	7	4	7	2	95.5	1	3
128	7	7	7	5.86109345681684	5.83594265698673	3.84946004606058	5.7769289153434	6.84627995932821	7	6.15801200554403	5.30158514101182	7	3.28950299930234	5.89420997337383	6.78746303118206	1.18292852624899	5.07858361685203	6.46057301776637	7	6.30093386331202	5.8325021026539	4.70503904685265	5.77515508677886	7	7	7	7	7	1	7	4	7	1	7	7	7	7	7	1	7	2	5	7	6	7	1	88.25	1	3
129	4.86257037887993	1.80110051440755	6.82299281533804	7	4.66628048304512	5.19205156401346	6.63818229562052	7	6.94245488326948	6.52826802886858	4.35169312217432	6.80655725894694	3.89962250773536	6.39277053335612	6.17282725031267	3.87178067888512	7	6.0845924486205	5.72377525313836	2.63294641560193	6.19492345550027	5.81334527652022	4.50229302941094	7	1	7	7	1	7	7	7	7	2	7	7	7	4	7	1	7	7	3	7	3	7	5	98	1	3
130	7	3.70140045244763	6.99574403462817	6.34649803328009	3.27408693712533	5.93906085707524	6.81700279300329	5.37892995724416	6.983387694945	6.89135388444454	6.57999338469545	3.92597475056879	5.50441531946869	4.99833109642968	5.6875461584927	1	6.90438726268099	5.81120602147486	4.61710856075002	5.95462380267754	6.20384250189574	5.76400135930477	7	7	3	7	7	1	7	7	7	7	1	7	7	1	7	7	1	7	7	7	7	7	7	1	81.75	1	3
131	6.47482317255079	6.30331263933853	6.27940432226815	6.10500839918677	6.06743100172488	6.38238330867647	7	5.24850733660271	5.74806486236621	5.81790438191036	5.54366129573382	5.66446852546539	7	5.62544809520439	5.63164684076593	1	6.40991966426366	5.74633198251348	6.27097866175613	5.48716267227082	6.07624147050058	5.87879052740709	4.37986455919089	7	1	7	7	7	7	7	7	7	1	7	2	7	7	7	5	7	7	7	7	7	7	1	76.5	1	3
132	6.60029995997454	5.05796748828117	6.26732486965999	2.76173972105175	4.14648751491232	3.79207619770814	7	7	6.13048322490496	5.6068438854421	5.7572085782795	4.31478354313025	5.91148660012647	4.87178463730558	1.22377589133443	3.15168818661889	7	6.19822512696976	7	5.6380121473078	6.19565871821801	6.93286017459294	6.51882683326343	7	1	7	3	1	7	6	5	7	1	7	7	7	7	7	7	7	7	7	7	5	7	2	70.25	1	3
133	5.78889540148813	6.1441670411833	4.53424009156255	6.548635944719	4.53857763623822	6.07428750079581	6.14371873308553	5.72340300652005	6.1560498435143	6.7068754501192	6.17443164003225	6.25865977839797	4.5909534352621	5.90885176706709	7	3.98378737000603	6.9062309044323	5.72985005957008	5.9699431999403	7	6.98390983509297	6.3223502738101	2.87810855377323	7	7	7	7	7	7	7	2	7	1	7	7	7	7	7	7	7	4	7	7	7	7	7	80	1	3
134	7	6.89588554085083	5.5462710925646	5.20628109439712	4.50193142647395	4.45577966488234	6.24281281791494	4.97380988315847	6.67213673662162	6.70434045333171	5.64442700944932	5.15813761299363	7	3.14268611168432	6.67100661920392	3.05136409029731	7	5.22360641277474	6.25061442331374	4.35975365564703	5.90261199224007	7	6.09789298071096	3	7	7	7	7	7	7	7	6	1	7	7	2	7	7	2	7	7	7	7	7	7	1	86.75	1	3
135	1	4.8153767412226	6.23025184866141	2.65454871343072	4.9265449088878	6.48738306005688	5.98611834489705	7	6.22691228750254	5.52261775795064	6.77782967552166	6.45053259190985	4.92851402671054	7	6.54968749094549	2.62439272853636	6.41320402503656	1.31301127714866	4.56869837366997	3.91217285685443	5.37699459923327	7	6.74145498613216	7	2	7	7	1	7	2	7	7	1	7	7	1	3	7	7	7	4	7	7	7	1	2	66.5	1	3
136	4.8784134796467	5.75419428781274	7	3.65708951576667	7	7	6.06327913748263	4.7292248541039	6.30927882005716	7	5.67836768596083	2.99234394163069	6.29070755132957	6.87826550940471	6.67230478024079	1.29421008732967	4.67246738498624	6.47621018040715	7	5.63618129633076	6.72221309903399	5.00059130567474	6.89673131283485	7	7	7	7	1	7	7	7	7	1	7	7	7	7	7	1	7	7	7	7	3	7	7	84.25	1	3
137	5.85995059356909	6.13666028266916	5.77453378359729	2.00572273815934	3.43028398077429	6.33713094065164	6.44568256929069	7	5.5924052628676	5.09590891255719	7	5.20517283738977	5.64356981142855	5.20859223420164	6.87891120466936	3.90709756752928	4.98618078707578	5.53853014962201	6.00211369120489	4.54519640061167	6.91740828870676	6.23570111127202	4.40785930192034	7	1	7	3	1	7	6	7	7	2	7	7	7	7	7	7	7	4	7	7	3	7	2	81	1	3
138	4.27019251668175	6.20578102311282	2.75348749454999	5.42649149147985	1	6.30008620370047	6.82518175865548	4.11251160483311	5.85226778348051	7	6.44147907885106	5.83224080742708	5.11036165912399	6.97939434204997	5.29231176227062	3.46888613825538	6.96577207022317	6.75363646400262	6.10192780568165	6.46411203661834	6.41587165475787	5.87905992840258	6.6975136956157	7	7	1	2	1	7	3	7	7	4	7	7	1	7	7	7	7	2	5	7	7	7	2	82.75	1	3
139	5.09787137739863	4.61452080585711	6.77216899334295	3.85165930523162	3.90884126234591	5.20287735151312	6.60505364850043	3.12527485498349	3.92027042959934	7	4.75474464791423	6.86211091116254	3.97862035524659	3.92752848812113	6.41536835400797	3.59239150939623	7	6.67192596739851	6.49265048170903	3.77255727966248	7	6.42660924828385	5.86725378881286	7	1	7	7	7	1	4	3	7	6	7	7	7	7	7	7	7	6	7	7	3	1	7	86.5	1	3
140	5.50541557064399	7	5.92424387599668	6.02784876028157	5.42660540941691	5.62759289545719	6.38692808298395	6.54201792385083	6.44377039247529	6.67693864092816	6.76037607146038	6.94874634701072	5.45407871764376	6.14834647360688	4.06577669378744	6.53743980491161	5.0753600285577	3.42460885526935	7	2.91923482467046	7	5.29227101273756	4.67330418931016	7	7	7	5	7	7	7	7	7	2	7	7	5	7	7	7	7	2	7	7	2	7	1	86.25	1	3
141	2.15855864767759	5.98435036626637	6.33158046495249	1.91663830030156	5.36585847134989	5.85031645254631	4.52204653755437	6.67327733620385	7	6.04304207831893	7	7	7	6.97396733204113	5.00665288117334	3.02083536302599	4.00427405629479	6.56524945645346	4.34734668709154	4.33390128045239	7	4.16406723859907	6.20752510011795	7	7	7	7	1	7	2	7	7	4	7	7	7	7	7	7	3	2	7	7	7	7	7	74	1	3
142	6.25949544487435	3.24128351989584	7	4.91182321637581	2.32348450851197	5.40957747955503	4.61810679536399	4.63096502705383	7	6.02300434710018	6.20546003438526	6.02503192281918	5.14813810663099	6.9406118850013	6.84933011345881	2.19083729244534	7	3.98797617999983	5.65988157972396	6.94254178145732	5.13745398760664	5.3341320793172	5.64624136343553	7	2	7	7	1	7	2	4	7	1	7	7	7	7	7	7	7	7	7	7	7	7	1	87.75	1	3
143	6.29066785111543	6.09075353682547	5.99052403291076	6.31293664674662	5.47693141912468	7	5.31975113672404	5.85785996060839	6.45168286852566	4.88156333888428	4.84764554345375	3.6382194250356	5.57090746140095	6.74688165797934	6.69384872989037	1.28130870933675	6.27584326131832	5.57838653142528	6.76316347943746	5.99190811973783	6.55756807777816	6.84907649923707	4.64796743788132	7	6	7	7	7	7	7	7	6	2	7	7	7	7	7	7	7	7	6	7	7	1	3	74.5	1	3
144	5.76433056019911	4.19928516421641	6.14728751993224	2.02293360435685	6.230226311474	7	5.77939057117963	6.42724295081884	6.39036824783804	4.14590163333892	7	6.84872893336397	6.74476522926397	6.70586059380014	5.13700755333389	1.70103240937469	5.36752542924697	5.47847261153681	5.59301574103209	5.0633242925498	6.95333479781104	5.71870691681452	6.56365092704496	7	7	7	7	7	3	4	2	7	1	7	3	7	7	7	7	7	7	7	7	3	7	1	71.25	1	3
145	2.26398143487551	5.68539782167985	6.87214410089015	2.2256628891719	5.54038803041168	6.24871194368861	3.48911352407591	6.34814231142613	7	7	7	6.78567890314562	4.58144388187996	7	6.55236111302963	5.73279333342516	2.81835483762742	7	4.18230173775521	6.22629310930684	4.82626281742833	6.94996819257579	3.72404314779363	7	1	7	7	1	7	2	7	7	3	7	7	7	7	7	7	7	7	7	7	7	1	7	83	1	3
146	6.48808139401446	6.47416786472839	6.52843159438624	6.40810917780078	5.70570377774235	6.4300280982851	5.58901332185091	5.84282940422911	6.20643891752556	5.02963761699839	6.90925453903771	6.60830886326814	4.02743138393735	3.26828858222718	7	1.12536893622824	7	5.22686528167112	4.98509372790423	5.25984944517508	6.19868267676164	6.72902630379558	5.0049499915658	7	1	7	7	7	7	7	7	7	2	7	7	7	7	7	7	7	7	7	7	3	7	1	69.75	1	3
147	6.25551164575697	4.35005934035502	6.05199569315551	6.29518644334924	3.39339122996254	4.78779949165194	6.75367808457056	7	6.17404021814211	4.79296571219375	4.86041048189008	7	5.19308386505683	1.76455990531595	6.46061869325831	4.01732372132061	5.62913945562287	4.50236468625588	6.37388810599237	7	6.76464425187106	5.95986988473143	5.08179540403679	7	1	7	7	7	1	7	3	4	1	7	2	7	7	7	2	7	4	7	7	7	7	1	78.5	1	3
148	4.89464524642489	5.13200696189918	5.17419445928767	6.58886795590251	4.13616641707844	6.04968742412545	6.56529634414349	7	6.674856462998	5.19319169038424	5.89027195091208	5.99417056177137	4.92374567789641	5.65626095363833	6.26563286031388	3.53988636121944	4.6226348600144	5.41508397148518	5.54329604942219	5.58379671582129	7	5.85745307110918	5.56537025412088	7	7	7	7	7	7	7	1	7	1	7	7	7	7	7	7	7	4	7	7	7	7	2	80.25	1	3
149	5.50355023256601	4.7769263849389	5.88109801052808	7	3.6737439674158	3.5294484339932	7	7	6.33857945209725	5.32483494109629	4.79475491111448	6.15337548142438	3.99200972973473	2.25881117382034	6.43120612410839	1.71365723301321	6.11224510847555	4.80364172865674	6.46908681904202	6.99880442492088	5.82820025815678	6.61938956513083	5.00800228407774	7	1	7	7	7	1	7	7	5	2	7	2	7	7	7	7	7	7	7	7	7	7	2	72	1	3
150	6.20517854044924	4.42604067347186	6.86794468665163	3.92540579118352	4.39929163609704	6.55202618461376	6.36637691235353	7	5.45567637466239	5.79358444143475	4.49924632795604	5.47930339378206	5.25469493022322	7	5.28274456008524	1.9009945934569	6.80338059569577	7	4.92497841308206	4.93178797101075	6.1967973917836	7	5.88954824953182	7	1	7	3	1	7	7	7	7	1	7	7	1	7	7	7	7	7	7	7	7	1	4	71.75	1	3
151	6.58398420673134	6.21422529560455	5.24284324750553	3.40922513485649	3.91885926429534	6.15443911622699	3.17863294460176	5.15428583844675	6.93550165184891	4.6201035277644	6.23110321954146	6.51431613624292	7	6.12253279537505	6.28287989645066	4.34512496146251	6.51236764540218	3.70383889854988	5.17002896456412	7	6.14828736626556	5.80418291270203	6.34056961898297	7	7	7	7	7	7	7	7	7	1	7	7	7	7	7	1	7	7	7	7	7	7	1	74.5	1	3
152	3.61636490213393	3.90856241303116	4.76177514494014	5.41975501873144	5.69801956104244	1.14397707441885	7	4.50447562839763	5.19082736036295	5.17823181725872	7	6.83684258547552	7	6.321802940381	5.34337649410116	1	7	3.7141495587845	7	5.05687293725658	5.86970373148894	4.88472197077488	3.70297063818105	7	7	7	7	1	7	7	7	7	1	7	6	7	7	7	7	7	7	7	7	2	7	3	68.25	1	3
153	4.92619729805293	1	6.96141603732767	5.96996409946894	6.73865438857569	6.82639487731813	6.64258798892813	7	6.62533748116253	7	6.42600996284779	6.19196661445563	3.25986526865663	7	3.57479391319111	2.72819529953474	3.87330676907307	5.39024864116125	6.12321183549909	6.80937295557944	5.3327753175196	5.27703698060838	7	7	1	7	7	1	7	2	7	7	1	7	7	1	3	7	1	6	3	7	7	7	7	2	77	1	3
154	7	3.04910242846513	6.8337390714291	5.8312376984498	3.33076363965329	6.79962358200424	5.36738451924446	5.52164694558295	7	5.2881146462254	4.44711274372927	3.60822280095096	6.51790661180249	4.52696903223785	4.95748600000025	1.39149163230547	7	6.97674691680101	4.30805067966624	6.65565259297648	6.43656744252539	4.88226414563011	5.66266617005313	7	1	7	7	1	7	7	7	7	1	7	7	1	7	7	1	7	7	7	7	7	7	1	77.75	1	3
155	3.13376532086636	2.48839336045886	7	7	4.43518110103251	5.99697272442463	5.70345557600131	6.9841726565721	7	5.51574041822885	7	7	6.58771440349558	3.83288432821217	4.10408120701497	2.74779930524491	6.04139213697262	6.22469030907114	7	2.76002962266472	4.51413182858909	5.98015598911916	7	7	1	7	7	1	7	7	7	7	2	7	7	7	2	7	1	7	2	7	7	7	7	3	72.5	1	3
156	5.99143940945772	4.02019234065094	7	7	6.97059791348186	7	5.0073119422513	5.75977184528715	6.90114092334278	5.26079220970592	6.91535786853015	5.24944920859018	4.52963483459492	5.98333057781332	5.43552712541578	6.15057783207477	3.78617827894271	6.41778506571314	7	4.89174431017532	5.66799813287536	6.25738453207564	3.16523357978705	7	1	7	7	7	7	7	7	7	1	7	2	1	7	7	2	7	6	7	7	2	7	2	69.25	1	3
157	5.6834303683537	1.73153083024716	5.83188488284657	6.40698164458709	5.55056647465972	5.09756826910927	5.75351647873584	7	4.55779180163782	6.8301577041666	6.99723172686886	5.9238999413698	4.36864891114861	6.71565683549183	5.46356811562078	2.36150136285883	5.51141473512992	6.73402874279737	3.62545422145048	6.35666999557164	6.70089254721758	4.86216207768791	7	7	1	7	7	1	7	2	7	7	2	7	7	1	3	7	7	7	3	7	7	7	2	1	87	1	3
158	4.57562963360894	4.90126329309307	7	5.38404245079184	3.441814194922	3.17070664109645	6.97134956334135	2.89663490310459	6.08332235743681	7	4.83510875357965	6.53174041556253	3.20677599589313	3.37279785390065	6.34733213447118	4.81482640559968	6.8102749471711	7	6.52958013120986	3.52958649699155	6.58830992270642	4.06273597781031	5.99672575594542	7	1	7	7	7	1	3	4	7	2	7	7	7	7	7	7	7	5	7	7	2	1	7	76.75	1	3
159	4.29936573537825	5.45412362398108	6.87051273095712	3.85265327239546	2.44037887255278	5.41088176244227	7	5.69482783832323	6.82782515937231	4.43659731158054	5.58452556676701	6.26539958238686	5.2556508944356	6.72721329414456	3.91647802392291	2.7114687976687	6.0739017501851	5.36101547866081	5.03973527591805	5.59867612815602	5.39816666880432	7	4.48841306912461	7	1	7	7	1	7	3	7	7	7	7	3	1	7	7	7	7	5	7	7	7	7	5	79.5	1	3
160	7	7	7	6.76316068091085	4.23778833672361	3.4250156897017	5.64093829614633	3.93346231326836	5.8651517438641	6.00049416847669	6.9061777351411	6.59908712790107	6.16747964519469	5.89894442554662	7	4.68136715869401	3.73990648427287	2.07383847762594	5.70310886883515	6.10207574287599	6.02027131703866	7	6.25348462916977	7	7	7	7	7	7	7	7	7	1	7	2	7	7	7	1	7	7	7	7	6	2	5	70.25	1	3
161	2.46796158365398	4.78118882086131	5.46058020186249	2.08767532929934	5.6275328913855	5.81702345735707	6.86969319391909	3.38896399721894	6.17805995653565	4.95909807563691	4.91252984930853	5.97197333482229	6.28290611414132	5.10345129891858	6.12359070579332	4.44078152577985	7	6.08006487556967	6.74949486633828	5.76160944049656	7	4.59340097744902	6.55026320006431	7	3	7	4	1	5	2	7	7	1	7	5	1	7	7	7	7	7	7	7	7	7	2	65	1	3
162	7	1.68580979596692	5.76961009145654	5.28018179640973	1.60996074978552	1.45511827633169	6.9962631697696	4.05903763168341	5.51836726200756	5.53671900589315	6.77109040476077	4.24123629472379	3.8347277065493	7	6.73509642218827	3.65806424978947	7	5.67919882511545	6.76031888300331	5.554591735552	7	4.9223817382587	5.50248900631029	7	1	7	7	7	7	7	7	7	1	7	7	7	7	7	7	7	2	5	7	7	7	1	87.75	1	3
163	5.99373218286686	6.69349034415098	5.68356041459337	5.46255543074582	4.9688073956165	4.28251528963236	6.2608299994221	6.43484347136365	6.11611186354457	6.71705590169447	4.93069851352046	4.84328688601282	4.41418280382265	6.08667550174411	5.29406101885389	2.34915511931363	4.92281699402354	5.49153126171386	5.76147634262208	6.76672584708864	5.98395092214554	3.79713476567873	6.99808615564349	7	1	7	7	7	7	7	7	7	7	7	3	5	7	7	7	7	7	7	7	7	7	1	76.5	1	3
164	7	4.9765989059158	6.31135507416992	3.72148995341737	3.95840371744201	5.25627610027178	5.63668392384687	7	6.64417877005315	6.6002651361467	4.33181835148818	6.11967951034509	4.90845166175972	7	3.438521427716	1.16727943195093	6.18040404370242	7	5.54263281010295	2.12079201220737	5.05186073703589	7	6.11626961637453	7	1	7	3	1	7	7	7	7	1	7	7	7	7	7	7	7	7	7	7	7	2	3	78.25	1	3
165	3.64020547715775	2.88004002392209	7	4.72847986001013	4.17773010170412	6.06356908599739	6.83665871975386	6.81948594952013	4.21277046272121	5.1049433303617	3.14768538675653	7	6.6945773805412	6.38993149746311	5.4934065482438	3.14505528161897	6.20156980261363	5.30795331698645	6.2757420912644	7	6.13927688864013	3.43668784736964	5.33103643777342	7	1	7	7	7	7	7	3	7	1	7	7	7	7	7	1	7	6	7	7	7	7	2	74	1	3
166	5.51127658545774	5.07547444675362	6.44752773330887	6.15370446991064	4.94290556165477	1	7	1.54571038800414	6.37409157511175	5.28926572255807	5.76794228777674	4.40548975129727	3.29373198398375	4.54992927638278	3.80948202344514	3.78122833199779	5.73669946524882	6.34883275821143	7	5.55388099624454	5.56719282526828	6.18486276309786	6.37175370778268	7	7	7	7	1	7	2	7	7	1	7	7	7	7	7	7	7	3	5	7	7	7	5	67.75	1	3
167	5.04146307804089	6.13982113487541	5.24726772558875	4.04989146127852	4.53940598170795	2.59719252981202	6.82889552659831	4.81174643266468	7	5.38676103338707	5.0865618879799	3.49838264378904	5.69361535556535	6.82398762634191	4.02598703892107	2.01370950967024	5.62027611940539	6.10806971864651	5.75051160886768	6.87490769062715	6.33369697263368	4.9924461561213	5.51431232859136	7	1	7	4	7	7	7	7	7	1	7	7	2	4	7	7	7	7	7	7	7	2	3	72.5	1	3
168	6.52705176435487	6.16862474772777	5.06039323218029	6.43349886568726	2.30525946320357	3.36008205203955	6.49489263280205	4.50439079321844	4.37895881239413	5.81025187993745	7	5.09628027214873	7	5.27747948617927	6.26398995421465	2.33461244576773	3.92819937907381	6.71063999814949	6.94595328744486	4.31589335862786	7	6.40356769242125	7	2	7	7	7	7	4	7	7	3	1	7	7	1	7	7	7	7	7	7	7	7	7	5	79.25	1	3
169	6.70917451164333	6.08375337805526	7	3.95336709782167	3.604779490617	5.53255640792073	5.15390294979254	5.25578941428791	5.66723132713371	6.67465100427625	6.74298112895504	5.93629351089607	5.82934403986708	5.11476071390951	3.86467045015949	4.26268171022041	5.04307735933465	6.07129047364307	5.29580236491816	6.02937150444488	6.12844103993488	5.98091489213421	4.92981819286365	7	1	7	3	1	1	7	7	7	7	7	7	2	7	7	7	7	6	7	7	7	7	2	69	1	3
170	3.48462535982923	2.19869509111034	6.83863733591785	4.73823298742595	3.28020313310734	6.07067005879104	7	6.4460588402111	6.22776552060771	4.47163357549436	3.77658942767883	7	5.72263719075096	1.70283950173463	6.22207963632757	3.38440108413533	6.66491437975707	5.13864035834769	6.11156162754381	7	4.85050322985179	5.99295198155621	5.47984105690866	7	1	7	7	1	7	7	3	7	1	7	7	7	7	7	7	7	3	7	7	7	7	2	70.75	1	3
171	6.50176692674932	4.64093700487927	4.053567204133	5.55361284922006	2.60238674434121	2.48045202820748	5.4064273273541	4.21372401359906	6.57762804441037	4.69999711090395	5.69325270389106	5.64274612443217	5.58799760431752	4.63720608352435	7	2.12447263511887	3.87146847168704	6.06584851137949	6.69822899727711	1.85139459461095	6.57993838823928	5.92336370657939	6.9008969182672	7	1	7	7	1	7	7	7	7	7	7	3	1	7	7	7	7	4	7	7	7	7	2	78.5	1	3
172	3.74937899345572	3.69183382317536	6.32305197548905	6.40538328793875	5.35728467282658	4.99584511422401	5.91311875053895	4.4737311775355	6.47907698431737	5.05056084280556	6.89487494663741	2.36605414217351	6.08021951162435	4.04130925891165	6.34386476804123	4.88064788301831	5.02277287524318	6.68075023498542	5.89783704088492	4.32955200422538	5.60986677512211	5.61926468368716	4.35787108309837	7	6	7	7	1	7	2	7	7	3	7	7	7	5	7	1	7	7	7	7	7	1	7	75.25	1	3
173	4.94355356115034	5.8754568715761	3.95594752864857	4.20489455156449	3.82801838126792	5.29328069835339	6.00261690071843	7	5.93777621980604	4.21139062029518	1.63496927375453	6.80673209717628	6.51201460933799	4.56283110299429	5.76999894021806	2.74979136074715	4.98188050829742	4.85072497605203	7	4.80112140702458	6.09363563728622	7	6.49842725790916	7	1	7	4	1	7	3	7	7	1	7	3	7	7	7	7	7	7	7	7	6	7	2	66	1	3
174	7	1.14285855183845	6.47512789830674	6.03499269563027	2.00713917195473	1.20020977116227	7	3.83877568512705	6.65819245868895	5.0936681205855	6.48028792845506	4.6548805947119	4.92000808260276	6.70867729025924	5.16666356231625	2.17903914173176	6.05027659542984	6.03675445198467	5.13801515737886	5.87785689453489	6.05854754596688	5.11953581502591	4.78289555802688	7	1	7	7	7	7	7	7	7	1	7	7	7	7	7	7	7	4	5	7	7	7	1	84.75	1	3
175	1	4.52407871798106	4.28235011683814	3.04080408767629	3.67565980855738	6.03322775477171	6.60665528899464	3.76273125237562	3.97808013259426	5.0582445726732	6.12069092246902	7	5.53802185480894	3.98555406589602	6.61478920661714	1	4.70214300100029	6.72056599930381	6.36337420272833	1.99540171728976	7	4.39514888942328	6.95225333641894	7	7	7	7	1	7	7	7	7	1	7	7	1	7	7	1	7	2	7	7	7	7	1	61.5	1	3
176	5.61045068057384	4.73316824311024	6.57923441633195	7	6.20393840881825	6.04348757037692	4.81112402331377	5.49210154696488	6.06248388664564	6.81768377778464	1.10067799662608	4.74565649224531	6.61252629172047	2.18823196111206	6.2877293779705	3.44475257315336	4.2737417597667	6.62043830748224	4.84431517699398	5.23760975223071	6.89599073378446	5.93621007796318	2.82981162826589	7	1	7	7	7	7	3	2	7	1	7	2	1	7	7	2	7	7	7	7	2	7	2	69.25	1	3
177	2.34320408055856	4.64083824123352	4.52324286260568	4.01686323131937	3.34003971632893	5.15829998471448	6.72477391460126	4.30770438332567	4.01871763339517	5.92953688680926	6.21805769025487	4.47999666397958	5.01004425594884	3.74915526249242	5.02591166702825	1	4.84713326203452	7	7	6.01741025605548	7	4.89931963863891	7	7	7	7	7	1	7	5	7	7	1	7	7	3	7	7	1	7	7	7	7	7	7	1	75	1	3
178	2.27075096586328	3.98189939758057	6.88977319036421	5.13733282950758	5.49361154974261	4.23486450312501	6.78709496721839	4.88713522816811	1.61347093352229	5.91565849647436	4.96048742833979	6.25811273659368	6.53982093655788	5.23284173448846	5.51278686799956	4.26528207580589	7	1.49064501494735	5.9418262161214	5.30846572249719	6.72596233964297	2.98850089919519	5.73292050549653	7	7	7	5	2	7	2	7	2	7	7	7	7	7	7	7	7	4	7	7	7	7	2	70.75	1	3
179	5.99646168469135	6.1925964756062	4.13109876168681	5.58094875169397	2.93201099512329	2.0403099150141	6.60497741370594	1	5.58932180665098	6.23877682605122	6.05209861173406	7	6.35399358110737	6.84589244752984	6.40731661191707	1.41873342400458	6.28187000340896	6.4492847665479	3.84626961557124	3.42215643605992	6.00336736641049	3.89990479180844	6.18490468275075	7	1	7	7	1	7	7	2	7	1	7	7	7	7	7	1	7	7	7	7	7	7	1	69.5	1	3
180	1	4.91799404209492	5.28633900987046	4.4830375418527	3.82569685735652	6.68634823188858	4.93267032630087	5.001150728032	6.19620732174791	5.91140065611256	7	6.09043943479088	6.47243465837062	6.70618782533142	6.04721746881346	2.14265844388858	5.43639922616792	5.8745844647684	3.48343315879173	5.59892569243799	6.36173607574857	3.69424477851706	5.68522401829614	7	7	7	7	1	7	3	7	6	1	7	7	7	7	7	1	7	5	7	7	7	1	4	61.25	1	3
181	2.22493481733032	3.66518588510661	5.29457735770644	3.55866198189711	5.12618679156476	6.67470410146511	7	6.31814123302982	1.57501208747667	7	5.35395759802937	5.7520712460398	2.51569666338828	3.29350561276329	5.90811120997415	2.98354407871226	6.66050046298826	7	6.04811217801984	3.99512682739037	6.82041865627555	3.83567438952508	4.47374002597479	7	7	7	7	1	7	2	4	7	7	7	7	7	7	7	7	7	7	7	7	7	7	1	60	1	3
182	1	2.24741539895514	6.82885289443829	4.38506105469047	5.02879807819276	3.93110630059534	6.24954047233814	5.36301506012995	6.1681056585466	5.71223815215681	6.01699282107468	4.89833134705791	3.20369760913495	6.42730838313567	5.92644786968023	4.87426938570307	5.95946987363331	7	1.51731253241312	5.37211994355472	7	6.71577411829112	4.32313179580449	7	7	7	6	1	7	3	7	7	2	7	7	7	7	7	7	7	4	7	7	7	7	4	67.75	1	3
183	6.23268962876889	2.86761253962567	2.74350277410587	5.65668335677816	4.48742589078468	4.83914980570151	6.28286473713044	4.63569255785472	4.2546308009919	6.09351781251547	7	5.1816088666931	5.19328772668258	4.45885303709569	5.25293688168374	1.93870871189118	6.42517318197271	7	4.97092309270894	6.17796726159323	5.16550375877788	5.37178990521583	6.04445777159108	7	7	7	7	1	7	7	7	3	1	7	7	7	7	7	7	7	3	3	7	2	7	3	70.5	1	3
184	5.34728962592185	1.715987056844	6.86757842451966	4.78367737874437	5.87490042023692	3.98450518191875	5.27787485260903	5.70508422455439	5.46547586352375	4.29810582509081	6.07515791147442	3.87925814239888	5.75718451367117	4.32567713660374	7	1.78727136101579	5.19314328074968	4.3773882471283	5.41381853698662	2.72235244364825	4.80485356885228	5.04685827186128	5.43509764472169	7	1	7	7	1	1	7	7	7	7	7	7	7	4	7	7	7	4	7	7	7	1	3	77.25	1	3
[truncated: 5 more columns]
