# Supplementary material for: How Are Mate Preferences Linked with Actual Mate Selection? Tests of Mate Preference Integration Algorithms Using Computer Simulations and Actual Mating Couples
Source: PLoS One. 2016 Jun 8;11(6):e0156078. doi: 10.1371/journal.pone.0156078 (PMC4898694; doi:10.1371/journal.pone.0156078)
Supplement: S1 Data — Newlywed couple and agent-based model data analyzed in Study 2. (ZIP) [file pone.0156078.s001.zip › S9/Polynomial Model Data/Polynomial Couple Population 01152016 1231.csv]

	trait1	trait2	trait3	trait4	trait5	trait6	trait7	trait8	trait9	trait10	trait11	trait12	trait13	trait14	trait15	trait16	trait17	trait18	trait19	trait20	trait21	trait22	trait23	preference1	preference2	preference3	preference4	preference5	preference6	preference7	preference8	preference9	preference10	preference11	preference12	preference13	preference14	preference15	preference16	preference17	preference18	preference19	preference20	preference21	preference22	preference23	fitpoints	sex	algorithm
1	6.51703811618954	6.91887149220877	5.86622220242132	6.0556169511788	7	7	6.88695967452475	6.32100500425333	7	6.91427896335783	7	1.83098727534575	6.69679977884879	7	6.16864927259821	6.72979895011115	6.50916798451772	7	6.93154212608305	6.81220488098695	7	4.53912843835285	4.24925671208487	7	1	7	7	1	7	7	7	7	2	6	7	7	7	7	7	7	7	7	7	7	7	7	97	0	3
2	5.73873519141777	3.3425403391757	7	6.62316657452566	6.58720158007345	7	4.94744241068479	5.24678425843304	6.61550864321506	5.9156424189701	6.38761154437146	6.70274816342804	7	6.25064845117209	5.43700982242166	7	6.0728417151782	6.30764551708853	1	7	4.61613107062749	7	5.87500586596662	7	1	7	7	1	3	7	7	7	7	7	7	7	7	7	7	7	7	7	7	7	7	7	95.75	0	3
3	3.17890662509125	4.83010655527279	6.48239162477458	6.97223100953016	4.429533893213	7	6.91341762227156	6.18906351810265	5.3204348752706	6.02038892149031	6.36606068120327	7	6.70654469453784	6.09769702378235	6.39984711247121	5.93377254585376	4.98891648855546	5.77871588773553	6.97613152090263	7	5.54499545830064	7	2.20743285007134	7	1	7	7	1	3	7	7	7	2	3	7	7	7	7	7	7	7	7	7	7	7	7	88.5	0	3
4	7	5.78774783027591	6.05282690368697	6.4740417194465	5.76323467064064	6.20427220277732	6.42054747005023	6.79115272717844	6.75332220112637	6.51060960351411	6.47021340431424	2.00767111457589	7	6.17170271176737	5.86146788010597	6.49060960663411	5.55168988283892	6.87258050528368	5.03026874426683	7	5.68591134075198	5.93927634115142	4.46738244958299	7	1	7	7	1	7	7	7	7	7	7	7	7	7	7	7	7	7	2	7	7	7	7	94.25	0	3
5	5.5451132239506	5.11840262158804	7	6.84569477306017	7	5.67629532724692	4.29286486654929	4.04912303297018	7	6.98269891238271	5.65477705695282	7	4.42120147586869	6.00588038237066	6.63839303377605	5.81518464429431	7	7	2.15389987604525	7	5.12835687372241	7	2.98714950126205	7	1	7	7	1	7	4	2	7	7	7	7	7	3	7	7	7	7	7	7	7	7	7	88	0	3
6	5.42485725705732	6.97269480527617	4.81256247380885	5.40501067957079	6.93001181612429	3.90420597714299	6.70384036686616	5.8989956691481	5.43226125340478	6.20486639136276	5.70453102287214	7	6.87698566835014	5.7113920511304	7	7	7	6.71809803657479	7	5.25311424380573	6.24763365949056	7	4.67094295115963	7	1	7	7	1	7	4	7	7	7	7	7	4	7	7	7	7	7	7	7	7	7	7	94.75	0	3
7	5.02318850679421	4.84002350014125	6.16031497651728	6.5810255541378	6.58776818627222	7	4.72188135327415	3.75150746270249	6.8553077416658	7	1.30919971199357	5.93319060756765	4.66916056399946	6.56540367710889	6.65340218670271	7	6.48180771016628	6.74588911696679	6.83181680265985	7	6.88374334182097	7	1.42789145236192	7	1	7	7	1	7	7	2	7	7	1	3	7	3	7	7	7	7	7	7	7	7	7	90.5	0	3
8	2.72985436033656	6.80035461676084	6.3239602533807	5.25304375206801	6.54122856614778	6.55921633559259	6.69776218465905	6.97206681677821	1.69667758416705	5.61847099590596	7	7	7	6.66591187231357	6.39846284119849	6.40044576964788	6.08456040290723	4.06244342527225	6.58522170236649	5.44953290012441	7	6.81364750211948	3.45548962659886	7	1	7	7	2	7	7	3	7	2	3	7	7	7	1	7	7	7	7	7	7	7	7	92.25	0	3
9	3.64823805897705	6.23344014431109	6.69451282974285	6.339672042651	7	6.30718202853035	5.96160653524857	7	1.66787909378118	6.35749287885352	7	7	6.56708837933735	5.11859303393345	4.22236389113011	7	7	4.97965314572775	7	6.47487950983883	7	5.37140498207181	6.18911277506515	7	1	7	7	2	7	7	4	7	7	7	7	7	7	7	3	7	7	4	7	7	7	7	104	0	3
10	3.69286507151202	5.34164704405397	5.83408867142299	7	6.76911191263806	6.62170712085422	7	6.66974291210357	5.44712488844798	7	7	5.3780715939387	5.03108956158618	4.87113353055967	6.18768472756622	6.29314984555172	6.2567064933028	7	5.22763626036119	5.97704791597431	6.87326522717662	4.0394045172645	7	7	1	7	7	1	7	7	7	2	7	2	7	7	7	2	7	7	7	7	7	7	7	7	89.75	0	3
11	7	6.27888690533185	4.19836118878829	7	5.69764234895461	5.05409025776252	7	5.86278774084262	5.52424475975203	5.95239403234162	5.86819964071798	7	6.78418608146387	7	6.03875505075409	6.46846711815218	5.907702267878	5.95890585897711	6.12694475663411	6.19562325573821	5.62421186182416	5.82282228525695	3.64290155268081	7	1	7	7	1	4	7	5	7	7	5	7	7	7	7	7	7	7	5	7	7	7	7	79.5	0	3
12	3.62768886429934	4.65265119939926	6.6100416611252	4.75427079799289	6.60181475409509	6.93456928558139	6.80493048910373	6.6877887973305	5.64337985233566	7	7	6.39155172301981	4.17122358271186	6.83869349960286	4.63035047193457	6.42699439972579	7	5.78737707487836	3.14163334632218	6.14429289648211	7	4.71776252439988	7	7	1	7	7	1	6	6	7	7	7	2	7	7	7	7	7	7	7	7	7	7	7	7	81.25	0	3
13	5.24398260963344	4.62535045885087	6.65743084856928	6.34421264620135	6.83712641049945	4.43445289567947	5.35837043724975	2.81094728744797	5.95162007178949	7	6.60499665775865	6.16613279379628	7	6.86118179287648	6.50730656210826	7	6.88751223600597	7	1.60107431717708	7	5.30094162312793	5.52788040006435	3.55878949656807	7	1	7	7	1	7	7	7	7	7	4	4	7	7	3	7	7	3	7	7	7	7	7	86	0	3
14	5.75721127759628	4.52278056472859	7	6.40540317027702	6.00350295314261	7	5.61882182039464	5.36335319135964	7	4.11565135049617	6.44740725400313	5.04227267847202	6.79639944807518	6.63506297068583	7	6.75070041823933	6.95859424681785	5.00320142777028	7	7	4.44530714682288	5.18173242045974	3.09911768504533	7	1	7	7	1	7	5	7	7	7	7	7	7	7	7	7	7	7	7	7	7	7	2	93.75	0	3
15	3.52936077564232	5.89665706172472	5.5926820164197	6.08682964908364	4.22144190737939	7	6.9738230556762	4.93781157256418	6.99755311459778	5.34533374731271	6.99778149698622	5.72198882933378	5.37669353398042	2.15195792679854	7	5.76629703608575	3.22401802391138	6.64194410451924	6.87558682894692	6.84766077606755	6.80706242945069	6.32936002186872	5.5285242329345	7	1	7	7	1	7	4	7	7	1	7	7	7	7	5	7	7	7	3	7	7	7	5	76.5	0	3
16	4.61413034242723	6.01995159296559	5.72433098075171	4.2785527500776	6.07111019789683	7	7	4.63346675803437	7	7	5.03114095679478	5.56892321207177	5.99154080534505	6.8422683873994	4.95420639257284	5.9043236532997	6.66327325876955	6.4654410214252	6.39734451032563	7	6.27537596798275	6.76477244586251	3.81222433554959	7	1	7	7	1	3	7	7	7	7	2	7	2	7	7	7	7	7	7	7	7	7	7	93.25	0	3
17	5.01035524807515	3.46701254990425	7	6.65689877989703	6.73797175530256	5.89959399954167	5.04945391096614	3.6343306337495	6.59268277782843	6.20014284025581	6.72810587893022	7	6.72444806992649	6.08914742822256	4.44928393320089	7	7	6.3940944970029	5.89807385569025	6.15993092787412	5.7900340623433	5.74970717282656	3.42703647871216	7	1	7	7	1	7	7	7	7	7	4	3	7	7	7	7	7	7	7	7	7	7	7	79	0	3
18	2.43569134940715	7	4.44558079471042	7	6.43519124565018	6.54321249469073	6.27203033046825	6.14112429026228	5.30112838049381	7	5.03665767292569	7	3.56721121101971	6.44341646054557	7	5.64999047098164	7	5.9234105724709	6.82030630585448	5.9030300429396	5.74441157442463	5.95102859143458	6.74059569159978	7	1	7	7	1	3	7	7	7	7	1	4	7	7	7	5	7	5	4	7	7	7	6	82.75	0	3
19	5.89634821622516	6.00213037349552	5.6803469943608	5.19557438518635	6.65598434401853	5.99712739937126	6.95242540184801	4.52278355033356	1	5.90959147380179	5.91149896911766	4.87205903335207	5.86075031237043	6.20482132347023	7	7	6.51797129789904	6.30447738521281	7	6.40061287696619	7	6.28782693948409	5.74565223771141	7	1	7	7	1	7	4	2	7	7	3	5	4	7	7	7	7	7	2	7	7	7	1	87.5	0	3
20	5.86220876770586	4.24866936579431	7	6.62896548994502	6.48209392961691	3.96631037290441	4.82487984410701	6.89863281787159	4.26109102278783	5.74156262696305	6.28306972951799	7	6.37042725227203	6.84177593908008	5.22687773691667	7	7	7	6.17596628927187	7	6.28176885707834	6.03506358262833	6.54501035022103	7	1	7	7	1	7	3	7	7	7	7	7	7	7	2	7	7	7	7	7	7	7	7	86.25	0	3
21	3.50646528490731	6.45990291459909	6.74658283314182	4.74569948818896	6.17161646417448	7	5.62954422880903	6.54556562581999	2.68639681570699	6.17543306680818	6.68468049338717	6.38017283867708	6.48950834816713	6.6129724066395	4.54932933011382	6.5111187251393	6.67441753672652	4.84578017903409	5.797906810529	5.95348274039015	7	5.87633225305035	6.52653560332021	7	1	7	7	2	7	7	5	1	2	3	7	7	7	7	3	7	7	7	7	7	7	7	95	0	3
22	2.07640767961698	7	4.79596842313483	6.25379202230775	7	6.30654222985868	7	6.36614656927236	4.19831566720088	5.37170243226996	4.8787094420827	7	4.12474385041754	5.16395606753156	7	7	7	6.50571093926218	7	6.15000567201933	6.11838327970884	6.7732213347848	6.01257033736952	7	1	7	7	1	3	7	4	7	7	5	4	7	7	7	4	7	1	2	7	7	7	7	95.75	0	3
23	5.18073874818309	4.78548250623843	6.98304852966376	6.71918599492185	6.74370142025284	7	7	1.82226081853733	6.33838919364469	6.70665159296885	6.61962622688189	6.64041642533389	5.00077293621428	6.77406670971734	4.80920777056034	5.76024439928757	6.59835491989494	6.41833387552979	4.45323266614101	6.39573993412727	4.15233434560691	6.13578699014981	6.87714407244354	7	1	7	7	1	7	7	7	7	7	1	3	7	7	7	7	7	7	7	7	7	7	7	80.5	0	3
24	3.64671925229905	5.58760298631128	5.07979967010022	6.64679149078854	6.09076350537906	6.40011213191888	6.17194669693792	4.30484782620337	4.97425658743235	6.52079441053359	6.14505324525999	5.82192573148694	6.08757421363351	4.84595971035159	7	5.98031916827442	6.22243562469092	7	5.59531615086598	7	6.23367773762601	4.68076394493825	5.3827468618929	7	1	7	7	1	5	7	7	7	7	2	5	7	7	2	2	7	7	2	7	7	7	7	81.25	0	3
25	6.95684230139777	4.93199050523622	6.21352460928741	6.3718437457431	4.54713799621019	5.29152877444993	7	7	7	4.97568972664335	7	7	5.17711068905931	2.38850009859271	6.7667644240728	4.63360555587912	5.89696038727739	4.711732836442	7	6.34676102764111	6.55693101415199	6.37087026573243	6.35482397313951	7	7	4	7	1	7	6	3	7	7	2	7	7	7	7	5	7	3	7	7	7	6	7	79	0	3
26	4.80757860011337	6.49952888530003	5.90579752705189	5.25480863460283	5.38676561875083	6.56360294900566	7	5.94278071272728	7	6.96266954030104	7	3.5322612692466	6.34507003603458	6.47239992556346	5.11802304335599	6.12463314559522	7	5.9737692962012	6.21046534193383	3.8683253025853	6.18488361641846	6.25217379924588	5.68776631705687	7	1	7	7	1	7	7	7	7	7	3	4	2	7	7	2	7	7	5	7	7	7	7	76.75	0	3
27	4.82300658356148	5.21969122957744	7	6.41848719720693	6.23961405063562	5.23766137003227	5.80791475442551	2.08689804171643	6.73715991743792	6.34111793022812	6.69839343536391	7	7	7	7	5.83059025925919	5.11621781795141	6.10181269095787	5.39957239858961	4.73033914183882	6.41652122525342	7	2.84350798908175	7	1	7	7	1	7	4	4	7	7	7	3	7	7	3	7	7	7	7	4	7	7	7	88.5	0	3
28	5.25569046218379	4.25169732424658	6.29028002516372	6.31623374322811	6.85195215551514	6.68069601539142	5.65530341235624	5.7486682320861	3.79279266430663	6.21536855869117	7	3.70221175155658	6.05491607779796	4.98311147733981	6.34052790321585	6.61578483491384	7	6.44130782615978	1.46858824428462	7	6.16906170504756	5.05162560374984	6.22486374992426	7	1	7	7	1	7	7	7	7	7	5	2	7	7	7	7	7	7	2	7	7	7	5	96.25	0	3
29	3.99848222155351	5.88841028112026	4.93544730992873	4.3321380100581	7	6.59960264997	6.67590587752354	3.53338675381208	6.63658742412089	6.92637496570509	7	1	5.85103969107597	5.42628094869411	4.82708524938552	6.42156276957837	5.47320441565324	7	6.30983532024826	7	7	5.53471443251274	7	7	1	7	7	1	3	7	7	4	7	2	7	2	7	7	7	7	7	7	7	7	7	2	92	0	3
30	7	5.50306100908774	6.09175259018618	5.10468914973227	6.82304131141122	6.75292372428843	6.77663019795942	5.96478911908422	7	2.30378155622141	7	3.56110585031531	5.26794048947617	5.71109758397622	6.73385120301711	4.93620224803813	7	2.38225947481566	3.07242629348715	7	7	6.18518163970951	3.97518666202763	7	1	7	7	1	7	6	7	7	7	3	7	7	7	7	7	7	7	7	7	7	7	2	87.75	0	3
31	1.17532640973263	7	5.70472865309578	6.6005465732796	7	6.89116799840839	5.04072728228596	5.1276881711428	7	6.98632455381968	5.32402325695174	6.82504767309819	5.87060517886855	3.40351351564314	6.77824419253375	7	5.42934100866633	4.78630856798402	3.55255059010013	6.19484660953377	6.79080277919802	6.02317259650326	7	7	1	7	7	1	7	5	3	7	7	2	7	7	7	7	7	7	7	7	7	7	7	7	78.5	0	3
32	1.16163143732126	5.04232609750558	7	6.88493555992377	5.95974955113421	6.24184374389753	7	3.29059207191477	7	6.95951367425211	4.76167646161701	5.25450715691182	3.05395514074001	3.75766921729402	6.74495741365245	6.4902670598562	7	7	7	6.77611082877088	6.07363417135011	5.70241203525158	4.50347966065094	7	1	7	7	1	2	7	2	2	7	3	7	5	7	7	6	7	6	7	7	7	7	7	73.25	0	3
33	1.00813495443247	5.46735644468251	4.67496049982648	5.54076192400311	4.71685275804197	6.17702392280159	7	6.27500612070832	5.78830304855375	5.35897671198695	7	5.27324007826883	5.78429655049598	5.5446305154757	7	5.03337900539049	6.33702853098079	7	6.43960359835816	7	6.24749112055151	5.42302607822244	4.33387344461191	7	1	7	7	1	7	7	2	7	7	2	7	7	7	7	7	7	3	7	7	7	7	7	78	0	3
34	4.94196947001199	6.42302203010108	7	5.11208136011654	5.49031910695061	7	6.88833751247397	6.72083187747575	3.7875202766347	7	6.19537809291401	5.67170971625361	6.6437303479047	7	4.71929593397166	5.24193806190766	6.49741887615817	7	6.73239642271306	5.96343480020037	3.66115003926936	6.52467458200538	4.31505446694683	7	1	7	7	1	7	3	3	7	7	4	7	7	7	1	7	7	5	7	7	7	3	7	95.75	0	3
35	1	6.69774096458689	6.85502184352724	7	7	4.92622216259417	6.57985390744376	4.16956385427937	6.74487710266844	5.43249143027075	7	1.18244711552928	6.32532530632866	4.2660217444971	4.90848217086355	5.79799080223678	7	7	7	6.70077625764521	6.62804247072081	6.99498309500584	4.10755998426048	7	1	7	7	1	6	7	3	7	7	7	7	7	4	1	7	7	7	7	7	7	7	7	91.5	0	3
36	3.78876593828607	6.2710087178816	3.36136714288317	6.37888975952596	6.79655029990601	6.93318162639752	7	5.18619200986747	3.29445338907545	5.16458694536943	6.812924598949	4.14826276131646	6.94397492301739	4.65435446976329	5.07339121823601	6.2690937524298	6.75611752691012	6.77627612123416	5.09810834996451	6.68916366320856	4.58718903179945	6.89340731431378	4.59846023267309	7	1	7	7	1	7	7	2	7	7	3	7	7	7	7	3	7	2	7	7	7	7	7	86.25	0	3
37	6.95445113351055	6.30884261142617	5.58016854096051	6.85725011339488	7	7	5.85182851507402	4.81358556611508	6.26969745082476	5.58962824947487	6.44358314793232	5.59356916199526	4.25283414512512	6.96531535291295	5.2875798338547	5.82404811613989	2.64786805929783	5.13555414943904	6.76595602477233	6.92575167019232	6.51383065334362	5.66602731755026	3.13806756194787	7	1	7	7	1	2	7	7	7	7	3	3	7	3	1	5	7	7	2	7	7	7	7	86	0	3
38	1.48652053880579	4.51602149726959	6.54352824723865	5.80979600136139	5.91479082135552	7	5.17311271702191	6.6126436580554	4.14248972348519	6.19800055425983	6.00006584157022	6.09414135566593	7	5.50508082410805	5.58273900194936	4.89618419000958	6.91337992317322	7	4.14318194416767	4.87170101849115	4.22411574845574	6.5638860170399	6.9398674090722	7	1	7	7	1	7	5	7	7	7	2	7	7	7	7	7	7	7	7	7	7	4	7	94.75	0	3
39	1.53391563420562	2.87923803445909	4.58736336099803	4.97326499171492	6.85510342517042	7	6.73739122255091	5.56604778117531	3.15037740893873	6.69214162726498	5.40423897795222	4.65469213331115	6.6478149980859	7	7	5.1294043472088	7	4.29594507002182	6.55683726638891	5.15187909644822	5.43641944435296	6.18492164413491	6.68428538501976	7	1	7	7	2	2	7	7	7	7	7	7	7	7	7	7	7	7	7	7	7	7	2	87.5	0	3
40	4.38914761916832	3.81868114372353	6.10944827152733	5.96169455868976	6.52431866987989	6.24664164707535	3.94335950952607	6.73739493321168	6.17208802061567	6.31409378332177	4.83657756286061	6.76043474553389	5.21783486803902	7	5.60937738532437	6.6202151102661	6.95155506938229	5.74955233698164	2.2766613969916	5.79720248233623	6.08858245966708	5.07061270329343	7	7	1	7	7	1	7	7	7	7	7	3	7	7	7	2	7	7	3	7	7	7	7	6	82.25	0	3
41	4.72139581244606	5.02501134342528	7	5.41037798227421	6.39219445000476	4.42268314564599	6.51204776418367	4.35362944647115	7	3.99313364659065	4.65384931737179	5.24640532173085	4.28596034717452	6.22356431217614	7	5.79090122542524	6.03426214626756	7	1.15003800216972	7	4.58163284793873	7	2.12454300165895	7	1	7	7	1	4	4	2	7	7	1	4	7	3	7	7	7	7	7	7	7	7	7	88	0	3
42	4.23696606698517	4.29675608748291	6.9723971304972	6.31327272555681	6.91078726741296	7	7	7	6.01634301497375	6.25630902536142	5.71372898292085	6.40697560794017	5.1956624650115	7	4.74116746661675	6.10615083760982	6.13789947759437	3.96873713788501	6.1235271320178	4.8073980900049	6.99341559482309	6.6119329314599	6.02763014843929	7	1	7	7	1	7	7	3	7	7	7	7	7	7	7	7	7	7	7	7	7	7	7	98.75	0	3
43	4.14934887640051	6.11569626474886	6.19022989587208	7	6.28081564269494	6.35492583653015	6.08898738985674	4.08600264955615	6.35627825080314	7	5.48581080014121	1	6.74765885987087	5.93352108326519	5.28985528917182	5.74558257366946	6.83742166790651	3.73436158576967	6.75888496382634	7	6.10772627131614	7	4.02918514791341	7	1	7	7	1	7	4	2	7	7	5	7	7	7	2	3	7	7	7	7	7	7	7	92.5	0	3
44	3.68781458048835	4.13115156872655	6.51774256054161	7	6.75237514073616	6.95140213159739	7	5.35223692672495	2.56897719483991	7	5.11179230976208	4.21449582832708	7	3.32053584120277	5.6875812280397	6.22953969663627	7	7	7	3.79249715154587	5.12326217393081	5.51749597634922	1.90749841184053	7	2	7	7	1	7	3	7	7	7	3	7	7	7	7	7	7	7	6	7	7	7	4	73.25	0	3
45	4.29711373449143	6.86933917114757	3.73155995023702	4.1789430876261	6.42071348729285	5.76751992204897	5.06060875117144	4.72385992487014	5.76572776943654	6.74549127505201	7	6.33640020453444	6.66695863031807	7	6.6229001607704	6.08640162592991	6.66539370592232	5.32990278016276	6.46740363749601	4.53904819919092	5.58486240153698	6.2746994244922	5.22102791983047	7	1	7	7	1	7	3	3	7	7	1	7	7	7	2	7	7	7	7	7	7	7	7	64	0	3
46	4.35366897920402	7	7	6.68112372433695	6.47479834601893	4.11409878459647	2.48754115891321	5.22223841631699	4.94465217428858	6.81094220338928	6.49247577709897	7	5.32575913317969	4.90554913788463	5.82256090001359	6.17598558019153	6.17728442424224	5.67483086346892	7	7	5.0591211150474	7	4.00095536680451	7	1	7	7	1	7	5	7	7	7	3	7	7	7	3	2	7	4	7	7	7	7	7	74.75	0	3
47	6.01849807067367	4.05615758405162	6.05216515631943	6.93880595398043	5.0242665743433	6.1677848578798	7	5.75958767438537	6.97384192511898	3.98195265061973	3.94270948637649	6.88482551956358	4.24576881501237	6.20148597388516	5.22227147368994	7	5.02486033865161	6.11098359042452	3.22264148408152	7	4.3896976183996	6.47420435862605	4.34957779410399	7	7	7	7	1	7	7	3	3	7	4	7	4	7	7	7	7	5	7	7	7	7	7	81.5	0	3
48	3.53262813932484	6.8350052546029	6.24156416650149	5.89550808614439	6.54905221518517	5.01898301365413	6.40995823844009	4.63907942564185	5.97195473690987	5.98073606365739	4.08908183743178	5.79849479652558	6.5538405093972	4.69420701673781	6.4127489423911	6.85424993954875	2.12985497773418	6.80317863741536	5.00534096085457	6.65025051132061	5.09081433224929	7	6.26531448801038	7	2	7	7	1	5	7	7	7	7	7	7	7	7	7	5	7	7	4	7	7	7	7	83.25	0	3
49	3.13893744868747	7	4.15095397853595	3.84639201697034	6.17355761597493	4.39028755848993	6.87874220788254	5.4780028113501	5.87911343188101	5.59500287498583	7	6.85325875397524	4.90662546157192	5.96418384182235	7	7	6.48685727041542	5.3357965907154	2.39634543328621	5.50957592005328	4.88475783241675	6.27693821148072	3.35353388199281	7	1	7	7	1	7	4	2	7	7	2	7	7	7	7	4	7	3	3	7	7	7	7	72	0	3
50	6.9789371742414	4.5930355471471	7	5.64709057340045	5.38313261391297	5.90314789977365	6.53378264767262	3.48407879172205	6.79750142989809	3.78034100449012	3.92970149785885	7	4.95561612072179	5.31477789195856	5.71318280355721	5.15767671248979	5.75323093460523	6.06255045561028	2.34470483600861	6.80951927683227	6.31862466609095	7	4.33996402716287	7	7	7	7	1	7	7	3	7	7	7	7	3	7	7	4	7	7	3	7	7	7	7	89.75	0	3
51	6.79618915079498	5.36877917798966	7	5.31163079397731	6.44803949241715	7	6.50533593387306	5.11560501393095	7	6.2266460991106	1.70267535142758	4.54862616596078	7	4.88905498032638	5.87768696483207	4.3706414307797	6.51217730105804	2.65416833860586	6.85108362666395	4.67142798344251	1.66063456112398	6.64479089918307	4.83312370396081	7	1	7	7	1	7	7	5	7	7	7	6	7	7	7	7	7	7	3	7	7	7	7	87.5	0	3
52	2.96370687044417	6.21040092050696	5.35627671958408	5.99597489358312	4.74485933672806	3.11344628900242	7	2.38255149667044	5.11701213814472	5.52031550523901	4.44539931734746	4.96548959431363	7	3.81205054703107	3.81223265950117	7	6.68684265900229	7	6.85648460885115	5.39252024768507	6.90880150552652	5.70575740405805	5.68389541052343	7	1	7	7	1	4	7	7	7	7	2	7	7	7	4	7	7	3	7	7	7	4	2	89.25	0	3
53	4.04326144025434	6.12332378299105	4.81143117529709	6.61613119949398	6.40448769498071	3.03040783551841	5.16116559700563	5.85698715819802	6.54960352546121	7	6.22586037032281	5.66468185665916	6.56330662147321	7	4.77704675431536	6.61859844104632	7	3.89780922036465	1.15685782307992	5.0912898714214	4.78654397069704	7	1.70799910633606	7	1	7	7	1	7	7	7	7	7	6	5	7	7	2	6	7	3	2	7	7	7	7	83	0	3
54	1	3.91244603887765	3.14038226008489	4.17043978400967	4.57601259585482	6.0238469993439	3.5713426827877	5.0659718253457	5.86589214845721	6.35808791539398	4.68679845113769	5.42846383810466	6.93899056559687	2.65349085086227	6.56221622630538	5.78797956450728	5.71229003410841	4.76667413963807	6.77647086363323	7	7	7	4.12477655830654	7	1	7	7	1	7	6	5	3	7	1	5	7	7	3	7	7	7	7	7	7	7	2	90.75	0	3
55	1.74329031896565	2.82282860635716	5.41662584772599	3.71133450025008	7	4.916898709349	6.48297600860645	5.84061943442137	3.14192608223827	3.06253050271144	5.65082009563012	7	6.63202036437902	6.74341636711125	6.55189268644634	5.66437302239066	4.38573559291479	3.71037385848514	4.81428520972648	6.37434551862509	6.90662179644131	6.79275628117258	6.89003567951033	7	1	7	7	2	7	3	1	7	7	7	7	7	7	7	7	7	7	7	7	7	7	3	92.5	0	3
56	4.59997063352006	6.43353376027189	5.63119917298837	7	7	4.75495950091145	4.97129351225173	5.53851886976492	5.82137833696725	6.5796401499791	4.83948278067011	6.10041704543421	7	6.82536478180204	4.72047397217655	7	6.54143464296281	1.81680871827734	3.11945055742637	6.512008176186	2.59519780096502	7	4.80259010221353	7	1	7	7	1	7	7	7	7	7	2	5	7	7	1	7	7	2	7	7	7	3	7	78.25	0	3
57	2.42622079017793	6.75436613519154	4.75221303856755	6.26038806203483	6.47429797775919	4.92121971396485	5.4691196589494	4.88866141067729	5.90696357306305	7	6.83787294634853	6.21135392752837	3.25014235252243	4.90847290863807	6.56308771191631	5.82454694444434	6.48347211917997	2.504050109351	2.42258516385737	6.69146927846384	7	6.48084779247356	6.79748910236862	7	1	7	7	1	2	7	4	7	7	1	3	7	7	7	5	7	1	3	7	7	7	7	64	0	3
58	4.65073377295758	7	5.4748194077392	4.52384427586501	7	7	6.72713195841201	4.28243295538788	3.37273114154065	7	4.34686085514183	3.20721701796092	4.98554216139899	6.89985057542244	5.84500891950583	4.82481204156291	4.16458080632943	5.72102750847492	6.24331725906639	5.72354812941756	5.85987380063543	6.21201612428812	6.70083741534355	7	1	7	7	1	3	7	3	2	7	5	2	7	7	7	3	7	7	7	7	7	7	4	77.75	0	3
59	5.45808003243406	2.7687638699472	5.78083051001622	5.81307935099631	5.31887904703194	5.88151243803585	7	2.71086956094049	5.39249104995941	6.25463775859998	6.45867637693028	1	6.28740491622785	6.18252516393568	6.91293122990925	5.93235898753827	6.22594774176761	4.52589347593426	2.64952999864549	7	5.59770482282778	5.73751488714641	3.70799521614941	7	1	7	7	1	7	3	7	7	7	5	7	5	7	1	3	7	7	7	7	7	7	7	69.5	0	3
60	4.29694347400974	6.56156965305006	5.64890255901252	5.10714550498501	6.88658535494232	5.17080859931715	6.02690208469982	4.5720077717822	6.23497848362688	5.48867402441712	5.33729587401695	6.71257849801277	5.62811928556208	4.75248740563263	6.54817757158814	5.26557931806364	1.6145264924554	4.89651924506894	5.34256608241602	6.94609249603549	7	7	7	7	2	7	7	1	6	7	7	7	7	7	7	7	7	2	7	7	7	3	7	7	7	7	72.25	0	3
61	4.64633700014643	6.2571471582095	7	5.77201806392601	7	7	7	2.43478064365569	6.05882036344489	4.54298171395644	6.03911770231256	5.69043996307007	6.75967124504331	4.30381594776889	4.36239992582709	4.67905638135739	4.16980475197017	4.09793726499518	6.57475029668283	5.7584892352678	7	7	6.8698631439196	7	2	7	7	1	7	7	5	7	7	7	3	7	7	7	7	7	7	7	7	7	7	7	93	0	3
62	6.46964891143764	5.20612728522957	6.35825934024926	5.98757144630372	4.49165748036501	6.41578553039674	6.47044793723542	4.88549955363808	6.67163498491049	3.31122718055727	4.13538345408733	6.77188216872853	4.7278656399386	5.11427095314074	5.47026549477823	4.80355027861714	5.06689202420259	5.71216029186119	1.37160191426507	6.28790176784286	6.84501028591846	6.75457533164829	4.62353576719726	7	7	7	7	1	7	7	4	7	7	7	7	5	7	7	7	7	3	7	7	7	7	7	94.75	0	3
63	5.2049595177908	4.1104583835893	3.92641176833607	5.56891623105583	5.34126418036296	5.04896783007503	6.01978413204346	5.78861444311403	1	7	7	5.35351850468619	5.85625683223242	7	5.14154122971137	3.29103244103223	5.11286611713656	4.11493971926039	7	6.79192324944133	3.96699442460685	6.25375936455606	4.54519761134861	7	1	7	7	1	3	7	4	7	7	7	7	7	7	7	7	7	7	7	7	7	5	2	81.5	0	3
64	7	1.97950251449987	4.49344276633921	6.17464406587603	2.71759638582618	5.92216118817185	4.95200758272128	2.90892848071706	7	6.41376218331908	5.86653234899752	4.87812797032065	5.68281199664604	6.93303309237027	5.76458153609304	6.77519417769448	6.4619850861242	1.25972929016175	5.85238236684911	4.86111921451434	4.31291379707069	6.46648199144673	5.63128981303766	7	1	7	7	1	3	3	2	7	7	7	7	7	7	7	7	7	7	2	7	7	7	3	82.25	0	3
65	7	4.34098573526914	5.52551102785382	5.33776748977552	7	6.22979516590315	7	6.09768521347101	4.9037312687517	2.72977423190127	7	3.23465558818111	4.3497692240626	5.51593715416387	5.04303104691278	6.21435043520293	7	2.62330405363336	3.0846353793614	5.88785787679032	6.10973810984309	5.98947377031282	6.57464304707784	7	1	7	7	1	7	7	7	7	7	3	2	7	7	7	2	7	7	7	7	7	7	3	79	0	3
66	5.46012438567906	2.52231412469723	6.87658974868241	6.01216696337877	5.43213945852318	5.05025209601962	4.83159977030961	5.49927970379463	6.02972028468559	6.28057046208377	2.71847162758031	6.67561223476875	4.31688066314844	4.75412510954277	6.59165096568833	6.24995979848179	7	5.10812368171445	3.82448970200686	5.84310643871359	7	5.40939722568018	5.88971067952029	7	1	7	7	1	7	6	7	7	7	7	4	7	7	7	7	7	6	7	7	7	6	7	69.75	0	3
67	3.15137452379296	4.76261901970497	6.52843479150853	7	5.37884996986763	5.13971717414634	2.70561118145559	1.11414920633154	6.0440347956173	5.7144102131083	7	7	6.55460209411587	3.96738873833909	6.74660177214179	7	6.59712415836222	2.26097056364931	5.92213478846983	4.94966016001793	7	2.65873733272805	7	7	1	7	7	2	7	7	1	7	7	3	7	7	7	7	7	7	7	7	7	7	7	4	76.5	0	3
68	4.31822084867463	4.6738733093843	5.44806611797827	5.16800562825698	6.59979575366642	4.09635936199969	4.27004652094709	6.82737330574193	1.38893834012088	6.7460241936986	5.90060086461822	2.37071125624263	5.38563194936903	7	6.2361478268319	6.29653164773053	5.98732100225343	6.00115571314108	6.01530328926354	4.95838893304953	5.91103643547279	6.25790574338115	3.47960786897839	7	2	7	7	1	7	4	4	7	7	2	7	7	7	7	7	7	7	7	7	7	7	7	66.25	0	3
69	2.19000911282435	6.76101479046577	5.60491945715826	6.90703471157196	5.48480353020029	2.41745036981755	6.50981777641995	2.72683105831123	2.51348776202642	5.00421510579614	5.5842805034077	6.81131819258633	4.47281169544834	4.92431731723748	6.16548711798021	5.72179257977622	7	5.49606106675744	5.8475565301944	6.48161332847842	2.83633108912611	6.57601330077832	7	7	1	7	7	1	7	6	3	7	7	2	7	7	7	7	2	7	3	5	7	7	7	6	71	0	3
70	3.31187477426667	7	2.76501905589184	4.95636558153966	6.43786935940372	4.92254875696189	4.6658276128744	4.66174708246424	7	6.34125649697198	4.4985825254267	6.62678084779829	6.47938778485332	2.26322031560376	5.65080911211418	6.11035006523465	6.49781131018636	7	7	4.88866876387751	1.58479037785808	6.436081085425	1.9999128257028	7	1	7	7	1	7	3	7	7	7	2	3	7	7	3	7	7	2	3	7	7	7	7	59.75	0	3
71	5.1891204981454	3.90905568044988	6.80027287021522	5.15622832163359	4.27556108502483	7	7	7	5.10517267932346	6.39104876391197	4.11524139690082	5.00957496645549	5.93771961696986	1.69656540089754	5.16521220696061	5.95449263161955	6.45388964521381	3.90845753451909	5.0885578416988	5.82688861337363	5.67546512565413	6.34107785173508	1.72295329887928	7	1	7	7	1	7	7	7	7	7	7	7	7	7	7	7	7	2	7	7	7	7	7	82.5	0	3
72	2.73990396817338	6.25306184939599	5.466322121226	6.19911878520807	5.3682388447966	3.65790490644565	5.64981101764116	3.38902293511219	3.41723100753074	3.80178997596315	5.07242821332511	7	4.46933839284434	3.85796458540687	6.37000201174789	6.08936257127838	5.91817726332667	6.68376611726588	1.76975293131185	7	4.04940354702094	7	6.85191530200217	7	1	7	7	1	7	7	3	7	7	7	7	7	7	7	7	7	3	7	7	7	7	6	85.25	0	3
73	1.34927367412034	5.67842841769145	6.34264203663474	5.85508022793243	4.99028383475156	3.19958597468715	5.71821808290455	4.8583095266953	1	5.13139287054988	5.44416749380275	6.63757252991363	7	6.42804579699594	6.47749027848393	6.33803181103017	5.92376872375982	4.62348808286568	5.7691520518806	3.21449263160379	5.10897345457422	6.30729945422897	2.07497251055348	7	1	7	7	1	7	7	1	7	7	3	7	7	7	7	7	7	7	4	7	7	7	4	62	0	3
74	1.0496528710711	4.62290317609745	2.95463682377635	4.78438186621892	4.95348788274802	4.78195648548801	6.37571870510019	4.0151864404219	5.21147217397974	6.46654082702825	3.56513790956756	5.05857654343306	7	3.90820368139608	6.63738447133044	6.24221406009445	4.84777892281742	4.85219160273021	6.12957085082206	6.19412061434348	6.76225600948227	6.96606521040906	4.4678172495034	7	1	7	7	1	7	7	3	2	7	2	5	7	7	3	7	7	7	7	7	7	7	7	89.75	0	3
75	5.24561591731494	6.89202109902256	6.33729584991975	1.55823243725191	6.38075300808719	6.11657080825102	7	4.109728595169	2.34337213581496	7	4.47836235232695	5.67322728617441	5.31463806105459	2.36683756917802	1	5.98179628452871	1.99671793147375	5.27793374333808	3.95536539823283	4.97445382133094	6.29636731150323	6.12406326764737	7	7	1	7	7	2	7	6	4	2	7	7	7	7	7	7	7	7	3	2	7	7	6	7	69.5	0	3
76	1.08356689748368	6.30539260526306	2.49641612132449	3.1069239505615	4.35364209328827	5.88922325388391	5.30762221037949	3.07194982034064	6.37765866698602	7	6.046347879192	6.7841911569566	5.18908721377843	2.02586458146048	7	5.32647036920463	4.69912137376369	6.7383304939779	4.92740670733391	5.94842560963055	4.89890590479095	5.27807163425565	2.86987054718127	7	1	7	7	1	7	7	3	7	7	2	7	7	7	7	7	7	2	7	7	7	7	7	62.25	0	3
77	6.0157841883439	3.90477515120332	5.73754990685403	4.13849251161103	6.92559663992433	6.36589071128309	3.21933899316678	7	4.81633249433196	5.9241657854514	7	1	6.37509327313537	6.73624956112773	5.51953610684225	6.11462696943667	5.43488567013272	4.5836606654288	3.69447209600881	5.84669988360804	7	6.85456569846065	1.83936588003538	7	1	7	7	1	6	2	2	7	7	7	2	7	7	1	2	7	7	7	6	7	7	2	84	0	3
78	5.07948269776166	4.36012944313013	4.90578583746373	5.01647387541295	6.06977868133339	4.97078132668113	7	2.9420186074012	3.11856685934165	7	2.46382272702788	6.86635291499328	7	2.91156522059614	2.61445795219714	6.76761366477585	4.67994638984602	5.44685854318513	5.23106504398771	6.89180271012678	3.81044054077637	4.43678158908614	4.20627012049908	7	1	7	7	1	7	7	7	7	7	7	7	7	7	2	7	7	7	7	7	7	7	1	78.75	0	3
79	3.62057773306835	7	1.5453431331881	4.82669873502118	7	4.57679650342591	4.69355283799022	4.87067445550867	6.97835601841746	6.94659063901181	6.41871457820001	3.22963789872869	4.13436405528266	2.546478538291	6.60907857464301	6.82850307712714	7	4.58003641283014	6.73973085404005	5.28867676495731	4.08285591083473	2.19265637260622	7	7	1	7	7	1	7	3	5	7	7	7	7	7	7	7	7	7	1	7	6	7	7	2	65.5	0	3
80	3.19632739220835	4.87645038941715	5.5166183917468	6.95777360638754	5.39147005329241	4.98124437635956	3.27164153533345	1	4.05148921833221	1.82113526675975	6.63153492931754	5.2703103950551	7	5.99861822975384	7	6.45404632591548	7	3.9447838358154	2.80889131094887	5.68238498274223	6.33657793873535	3.50698552416593	6.32529660440295	7	1	7	7	2	7	5	1	7	7	4	7	7	7	7	2	7	7	7	7	7	3	3	66.25	0	3
81	5.0976566597419	5.93048419656139	4.52246875137769	3.63408588551501	7	5.41324953102146	3.78912539791212	3.48339980269246	4.93564815517732	5.77964261256517	3.68401444169224	2.29940941552558	5.0404341637418	5.97602463654991	5.1619702853257	7	4.04748800256711	4.4353175128194	5.22364774652466	6.12084972803216	7	6.85355866687999	7	7	1	7	7	2	7	2	7	1	7	3	7	7	2	7	7	7	7	1	7	7	4	7	96	0	3
82	1	5.00849574478317	4.89848163146464	6.91771479830394	5.03832934918903	4.09271496415372	4.58038186366805	6.55362158217842	3.97411901784791	6.82197659165647	6.55138520031135	2.84689285051711	3.70356227354847	6.83387259758258	4.8750036923842	7	4.23936586331524	7	6.79795801336862	2.27464616583772	6.10523529953437	4.8400937743231	6.33687975242654	7	1	7	7	1	2	7	3	4	7	7	7	7	2	5	7	7	7	6	7	7	6	7	65.75	0	3
83	7	4.2354845167372	4.73001910359915	6.5190737639601	6.19902294420787	6.96465116247797	1.5660546019335	4.02584786995396	3.2052675216372	3.07361972582513	4.54771383691275	1.239112002476	6.06525294501558	5.03907472831242	7	6.76591721544044	5.93652288963227	5.03419660556805	6.34650217827347	4.91670141021451	5.19114848847266	5.4927297635176	6.09672917598823	7	1	7	7	1	7	3	5	7	7	4	2	7	7	5	7	7	3	7	7	7	7	7	84.5	0	3
84	4.09822237721438	7	1.25233971290901	6.14513992504159	7	3.34263569536856	4.48082948686962	4.683345735737	6.52334909370737	7	6.43246785937138	4.069822325875	4.84876640708431	1.93189329383421	6.26077577036545	6.13381289122291	4.18543629386382	4.85886061076481	7	7	6.55203166679437	4.33112159347628	6.91622370972352	7	1	7	7	1	7	7	7	7	7	7	7	7	7	3	7	7	1	7	7	7	7	1	55.25	0	3
85	6.21941964626844	3.05380196187829	4.97088842285881	7	7	6.00538922500224	1.78800751446435	4.23372731729111	2.09519681221991	7	1.6635716896814	6.4085453412495	1.76928512135873	2.59505878424754	6.42671012569418	3.2955894516908	6.8715831063484	7	4.03463422412035	6.42700926905845	5.04820734191501	2.3973597172223	4.24026488626956	7	1	7	7	1	7	7	2	7	7	7	7	7	7	7	7	7	7	7	7	7	7	7	59	0	3
86	4.66829866976196	5.45688176524134	7	5.67293325415773	6.16747561915144	5.57373269907821	5.29680104519604	5.57860007752034	6.83352846048506	7	6.25994612000783	4.49674804014105	5.57269424756288	4.36649584630463	4.19622890731901	5.52428940045902	3.53035315425881	2.83899192983383	6.01205856226231	5.89371369049074	6.71619401304647	4.4375469225297	5.83369686771184	7	2	7	7	1	7	7	6	7	7	2	5	7	7	7	7	7	2	2	7	7	7	7	64.75	0	3
87	5.75065034066799	3.58179966609643	6.47157887333265	5.83677883039874	6.2761142650579	5.35238893936813	4.00631315599165	7	5.40903210001704	6.5002810210176	5.97347721681681	1	3.41938133935195	7	5.05262231806303	4.16138794191636	6.07794328717757	4.4543622950609	5.07181263501233	5.95677590541802	4.98392457981419	7	1.91345038890445	7	1	7	7	1	7	1	2	7	7	7	7	7	7	1	7	7	2	7	6	7	7	2	78.5	0	3
88	1.4000239026416	4.5006843854667	5.2275931119998	7	6.27774396546079	4.99427636475224	3.17206973853313	5.05851515972518	4.89619525857812	4.32781596350266	5.25136036275401	5.13790995480223	4.90640878073756	3.58090118659524	5.79637423563479	5.36113997911438	3.4261088733883	5.19532571329582	7	5.68967515593951	7	6.11393278109597	4.95981441717727	7	1	7	7	1	2	7	4	7	7	7	7	7	7	7	7	7	2	5	7	7	7	7	67.25	0	3
89	5.03398361126757	7	4.69153862781357	3.63436024348709	7	5.04402888471104	5.8565138347531	5.34696426895508	6.7223623919768	4.13139768567667	6.01850974448862	1.47199321310349	4.20118765092862	3.33797723239904	1.58057145653724	5.56017760083655	6.45210931147461	4.61664123100366	5.40433809020529	5.53197612046147	7	6.22699106184343	5.73369308113374	7	1	7	7	1	7	2	7	1	7	3	7	7	7	7	7	7	7	3	7	7	7	7	77	0	3
90	4.8910479292058	2.27477382669089	5.23224802725509	6.63596281203655	6.59838337730943	3.21998724681879	5.22629100187724	4.87949527393651	5.89029097272844	7	1.25919117496	5.55480082333487	2.12108125819689	2.08712331379695	6.08928702150853	2.20476960023937	5.68442272311059	6.57901778073208	3.80729267087621	7	4.50488660113581	3.33065382721928	3.98751058229482	7	1	7	7	1	7	7	7	7	7	2	7	7	7	7	7	7	2	7	7	7	7	7	45.75	0	3
91	1.62950440433371	5.79387230987607	5.05067805404095	5.47903333857508	3.79133411444482	4.28408964048431	5.11585365673824	4.31319132988331	1	4.11412734704565	5.45039995432695	6.74058128904367	6.31754941697046	3.63132768281163	5.47730954254335	5.60491568662753	4.67974306955129	5.76154266779026	6.21529417147263	3.76154140667811	6.6181968543904	6.27307091722564	1.36312627947468	7	1	7	7	1	7	7	2	7	7	7	7	7	7	7	7	7	7	7	7	7	7	4	68.5	0	3
92	3.4300746490218	4.66766565682714	6.32859069345499	6.64526991580098	5.74329270042273	5.24975624495377	3.1527135798993	1	4.53939156734613	5.45968295105052	6.08444329236788	4.68356485515445	7	4.03585821844437	6.91484066767222	3.85861834828841	3.2454897657996	3.06437632088505	2.64100251100284	6.22737094969704	6.2084456879991	2.40609055898018	6.63329266277699	7	1	7	7	2	5	7	1	7	7	2	7	7	7	7	2	7	7	7	7	7	7	2	59.25	0	3
93	6.45100675234201	6.75360102323772	5.4834182378978	4.11694770304275	2.60941836797949	4.86773631360734	6.12470155260264	7	6.63092828089005	6.69994509091346	6.89887284770302	7	6.86811950530354	5.69416461327126	4.95793793378192	4.8551340126387	6.78613522894667	6.56842443784484	7	6.97593621901415	3.69620438943376	7	5.10673371642546	7	7	1	7	1	7	7	4	7	7	5	7	3	7	7	3	7	7	3	7	7	7	7	88	1	3
94	7	5.37357219236007	5.83913965458363	2.88671597551914	2.45271804658254	6.76022237103691	5.90032059785839	5.44113240744122	6.64816238754667	6.67875076321524	6.17494157524218	6.81279005126989	7	6.72413910697182	6.77264872098591	6.73435901924448	5.85417131058304	5.5991121865449	6.00105528653977	7	7	5.19013389139946	5.1202918532256	7	7	1	7	1	5	7	4	7	7	2	7	7	7	7	7	7	7	4	7	7	7	7	89.75	1	3
95	5.92648801710079	5.19409999747455	7	5.83292140125809	6.76940366453729	6.22187863290005	5.1685689113883	6.39113726061756	6.71831251574016	7	6.51400598795464	6.63718387015803	6.42568624607166	7	6.98001335703388	6.49051984841384	6.56893202407973	7	3.92615372255549	6.86841605572469	4.90680705442981	7	4.67487996152705	1	7	1	7	1	7	6	2	7	7	3	7	7	3	7	7	7	2	7	7	7	7	3	76.5	1	3
96	2.03161646878737	3.16617230608357	7	4.49336714938556	6.23353742762268	5.89354596660322	7	4.13911316639176	7	7	6.07405191793854	3.43037103304205	6.12359046666079	5.74906239212556	6.85609861222935	7	6.97973350659855	6.01436206282043	7	6.69286024575065	6.55312989439289	6.82094609075774	6.81119439797817	7	5	1	7	1	7	3	7	7	7	3	4	3	7	7	2	7	7	1	7	7	7	1	85.25	1	3
97	4.58862963905826	2.30898639274646	5.98118975852769	1	3.91465187758331	6.06926071440189	6.79287011197846	3.0790873137131	6.33700371008342	7	6.47691271213118	5.36635462243599	7	5.95898608163817	7	6.75411501507132	7	6.89222685179839	1.13840332022556	7	6.08321474892968	5.86761246253259	6.06778175499713	1	1	2	7	1	7	7	7	7	7	3	5	7	7	3	7	7	4	7	7	7	7	7	88	1	3
98	3.64698402066931	5.00695227863566	1.23800907080273	5.54729168212232	3.88572054467733	4.16567443802833	6.92461650085282	6.04284036669596	7	6.6872095470274	6.24323035332539	7	7	5.94008220969791	7	6.64087532334747	4.83923956850363	7	6.9471184509361	5.71720353866983	7	6.37149102766608	5.3416482296039	7	7	1	7	1	7	7	7	7	7	7	7	4	7	7	7	7	7	7	7	7	7	7	85.75	1	3
99	7	1.31773355118183	5.84736358308167	1.31518603141151	4.85281052244627	6.63605488813535	6.86612141237523	4.28527740191047	7	6.16738508108993	5.26735749044189	6.52074098822407	6.62332571907171	7	7	6.16507252251141	7	6.32964876129295	1	5.51620705272517	4.18881264495249	5.09775184417519	7	1	2	3	7	1	4	7	7	7	7	6	7	7	7	7	7	7	7	7	7	7	7	7	89.5	1	3
100	2.61973706319423	6.43304618318081	1.86219173279812	6.75527889773949	5.7014998568011	3.75454814829794	5.09667394816617	6.52982971741526	5.87444533183951	7	4.4164021876803	7	4.80835157255155	6.1043383302144	6.20098690348084	7	7	6.73895919596511	6.03266331172556	7	6.45061647872487	6.92416718807965	2.91743315269668	7	7	1	7	1	3	4	3	7	7	2	7	7	7	7	7	7	4	7	7	7	7	7	85.25	1	3
101	6.10604525869949	5.34760234259223	6.39847496810165	4.88716131636721	5.53825312609601	6.7514245588476	5.9979235025208	5.58706008013997	1.48238473726545	7	6.43726246297793	4.0972252358499	7	5.74917263684721	7	7	7	5.70322660291929	7	7	6.47304450714611	6.32157535060633	4.38426946112067	1	7	2	7	1	3	7	2	5	7	7	2	7	7	3	2	7	3	2	7	7	7	7	85	1	3
102	3.75235119816777	3.5316659730839	4.92879331948626	4.44486850261218	7	6.72981900549183	5.33232217523822	5.75276213677763	5.19184386112925	6.7862134580146	6.64645217789138	1	7	6.93029501464409	7	7	5.54307728774779	4.3751623728112	5.65027689724691	6.77124051835987	5.86139298210783	6.69180666366175	4.3821546862283	7	7	7	7	1	7	7	7	6	7	2	3	7	7	7	7	7	7	2	7	7	7	7	102.75	1	3
103	2.03792864842443	5.35216234389593	1	5.25754804846245	4.32740065428546	6.31635086543816	7	6.40382983857777	5.91833020905319	5.85357770405527	6.35945897918353	6.43443859240012	6.28033924724163	5.69594857593253	6.35124798226534	7	7	7	7	5.90341147452738	7	6.77017040216686	4.08502429480233	7	7	1	7	1	7	4	7	7	7	7	7	7	7	7	7	7	7	3	7	7	7	2	95.5	1	3
104	6.21948981233223	1.68858370689848	3.76450272250047	6.00183112493762	2.85258377026578	6.72786200937726	6.91769536115201	5.99563896091788	7	6.82094438532814	6.63572618425817	3.69804360536282	5.609696490467	7	5.61444770981205	6.31387452169958	6.99648253749379	6.67122810629599	6.44284294616548	3.87857386239003	4.93458513233388	6.16631348749712	6.98633904844128	7	4	7	7	1	7	7	7	7	7	1	3	4	7	7	4	7	7	2	7	7	7	7	63.25	1	3
105	3.09831387838516	3.08696090582828	7	3.81498251038173	6.89538190722776	5.88602897905365	6.44642900740814	3.21811578026529	6.17821408023362	7	5.91806975347662	4.93835329148819	6.74091698868714	4.79014046966741	5.6733449037135	5.67641705500963	7	6.1948123917	6.70090171434923	6.92629977111853	6.92505389489461	6.62300955151074	4.82991175687248	7	7	1	7	1	7	4	4	7	7	3	6	4	7	7	2	7	7	2	7	7	7	2	83	1	3
106	6.77503593526831	1.55842953856399	6.66741685022398	1.37177109302186	5.05433210393358	6.9620960854594	6.36387494715711	2.85622631697603	6.61675144991576	6.15099207925748	6.22585402520617	5.75243015509084	6.07100099180112	6.85032982544613	6.01607967289686	6.73404366036578	6.11225651638038	5.84114103835004	5.76630611557917	7	4.30465922014256	6.60804244921603	2.3772302974002	1	7	1	7	1	7	2	4	7	7	7	4	7	7	7	7	7	6	7	7	7	7	7	90.75	1	3
107	4.56104322319899	1.44261948827299	6.1071069373798	1.90301096208837	4.00111495796767	7	4.93604254868243	5.60145158562128	5.68951942937095	6.77656105787768	7	4.98773575326405	5.27803032514479	6.52636510827498	6.91448430133299	7	5.30528141881055	5.00370129070906	5.64063044712773	7	7	6.04391464019386	6.78581796780248	1	2	4	7	1	7	7	7	7	7	3	2	7	7	2	7	7	7	7	7	7	1	1	83.5	1	3
108	5.17484042754612	3.50466305192331	6.09007781383816	6.50172856624086	6.64907940876268	5.36680468251614	5.28115395194364	5.87097087009146	5.34446962960982	6.48622111778432	6.48907202357679	6.10618469510548	6.21378392547247	7	6.89389473906315	6.58644289191239	5.73181751239856	5.19668655164284	6.54506807830141	6.90258056388166	7	5.5108743662127	4.19857241558149	7	7	7	7	1	7	7	7	7	7	7	4	7	7	1	7	7	7	2	7	7	7	7	95.25	1	3
109	6.92693036260808	5.66380087801878	6.97827741997264	2.12883221715629	4.87039085928624	5.94758239505295	7	6.0788343579783	4.40504888345962	5.28927831688867	3.18197295717846	6.93200947011589	5.61387679415294	6.86095853993064	6.57767513494193	7	5.32027366476123	3.93574064128451	7	6.52712250237519	6.95307234385403	7	4.81870743058083	5	7	1	7	1	4	3	2	7	7	7	7	7	7	7	7	7	7	7	7	7	7	7	89	1	3
110	7	1	6.16336558798621	5.22273719588475	3.36319013925772	7	6.36430803099054	7	1.80001282793734	7	6.83486100699103	4.83575423910468	5.80531732198218	4.30132475509822	7	7	6.34185641085497	4.55001063888369	6.89881713505331	6.8347609396551	6.0312155025951	7	6.79813226625128	7	7	7	7	1	7	7	3	7	7	7	4	7	7	2	7	7	7	7	7	7	6	7	93.75	1	3
111	7	1.09937015883643	6.69785530655292	5.22179654365651	3.59521492933667	6.18562326899191	6.9435796087857	5.16375419244077	7	7	6.49016741210544	4.9802094120279	6.62562375130706	5.28814379934527	5.89725535295729	7	7	3.64919739027011	6.8495271034134	7	5.90393384167358	4.97152878017324	4.56553080673763	6	7	5	7	1	7	5	2	7	7	7	3	5	7	2	7	7	7	7	7	7	7	7	82.5	1	3
112	5.96120344963383	2.69311372018914	6.81335440752645	2.79811000748282	1.86126616560769	6.2900897417907	5.19161366633353	6.68905193823388	5.25546867309223	7	7	7	4.86618970429348	7	4.2250046216126	6.30620341462776	7	6.85973643929307	4.59914169415008	5.67132487397698	5.89770915658145	4.77550083865648	6.46340324137029	1	2	1	7	1	7	5	7	5	7	2	7	7	7	2	7	7	3	7	7	7	7	4	82.25	1	3
113	4.05358347165673	6.41065602507645	1.76658579349133	5.30579072083097	4.42535455587406	6.97365755413604	6.39430253166749	6.29916753464259	1.30838093107986	6.55641723943409	6.45792362664228	5.39575469971349	7	7	4.20649196791472	6.10246527866018	6.38440410987621	5.49509188324538	4.21697949973338	6.64978203453378	7	4.91503684999305	1.82078779406848	2	3	7	7	1	7	7	2	7	7	1	7	7	7	7	3	7	3	7	7	7	7	1	89	1	3
114	5.70401422390388	5.0521745504615	7	1.51386143432562	5.93188147404943	6.47977926081997	7	7	5.5473475495547	4.83934546277616	4.64880544035981	6.28661434925072	4.70757262596955	5.62911734536441	5.68168722748226	7	4.4764745160219	4.81907241106842	6.42581827152374	7	6.93117327704469	6.72438996516628	6.38335948576673	5	7	1	7	1	7	4	3	7	7	2	7	7	7	7	7	7	3	4	7	7	7	2	81.75	1	3
115	5.71900329770261	1.95647053344707	6.75024114824151	2.31534124910868	1.95639758020645	3.81420473211875	6.47064091184144	6.56506719894224	6.86156749650988	7	5.7104315254599	6.11707775355813	5.60817258054981	6.88234796346762	4.0965947028129	6.62509322408897	5.94143177460846	6.41802749076571	5.12331745722496	7	5.49081082520834	6.50294301081722	4.15930163350737	1	5	1	7	1	7	7	2	7	7	2	7	7	7	7	7	7	7	7	7	7	7	2	85.5	1	3
116	5.5477644166606	3.47230148622787	6.27381325151395	1	4.4387885021139	5.18758949288064	6.67505895135128	2.58283596224901	5.61559688971152	6.64493732871666	5.04456848938726	5.68903649545143	6.28611029418633	7	6.8756636873667	7	5.76705520630838	6.81721568485883	1	6.55461383187711	4.63019662798119	6.37114790357681	7	1	1	2	7	1	7	7	7	7	7	1	4	7	7	3	7	7	4	7	7	7	7	7	69.25	1	3
117	5.11864371661425	6.45770372755452	7	3.72683638438693	4.1784457723376	6.4005746229208	7	2.7363906173516	6.35447073492903	4.96095515922569	5.0189904787675	6.06159513730804	6.76008408321127	7	6.37119412051954	6.69296695353551	5.49087050056529	6.20389567627476	2.23172056478986	7	7	6.46669475500486	6.83935360506857	3	7	1	7	1	7	5	3	3	7	7	7	4	7	7	7	7	7	3	7	7	7	7	83	1	3
118	5.51541595572658	5.62922581758535	5.60886110018427	5.47921851636746	6.68417177715905	6.15570463844813	6.37741424188528	6.25353927935088	3.01525315723513	5.61589852028367	6.07287926760604	5.29665246629205	6.80891823184669	7	4.98960201332692	6.17753569548441	6.34502984395394	6.78197514096102	6.02546184730519	6.3727105548405	5.89229209703654	7	4.29711629514671	1	7	2	7	1	7	7	2	7	7	4	7	7	7	7	7	7	2	7	7	7	7	7	100.75	1	3
119	4.69843800269119	6.50574027537281	4.01028277031296	3.40362153363995	6.4114395331092	3.76298969873366	6.24026620143987	3.61657719765613	6.83262027865888	6.43118345788308	5.31038093734905	5.66317141804891	7	5.17555099390188	7	6.38598528817417	6.40152871690092	6.7520864100227	2.22955860630935	5.85380536721143	6.90316994306971	6.61024947938599	6.35428335478659	7	7	1	7	1	7	3	2	7	7	7	7	7	7	7	7	7	7	6	7	7	7	3	100.5	1	3
120	5.13747129680198	1.78710467339403	7	2.83304873687171	1.53520924705956	6.60443205108737	6.91070538353474	6.73664395605564	4.5093238531479	6.85417810355637	7	5.23387418366593	5.40241073604999	5.99914442522824	4.42593550045789	4.79707654214666	6.59201828874314	6.25210479896752	6.83778956276609	6.30009065899674	3.58894330943538	5.71373847676296	7	1	4	1	7	1	7	7	7	7	7	2	7	7	7	7	7	7	7	5	7	7	7	7	94.25	1	3
121	6.82946949924839	3.58727673717867	2.71228639227609	5.89900171786589	1.84297196760838	6.36629428616091	5.45826356263963	6.19118139584619	4.5091719178383	6.80417921324444	7	4.42736018657359	5.81885040229711	4.39663183919103	6.813411016091	6.75498737835893	7	7	5.5582376873944	5.53699309608621	7	6.57814804080199	6.52077251769173	3	7	7	7	1	3	7	7	7	7	1	3	7	7	7	7	7	7	7	7	7	7	7	81	1	3
122	6.30661146357354	1.01420463336194	4.20851517485766	5.89187858356139	2.41505826098424	5.67811762515796	7	5.71730596426138	6.71849605522961	7	4.7148091959085	5.84381154388705	6.42739580805759	6.67027631182874	6.084839439357	6.15053548157521	6.39149669265888	7	5.96538186058442	4.31400928331415	5.28637218209754	6.38789939720809	6.19889823374404	6	3	7	7	1	7	7	7	7	7	1	4	2	7	7	1	7	7	3	7	7	4	7	69.75	1	3
123	5.69430906747413	2.42329460147191	7	1	3.17538990654305	7	4.32500138778507	5.35402657943503	6.66696496627953	7	5.93059220562716	5.52814804293559	6.67016993796526	3.66944303137824	5.86574118459541	4.71707230110083	6.2956118395391	6.63281405179947	1.86878295225882	6.82368572224197	4.25573325848767	6.49313237591614	6.26639669774491	1	3	6	7	1	7	7	7	7	7	3	2	7	7	7	7	7	7	7	7	7	5	7	88.5	1	3
124	7	2.20118745064445	7	1	3.2495954912427	6.61196390321307	5.02663335674834	3.90770544640003	2.09355683159827	6.11357014766419	6.54177437969207	4.33192592742227	6.37375077939387	7	4.09111941228861	6.49791504825515	7	6.46948865030048	6.50034282578428	6.85719763420468	5.89014209562086	6.36193480613742	1.42145766067582	1	1	2	7	1	7	5	7	7	7	3	7	7	7	7	7	7	7	7	7	7	7	2	73.25	1	3
125	7	1.17126304842626	7	5.67502356403719	3.19169441419784	7	7	3.89343528548313	6.2109476183488	7	7	5.28439269658874	6.75786301748478	5.2042699121326	5.05883476798584	5.11234671936024	7	3.1660474596351	6.00235553845824	6.93565016675476	6.30714488332233	4.37381448846514	4.83807693233727	7	7	7	7	1	7	3	7	7	7	6	4	5	7	2	4	7	7	7	7	7	7	7	82	1	3
126	5.37810860642932	4.87027820552361	4.79092482214806	1.77938457779276	4.00726133466637	5.56776645228367	6.21542138343539	5.29292864002101	6.73460206382147	7	7	1	6.81083288927273	5.7359452258381	5.94471501403557	6.96823236111457	5.96825186161773	6.31933072762232	5.01209981615919	5.33927337758725	7	6.99932936798383	5.05477178768333	7	3	2	7	1	7	7	6	4	7	7	7	7	2	7	2	7	7	7	7	7	7	7	84.75	1	3
127	5.77529999445211	1	6.20990101929862	6.85350808532881	4.5316274562226	5.71406415412623	7	4.41219774680591	6.84282589311196	5.7286735689784	5.66001543348339	1	6.95710337077298	3.8556638465896	4.22129395368064	6.60801297031048	6.74227757215779	7	6.76247867797024	6.72384908347808	5.63376707137856	6.95366730153641	5.20057240501705	3	7	2	7	1	7	7	3	7	7	7	1	7	3	1	7	7	7	6	7	7	6	4	86.5	1	3
128	6.48992259677587	2.23524394536348	7	2.10591361547957	4.5713749986953	6.80467148412467	7	2.52411796743229	4.15544772266018	7	5.89475078145557	7	7	3.64819154445912	3.69929410119693	6.44426204497989	7	3.6401325268246	1.05263675824244	6.9206586152724	5.42155539407303	7	5.07045714823128	1	7	1	7	1	7	7	1	7	7	7	7	7	7	7	7	7	7	4	7	7	7	1	73.25	1	3
129	6.4432966628377	6.23711781394242	6.98830596782779	6.7591046697734	7	6.52908487706018	4.77730641175514	5.29261538436543	6.7784944944998	7	6.9534641713001	1	5.28744154082505	6.59221438501714	4.19435239456065	5.85088914120085	6.78091389725117	6.27484891834987	3.3515653189474	6.71829205674043	3.32527503359229	5.6181962754516	5.45858567529148	1	7	3	7	1	7	3	2	7	7	6	7	7	7	7	3	7	7	7	5	7	7	7	69	1	3
130	5.22479115497937	7	5.12671844260745	2.57320640882617	4.94586060575666	7	5.03628595481728	6.96146223060125	6.9918867035068	6.85565380591768	6.21142452428199	7	4.8101765067129	7	6.90837763105954	6.05242964125505	5.41490845000742	5.37567499587751	1.45749813196672	2.74015254028419	5.01761524376211	5.26755027675951	6.22861087016701	1	7	4	7	1	7	7	3	7	7	2	2	7	7	7	7	7	7	7	7	7	7	7	76.75	1	3
131	6.83230322455114	4.90136858846138	7	2.35415195843491	6.12789232203935	6.10684601162791	5.62033766416314	6.0509988362124	5.48851534988109	6.31591450487238	4.97209276968496	7	5.25151697492745	3.94536737196856	6.08827502361552	6.38930854699152	7	3.42118379549004	5.29944900536187	6.13738296691853	5.83852354692821	7	4.47559998678489	2	4	2	7	1	4	3	7	7	7	7	7	7	7	7	7	7	7	7	7	7	7	7	86.5	1	3
132	7	2.33595334112786	6.77219846085398	7	3.28412972204805	7	3.77154776558245	4.62597634158382	6.29699182188354	5.39716925007097	6.37383108396492	1	5.809933298889	4.53106819741617	4.78536784346867	7	6.83960336426984	6.62529668158415	6.46495039964763	6.56599289114896	6.76036898770091	7	5.51377199756837	7	7	7	7	1	5	2	2	7	7	7	2	7	7	1	7	7	7	7	7	7	6	7	88.25	1	3
133	6.45476609217751	1	5.31712046078091	1.66981049429442	2.07213974444534	3.75282333447397	7	3.51780446821233	6.88222224884455	4.82153341492765	6.85973261274704	6.30527327537006	5.92812580239477	5.77612434187095	6.28179462941277	5.96018491982834	5.15420978435939	6.34447197576603	5.54778827533582	6.78104068310799	7	7	3.32841845540034	4	2	1	7	1	7	7	7	7	7	7	7	7	7	5	7	7	7	5	7	7	7	7	70	1	3
134	6.68252022312053	1.54809361832844	7	2.05728594112873	1.64353045746819	3.41665570207138	7	6.60635470273935	5.61477046583833	6.26293595311505	6.91247855038949	5.51073676765132	6.02206838531043	5.98283001772535	4.26380522873607	6.12695909807753	5.93628650735512	4.12565996621157	6.18355077711568	7	5.82765987715418	6.37814724188125	3.734924593789	1	7	1	7	1	7	7	5	7	7	2	7	7	7	7	3	7	3	7	7	7	7	7	71.75	1	3
135	5.30806173632299	2.26633740172215	7	3.67465021246065	5.62169796476908	7	5.98993833920608	7	6.81144898592471	7	2.88429529903518	5.79390038602036	5.55502885284389	7	6.86853710550426	6.73548851900681	5.18536009498992	4.78471589375413	3.35896329360918	5.96648288511458	6.20476401304236	6.01781581209525	4.07198711073618	1	7	1	7	1	4	7	3	7	7	7	6	7	7	7	7	7	7	7	7	7	6	7	77.5	1	3
136	3.03026157843447	3.23738651466659	7	2.88275990274181	6.42706500971919	6.16618349929284	4.81830946741326	3.70451949857711	6.21170338201609	5.33339477237487	4.99484127422674	2.26992476609023	6.0195454876401	5.51515778223509	5.1548422616037	7	7	6.65710491419029	7	6.01361541207684	5.74425889889813	6.34072892083058	4.5181399972628	7	7	2	7	1	7	7	7	7	7	1	7	7	7	7	7	7	7	7	7	7	7	7	71.25	1	3
137	7	7	3.9254398327977	1.99717275562227	4.75716963644759	7	6.57831023570032	3.80419524675469	6.60356045372835	6.84345426690741	3.61252990020379	4.62416168235373	5.64616012245641	3.03134104123452	6.48722711645783	6.82067301036816	3.03576944500666	3.94919293358286	5.79412714861833	5.29866378463478	6.59351613107922	7	6.93156289280258	7	2	2	7	1	7	7	3	2	7	7	7	7	7	4	7	7	2	3	7	7	5	7	80	1	3
138	3.34187154014408	4.88437596131199	6.20413808140656	3.5500134271277	3.81986658707914	4.1172337784223	4.99642178856148	7	3.38344806071079	6.94455794558816	5.91840713348208	6.7135805865423	5.94746953562494	6.63033283700879	6.54387683892991	7	5.84671435582053	7	6.84138834719501	4.80369945625035	7	6.60432668182982	7	7	2	7	7	1	7	2	7	7	7	2	7	7	7	7	7	7	7	7	7	7	7	7	83.75	1	3
139	6.00321460526089	1.36038565815098	5.36284816160274	2.10220379163582	1.96560327120135	6.60114067612348	6.81591040607271	5.30486927353917	7	5.19970396664473	7	6.14887472935278	6.7419180627365	1.80150191921355	5.51386915024296	5.90830665652139	4.28950332354674	5.95785595589521	5.74922840626306	5.79724865443161	6.41772629260828	7	3.13950250802692	1	1	2	7	1	2	4	5	7	7	7	7	7	7	5	7	7	7	5	7	7	7	7	59.5	1	3
140	6.67552034284783	5.52088054233106	5.70428908674388	4.60661631387942	7	6.02462056425663	6.05344735481284	5.17222406066018	6.63379217045208	6.13057847826127	6.69752858922314	1.17598730952831	4.62906759884873	5.83482920658588	3.59965088623204	6.2476846558986	6.189993608741	6.64843110765492	4.09118140571222	5.23032200654429	6.82105459304234	6.98582455008944	6.88892706580379	1	7	2	7	1	7	7	2	2	2	5	1	7	7	7	7	7	3	2	7	7	6	7	87.25	1	3
141	5.07749020659283	6.65030329294228	4.47723392121731	1.77376976346037	4.62001949295025	6.22248192571504	5.53729414473449	6.75233715560662	6.60733436652184	3.00042583292342	6.06379745782759	5.21367538085024	5.13506702304658	7	5.84423780035542	5.89040930973861	6.43282483216709	6.82092751318073	6.62490572549806	4.7518752891011	5.10708839676724	4.39408127571018	5.19570956623327	3	6	3	7	1	7	7	7	7	7	2	4	7	7	3	7	7	7	6	7	7	7	7	74	1	3
142	5.57825541168789	5.17180662501998	6.93455103711309	1	4.71684155314433	6.49134092481078	6.96273588804236	4.20450749121337	5.80839764232877	3.86829739174496	4.4493094088943	6.65701058458041	5.69594784120804	6.57181592917468	4.55367919281422	4.48400805701724	6.5211517337355	4.8958121316363	2.03773304788497	6.20856417998971	7	6.20516559910918	4.67423707305628	3	7	1	7	1	7	7	3	7	7	7	7	3	7	7	5	7	3	3	7	7	7	2	79.75	1	3
143	5.07893274886821	1.93926749305185	7	1.72070919264415	2.10104246821998	5.27845609525231	7	6.60275511232158	4.28741496704523	5.76597099279819	5.76835381590984	4.65915901314467	5.00812121315312	6.95185540623474	5.02636734890526	4.11216371424737	6.2938137652148	6.18322085833863	5.98574899409264	7	2.65146763178822	6.46767409737457	5.43320130049465	1	3	1	7	1	7	7	3	7	7	2	7	7	7	7	7	7	3	5	7	7	7	7	74.5	1	3
144	6.25535734074997	4.04652060693191	5.32463948045379	2.43715531432984	5.96767931179173	5.18397106932934	6.13481782460632	7	6.09342931382811	5.50851262776938	6.83845087742826	5.54497506318572	5.35201818181833	5.10179065505821	3.04189318110972	6.74504067519193	4.11753877562188	5.25760176608915	6.32373429746485	7	6.28172586667056	6.93800083530895	4.4994781872364	1	7	2	7	1	7	7	5	3	2	5	7	7	7	3	7	7	7	3	7	7	7	7	73.25	1	3
145	6.1570656139304	5.37795242736712	4.65176538304543	2.29080642349945	4.60582644245044	5.34359268578385	5.67225701146915	2.8307866630846	7	6.1534600046647	6.91309350104129	1.22259792330726	6.21367001887181	7	5.72388293266231	5.74465186356711	5.97007509921766	5.92701467791022	5.01300574752681	4.28448102681459	7	7	6.16521305575163	7	2	3	7	1	6	7	4	6	7	5	7	7	7	7	2	7	7	7	7	7	7	7	76	1	3
146	5.33752221761028	1	5.36386348296846	5.92662858690856	2.25146745379436	7	5.49668000455667	4.00046834060849	6.56175747719516	3.22236383806737	5.58618113569359	2.15736526006942	6.84489481035073	7	6.77560860200853	6.42010883632642	6.31586727472569	2.77045836390385	6.3155367362077	4.63578615433163	7	6.60854480952783	3.06218280933209	3	5	7	7	1	7	3	3	7	7	7	3	7	7	6	7	7	7	7	7	7	7	1	83.75	1	3
147	7	1.07456345688483	6.8637452949375	1.69512185839025	4.20174355130646	4.30827975867622	2.93451126368786	4.13605331354188	3.38123609473611	6.06253729665789	7	7	4.2246838587318	3.5620783055021	6.6243583797199	5.92794015247289	7	3.29405942985878	6.9362959671706	5.5982734016085	7	6.85189779964843	7	7	7	7	7	1	7	7	7	7	7	7	7	3	7	7	7	7	7	5	7	7	7	7	81.5	1	3
148	4.96764433225619	6.38823417642902	4.02086575699208	2.59745959812156	6.6229497453275	4.05948469474999	4.93360071493365	2.45400094365015	6.5331815074349	5.70404115147648	5.34567326505095	6.73641980525485	5.74806735778488	5.92099734256929	3.22256131464698	6.43556712572029	5.96342641692116	5.13415150787532	2.11168722869501	7	6.91721585873857	7	4.82184294203582	7	5	2	7	1	7	3	2	7	7	7	7	7	7	7	7	7	7	7	7	7	7	1	81.25	1	3
149	3.81442312410148	1	5.78963066003927	5.19935250939328	1.71373157527009	7	4.3205658915191	5.49822998267279	6.69966237504491	5.54124599219434	5.94635318633083	3.85295771497014	5.11245794877938	5.28755068428309	6.30631269514873	5.90250272932948	6.63347661180436	5.87570658211821	6.00469354331359	6.61345110321926	6.33170416840692	4.45958347328647	7	3	7	3	7	1	5	7	7	7	7	3	3	7	7	2	7	7	7	3	7	7	7	7	75	1	3
150	5.23868914035958	4.49584289644596	4.79570765375882	2.33052945931378	5.08078178166182	4.97114430152285	6.65234097629586	5.64295622969908	7	4.62411230325335	6.65152034620543	1.43869676637882	6.01491140395747	6.93282268029589	5.68634378080046	5.73179890358064	6.85002403478043	6.70632188862773	5.98773025230108	5.30675462379736	7	6.08158520931243	1.61461564114068	7	2	2	7	1	7	7	7	4	7	3	7	3	2	7	2	7	7	7	7	7	7	7	63.75	1	3
151	1.47230170227583	3.61457960990152	6.97517607855975	1.33461239482414	3.42854642006406	5.1180588615575	5.56603768417521	6.59910907623755	6.98338476567977	6.36580166902791	7	4.35700222916347	6.49680646808373	1	6.27013839392496	6.51807569532671	7	4.07554851049372	7	7	4.09665443391237	6.20418560323409	2.99944480840314	1	7	3	7	1	2	6	7	7	7	2	3	7	7	2	4	7	2	7	7	7	7	7	84.5	1	3
152	5.87957657298116	1.97851049518544	7	1.36455653742978	4.33461904776438	5.22183834698058	6.13415916135285	3.43739881355091	7	7	4.35857707332606	5.54026986798465	3.9728572131661	3.8705832199171	6.46747318756762	5.38639234872283	6.75202754164618	6.44748304278168	4.61245250216918	6.42690403903861	4.63531484600637	6.39317812352325	7	1	3	1	7	1	7	5	3	7	7	1	7	7	7	7	2	7	7	7	7	7	7	7	70.25	1	3
153	4.19125995492737	7	1.73403905186464	5.04076714211693	3.48295349335271	7	4.67294496631722	7	6.11012831178684	6.74932278111864	7	6.28624882200951	6.83914293147639	1	5.49794348294451	4.56116886476267	6.06903878878175	5.38032122156489	5.26165072148917	5.20432883903386	6.47641158439389	7	2.02392333524859	4	3	7	7	1	7	1	2	2	7	7	7	7	7	1	2	7	7	7	4	7	7	2	88	1	3
154	5.99029036253123	6.15124875724747	7	3.63506692608237	5.17557664675451	5.29164276202704	6.32938536801446	5.17021335486315	7	4.84069941429006	4.99485963235026	5.91172906246737	4.1444268663424	7	5.84928724418455	4.86497871142368	5.73885627189255	5.89338146899866	1.82529056752132	6.70934407430047	5.41451592060958	6.29030595359618	4.42055451337377	5	7	1	7	1	7	7	3	7	7	3	7	4	7	7	5	7	7	4	7	7	7	7	70.75	1	3
155	4.82144791052023	2.79680828610291	5.08651568457772	4.69913513106339	4.08202477024859	4.72167554297249	6.14301119333178	6.73369228500185	5.14412015511105	6.20475318552519	7	6.34682021521854	5.56236615157743	5.36239905728945	4.97426130553839	6.45322660109925	6.31735589014153	3.89316347131839	7	7	6.21202453079606	6.24047042828407	5.9821831951131	7	7	2	7	1	7	5	7	7	7	3	7	7	7	7	7	7	7	7	7	7	7	7	82.5	1	3
156	6.60977091406757	1.40568792214996	7	6.00207786876118	3.83230962215935	6.66091013744922	5.45875682681056	1.2200498909977	6.19745494108807	6.52813655352028	5.36541924723186	4.38667171502532	6.66645481562265	3.60937746829508	7	6.3957891016565	6.66431971378774	6.72332727762151	3.49900356244693	5.21384101031933	3.78193498717903	6.41194857971954	2.20997470335427	7	7	5	7	1	7	7	7	7	7	7	7	7	7	7	7	7	7	7	7	7	7	7	63.25	1	3
157	5.12643185801694	1	5.90892486020427	1.08190948299361	3.52672322351842	7	5.43895675101823	6.56180512419559	5.82848433900912	5.68973921840734	6.56086433102445	3.66563977413487	4.51735753652983	4.98454149501655	6.47354313758132	5.24378455346816	4.87256591880983	4.32737324817718	5.8895427387289	6.87991282877922	6.40843951390141	4.87577682478897	7	1	2	3	7	1	7	7	7	7	7	2	2	7	7	1	7	7	7	7	7	7	7	2	80	1	3
158	6.26411895711104	4.5604766355997	6.5000137658351	2.33882762541791	4.57553358148381	4.94084742612978	5.38848887046695	6.19018954191986	5.79001982642513	6.57644930446305	6.13220580410051	7	5.74307485991547	5.64420277396371	7	6.8552966051457	5.16954783725135	4.60331532917502	7	4.4893391637699	5.83064253390394	6.09447341772111	2.56742867997846	2	6	1	7	1	7	2	7	7	7	7	7	7	7	7	7	7	7	7	7	7	7	7	62.75	1	3
159	5.66523837350138	3.21958724878884	4.73517870479065	5.27393331268867	3.03959319743286	4.9320363311836	6.00238380054198	4.57827535500828	6.16014694351819	5.7253352803985	6.70443410703057	5.80472583963411	7	5.71590507589826	7	7	1.84887766884745	4.19851899562542	5.71881587727367	6.52207747460794	5.7167091712055	6.94366637368404	6.68076967901759	7	7	2	7	1	7	7	3	7	7	7	7	7	7	2	6	7	7	4	7	7	5	7	67.5	1	3
160	1.47616943657463	3.13311706639435	6.49069925422587	1.16796655795467	2.88401114767773	5.313151908301	7	6.64286137986784	5.99529140265418	6.22672075289114	6.21150431378116	5.53487516488534	4.09214805555785	7	5.24389052598529	5.7539386857181	5.69175595735136	4.08651502766713	6.77708296255123	5.80858364517927	3.82399614547766	6.9947507504822	3.62230179847175	1	7	4	7	1	2	7	6	7	7	7	4	7	2	1	7	7	2	7	7	7	7	3	86.25	1	3
161	6.28529541466997	4.21489289690992	5.41766357163278	7	4.75688593996194	6.6125719434955	6.57781579682852	4.32567886138711	6.66085568519698	5.56910602850796	2.16408635897873	4.20901805774501	5.36200289803884	5.87955919637697	4.97078145848156	5.27617472694662	6.68568582323276	6.53866325955563	6.25411587544953	4.15983614682945	6.24383921204663	7	4.14933265835101	2	4	7	7	1	7	7	7	7	7	7	4	7	7	7	7	7	7	7	7	7	7	7	85	1	3
162	6.9840220059661	5.52129975840601	2.23257606793097	3.3269819660985	5.46028742815023	4.27124410826925	4.12903596217038	1.84009197721787	5.48426128794773	6.560544996885	6.30353416192777	7	5.02557562481317	7	4.03704226027737	7	4.48841575070721	4.33253740127156	3.04879367616173	6.52054176082254	6.2445111362063	7	5.06779479055997	1	7	7	7	1	3	7	2	7	7	7	7	7	7	7	7	7	3	7	7	7	3	3	80.75	1	3
163	7	4.45940318820166	6.46009543364786	6.08841931172429	4.29988305975674	5.99716798878841	5.79931247462358	4.73329014229533	4.87789379467142	5.45299776438878	5.88239720789087	3.33149919142629	4.57978021665126	7	6.23000655002156	5.02908746623923	6.30972993441339	2.52101679732686	2.08677592163378	5.39126285275808	6.72015998133152	6.77770978476963	4.04336755181901	2	6	7	7	1	7	4	7	7	7	5	7	7	7	7	7	7	7	7	7	7	7	1	77.5	1	3
164	3.96125263859453	7	4.07744124085403	1.68342565802677	4.86754433462761	6.23244149526175	5.64004056997031	6.54592007166172	6.13005553512681	7	5.944660028886	5.17749751554449	5.89551602189238	4.07722184843889	6.22226096666941	4.21380305948102	5.84595582864533	7	1	2.23583108379919	5.60408035268138	6.37907475779541	5.99226783109289	2	7	3	7	1	7	7	3	7	7	2	3	7	7	3	7	7	7	7	7	7	7	7	62.25	1	3
165	2.64431276057317	6.14659715728825	5.3173029667815	5.34535349402398	5.25925307426304	5.98938246909101	4.52144895814716	4.55806108402402	1	6.06751566135773	7	6.66466164062374	5.39209101721471	6.1549373829491	3.56560245025527	6.02447175893708	5.56575738506176	7	7	5.01846620700238	5.95400121398165	6.11801758567612	4.47946104738006	6	2	1	7	1	7	7	7	7	7	7	7	7	7	7	2	7	7	7	7	7	7	2	67	1	3
166	5.64452870399493	1.53546847374246	7	2.80972731005267	3.43102407124437	6.78478945295766	6.18092581404021	3.58606802961296	3.1939916848276	6.74942914931269	5.85474653458684	6.98692529154114	5.96446728767048	3.80114478816888	4.38059693310443	7	5.88049592513684	3.72590286897703	6.90808294139716	7	4.42335314863346	6.64637637350171	2.96837905726489	1	7	1	7	1	7	6	1	7	7	7	7	7	7	7	7	7	7	7	7	7	7	2	88.75	1	3
167	6.4551689241216	6.93289120275096	4.21284601592241	3.0516436093962	3.98396511528137	6.05692669088046	3.88662546542571	3.44309251598657	6.72517395434863	7	4.36168407832506	5.13248541042292	4.72874671043049	3.29467071360794	6.0773372017112	7	4.75659895324378	2.7548638956508	3.23564037194016	5.70946088265457	7	6.18948272631182	6.95417078266257	7	2	4	7	1	7	7	7	3	7	7	7	7	7	7	7	7	3	4	7	7	6	7	62.5	1	3
168	6.9217696778361	7	5.36350258265216	3.0991811288423	1.60691035478916	4.58941440284733	6.58785959687449	2.98348415948072	6.75485770572871	4.14539654160401	5.23971769483701	7	6.26623958690678	3.91974475077369	6.66672119670219	5.24794391778448	7	4.56694002979972	7	7	5.30616368376634	4.1378100603258	3.00483912962592	7	2	2	7	1	2	7	7	7	7	2	3	7	1	7	7	7	7	7	7	7	7	4	64.25	1	3
169	5.96576078017538	1.39397075497855	6.14843441002528	3.0765709861485	5.36560029977472	5.70907510937077	5.40194607125992	6.72700135880699	6.16785743486915	6.87300156124114	3.9315057944966	4.95483124658448	5.7475535265982	5.44345823835001	7	6.94293496232355	6.01760030506033	4.65183992310502	6.41657793830958	5.27752573556295	5.12522634728516	5.57477505858623	3.74793610174725	1	7	1	7	1	4	4	7	7	7	7	5	7	7	7	7	7	7	7	7	7	4	1	66	1	3
170	6.53318433121902	1.2681814675287	6.20295344358819	2.1470824304623	4.14029378330084	5.83709775086039	6.63237407835351	1.78018212848903	4.38704707808999	7	7	5.2175095926834	6.00929665687723	4.84642032018353	4.60480207381851	6.01254627660023	6.56885386663776	4.8552661935362	5.97777632667603	6.45623513689352	5.46600617466921	5.10611659775414	1	1	1	2	7	1	7	2	7	7	7	5	7	7	7	7	7	7	7	4	7	7	4	7	53.75	1	3
171	5.59650964066153	3.80913843814284	2.92417453842262	1.28839495703728	7	6.05796283489553	5.71879164912322	2.6622264745581	6.79088023529064	7	5.72168851711644	5.50937100775538	5.83939856630206	6.97991591486865	6.18931194973258	6.97776552735264	4.04980901126692	2.12920152928776	5.96999575576989	4.5959371881907	3.60570798073557	6.22619508340382	5.02863361949904	7	7	7	7	1	3	5	2	1	7	3	7	7	7	7	7	7	7	7	7	7	7	2	64.5	1	3
172	2.0887428271217	3.26028742113924	2.38681974205209	1.97247809630984	7	5.89862983176021	2.14033947226645	6.62555374988014	4.21866008616289	6.67048212356499	7	6.24313976091364	3.87572396613318	6.71007069709341	7	6.66032701109016	3.74891899855903	3.47138312141089	3.47239842972704	6.46686313669228	5.07235731093944	7	6.24848773193177	7	7	7	7	1	7	7	2	2	7	7	7	7	7	3	7	7	7	2	7	7	4	6	61.25	1	3
173	3.21012053225339	1.030856063823	5.17539241296946	5.06820927636896	4.05264752964226	2.91999625439029	6.53231860478226	7	4.99049250850419	6.73466050263767	6.1447132829121	6.1805874102545	6.60253915045282	7	3.83970016641748	5.56848386299533	5.31016402897565	6.00791451952152	5.68060177788054	3.20396127454096	4.96291528113749	5.08577592911134	7	3	2	7	7	1	7	7	7	7	7	2	7	7	7	7	7	7	7	7	7	7	7	7	56	1	3
174	6.99434956581815	1.19770861616298	7	1	4.5100652817296	5.04926613865828	7	3.0450459580362	3.61197029538077	4.03156468327888	6.35537297817056	4.91865110859988	5.5615738918043	5.4366453227649	6.17032182386604	6.46464334808001	2.36968777787738	4.98908435588355	7	5.14094492665996	6.29634194746622	6.97314282315779	6.79240347063427	7	7	7	7	1	2	7	7	7	7	7	7	3	7	7	3	7	7	6	7	7	7	7	64.75	1	3
175	5.59251800167938	1.3205564318801	7	1	3.00301680313886	4.77784077884222	4.09958746421373	6.83837130304986	6.2107100691596	5.47411758478507	6.6843678187681	6.1877709315691	7	4.11803013405306	6.56709447730909	4.84331839028387	5.34929168800473	6.12777371435192	1.84465688544931	5.73537086697681	3.4375296002401	5.87640652061584	5.9284151168461	1	2	7	7	1	7	7	7	7	7	2	2	7	7	7	7	7	7	3	7	7	7	7	66.5	1	3
176	1	1	3.45081611782573	1.46635049678766	3.35064561409048	5.43382262805895	6.3407535253495	4.80357705551695	4.94393261434963	6.73886107589833	6.13638482724074	3.37872464451096	5.56361165804548	6.52656664686969	6.58890537822812	6.6395128387764	6.14494051840851	7	6.67117327194436	3.11418199988104	6.0548475849583	5.47690077217179	4.69826223667336	1	2	1	7	1	2	6	7	4	7	7	7	7	7	7	4	7	7	2	7	7	7	7	62.25	1	3
177	5.40412275803945	3.39887561000082	5.3136586180253	2.74412866430287	3.18169328327061	4.66078998225073	5.28180702469854	4.05498592811874	4.45399981575986	5.5368668907955	3.26705968488449	5.73456967517694	5.26404756143529	5.28431480533814	5.36099615383782	5.50564017110399	7	6.05696679713306	7	6.99189776035028	7	6.64419284070957	1.45982472865283	1	1	2	7	1	6	7	7	7	7	1	7	7	7	2	6	7	4	7	7	7	7	7	77	1	3
178	4.23409823915927	1.50169622577714	5.33646859432569	4.92095426842026	2.22952364825974	7	6.39095725335403	6.49557860063528	2.94416028663304	7	5.81501266616879	4.51653193167075	6.6619538838922	4.45981160196187	7	5.04259516698091	5.39074801418684	6.02846889508462	4.96831440117981	3.2572225951707	4.91268852251198	5.29342809247436	6.41947025932074	2	3	7	7	1	7	7	7	7	7	2	2	7	7	7	7	7	7	6	7	7	4	7	78.75	1	3
179	6.97383454895037	1.24173712884662	4.68804485020196	1	5.41835437242312	6.86055062824134	6.98702546358405	6.92775493149906	3.72159923160151	6.0728519083664	4.96845705495468	5.17219814188406	4.96059759926447	1.97828483989836	6.03954681553865	6.45897702799783	4.34450396391835	6.42491956663034	5.54046179512535	3.98770035062485	1.76423574168676	7	2.11624844890041	7	7	7	7	1	7	5	7	7	7	7	5	7	7	5	7	7	7	7	7	7	7	7	68.5	1	3
180	1.98671910483715	6.45354385267194	1.65985327148805	5.4799506177704	6.62202389418517	5.3833464198291	6.02909849264478	4.14448900344912	2.52320153494406	5.00198848428128	4.99997245341949	6.53903684288237	5.6577652350118	5.90876292934195	5.97406644518118	5.83817717660575	6.82164902261344	4.94292401894936	4.87940921505832	2.23120315367556	6.53241262404672	6.94550299151605	3.30672316390006	7	7	1	7	1	7	7	2	7	7	3	7	7	7	7	7	7	7	7	7	7	7	4	72.25	1	3
181	3.85197504592881	1.47348895605953	5.5704631680184	7	2.04693412532152	6.31272935756096	4.33047769314372	3.41216042447872	3.61403594728714	6.33807898788419	5.52280096912522	4.30428169758039	3.88958238272034	4.99488898085039	3.61113579637578	6.63044646188852	5.61971124443245	5.58220259875226	6.35151519418764	6.82606769010022	3.13146167547619	6.071834634155	3.46893445016204	6	5	7	7	1	5	7	5	3	7	3	7	7	3	1	7	7	2	3	7	7	7	7	66	1	3
182	4.21719764931851	1.64581116792982	7	4.9262347517604	2.32914150896688	4.99241234126033	4.33158608539717	5.16055864444723	3.65086525003118	5.74033178619438	6.97270503515432	6.70035760366553	5.61954106150876	6.05909724396145	6.91907513159157	5.24477292102224	6.15013613233224	3.78563733542128	3.12490693653692	6.46185003516009	6.14345415282985	6.28243667803356	5.78584600356213	4	7	2	7	1	7	7	7	7	7	2	7	7	7	2	3	7	7	2	7	7	7	7	66.75	1	3
183	6.04022009557874	2.72834693979935	6.25907281559624	1.96244500414633	4.53663672781214	5.32420187731001	6.38270123539434	6.13323152317581	5.23020343634015	5.02051396587668	4.75840956543516	4.69035874588958	5.48213997889791	2.49270597699663	5.80948789306832	7	3.92991009538943	6.76989520499937	5.22944163668052	5.28745691075656	5.77933472327816	5.36780254245451	3.30525228506495	1	5	1	7	1	2	4	7	7	7	7	7	7	7	7	7	7	7	7	7	7	7	2	58.5	1	3
184	6.34127598173915	1	6.33405977883217	1.5486323808144	3.91830018057804	6.89903354586771	7	3.35283953621518	7	5.74504499916093	6.2284051833057	5.14975997819328	4.58411945404218	6.8640345377557	6.52359808369921	4.40922867606812	3.2488687561874	3.67528261736695	7	4.50027067930505	5.0375486804587	5.66419606051228	1.2727993132654	1	3	1	7	1	3	7	1	7	7	3	7	7	7	7	7	7	7	7	7	7	4	3	49.25	1	3
[truncated: 5 more columns]
