# Supplementary material for: How Are Mate Preferences Linked with Actual Mate Selection? Tests of Mate Preference Integration Algorithms Using Computer Simulations and Actual Mating Couples
Source: PLoS One. 2016 Jun 8;11(6):e0156078. doi: 10.1371/journal.pone.0156078 (PMC4898694; doi:10.1371/journal.pone.0156078)
Supplement: S1 Data — Newlywed couple and agent-based model data analyzed in Study 2. (ZIP) [file pone.0156078.s001.zip › S9/Polynomial Model Data/Polynomial Couple Population 01152016 1246.csv]

	trait1	trait2	trait3	trait4	trait5	trait6	trait7	trait8	trait9	trait10	trait11	trait12	trait13	trait14	trait15	trait16	trait17	trait18	trait19	trait20	trait21	trait22	trait23	preference1	preference2	preference3	preference4	preference5	preference6	preference7	preference8	preference9	preference10	preference11	preference12	preference13	preference14	preference15	preference16	preference17	preference18	preference19	preference20	preference21	preference22	preference23	fitpoints	sex	algorithm
1	4.3605075169019	6.00757511702655	3.19005788946586	7	3.91734373266028	4.7034731704029	6.64767908973625	5.15867426665944	6.85146718336166	5.45018374188809	7	6.06854328760754	5.73771466270923	6.72917683550926	6.57122704774985	7	4.76222820033362	6.71445407548243	6.09229177326347	6.4561005139684	5.88414655422657	6.44994910318561	7	7	2	7	7	7	5	4	7	7	7	4	7	7	7	7	7	4	7	2	1	1	7	7	94	0	3
2	4.48340082696531	6.90900108624109	3.66548953410505	6.67766937737103	5.88487169711337	5.37399131853411	7	6.18729368834106	7	4.72498140518338	6.655873236904	5.4803973166765	6.87054110453491	7	7	6.94571105595244	5.5799958313176	5.28367150465752	4.45480110365281	7	4.67254411740515	6.5469044023808	5.15328263760952	7	7	7	7	7	1	4	2	4	7	7	7	7	7	7	7	1	7	1	7	7	7	7	86.75	0	3
3	6.28355749532772	5.18982501372129	2.05018099131646	2.30524637223361	2.60989088616119	7	2.19128685445279	6.33323075759752	7	6.30138401394012	7	6.04343866181055	5.82727101348603	6.31964995821169	5.42414728246043	6.45106023826101	6.79025116251309	5.85198952423857	6.50845901141292	6.75596249669256	5.5500704835994	6.79295012161885	5.9787223192342	7	7	7	7	7	1	4	7	3	3	7	7	7	7	7	7	6	7	1	1	7	3	6	95.5	0	3
4	6.88659820237236	3.04881590746184	7	2.98018515013448	3.97337748137148	4.44365838421321	6.65154519597519	4.14476621618272	6.94521920746343	6.143463617883	5.60761668659168	6.52213240644434	7	6.76015222277501	5.07619308929282	6.34854764884092	4.82060847836015	6.09028205054957	6.26657377758356	6.93645755782516	6.37929912136851	6.08033087383828	7	7	7	7	7	7	1	6	7	7	7	7	7	7	7	7	7	1	7	2	3	1	7	6	93.25	0	3
5	7	5.93563593174569	2.10524314997557	1.41041220436943	3.58753477867122	7	2.26715836239525	6.777915156894	3.32032494507398	6.63428314487336	6.95436585317877	7	5.3621907720858	7	6.93362739273041	6.43434388468097	4.6977376760546	6.10945341741386	5.4676510830346	7	5.89901326647426	4.4734691449117	7	7	7	7	7	7	1	3	1	5	7	4	7	7	7	7	7	7	7	1	7	2	7	3	91	0	3
6	4.53314072595515	7	4.88720518007915	4.88661175569125	3.86926877523271	7	6.80957087247147	4.15775168218743	5.31197649409485	7	7	6.33741200091493	6.90237345805492	4.10907943461351	7	6.56767060984576	6.21245683229103	6.08342719800564	6.32581628184397	3.09910517663548	4.41597724622453	7	6.36558619120887	7	1	7	7	7	7	7	7	7	7	6	7	7	7	7	7	3	7	7	7	2	2	5	80.75	0	3
7	5.04090921374212	5.33468896616366	6.19300829728518	4.24196916877181	1.92088807408463	6.25170756262979	5.26428104478798	4.35614213869899	6.29499785222224	6.77039915235961	6.87467408496611	5.54643462880616	7	7	7	7	7	4.60023731552652	7	5.97751639961995	5.97010086117091	6.15492984327572	5.93719074720458	7	7	7	7	7	1	5	7	3	7	5	7	7	7	7	7	1	7	2	7	6	7	7	89.5	0	3
8	5.80405054795942	7	2.14978421219339	6.90248377175924	6.02094574341808	6.88926969859927	5.32349927626667	6.48309308022926	5.95138792568362	6.32818042584819	5.671040954387	5.28115537663481	6.94063305392454	7	6.1551184235393	7	5.17276226756223	6.66801171874517	7	1.76907142488282	6.01506682077666	6.78584184675544	4.58056425935898	7	6	7	7	7	1	6	7	7	7	7	7	7	7	7	7	1	1	1	7	7	7	2	80.25	0	3
9	6.77324789419587	6.17688751077168	6.90396805347909	7	1	4.4436452454132	4.51853505351424	5.25072595369311	6.14940591679497	6.17009620860751	6.13408488888733	6.54674209540524	4.90197121009856	6.69780271478301	4.90910665185458	6.10942710725633	6.10812536323058	5.82016828709102	6.01133783321731	7	7	3.37890274479421	5.14181362581958	7	5	7	7	7	1	7	7	7	7	7	7	7	7	7	7	1	7	7	2	7	7	6	88	0	3
10	2.89601354371098	7	7	6.95734460067411	1.30046223617404	4.01342355257963	5.6342866567934	5.81200426737858	5.68660666966903	6.99067035961665	6.19956977234454	5.41892198598387	2.91516140161968	6.10504272219937	5.87770888112568	6.88082347089904	7	6.56971974407057	7	2.71816090577054	5.63392898088422	7	7	7	7	7	7	7	6	2	7	7	7	7	7	7	7	7	7	2	7	1	1	2	7	6	74.75	0	3
11	3.22890345534386	7	7	7	2.04325544130873	5.17856270460658	6.48362133735713	5.74074530441573	7	7	6.85949340932563	1.87383548815271	6.28822233879591	4.4009054523497	5.61998356126888	6.90515090250706	7	4.15489823075092	6.95727842946732	6.61328527905932	3.95547092011114	6.21703260640033	6.75199311039671	7	7	7	7	7	7	7	7	7	3	3	7	7	2	7	7	4	7	1	7	3	3	7	79.5	0	3
12	5.42342717750494	6.94509847207644	7	4.60342798460481	1.58176264845007	4.78328833056838	7	6.45937155293224	5.27218884842036	5.85229786965428	6.47498083714171	5.03796039774046	6.89409457030242	5.37711897519121	5.83863904379051	6.71664444610844	5.19011063014436	5.73533872094745	6.44024291843982	6.41373971115373	7	3.84607771492897	7	7	7	7	7	7	7	7	7	4	7	3	7	7	7	7	2	7	7	1	7	3	7	7	87.25	0	3
13	4.16015319106351	5.36148111523202	6.51685448228529	3.95801635240815	1.97722040457217	5.79921423470979	4.49960484948437	3.23585891084219	6.75543891244692	7	6.82677420719793	4.3419912954875	5.87110748551576	6.89373007552984	4.91050411414924	5.01690545828214	6.4125211090338	4.86159713847972	7	5.75606778389801	5.87660269051971	6.0489452141968	7	7	7	7	7	7	1	5	7	3	7	4	7	7	7	3	2	4	7	1	7	7	7	4	84	0	3
14	2.98199899874378	4.09828385353561	5.77901997901377	5.84439168152529	4.89781972589402	6.46935886413994	7	6.64203691620313	6.27202186403703	6.00756929938097	6.41468247193359	6.88261328250467	3.97233283094447	7	6.08452226611531	7	7	6.12791352357464	5.90068809739315	4.24595256364052	6.03566525873543	6.09450907969849	5.83098255905362	6	7	7	6	7	3	4	7	7	7	4	7	7	4	2	7	4	3	1	7	7	7	7	98.75	0	3
15	4.21010099660718	2.7065159897716	7	6.57117077273957	3.19053024772973	5.75690642816856	5.25623838261788	6.14608985798086	5.79195563405461	5.6477791122638	5.41440988920326	6.410368978892	6.29617404065058	6.62862637310994	5.79734196679089	7	5.15365416897004	6.14749256001839	5.70774907081567	6.93704813214221	6.71621267830125	4.5598643880283	7	3	7	7	7	7	7	5	7	7	7	7	7	2	7	1	3	7	4	1	7	1	7	7	83.5	0	3
16	5.89064490279951	5.266190015755	1.81009996538451	2.14026474894685	1.99738636355865	6.72848667100948	1.9416903215243	3.78524848286657	5.25504007470461	6.96902027314144	6.83413694528411	5.39340989071938	5.6229516613284	6.90620706885623	6.3927416949796	7	6.50614511755415	7	6.5002791618651	7	3.99391037504921	5.93241847679974	6.23709162602176	7	7	7	5	7	2	7	7	7	7	3	7	7	7	1	7	4	7	1	7	3	3	7	89.25	0	3
17	2.7009877978579	5.39417470350044	5.42752886333119	6.0793662731932	6.46022716531804	7	6.85168435747647	5.63023945624012	7	7	6.35163434242551	6.79304265645318	6.9326985221392	7	1	6.23923630516446	3.59765976158707	7	6.41418980925239	5.03716607497982	6.62638070983843	5.7192961239713	6.59252644716642	7	7	7	7	7	7	3	7	7	7	7	7	7	7	7	7	7	7	1	3	7	7	7	109	0	3
18	5.77632815725216	4.62788755948931	7	4.47024423176613	2.87029416872323	5.47353514634076	6.77758137849958	5.93733148954377	5.67716462537507	6.73332751779468	6.9548536437482	7	7	1.39875710869022	5.15552823713245	5.76866431554717	1.92653025507456	5.90840700313774	4.41091681782165	5.22725555942864	7	3.95364688378296	7	7	7	7	6	7	7	3	7	7	1	7	7	7	7	7	4	2	7	2	7	7	2	7	89.75	0	3
19	5.47360052917554	4.82970037515864	6.30531897879149	2.31269140859581	5.73148818731983	5.73483756851932	6.0362015016404	5.81999506011278	5.81389198316444	6.01982021389957	7	5.62796761352981	6.63410161310837	7	5.76419465112486	6.41460235741268	6.70559193796574	6.6731875859012	3.43046830075656	5.78755349235512	5.56736664867163	6.15773739214717	6.32322992206238	7	7	7	2	7	7	3	2	7	7	3	4	7	7	7	7	5	7	2	7	7	3	7	108.5	0	3
20	2.54525412346429	6.59038006811391	6.42925756928519	6.98863751720548	1	4.58293640063927	5.43202483811303	5.53200696759022	6.06917295649422	4.84978383398997	6.15323920326275	6.02124234822278	5.25527072327095	6.87447520948527	6.09457482382367	6.29958418987093	6.30657525005238	5.79479306959172	7	5.29410379125466	7	5.99608472753399	7	7	7	7	7	7	7	2	7	7	7	6	7	7	7	7	7	1	7	1	1	3	7	7	93.25	0	3
21	3.20672482403779	7	6.21704691899917	4.11313039116577	6.39161584392674	3.65862807317484	7	4.61610479824062	7	1.14102733303192	3.72936115016279	2.41507027651946	6.37283899471045	6.48813673313105	5.71966052458689	5.86355649001808	6.27419464213074	7	6.85373487543744	5.95582017654387	6.21031181579606	6.73498812403975	6.43601349915021	7	7	7	7	7	7	5	7	7	7	7	7	7	7	7	7	7	7	2	2	7	6	7	80	0	3
22	2.98967296042541	7	5.71673236674875	4.30471331542635	4.6056004848625	3.67333770150202	7	7	6.43438449240588	1	5.58333979743534	3.00547718939119	6.47176891380621	6.33960826430114	5.53820591496433	6.77253363595447	6.78598061257922	5.9582777316233	7	4.95560806707962	3.88644952138181	7	6.63155072670619	7	7	7	7	7	3	4	7	7	7	7	7	3	7	7	7	7	7	2	7	5	4	3	67.75	0	3
23	7	4.00793925019666	1.93181400854811	1.09496857749856	4.09814373163327	6.36869047990692	2.00980235770667	6.32730622541038	4.98362074421905	7	6.03111239350809	6.37429595030969	6.10803255254169	7	7	5.8794212481438	4.4054053934871	6.16402269186451	5.61846180061947	6.52517762375057	5.14702137128793	3.4268719968462	7	7	7	7	6	7	1	3	7	5	7	4	7	7	7	7	7	7	7	1	1	7	7	3	95.5	0	3
24	6.8432865027506	5.58411902606476	2.89275152831358	1	2.36440280828423	6.94427336393343	6.52625620732398	6.36045703282523	4.18060964634672	6.52347633194925	6.14241700029179	4.44476837963742	6.50435927855249	6.5858059269409	5.00903654152693	5.84503427095864	5.91035565049019	5.70387360295475	6.38979955111819	6.95919357182291	5.435896911183	4.81770165897337	6.21728172552137	7	7	7	7	7	2	7	2	3	3	4	7	7	7	7	7	7	7	1	2	7	7	6	100.25	0	3
25	2.89800079703182	5.60849781709508	5.49610817102895	5.25471415556294	6.74703490197113	6.80850817776536	6.80270239800184	4.77110801353706	6.60603479160761	6.5166996407127	6.54819470135475	2.84210079045138	5.60132274404883	7	5.50663965374422	5.00280522936889	3.39647815285741	7	3.49743394057735	6.74413041898983	5.90821895884698	6.06749702921249	5.7242479252198	7	1	7	7	7	2	7	7	7	7	7	7	7	7	4	2	7	7	1	4	7	7	7	81	0	3
26	5.959237212979	3.44836079570683	7	4.92966332576648	2.5345753833337	6.88610748116646	6.35733425259771	6.83210029239625	5.6611170254442	7	5.29914163581249	2.54374885021914	6.14614487872374	6.97413673522023	1.02977632035641	7	6.64628570367484	6.42929181269017	7	5.31915500907075	4.68500638499109	6.31973327967931	4.55025513215813	7	7	7	6	7	2	6	7	7	7	4	7	7	7	1	7	4	2	4	7	1	1	3	67.75	0	3
27	7	1	6.93514246500117	4.95329505593812	3.9723888729779	5.93187429358626	6.54343592158559	7	6.01060602241469	3.18441628865124	6.81150307529122	5.76684640604912	4.26602014220024	7	6.0156321489619	6.61883587474477	5.79449321199906	5.92390831479986	6.14498411986399	6.7557848300778	6.23345385018143	3.42928273458218	6.96458225972538	2	7	7	7	7	1	7	7	7	2	6	7	1	7	7	7	7	7	1	1	3	7	6	85.5	0	3
28	5.05651642309848	5.71788741550634	5.22886183255677	7	2.92639268821237	5.04165725372914	7	5.90533007340924	5.70776435011647	6.17809540601989	2.98558541840376	3.54376221106358	6.53775559096183	6.37594648066028	5.76011690162893	6.24438389409417	4.98217136591614	6.58581996717077	4.96651501675355	4.82653445333892	6.26007863031127	6.88801345109234	7	4	1	7	7	7	7	7	7	7	7	7	7	7	7	2	7	7	7	2	3	7	4	7	80.25	0	3
29	6.45534689600957	7	6.42522351099436	6.13647139668754	1.46327129927958	5.65514715357882	7	5.49427443973174	5.92322688752499	6.9871840230025	1.76351830416493	1.88102672167581	7	4.30741515233734	6.36506576735808	7	5.71661217315818	5.44044534306821	6.83404857640887	3.69569016074724	4.61397890422704	6.02179377263872	6.44812724659466	7	1	7	3	7	2	7	7	7	3	7	7	3	7	7	7	7	7	7	7	7	3	7	84	0	3
30	4.26016183313585	5.00745042651352	5.85600854985671	6.40150776015548	1.64533200549519	6.95139984553065	4.32396358691292	6.11385352327459	5.77141576513553	6.12356011560785	6.14765724971376	5.62940136869543	5.74085076119883	6.61166976501873	1.28789881749497	5.12486170758726	6.85902728972074	3.71020252371706	4.79128832132126	5.41372235489056	6.335313502395	6.83438985231318	5.6908812280697	7	7	7	7	7	6	7	7	7	1	7	7	1	7	7	4	3	7	2	4	2	7	7	91.75	0	3
31	6.44573594184949	6.74933810340322	5.41603506769555	6.9593187342712	2.71704381879359	6.26549566917269	7	4.63935892076283	4.74295923008684	7	4.81735941745419	2.76984428332896	4.74190387898878	6.80838038718712	1.48432303517971	6.01007320519915	4.47874187245977	6.12378777390653	5.4087681339508	7	5.74126352503787	6.81800740928586	6.57534793102999	5	1	6	7	7	2	7	7	7	7	7	7	7	7	7	7	7	4	2	2	7	3	7	78.5	0	3
32	6.71517661899261	1.36690622894336	7	3.51574090962459	3.63116441009052	2.72150191730994	5.08614157428725	7	6.481708808085	6.2097710356443	6.3048201045839	6.45969695010957	5.51373568966552	7	5.98841053224428	3.0507148479399	3.00494864750806	5.82660118208225	6.76797386779722	5.28906761048447	6.01498805565516	6.88740861744279	4.49753736771245	2	7	7	7	7	1	4	7	4	7	3	7	2	7	7	7	5	7	4	1	3	7	7	78.25	0	3
33	7	5.2323146327479	6.73909162185225	2.36145615028806	3.64118174205726	4.59316176396482	6.82505758326814	6.57841871165531	5.55848652317408	3.41468005912092	6.61851008504244	3.61237764418831	7	7	2.75240252107157	5.38686046923412	5.87276950819385	6.47530285149201	6.18288397923109	6.10178142127684	5.01788722016453	4.51195075518074	6.76724823560555	7	7	7	2	7	3	7	7	7	3	7	7	4	7	1	4	2	7	2	7	1	1	7	93	0	3
34	5.91911224108083	6.83075344070138	5.52437682187812	6.43709178902737	1.79780969568967	5.80554559193726	6.95770920229694	7	5.57228283728382	6.19230451853322	2.59347787008675	6.67269768677806	5.91936830367942	6.66489783207947	4.27412819466851	6.42210328932892	5.53667772834721	5.58746631263834	7	2.57909792589752	4.89191472383	4.05845923763045	6.39969618287769	7	7	7	7	7	7	7	7	7	7	7	7	7	7	7	7	2	7	2	7	7	7	7	89.75	0	3
35	7	4.44473478741973	6.7465839779766	3.0309877406103	4.08051895597167	4.7613627143602	7	5.91169904406533	5.97692233282327	6.7046448757039	5.38518596224464	4.14125684802831	5.4817193782094	4.89228254680184	1.9798465276749	5.53612861015912	6.5809908426037	7	7	7	4.44107258566297	4.10483444344942	6.85352015330604	7	7	7	1	7	5	7	7	7	4	7	7	7	7	7	7	2	7	2	7	1	7	7	85.5	0	3
36	4.54655068065463	6.73050581348656	5.12480484927506	4.51138436057417	3.48663526375628	3.97464018366767	6.79090502333295	5.46611995035673	6.76558557056777	5.94016797704372	6.00559449208787	6.0456127743136	6.73806954375828	5.39594482834433	3.15665649624757	6.92875253770505	7	6.75183271774286	6.02816450061614	5.30423821054026	1.61410309277393	4.50572999536647	6.65133408086016	7	1	7	7	7	7	7	7	7	7	4	7	7	7	7	7	7	7	1	7	7	6	7	94.25	0	3
37	7	3.41016223815338	6.40568339893404	3.69359972515303	2.77413608315974	5.30344568121987	6.25395513268585	4.99009028934582	7	6.82639292717766	5.93297255971432	5.81394834339092	6.46705445827164	6.17728903395771	6.99776750854538	6.07896409713388	3.59245026433902	6.64802042595352	6.13216224476454	5.11579028653967	5.44230724574969	3.79835946614669	5.03129796091209	7	7	7	2	7	1	7	7	7	3	2	7	7	5	7	7	1	4	1	7	7	3	7	87	0	3
38	5.90421644063982	4.33508974205334	6.65179867119046	5.74064270092625	2.26305024042638	5.23230913002534	6.45858328168731	4.74633899925926	5.47713765498995	6.88766113432694	6.86160880802299	1.42452951521976	3.93912016682648	1.61807835939104	4.3625331891969	6.26526317264688	1	5.88261963374079	6.56287780270706	7	7	7	6.69006706213763	7	7	7	7	7	3	3	7	7	7	7	7	7	7	1	7	1	7	2	7	7	1	7	76.75	0	3
39	4.01305933665638	6.45460069067908	4.5226842721582	5.61369694107372	1.63190907236219	4.07092924591309	4.15352172703563	5.76953241712479	5.95613982137716	7	6.02069010544979	6.13131542683515	4.74453577991742	5.99815175529648	5.02898146725283	6.25099188776802	6.56038833126864	6.46345691181174	7	7	5.89352841926883	7	6.50603862273985	7	7	7	7	7	3	5	7	7	7	3	7	7	7	2	2	7	7	2	2	2	7	7	73.5	0	3
40	5.63705299906839	4.68976777426699	6.93074293708068	4.37369742595334	2.63050224701978	5.63735899684012	3.77516785771557	6.6300552290322	6.81991437834753	7	7	1	5.77462862285621	7	6.69167831877572	5.13145760191628	6.26799468795957	4.22990757181422	4.86846242182801	4.52379877674003	5.59954593957084	4.73150939327192	6.45588492642282	7	7	7	7	7	7	7	2	7	7	7	7	3	6	7	7	2	7	7	7	1	2	7	84.25	0	3
41	4.5720850623089	6.20935156984833	4.36211795174057	5.51114758211316	3.80923553651204	5.43239265271869	6.61698260958304	6.23893868461534	2.14356800032129	7	5.49182069972201	5.88050504223666	7	4.61223851888787	6.96154752718352	5.22632753463666	5.86235450563806	6.0923502549061	6.0419226628473	1.95718982819023	5.11239140539232	6.50822514563152	6.24350705626452	7	1	7	7	7	5	7	7	7	3	3	7	7	7	7	7	3	7	2	7	7	7	7	78	0	3
42	6.12534992212522	7	7	6.35399744694021	1.95544856536006	6.38793778608579	6.76653083815254	3.23601723588999	5.52157596227127	5.52505953331307	2.64050994450818	1.4434879446793	7	5.63480438511227	1	6.84215608875025	6.03629964963234	6.43954147970602	6.05195085560135	6.42870658454109	4.19791789170114	5.30909480497523	6.16545187070565	7	1	7	3	7	3	7	7	7	5	7	3	2	7	4	7	7	7	7	7	7	4	3	82.75	0	3
43	5.99437477588718	6.39359252930536	6.89666437391207	6.90587604018391	5.88987938021041	5.16545672440534	4.05218623484339	5.49870940199162	6.53016706875225	7	6.53217075931676	6.08574385414666	5.51185102867586	7	6.84094949595775	5.33426757199452	6.08436338289853	4.58445386002333	4.06318430612479	7	6.49716448845746	5.1442054504397	5.3485604799131	7	7	7	7	7	7	3	7	7	3	7	7	3	7	4	7	4	7	2	3	1	1	7	64.5	0	3
44	6.71033283252806	6.68148627878354	7	6.78153244338599	4.60622681249012	5.47662390016521	3.7442295073249	6.43369862527433	6.18554373362965	4.38921415594829	7	6.28197352208329	5.05057195458175	6.95542420736268	5.54517626436556	5.63353193523742	6.79734484431539	4.63954640738347	5.19900529340452	7	6.64234557609797	4.32841481297846	5.44442511410627	3	7	7	7	7	7	3	7	7	2	3	7	4	7	5	7	7	7	1	2	7	1	7	81.25	0	3
45	3.47870341929551	2.98011169799177	6.1765991456001	5.6593229730173	4.50943383112577	6.82579627643893	6.01182125165215	5.75334652509376	6.74879926708434	4.46733759691869	6.51213267100404	6.61392524693514	2.6281303517109	7	4.32823218403784	6.82164726827478	7	6.16285006308136	5.29080809029021	7	6.21140767486266	4.9785707247438	5.31349353910676	3	7	7	7	7	5	3	7	7	7	7	7	7	5	2	2	2	7	1	1	7	7	7	75	0	3
46	6.06624290385548	3.46943276763256	5.64237276147785	6.65882520252087	1.99845870573401	6.0239091473357	6.66363458216327	6.40324337219754	7	5.85223541381056	5.27861910675709	6.09687252515827	6.18903242256495	6.20780284985887	5.81881386069889	5.3872299842493	7	5.7907450936634	6.84585033862294	6.07172059892747	7	3.02143251241189	6.32651551416435	7	7	7	7	7	7	7	7	7	2	6	7	7	7	7	7	4	7	2	1	7	7	7	65.75	0	3
47	7	2.46891477165315	6.69031660157079	6.06451477265264	1.97810401515278	7	5.96921179383904	5.23551352024854	6.57982496353899	5.62490078549118	4.39562032871446	1.75730981503965	6.36417013161667	5.63404019939076	1.47245370997885	4.84480714124466	4.80904470651482	6.95351730902964	6.18848726119776	5.53510682200245	4.48316422176962	6.3933520142848	6.08027648978937	7	7	7	7	7	7	7	1	7	4	7	7	7	7	2	7	1	7	7	7	3	3	7	81.5	0	3
48	4.91894024312656	4.51569275025119	6.25963398490423	2.78927921979911	5.99742482288488	6.0456003142922	6.06238904486525	5.29828183592174	6.92113193777485	4.88405189562415	7	3.97251933182324	5.77217680004618	6.22544764474932	5.37212476237744	6.63011818157335	5.93932787298953	6.73390407824905	3.46106541449847	6.61098638123819	4.81375178927602	4.72564271577945	5.83953449349527	7	7	7	2	7	1	2	7	1	7	5	7	7	7	7	7	7	7	1	7	4	3	7	91.25	0	3
49	3.776641304241	5.74749347331717	3.65107913519621	5.29848563723026	4.43554398214354	5.84654701221769	5.92703682415881	5.72660110890138	6.71036697020374	5.6617804622551	6.06322892552556	6.7001875380685	6.70834798626524	6.39564937963066	1.31014713387557	6.15154631564352	6.75956819013749	6.02521684979327	6.61182283670804	2.07832898450703	5.88336241159229	4.16045049350866	6.66243288823573	7	2	7	7	7	7	7	7	2	7	7	7	7	7	3	7	2	7	7	1	7	7	7	77	0	3
50	5.74609186368762	2.98402172732008	5.41026943614616	3.10180980180612	2.67340547059174	4.1009231125878	6.38882712235095	6.65267546889115	6.82671601114477	6.16352780817622	6.93810270118514	6.60253389998022	6.86497717480243	4.88013036946153	4.84281325172926	4.78956958720653	5.76619328437482	3.97518355667322	5.62358110948682	7	7	4.80326874583019	5.06326719198239	7	7	7	7	4	3	7	7	7	7	7	7	7	7	1	7	7	7	1	7	7	7	7	68.75	0	3
51	7	4.23856316852339	6.82621461693004	5.68543600683592	2.70615459252459	6.21037287057686	5.62608390368819	6.87397904892956	7	6.62515594705522	5.52956064395486	3.07573723775869	6.54214525912297	3.7889382137912	6.34205283035473	6.97395465830397	7	6.14960395954713	4.61410210859231	6.8150282382305	5.265622915408	4.09266029173162	4.6997531349448	7	7	7	5	7	1	5	7	7	7	3	7	2	6	1	7	4	7	2	7	7	2	4	73.5	0	3
52	6.02580539196314	6.35232487075499	5.43996629578352	6.61749897302657	2.41524105987482	5.82248658963451	6.63423870012993	3.68163348238258	5.17092731384538	5.88656757101765	1.10465320321749	5.74763871755934	6.53960548522843	5.16382410067978	1.86645956014766	7	6.54165426539181	5.75982804435393	6.49289128283647	5.87518272974475	4.6427175776966	5.51092721428614	6.36892027015815	7	2	7	3	7	2	7	7	7	2	7	7	7	7	7	7	7	7	7	7	7	3	3	77.25	0	3
53	6.78423396332061	4.14063668465146	6.37715748862473	4.40269382720282	1.84076311377104	5.28399470062263	4.73641480323295	6.07166307438445	6.10270656014731	7	7	3.48498621489953	6.80192521097033	6.94840487941123	4.5645198146506	4.44804829573822	7	5.2079224964322	5.73062743536178	4.62615625727493	4.5687053324107	4.51979734937555	6.38739783929101	7	7	7	7	7	7	3	3	7	2	5	7	7	7	1	7	2	7	1	7	7	6	7	95	0	3
54	5.55999262153529	1.6845450886746	4.70528901679016	1.72898984180026	6.21470588384515	4.05338872129545	4.80523320368434	6.53648639686413	6.00037639320193	6.23742940627679	5.3625273697379	4.5877177696982	4.3355611119405	6.45752542624259	2.11882007326208	6.751647196843	5.30076612790578	5.1288800636384	6.37383687981808	6.82899600170554	6.70953235495751	6.86325024529929	3.60218667623349	7	7	7	4	7	3	7	7	7	7	7	7	7	7	1	7	7	7	3	7	7	7	5	63.75	0	3
55	4.897959725123	4.54065357252487	3.59888904872514	5.87456817397592	2.32625588755346	5.47552033536156	7	3.95634106177095	6.22294467020176	7	6.45863678820787	5.8876303471231	6.6143246466426	6.59018837783536	2.25397741224637	4.91335797918964	6.00933400689794	7	6.38720606834476	7	3.26071121712571	1	6.03305290461956	7	7	7	5	7	3	3	7	7	7	4	3	7	5	1	7	7	7	1	2	7	7	5	85.5	0	3
56	5.72330065711889	3.15263989260048	5.86142951236569	3.07381960606675	3.55321235138736	4.5346355565098	7	6.04205948103535	7	5.86845419147844	6.68963727823731	6.05799168711981	7	6.32015372278499	5.13683932035458	5.54175740750865	4.69772803093575	3.47620996780077	1.3948977131133	6.4777689364414	7	4.67119013101755	5.99984120421617	7	7	7	7	4	3	7	2	7	7	7	7	6	7	2	7	7	7	1	7	7	7	7	85.25	0	3
57	5.87146842066804	4.72235978729186	5.20649963520985	1.72576946818416	2.73561010093981	6.24600820445638	5.82360494897738	3.85626022680023	5.0559457670981	4.70426804100072	7	4.27351564886093	6.28802931279133	5.4648801735138	1.84874867572117	7	7	6.0770645824279	6.76355813259779	7	6.36126725143382	3.43714058548829	5.11022386365652	7	5	7	7	7	2	7	7	7	7	4	7	7	7	7	7	1	7	1	2	7	6	7	61	0	3
58	4.36121297716485	5.37597349855164	6.9360224371928	6.41905037691861	2.65842386869413	4.72964845549541	5.51623272712683	5.97138284188739	5.38240661712224	4.96999248297274	5.0539251206801	4.4774980119825	6.81791972616574	6.03378326407518	2.23762854322664	7	6.34109067758592	6.49644464966188	7	7	6.12155201721176	5.49457963138147	2.46773412779649	7	7	7	7	7	5	2	7	2	7	3	7	4	5	7	7	7	7	2	7	7	7	3	70.75	0	3
59	5.9298133861318	1.02850532687789	6.93335621024818	1.95205532660247	2.13202428566209	6.85178593570673	6.2299229941784	2.29262709648329	6.3307816333144	7	4.35752231097555	1.88568930056445	7	6.70034070139141	2.8984806830048	6.47244720778924	2.07618715349213	4.86162819529093	6.74314912300907	3.94262790810744	3.81133149297925	7	6.57969823796025	7	7	7	2	7	1	4	2	7	7	4	7	4	7	7	7	3	7	2	7	6	5	7	77.5	0	3
60	4.94527761791947	6.03771450267247	5.18834309781148	7	2.95389265581137	5.13915944131366	5.70135514167145	5.21703330722719	5.57203838719306	6.39872719164735	2.97298364487039	4.05496903384586	6.13700050238095	6.78720759734396	5.34611920060699	7	5.67335909516533	5.83870177736525	5.39413929457569	7	7	5.17194151205925	2.26054379521836	4	1	7	7	7	7	7	7	7	3	7	7	7	7	7	7	7	7	2	3	7	4	7	64.25	0	3
61	6.73186440181045	4.26884882006853	6.66018029707349	4.83702166606271	3.33256031911075	4.12700648438889	7	6.8255853476751	4.72951983976565	7	4.13113824312941	4.53905625634578	5.51309853691903	5.35116244435122	6.82706647811203	7	6.33812028654325	3.78738754569372	7	2.82376715683282	6.20698170526457	5.36997666733553	5.92374335734989	7	7	7	7	7	5	2	7	7	7	3	7	7	7	7	7	7	7	2	1	7	1	7	60	0	3
62	4.4825392286561	2.12737978333611	6.14851130276587	6.57348378657455	2.02558349917768	3.98772861923819	5.24020676836592	7	2.92399282143073	6.77423958453686	6.5282490446355	1.61333334460169	4.78804451738787	5.08781171481351	5.28920365399785	6.99415345043049	4.56086078179022	5.93944526681281	5.23413639949924	7	6.94742318175629	6.10681082852982	3.65245811907802	7	7	7	7	7	7	7	7	7	2	7	7	2	7	7	3	1	2	1	2	3	7	7	68.75	0	3
63	7	4.35651802348421	7	5.48357504445931	2.19310714066937	7	6.56076313613213	6.74399926117583	6.00584316093017	5.15106804843186	6.07615313402874	6.54270956490692	4.48490199755587	5.39429362350991	5.5173112131514	5.08391466992725	4.6205030249302	3.70972170196822	5.93404759065038	3.07728564950498	6.54114819168523	4.78588415399316	5.67551970163562	7	5	7	5	7	2	5	7	7	7	6	7	7	7	7	4	7	7	2	1	7	7	4	70.5	0	3
64	5.70300407363473	7	5.11652797087419	5.79621881004546	1.05823815655325	4.01496852546066	5.28311456793644	6.73607090588562	7	6.76819809404363	6.84815612452898	3.91842643741717	5.48502103711064	6.79293271893664	4.31312514489769	5.32134768550953	6.4056830088299	5.3652429386242	6.38726816106396	6.83790434262421	5.43041695040248	3.97385367087006	4.88259069232541	7	7	7	7	7	7	4	7	7	7	7	7	7	7	7	7	2	7	2	7	7	7	7	77.25	0	3
65	6.40859081384145	5.52741884507498	2.21968606041479	2.1082666086789	2.48581583629015	4.60697843267014	3.65733314932986	5.87159102448753	5.47669872336791	4.54879189347377	5.7687081235931	1.74700309255164	6.68709383880979	7	5.22146016313365	6.99337037410944	4.09681305526483	5.88952329827373	5.46190907803145	7	3.73432657203666	5.21386374625838	7	7	7	7	7	7	7	3	2	7	7	3	7	7	7	7	5	2	7	2	7	7	2	7	81	0	3
66	7	2.05404162026099	7	7	1.8012064170823	6.93920824073931	6.37597253747911	5.43743975614413	6.48099650095592	5.89176167721492	5.98843551582606	5.06230134228188	6.94200675669999	4.73332736395924	5.58010769499773	4.38603332581675	6.24617382817049	4.7293379670887	7	5.38277204173714	7	4.4087972698343	6.64527425780827	7	7	7	7	7	2	7	2	7	1	7	7	7	7	7	7	3	7	1	1	7	7	7	62.75	0	3
67	6.93785119961825	3.44650878329376	7	2.93150612258082	1	5.48374465406375	3.39956938358014	4.17899468112159	6.37088141463431	6.53908964005222	2.71211935135305	6.92891880823323	5.94134302430721	5.16436784486111	4.64249480085466	5.78664547952763	7	4.11734857611481	6.3766475294756	7	5.33806145333529	4.46759069266032	7	7	7	7	3	7	2	7	2	7	7	2	7	7	7	7	7	2	7	1	7	7	1	3	74.5	0	3
68	5.87124748162029	6.42594943942235	5.76144352785839	6.00548366338224	2.73933233453471	5.91588358955735	2.33712916601359	5.34095209649844	7	7	6.38417357677221	6.65826187682187	6.69362409554635	4.80531468125649	3.83117645873601	6.56585247487688	4.03624798982307	4.22966414660779	4.80311510122684	6.1272594029114	5.02041428203241	3.90899896911348	6.55231491998258	7	2	7	7	7	1	7	7	7	7	3	7	7	7	7	7	1	7	3	4	1	3	7	80.25	0	3
69	6.45613783750895	6.80538895661859	6.75513676044338	5.74959654157526	1.39312926756085	4.37978285139234	5.55941932544563	6.09183962357488	7	6.39924076084312	2.80758379448865	6.15108165468857	3.80115451084627	6.65856438668765	4.29744889049985	4.81232479398679	6.51975338504703	4.78754407096551	6.39034470242314	5.7159159253184	7	7	5.06589490406523	7	7	7	7	7	5	7	7	7	7	7	7	7	7	7	7	2	3	2	7	7	7	7	78	0	3
70	5.8618923546021	2.7742207620823	2.75335958826152	2.11698597976712	2.12822770153156	6.2861688056777	1.91982675161921	6.14361851889083	3.6361231218723	5.85451421956536	6.35133851564754	3.69986112294347	3.48316316332889	7	3.5275268724527	7	6.63290173060138	4.08742759384411	6.67033560459052	6.5306081467599	7	5.53897959997718	7	7	7	7	7	7	7	7	7	7	7	2	7	7	7	7	7	1	7	1	7	7	6	7	80.75	0	3
71	7	3.9468195059491	7	4.80881571164333	2.42792343320183	1.69074070207918	4.63644311879296	4.97840646336083	5.80341136226108	3.6961171228037	5.22379694308857	5.60410507235084	5.21506698633167	5.92006112535574	4.83804684156932	5.87086398756205	6.36545274286235	7	5.80417307368272	3.79535864888975	3.68396378118308	4.46917477658947	6.89305190782081	7	7	7	7	7	5	4	7	7	7	2	7	7	7	7	3	5	7	2	1	7	7	7	68.5	0	3
72	5.28732730935437	5.57995820388022	5.46494501098647	6.07004817090613	3.15977198892232	7	6.038874603309	4.18605594793901	6.79749410777568	5.6996818651281	6.31731495001883	1.04006395319556	4.13761848635005	7	1	5.86370644684917	3.31461982439826	5.41131283057894	6.70158923622395	4.92116352414102	5.45247761840357	5.2713357335014	3.68036777700975	7	5	7	7	7	7	7	7	7	2	4	7	7	7	2	3	4	7	2	7	3	7	6	88.25	0	3
73	2.56752128197401	3.46224041319041	5.96110840874123	4.43097648671943	6.09638492097448	4.9968278697532	7	4.69638434495127	5.42105266731955	5.74238192638091	6.71473259952927	1	4.41978404345331	6.70986196545426	3.52370832138558	4.98346735281098	5.88645345523773	7	3.45795879358265	4.10252417758587	5.17259077233193	5.84089823941293	6.61009469315362	2	7	7	7	7	2	3	7	7	7	7	7	7	7	6	3	2	3	2	1	2	3	7	93	0	3
74	5.09696517709618	4.82760833257336	6.77393236331851	3.69700735338431	6.13082641848349	4.22006100388816	4.53314027547521	6.36015584577166	3.87618341797543	5.80362543841651	3.86504161490241	5.27725785192928	7	7	6.24439664208701	5.68788701361141	2.40062166017356	6.43170387657243	2.02220888575252	5.84833644257608	3.90553153868641	6.26164609276747	5.89241943503185	7	1	7	7	7	4	7	2	6	7	7	7	7	7	7	7	7	7	7	1	7	7	2	93.75	0	3
75	6.11100886553824	2.11717544973125	4.78144897366423	2.74319242829777	6.6871543353502	6.07392547109676	3.74751478066276	7	5.61066045200789	5.84526269378749	3.7581688018555	4.9451669234473	3.51496162669139	5.97228778089343	4.06177177575365	6.87697489733371	5.07750198761399	5.61467060558503	5.93138954314996	6.76646321172992	4.96743163550458	6.96519346578336	5.38498347973832	7	7	7	4	7	2	7	7	7	7	7	7	7	7	7	7	2	7	1	7	7	7	5	66.5	0	3
76	4.79713428890647	6.62745710456562	4.39066538160883	4.73197744075115	2.62901834865692	7	6.52047436982166	1	6.36684086978652	7	5.06605933193769	3.916213870243	6.4112513325437	6.13222789057857	1.07114645079816	6.34987558036938	5.40062111231282	4.5780431872176	7	4.38731603042422	4.62443218942507	5.48672187313645	4.97210851162777	7	7	7	7	7	7	7	2	7	7	7	7	7	3	1	7	1	7	3	7	7	4	7	55.25	0	3
77	5.98730659481697	4.70265202343803	6.8570285089633	2.42895346959795	6.05314996974943	3.25966721591735	6.50113898187843	4.25962315192374	7	5.58620873539757	5.29021849269169	4.62692922640483	6.29521757715839	6.62486777360315	5.92909052586458	6.61110949777551	5.27984631319828	4.07010683489501	6.34733202650559	5.34481816226181	4.42965213672724	3.16755555275844	6.03003578743171	7	7	7	3	7	1	3	1	7	1	5	6	7	6	7	7	7	7	2	7	7	2	7	70	0	3
78	6.5687067576702	2.9746670934896	5.87661665537558	3.96272663316961	3.66054684953125	7	5.91114209291922	6.17133641407541	3.34070642512973	5.95448839364156	5.1712500807144	1.90803792042164	5.5964334070704	7	4.22444864200509	4.62403062292547	6.89767645515849	4.55621203399047	5.72517378927165	6.94190853372775	7	3.41546601968981	5.08195297316114	7	7	7	5	3	7	7	2	7	6	2	7	7	7	7	3	5	3	1	3	1	1	7	80.75	0	3
79	6.13386056126288	4.04346790757014	7	5.73741797998427	2.79591216738738	5.94491145092457	3.9430585394346	6.15892411615631	6.00884245127925	4.79442140956295	5.45347855233803	1	6.85507809879856	6.47023162655526	4.5221174254623	3.11947555149247	1.65433330631746	6.67717902678411	5.93235379161299	4.96995101867028	2.75462974346712	3.80577794572682	5.74184870645659	7	7	7	7	7	4	3	7	7	1	7	7	7	7	7	7	2	7	1	7	7	2	7	94.5	0	3
80	3.68160520108083	4.97054554967126	5.45397238887925	2.95507509193968	3.24648154093389	2.05267037610589	5.71812382610562	4.41014751548216	6.42631032225868	6.17486686692435	6.67358656731136	2.78808963601589	4.74282685629914	4.84097468414308	4.18727923384414	6.17516441845208	7	6.17735481311949	6.55778262756797	6.96240817183945	6.70563639089398	2.88564414028998	4.66361969725112	7	3	7	7	7	2	3	7	7	7	4	7	7	7	7	7	1	7	1	2	7	7	7	72.25	0	3
81	4.39807820897638	5.39400304875334	5.73340675019085	2.38772163664069	3.11585024200652	1.42402630611465	3.65182663877115	4.03682176478618	5.90523016722233	5.54123211627364	7	2.65678438007845	7	7	1.81474358438528	6.17175104877448	7	6.76591334611969	6.46608720367925	7	7	3.15539146495934	4.51328933258863	7	3	7	7	7	3	3	7	7	7	4	2	4	7	7	7	2	3	1	2	7	7	7	95	0	3
82	6.39678867964073	6.72654704186548	4.57781037488274	4.25407147611946	1.9707346278929	3.15301515191886	7	5.48652910178075	5.58467282262033	6.28442231653348	6.816633790633	6.65277855955479	5.34607499062408	5.52054605566857	4.87285469220035	3.52745887742863	2.62283297108609	6.61217038758095	6.60350470576251	5.25866613202729	5.94575085554965	1.3468435001925	6.12452249839453	7	7	7	7	7	3	7	7	7	7	7	7	7	7	7	4	2	7	2	7	7	7	7	64.75	0	3
83	6.88560424176476	1.40611426494671	4.93511266934466	2.00110356805801	6.40482707961666	1.19930353090739	7	6.33933565528703	7	6.20930571771741	4.75064313374799	6.77038177164429	5.20586786326189	6.26592977969494	1.36189368464819	2.29598743419083	2.88164356691816	6.79895934708631	6.43196296563749	4.40828774844287	3.91621988110043	7	7	7	7	7	4	7	2	7	7	7	7	7	7	7	7	7	7	7	7	1	7	7	1	7	82.5	0	3
84	2.99763422021179	3.40949006748359	5.19922130559568	6.57742147376556	2.0596357237878	5.15630857865059	6.53569724270748	2.53702611315178	4.59328369842648	6.74487989851377	7	1.86370410052057	6.04696741102727	3.78236441281377	4.44047374880796	6.31645078896315	3.36941895350531	3.50048172165998	5.28964890758784	2.91748134196136	6.43743933647715	5.45429594795713	5.15461241132448	7	7	7	7	7	4	2	7	7	7	7	5	7	7	7	7	4	7	1	7	7	2	7	60.25	0	3
85	5.56473668934945	3.92080208955935	7	5.10957532951497	2.70368012984164	2.83622772162895	5.93010361228207	6.4225583500283	4.81475009765481	6.22198419066458	6.49700739453657	2.20759078999214	5.42203213930675	5.57189886736635	4.95783398328172	6.02797712028227	4.02702081414015	4.37542964747223	6.05666908596958	4.07937521518883	3.28689093780329	4.46571218343952	5.03770716442442	7	6	7	5	7	3	7	7	7	7	2	7	7	7	7	4	4	7	2	1	7	7	6	81	0	3
86	4.98035155674382	4.67242124094302	3.49971535051438	6.21477504349997	3.49757556951055	6.79760336370845	7	4.26043670503515	3.67754262066705	5.48931066244927	5.40012462817655	4.92863635958746	5.12288357899966	4.66094460881933	1.91829028566681	1.8486857674988	5.98128090472145	7	6.46103349021429	5.85116263771726	3.0013687490551	6.74736818549309	5.26388840234713	7	5	7	7	7	3	7	1	7	7	7	4	5	6	7	7	7	7	3	1	1	7	7	85.75	0	3
87	4.00140336304675	3.286769117578	5.16717287649007	7	2.83613398368176	7	6.60401383642457	3.08360021020637	4.89817982593071	6.176918975913	6.87356912659407	1.8425316699677	5.71527309876691	3.07317859500314	5.4662909092316	5.4680433144438	3.03648038295247	4.36134283039756	4.48936544665877	2.61565617500782	5.59620916226272	4.81814936606293	7	7	7	7	7	7	4	2	7	7	7	7	7	7	7	2	7	1	7	1	7	7	2	7	69.5	0	3
88	5.13167396693109	4.47622711107763	5.8578377078702	4.53274946267386	2.48073714722845	4.19470855591843	5.82533398787094	3.8077539003704	4.09390753653023	6.5488724113351	5.8196855488668	1.45836377428099	3.03312747982381	7	6.84238903784879	2.84956910980942	4.1948836730582	5.46104758710668	7	6.36164722935362	5.74653108540915	7	5.61996244246027	7	2	7	5	7	7	4	7	7	7	7	7	7	7	7	7	2	2	1	1	7	1	7	50.25	0	3
89	4.54968065674678	4.37530921989061	6.57871394218219	5.40348608782391	4.71130769826818	5.86323243142842	6.03927539714897	5.95442611375453	6.88793485186843	6.47618854582604	6.67786344834404	5.71866479600992	6.60266979212793	6.70848918876758	5.72545687494515	3.77657235672248	5.86819453461685	4.22119526973371	4.54421678051937	4.20292876782787	4.19396320132848	4.50271751130446	2.74594166241955	7	7	7	4	7	1	7	4	7	7	7	7	7	5	2	7	2	3	2	1	1	2	7	78	0	3
90	6.90318387701998	6.19627998447924	7	6.09643194052459	5.69974966885243	3.22705945936353	6.34425437525524	5.91199158259556	4.1328385933321	4.4439121896443	6.49573536902433	7	5.16572606692544	5.9364112907588	6.39811550427975	4.83329713965577	4.40097393128311	3.18555215642219	2.4060321087109	4.59940922325818	3.20132665005994	5.16287842604287	6.56338687995895	7	7	7	7	7	2	4	1	7	7	7	7	7	3	7	7	1	7	1	7	1	7	7	66.75	0	3
91	5.99691483862387	2.31839263887669	3.10581959213376	1.08251337036522	2.88988349825098	4.99955722222342	7	4.94232630924738	4.66446487275625	6.7780548967049	4.16490381357806	1.84657011685077	5.01793511795201	6.29765914692306	5.72153073241419	4.80955293861742	7	5.00859204724538	5.76207983660268	3.93156077134182	5.47971822134566	4.4775965272434	5.77425250177268	7	7	7	6	7	1	2	7	7	7	7	7	3	7	2	7	7	7	1	2	2	7	7	72.5	0	3
92	3.67335177621048	3.3269616074854	5.30572831168239	6.39847699848932	2.94266974385135	5.35572532124316	7	2.69401358133268	4.4257460116135	5.37515825995744	6.93070418758667	1	6.886131356082	3.62319174495541	4.89681159627671	4.6613654161371	3.27760715080231	3.53076969250465	4.85651349948284	2.82509291853693	6.26513812909879	4.21861023701824	7	7	7	7	7	7	3	2	7	7	7	7	7	7	7	2	7	2	7	1	7	7	2	7	65.25	0	3
93	5.91943351884017	2.30418606038828	4.35790103460378	1.94818833589666	5.47796785598088	3.30132151448258	6.90318045568096	7	6.20419934433819	5.4682938838363	4.49451514539551	4.31047450731626	5.23574365121578	6.74815989158905	2.0281311328293	4.69944956297689	6.51738254860647	3.33384788379211	6.32520435038731	5.62561808658355	5.50887957253467	4.62965782411707	5.0515770581214	7	7	7	4	7	3	7	7	7	7	7	7	7	7	1	4	7	7	2	7	7	1	7	49	0	3
94	7	4.022782619388	6.14023351678461	6.40608739216178	3.26673961581829	4.30654844911695	4.72443631931486	3.12447257430291	4.80929990400488	6.6915531269287	5.58362025834817	7	5.87290241050834	4.15454714316564	4.26010431723969	2.77994489518512	4.68450283687228	4.11103838706534	5.4057899514918	6.62287743685097	4.76723865964396	3.77963368000754	5.70466480368208	7	6	7	7	7	6	7	7	7	7	7	7	7	7	2	7	2	7	1	1	7	7	7	66.75	0	3
95	5.5820856663885	1.45971357935207	5.32443652790797	3.19938873871665	6.24624813541154	6.20007549045578	4.96710725893549	5.97723814818293	5.19106506024196	5.44255658774572	6.33696770928277	3.94393186616702	5.76254622361018	6.03951290078104	1.20727397639868	6.00983590015632	6.60471176275147	3.65325202101416	2.14506311995612	4.61772425614472	4.22006866601588	3.62730972070733	6.12601688644557	7	7	7	4	7	2	2	7	7	7	7	7	7	7	1	3	7	7	1	7	7	1	7	74.5	0	3
96	6.34162336414481	1.67991159703739	3.25306537564994	4.13437112499825	4.23780017810677	6.61303642832644	2.78106089185472	6.13798435835638	4.98331017323108	6.87429838632356	5.46667284471982	2.63680474930736	4.73891031403688	2.37410365916129	2.42816316426047	5.46046364743728	1.7719888205252	6.66659945808117	1.15296797853486	4.9828993389638	6.02505595474875	7	6.2643616896042	7	7	7	4	7	1	7	7	7	7	7	7	7	7	1	7	1	7	1	7	7	7	7	75.25	0	3
97	6.5396870403593	1.34491104662765	4.13189801586198	3.19035952305467	5.27459528590286	4.27490922210032	6.62734925045325	6.29886470507709	4.24708770838924	7	5.92426511387257	2.24901094580951	5.30806135428619	2.29723959796043	3.17373124590359	5.87288422950816	2.2208935426083	5.17025683075313	2.47699473851176	5.15262067068926	3.48607767454547	6.65508779059303	6.92868973192367	7	7	7	4	7	2	5	7	7	4	7	7	7	7	7	7	7	7	3	7	7	7	7	80	0	3
98	2.74470630472509	5.12811166510771	5.33489486820779	6.47685558477391	6.62631363140619	6.92466584757568	3.81224268546959	4.92334215907903	6.07966284690311	6.24825843339044	5.52915859428016	4.68663157851831	3.84312756686465	1.59058925368604	3.31070362985134	4.25250656775302	2.83428362176236	4.96360048145353	5.25879073075776	6.21518178548537	6.50760686371229	5.48380140220118	4.86933980614931	7	7	7	7	7	2	7	7	7	7	7	7	7	3	1	7	3	3	2	4	7	7	7	72.75	0	3
99	5.34249589430505	6.80895172774232	6.78099903749436	4.83714006218904	3.0048641326031	3.78026775073822	3.97211021785755	3.18560362622424	5.41835320951337	6.52160404384099	5.84917756447925	3.02490901953358	6.11950007317689	5.47066316137045	4.26502482864025	3.95323874303309	5.21617846032822	3.44142789697036	5.72325716167322	6.22124074962772	4.44160250942509	1	5.01065525330699	7	7	7	7	7	5	3	2	7	3	7	7	7	7	7	7	3	7	1	3	7	6	4	56.5	0	3
100	6.69780539174503	5.06213120477931	4.71102014293244	6.70105475822829	6.81140727920764	6.86777070188441	6.89421533068981	4.84088804044041	5.29442713169391	7	7	1.35285142145125	6.53640730652619	7	6.38432066423428	7	7	6.55477459444163	7	6.4561444628656	7	6.07672623914614	7	1	7	7	7	1	1	6	7	7	7	2	7	7	7	3	7	7	7	7	2	7	7	7	91	1	3
101	6.62693820834163	1.4039125316397	3.25162832931432	7	6.23951933072328	7	5.9993013031594	6.81553888885602	5.4144847786222	4.52835389294597	5.90680392694248	2.99238158726149	7	6.75066273920364	5.67575243712538	6.949774959241	7	6.95474717837872	5.4943103065938	6.94477287924572	7	5.42284657615654	4.74828315539822	5	7	7	2	1	7	3	7	7	1	6	7	7	7	7	7	2	2	2	7	2	7	4	89.75	1	3
102	6.55716019061188	6.06532404637509	7	3.96460853501023	7	6.07672020367591	6.84891093415931	6.23518146770781	6.79251644827512	6.03719887945885	6.30808124124792	1.65333316674791	7	6.46470088225054	5.97133346946707	7	6.7120233365032	4.67215321020968	5.79944590644713	3.29857144657759	3.48913603546155	5.59975463735198	7	7	7	1	7	2	4	3	7	7	7	7	7	7	7	7	7	7	7	7	7	7	4	3	109.5	1	3
103	6.132918984086	2.66286782761665	4.17747980297857	7	7	5.31458335102605	6.86474292425615	5.22107866949208	5.95166939979714	6.00545130380039	5.41349328446582	6.40199660475072	7	7	6.27208570473838	6.61068686431835	7	7	4.93528112623838	7	5.58889250958049	6.58817177922474	5.28997611837754	5	7	7	7	1	7	6	7	7	7	2	7	7	7	7	3	2	7	2	2	1	7	7	76.25	1	3
104	6.68551114814212	5.37231736760826	4.48129312081563	7	7	6.33726463438341	5.95038267637873	5.77257034723885	6.68906249269197	6.71484427021724	5.48752510850901	1.68602326824654	6.86915758386761	4.16313680591081	4.70499904600475	7	6.49207340242545	6.75597176417325	6.532558127328	6.42368514045772	6.51832699517545	5.52659520517129	7	1	7	7	7	1	3	3	7	7	7	7	7	7	7	3	7	2	7	7	7	7	7	6	81	1	3
105	6.38511869891989	1.91189413652778	5.12480929829661	5.96064843089463	6.54029401677044	6.80672562992786	6.23133353964806	7	6.38151195142145	6.77327111753512	7	6.21968238387083	6.48402267637961	5.8811646168353	5.2907932224016	5.76867973508573	5.78530365929514	5.93513351405027	5.25268703785019	5.00290181261965	4.69570332364678	7	5.93149284668119	2	7	7	7	1	1	4	7	4	2	7	7	5	7	7	7	1	7	2	7	2	7	7	83.75	1	3
106	5.99353968993413	1.69482113369283	6.66568512367139	6.00944928690734	5.8871699866449	6.11760243791317	7	7	4.87549784106813	6.52420461634847	6.96452729004283	6.35986504575709	7	6.73702242337292	3.14591830900095	6.66471548312945	5.97760500338946	5.18301942928596	6.44492819327382	5.24167593349151	5.64805543748063	7	6.76057190553784	7	7	7	1	1	7	7	7	4	7	3	7	7	6	7	2	7	7	2	7	1	3	7	85.5	1	3
107	7	1.09684836391377	3.77104623077375	6.06375620916037	7	5.07500340776425	5.39866959044494	7	5.04536296490903	7	6.54474526962752	2.28684193222253	6.32452890362305	7	6.374446490375	6.52461987626054	5.79980587986056	6.86870575288522	6.99494641817776	6.31506094771867	6.79349264219502	7	5.61616532411304	5	7	7	3	1	7	5	2	6	7	4	7	7	7	1	4	7	7	1	7	2	7	3	83.25	1	3
108	6.72168399758839	6.32715621083216	2.90428062138551	6.6185011138173	6.81951937041565	4.70949045887186	5.42736116072824	5.496523645013	7	5.56291461193391	5.92187129977455	5.8293219318065	5.50007950085314	6.54366387839399	5.20059682390137	7	6.72933901210659	5.76941976089199	6.40290038459745	7	6.04918403328691	5.62911273969589	3.64270299663156	7	7	7	7	2	1	7	7	7	7	7	7	7	7	7	7	2	7	1	2	1	7	7	97	1	3
109	5.85059333717762	2.48702704775845	4.47429079429669	6.66193621844201	5.90337923099898	5.83832050458069	6.13497667490149	5.35508243693022	6.44037383617199	6.14972532166683	5.83480877349984	5.85529992490812	7	7	5.70514459828503	5.74225994034262	6.04897162890345	7	5.74676264285897	5.99969043829275	7	7	4.76252666501982	7	7	7	7	1	1	6	7	7	7	2	7	7	7	7	7	2	7	1	7	1	7	7	84.75	1	3
110	6.54009734799536	3.60065645939142	5.93690684938369	6.03824417441053	6.4640732537253	5.39663104684509	4.43705484678481	4.41042307809063	5.37230888984903	6.95778150733783	7	4.43024302965239	7	7	6.53257503568695	5.19591917104531	6.4278891983644	5.09599237696606	6.38327273139052	6.78698802129248	5.57737979844705	7	6.45015828259261	2	7	7	7	1	1	5	7	7	7	7	7	7	7	7	7	3	7	7	7	7	7	3	79.5	1	3
111	5.52654628271992	5.0848858537818	3.86025595110266	6.86566957212907	5.87357742479761	5.76887621415945	5.89959575013433	4.65132193599466	6.96953331134024	7	7	5.97921986451537	2.78016922610274	6.79620458951326	5.98337510619968	7	6.11938094010867	6.46195063773381	6.53574078870898	6.80469757171502	6.46953244917124	5.46903711985012	5.29967432046402	1	7	7	7	1	7	4	7	7	7	7	7	7	7	7	7	3	7	7	7	1	7	7	67.25	1	3
112	6.49163254523357	2.9469976071861	4.29109440812901	6.59478012309597	7	6.00974677506313	6.67038153889169	5.76424905449345	5.82076714770751	7	6.06701354255083	5.5637663891404	7	6.58875338209068	5.82565479985714	5.70669899825582	5.61107001381491	7	6.20761038078409	6.03880774328565	4.59603298604708	6.12736619051476	5.34935854855824	6	7	7	7	1	7	7	7	7	7	2	7	7	7	1	3	3	7	2	2	7	7	4	92	1	3
113	3.26358620298085	6.69763646245554	6.67281517374946	5.46183912332	6.6162534334785	4.03806276586856	6.8959383342578	4.930120316574	7	5.1502733062745	6.45372380290276	4.15050499895213	5.81291104464875	7	4.54005223004802	6.91601870296279	6.41148378565259	6.26088592759401	1.18532209416564	5.98002621240184	6.46450749043942	6.83252174913089	3.75224530855914	1	7	7	7	7	1	3	7	7	7	7	7	1	7	1	3	4	7	7	7	5	7	4	76.75	1	3
114	3.26203588298924	7	4.22329881910247	6.40711400080661	6.7391339458899	6.17164715384823	5.92457696021398	6.5374946214116	6.36433494668676	5.19439299570063	4.7805887308889	4.4319070838834	6.65401166727228	6.91868247292211	4.75569064201509	5.37750972614372	4.46915947249953	7	6.25265188548654	5.49494065985998	7	4.92018471907754	7	1	7	4	7	7	1	7	7	7	1	6	7	1	7	1	4	7	5	7	7	1	1	6	91.5	1	3
115	7	2.53366666700137	5.91836049278954	7	2.50766056136749	7	3.17855122665466	4.52690457784377	7	7	6.78020973027729	5.8117697164486	6.41224596934668	5.933559138372	1.62231495304654	7	6.28653933046583	6.55114859668764	5.0336592197163	7	5.36097799606358	3.94884746361736	7	5	7	7	1	1	1	7	7	7	7	3	7	7	7	7	7	1	7	1	3	7	7	7	81.25	1	3
116	7	3.68123552871601	5.52637491618622	4.80109623729973	6.93360816377214	3.64365745396281	6.62727694132342	6.25654229563872	4.5589910479331	7	4.89343567570927	6.69705033566168	4.46027750813918	5.04038409856444	6.37765395215844	4.50806764173789	7	6.84448216056568	6.77834506755861	6.34185469892576	6.99815353657506	4.80886374180807	6.11657532214577	1	7	7	7	7	1	7	7	7	7	7	7	2	5	7	7	4	7	2	2	1	7	5	82	1	3
117	5.40258811395899	1.94048622295648	6.64087796942857	5.97113929446783	7	6.00261949572894	3.59520553923548	4.71564209588827	6.26815822541044	5.94193193228321	6.92755371982471	6.91854702443263	6.42039373633945	5.48627948585653	6.26119459553279	6.09982121509471	5.86539611656648	5.15294304058926	7	6.85185657601751	6.01644056975289	7	6.25712036669832	2	7	7	7	1	7	5	7	3	1	3	7	7	7	7	7	4	7	3	7	7	3	7	83.75	1	3
118	4.43914054881204	1	7	6.57612721493199	6.48308920444409	7	5.9144521704814	6.95977887175211	5.1075471578019	6.81464376247876	6.29931785418122	3.27323759535676	2.79195667873954	7	1.37705656305932	6.99554419100866	7	7	7	7	5.37821225347896	4.30599000886787	4.96290020064909	7	7	7	7	1	1	4	4	7	7	7	7	7	7	7	7	4	3	4	7	7	1	3	80.5	1	3
119	7	6.07090144199683	1.75707861510216	4.15148707137479	6.50717007693391	5.30793765140867	5.7549649528042	4.94485769892994	7	5.80815832027451	5.81216162346694	6.06226038827021	6.78237825153609	6.9698535232898	7	6.33107719802335	3.7501903716787	7	6.2890549371061	4.00681268302482	6.06068114323215	6.74422788434672	5.86807632575234	7	7	7	7	7	7	7	7	7	7	7	7	7	7	1	7	3	7	1	7	7	2	7	104.25	1	3
120	6.11879961887889	1.74674193687837	6.27805730498814	5.12722485867856	4.64158258841059	4.4251877850781	7	7	6.99539461897224	5.10332474805946	4.77058318813993	7	4.21592228848172	6.93046210325332	2.70527106706408	7	6.21763089681671	5.15748724280056	6.40696270326622	7	7	6.96469578878161	3.8852277913468	2	7	7	7	1	2	3	7	7	7	7	7	7	7	7	7	7	7	3	7	7	7	7	88	1	3
121	5.85696783661542	2.52815434081998	4.73960967014949	6.86924351988853	6.79236802978495	5.33944439435827	6.44698057013928	4.99367420697179	6.44331153196937	6.75676399041393	5.17099402419552	5.41721427448797	7	7	5.843036632127	5.94574930016129	6.09884200978719	7	5.2767552652547	6.32649420152911	6.74340616390338	7	4.28889924171762	6	7	7	7	1	1	7	7	7	7	3	7	7	7	7	4	1	2	2	7	1	7	7	77.75	1	3
122	5.75677923566577	2.95594739885667	6.04069597227447	6.05993246120379	7	3.98907919367143	7	6.13763437227628	6.7871707828369	6.10956569101509	5.89822109295745	5.96564083126184	6.56787191009801	3.25622802992561	5.24286795191966	5.24956053343464	7	6.20219526361598	6.93880823620491	6.44724679140502	6.1260247145802	2.65365522218556	5.21623935612963	1	7	7	7	7	1	4	7	3	7	7	7	4	7	7	7	5	5	5	1	3	7	7	74.5	1	3
123	5.8778720258662	2.62631211196912	3.3935751033336	7	4.8017547966261	7	7	5.00197879159132	5.52002466375962	4.75181050890922	7	4.8939713469818	6.40464056814069	6.05532094967194	5.4993180374576	6.31648792734332	6.18094852057778	4.10027640224802	6.97481502636542	6.17771105721023	6.70866446441643	5.34810134898599	5.44667556017176	3	7	7	1	2	2	4	7	7	7	4	7	7	7	7	5	7	7	1	7	7	1	7	78.25	1	3
124	5.40329562283381	6.54525760934449	6.32843919029022	3.97397239937132	6.33518496395265	5.699930352899	4.14728095271604	5.91290934983352	6.71824471639781	4.07273047826845	7	6.34003359939851	6.75053698449868	7	4.16482854718491	5.66133058521732	3.11189664238639	6.46193682752038	6.3764893984016	6.86045405198454	4.35069155692089	7	6.86138912059914	7	7	1	7	3	7	3	7	7	7	3	7	7	7	7	3	7	7	1	2	7	1	2	99	1	3
125	6.6647007342795	1.07873509493314	6.56874037622709	7	7	6.88432315800584	6.72551810857757	5.47913260207467	5.3343287620917	6.55680671912041	3.99239605573078	6.98098519509941	5.95592337418686	7	5.38330958972367	6.83313507800365	6.45580331902688	6.06080413458738	6.71162062426682	3.73666619697059	3.88516479638291	3.17325974107429	4.63364631985356	7	7	7	7	1	1	4	7	7	7	3	7	7	7	7	7	7	7	1	7	1	2	7	64.75	1	3
126	6.09561342845552	4.17690105782081	1	6.90378273759786	5.70311064960358	6.42912242589692	4.89574447675041	5.90068431607937	6.29008244089898	5.56989854091471	7	5.38033205033892	4.75516078673482	7	7	6.47009515997991	5.76700670412549	5.99879798101494	6.28834670697583	6.33147729984402	4.3546847640589	3.92091951522106	6.2168556812839	7	7	7	7	7	1	7	7	3	2	3	7	7	7	7	3	4	7	1	1	2	7	6	90.5	1	3
127	6.75447806129451	3.20577866613035	5.8795409724791	4.65010404979888	6.09639510184686	3.08986505734447	6.3465504186095	5.662506490504	5.8080738127136	7	5.93534054030407	6.61861076632843	6.34912098564964	6.70521441125245	5.42027703018348	3.51950189641825	2.71095532090821	5.84695280191632	6.58451457885605	6.64372723044562	5.67991445077619	6.48646308212999	5.46447440984621	1	7	7	7	7	1	6	7	3	7	7	7	4	7	7	7	3	7	2	1	4	7	7	69.25	1	3
128	7	2.23551435418946	4.81917665631014	7	4.70428527581506	5.38977083791081	5.12128747770145	6.00859833069912	6.31305265574684	7	7	6.32376237708053	7	4.44099032584046	1	5.75079509248338	5.6728160361942	5.8360019277908	6.05831830422056	4.87903241785486	2.67687357090923	6.01783483743351	7	5	7	7	1	1	7	7	7	7	2	7	7	7	7	7	7	5	7	7	7	7	2	7	98	1	3
129	5.42885194307209	1.25681904939273	6.92235581686478	5.44659710125429	7	4.47364929692639	6.68264787175647	3.43944306582326	4.68392442526549	5.88555604858336	5.94801011232646	4.14962158759088	2.96844237251084	5.68344086379523	6.96023947853689	5.82238062280872	6.30316472683949	5.62443381195565	6.57485576040209	5.17600451404366	6.2766754449952	6.39231406283064	6.5264254395047	3	7	7	7	1	2	3	7	7	7	7	7	7	7	2	7	2	7	7	3	2	3	4	79.75	1	3
130	7	1	7	4.93040007074581	6.79589173929867	7	3.72906434028063	5.68668426068793	4.94206740009966	6.68242137848097	6.39001857059053	7	4.91565358294759	7	5.89507641485727	5.40167099928502	6.28019798462853	5.95600626985287	7	6.31316528601532	6.09712122593815	6.63209946535668	5.96665304269271	7	7	7	4	1	2	4	7	7	7	3	7	7	7	7	7	3	7	1	1	3	7	7	77.5	1	3
131	5.89824586673287	3.45576529104648	4.72261254233733	4.86093952956492	6.51767726723712	4.55354030797143	6.20002238249575	4.60267063375859	5.28235598585451	6.42915656996205	5.03745664894628	6.73030333285467	5.4582638522549	4.64595806455637	4.862704213675	2.98841371554355	6.98140881225584	4.47636771798562	6.64723835098667	6.81171582207035	6.88059452810059	7	6.78023035458621	1	7	7	7	7	1	6	7	7	7	7	7	2	7	7	7	3	7	3	1	1	2	7	81.25	1	3
132	5.53790570429745	6.45244031971059	6.92172668126391	3.5799479998026	7	5.29645060169277	6.17961582863854	6.68168347078325	6.22730285286181	7	6.71974807656597	1	4.60928061247822	5.85104627448235	5.22431451502454	7	3.18953507918323	5.35757476015805	6.83402174397251	3.31188939722368	3.14320584103833	6.37712317936747	6.58572718343522	7	7	1	7	3	4	3	3	7	7	7	7	7	7	2	7	3	7	2	7	7	1	4	76	1	3
133	6.12016630558324	2.37393764976418	3.78607184501976	7	4.21761896795436	7	6.8288466819537	6.92520047886415	5.2012673175649	6.21488865637733	6.19496269148726	5.66957055740775	6.64193257435371	5.39203439076078	4.5044339176555	7	6.39498068068817	5.29406204515397	3.90544268297872	6.28922541242525	6.66526339229333	4.9599690204169	5.89602182631667	4	7	7	1	2	2	7	7	2	3	3	7	7	7	7	4	7	7	1	7	7	7	4	79.75	1	3
134	6.97030146326381	2.11426637848186	4.82090706028796	4.54607965466056	5.50377387783117	4.00024478316094	7	7	5.85957385852153	4.68456422506483	6.38535378658711	3.77820651962145	5.93020416780219	6.39191632667576	4.24714878365463	6.17116728304786	5.56732327300184	6.98886402341543	5.69809064089233	6.98225879259212	4.79668186496853	3.74223240862958	6.17100973638871	4	7	7	7	1	3	7	7	7	3	7	7	7	7	1	3	2	3	2	7	7	1	7	93.5	1	3
135	6.48653936777004	1	7	3.92060286297223	6.17635552749311	3.73269332845006	7	5.12063111626716	6.37875384163013	5.74368367093654	7	5.03564516642207	6.21728558279867	6.16773481938787	7	6.61635254206315	6.78974651903603	3.2402700268049	3.32784410114958	5.77586111379208	5.4722350115337	3.20119207659045	6.53201673650231	7	7	7	6	1	1	3	7	7	3	4	7	7	7	7	7	7	7	2	7	7	2	7	68.25	1	3
136	6.62465123522238	2.40559337513952	3.6091556919386	5.64224194968549	4.58949781082741	5.16880545188116	6.18024364780565	6.85182891325674	1.97920676810351	6.22324349603559	7	6.2204491385596	7	4.63797158185997	6.47031696428175	6.6241713820564	5.40884574016379	6.24732387984778	6.63413666066213	2.60249124789799	6.06193557021452	5.01185055722772	7	4	7	7	1	1	7	7	7	7	3	7	7	7	7	7	7	3	7	7	7	7	7	6	76	1	3
137	5.61790983336547	2.18207665478366	5.49665944791096	5.05686947431598	7	6.6119427525773	5.15935670374622	4.83315129527961	5.95464945472599	6.29388123789941	7	6.23941358540873	5.84832223496044	7	4.38944553668955	6.83878180758863	3.471060802979	3.99537487121714	5.74411729869806	4.22687669900535	6.39345774231336	7	6.47136510883626	2	7	7	7	1	7	3	7	7	1	3	7	7	7	7	1	3	7	3	7	7	3	7	94.75	1	3
138	6.1694932890765	1.53063813223106	5.92164445053049	5.69495775166082	4.54010304102799	4.73732351664433	5.92676239953282	6.91557342903206	6.87592033708858	5.70697097456961	4.97414705159442	6.54666356648016	4.4840788929542	6.59614838477698	4.80299626982835	2.80407244633625	6.36376784453417	6.11677596465819	7	6.89711168511369	6.33884213893783	5.8580760677498	7	2	7	7	7	1	4	7	7	7	7	7	7	5	4	1	7	3	7	1	7	7	7	7	81.5	1	3
139	5.62230608506924	5.75266117578557	3.90169028291878	6.07582544367512	7	6.74641659502833	6.25492994860054	2.76348142955329	7	6.72789820463492	4.26212933629161	1.90223301133159	7	6.21056964952764	1.14365687107236	7	5.31937856166533	4.83418094765031	6.32038355206728	5.00883378796544	4.01403716981029	6.6679169419048	6.6885957812031	1	7	7	7	1	7	7	1	7	7	7	7	7	7	7	7	7	7	2	7	7	6	2	75.25	1	3
140	3.43292977248804	4.71326506498905	6.63390579577731	5.15393364139786	6.74883328876674	5.2271517636752	5.53628340749761	4.27998256699838	7	6.68822978525407	4.23585224313703	5.99761273741386	6.23226963252983	5.92037471870889	6.76407638753543	6.54156862896917	7	6.92002355038861	6.57984102080661	6.00114235388579	2.97249036856405	5.31124994453483	5.09937960016556	1	7	3	7	1	2	7	7	3	7	7	7	3	7	7	7	7	7	2	1	7	3	7	67	1	3
141	4.73815925609193	6.56210489310369	2.19096364309854	5.35685399669805	6.27370067058415	5.19271827297502	7	5.65739864853142	4.76962241396039	4.93683611894833	6.31229959713865	7	6.63820662074664	6.70529240303137	5.09289250412905	5.72418058104335	7	4.37216243107466	7	2.33880059422683	5.92598301941643	3.73029854564742	7	7	7	7	7	2	3	2	7	2	7	7	7	7	7	2	7	5	7	7	1	7	7	7	89.75	1	3
142	5.48699245966965	3.51322312595768	4.79734116951193	7	6.15604209837685	6.80134265253009	6.89085056569438	7	6.71129696977703	7	6.53808747281715	7	5.88791958996758	6.80608971929641	4.77841572581071	4.67701908770254	5.44344072627858	4.76940066546214	5.33251618622341	4.57162145198407	5.65473978839108	4.90513865699484	4.83479703718804	1	7	2	7	1	4	7	7	7	7	3	7	4	7	3	7	4	7	1	3	7	3	7	66.5	1	3
143	6.573965669303	3.15109962925626	2.3658310534268	7	7	7	6.77821349697505	6.2451048816673	7	5.30496243873041	3.24387171179928	5.73596571361879	5.32214378877887	6.53408215877314	7	7	4.84678694808766	3.75353666995304	6.84373298193844	2.67667599761936	6.62147841806374	3.55257165045248	6.82431112031454	4	7	7	7	2	4	2	7	7	7	3	7	3	3	1	7	7	7	1	7	7	7	7	84.25	1	3
144	6.04507406601506	1.4512802783762	4.23878115967633	6.99299673080088	4.97960028401932	6.00235294993462	5.97754407068476	5.80176748432048	5.41595710917414	3.84851211424502	7	4.85324646300643	6.75164669784711	6.47977854020992	6.6835219764444	6.41446069944719	5.66173579818156	6.09108290144999	7	5.27312087188317	5.01494588911955	5.4095529661867	4.99719044419711	4	7	7	1	2	7	7	2	3	2	3	7	7	7	7	4	4	7	2	7	7	7	4	78	1	3
145	6.98227155541509	4.29733961880117	1.79993382452014	6.86865962527834	6.3343708880489	6.15227414956762	6.27614280269978	5.4049053318699	5.34473809131092	5.71586308207913	6.8230999133164	5.21729191718167	4.79551872820937	5.77610190292289	6.17153384598689	5.70033130622272	7	2.75681018947128	6.5182193840858	7	4.01861943969673	4.63771178713573	5.82122742680342	7	7	7	7	7	1	7	7	4	7	3	7	2	7	7	2	7	7	2	1	5	7	7	83.75	1	3
146	6.01058346138119	3.01719688447499	5.13902514729517	4.72726423188065	7	3.32121510604774	5.93585785404387	4.78104440959966	6.15155732293972	6.95468425783173	5.33504973903666	7	4.67338566576926	4.32226143478315	5.5600544232584	5.97247197106792	6.84220355734912	6.08529946394834	5.697367131352	6.75885901496705	7	5.97582847249672	5.66404983174066	1	7	7	7	7	1	5	7	7	7	3	7	1	7	7	7	3	7	4	1	3	7	7	78.5	1	3
147	7	2.40642984282666	4.10047028147213	1.61056263295638	6.31346062220654	5.82440897769903	6.98460131184925	4.26983140883196	6.4611469793652	3.92546058203507	6.89829003200891	4.84620162673032	6.8799603287803	7	1.87652089874665	7	5.25366949756535	4.93430831277015	4.8833657019265	7	4.52525746140892	5.00465563620912	6.39103317386968	7	7	1	7	1	2	2	7	7	7	7	2	7	3	7	7	3	7	7	3	4	2	4	78.25	1	3
148	2.4506377450063	5.26652530187262	6.68952684428885	3.78378999496514	6.35533117507671	6.45817221694907	7	5.21103824888301	6.02384729031065	6.15889753650819	4.45427646372916	6.28307899865429	7	5.45402141724388	7	7	6.40982447173976	3.64720649972866	1.53235167793185	5.85870716656891	3.04908245099175	6.30308781671893	4.14618090007872	1	7	2	7	1	1	7	2	7	7	6	7	1	7	7	7	7	7	2	1	7	2	6	70	1	3
149	7	2.50203949099522	4.47974482502517	7	4.1357922967592	6.18198533439431	3.72841889138858	5.53712415774913	6.05904002609947	6.61102168267062	6.34022499799677	6.67922585515576	6.6627799329178	6.82336527523402	4.92485586648449	7	5.62657295333256	4.75989273726592	4.7346956435065	6.63825954183995	2.64488660507811	4.59550452452543	5.75895095567577	4	7	7	1	2	1	7	7	7	7	7	7	7	7	7	7	7	7	1	4	1	2	7	83.75	1	3
150	5.46691809279764	2.00196898895297	3.68273783771283	7	6.39894005246154	7	5.66118170160762	6.57417583112822	6.94232193028393	7	2.86367487819949	5.75574238283779	4.23369329643802	6.85779932492665	1.37221226019517	3.44602191644536	6.04436974968468	6.66005205672058	6.14559906686216	5.20298732984972	5.47210351063317	4.31878323184713	7	3	7	7	1	1	2	7	7	7	2	7	7	2	7	7	7	6	7	2	7	7	4	7	93.5	1	3
151	5.72316735846097	5.69188237944036	2.84261321080735	5.14651725027657	6.08778571363632	4.78932924715408	6.53504708587205	5.22826270244518	5.62499552059989	5.483467171928	6.90168846060494	5.92087661176583	6.56395906110973	6.25766837561001	1	6.5799390063725	4.9536569773273	5.40356535502085	6.20729771741412	5.60060902295672	5.6186085246783	4.4671831318931	5.50735210305457	7	7	7	7	2	7	7	7	2	7	7	7	7	7	7	7	2	7	7	1	7	5	7	77.25	1	3
152	5.49241295910078	2.11733675542486	2.40497384809019	7	6.06272271330435	6.19494599570164	6.5957617512184	4.60093019072806	4.889785222925	5.0460702921308	3.53248269787267	4.60416752461342	7	5.45879841770665	6.96988766898933	6.5124496607358	6.95396634852834	4.62444042996673	5.40827773156097	6.29958071711285	5.56955438142896	4.16683039652925	6.78956355119583	7	7	7	1	1	2	7	2	7	7	6	2	7	7	3	7	5	7	1	7	7	1	7	75	1	3
153	3.85977182825468	4.75722085521084	4.79556172983347	6.11418454749371	5.22297743074429	5.67713633853718	6.67216233923099	6.96022773380963	6.55606890532759	6.9837969376704	5.0291557961131	3.39147835145788	6.37355639875824	6.21984517969918	1.48804671485787	6.62515038001675	5.82365230503487	4.92080082960956	7	4.28656674664221	5.85792509358256	4.43147846736631	3.16683259250812	1	7	7	7	1	7	5	2	7	7	7	7	7	6	1	7	2	7	7	7	7	6	5	70.75	1	3
154	6.48803944829513	1	5.35712582055969	5.00913891623599	5.73908930727576	6.78406039644828	2.62124896885272	6.50560733290153	6.86714852854144	6.51358763649691	5.76819076165002	2.96623874574055	6.42384920712283	7	1.95819725076007	6.13966192316273	1.75256109475813	6.80030979852663	2.60908072853532	4.76692614455555	5.03557791906893	7	7	7	7	7	4	1	2	7	7	7	4	4	7	7	7	7	7	7	7	1	3	7	7	7	92.5	1	3
155	4.74796355367807	2.0498717439889	6.37673399755027	5.76945254661136	6.3256024429827	4.05171508686597	5.01121791159301	7	5.22803990761144	6.54097880028767	5.13765817304714	4.97547594263016	7	6.69858609047668	3.56652732122111	6.727827178018	3.38778672264754	3.98882840313181	1.31617513351581	6.35692617485047	7	5.66331760272845	5.96989862832335	7	7	7	7	7	2	7	7	7	7	7	7	7	7	2	7	1	7	1	7	7	7	7	85.25	1	3
156	4.76140863740294	1.62218595255114	7	4.54372223131768	6.75439465478374	6.11518891801379	6.17089704875915	4.01777288969154	6.68432456692187	4.04085664066398	7	4.35178865342291	6.06544623120164	5.8758412464827	1	6.03316312325764	7	4.50678128595013	7	7	2.75901603878922	3.26002857068502	7	7	7	7	7	7	3	7	7	7	7	3	3	6	7	7	7	2	3	1	2	7	1	7	77	1	3
157	7	1.35077960574076	7	4.77984048161236	4.37296466823057	6.6386048667464	4.69067595070993	6.15004635062964	4.75498248436563	6.11535653063658	5.73817238061756	4.52321908785075	4.83373777522985	5.71785391472996	5.38933579565485	6.83575889153395	3.8523813004399	6.30127873651434	7	6.47443305008675	5.01141520855878	4.63628483801531	3.25317104944377	6	7	7	7	1	6	3	7	7	2	7	7	7	7	7	7	3	7	1	7	7	7	6	91.75	1	3
158	6.80018369933621	1.52435664916696	6.69189006361495	5.49837257545895	3.04789530671506	3.2850485642444	4.60728902994839	4.84755268574678	4.78758330170651	6.23581901734667	4.53446711789909	6.40122190311141	5.43411962968276	5.69881461910061	1	6.94894125572742	7	5.58602267346171	6.76442154988345	6.67279745026203	5.3274097889422	4.6430302786204	6.60172506809985	4	7	7	7	1	6	3	7	7	2	7	7	7	7	7	7	7	7	2	7	7	4	5	76.5	1	3
159	5.68714938503359	2.58395640610626	3.66996765739209	5.88904129776289	5.27562066226803	5.6048534855584	5.53835647703452	5.98910133070992	6.85614406493626	3.48727810062093	5.39072836707384	4.55013194582363	6.97053733893301	6.64736739449478	7	5.97632507320384	5.23705973227894	6.05763781995288	5.31771656769718	6.15805164217694	5.39447309059152	6.56074602293718	6.24066821042867	2	7	7	1	6	7	7	5	2	7	7	7	7	7	7	7	2	3	1	1	7	7	7	80.25	1	3
160	5.89880932933716	1	6.26263692521954	6.62294455971535	6.3923098794307	7	6.05764899960174	7	5.05474358912474	4.67379928953513	4.28938619440197	6.59961321821198	6.36130670709804	6.77424553155966	2.10947952601088	5.78587827182712	6.19452803052707	5.73356293531254	4.48989506158966	3.52811490430512	7	6.0581450606097	3.65788860975814	7	7	7	7	1	2	2	7	7	7	3	7	7	7	7	4	7	7	1	7	1	2	7	73	1	3
161	5.05923926317763	1.78498038059318	3.72861943537115	6.7537714772428	4.55213223165538	6.27182889986703	7	4.93682655610786	6.14197118837053	5.03509138994429	5.87553191789877	5.32615531350967	6.39543323790899	6.43655775352235	6.10306516567008	6.35485474210305	2.41008165560015	5.66228125049683	7	6.58756965759659	5.36024075752024	2.49888391297438	5.06692559131597	2	7	7	1	2	2	4	7	7	7	5	7	7	5	7	3	7	7	3	2	7	7	5	75.75	1	3
162	3.26185545445638	5.88744087013295	6.00893099268458	6.92143106588544	5.14786586147671	5.4857166618979	6.31153723816128	7	6.48283037015043	6.20751917791619	6.60255609897278	3.462608681092	6.02949512663811	6.13005215245562	6.15697778055937	6.96205958101344	7	5.14646342707492	6.37193946940454	3.1292349555659	3.41027370573002	6.02247252320777	4.30636280086353	1	7	1	7	1	1	7	2	7	2	6	7	7	7	5	7	2	4	2	2	5	7	4	84.5	1	3
163	5.00756508631462	2.80502165645068	6.40047161307002	7	5.75560748835331	4.42223975609785	5.54392178029681	6.57887013120285	7	5.35418451879474	6.07295776029015	4.76393932837218	5.29480273455354	7	4.40251660126653	4.87814784983659	6.56344701528329	5.03708092020854	3.9096999542833	6.66713936136555	6.8930055645243	1.29834632049238	5.66605960500168	7	7	7	7	1	7	7	2	7	1	7	7	7	5	7	7	2	3	1	2	6	4	7	78.25	1	3
164	4.41050695935156	2.96273057388956	3.57488683610365	7	5.80830120648401	4.67154141966737	6.21731326477939	4.70915435618628	6.03357081390013	7	5.95317378320123	2.45876897677121	6.74663140550996	6.80020701120015	6.19342003050573	5.31673832840725	5.25201219756758	5.20950427704955	4.66587212955699	6.501659745437	5.13838155278544	5.72515216574923	6.49231575726868	1	7	7	7	1	7	2	7	7	7	7	7	7	2	7	4	7	7	1	1	7	7	7	69	1	3
165	6.91339967284633	1.13191333708891	4.27844777883776	7	5.52359385646866	2.84058193602937	6.1727706033419	6.87647116422208	5.15370870590463	3.98545688614244	7	5.73567556466785	6.71994301931965	5.30734915034119	4.33769405858514	5.54944675965486	1.78027124316099	6.80588989317111	7	5.01254390764204	5.34303165792135	1.74158546426266	5.60526671089143	4	7	7	1	1	1	7	7	7	7	4	7	7	7	1	3	4	7	3	1	4	7	7	77.75	1	3
166	4.99097876298045	2.08238625080075	6.65574381294168	5.95538478042116	5.11444594784825	4.49672580560693	5.93656680450502	5.14530649238618	2.70440020662065	5.98504465699811	4.08643888471213	6.77329641766042	6.70041448910046	5.8855968769813	1.63391084830633	6.02539317014023	5.55623449488922	5.96169552193701	5.85076643767702	5.61229863420687	5.41015069952982	6.31418171750985	6.90798520026667	7	7	7	7	7	7	7	7	7	4	7	7	7	7	7	7	4	7	1	7	7	6	5	83.5	1	3
167	6.61217430503797	3.93053430037061	4.4186753440246	1.84135153044322	6.39109531568662	6.37860663828919	6.5950579183012	4.46718760808821	4.54504433732446	6.87909546099463	6.28265166351325	5.84674342117845	6.74359283577358	6.38208839486782	5.3189116092182	2.97520869204807	1.29427618561302	5.8077719580611	6.32539145649542	6.25009022399147	2.19356071833575	6.14494564459787	7	7	7	1	7	1	3	7	7	7	7	4	5	7	4	1	7	7	7	2	2	7	7	7	68.25	1	3
168	5.09494289676397	2.321696350682	4.41782559665788	6.30552968027766	3.48018196053998	6.39187281427767	7	4.95357355317873	6.42004319194808	6.33871191284334	4.24741288140392	6.79952573040562	6.3522301104681	7	1	5.59762622796929	5.83190214091044	4.95528464131203	3.98689432801739	5.0630476476157	6.36233158895587	5.53815909050838	6.50325038576643	4	7	7	1	2	2	7	7	7	7	4	7	7	7	1	2	1	7	1	7	7	7	7	74	1	3
169	1	1	6.63552563870439	2.57064729423506	4.65820868272812	6.33312085758554	4.66074662025987	5.16902757298348	7	6.6815372842647	6.20909286719906	2.12978416920043	6.21582878733072	6.168600784298	1	5.09303114419654	5.59986107057398	6.07662391701988	4.66104810972865	4.84121421405608	6.58281973853299	6.14850785418569	6.49368894026104	1	7	7	7	7	7	4	3	7	3	7	7	7	7	2	6	3	7	6	2	2	5	7	75.75	1	3
170	5.8089322249337	4.52398305466869	5.41612361823355	3.83644460641327	5.47761325656597	7	6.23260974031246	6.52858032017442	6.34129667695231	7	4.77280181182568	4.18017112616032	4.49743701022148	6.72368498200291	6.73452946245919	6.59475452361705	4.62517870054503	3.65030602861444	5.70101776751413	6.49944752160147	2.13659681607753	6.49926336567144	6.36534203712523	1	7	7	7	7	1	7	2	7	7	7	7	5	7	7	7	3	7	2	7	7	7	7	68.5	1	3
171	7	2.66278472988421	3.42331054834663	7	4.45255919898646	4.9271425264236	4.17908819617338	6.24744914148826	7	6.85811524692166	6.95404987120975	1.48149379170271	5.75180339041817	7	4.56431514156057	4.60211828753239	7	5.91004427752173	5.50773176161546	5.11800098489788	4.83944949477182	4.38851621799009	5.95574606323621	7	7	7	1	2	7	3	3	7	2	7	7	7	7	1	7	3	7	7	7	6	7	7	90.25	1	3
172	5.11891723159427	1	4.04729040560277	6.7720226728453	5.84061247638637	5.2502512730954	4.94280643592163	7	6.54314539631962	6.24087165686371	2.3358274262153	4.99885071335789	4.08392289483505	6.64528106109987	1.98933817963204	5.12882173167157	6.55358974538015	3.76150232952975	6.75074522752999	4.71412720424336	5.58333974097463	5.36461624076205	7	3	7	7	1	1	1	7	7	7	2	7	7	1	7	7	7	7	7	2	7	7	7	7	79	1	3
173	1.44879123060891	1.3680370187999	6.45177073324651	5.47665100160559	4.00242576773154	5.95356366661723	4.37316155732412	6.23151838718964	3.68642181428929	6.25273482105778	5.11170590740003	6.01612299090327	7	6.58201962313455	6.53103012532732	6.21036709610105	4.50397225841228	6.06290400367697	6.00030761728946	5.69519511857141	6.33994915078282	5.73052977566615	5.65817672124526	2	7	7	4	1	3	7	7	7	7	5	7	7	7	7	7	7	7	5	2	6	4	7	92.75	1	3
174	6.41583068278413	1.09125263656709	2.70713575859428	5.71743286612298	3.71997845958551	3.5089683327384	3.71386187644791	4.14620074762909	6.62984415389989	4.40792286938586	6.09539697591247	5.12990209564527	5.54748847457517	6.99177858748622	6.17658737292058	5.10644407763261	1.32360243330249	5.48809938814048	6.92541645821078	6.38362440129588	6.49362145155317	5.50687374382379	6.62131577988843	3	7	7	1	2	2	7	2	7	7	7	7	7	7	5	7	1	7	1	7	1	7	7	63.5	1	3
175	6.36002063245834	1.07448103139848	5.89415039049653	4.6277133819046	5.22545881455412	6.55114075347755	3.70464180127853	5.6699510006245	7	6.49150565540103	5.58605453126942	2.61616861237094	4.71572656435925	6.25091771688853	2.55509145590037	5.71591749734352	3.2315231932646	5.4837876021754	7	5.26690336442567	5.89193990279691	6.22878258930942	4.30959926527895	7	7	7	1	2	7	7	7	7	7	3	7	5	7	7	7	4	7	2	2	2	7	7	93.25	1	3
176	5.81023417839435	1	5.22222336182046	5.77984419578444	5.13775845367444	7	5.15434514738635	5.58301809884072	6.7948200225394	1.9235768406981	7	1.6927677380137	4.19604598770685	7	5.30224338451112	4.81029364963963	5.36347764162761	6.31436315398115	6.21802744216676	3.21915392691198	3.97275421043606	4.27043910054401	5.62251336343212	2	7	7	1	1	1	5	7	7	7	2	6	7	7	7	7	7	7	2	1	7	7	3	92	1	3
177	6.19093021807446	2.27948842395707	3.8395032039266	6.75897930780835	5.96220244806016	5.44894317076278	2.7737659220874	6.25850839847366	4.61548568097323	6.08692897261603	5.2150999276056	5.68699275944042	5.82745579672658	6.71899843756704	7	6.36618634256314	5.15732504979189	5.79347612961179	5.65943301750954	6.47756547571245	6.25561108936806	5.07829967207867	6.29079661339501	2	7	7	1	3	7	7	7	7	7	5	4	7	5	7	2	7	7	1	7	1	7	7	68.75	1	3
178	5.39664806009673	5.09116199363598	4.66376779183219	4.86092914990035	7	5.12892334500255	5.42538595160386	7	3.33577406634813	5.99582492385306	6.04895855992343	1	5.00918901470098	5.53833128059898	5.67553413261285	6.93738545300567	3.55613233812041	2.71851029280856	6.57738151958093	6.44989542730489	5.64159848778903	6.37195648788239	2.75336063763061	1	7	7	7	7	7	7	7	7	2	7	7	2	7	5	3	1	3	3	2	7	7	7	76.5	1	3
179	4.98080446469317	3.43316512300106	4.18577645993479	1	6.45447422375063	5.15330833326813	5.06619384619277	4.44123381956047	6.93379000319307	4.7805843451382	6.53392145512828	3.29088362000502	4.30702254545905	7	2.56754371645098	6.08778496538806	5.93335896515049	3.94002761394439	4.94361975767208	6.32222387306455	6.70109355555179	5.08871710127674	5.09745465564931	7	7	1	7	1	3	3	7	7	7	5	3	7	3	7	7	4	7	1	2	5	7	3	83.25	1	3
180	7	1.41791952349405	3.24972092345305	6.32262624735417	5.83698853550323	3.53069602429789	4.87426447064497	5.55970606638549	6.31072621165965	6.76489521266249	6.9037850117401	6.86419448888852	5.94660010591887	5.41736063981688	5.34992417896346	5.51593184817587	2.14141252338601	5.99841568291747	7	5.07191085649306	2.96416000837827	1.24714158962173	5.49201839167887	4	7	7	1	1	2	7	4	7	7	7	7	7	7	7	3	5	7	2	7	7	7	7	67	1	3
181	2.99087520746983	2.57734658035724	6.61302693937927	6.47599063359249	2.93889044536591	5.71316503457489	6.06287385942754	5.62476447898593	5.8806525383861	4.17613243402295	5.69148487799469	3.5831172218105	5.3186526475824	7	1.46782034102664	7	7	4.78776931222373	6.54435006425236	5.20417547658604	6.10601890547591	5.40287101801725	1.6021744330968	2	7	7	6	1	2	6	2	7	7	7	7	7	4	7	4	7	7	2	1	4	1	7	61.75	1	3
182	5.543055914568	4.01928126377852	4.08937939014596	1	6.14975489974378	6.124978321373	6.9974871954295	5.48996355942125	3.74142767854214	6.61578971412144	7	5.6783175271444	6.16083679453921	5.03096402294275	1.59706846955998	5.59788306480337	1	5.36051639261569	4.96989769864429	7	3.65579440327061	6.15225239679379	6.28794570556594	7	7	1	7	1	7	7	7	7	7	7	7	7	4	1	7	7	7	2	2	1	7	7	68.5	1	3
183	6.38166687419694	5.16636650008996	4.52494991633722	4.27897078048354	6.78608002402099	4.28016840744976	3.99617718737095	4.62154537579598	4.37695867551072	7	5.58950709279839	5.50242734346281	6.75986533835154	3.97680990806696	5.36109499860024	7	4.74078085263966	3.37244531535956	5.85014468072001	5.74762898276764	5.42351373101857	4.55811897501662	5.31581919617219	1	7	6	7	7	7	7	7	7	7	7	7	7	7	7	7	3	7	1	1	7	7	7	57.25	1	3
184	3.81642412193323	2.0185066842306	6.96425789696151	5.38415232548301	6.15269265877176	5.26397509848305	3.77915366336117	5.07989514135079	3.76152926929477	6.18773724903341	6.34337835224332	3.89805532117435	7	7	4.52501741933001	6.96742636984989	7	4.68898248673303	6.11736621651733	2.68557952548506	5.41951046718851	3.58604395110764	4.16748717350165	7	7	7	7	1	7	3	7	7	7	7	7	7	4	7	3	7	7	1	2	7	1	7	88	1	3
185	6.81027393200967	1	4.53753429300014	5.46842584370386	4.1063273952727	6.8595892754302	5.77637457623825	4.8482448766999	4.66671416419754	7	3.92807047354432	5.1491545333016	5.48867146690662	5.90882794000637	1.83029445515257	7	2.30725357301608	5.59842223233379	6.78533240596072	3.4895428930581	4.85412919530237	5.63677047306492	6.85592996684932	7	7	7	1	1	3	7	7	7	4	7	7	7	7	7	7	7	7	2	7	7	2	7	83.75	1	3
186	5.686865485737	5.82896546364222	3.89763344010144	4.52695218813649	6.06233990891976	4.99097325684724	4.45803334901198	7	3.00562382962875	5.52607190449284	5.45314972751595	6.84573781734897	5.03607135397599	4.83551395334677	1.61733115646765	7	3.14107486075061	4.70255113212707	4.13972770680013	5.94986559205319	6.61492867323526	7	6.00846092177078	1	7	7	7	7	7	7	7	2	2	4	7	7	7	7	3	1	3	1	1	7	7	4	69.5	1	3
187	1.37819299246915	1.44913073756596	5.7978640105793	3.20299256309721	4.74981916271649	5.86158182650974	6.19811313833875	7	5.92215895499374	6.02040428344118	4.96517694676575	5.11732322240623	2.89248975275495	6.75288723418794	4.58869807743917	4.33584542887225	5.84493940039452	4.62917572306533	5.66863723456808	6.33461892650482	5.91488367543999	3.8953945157333	5.0909663354386	1	7	7	7	7	1	7	7	7	7	2	7	7	7	7	7	6	7	1	7	7	5	7	65.25	1	3
188	5.22748488399508	2.23260072064847	6.43091525798333	7	5.5741757041701	4.75484025502134	4.49451372354529	5.12776005244544	4.18163151966692	7	7	1.53913452246461	3.7257107979038	7	5.24033559119922	2.44674795312823	3.74642976307675	6.09095222357911	5.48315323644279	5.37726380537369	4.94248537871084	6.82575427162537	4.61192484642168	7	7	7	7	1	7	5	7	7	7	7	7	7	7	7	7	2	7	2	1	7	1	7	81	1	3
189	6.35276899857564	4.27529299994957	4.27003060282178	6.38961238280018	3.8396950593045	5.42660178043786	5.52125221075445	7	3.69108475665871	4.8016345793562	6.64636413257308	5.59561256562935	3.77087066291674	6.49645964323131	5.17428699719456	5.14021220888117	6.91039200858809	4.02445736973167	7	4.44495716242388	6.38380867946969	5.21024936169391	5.42788329156408	4	7	7	1	1	2	7	4	4	7	7	7	7	6	7	7	7	4	1	7	1	2	7	62.75	1	3
190	6.44109685819338	3.23942605657682	5.98335058953161	1.37014831647394	6.35584502195525	5.3372364743389	6.01111871951499	4.36802812647773	5.44875944275871	3.44950896898149	5.50008560884124	6.5650496876918	5.33325773245173	6.43339132091391	2.2878537900304	5.46267177357524	6.22419731894635	6.1341756731578	5.46197349112174	6.53270710092627	5.25667159025514	5.67359790917641	5.02503314506692	7	7	1	7	1	7	3	7	5	7	5	2	7	7	1	7	7	7	7	2	7	7	3	57.5	1	3
191	5.31808137602922	1.66364274241756	5.76467903333071	4.38870212099359	6.60009418797244	6.49844796185439	3.86262857066167	5.41816803157834	4.62749131579553	7	6.73977155770197	6.81160944885452	4.17008693144619	2.66118032719546	2.49623401924238	6.14544211958863	2.26559711790092	5.22946579300792	6.44109776808711	5.95572579499066	4.57194956005095	1	6.10951045646482	7	7	7	7	1	4	7	7	7	3	7	7	7	7	1	7	2	7	1	1	7	2	6	91.25	1	3
192	7	1	3.62190234902602	7	6.84005473609785	5.93484409392906	4.20439979267216	7	2.40591718982393	7	4.99960758303949	5.80842337816672	7	5.95360109359655	3.82789517040982	5.54480334104004	5.37088463372248	5.86740097618243	7	7	6.3528950553626	3.55938012292701	6.11348426249984	3	7	7	1	3	7	7	7	7	7	5	3	7	2	7	2	7	7	1	7	1	7	2	64	1	3
193	6.42852459371416	2.20037068872783	5.88873777850787	4.02207030370328	5.64598233202237	5.79321482079694	5.39316272923169	5.98335804416356	4.18028614832271	7	6.6696125754454	6.88761532654377	3.6039260437733	4.57051701047038	2.28146169282377	5.7666730918652	1.58987003042576	6.23412602813775	6.23576052369389	5.58145278300359	4.74307183756266	1.50915513639993	5.59412618943947	7	7	7	2	1	4	7	3	7	3	7	7	7	7	1	7	1	7	1	2	7	2	7	82.75	1	3
194	3.68324125457962	2.03537383950282	7	5.88109935021969	3.02812549666165	4.40333441082421	5.80916186499269	5.81981671778139	6.69793192248398	4.80510140491703	7	2.38816472943444	6.08881084673429	5.54453413488504	2.07681470524069	6.21827468954705	6.89423408304678	4.58913170813759	5.96037457383334	5.01751199182449	5.48875435496472	5.38900546436715	1.7671634087704	2	7	7	2	1	1	6	7	7	7	7	7	7	5	7	4	6	7	3	1	7	1	7	77.5	1	3
195	6.12582491923103	3.0395577274154	4.2259310104397	7	2.44250335427613	1	3.02208934656459	5.40001899162774	5.97115783612764	6.70982638746046	4.85620488640452	6.71395955022984	4.62421611850767	6.0042157349969	5.05383880541597	4.67520135343225	3.9833963021193	5.79887256926367	2.8308331764978	4.39284657896687	3.92440130126413	6.42951071209879	7	7	7	7	1	3	2	7	7	7	7	7	7	7	7	1	7	7	7	1	7	7	7	7	59.25	1	3
196	5.71503026115173	3.09721330901862	3.66030085332139	6.4223542807669	3.52266884401778	6.83765549736824	3.94740655427036	6.36405893439283	5.76352025230396	7	5.82161127271582	4.99495706190669	3.82707415203281	2.55236750325318	2.20186629786276	3.36672323157021	4.80914551566743	5.16383167886456	4.89812204416427	7	7	7	5.9577044030496	4	7	7	1	1	7	7	7	7	7	7	7	7	2	7	7	2	3	1	5	7	7	4	73	1	3
197	4.39757572756166	3.04145833531486	5.77763488420757	5.98845207848234	5.45792204803398	3.25485355182694	5.60579113802982	2.9520865663473	5.97535264473107	6.85108693312788	6.37868679245731	3.97693345982608	6.44947680742048	1.00511768558408	1.38083334090933	7	2.12874450675372	3.19990723161589	4.20811175286855	5.55112634215802	6.19503569150872	1.05416358877047	6.3820207968152	7	7	7	7	1	2	2	3	7	3	7	7	7	7	1	7	2	7	1	1	7	1	3	50.75	1	3
198	4.0034864641873	2.39945596307097	6.13598869786773	5.62317377288026	5.54024702027637	7	4.04067729021128	3.0438618848298	5.31949946974003	5.7068939426978	6.43135455014713	3.97570788398106	5.10821079544133	1	1.984028203051	7	5.17907646070233	4.32588449357917	5.80463407882658	7	5.45234708005459	1	5.89385620489965	7	7	7	7	1	2	3	1	7	7	7	7	7	7	1	7	1	7	1	2	7	7	5	80.5	1	3
[truncated: 5 more columns]
