# Supplementary material for: How Are Mate Preferences Linked with Actual Mate Selection? Tests of Mate Preference Integration Algorithms Using Computer Simulations and Actual Mating Couples
Source: PLoS One. 2016 Jun 8;11(6):e0156078. doi: 10.1371/journal.pone.0156078 (PMC4898694; doi:10.1371/journal.pone.0156078)
Supplement: S1 Data — Newlywed couple and agent-based model data analyzed in Study 2. (ZIP) [file pone.0156078.s001.zip › S9/Polynomial Model Data/Polynomial Couple Population 01152016 1300.csv]

	trait1	trait2	trait3	trait4	trait5	trait6	trait7	trait8	trait9	trait10	trait11	trait12	trait13	trait14	trait15	trait16	trait17	trait18	trait19	trait20	trait21	trait22	trait23	preference1	preference2	preference3	preference4	preference5	preference6	preference7	preference8	preference9	preference10	preference11	preference12	preference13	preference14	preference15	preference16	preference17	preference18	preference19	preference20	preference21	preference22	preference23	fitpoints	sex	algorithm
1	6.61782923654448	5.66014589974658	2.05486385423622	3.44285480875719	6.36615093959186	6.87447896492263	6.77992032111236	7	7	7	6.67182638724214	6.92266528840208	7	6.10012450054493	6.69800668816369	5.61854293156148	7	6.12493082147458	6.45067739762997	7	7	6.04560454943748	6.69606232021736	1	1	2	1	1	3	7	7	7	7	3	3	7	1	7	7	7	7	7	1	7	7	7	92	0	3
2	5.85728512397781	5.39227054635506	1.79658125006425	6.35467608687772	7	6.91424321911556	6.09145292087534	6.229397537093	5.48493780809261	6.62149781941511	1	5.35824093434198	5.57622354690414	5.97443422335743	5.97612563443761	7	6.81061015842605	6.72133249968185	6.69466248453389	7	6.57273531313188	6.71838170468568	5.35793191527933	1	1	1	1	1	7	3	7	7	7	1	3	7	1	5	7	7	2	7	5	7	7	2	95.75	0	3
3	7	3.07900545056053	4.44898742754753	2.87441760952199	3.76193623113476	6.62241607379809	5.77810576212312	6.98132215772519	6.01089177809995	6.33886865240277	1.80975045575039	6.03652507736897	6.41401862107987	7	7	5.94908662748309	6.73543743069357	4.64409279372519	7	6.64678501046317	5.87330867837676	7	6.66138622044544	1	1	2	1	1	7	1	4	2	5	1	2	7	7	7	6	7	2	7	7	7	7	7	100.5	0	3
4	7	4.92937788132322	2.13161907826151	3.51832868633752	6.19640798011223	5.98868599304667	6.3038376588178	5.96108196502631	7	6.24322757661759	6.35531922518987	7	6.83435773003093	5.01968858973301	6.24162088654148	6.68659000423536	7	6.86033512470457	6.48950653700922	5.00084492536378	7	5.34483917723348	5.803484587854	1	1	2	1	1	1	7	7	7	7	7	2	7	7	7	7	7	2	7	2	7	7	7	101.25	0	3
5	7	1.94730091267068	5.20280637266863	3.78958311064736	3.42476452860221	7	4.44628200282561	5.69226183661701	7	6.93157266284699	1.71335511278112	6.18233435178661	7	6.54163671691653	7	6.4096621484762	6.79571293189022	5.33830929672312	6.7034851266787	7	7	6.92096557086508	6.57130755473449	1	1	1	1	1	7	2	5	3	7	2	1	7	7	7	5	7	2	7	7	7	7	7	102	0	3
6	6.14044112654018	5.12600106706959	2.81330776443927	6.83748264223303	7	6.23245682738473	4.84639139169088	7	3.72567905364921	6.87320616899698	3.78247881305662	6.31991097979517	6.7713361741428	7	6.38215664124494	6.83694656796638	6.62768958775643	5.06120484275453	6.7244896074011	4.99756440269275	7	6.61560300298175	7	7	1	7	7	7	2	7	7	7	7	1	1	7	7	7	5	7	1	7	5	7	7	7	96.75	0	3
7	4.54357574158887	3.68386633368216	3.83703881649916	5.30852101081016	4.78987468319049	7	6.21243408181363	7	5.98382584191812	6.87155571440017	5.05660482158732	6.17504297367956	6.32184422064763	5.82359000463405	7	5.61749284118714	7	6.0789611244572	6.63517381243051	4.98486968228088	6.83845659072001	6.35014197307907	4.02971929613475	1	1	2	7	1	7	5	7	7	5	7	1	7	7	7	7	7	7	7	2	7	7	7	92.5	0	3
8	2.35194946195516	5.21943580953004	4.25949859800749	5.01251921552161	4.97310281808036	5.60296232680797	6.36809853199642	7	6.99915721754449	6.99831746855805	1	5.35644581509437	6.8150844350797	5.54983127408102	7	7	6.02501336970214	6.96338244788255	5.91030480700565	6.31095966173866	6.38079846105954	6.59677731238142	7	1	1	5	1	1	2	7	7	7	5	7	7	7	7	7	7	7	1	7	1	7	7	1	88.25	0	3
9	6.14180662421861	3.06714090195908	6.18809617242079	2.58010063910011	3.12125751509989	7	6.00969799078681	6.35790274625496	5.56306146367504	7	3.11435402837565	6.74599134497858	7	6.77477628061296	6.82427823868985	6.13525190673674	6.36551095280851	5.75006958584502	7	4.88099234421341	7	5.79869856068891	6.93226315860852	1	1	2	1	1	1	7	7	7	7	2	7	7	3	7	6	7	7	7	2	7	7	7	90	0	3
10	4.64928846442539	2.30006990575697	2.20581516790518	3.57686548984003	5.70561354780781	3.49911081188751	6.11619238935396	6.74113485202541	6.53677649637543	6.4510747901172	6.71271863328749	7	7	6.67800272259903	6.98678915679662	6.64148940422496	6.7155853958137	2.99445969360803	4.56263486925959	6.96545007803688	7	4.80292301502396	6.99753743815492	1	1	1	5	1	2	7	7	7	7	7	2	7	7	7	1	7	1	7	1	7	7	7	93.75	0	3
11	5.7248207214445	6.90258410948256	7	5.52775482972493	4.43086587094561	7	6.24145940419107	7	6.42830604777395	5.94669694088914	2.26576415723577	7	6.47131959435916	6.13290400436692	7	7	7	5.22978370046765	6.56146048439686	6.91506432099706	6.29664607597119	4.53490827854088	3.85124867559409	1	1	1	5	7	7	7	7	7	3	3	1	7	1	7	1	7	2	2	7	7	7	7	94.5	0	3
12	6.20815935594198	5.94436939322965	1.17937750858603	5.91018910809318	7	6.46420520791018	5.58770101241464	6.8432382652335	6.87443187303058	6.05768490536665	6.12745659423791	6.95546555311539	5.6249005464268	6.61643129472995	2.96386940532238	6.07504724825137	5.65362571454335	6.01404609754538	6.30487211392425	6.36699429694861	6.81706706018327	7	4.04322431387763	1	1	3	1	1	7	7	4	7	3	2	1	7	2	7	5	7	7	7	1	7	7	7	74.25	0	3
13	6.76521272456938	6.81086625408767	4.54537726160808	5.85677276092671	1	5.70795962907442	7	6.67300870410676	5.91860002041952	6.82812230879176	2.10022678620056	6.73201283582694	7	6.75849367066019	6.50239775961272	5.97509379556882	5.51477338361963	7	5.16069022156702	6.65198669847643	6.65478141791824	6.00135428891656	7	1	1	7	5	1	3	3	7	7	4	1	2	7	1	7	7	7	2	2	4	7	7	7	104	0	3
14	7	4.14591789114117	3.14608241055418	3.47777559132661	6.23398653746562	5.9844105690515	6.62063923695114	4.44364194298475	5.52436492863522	6.18822613869336	4.81191677427408	7	7	6.36117556420449	6.68608724321333	6.68976283960528	5.61072241840871	6.72980051976557	7	4.390932769967	7	4.45918624315556	5.23089407608906	1	1	2	2	1	1	7	7	7	7	1	2	7	1	7	7	7	2	7	7	7	7	7	95.75	0	3
15	5.23425889179641	4.1706528306973	2.38412783315019	6.75299159086118	6.39574224701043	6.5600426399024	5.23997815640518	5.95358605759456	3.76066037797659	7	4.23228635922341	6.00245071058137	7	7	6.07126323657398	7	7	5.96649117979826	6.42507041244064	5.50070741767111	5.25397835994176	7	6.63044696448112	7	2	7	7	7	7	7	7	7	3	7	1	7	1	6	5	7	1	7	5	7	7	2	91.5	0	3
16	5.64341503774221	5.6382336049743	2.14176064936602	6.07473901468699	7	6.25792709095585	7	7	7	5.30697309304844	2.89279849529303	5.17079011203172	6.60673328354023	7	5.75443092655016	6.59156863658907	5.80666006385764	4.87231438791673	6.6614773293964	6.05551449854317	5.65432680710798	7	6.10965706551439	1	1	2	2	1	3	7	4	7	6	3	1	7	7	7	1	7	7	7	2	5	7	7	77.25	0	3
17	6.54638610681468	4.60701357896618	2.50161232155115	5.23256531763087	6.11480768621938	6.2631559831616	6.13078680639875	5.85585225261946	7	6.51736336051775	1.04043677358108	7	6.02412984136169	5.03722825379143	3.73680620299352	3.62488693583809	5.82654207688479	7	6.56155627984632	7	7	5.98189424470414	6.95119730002798	1	1	2	2	1	7	7	7	7	7	1	1	7	1	7	7	7	2	7	2	7	7	7	89	0	3
18	5.33606243576004	4.76533893310343	4.56444137210277	3.64727122202189	5.21271684443415	5.96603228463874	5.2328069715351	7	4.60240499069748	6.42897614602733	6.40804949831193	6.18586825574545	5.2029454565037	6.71892652210508	6.67675824630784	6.31705646054235	6.41060465114256	7	4.21631179472391	6.59953672485906	3.89742319639836	7	6.11007034305236	1	1	5	4	1	1	1	7	7	7	2	7	7	7	7	1	7	2	4	1	7	7	7	87.75	0	3
19	5.92833270320391	3.70032750036675	6.89196803405032	4.49843196007638	7	6.57687104060338	5.86261852785305	6.16190728667806	3.32791032741363	4.98507712153178	1.91036022945136	4.382667225445	6.92843152198643	6.88429140380109	6.04965418895125	6.2292513556822	6.96566093959057	6.3824137009345	6.24682795940514	5.95153904801165	6.45864908097168	6.03082201502968	6.56958644755901	1	2	1	1	1	7	7	6	7	3	2	3	7	1	7	5	7	7	7	2	7	7	7	90.5	0	3
20	5.16577029103226	4.93258724029904	4.4696553980979	2.2851622642312	3.60158270773755	7	6.64802116354472	6.27122660936687	7	5.71067150682216	4.13023057162888	5.64738065736574	6.700663584297	5.88534218063227	6.91088912265097	6.87500438426281	3.35380695187913	5.8374261201522	6.40608865856755	7	6.0705767468767	6.04295238190838	6.4946243378239	1	1	1	1	1	2	7	7	2	5	1	3	7	1	7	7	7	7	2	6	6	7	7	85.25	0	3
21	3.35845041910896	4.40330527421196	1	5.7256334115869	7	4.45411107778168	6.29063779481248	5.25089057057622	6.3302787235198	5.71237294938097	1	6.23589453276465	7	7	6.07001728747249	5.3320045692803	6.09365696612565	6.36317618947619	6.6550842205211	6.35921999963121	6.75411925658171	6.54476474731502	6.97673423585488	1	1	4	1	1	7	7	7	7	7	7	7	7	2	7	2	7	7	7	2	7	4	7	80	0	3
22	6.93479763410545	4.13169454856101	2.16565606319598	2.07584491323795	7	6.16582260896561	3.91026298832195	7	6.01599236507538	6.9715661605924	2.27202814398116	6.25209887882629	3.47571357561676	5.59574550792945	7	6.22419849081264	7	2.19562122111854	5.21114805924721	5.47351494264385	7	4.78255600126889	6.15225819990625	1	1	1	3	1	7	1	7	7	3	7	1	7	1	7	7	7	7	7	3	7	7	7	106.75	0	3
23	7	4.85380792698362	1.40630290819453	3.30565391012439	5.94712862183364	6.49267555957646	5.69032818761545	5.85760932043546	4.22355618870198	5.82826048085452	1.55987541984998	4.27485424936978	6.8910505468296	6.93147858224804	7	5.80253365806828	7	7	4.77184534381188	5.64353837165538	5.85001087257395	4.30053253514962	6.85886263049091	1	1	2	2	1	7	7	7	6	7	1	1	7	1	7	4	7	5	7	3	7	7	7	99.5	0	3
24	5.95932918109224	3.11934922213071	4.60624206501336	1.8012760348208	4.37479774687081	7	5.21705205393086	7	5.37712123170277	5.39828104305219	2.82796022408842	6.35284727995616	5.88770626922478	6.74222449120582	6.92568094480805	6.87298744093924	4.81315574733118	6.86179270645383	5.41264793655646	1	7	4.06742565727407	6.98884211100768	1	1	3	7	7	1	1	5	4	7	7	7	7	1	7	3	5	7	7	1	7	7	7	89.25	0	3
25	6.39091293816139	6.62109580991665	6.12488115032527	5.32864007599238	3.64308631754031	5.93163855167038	6.72933047554302	6.02225426529861	6.6075474920006	5.9269749164607	1.3656659941239	6.13707098695181	6.33658760142294	5.94789115424199	5.24595615016005	5.17371558670879	6.22296688443315	6.49473452081326	7	6.11896970689547	4.66825135220253	6.53447655383354	6.85270584408274	1	1	1	2	7	6	7	3	7	7	3	2	7	7	7	4	7	7	7	2	7	7	7	74	0	3
26	4.36174395426067	4.786836690503	1	5.85528999341236	7	7	5.03528118673489	5.92016474605027	6.55835274533895	7	1.79667055959083	6.1231519270776	6.25276628804866	5.35340089674271	6.29667569736068	4.88009226898473	7	6.27753309058683	4.57110535765676	6.28115430104448	5.26225073316396	2.73748003144473	5.29977086355185	1	1	1	2	1	7	6	7	7	7	1	1	7	2	5	7	7	7	7	3	7	7	1	86.75	0	3
27	5.8301814467536	1.57383428264733	6.90667273002683	4.34633530119832	6.25618029060518	7	7	5.26276021571901	4.08124375931491	7	6.97341305972294	5.442354749748	6.26243690562808	5.12224765264364	6.4387489997246	4.81469322073812	6.0854139300137	7	6.05866037495829	3.08251240088439	6.22372855807603	6.27070599130225	3.72784181571976	1	1	1	2	1	2	1	7	7	7	4	2	7	2	7	7	7	4	7	2	7	7	7	72.5	0	3
28	5.93723888495998	3.47556885071667	2.8986645528546	1.02535260712093	4.77519349504137	4.80411363017777	5.65522219702317	5.53124050803937	4.79822449786439	5.71104817158784	1.68026725580554	6.47758725110841	6.82932103115636	6.69243492605114	7	6.46370472949824	6.2885023552482	6.69111895718828	5.60702975891107	5.94917788776787	5.89004535986023	6.64557200421724	5.96557820839789	1	1	2	7	1	1	7	3	7	7	1	2	7	1	7	7	7	7	7	3	7	7	7	76.25	0	3
29	5.17415461229153	2.31002790390694	4.83910159493783	4.8116695714365	6.34248335688334	7	5.53067248402458	5.50825689250372	4.31955663543505	4.45563504567145	1.7076788968173	4.39510487827822	5.61569715854099	5.34192658692755	4.48154890646051	4.61803804953154	6.68169917775834	7	6.97587174743414	6.31985825503329	7	6.40696312939797	6.67554945220735	1	2	1	1	1	7	1	7	7	3	5	7	7	1	7	2	7	7	7	2	7	7	7	83	0	3
30	4.44350724624341	5.58235397397988	1.04512151633811	5.05042393852328	7	7	5.8437328729516	6.17046149287461	5.71879233924964	6.60693884333495	1.5993348707817	5.48946223065118	5.40173459244542	5.71437168264153	6.95814103827168	4.70163856159283	6.75201460571923	4.8335235028602	7	7	6.22453066535579	6.8062143292001	6.24598818431396	1	1	1	1	1	7	6	7	7	7	7	2	7	1	5	7	7	1	7	1	7	7	7	78.75	0	3
31	5.41928613546586	5.32734229009094	4.42563306468285	6.63928911034409	7	6.01851641225222	5.99464302724134	5.40423175270947	5.41734663985579	7	1	7	4.96908166542161	7	7	5.7461377902869	4.59694457606275	6.27206822130803	5.8950533939466	6.14283389586041	6.02222118244518	7	3.41266164985086	7	1	7	7	7	7	7	7	7	3	1	2	7	7	7	7	7	2	7	3	7	7	2	88.5	0	3
32	6.65411814661347	1.06123418711172	5.78517382566041	4.58924269288314	6.12911438853994	5.38807973245025	5.12074667509501	7	5.65167509531748	5.52178312939992	3.92036178600497	7	7	6.22182929081468	5.05892726371925	4.81217213904344	5.98763140835913	5.00817785099251	7	5.78906599870606	5.52178105699399	5.76660484625342	4.57964577985027	1	1	1	1	1	1	7	7	7	5	2	4	7	1	7	4	7	1	7	7	7	7	7	95.25	0	3
33	5.50576645908169	6.76237896548878	2.27838800979342	7	4.45050627687823	4.04077644229656	7	5.9810144491343	6.14041667351283	6.99592806626956	4.22446242759506	7	6.16483275218692	5.42801676525526	6.11162058256545	6.65365882649983	3.26003261571784	7	6.03472886601372	5.51269401683383	6.74265870085112	7	7	1	1	7	7	1	7	7	7	7	7	3	2	7	1	7	7	7	2	7	2	7	7	7	85	0	3
34	5.61628882149902	5.01360870025397	2.35857752445063	5.40483767837827	6.91157126203897	6.98011637005305	7	6.41941799073623	6.39638276125091	6.80468718591528	1.8899194475994	4.87152216713658	6.64108979131602	6.63643539438325	6.10833300569421	5.86534957015554	5.21175021662548	3.71402240249274	5.37487875947951	7	4.2234520882174	6.33267849053654	6.85831509820563	1	1	4	2	1	2	7	7	7	4	3	1	7	7	7	7	7	7	2	3	7	7	7	97.75	0	3
35	6.62595544478114	2.54593378578046	4.10600107839625	5.07097089497145	5.7460779941077	6.64187545570239	6.17225854164315	5.86448728416783	6.75550367543695	6.36924801954488	5.43373789361488	5.53279551838794	6.75625788673391	5.55238066249245	5.50090043615459	5.18782427496471	7	6.9379674319099	5.11151388961632	4.0813710241527	6.646862908103	4.81763076910757	5.79874715166632	6	1	7	7	7	2	5	7	7	7	1	7	7	1	7	6	5	1	7	1	7	7	7	82.5	0	3
36	7	6.62327015538713	4.37477433853775	2.70256065625871	1	5.64136588007512	4.19273124745422	5.27707939777689	4.61509122795021	6.11113404702224	1.86004527661249	7	6.32040367882708	6.13486356873699	2.96910561505188	7	3.37876813767281	6.69747222002305	6.96864423451792	4.98039085399912	6.87342807694825	6.23016282526773	7	1	1	7	5	1	7	1	7	7	7	1	1	7	1	7	2	5	7	3	2	7	7	7	92.25	0	3
37	6.40690173796285	1.25058617967316	5.48729942631922	2.35163188201066	5.02556646493031	4.5789678722379	6.63027690602374	6.57592075372788	4.83716203068078	5.9469245350619	1	6.26095065127474	5.66401078950327	6.9245330011378	6.03523888410954	5.8471119053084	6.73728836987353	7	7	2.04232533048396	5.98649074902432	4.92566670054677	3.77540884284961	1	1	2	2	1	2	7	7	7	7	1	7	7	7	7	7	7	2	7	2	7	7	7	93	0	3
38	5.46333204201703	4.5445883317093	2.84270467186153	1.00886973256398	4.50225158319491	6.85243350005076	5.95113177265724	5.52517993934224	7	7	7	7	5.95319984367829	7	5.10319571486809	6.87001275863688	5.13062220573137	6.00659083905987	4.29702934093688	6.0018866027196	5.94592173959828	4.30429159533671	4.47459719877433	1	2	2	7	1	2	2	7	7	6	2	2	7	7	6	7	7	1	7	2	7	7	7	62.75	0	3
39	5.71306681987175	6.62181888903702	7	5.96078550176944	2.75317805920436	6.18481237120117	4.55278157716651	6.54368392054479	6.46957228790612	4.32944140076298	3.13457684420149	5.93624780525398	6.8752347961154	5.81634464133637	2.73440957671781	6.68181279865586	7	5.57366690453755	6.55374743881296	7	6.9252233238176	4.79702280101569	3.22429548846921	1	1	1	4	7	2	1	7	7	3	7	3	7	1	7	6	7	1	2	6	7	7	7	76.5	0	3
40	5.45983730757379	3.40902952731958	1.65607343434116	6.93185720518957	7	7	5.11890192969065	2.07040279557852	7	1.03140973935147	2.07196569973021	6.90235200314701	5.57877197749502	6.13534948823418	5.68805307608004	6.0734342852656	6.03020037308565	6.06801957283389	6.71382353874845	4.96163034701881	6.5726712702775	6.86912499052004	5.94007730687386	1	1	2	1	1	3	3	7	7	7	3	1	7	3	7	7	7	1	3	2	7	2	7	80.25	0	3
41	6.44178825032458	3.63619166318302	1.23531871197391	4.91055348028808	5.38707091684937	5.93516773181336	4.54409530718439	6.44122412011141	6.80929057218386	4.76313264544142	2.1164000629698	6.92159007864982	6.54481441699124	7	5.78199143547173	6.78879213178377	7	2.12059901938949	6.92156778222069	2.70899589480696	6.41980912549995	4.9289157483139	3.72968939678961	1	1	4	2	1	7	7	7	7	7	1	2	7	2	7	7	7	2	7	4	7	7	7	77	0	3
42	6.20230065616629	7	1.88443417293206	5.3627833740008	6.97407030334418	5.70013544316993	4.98805271451906	4.80622175747061	7	5.572792005838	5.60288746868412	6.82231267125122	7	4.1155307256028	6.14974114842994	6.57783436621146	7	6.40547286059677	5.35872308044914	3.66447022070635	7	5.68538303691441	4.31448561078405	1	1	6	1	1	7	3	6	3	7	7	7	7	1	7	7	7	3	7	2	7	7	7	80.75	0	3
43	4.59803167103681	4.93878378311959	4.51455214604655	6.56480167837767	7	5.01895408792779	5.80054557432357	5.06248069478829	5.57579581002511	7	4.52333688241298	6.24313963094158	6.2840063688812	7	7	4.77624108147924	5.52071602818193	3.495639603082	6.49365072647709	6.01494079824955	5.11604721045095	7	4.86427512485766	7	2	7	7	7	7	7	7	7	3	1	2	7	7	7	1	7	1	7	2	7	7	1	74.5	0	3
44	4.73615466885789	5.19145300162607	4.87052000186521	2.91681967882354	2.88201674760739	5.73924481642171	1.728251914046	6.97802112396696	4.5434854027454	6.96262469280127	1.70650174600957	7	5.22334617133649	6.61110517073734	7	4.26908843210896	6.39318882026016	6.39781923496358	7	6.31296838678827	3.52675956142495	6.61746932636889	6.43161690148113	1	1	3	4	1	1	2	5	7	7	1	7	7	7	7	1	7	1	3	2	7	7	7	85.25	0	3
45	7	2.9117526671157	1.90724186391587	7	6.22910077926286	5.90275495659875	5.32473480996913	7	3.08762567611785	6.46166310811993	4.49323303264124	5.95914471439259	6.10201653407774	2.97975896512912	4.98782137786599	7	5.63828497683996	5.26495870541244	3.1458204962411	7	6.4051529171979	4.4404205008605	7	6	2	7	7	7	2	2	7	7	3	3	2	7	1	7	4	7	2	7	1	7	7	7	85	0	3
46	3.38278456406445	4.91948758521341	1.299002845084	5.5790409630802	7	6.53166750433724	6.11349952553704	6.16970524888595	4.75661558400213	6.54447465323003	4.89723167231777	5.19795671373528	5.50533363352548	6.71459665023063	4.48699437999072	4.32363477855106	6.78703719131231	6.52799647427894	3.58980121571182	6.35316224986328	7	4.65143180267621	6.80491063057933	1	1	1	2	1	7	3	7	7	7	7	3	7	2	7	4	7	1	7	3	7	7	7	79.75	0	3
47	6.490992905307	4.50001181801976	5.93905658375879	1.90022473035706	3.27870052875199	7	5.25446995848786	5.78149855241949	4.59497052834624	6.51206848993539	1.0052484396513	6.3243293941751	6.7496090480353	6.08302704721265	6.51522155362378	6.96963447012218	5.31894228607807	5.85940786393285	7	1.03344578290469	3.50397850821902	2.04934515151023	5.52107397993348	1	1	2	3	1	1	1	7	2	3	2	7	7	4	7	7	7	1	7	1	7	7	7	83.5	0	3
48	6.2643555305288	5.02129931753496	4.65170824348726	6.22726376247706	6.8643212836229	5.41901257831702	6.57698876255661	5.46832272905796	3.23803453778263	7	1.5323088513602	7	5.79525937900646	7	5.89648803453015	5.17484416893718	6.5297825680928	4.19793114615512	6.0910505792867	6.07493443054521	5.66486260999572	7	3.40737500698178	7	1	7	7	7	7	7	7	7	3	1	1	7	7	7	1	7	2	7	6	7	7	7	73.25	0	3
49	4.51446228471988	2.43043921903625	2.17201814980002	4.99286675571979	4.84875120242417	5.66124752160968	5.26903410493018	3.01867226860024	7	6.06885209573632	1.62023600754463	6.01721183027366	7	6.14488775313386	6.18896207634132	6.70217612988308	5.87204775464487	3.66663825669335	5.32177239628028	6.92805743826717	6.30655210474456	5.46574759650672	7	1	1	1	7	1	7	3	7	7	7	7	3	7	7	7	7	7	2	7	1	7	7	7	88	0	3
50	5.63089615463837	5.37992033397385	1.08505290149048	6.33142780805583	6.69103668026049	5.68630979043338	6.8749972953656	5.21263182760822	7	6.89782669232292	1.86195121445827	7	5.51660338516402	7	4.76545797320996	6.35675231391466	5.24027294356205	5.99334589329531	5.1233193816316	2.84238067034092	6.20708079075292	7	5.30093354411083	1	1	4	2	1	1	7	7	7	3	1	3	7	1	7	7	7	1	7	2	7	7	7	72.75	0	3
51	7	1	5.32886244287457	3.91471905697721	6.57464205744956	6.43325683708093	6.0325977612592	4.48914012741803	7	5.79285984637633	6.92415468812746	6.07679553324291	6.95468930096779	6.81621620892957	4.39711541982811	4.25602167389522	5.46194581588882	4.87132651506575	6.16497603066449	5.84427190196053	5.34941284029837	6.15366250612306	5.71689908902663	1	1	2	1	1	7	6	7	7	7	3	2	7	1	7	7	7	1	7	7	7	7	7	94.5	0	3
52	4.86649650752946	4.10068740463058	3.90091777128046	5.27852246721116	5.92841735357249	4.66450043316165	5.21872484805788	3.47556625431561	6.68837345806205	7	7	5.87048364631475	5.70389944315167	7	7	7	4.66851383271982	6.21099346276942	1.10484585873342	5.51139467640542	5.6441147971034	3.96362290129566	6.31487665429042	1	1	1	3	1	7	7	3	7	4	7	1	7	2	7	7	7	1	7	2	7	7	1	66.25	0	3
53	5.63541086573936	4.20102574628859	3.42858598249563	4.16750819042404	4.274647161903	6.51402469217039	7	2.38465981463651	6.06369982356909	5.90952574696558	1.0966711040573	6.55373921344753	6.83722403332968	6.59992393604574	5.16756370118943	4.10492158737706	6.09967326502727	5.80197967804328	3.69169037003451	7	6.98542685684554	5.69407391470058	3.91122907316411	1	1	1	7	1	7	7	7	7	7	1	2	7	5	7	3	7	3	7	3	7	7	7	78	0	3
54	5.89850767598232	3.68987540261291	4.31199694301979	1.91667918419098	4.53678215943035	5.89850123427459	4.50734162173802	7	2.0542034745799	4.78834326856939	1	6.90711626867527	5.57504197590514	3.34684103072529	6.84898878056674	6.642241159645	5.22955076227415	7	6.82923183743066	5.97085935080925	6.68876113420432	3.25340868306724	6.91018871415222	1	1	2	7	7	1	2	4	7	7	7	2	7	1	7	3	6	2	7	3	7	7	7	86.75	0	3
55	4.75484070145191	4.30710130698752	4.05882368127055	3.91999393568282	6.48620196962173	7	5.84545727077666	4.00295675356418	6.11376203537623	6.68503996088607	6.57128052817643	4.21493496527054	4.01448719949962	6.72462200155153	7	4.82628409756319	5.90591259505329	5.25098797025524	1.34534485564048	5.57334638086006	6.25575967329603	4.80014969100666	6.7136958461992	1	1	1	3	1	7	1	7	7	4	1	1	7	2	7	7	7	1	7	4	7	7	7	82.5	0	3
56	5.12926664637917	2.86697824747525	1.62954887379538	6.32590710362332	7	7	5.17188960693781	2.77101987471371	6.82170122310198	6.97331981281587	3.00531633281552	5.70015962084195	6.25194226563474	5.29127983940135	5.95865339243889	4.9635317492837	5.12141594901652	5.97270088582283	4.4535225817858	6.83753314219389	7	2.56355619678859	4.93958864198529	1	1	2	1	1	2	5	7	7	7	1	4	7	1	7	7	7	2	3	2	7	2	7	71.25	0	3
57	4.44662731018205	5.61186898221064	2.92521762672764	7	5.03617770603352	2.38301938809848	4.75527160062455	6.69963637208794	5.10165709744196	2.23506484488151	7	6.39150411300775	6.1717340407992	6.7920446996155	4.33917223201751	5.5553282949595	4.92663156717637	7	5.33867873584742	7	5.71000105469625	6.92423667492088	5.71572084282462	1	2	2	2	1	7	7	4	7	7	2	1	7	7	7	5	7	2	7	4	7	7	7	70	0	3
58	6.72137299154199	1.1949050044795	3.17694502417037	5.24646000045355	6.81437057780332	4.01550587781411	7	4.32573227704076	5.1795911231684	6.65605736901303	3.47292704921925	5.50769933660358	7	6.53326294851727	6.24915299561241	5.70706122878088	4.9381480993168	5.24920516863756	6.21959977487959	3.74179816746658	6.51117982334562	5.35580170984459	5.27429714959143	7	2	7	7	7	7	7	7	7	5	7	1	7	1	7	6	7	1	3	1	7	7	7	104.75	0	3
59	5.92416865237135	1.41721905279017	6.58492457385766	3.41782275886138	4.22679272596575	6.38094831325958	5.95830128730864	6.70634392226948	4.50972511236934	6.03822969926485	4.85517256735419	6.41151554572368	5.56496179348114	3.84358050270339	5.62031895645433	5.3342100692934	6.66577557189505	7	7	6.72816788617408	5.62033636610373	2.3535169341246	4.25776152677152	1	1	2	2	1	1	7	7	7	6	1	2	7	7	7	7	7	2	7	2	7	7	7	66.5	0	3
60	6.20209773684753	5.81975146103784	4.27180112279456	3.71024368185684	1.29876088650843	6.38812864687203	5.54982650558662	5.05910722435823	5.48913327061615	3.469509910414	1.33091596346944	7	5.20478190520002	6.21830033505893	3.48304935444	6.42811275273858	5.74254352721663	6.54666505596698	6.13099630960618	4.43853803503427	7	6.60461028520339	6.78999967688941	1	1	7	5	1	2	3	7	7	7	7	1	7	1	7	7	7	7	3	2	7	7	1	77.25	0	3
61	5.382923172833	5.68539711185683	1	4.4924107679581	5.82658424701532	6.36377236054008	6.10504913262881	5.13467940712648	5.51352914329247	4.97780489746335	6.36534231399998	6.16011846900942	5.3285663001477	7	5.96168108493052	6.48616051002491	5.89496235934818	6.48977485265669	5.56545041834469	7	4.21966343160472	3.81873310013012	5.31132040185819	1	1	4	2	1	7	2	7	2	7	2	3	7	7	7	7	7	7	7	7	4	7	7	69	0	3
62	6.61029147079778	1	3.63681676782174	5.95140027289498	6.15966950971948	3.55005485410221	6.1285417421875	4.87037060046891	6.24232600702206	5.96420180248452	2.30049629642311	7	7	6.36179655454228	5.76757004119085	5.3058178016616	4.13733457784132	5.32540442001368	4.64348057315053	3.91485084694338	7	5.47955651714654	6.73241016295304	7	2	7	7	7	2	3	7	7	5	7	2	7	1	7	5	7	1	7	7	7	7	7	95.75	0	3
63	2.58501087945197	3.75849196534919	3.79027648799537	4.25582795581381	3.89001014897566	6.11485590063069	3.57665105576844	3.99388781688931	3.11794728575451	6.69516984303744	4.80524393471888	6.10292722551923	6.87858786634516	6.8631167770187	6.15387741661266	6.9787210896893	6.46790154262013	2.88333912473938	6.85287066701382	5.32962457159532	4.47380180343115	4.50731068599476	6.75848692107861	1	2	1	2	1	3	7	7	7	7	1	1	7	7	7	7	7	1	7	7	7	7	7	79.5	0	3
64	5.60297508409986	4.79877673782677	3.07286082605471	5.5992440447543	5.83086317326193	5.43063830566228	7	6.23091588097196	4.34554013650195	5.34343665383702	3.57136706060833	6.65052068020538	6.6992703285236	2.58943679093915	4.03426532346284	5.33031768255475	6.9894770984383	6.04466973024406	6.12465934020073	1.41374933882243	5.31923171465202	6.49887985594132	6.74362428227192	1	1	2	1	1	3	7	7	7	4	7	4	7	7	7	7	7	7	7	2	7	7	7	70.25	0	3
65	5.12239992627032	6.39500207495185	4.9888594039643	2.76037565644156	1.47581119378775	5.35969200122444	2.59521825676812	3.03914722310741	2.23553616928434	4.33153802510243	3.33220358395691	4.83555047911524	7	5.23270584376957	6.84077069441517	6.68427050978443	6.87640557538791	6.73262626179723	6.84508998690567	4.20232364030733	6.78800304950462	1	6.56789119528532	1	1	3	7	1	1	2	7	2	7	2	1	7	2	7	7	7	7	7	1	7	7	7	82	0	3
66	2.40926311358953	4.14513632987794	4.84075611388256	6.35903214704878	5.29190736390044	5.51345252942892	5.74649009534697	6.44616540353141	6.65137589901412	6.5049982415991	4.55777248590495	3.32599459865486	5.57274635866697	1.7545813537314	4.73505821027037	7	4.58945106386556	5.15924363924983	5.87042554644166	4.27589409174362	6.34674401636357	5.72352649474925	5.830965562121	1	1	7	2	1	7	2	7	7	4	7	1	7	3	7	3	7	2	7	7	7	7	7	72.75	0	3
67	7	5.56275223355401	1.20167046269152	6.15548972803353	3.60388967643171	7	5.24866829788987	6.25505752726774	6.05148100572153	6.82859464993633	3.35685816124916	6.67636109312394	5.82879196229201	4.43066762889392	4.63317208640526	5.24609855921081	2.41110538682314	4.10689394465855	4.53012730852903	6.09829548215177	7	7	5.86288049518554	1	1	7	2	1	7	3	6	4	4	1	1	7	1	7	5	7	3	7	5	7	7	7	66.5	0	3
68	5.15467187217036	4.8978048583506	1	3.47328631145824	4.72196962337533	6.8525241761896	5.3579562095372	5.81835297518577	6.68520680972784	6.0620392472134	3.2543448989715	4.58215270953905	6.7019841023071	6.86292731266087	5.82572993175895	5.91003692390197	6.58597176752482	5.69150319533922	3.73020559583404	6.80657027179898	5.04741430891595	6.18399595270622	3.39211012666869	1	1	2	2	1	1	3	7	7	7	6	3	7	7	7	7	7	1	7	3	4	7	7	75.25	0	3
69	6.45933536538911	3.74849432136472	1.59715410686302	4.9826389857468	6.57138010437491	6.14503490223482	3.93253332364266	6.804811822343	6.91446984690074	5.25880922865658	2.51604268351335	7	6.5140840000082	7	4.9150681281187	6.47753777988245	6.51490057974137	2.93004550796408	4.90900583491465	1.20187195945647	5.47073380831903	5.41831140317791	3.76086860813943	1	1	4	3	1	7	7	7	1	7	1	1	7	3	7	7	7	7	7	4	7	7	7	79	0	3
70	7	5.78036209397577	4.13022956236044	4.53694044591293	1.97817509281944	7	6.3206986765897	5.70085058168813	6.70079555146105	4.33922552983324	1.09054706388145	6.716103994596	6.01369454829546	6.39655442077548	4.20287053949459	6.79328257701059	5.22322246681489	5.66212826557012	4.00227222575187	6.2278936415031	5.03077448734906	6.57476617656966	4.26380827704915	1	1	7	7	1	7	7	7	7	4	6	2	7	7	7	7	7	1	4	4	7	7	7	55.75	0	3
71	2.65653466539858	5.19569761831298	4.02154602223466	4.69263211856824	7	5.54130834771132	7	5.35662642705406	2.67225602366038	2.99747056298939	1	6.35902071917247	3.73499874370476	6.70491343788076	2.20912937784162	7	6.41804284854486	7	5.32470064317578	6.63262264953957	6.02727604728143	4.94973100956735	6.17285710794686	1	1	1	1	1	7	3	7	1	7	7	2	7	1	7	1	7	2	7	1	7	2	7	71.5	0	3
72	5.31590225089367	7	3.75955791686665	6.14158956314179	6.81281059999595	2.95418172839622	5.17958891259354	3.92197728497371	4.54137803460357	6.17800022132298	5.2071370723946	5.37503750814232	7	7	6.27256705093393	6.25874297837804	6.14858076766191	5.72924396997704	6.61766385365558	3.80887145678597	5.10165692386873	7	4.0074794831482	1	1	3	2	1	7	7	7	1	4	7	1	7	7	7	7	7	5	7	1	7	7	7	82.25	0	3
73	5.32016455754528	4.22974476234577	3.18611069343736	1	3.49528989473001	6.24096361717198	6.22731566296368	7	6.19463479415995	4.59645378599533	2.75228193846847	4.02692547909404	5.86629799298003	6.17610378305164	4.50671042424167	7	4.49443486076824	5.92479340045624	5.28870694653772	6.37886027840195	5.02079426362182	5.47725988003263	6.98802705747934	1	1	4	4	1	3	1	7	7	7	7	7	7	4	7	5	7	1	3	1	5	7	7	77	0	3
74	6.25730009171451	5.15772407084982	1	6.54323021063263	7	5.17416217388498	7	7	5.88409637015088	3.74052482574803	2.1162102927689	6.29356710516441	5.7051622327585	5.49815916941833	5.18462268412337	5.80850656009898	5.77775365279789	3.81253077716031	4.49396030647267	7	4.01302554362263	5.05865454105607	6.02016153748091	1	1	7	2	1	1	7	7	7	7	2	5	6	7	7	7	7	1	7	4	7	7	7	69.75	0	3
75	6.44977393502487	2.15859587761612	2.62914806412114	2.83813163643259	7	6.48284714035177	4.87030429987283	5.00711467240352	5.1046961947334	5.93319772695744	2.47490869371539	3.70554675353237	5.80314807253071	6.46839021607909	5.41273984075671	6.06721155688529	5.66809973434816	6.8947709741208	4.84062660184529	6.54409155587835	4.64906931383517	4.25028735878623	6.14840807398529	1	1	1	4	1	1	3	7	7	2	1	1	7	1	7	7	7	7	2	4	7	7	7	73.5	0	3
76	6.32176910278946	4.16129255348981	5.39483990474041	1.48050254841971	6.37790211762866	3.978572265659	2.55326762241511	4.94628296392355	2.46478362422933	5.41792651646615	2.3819429188926	5.91493435981934	6.76727681788398	4.9281976798158	5.35698695257681	6.88571710188598	6.61705435198727	7	5.50416183983732	5.57312148461503	5.71707294481905	6.52687810575244	5.80116127339009	1	1	2	7	7	1	1	7	7	6	2	2	7	1	7	3	7	7	7	7	3	7	7	68.25	0	3
77	4.78912250886761	6.14354184436973	4.1412024720191	6.19507272021494	5.61502572688824	6.95012425732303	3.44065107755471	6.03444164568696	6.32829891517803	5.50270807511456	2.97059169459244	5.9528074499383	6.16510845588604	5.10026389029592	7	4.94633183537979	4.20278533353406	4.72064659577449	4.08759478520887	7	5.63966199553619	7	4.24793872441157	1	2	2	1	1	7	3	5	7	7	3	1	7	2	7	1	7	3	1	3	7	7	7	71	0	3
78	2.36960071225955	4.05089252317355	3.71487155874753	3.8843944423955	7	6.04779589602578	6.13241439984754	5.46175498890858	3.58631814839152	5.76916726818982	6.98290088519601	5.62569725059921	4.82993889439661	6.60423061499345	4.02049824451084	6.12591244196309	4.8497532295665	5.82287228929253	5.61841709280872	7	5.86142568142238	3.8854970061745	5.15322606391488	1	1	1	2	1	7	3	7	2	7	2	1	7	1	7	1	7	1	7	2	7	7	7	73.75	0	3
79	3.97325193025137	2.4286814429472	3.53305188347548	1.43081250054436	5.14808556821398	4.83455193373423	4.08534910157055	5.38174890234445	3.67926934979891	4.84017209540186	1.8643291326594	7	7	6.37210304415097	6.78520799771101	5.97004705342146	5.3678507062956	6.288261264175	6.88544608868802	1.61876483621244	4.48877217491158	7	5.8779627740879	1	1	5	7	1	7	7	7	7	7	2	1	7	2	7	5	7	7	3	1	7	7	7	75.5	0	3
80	5.21235137345904	7	4.47869468727131	3.08383776646677	1	7	5.66858259630762	2.86915339604411	2.15935246319512	4.40362489722591	1	2.05969270662259	7	6.29790838440792	6.25988909273623	5.7628875252133	6.53268591105324	4.53355538536587	6.40621687740428	4.13168733250451	7	3.95537498308218	5.47110019874545	1	1	3	7	1	1	7	7	1	7	7	2	7	1	7	7	7	7	7	1	4	7	7	90.25	0	3
81	6.35105363693423	5.53079737006251	2.3784797775011	4.9165858887632	5.5598125977803	5.3119642492392	5.84516485036241	7	6.85393646744734	5.05794832723024	4.54372170687962	5.2578718821652	6.35715754096386	3.42955843415475	6.09122502432361	2.82302874002226	5.94899516885372	7	5.2797078703702	2.39614386163773	3.83456679244652	5.01832564468454	7	1	1	7	4	1	7	2	7	7	3	1	1	7	1	7	7	7	2	7	5	7	7	7	71	0	3
82	2.6396854578826	4.02842417626172	4.32150001529146	3.53456586293926	4.30024858671788	6.30043638127853	4.17275502452708	5.41589150765464	4.72776178569032	7	1.24827419398024	6.64070807683007	6.05010246364089	7	5.80421990441701	5.67469229860613	6.97550101275586	2.63143508100729	4.37109641930189	4.98679208493967	4.97727914771615	4.63101433299921	7	1	2	1	1	1	3	7	7	7	7	7	7	7	6	7	7	7	1	7	2	7	7	7	77.75	0	3
83	2.60581170186332	3.83093332253483	4.23492514307421	4.8404498934131	6.17337635872309	5.61478158497297	6.35137043428893	2.93290792281168	6.79123110281858	5.26807803014416	1.95148329028328	5.86651333948207	3.61255409243163	5.07470165026612	7	7	6.67931691045881	5.74454961161359	7	1.95110467697988	4.00684398690086	1.24839159192956	6.79162984826873	1	2	1	5	1	2	2	7	3	6	7	2	7	1	7	4	7	2	7	1	7	7	7	76.5	0	3
84	4.73276115527258	6.54360404834999	2.8648187499851	6.08818556471831	4.98434627257349	1.8263611599611	5.34254883422557	3.00930227176248	5.27519846658956	3.01216759792563	7	7	3.56724518264234	7	3.83988549807873	4.75065001942235	4.97991038832967	6.23963602562703	7	6.94953116185035	5.99734200926514	5.84584202893691	3.88204979944384	1	2	2	2	1	7	7	7	7	7	7	2	7	7	7	4	7	4	7	1	7	7	7	56.25	0	3
85	4.23648025454669	3.80660468401317	3.95262908374993	3.03475424832868	4.99341832041898	4.93481960801978	3.90071105497892	6.1757811010192	6.67623883113541	5.67908165896668	1.17275156772343	4.9007752242066	5.46011467711015	5.72377031034491	2.99356392506353	6.37482358915942	7	4.3142550514504	6.41148884000054	5.24067763933735	5.40920396932762	5.1898266343416	5.61108742128065	1	1	1	1	1	7	3	7	1	4	4	2	7	7	7	7	7	2	7	1	7	7	7	74	0	3
86	7	4.76498229950219	3.1515839781205	5.96136930746393	5.94452916926917	2.456205805503	6.03384247028255	6.09877236423539	5.36035552492993	1.09863809486631	2.0680051634659	4.90266347691008	5.9964902728364	6.08127971874979	1.42738241412887	6.23751557111082	4.43336048065864	6.09168360535819	3.11306399860585	5.50184277083434	4.95072409259716	3.90881152833362	7	7	1	7	7	7	3	3	7	7	7	1	2	7	1	7	7	7	2	5	2	7	7	7	63.75	0	3
87	4.03461747065001	4.58382586349201	1.18668917654544	6.57474803608045	6.04146391242133	6.33732160301996	5.23164664248291	4.35988506398551	5.95137801376119	6.18149106792269	1	5.679716063	5.2081825891433	3.25934570235754	5.61026584211786	5.67351204369825	5.51621643695045	5.48982549901613	5.12580456218368	5.52807119375851	7	5.59490532710849	3.21291514814229	1	1	3	2	1	7	7	3	7	7	7	7	7	7	7	7	7	2	7	3	7	3	7	85.5	0	3
88	3.74977852706119	2.74283048224121	1.4053062214051	2.73801356854059	4.71902879534541	3.60719195400412	5.14765743128867	7	4.18489983296877	5.79826461651842	2.16327050431823	6.90754983167951	5.74387053911751	1.24805879747419	5.3219906527877	6.92974753390925	4.34254370447647	6.76099615659547	5.03169078861927	6.68648825236524	4.73231705786809	6.58034270119144	6.58144144459837	1	1	3	7	1	1	2	7	7	5	1	3	7	1	7	7	7	7	7	1	7	7	7	88.25	0	3
89	3.71188621818027	2.99367053647435	3.73462132790412	1.66380454832729	3.80986790743532	4.61908042388506	5.48293071150199	3.61924200961648	6.05229831356959	4.62806644538976	5.79317446229848	4.78761850825917	6.91688217090334	6.9693757388735	4.62352702740588	5.35194015883354	5.10562939089897	6.23406526054581	5.19199006696805	5.8026364833813	5.97722204898597	7	6.19455307750249	1	1	3	7	1	3	2	7	7	7	7	7	7	1	7	6	7	2	5	7	7	7	7	62	0	3
90	6.652848067242	1.74485061642393	1.69811143982398	6.0854977738961	5.90583761859634	5.29311375713143	3.92117335367234	7	4.44895557265599	2.82327789013411	2.59999995652246	6.66772109298489	3.18599561959513	3.97419263330058	5.4363745716674	3.75430766831344	7	7	6.03310887832484	6.37469297927661	6.59730799557685	6.91930485275228	3.82935926261864	1	1	1	4	1	2	2	7	2	7	6	4	7	1	7	7	7	2	7	2	5	7	7	75.75	0	3
91	3.84494292542456	5.84716653979713	4.13289713281806	6.99950231772729	4.57032364877837	6.7359705964516	5.88923089572541	5.01948850385184	6.50674845087917	4.2101976830078	4.55512726450378	5.79095902300948	5.49668306937814	4.52511169830371	5.33102320044504	4.30872661515199	6.40231193569399	3.45650108486628	4.21695711811257	7	5.78045751962784	5.99971707643695	4.46876474484509	1	2	2	1	1	7	5	5	7	5	2	2	7	2	7	7	7	1	7	5	7	7	1	49.5	0	3
92	6.71746057273198	6.31277048492879	4.62549020510081	3.08458299116362	1.57641553063938	6.83056183523865	6.35840186502709	3.51953851273286	3.36579026354671	1.50935426823669	1	4.01220835190616	5.88115188163255	6.48049119332435	3.22710870486864	5.52064924133606	6.67929546215437	2.6201412732956	6.58197549383172	6.66782423824282	7	5.16910442168686	5.17662895108357	1	1	7	7	1	2	1	7	3	7	7	7	7	2	7	7	7	2	7	1	7	4	7	73.25	0	3
93	4.2986628136297	1.42436542495029	6.79028536976994	2.91275263134972	4.8446402707097	6.57570669661011	6.99997382534314	4.73881571709668	4.63346146437723	6.05143155753874	3.6443408253555	5.58092091787526	4.61743212591063	5.14791429499098	5.36122407272163	4.19702108614737	6.42666846678459	5.3656952679895	6.26646339574144	3.46507714884747	5.15885367222581	4.33536175987938	7	1	1	1	2	1	2	7	7	3	4	2	7	7	2	7	2	7	3	7	2	7	7	7	73	0	3
94	6.55825960463813	4.6734808544114	3.78541609577836	5.82928765963103	6.28286402742279	3.82821868534311	6.54668563338193	4.93581853694515	4.49980904655953	1.63107231111157	2.15246078399617	5.12854107005647	4.90965865652789	4.19099694421339	5.87382734001153	5.14431005951542	4.12093798079622	5.1367131472012	4.10602519299134	3.33447673065138	5.18716683898081	5.68447221491858	6.63898928078077	7	1	7	7	7	2	2	7	7	3	1	2	7	1	7	7	7	2	7	3	7	7	7	71.75	0	3
95	6.71219527026026	4.74654014993123	6.50621923634968	1.3881616458273	4.96088834663762	6.84205023983715	7	6.39181454703196	6.77535853460349	6.91204632593747	1.47427204876929	6.48056737901609	7	6.35743152109077	7	5.65430702530636	7	5.68141401654739	6.33686026223228	6.40190674733197	6.98148959616136	5.33567250568467	6.30559412290872	3	1	7	4	5	7	3	7	2	7	3	2	7	7	7	7	7	5	7	7	7	7	7	98	1	3
96	5.57508924168589	6.79849138310452	1.73010696225993	6.41352401790278	2.56348035333419	7	7	7	6.71739651760109	6.64656296297497	6.32814111545338	7	6.97836670285546	6.85320625819583	6.62554604989846	6.75986199608421	6.23278407743477	6.8175883391827	7	5.96858851439593	6.43635076189007	5.50763528468786	6.16398288594922	1	1	1	4	7	7	7	7	7	4	7	3	7	7	7	1	7	2	7	5	7	7	7	78.75	1	3
97	5.49092857409031	4.65917481049826	6.69575761410974	7	2.05710185268295	7	5.54080746143906	6.16391746289449	5.49070412033413	6.20524611466039	7	6.53195881725374	5.79742314449129	6.44852240129573	5.79186950464142	6.19858599830154	7	6.71698645756154	5.94008930983274	6.03417931493223	6.93417570905391	7	5.09749826320263	2	7	7	1	1	7	7	7	7	7	7	1	7	1	7	7	7	1	7	2	7	7	1	97.5	1	3
98	6.53641835113298	3.34280345182486	6.80802394910793	6.12683404031978	3.89688464346045	5.04597439466669	7	6.29252786907123	7	7	1.69608282243479	3.89780165015318	7	7	7	5.86768297073521	6.5739229820071	6.56772414065989	5.2358254237641	7	6.73379487237075	5.52944964979533	6.61826686349499	7	7	7	1	7	3	2	7	7	3	7	7	7	1	7	7	7	7	7	3	7	7	4	103.25	1	3
99	6.51412217494802	5.31101514299999	7	6.53174579465334	1	6.15474962013913	5.46771930181583	6.51013093034722	5.62062547294154	7	1	7	6.15634994710192	7	6.71586920535661	5.51973140059526	7	6.63663895507137	7	5.62708565728917	6.7984410196657	6.75291195466753	6.76053701425884	2	7	7	1	1	7	6	7	7	6	1	1	7	1	7	4	7	7	7	3	7	7	7	100	1	3
100	6.98743388963928	7	2.76314459613284	7	1.02625175208606	6.31537492795834	5.32125976885078	7	6.47739567280213	7	1.99018973547059	6.95061174577503	6.35263334149401	6.01831331290516	2.79127944960325	6.32769556655958	5.90077910086268	7	6.25237049465502	7	6.58778022858716	5.80158330023984	7	1	1	1	3	7	7	2	7	7	4	1	1	7	2	7	7	7	2	7	7	7	7	7	93.75	1	3
101	6.40507278570284	6.90024353483626	2.67736193083609	7	1	5.26254955814186	7	6.48089061035084	7	6.63600011002005	1.44248135268683	6.49393747390625	5.89860717038557	5.65363150191597	7	5.70194443882045	6.56565011741599	5.68829101472222	7	6.03067814505318	6.94058128585729	5.6285863132271	7	1	1	1	3	7	7	7	5	7	7	2	5	7	2	7	5	7	7	7	7	7	7	7	75.5	1	3
102	7	7	2.92457618882594	6.24097371224387	1	6.00354385418452	7	6.74865316276976	6.60520464039188	6.27649468410651	2.40055486843803	7	6.40549792433327	6.97912823852265	4.70563233763707	6.84495512426608	5.35032147631792	7	7	4.76429751878629	7	6.97608613339771	7	1	1	1	3	7	7	3	5	7	5	2	1	7	1	7	7	7	2	7	2	7	7	7	89.25	1	3
103	4.32665445750388	6.46111831338245	5.55413986083853	7	4.07270297021356	6.02354576240298	6.13819038718194	6.55776926433167	6.76396052181188	6.88699869186849	1.57770208416905	7	7	6.70310639010605	6.79909702473607	6.70507582393963	6.47441569805387	6.09327172962908	7	5.23878999998374	7	6.0919937362881	7	2	7	7	7	1	2	3	7	7	7	1	7	7	2	7	5	7	7	7	2	7	7	7	95	1	3
104	6.04390224370069	4.29772144368782	7	6.40581236794809	2.07460555015248	7	5.67477543369559	7	6.47877207406953	5.54569269624817	5.18598261344837	7	7	6.72014299898971	7	5.76029285306626	6.12548251853867	6.78476018796783	4.10851848974572	6.47352036519222	7	6.72501048009596	3.91884336142357	2	7	7	1	1	6	7	7	7	7	1	2	7	1	7	7	7	7	7	2	7	7	1	86.75	1	3
105	6.73875388930138	4.92463749207026	5.02724751217219	1.59718767067646	4.67804280472921	5.60956574039745	7	5.6863285183992	5.96238359964694	6.05167321270993	1.30182111156197	5.3289683832222	7	6.96920829894605	6.73249930953789	5.93665442108427	7	5.60572681454111	7	7	6.68497480939502	7	5.54372339024172	3	1	7	3	3	7	2	7	3	7	3	1	7	2	7	6	7	3	7	7	7	7	7	93.5	1	3
106	5.7072924829304	7	2.96464061125267	6.46828927110882	2.16706559999821	6.99828041490272	4.6031377945678	6.52870170987911	6.34881173320318	6.68829152599634	1.49902419995731	6.2847252966461	5.51170835643751	5.72268234282696	3.57893592404724	7	6.43809899755018	7	7	7	6.4570709551085	7	6.67904368419003	1	1	1	3	7	7	7	6	7	5	2	2	7	7	7	3	7	1	7	1	7	7	7	78.25	1	3
107	6.32764857385957	6.16462402471983	1.1808911802278	6.8547569908683	3.71870335975519	6.11852638607786	7	6.17043652779402	6.77592965068895	7	6.36650381923822	5.15309133124771	6.81347632230782	6.0669975790017	5.48953092281306	6.97106561090088	6.26011662160835	6.45280893558252	7	6.74971550643696	5.56265122695072	5.22485871054864	5.55665293422066	1	1	1	4	7	3	7	7	7	6	7	1	6	7	7	7	7	2	7	2	7	7	7	68	1	3
108	6.92259328933643	2.60083604212679	5.66339611777109	5.91107534513175	2.7727726519905	3.32019606189519	5.85277907905677	7	6.16820319018511	7	2.2786339434601	7	7	7	5.97910085015914	7	5.15343829509027	4.42345932728529	5.22203460769065	6.29731271583295	7	3.33409212562247	6.97040178832829	7	7	7	1	7	1	3	7	7	7	7	7	7	7	7	7	7	7	7	3	7	7	7	98.75	1	3
109	6.92150338926611	2.26197590246221	4.15513320426052	7	5.0751396137707	6.50729310909617	5.7097190618876	5.90889901560912	4.25374955212072	7	6.37598892535451	7	6.41459784414292	7	6.65433944661192	7	6.23706863413754	3.35227514541344	4.50355251399417	5.95089889340023	5.21710760932736	7	7	3	1	7	2	1	7	7	7	7	7	2	2	7	1	6	5	7	1	7	7	7	7	7	90.5	1	3
110	6.28392585107891	5.52978741602912	3.63089544367205	6.31386476243104	3.92146998610587	7	5.44603137962473	6.07244921842503	7	7	5.14829157954101	5.38351186869267	6.46690197097797	6.85140438467918	7	6.98240238982629	4.93662867459073	4.65564128217371	6.19276074441784	5.16414199044521	5.52783710667151	6.89944848104634	6.11283289314004	1	1	1	2	7	2	7	7	7	5	7	7	7	7	7	7	7	7	7	1	7	7	7	89.25	1	3
111	6.06516833163072	2.5509000256667	6.68091939861433	6.65820685859807	2.04348175460548	5.28826451555616	5.71798537909647	3.57702646348363	7	5.26097042651349	1.02626825843409	5.99852416238843	6.66695852500996	7	6.1849879273823	7	5.44626445091061	6.33608515288902	6.95883877323271	6.18241143684661	6.86538312861099	4.79576384590921	7	7	7	7	1	7	7	3	7	7	7	7	4	7	7	7	2	7	7	7	2	7	7	7	86	1	3
112	7	1.43574133021729	6.71353749721795	2.53029663573753	3.77330213839614	6.58375276074244	4.33305681810286	6.31090469432745	6.42128385998761	6.56191505904082	6.44116607659006	6.78898962576351	6.83095494674437	6.17944468325443	6.33374338256021	5.99236126829364	6.84097691179055	7	4.71947156776415	6.57692882441503	6.44854222456038	6.09152113512099	6.2720806479125	7	7	7	1	5	1	1	7	3	7	7	5	7	1	7	7	7	2	7	2	7	7	7	88.75	1	3
113	6.79065747994436	4.6872908802187	6.99086178371577	6.29589094716285	1	4.89700733083062	5.50272147541772	7	4.85954223912681	7	1.3252840560435	5.1453103033596	6.54845344681248	7	6.87892592329342	6.68366024206989	5.44148024150669	6.82781026775379	6.49429559344135	6.31645982083929	6.88776633131338	6.09729642342715	7	2	7	7	1	1	7	7	6	7	5	1	1	7	1	7	5	7	4	7	3	6	7	7	97.5	1	3
114	7	3.62309158346834	5.4109258981451	7	3.0328301497538	5.62233217691817	6.45345694268915	5.99433411982584	6.50602559327776	5.20477465921927	4.943937204764	6.62204825500876	7	3.71364857232662	5.09531987611903	7	6.72938519421243	5.88472578782323	6.98534489743731	7	6.08167198847551	3.30497428307204	4.50527135374621	7	7	7	1	7	2	3	7	7	7	1	7	7	7	7	7	7	2	7	7	7	7	7	78.25	1	3
115	7	7	2.18912842668974	6.80699324129704	1.16591671340187	5.8200355672952	4.89433519106606	6.06748031504643	6.77485719880081	7	5.28595872952788	4.74994318381098	5.51688067097769	6.78102883888181	3.99516997517812	6.06074553102147	6.48761840037822	6.80660937477001	6.97686088276929	4.06568402032867	6.4820910562143	6.46226826073512	6.56822388143763	1	1	1	3	7	7	7	5	7	4	2	1	7	7	7	7	7	7	7	3	7	7	7	77	1	3
116	5.69784364765721	3.54657812323427	7	7	2.59438951763452	6.56499314157325	3.52909760507013	7	7	3.91521709002832	2.70181482764189	7	6.05688622193474	6.54731098366888	6.74331986985894	5.50710586425518	7	2.63168882647822	5.37082886219348	6.3300261886033	7	4.68157550019746	7	7	7	7	1	7	7	7	7	1	2	1	2	7	2	7	7	7	2	7	2	7	7	7	87.75	1	3
117	6.3989992834123	5.29862966411189	5.69307446452993	7	2.74322996317684	7	3.61919595490413	5.05361193778311	2.25013862753176	7	5.33633369298442	6.36128995092645	6.46325983916803	6.03263154280624	6.94663168548564	6.51978321017104	5.99384944167441	6.78281437518051	6.92663900425853	6.63675544713923	6.46683413056586	6.97429501270459	3.42158617197663	5	7	7	7	1	7	1	4	7	7	1	2	7	2	7	7	7	7	7	5	7	7	7	81.5	1	3
118	7	5.06731680477032	6.6070217196814	6.66703525952212	1.16114211516972	5.06918418364052	6.00351156953567	6.88239730736289	6.10844309524238	5.33654631256396	6.77445680150737	6.99994036960287	7	6.85677635839493	6.37307937305337	7	6.33475788970725	6.79868230270913	6.69920823064457	1.5007696527383	7	4.92743967958098	5.99168349993934	3	7	7	7	1	2	1	7	2	7	7	7	7	1	7	4	7	7	2	6	7	7	7	87.25	1	3
119	6.90778904677294	2.28798171996544	4.17641241175384	5.83635159596105	5.46297886540374	6.71006613519599	5.48616160710237	6.71834982837485	4.07967540652037	6.63342864193398	1	7	6.57483984287835	7	6.41731566153808	5.04313615824421	5.9608770638152	5.83861141725719	5.77598711533382	6.6151392315909	6.70771547630503	7	4.48916155131658	3	1	7	1	1	7	7	7	7	3	2	2	7	1	7	7	7	1	7	7	7	7	2	95	1	3
120	6.60311182655319	6.07764944382426	5.60707319520467	2.75979352286748	3.17837378246065	6.50710704682318	6.28097159706146	6.2658500752665	5.43653515877783	6.68767124634328	2.38571572319303	5.93353071741764	6.35524328437558	6.70817408313032	5.87537343599727	4.94746680586079	6.15578994324133	5.59811512076168	5.65790635313651	7	6.40278647199127	3.72810031360443	5.59917671499653	2	1	7	1	2	7	7	7	7	7	1	1	7	2	4	7	7	7	7	5	7	7	7	78.75	1	3
121	7	1.71611777408888	6.56300874694403	2.78614186121394	2.17321786727915	5.60041087283197	1	6.90122892769736	5.96999355735357	5.62907853070221	6.41186963890777	6.80949053205438	5.47953591865802	6.51999448515558	7	4.01820029989113	6.14544382889532	6.81381247646488	4.38637754269625	6.62807418664807	6.42452975681684	6.46422108763422	6.98856974242255	7	7	7	1	2	2	2	7	7	7	1	7	7	1	7	7	7	1	4	2	7	7	1	90.5	1	3
122	6.94434712351627	1.75037354568624	5.91036140900837	7	3.40025121484443	4.90993232617704	5.9484188577869	6.95283476438201	6.94343488498746	5.33993356066957	6.37667769716411	6.60401581445512	6.24380935388122	6.98386939009159	7	7	4.19033709287664	3.9267935838561	5.36623161829125	6.04491204198426	6.47523470654807	5.46595711010282	6.60845511778067	7	7	7	1	7	1	7	7	7	3	7	2	7	7	7	7	7	7	7	2	7	7	7	95.25	1	3
123	7	5.31335156220977	6.46333553480545	6.29887657925024	1	4.98262702408779	5.56932607386186	6.57836222177157	4.90994607040368	6.99644112565271	1	4.06057232727845	6.18492847243361	7	7	6.64785525926535	5.34057203805068	6.78374082149827	4.67434953565541	5.99208473030161	6.59850399424506	5.5446917251816	6.26372014503563	2	7	7	1	1	4	7	6	7	7	1	1	7	1	7	7	7	7	7	3	7	7	7	93	1	3
124	7	6.16326033354327	5.04457178735068	3.49146045672624	4.1744229309564	6.14092600844122	6.12191226953605	5.71269209900413	6.51780345671443	6.58257247152112	1	6.15163346453313	5.24654268235835	5.94457097876676	6.67340188148136	4.67395104072341	6.91803040924962	6.59673963960174	4.11586624411335	7	6.50566493401668	5.16246241573884	5.92277864189909	2	1	7	1	3	7	4	7	7	7	1	3	7	2	5	7	7	2	7	4	7	7	7	72.75	1	3
125	3.72993797905401	4.31893315253447	5.59104407046626	6.63232641573945	6.19109672737487	6.12664607047304	5.93587297934618	5.69216195342775	6.58741601586427	5.20815797789791	2.24401389540495	7	6.59981222307095	5.99325016165541	6.12783693927676	6.00019707231987	7	6.57624703719238	6.37882780109743	1	6.28533786733709	5.70787639246423	6.79272148381502	2	7	7	1	7	1	2	6	7	7	1	1	7	7	7	2	7	1	7	1	7	7	2	89.5	1	3
126	6.54009680723477	1.27349686947781	5.68757219795795	5.77561763808783	3.89288083379478	5.6074830866144	4.64507166426116	5.55905022689289	4.77683081124774	7	7	6.82433838094937	5.98851484715753	6.4863809558715	7	5.7788955390632	7	4.29396143158362	5.63057740494999	6.7697458368188	6.69864038515465	6.74915612559222	3.7481417979249	7	7	7	1	7	7	7	7	7	7	7	1	7	7	6	5	7	2	7	4	7	7	7	93.25	1	3
127	6.75842950173211	5.13840110515034	3.93447103393379	6.6242917947918	2.32132624784596	6.86716039033766	4.36845201298549	6.43063687604401	4.27145897179831	5.30253411621181	1	5.70029436253878	6.66938715904304	3.59898680499651	7	4.9545302153825	6.27669538757371	5.93825411335306	6.42153779444097	5.20839593820937	6.16214882335751	7	6.37810888667041	1	1	1	2	7	5	4	7	7	3	7	7	7	2	7	2	7	7	7	2	7	4	7	84	1	3
128	6.3987682225245	5.96977606543765	5.38557632261522	2.20037166633216	3.81783375413681	7	6.86912283138379	3.19458053492021	5.99681050154448	1.60500728232129	2.31027649747591	5.68001210734111	7	5.05782589980504	5.9205251619665	7	6.9840530103744	5.75387971762674	6.10764201399419	6.42536794930884	6.96328887223278	7	5.25404677000693	2	1	7	2	7	2	7	7	7	7	1	1	7	3	7	7	7	1	3	2	7	7	7	89.75	1	3
129	4.19726866748123	5.38494694343052	6.51269544746431	1	7	7	7	5.43104942477342	5.53402995321608	7	7	5.92682406660481	6.30173518660746	6.03045570504804	6.2497739330847	5.18785423521862	7	6.04734420065983	5.81493034641912	3.53557882424826	7	5.86148485190526	4.48289633395317	7	1	7	1	7	1	1	7	7	7	7	7	7	7	7	7	7	1	7	2	7	7	7	84.5	1	3
130	6.37733122857073	5.89608054116456	5.4141579646727	7	2.10552682766994	5.53254615741977	3.02462881942121	4.26421214702763	6.08362552181953	6.31755432290072	1.94246032886861	5.4439231095716	6.79530284713347	6.80127844658774	6.52411622239386	5.54971184897685	6.33183984504078	7	6.05715689680883	5.90897379234791	6.55806086554431	6.99080369678433	5.61245396219624	3	7	7	7	1	7	1	5	7	7	1	2	7	3	7	7	7	7	7	5	7	7	7	89.25	1	3
131	5.85956111308079	5.82840126223635	5.12063077095551	1.79141020775554	4.59009651487192	6.0993225208575	5.02177983826945	7	6.38383891670992	7	1.38941665339066	6.15627418359039	6.92699699468207	7	5.37353328582991	5.70344479514997	6.85571785527326	4.98755515021704	4.41454342811416	6.34562260025268	7	3.08151326711496	4.25638631985949	3	1	7	2	7	2	7	7	7	3	1	1	7	2	7	6	7	2	7	5	7	1	7	78	1	3
132	4.56783317005706	6.85676110356713	4.91718237380604	6.73656472655158	4.94493675527751	6.42811132738569	7	5.58778077637186	6.68204955112288	6.04597732595511	2.88824485322274	7	4.57477128551107	5.84378653492038	6.78985290765784	7	5.59772857784931	3.85336415806544	6.2328233247733	5.48497943801041	6.55472153571377	6.38248371848117	5.93022193946713	3	7	7	7	1	2	2	7	7	7	2	1	7	2	7	7	7	1	7	2	7	7	7	73.75	1	3
133	6.62694051768539	4.63252175446354	4.90533488753441	6.09183485630608	4.46380027240881	5.30656113410142	5.81652396268055	4.67584058927589	5.87388215894138	6.60103076580844	2.87335219259742	4.65056408349321	7	6.20307827334651	7	6.46838418371722	6.09963498336689	7	7	1.75031245191888	6.78123262722915	5.44144598359732	6.8108942317292	2	7	7	1	1	1	2	7	6	7	1	7	7	5	7	3	7	2	2	6	7	7	1	91.5	1	3
134	6.7456734472099	4.32135268114265	4.27518138697446	7	3.64825226446963	5.5319385053413	7	6.63902527904431	7	5.87886973638344	1.32606950572049	4.36007149320951	7	3.66827662151351	6.68336363371474	6.74770657774346	6.39802234816619	3.81892474610145	5.6930102841507	6.44179363048151	3.62919184725301	7	4.58922936941644	7	1	7	1	3	2	7	7	7	5	1	1	7	7	7	1	7	7	3	2	7	7	7	96.25	1	3
135	6.04288154014628	3.28166329490763	1	1	1.44967732247564	5.9948207564504	6.36150633979682	6.76059098686906	6.41647385507312	4.7231660226115	1.44538293368756	6.28188103049442	5.84420283722358	5.80996834444014	7	7	7	3.75439737816085	5.54869154039267	7	5.38523088492863	6.92388982469755	6.16310025500086	1	7	7	1	1	7	2	7	7	3	7	3	7	7	7	7	7	7	7	2	7	7	1	82	1	3
136	7	5.44278327932094	3.45127912027468	5.7394587852075	2.9982917452363	7	7	5.12753768787015	6.56665648786409	6.00938818532744	1.54381357724442	7	7	7	5.34042325909866	5.10690585750729	6.01866461704228	6.89447032539305	5.11883043341347	4.63827217260785	5.46612297525764	5.72219181621743	5.79381616992202	1	1	1	2	7	5	2	7	7	3	7	7	7	2	7	7	7	2	7	1	7	4	7	85.75	1	3
137	6.7980319113431	1.87623101511495	4.72559547878865	7	5.13981502486007	6.27242364680999	5.99080673790006	5.41490005993767	4.6061994507298	7	1	7	5.20389198257624	7	6.64426039287664	5.83265127465581	4.45308628922856	5.86997697703886	5.40116498602535	6.3438640802072	6.1894507270034	6.99165419681243	3.7545063211176	3	1	7	1	1	7	7	7	7	3	1	1	7	1	7	7	7	1	7	4	7	7	2	82.5	1	3
138	5.98544185907535	3.56345149988541	1.28390450059462	1.07016835607189	2.43743663514066	6.40783394439576	5.52135444184964	6.32939539294518	6.44731741747826	4.59182584172558	1.09737235486876	6.57298025977657	6.65261170695976	7	6.69745491039169	5.68007249778761	7	3.23179093711269	7	6.91705234807931	4.58834991593847	6.74443604120717	5.94551882595523	2	7	7	1	1	7	1	7	7	3	7	3	7	7	7	7	7	7	7	2	7	7	7	78.25	1	3
139	4.82961019364779	7	5.28345598211247	1.66409422771111	6.3696492661034	7	4.80222336435821	5.94787539930032	6.79058430332265	4.84284811149478	6.87090976949231	7	4.80639910524901	5.29996971995705	5.19048050724533	5.47912749672615	6.24152852309798	5.71469792466639	5.37903467328855	6.65232451340535	6.15531475885093	6.95999004658559	7	7	1	7	1	7	1	7	7	3	3	1	3	7	1	7	7	7	7	7	1	7	7	7	67	1	3
140	7	4.10530485542039	1.97787311897846	4.64379544439034	1.15860240003653	5.83218542617675	1.76157726614542	5.03592441415164	5.69718898383488	7	5.82961445259011	5.54108979263283	6.33814900343519	6.54923123228528	5.90316986939208	6.16470867601292	6.28154250105881	2.97740507305838	7	7	6.67256385933576	5.19980735132852	6.78664670320742	1	1	1	2	7	3	7	7	7	7	7	1	7	7	7	7	7	1	6	2	7	7	7	71.75	1	3
141	6.38099277504061	2.16288757676397	7	4.48238498687727	2.46883058091282	6.5549724220762	6.14130341305959	6.50474412964059	7	6.94893117834283	7	6.81765035650011	5.46972187244791	7	4.64774317427877	6.65755043116436	7	3.91391971964504	5.16619647077018	6.23114860028029	4.18804597670487	4.27751584072195	4.89810750806691	7	7	7	1	1	7	2	5	7	7	1	7	7	7	7	7	7	1	7	2	7	7	7	81.5	1	3
142	3.73477058334922	2.95699996880208	5.67267017905206	6.7364406997259	5.7235721601987	5.85379699301267	5.58820646748393	5.61889525071644	6.06709569516723	4.9837543744004	2.42646418337667	6.90375310381769	6.38332509741814	6.46098330059317	6.43549252861017	6.08878715845902	6.18098909177997	6.24936982500241	6.93512325495042	5.6011456963523	6.55813588231382	5.25242312390781	6.52265265649504	2	7	7	1	7	7	2	7	7	7	1	1	7	7	7	1	7	1	7	2	7	7	1	85.25	1	3
143	6.77306991535923	5.13649275304469	5.75743255141148	5.96587465380918	1	6.71385374971505	4.31940203064731	6.52687758662561	5.71087375108015	5.90561713041293	1.82593783455383	5.41669574390127	7	5.39167051826043	2.99929839755684	7	5.95017399770872	6.09350497721576	5.21428062894429	4.89950077935416	6.72070198030521	6.93203178417359	6.88477700148252	2	7	7	1	1	1	7	7	7	6	5	1	7	1	7	7	7	2	4	3	7	7	7	88	1	3
144	6.57880526944758	2.01026173415879	5.7255471943311	4.74647609302096	3.74810960429699	6.90875642382629	6.33655445768955	7	6.73950379760169	4.12258614934723	2.02876927188015	5.99480759273874	5.76763199641209	6.94720841779876	3.1760713157974	7	6.5975285612584	5.24062812927653	4.56388086116179	4.0424779127906	6.72073019069119	3.89825028562358	5.94438985307476	7	7	7	1	7	7	3	7	7	1	7	4	7	1	7	4	7	2	7	7	7	7	7	86.75	1	3
145	7	1.60673531606892	6.84530496784405	2.25464730018549	2.80861563435563	5.87682990293429	4.75915998270188	6.27707471752927	6.697503595575	5.67179403078503	6.17540004289941	7	4.63051210884243	6.48751099995919	6.55319666075131	7	6.23464376405485	6.95455855935769	4.57809750908375	6.46008660271429	5.493397682912	6.1348049992856	5.30032331793588	7	7	7	2	4	1	1	7	7	7	3	1	7	7	7	7	7	2	3	2	7	7	7	89.5	1	3
146	5.05041958649874	6.71931202303831	5.80849356210588	1.26386579434243	5.58975555962485	6.30216344999091	6.81378149417765	5.8167966995271	5.56536673379505	5.99233458554058	1.43662455361924	4.86986622576785	6.45429331177184	6.37949295149226	5.69108378255276	4.93348572534113	6.81058603912075	6.91840273534935	6.00558589346617	5.89216717717079	5.16987691854846	5.91980774595434	4.7498885819256	7	1	7	1	7	2	7	4	7	3	7	7	7	1	7	7	7	7	7	2	7	7	7	87.25	1	3
147	6.39923303538545	4.67211520012321	5.04510972031243	6.04918837751439	4.07954186266486	6.6228258638681	4.10114367126961	6.57452929861782	7	7	4.19188943546031	6.03335053154922	5.74700536730714	6.79425289709541	4.56633904852999	5.00534431226381	5.41593521861975	4.42810669476537	5.53344396184141	4.84315109531188	5.69276005521624	5.89828501892859	6.86062090303368	7	2	7	1	2	7	5	7	7	7	3	6	7	2	7	7	7	2	7	7	7	7	7	83	1	3
148	6.31099570180122	4.72354506046967	6.66270842823244	5.57531077348988	1	6.00473811948441	3.98414717574687	6.23487427378234	5.53733130731923	6.15377015595069	1.41873676628499	4.68720804695781	6.77863403431318	4.87355610445096	5.99524346671972	7	6.76586428512609	5.64324765029384	7	4.37408268360839	6.58108483816561	6.54957768571411	6.54376992675515	2	7	7	7	1	1	7	7	7	5	7	1	7	1	7	7	7	2	4	2	7	7	7	81.75	1	3
149	6.41951038059509	4.02980066494665	3.29959297603896	7	1.3619206036947	6.6972007418097	5.00195670756041	6.23180309086592	6.38738934845344	6.67878946147731	1.14220219313276	7	3.89371322947706	6.95658769120737	5.74536244260327	6.33801902596238	6.75454400318079	1.39051270690169	6.05775422956366	4.33719105818685	6.49273660897768	5.009744886457	7	7	1	7	1	4	7	1	7	7	2	3	1	7	7	7	7	7	2	7	2	7	7	7	84.5	1	3
150	6.60525004376387	4.45928305372064	4.62072473650912	6.49863463007185	4.68855210351005	7	3.73885755310174	6.76041332692368	5.80067154821018	6.87246996228161	3.98691182158477	5.63456142170566	6.55905893868489	5.42669559780045	4.95559560035545	5.09924671774548	5.54716017208795	7	5.24298072444844	5.10358383173346	3.9120651543228	7	5.33093922933143	7	1	7	1	2	1	7	5	7	7	1	7	7	1	7	7	7	1	7	2	7	7	7	83.25	1	3
151	7	1.25482272525579	7	1.71105104098086	2.47984323436023	6.11692738479121	5.1586997643324	5.79886905381775	6.84050556558423	5.44203457392384	7	5.9456995236267	7	5.42062570549913	6.78658440182147	5.52652314572947	6.10873094288803	6.86454975666167	4.21781193217591	6.94648114759669	4.20211360946177	5.98143953653773	6.71053690595599	7	7	7	1	3	1	1	7	7	7	3	3	7	7	7	7	7	1	7	3	7	7	1	79	1	3
152	5.45856048507369	6.49124364375511	6.09780528300367	1.44801915081563	7	5.84227236597148	6.7177085877395	5.53326982230447	4.60344393466598	5.53836310506106	1	4.61755950324859	4.88774285270508	6.228747184614	6.01005269113651	5.32982179919886	4.71266817741703	6.71808129158069	6.91933080649473	6.45745714863749	5.93763340844769	5.91371041204632	6.04280259607235	7	1	7	1	7	2	7	5	7	3	7	7	7	2	7	7	7	7	7	2	7	7	7	77.75	1	3
153	6.81066999060646	2.26626766633018	6.12474275881256	3.08061255026116	3.01373624801496	6.65862012413221	1	6.99872555729777	5.70009959186608	6.28329565743547	1.46576225913858	7	6.65973232687648	7	6.72429207525526	5.94754345149501	4.93363511999597	7	5.13326722975276	1.67004527699196	4.64240122440005	4.28393199955232	6.57734589263276	7	7	7	1	1	1	1	7	2	3	2	7	7	4	7	6	7	1	7	4	7	7	7	106.5	1	3
154	7	5.51847828642084	5.48818672887023	5.77082363786504	2.39674561882814	4.82594556774927	4.23205045355428	6.56578772371393	4.19891683596498	4.48392965343822	2.96661759476053	6.64204187696629	5.73248817146021	6.78642624171441	5.99901689545914	6.89147271997193	5.3031557046843	6.54363795881349	7	5.07363881051573	6.56184117013677	5.4780082937287	5.70743814879269	3	7	7	7	1	7	7	7	3	7	2	2	7	1	7	4	7	7	3	1	7	7	7	77.25	1	3
155	4.9929516615891	2.40823985978223	1	1	1.55443379262805	6.2599809733467	5.92887745152121	6.98601012382537	6.94355157076203	4.87871207424441	1.77122048243217	6.3565307835431	6.68978049994626	5.63267334828403	3.95387300806825	7	6.72267669767814	4.3140282197392	7	6.31044571785699	5.69662538152432	4.59772887957607	6.51868898775585	2	7	7	1	1	7	1	7	7	3	7	2	7	7	7	7	7	7	7	1	7	7	1	78	1	3
156	5.12590834925013	3.05751557860507	6.12465654363469	6.28982704137299	3.1929349363307	6.32896855018486	5.73639320084988	5.80294394619505	7	6.05399549882855	5.32570982216746	6.39153479059439	6.25042965106707	3.12927997010604	5.20914067103634	6.20311378246841	6.79463881179946	5.18464752658305	5.1396801849115	5.34160335736832	4.74402720790326	6.34790166590732	6.94180056431432	7	7	7	1	7	7	4	7	7	7	7	6	7	1	7	6	7	2	7	2	7	7	7	88.75	1	3
157	6.38028478532187	3.40538094781467	2.55945648435801	6.16579866533321	1	6.73204486085598	4.92471412323294	5.85228971165182	5.48760435479595	6.47001564009063	2.59798631089436	6.11126706309593	2.93324904798371	6.60498601037065	7	6.36754552860127	7	2.02612736491382	6.86998239758743	5.98704748151171	5.99439969138793	2.61085924809388	6.17497719224117	7	1	7	1	6	7	1	7	7	7	7	1	7	7	7	7	7	7	7	2	7	7	7	75.5	1	3
158	6.19821438908809	7	6.5247258337471	7	1.14409745716846	6.55616413998797	3.39602515467385	6.34261091647402	3.68020498293979	6.79928967557927	2.40645919297102	5.72320968871325	6.50570817561455	2.65888790949015	4.93955713879308	5.30695250336226	6.85898952347026	6.54436449174944	6.54670573764513	4.44813228586889	5.5859118774556	6.43660455550291	6.15501017331718	7	7	7	1	1	1	2	7	7	4	7	1	7	7	7	7	7	7	7	1	7	7	7	78.25	1	3
159	4.57321063142372	6.77213689833409	6.89232233861533	1.53661894971181	4.10542055924643	6.4038162930432	5.48947145905953	5.11190740795131	6.66458580696874	6.07087284767937	3.80889362162433	6.26297270768343	3.88069950190208	7	5.96913149064912	5.64863224076537	6.26585297949275	5.62603651904435	5.67967686957249	4.83987434919928	5.85609268530029	6.72467984659414	5.74177610753577	4	1	7	2	3	7	2	7	3	5	5	1	7	6	7	6	7	1	5	1	7	7	7	72	1	3
160	4.33440653355046	4.6047328506161	2.41241009781988	3.3397237220832	4.06843531221512	5.90862834178418	6.98811753525429	7	3.23367521061548	6.9979257037218	4.874664190496	5.77233587319646	6.02305227449661	2.65786564291333	5.28379001133433	7	6.28883280063378	5.76751852443923	5.66444496292889	4.50199253590256	5.14092800415775	6.20214521039992	4.54142801248226	1	1	1	1	7	7	2	7	7	3	4	7	7	1	7	4	7	2	7	6	7	7	7	78.75	1	3
161	4.72649766174703	6.21534741218089	4.72349753085558	1.17380984007093	3.59830089116463	4.17402159430545	7	4.15304784955275	7	6.10680026401862	4.97877090549638	3.99974622870787	5.01436086520011	5.2646669127307	5.80807590625963	6.87600671696217	7	4.69502202728244	3.77912026541828	5.70326280541586	6.86278207857934	4.86925772457131	7	7	1	7	2	7	1	2	7	7	3	7	2	7	1	7	7	7	7	7	1	7	3	7	83.5	1	3
162	6.72144891342949	2.11831820364364	6.80642191953969	4.07476129574564	1.80749238582203	5.84587434750432	4.85920596328784	6.11901969160183	6.21765990490288	5.29741721345035	1.58710177383951	6.1086955141646	6.75383469806667	6.17443891577562	6.87520801845416	6.42587447289548	6.11624149345936	2.47551820118142	6.94763373040566	1.36626641032255	3.66318422636739	2.14896863472682	7	7	7	7	1	1	7	3	7	2	2	1	7	7	4	7	6	7	7	7	2	4	7	7	82.25	1	3
163	6.0753559956116	5.18062173064521	4.35600845750379	5.58670283735309	3.22200445976676	4.80860045788917	5.18226776358437	4.47733565706205	3.72638050682574	5.13425248935843	3.39422640447879	5.87489004010526	7	6.96125065815448	5.77510107369513	6.80084377874814	6.84823610985601	6.27998538605174	7	1.45720140973394	2.2103322983569	6.61593815587305	7	2	7	7	1	1	1	7	7	6	4	1	7	7	4	7	4	7	3	3	1	7	7	7	75	1	3
164	6.707657871586	3.00630700719504	6.30485737058182	3.54085483351705	3.56115693206011	7	6.08550158622215	4.68504595037667	5.02999163656473	5.59930869178141	7	5.61302782856323	3.81092924386526	6.17808714512812	4.77943371924875	6.44670209128507	5.05062505449766	7	7	6.75813694470487	3.6018453878711	4.14885267835324	6.95638083188818	7	7	7	1	1	7	1	5	7	7	1	7	7	7	7	7	7	1	7	3	7	7	7	84.75	1	3
165	2.78369763977923	5.47545685570072	4.9235797096549	1.52692091891952	4.71740745757553	6.64136797103179	4.52005554448183	4.42511495251786	3.93272114693695	6.29115717952997	2.24245220355666	7	5.19879745233864	6.42930117635164	6.8669991274141	6.31245434381646	7	4.58729420113	4.8635977226284	7	4.65926827445615	6.69950468295573	6.5953180600191	3	1	7	1	7	7	5	7	7	7	4	2	7	1	7	7	7	2	7	7	7	7	1	96.5	1	3
166	6.82622196414519	4.23386971438271	7	6.04767270506209	1.22233351296637	6.55559104571577	3.72176797057915	7	5.22145787447907	6.37670911826627	1.54189579252894	3.69269924737226	6.05356038000109	6.42936296430996	5.75049634136002	6.73351515957474	2.8814334640893	5.13605018472312	5.32739633580151	4.52061321280865	7	6.41595001998905	6.4702733676936	2	7	7	7	1	1	1	7	7	7	7	1	7	1	7	7	7	2	5	2	7	7	7	86.25	1	3
167	5.9443767567811	5.03090870939842	5.26782092953479	5.93173358339794	4.57645077791296	5.76691107562948	3.02169676229859	5.18509272033762	5.86413247812196	7	2.66520031332112	6.35107322130572	5.67399199075318	6.10931331522308	6.74228863595691	7	6.62819133550787	7	6.4420824318024	1.77824364936179	1.87091170102488	5.33755581122733	6.47504389368134	2	7	7	1	1	1	2	7	6	6	2	7	7	1	7	2	7	3	3	1	7	7	1	74	1	3
168	5.51334771453393	1.49588625919889	5.9372747633345	5.80474854840267	7	5.46264816799574	4.01023899863874	5.91282345222937	5.72717025987259	5.50595633157891	1.00448444215811	5.52930529815924	7	6.64200673571956	6.64119404157032	5.03810112111446	7	6.00702281677016	5.86823768363594	7	4.18326971613858	4.2632037607004	3.08192122188199	2	1	7	1	1	1	7	7	7	6	1	1	7	1	7	7	7	7	2	5	7	7	7	77.75	1	3
169	6.39504259055643	4.63024107233965	7	6.25563078450452	1	6.14241785702829	5.66486624193604	5.86691432072522	4.32779399820296	4.77398070947435	1	4.2998504410461	6.46183196307445	6.48512321028467	5.57669165209635	5.2475175692875	5.6119262533447	6.72749245285524	6.33552596988449	7	5.96488616708505	4.68953022696357	6.56852271190101	2	7	7	1	1	7	4	5	7	4	1	1	7	1	7	4	7	4	7	5	7	7	7	76.5	1	3
170	5.17030998469212	2.76618162725809	3.99172216984187	5.1253478247502	1.04540637458909	5.47571745542214	6.52337568821025	4.73041299852704	3.65128154078338	6.41595978980529	3.24524969125527	6.55128568182237	6.08171659377994	6.35462682705918	6.64267253792485	7	6.3344895768167	6.96016510197873	7	6.26731877820919	5.190169031246	4.81111682033114	3.60946639718979	4	7	7	7	1	2	7	7	7	7	7	7	7	1	7	5	7	1	7	3	7	7	7	74.25	1	3
171	5.9656623429468	3.16272531528514	2.07838746094411	6.66216044514947	5.58765055926855	6.21409427515435	6.68932342695244	5.16047740347439	4.05663307139547	7	1.69921489414538	5.63505382307241	6.42464554104431	5.30135963743928	6.67204319532451	5.63012021791131	7	6.48726277975824	4.45080977209753	7	6.36727623160556	5.81914322607703	3.5277853523496	7	7	7	1	1	3	4	7	2	3	3	7	7	2	7	7	7	4	1	7	3	7	7	68	1	3
172	6.56738378045727	4.73695209692404	5.22721395378448	2.71993023698456	4.77109808839893	6.23261865855926	3.48867207050401	4.88136099731962	5.21841296696328	6.79845527319273	4.77720712917562	4.36816431870123	6.89142540957387	5.05799928797902	4.98032759650378	6.22070183762641	6.90340150455012	3.94389611056212	6.99005631052775	6.41599587839936	6.45256376581598	5.66393450314097	3.75870177803433	4	1	7	2	3	7	7	7	3	6	4	2	7	7	7	7	7	2	7	2	7	7	7	78.75	1	3
173	4.94292872230127	6.30850797422045	3.76020636214727	1.62623479377325	4.19774489109232	3.11646350090494	4.48840692817176	6.50158916997849	5.9688268561829	7	3.68239377638393	6.96537746539064	4.60492771436216	6.94582775730185	7	4.56297431078286	5.81675761337224	5.82398979150445	6.16145194872192	4.46205407456065	4.78451575466925	5.1772411273389	5.31791256029576	3	1	7	2	4	7	7	7	7	7	2	1	7	7	7	4	7	1	7	7	7	7	7	87.5	1	3
174	3.81881394175002	2.44352855543664	6.79407018726052	3.81951980807027	6.05634757214083	5.30109763272128	3.8863579564812	6.88793429127926	6.44874989459085	5.12667053676761	4.22394980778197	6.59163503057831	5.8351623193771	7	4.44280702848393	5.73207331253592	5.93348654485657	3.97010053804634	4.46274850153315	6.96480527820824	5.26646048613133	6.45327954536558	4.7833399489846	2	7	7	1	7	7	7	5	7	5	7	2	7	2	7	2	7	1	7	3	7	7	7	82.25	1	3
175	5.9410721119123	4.7722872215155	6.73732736279058	5.42165514540757	2.20075092414004	7	7	6.07642587008676	5.12667718827876	6.53978913768098	2.59766482779623	3.29704864853226	6.98101827951607	6.56466912728133	5.79191413613227	5.51510857185418	3.86871520357781	4.26791089464451	5.00377924322163	6.54784955388235	6.31070558487	5.01848146021298	5.47483090555929	2	7	7	7	1	2	7	7	2	7	2	1	7	1	7	7	7	7	7	3	5	7	7	85	1	3
176	7	5.39671405186942	4.84444119266455	6.53018164937493	1.81897061216396	5.59180192202463	3.11560354482107	5.44134845804012	2.16636522960112	6.16688025570328	2.43178281293216	5.56940942201954	6.97190533570125	5.84105903559393	4.66927526148788	7	5.65718920136594	2.08925469708207	7	2.15132319987754	4.69820508113092	7	7	2	7	7	7	1	7	7	7	3	7	3	1	7	1	7	5	7	7	7	1	7	7	7	74.75	1	3
177	7	6.69994606983457	2.78062492677429	5.19050783496291	3.07559834429726	7	4.42429543348078	6.23552978417008	6.83601529792151	5.68619698009342	1.89352601678241	5.37620758183862	5.83114619817543	4.76882505905205	3.50633299220929	5.11687739171053	6.04470037476237	2.28068852309001	6.44861369228977	6.14629446366846	3.91388472431081	6.72985535079804	5.19691267626914	1	1	1	2	7	5	4	7	7	7	2	2	6	7	7	4	7	4	7	2	7	7	7	68.5	1	3
178	5.34791672283744	7	6.86144599035817	2.56828632468125	3.65669003169399	2.53071397716606	2.40454725188654	4.53514338644505	5.16550022537571	6.55203165085725	5.25248541400121	7	4.70100678487455	5.30501541178916	7	5.25511712660121	6.1761539912319	6.06756210986022	5.37152594148067	4.41351716314626	4.80343921172488	6.01275460098189	6.15981516198087	5	1	7	1	2	7	7	4	4	5	5	4	7	2	7	5	7	4	7	1	7	7	7	68.25	1	3
179	6.76450278485057	6.06830343411739	6.28904797261967	6.5686602035415	1.88650361306328	3.57194584558863	3.17354267092497	4.12324098892133	4.36661548647392	4.12380815586988	4.25390114011003	7	6.88270122270177	6.82176895861225	5.08945470522198	7	6.89907988583425	5.82188235632404	6.88702094001089	1.33019604552727	5.49132815005224	5.10870760678663	5.71720552589512	7	7	7	1	1	7	1	7	7	7	7	2	7	1	7	4	7	7	3	6	7	7	7	79	1	3
180	4.84181115245431	1.23359077732328	6.34501288348679	5.44568690793078	7	5.97125239159968	3.64143245111966	6.30610966717339	6.44092429473453	5.07908176690245	1.11690607300337	7	6.52508386025138	3.1828645229106	5.77140169302598	4.76772713151774	7	5.38498270301342	3.44396263242402	7	4.69367427570109	3.57435426186401	5.76937322955027	2	1	7	1	1	1	2	7	7	2	1	1	7	1	7	7	7	7	1	4	7	7	7	75.75	1	3
181	1	6.19082490567727	1.46470519263047	6.35912539712436	4.77940921447262	4.1100353535816	6.05832441644378	4.70464882379957	6.36230552555102	4.5815083183742	3.59304025857813	4.56126717705859	7	7	5.97959223596456	6.85685562851222	3.8873702533917	5.35239154923413	5.64653272626477	5.7991340549816	5.84439894337189	5.11626714811347	6.98969078063299	7	7	7	7	2	1	2	7	3	7	7	7	7	1	7	7	7	2	4	2	5	7	7	71.5	1	3
182	7	6.49464290483164	6.3694749411511	6.93950078456356	2.26170792829256	4.37145468670184	4.00896722847134	3.85298655984997	3.82135832931229	6.38029309884265	3.38345008832058	6.50228629733063	7	5.48029610828878	6.55288839983841	6.97847982652725	4.93811125438963	6.06689896758183	6.36737378729739	1.21268151361844	5.30378261917334	6.22460902566951	6.25955111429024	7	7	7	1	1	2	7	7	7	5	7	2	7	1	7	3	7	7	7	1	7	7	7	85.25	1	3
183	5.93336641328626	4.46065308404468	7	5.51793695757209	2.44991650146019	6.51033579847445	6.51969750585254	5.11550692507375	7	2.59969658816473	1.06953606848838	4.292486322377	7	5.99443801548715	6.84107722402455	6.52007899081879	3.38957696040452	4.62544520434381	5.35363532402315	4.10562568945381	5.29216388660859	7	5.3554167917939	2	7	7	1	1	2	3	7	7	7	1	1	7	1	7	7	7	7	2	3	5	7	7	74	1	3
184	5.42214744479349	1.89325430158954	6.94638564637126	3.05985176686814	1.88862495716665	6.75717610284514	5.00440907562216	4.2824712230494	6.07065345274789	6.60358571492431	7	5.15098401794526	4.35286104767952	7	6.91076638227393	3.74865850926724	5.67442834615034	5.00431899842602	1.22350822474561	7	5.09573802706997	3.86232321080968	6.2192161761621	2	7	7	7	1	7	7	4	7	4	7	1	7	2	7	7	7	3	7	4	7	7	2	75.75	1	3
185	4.10311022177926	1	6.92654114261868	5.68899216024684	7	5.72913488259174	5.71007149927127	5.85887514681626	5.85548354629468	6.42025290171925	1.63146353705772	7	7	6.92533607360286	6.48890162860309	5.52575464665177	5.6780268401367	4.08559310152613	3.44122718650436	3.87999941214449	6.08322301710375	6.40016706243126	6.89874670087989	2	7	7	1	7	3	7	7	7	7	7	7	7	1	7	5	7	7	7	3	7	7	7	81.5	1	3
186	5.55190546915264	6.18639702356469	4.50355101370805	6.64050418186105	3.93694872926226	4.70308124066236	5.30331667547424	4.12757064786277	3.72363609301846	5.93394752370384	1.87454373693182	5.99742761548315	5.78537770486293	6.53236638451507	5.51642020202317	5.98524839208739	6.30129551333434	1	5.75975289674358	6.83103248889837	7	7	5.43946606154853	4	7	7	7	1	7	7	7	2	3	1	1	7	1	7	3	7	1	7	4	7	7	7	80.25	1	3
187	5.37249097306776	1.80834582615339	6.43654429037648	4.35172058671314	6.5544645011602	6.58244815042475	5.82436581614606	5.01017100390533	5.66671777523426	7	6.28083814006427	7	6.56406594255371	5.13567956272695	6.01215382317949	4.11421852571914	5.4831380930729	5.47577045720196	6.95871963846096	5.2161128070577	5.25265333119255	6.04078881154526	6.15356147182963	2	7	7	2	7	7	7	7	7	7	7	7	7	1	7	7	7	7	7	3	7	7	7	84	1	3
188	5.29142385765217	2.83629675180949	7	1.47149186258332	5.56845766729739	5.45347436488554	6.58109023511356	4.80552162597418	3.75984669221016	3.89535654207614	7	6.1046925663422	7	5.53753917295654	2.17367040923717	4.04122155874599	6.37016188149558	6.011263038163	5.0902405602467	7	6.54099627418604	5.0587437574328	2.5636756557058	3	7	7	1	7	7	3	7	7	7	2	1	7	7	7	7	7	2	7	3	7	4	7	69.75	1	3
[truncated: 5 more columns]
