# Supplementary material for: How Are Mate Preferences Linked with Actual Mate Selection? Tests of Mate Preference Integration Algorithms Using Computer Simulations and Actual Mating Couples
Source: PLoS One. 2016 Jun 8;11(6):e0156078. doi: 10.1371/journal.pone.0156078 (PMC4898694; doi:10.1371/journal.pone.0156078)
Supplement: S1 Data — Newlywed couple and agent-based model data analyzed in Study 2. (ZIP) [file pone.0156078.s001.zip › S9/Polynomial Model Data/Polynomial Couple Population 01152016 233620.csv]

	trait1	trait2	trait3	trait4	trait5	trait6	trait7	trait8	trait9	trait10	trait11	trait12	trait13	trait14	trait15	trait16	trait17	trait18	trait19	trait20	trait21	trait22	trait23	preference1	preference2	preference3	preference4	preference5	preference6	preference7	preference8	preference9	preference10	preference11	preference12	preference13	preference14	preference15	preference16	preference17	preference18	preference19	preference20	preference21	preference22	preference23	fitpoints	sex	algorithm
1	1	6.22199125022282	5.85227043448118	4.78167382287058	2.7826932245537	6.48227734261252	7	7	5.74918500324818	6.35590665780669	6.88810004759994	6.29721824288064	6.23802875231069	7	5.4449561808946	5.54837727516415	6.22722951701973	7	2.16269035448994	6.62228108379307	6.48986843819378	7	6.29001626476297	7	7	7	7	7	7	2	7	2	7	7	7	7	7	2	7	7	7	7	1	7	7	1	94	0	3
2	3.42431006108054	5.87553699034506	6.34117621265734	4.31684180562354	2.14914556970542	7	7	7	7	7	6.21017472768684	7	6.72587117736339	6.62998743592609	6.78591045838846	5.0463939798252	6.04139040163482	5.51519187479866	7	5.74204296930637	6.62373030058299	6.02502460456069	6.34868706248294	7	7	7	7	7	7	3	7	7	7	7	7	7	3	7	7	7	7	7	1	7	7	2	91.75	0	3
3	1.37019081188046	7	6.08121623014875	3.4906475667872	3.43677476881563	2.73725916253115	6.78200070629458	6.81786270336715	6.53088654920669	7	7	6.62030163971446	7	6.73003391777143	7	6.85277350745084	7	6.78988309687081	6.5673568240114	5.80185897056668	7	6.14372023487538	4.08450687005281	7	7	7	7	7	7	5	7	1	7	7	7	7	3	7	7	4	7	7	7	7	7	1	84.5	0	3
4	1.90433031527865	7	7	5.00346245549829	5.26058180041523	6.52215870308478	6.63977761389728	6.78125231011311	5.74148830692229	6.75631639763402	7	5.8831363313613	4.65644796073851	5.08566899937728	7	6.54521230483467	5.6387839880697	6.81774734328712	5.96956050803467	6.1567701188835	7	6.90563809695987	6.44489334697837	7	7	7	7	7	7	3	7	1	7	7	3	7	6	7	7	7	7	7	1	1	7	6	99.25	0	3
5	1.53410752371764	5.84949120087777	4.21232806756063	6.07026645402431	2.30259973620712	7	6.89813983809319	6.05861483902831	6.65083643747295	6.23468042648811	4.47538875738403	6.40783454285318	6.24270609692461	7	5.99478300975826	6.94038374877862	6.30613648739421	6.59795371904498	2.46119453897291	6.02674451059485	4.69518987696034	6.75553590303568	6.8800152062678	7	7	7	7	7	7	2	7	2	7	2	7	7	7	7	7	3	7	1	7	7	6	1	102	0	3
6	1.58697988504326	1.44407235232753	6.49617271176168	7	5.10831776017565	7	5.48355287778474	4.85467680169311	6.38626978569242	6.65011251539728	6.41616253346587	6.57894995470654	6.69353713162547	6.66800272751624	5.81373490821129	6.70175230850701	6.23184795766392	5.99596133039677	6.37344114558156	6.74541757065769	5.88047594284967	7	7	7	7	7	7	7	7	6	7	1	7	7	7	7	2	7	7	7	7	7	7	7	7	1	100.75	0	3
7	1	1	7	6.67896830009932	5.17755542330251	2.29708353867109	6.83336121484897	5.26358562151529	7	6.89948438953172	5.47412594317513	7	7	7	5.4995857490947	6.9048153460614	5.83778839624805	4.58989342282014	5.4220181921949	5.95682908628907	7	7	6.94147274085331	7	7	7	7	7	7	7	7	1	5	7	7	5	2	2	2	7	7	7	6	4	7	1	91.5	0	3
8	2.80909897715209	6.39157679428812	6.44671331622883	5.02491894587	2.15606469334058	7	5.86700083932767	7	5.3429167263471	7	6.38503522643709	6.27661578436342	6.81966700713489	6.10312987743983	6.97423756629413	4.9075558836645	7	5.09147416059854	7	6.78334847171507	5.67044932334744	7	5.8764541592167	7	7	7	7	7	7	3	7	1	7	7	7	7	3	7	7	7	7	7	1	7	7	1	94.25	0	3
9	1.88390239353416	7	5.80362938036933	3.34027355332626	3.40829191645601	3.10969018326785	6.21590777868961	6.9477614993299	6.5856050374592	7	6.46471248785861	6.57566365935532	6.70658233597081	5.98734694887311	7	6.6888980887313	7	6.38869543996316	5.80887052439861	6.85243169601885	7	5.34877066949267	4.59839815359443	7	7	7	7	7	7	4	7	1	7	7	7	7	3	7	2	7	7	7	7	7	7	1	108	0	3
10	2.89465015975619	6.64735908604163	5.07420912216826	3.41376171591988	6.83733151883441	6.35825344068741	6.92128841048456	6.21863509056373	6.55069962808091	6.85398118956777	6.94467782802366	6.36970591664641	3.61685398543474	5.54127551988201	6.79774247561993	4.60964249388304	6.20278621297569	6.88416576742465	4.10081156333587	6.76557087503412	6.82126273501701	6.47888307676786	5.45118484064113	7	7	7	7	7	7	4	7	7	7	7	7	7	7	2	3	5	7	1	1	2	7	1	87.75	0	3
11	3.73515498542903	6.59449027948444	4.55204352424186	5.62018216472193	1.56649062876762	7	6.93782705788942	5.18069768506355	6.70864293137253	6.5617643405205	6.5655022728436	6.62430443486602	7	5.32732970337868	5.79155685788234	5.17575969776167	7	6.43541667198274	1.55200969682471	7	5.66880907450683	7	4.17423113887204	7	7	7	7	7	7	3	7	1	7	7	7	7	1	7	7	7	7	1	1	4	7	7	76.5	0	3
12	2.72252281735435	7	3.94582386322026	7	1.23006138250257	6.14853291381225	6.56483226464522	6.24538068171002	4.52048131894847	3.26625661510349	7	5.22605562308766	5.82674830480011	6.36971541903575	5.02433270082961	6.28197645184534	7	4.52355728240312	4.63705124359251	6.39635798351542	4.86088999164412	7	6.64215174086776	7	7	7	7	7	7	4	7	3	2	7	7	7	2	7	3	7	7	7	1	2	7	3	105.25	0	3
13	1	7	5.30222248386435	3.56128796977245	4.32003645199007	7	6.5846087726174	6.29402298143751	6.48145545692727	5.71164829977709	5.21508860271403	3.25303486562429	6.72978511030284	6.83481190480513	6.15361106579289	6.06899424635795	6.3741579929119	5.61838092136667	6.01111689029986	7	7	6.27339723951972	6.98595184711939	7	7	7	7	7	7	3	7	1	7	7	7	7	2	7	2	7	7	7	1	7	7	2	98	0	3
14	3.14020540509861	6.47237430930406	5.56336365170755	6.62169808441063	3.10569395132394	7	7	5.26831873853913	6.84553934761757	4.65315947222499	3.56826172103361	6.45646500393043	5.58554323950603	6.21209298703439	7	4.8329762927077	6.80378471084116	2.58236674421255	4.24465579049156	6.02021973566595	6.98669779567803	7	7	2	7	7	7	7	7	7	7	2	3	7	3	7	7	2	7	4	7	1	1	5	7	2	105.75	0	3
15	2.65183384242328	7	5.39529703942497	7	2.65672142257037	6.13467406322226	7	4.61947265781522	6.78495831055183	5.22651359022918	5.45533040989608	6.27046470183155	5.57061715869193	6.88795750600585	7	5.11562628399017	7	1.90585229051007	1.01305341878277	5.82491004091199	6.79930911695474	4.83131909269802	7	2	5	7	7	7	7	7	7	7	7	7	3	7	7	7	2	4	7	7	7	5	7	7	104.5	0	3
16	5.13146311176984	5.59879223739992	6.59884389960262	2.40860709670717	1	7	5.91524136150186	7	6.70440064489361	6.64169133579153	4.18883491995504	7	5.1517770548116	6.32346112222601	4.45772182816765	1	6.40847291846453	3.43615779449911	3.7638165406497	7	7	5.9370439660729	6.89822003711741	7	7	7	7	7	7	5	6	7	7	2	7	3	2	2	7	7	7	1	5	7	7	1	103.25	0	3
17	2.44083824285849	6.83973658662029	4.1335349574598	3.31067629765034	7	6.93859105615453	6.61832232188571	7	7	6.89519157696989	6.43612299558045	6.23441720094552	4.33075147936921	5.85638854869928	6.68221947720447	3.69766898277494	5.47671695549512	7	4.19905452815985	4.59887722551122	7	6.37958583832004	2.45141032974694	7	7	7	7	7	7	4	4	7	7	7	2	7	7	2	7	4	7	7	1	2	7	1	101	0	3
18	4.80340529533017	7	6.33911445928609	6.98376172149294	1.28268487997904	5.53996793937708	7	7	5.79508725680393	7	6.51641863855999	7	5.24381190418585	6.89565468283941	3.44972592319342	5.19202876078469	6.11799939652921	3.99487912814841	5.23009760820153	6.63658545322761	5.89776907595608	5.49450591307052	4.66976628603073	7	7	7	7	7	7	3	7	7	7	2	7	7	1	7	7	7	7	1	7	7	7	1	92.75	0	3
19	4.0406650235098	6.79547512261587	7	7	1.70742031863472	5.95090857248778	7	7	6.96274975544398	6.34440089352017	6.16784467971936	6.22093823781328	6.34553812311937	7	4.11042295002637	6.20481719137231	6.88444120769107	3.65180213237058	3.41765748907259	5.68467867875028	6.28416190300403	4.25214854482611	4.23295337463691	5	7	7	7	7	6	7	7	7	7	7	7	7	2	3	7	7	7	2	7	7	7	1	95.5	0	3
20	1	7	5.31841240467214	3.46103520757356	3.59024081861361	7	6.20839971500232	7	6.95419336983776	5.9381760848249	6.11848897803602	3.83598919339111	6.38720941894656	5.91149858047687	6.36119268526589	5.31093014737482	5.69113033023947	6.55493607936003	4.69551166270541	6.29173233479844	5.73351494739338	6.70863913198065	7	7	7	7	7	7	7	3	7	1	7	7	7	7	7	7	7	7	7	7	1	7	7	2	100.25	0	3
21	2.52580441452466	5.42562262604221	4.17895924729428	4.12583644419507	6.99677780508398	6.12696892604843	6.01567348376352	7	6.93859955498323	6.37092093101945	6.55819238628742	3.90938530667387	4.58905731948586	6.43193638622335	6.4249422928571	5.09025064669195	5.8814944152521	6.84678006366168	4.80830269287927	5.10428084893504	7	6.851656777696	5.6897077246175	7	7	7	7	7	7	6	5	7	7	7	2	4	4	2	7	5	7	1	1	3	7	1	85	0	3
22	1.76339955545414	6.52124716451279	4.10558708839153	7	1	6.93558649729731	6.77454338583016	3.27168948845487	6.56513300246914	4.76103116862513	7	6.94010963406994	5.69617992988784	6.02668676962107	4.89789799972337	6.0629491027687	7	2.84721674913756	1.78960490919337	6.54705440523463	6.97855775371791	5.69829271915859	5.92494655453032	7	7	7	7	7	7	6	2	1	7	7	3	7	7	7	7	7	7	7	1	7	7	7	99.75	0	3
23	3.851957793335	6.57890252017204	7	6.39129069322552	1.95702806920011	3.11095997075729	6.16153526527073	6.76929595374594	6.32696122351608	6.68602195862926	6.44757423169056	7	5.39823604216549	6.21944488531417	6.20913395037029	6.4008351577742	7	6.17509657472715	3.25798529827302	5.28437760127028	6.78898335376314	4.07677890525791	4.84254921011881	7	7	7	7	7	7	3	7	7	7	7	7	7	2	4	7	7	7	1	7	7	7	1	91.5	0	3
24	1.64365294138174	6.56142620609364	3.78139802758407	6.14232988685726	1.80552142728305	6.01986696258752	5.68433284273859	5.1875279844239	6.4663300261282	6.96419630468963	6.68900949730476	3.98279500354317	6.8297225035433	6.72221832098018	5.70926712127632	6.08842782564319	6.30313386235575	7	2.32202214948781	3.58195481276138	5.85923579519225	5.51425716540321	6.86666110837952	7	7	7	7	7	7	7	7	1	7	7	7	7	7	7	7	3	7	7	1	7	7	2	82.25	0	3
25	1.01611659747256	7	4.13821246668104	6.20364092382782	1	6.33893185461177	5.98027240339915	3.0234779457222	7	4.0270077266264	6.61381096669877	6.14335078245825	5.45743032080658	6.62893857070328	6.57959557947543	4.13337169233651	7	5.25666849034056	1.95658889695866	7	6.63211155221029	6.05094647995114	5.63471870221305	7	7	7	7	7	7	7	7	1	2	7	7	7	4	7	7	7	7	1	1	7	7	7	88	0	3
26	2.04864615351445	5.46199479525548	4.05464712907043	6.39772256204586	2.68987283418765	7	4.31006124052558	7	5.26708846049847	7	6.73166196014815	7	6.68407915179991	7	4.00247777121058	6.53665586127842	6.99303382630046	6.95320290550147	2.13888296645454	4.9647617493846	4.50319553661267	2.67634047925003	6.16903366651038	7	7	7	7	7	5	5	7	1	7	3	7	7	7	7	5	7	7	1	7	3	7	2	77.75	0	3
27	1.87530436790648	6.44660637170156	4.39421351709554	6.64331801758982	2.07687797649041	4.45857532290964	6.50695325457569	5.94321667780826	6.56733950988046	5.42296723522498	6.51021668085056	6.64407681332093	5.82163490499512	6.42208839781212	6.85589941978505	6.34656777282171	4.7104529663906	4.75820417078755	2.18095948828025	6.68515748254183	4.54186166860085	7	4.69227382757489	7	7	7	7	7	7	4	2	1	7	4	7	7	7	7	7	7	7	1	1	7	7	7	97.5	0	3
28	3.06725159286598	7	5.28581780608877	7	2.85445893796863	6.44884704301082	6.51113626967344	5.70227252830828	6.21951037742335	5.07919032406754	5.48018680664195	6.70270939405729	5.44308213803815	5.74696401865611	7	5.65098556335848	6.18823541365928	2.20580608133144	3.82861426126071	6.83232654022973	5.26083728434797	5.39284573357102	6.14318785906607	7	7	7	7	7	7	7	7	4	7	3	3	7	7	7	7	7	7	7	6	2	7	3	93.25	0	3
29	3.98855640936164	7	3.77531422749463	6.18144585589949	1	5.48497508481013	6.88982050259859	5.16413921831422	5.46778743867654	7	4.79199426037856	7	6.30964513928456	6.53919536663059	4.80157380455791	7	4.75311740197239	7	4.00703780079054	6.28852310541829	6.76264797008187	3.34924603952494	6.89549003653318	7	7	7	7	7	6	2	5	1	7	1	2	7	7	2	3	7	7	1	7	7	7	1	100	0	3
30	3.83573725369016	6.74012348085452	4.24516079410858	5.91331549380421	1.86802937712727	6.28095861090091	6.43900119331437	3.02731642524739	5.40048750808703	7	6.07168007515574	7	7	5.96532035042607	6.57861226937416	6.71784772418602	4.83636423083797	6.05618411501738	3.51467492394156	5.89262991906563	5.83071386976176	3.79645907803054	6.5245795450698	7	7	7	7	7	7	2	4	7	7	1	7	7	7	7	3	7	7	4	1	7	7	1	80.75	0	3
31	1.59835863207852	6.36078044946138	5.6950411192234	4.98875755666578	4.45391377567139	5.44593052043873	7	6.16788196044933	3.60993194344519	7	6.07671696567371	4.93004835681382	5.22697501453002	4.91367025564357	6.84045566650976	7	5.94814571383913	4.6371862502539	4.79704526734457	6.78241622877975	6.14289509768384	6.53457711273832	1	7	7	7	7	7	7	4	7	7	7	7	7	7	7	7	4	4	7	2	7	3	7	7	95.5	0	3
32	4.84105183316497	6.81510960720155	6.34019610045432	6.42332548456161	1	6.0725260576042	5.82580180877972	6.73068160404079	6.22193106975295	6.10303490720076	7	5.85666703656507	5.88469596909868	6.34198694934248	7	4.80268887242461	7	4.38176259913975	5.65324287293058	5.23143693743188	5.71034884672114	4.21341908364888	4.11926344248365	7	7	7	7	7	7	7	7	7	7	7	7	7	5	7	7	7	7	2	7	3	7	1	88.25	0	3
33	1.4988367218644	2.01922546365131	5.94534215026865	5.4252625431919	7	7	7	1.41258170578719	6.9718679643719	6.86530820296421	6.43792468601801	6.58061886292144	5.60750033120963	4.05446991370322	3.51121296018642	6.93577706223714	3.61756964405609	6.4219528743175	3.46107414545345	5.30818848847717	5.2128655965149	6.14856431850647	5.23356161772366	7	7	7	7	7	7	7	7	7	7	7	7	7	2	2	7	4	7	7	7	7	7	7	78	0	3
34	3.21586935865413	6.10918267632955	5.0866523429467	6.98365101396586	1.08040394468634	2.29107103124006	6.15145832303378	7	6.4313590134914	7	4.44421823939121	6.74323333913982	4.828379780784	6.32548750577639	5.08934011203391	5.72179397052138	7	5.20724612248401	7	6.71486028511422	4.60750973144249	7	5.43415599518775	7	7	7	7	7	7	7	6	1	7	4	5	7	1	7	7	7	7	7	7	2	7	7	99.75	0	3
35	4.3839424605491	3.56459947337446	5.58540785961645	6.08589133357265	3.19046454861544	7	7	6.50641259989269	7	5.15834840053239	5.40311041047835	5.67558214187432	6.98484742707703	6.0066722222967	6.23064460534998	3.64210760395932	5.69220153320424	1.7301549630072	4.21727619604056	5.52936192609844	6.27881702253413	3.84465362607725	7	7	7	7	4	7	7	7	2	1	7	7	7	2	7	7	6	7	7	2	7	7	7	7	99.5	0	3
36	2.90661390883439	7	5.52923984523856	4.51720098310647	4.84633513103961	5.80838030964002	6.64725918250791	3.51792438821234	6.29851217738419	7	6.68183946725951	5.10990760710163	4.71570195322194	6.38622434252952	6.19092873937123	7	5.49316177608328	2.41314923506332	1.54122263872662	5.75330437188161	7	7	6.36729679986163	1	1	7	3	7	7	7	7	2	7	4	7	7	6	7	2	4	7	7	7	7	7	1	96.25	0	3
37	1.72160464668815	2.7418494113256	7	5.72417484357325	6.48864443815541	6.91305693712537	6.48946915815454	1.51067194123873	7	7	6.34223209997586	5.3044331088187	4.87014048712483	4.52906188867921	3.8005579795157	6.77251965472136	4.43889913476446	3.03777268155207	7	5.06208347264529	5.60859435249171	6.83289730229749	6.30524472671131	7	7	7	7	7	7	7	7	2	7	2	3	7	1	2	7	7	7	7	7	1	7	7	82	0	3
38	4.3944665044514	5.15227214252752	4.79063144200532	6.71441332661622	1.00063953138367	5.49619114222215	5.7657416680531	7	7	6.27569706247224	3.00560466573245	4.87998270053557	5.76542829457871	6.66592554852847	5.48383073140397	7	7	1.53481877290233	4.59750945789042	5.73991504234149	7	4.65673507042715	6.78950511396926	7	7	7	7	7	7	2	7	2	7	2	7	7	7	7	7	7	7	7	7	3	7	1	106.75	0	3
39	4.1081466505229	6.42265558628311	4.50109483205785	3.44666781317229	5.64761253830548	7	6.03856998560381	4.06188943234825	3.60404130600135	4.79092575636483	7	6.62995658369981	6.80189625067102	6.38955670583814	6.9481599669246	5.84149164785991	5.41931346295214	3.66965338496768	2.6599522797038	5.56752622918387	6.53491329120787	6.49576075158895	7	7	7	7	7	7	7	7	7	2	7	7	7	3	1	2	5	7	7	7	1	7	7	3	98.5	0	3
40	1.36516813569955	4.97238584841719	3.62234642270716	6.69365393709838	2.06419842864046	6.92210917255252	3.78557194709222	4.48502575645337	7	4.54719730058779	5.2409789497042	6.65446169467582	4.54315603534465	3.59770148880109	6.66199988327969	5.33499540671442	5.60610004384754	6.53638089983851	2.05974890458095	6.12344222071358	7	6.36688927942487	6.45740788261857	7	7	7	7	7	7	4	7	1	7	2	7	7	7	7	7	7	7	1	1	1	7	1	73.25	0	3
41	2.78624420444439	5.77095652853198	4.99449121972399	7	4.99793091868229	5.86032838609937	7	3.78799486901138	7	3.27917034698137	7	6.20037480790628	4.84552812072626	6.76336942899406	4.59502465706271	5.63615131818828	6.88304805133185	7	2.29863273303016	3.70567866891537	6.7614080768436	6.20681315994494	7	3	2	7	7	7	7	7	7	2	3	7	7	7	6	2	7	3	7	7	7	4	7	7	92	0	3
42	4.90800580827881	4.46452876078767	4.66024370950231	7	1.25708178264202	5.92497061084911	5.8801099227176	6.39571873288608	3.32528784723895	4.48572331282645	6.03950411900577	6.85819344062849	5.93514477889583	4.04425388487464	5.00569666673508	5.94463212154607	6.13222906601252	5.45244101655246	4.59205831568963	6.76603995726159	7	6.36289112952236	6.35928273445964	7	7	7	4	7	7	4	7	1	7	7	7	2	7	7	7	7	7	7	1	1	7	7	91.75	0	3
43	1.54202609220392	7	3.45839607017393	6.30526277453417	5.79502075814547	5.19859390843195	5.26879407396043	6.64099576268711	4.24185250924972	5.4476030734895	4.88054276891163	6.76479423550491	5.3052147994679	5.55239473459094	5.22656109244162	7	6.83369128534086	6.65393410938467	4.18785495704412	7	3.86652474991666	4.0101367314386	6.21557246223214	7	7	7	7	7	7	4	7	1	7	7	7	7	2	7	7	5	7	3	1	7	7	7	93.5	0	3
44	1	6.18803558120592	4.68441197670834	5.55136602009679	5.66994297813961	5.89351868944725	6.41595229884918	3.62370042150041	7	4.43149052243286	6.70848126365138	6.50308486490505	6.26964158550889	4.36424356899325	5.41310443770143	5.15802821083472	6.74511778270851	6.5231315502349	6.96802738480887	6.24977624425531	5.94846025709921	6.46753737750037	4.63971599871298	7	7	7	7	7	7	6	7	7	7	3	7	7	7	7	7	7	7	3	7	6	7	7	72.25	0	3
45	1	6.45503921171075	4.67521247112141	5.8219839200028	6.90385882692039	3.82442536545712	6.97211832030141	6.27833212481713	6.24763946311663	1.12596065974164	6.28770621270598	4.82368988589732	5.67984252647293	5.39786079581841	5.68455144334202	5.38379869131445	7	4.31665392164973	6.97924817088987	6.70807739917914	5.30399185451764	5.01812626454003	5.96799442547475	7	7	7	7	7	7	3	7	1	7	3	7	5	7	7	7	4	7	1	7	7	7	7	87	0	3
46	3.96433056711861	6.58058616219033	5.39728682950944	5.57179349319875	3.12262192806328	6.59234297384129	6.4824926994709	5.40397480958219	4.16504119163315	5.30578717433109	4.208464112882	5.46378446683962	5.43083680446399	6.60099237787999	7	6.2885509499139	6.06888316881185	3.42570390782267	2.92313437011694	5.61636410001728	5.81300175622807	6.37415212630977	6.39668114691405	7	7	7	7	7	7	4	7	2	7	2	4	7	7	7	7	7	7	7	7	7	7	2	98.75	0	3
47	5.06315332242981	4.51733193690507	6.16272764674141	1.90335737184584	1.20624998985033	5.01927639517797	5.39840210057768	6.39618552354325	6.5959665837047	6.92498383436079	4.80386351453033	6.31348087615781	7	6.65487061717864	3.80015220264595	1.210591219716	5.93033388572844	6.99184238844026	1	4.9708402524274	6.62672043824687	6.23870323407063	7	7	7	7	7	7	7	5	7	2	7	7	7	3	2	2	7	7	7	7	5	3	7	7	93.5	0	3
48	5.16245065718131	5.72485681662689	5.61319659459116	6.83124405886659	2.22383282401355	5.17369699453396	7	6.24438546167469	6.69070861975404	6.68670234922391	4.22351289965954	6.65153065818459	4.33388735522576	5.91194985798112	5.28071742937093	6.46204511709781	5.42907198391848	1.1133711459269	1	4.22035671077452	7	5.63882420995068	7	7	7	7	7	7	7	3	7	1	7	3	7	7	7	7	7	3	7	7	5	5	7	1	98.25	0	3
49	5.56721271965527	5.91836919057614	7	2.24466441757408	1.06970182003892	6.79899248545635	7	5.81788556657488	5.4194025609683	6.40363428480848	4.00973204024	5.82421540178353	6.35437596089522	3.40325304032784	1.51961084661628	3.56764393583178	7	1.71008301864436	6.82102490916414	6.90620977734993	6.62631590935178	5.26372565305903	7	7	7	7	7	7	7	3	7	7	7	2	7	4	4	7	7	2	7	2	7	7	7	7	93	0	3
50	2.69250723164809	7	5.55724897095407	5.08787058091399	5.30512158133547	5.79746104361683	6.07885096550758	3.66338875151638	6.22176488320785	6.29048795690829	6.94271058865689	6.26390476043288	4.51282610850274	6.75801711843554	5.70867125651495	6.88163005839024	6.1202726017106	3.85700934691832	1.93246641874869	5.26522319326181	6.41197904523082	6.77362919455219	4.7017202297958	1	1	7	3	7	4	7	7	2	7	1	7	7	6	7	7	2	7	7	7	7	7	1	87.75	0	3
51	2.29391662760803	5.60578476485324	4.55718168233921	5.00965918388785	3.26293240549065	6.8514206048574	6.40733173686099	6.53353193173748	6.24092914980224	5.87137802254598	4.81601941423453	6.34831804356015	4.87575095887604	5.48483844154346	6.04701808244437	6.28275672993361	6.60238580086595	5.37977010145477	2.8921279340881	6.29209534520101	5.13434594062583	7	5.37303533217308	7	7	7	7	7	7	4	7	7	7	2	1	7	7	7	7	7	7	1	7	7	7	7	106.5	0	3
52	3.13895487932013	5.30005608804984	6.12972880888507	2.91238851359077	1	7	5.02619629424747	6.83895589381724	6.79645921801151	4.52060794243371	6.93537605865398	6.63925667510262	6.55167238377525	5.03045949482242	4.79197369940948	5.84360746031042	4.46674944266445	2.88672124747543	1.92453164607232	7	7	6.7290317225939	5.01425552106925	7	7	7	7	7	7	4	7	4	7	7	3	3	7	7	4	7	7	7	1	7	7	6	99.25	0	3
53	1	6.90112628729583	5.84827956799792	4.020239228297	4.34853271602903	4.82816706078237	6.08610364809968	7	6.31112228415155	6.66447499090296	3.08570128846874	6.37733833710417	5.01770304624734	6.28854463585021	6.97458236097852	3.60138255521135	6.98263513941538	4.43280738214701	4.58631222008907	4.66784221817152	7	7	5.69492627803976	7	7	7	7	7	7	2	7	3	7	7	2	7	2	2	7	3	7	7	1	7	7	1	94	0	3
54	1.30457313405907	7	5.75942253303452	7	1.76541719140481	5.66355486127617	6.27854577386938	6.51351772749854	6.68564602588262	5.60231503627673	5.5394869247474	3.73250543416243	5.44155496539075	5.59277917049241	5.22814710256257	6.62002089610861	4.91987326166177	3.8767578071655	2.13195641928667	5.82187872268648	6.92079114195263	5.52171079162144	7	7	7	7	7	7	7	7	7	1	7	7	7	7	7	7	7	7	6	2	1	7	7	1	106.75	0	3
55	3.03638202688773	5.77160238750799	6.15651616682389	3.03092953472554	1.13117117411799	7	6.41132848943233	5.16781138538571	7	6.61256422944845	5.70969063613425	6.70360296497138	6.34974623910408	4.31156987639788	5.64831194609237	6.43418993345378	5.60914696902342	2.47996801659944	2.55899605352445	5.43542280767974	7	2.12478002612528	5.63134544806003	7	7	7	7	7	7	4	7	2	7	7	7	7	2	7	7	4	7	1	1	1	7	1	87.5	0	3
56	3.8632249700412	4.74502081137673	4.73174411703326	7	3.66412874403288	6.92547700379203	6.23551271833444	5.73303926107082	5.21598612729839	5.13225155192919	6.53342928433299	5.65330913028733	5.13321317831389	3.75665667740202	7	6.61298198640775	3.75151871417163	4.22081046441949	1.72840196421753	6.09995063171516	6.07738602159459	6.45537471892278	7	7	7	7	6	7	7	7	7	7	7	7	7	7	7	7	7	7	7	2	1	7	7	7	92.25	0	3
57	2.21235354227448	6.38222133285713	6.11441841863748	5.67855424297703	2.07042098566276	5.98261177014453	5.19987019012712	3.76588332973813	4.39925030102447	7	5.23042026912972	7	5.57879728944684	6.36004219837552	5.72860549158286	6.89851703187586	6.43061243957296	3.49462370185268	3.32734185199395	5.99543564712911	6.23539983912824	6.19294678946924	5.72721466975326	7	7	7	7	7	7	7	7	1	5	2	7	7	7	7	7	7	7	7	1	1	7	1	87	0	3
58	1.71638862213653	2.98713171729146	4.41741362123893	1.61579968632293	2.21545838287341	1	5.4214143727583	2.82361722374195	6.61220035136974	6.00299954038637	6.7173582183483	7	7	2.66341552488826	5.77201608919735	5.71646444717473	5.60241471759509	5.6175784381368	1.20228201097957	7	6.02050524834	6.60008675891341	5.36778659679902	7	7	7	7	7	7	5	7	7	7	7	7	7	7	7	7	7	7	1	1	1	7	2	71.75	0	3
59	7	5.3090394636053	6.56145264598117	7	1.23792088460148	6.14524241558576	5.87416836202259	6.72685205938927	6.68641932787677	5.69144044903558	4.32363353283581	4.27857009830203	3.01412759816605	5.79668431158623	2.73282773545291	7	4.38945963937148	6.76267453917914	4.45116169409258	3.71372700489291	5.77851651765392	6.69600899552653	6.80997921212805	7	7	7	7	7	7	6	7	1	7	7	7	7	7	7	4	2	7	1	1	4	7	7	90.5	0	3
60	2.23596058030971	5.6659077108177	6.48502224109055	5.32565732831636	1.77511365592879	5.05193326458614	5.29173228764794	6.37218624889001	5.05514604641873	5.66802450790567	6.41472410680572	5.51227057506975	5.61270525359785	6.53950720557287	7	6.96828495357212	5.01729445211815	6.02813746825889	1.1290512100122	7	7	5.82100881024049	7	2	7	7	4	7	7	5	7	1	7	3	7	7	7	1	2	7	7	1	6	3	7	7	97.25	0	3
61	2.56718515733331	5.34795329107686	4.87451755892682	4.44430046084984	1	4.23522693364992	5.22750785738997	5.8738830187059	5.35060908982577	6.87915350858189	5.584928673387	7	5.77064654659388	7	7	6.22811669778151	5.36070051227799	2.93430921677048	6.17259936290883	6.53769666851976	7	6.47103012497394	5.71742572797849	7	7	7	7	7	7	5	7	2	7	7	4	1	6	7	7	7	7	7	1	2	7	1	99	0	3
62	3.89876537136183	7	4.25771235720781	7	3.1360126439773	4.87333852814047	6.16263180558693	4.52069142995445	6.30845016821458	5.35298929158173	5.82221895466591	6.40585796550269	6.55438359990614	6.61589593066352	6.35607335944711	6.26280409188577	3.90546789226559	1	3.96865048374056	4.67564314004098	4.91080622880705	5.65238117514015	5.86150773858543	7	7	7	7	7	7	4	7	2	7	2	7	7	7	2	7	7	7	7	7	7	7	1	83.75	0	3
63	3.98347942946098	6.46927783301864	5.04326820428755	6.91418563431211	1.93519107043556	5.62121326153776	6.05809834437926	5.63375754088709	3.86709453962039	4.76282432237339	6.0416159241927	7	6.29414510080692	6.01713071235283	6.74933393536925	6.18456832589462	4.34312221023576	3.72014758130002	2.35798500586693	4.67281528543169	4.59648160943511	5.31344630045994	7	7	7	7	7	7	7	4	7	2	7	2	7	7	7	2	7	7	7	7	7	2	7	1	94.5	0	3
64	5.43571007784141	7	5.89539540590548	3.38989133249498	2.10565179642298	5.48682286574474	7	5.22910534067667	5.58808348284202	2.23697977081061	4.96466068879004	6.92773276896884	6.03840593718538	4.14756146801001	6.34052483378568	6.34744063366522	7	3.65838871284422	3.75245638955844	4.92219496479857	7	3.0619741983923	6.99302912912513	7	7	7	7	7	7	6	7	7	7	2	7	7	7	7	7	6	7	7	1	3	7	7	89.25	0	3
65	1.26952940853229	6.99827895401243	4.09527612071822	6.28913398743347	2.51059019968261	4.63514689674752	6.0518510453321	5.82115651096773	4.84395683189022	5.4898361969602	6.59652620982936	6.89131595975599	6.52126609514353	4.35024238128121	6.53474679635508	5.63483059024413	4.54431287054568	4.72754195492917	3.99457366151589	6.95989033114709	3.44391175446937	6.3125389734764	5.54780471567134	7	7	7	7	7	7	3	2	1	3	7	7	7	7	7	7	7	7	1	1	3	7	1	74	0	3
66	5.19217119371275	6.91233126664423	6.16334625422513	3.25184173640247	2.70182176483496	6.28340938529408	6.47171437411271	6.13256481356353	6.45417264164158	6.01033354429597	3.45042882670225	3.47564789954155	5.79014134969288	5.92253200521635	6.8544300437815	6.25428241493093	6.91375572653424	6.88367907615821	5.92655087322398	6.15915146812624	5.05031343600361	7	4.07541974877656	7	7	7	7	7	7	4	7	1	7	1	7	7	7	7	4	7	7	1	1	1	7	1	81.75	0	3
67	5.62625546883628	3.84336136229713	5.69394679949378	7	2.03171963921372	6.7720308320098	6.61568869377105	7	3.23179138749714	4.82142252336403	4.6434621891675	6.10281480631537	4.94923457403858	3.63767184363309	6.56852272538574	5.65602266714802	5.69778411326095	6.54586134856554	6.14950422659749	6.00734350931811	4.99006140632222	3.32567307046247	5.65603502511787	7	7	7	7	7	7	5	7	7	7	7	7	2	7	7	7	6	7	7	1	2	7	6	87.5	0	3
68	1	3.97079996248296	5.10783376926938	6.75927973061425	5.65963250452714	5.49038230182485	3.72632440627256	4.04937933943929	7	5.96264279016106	7	7	5.98989653975276	5.71768656107846	4.572995548556	7	4.75545624521299	4.33620065887142	2.35659444985362	6.57072480212662	7	1.63137374859307	4.25750917407586	7	7	7	7	7	7	6	7	1	7	7	2	7	2	7	7	5	7	1	1	2	7	1	81.25	0	3
69	1.57677767924312	5.32250094791883	5.79694521731935	4.00147663302015	1	4.91063787354885	5.59619972246125	5.96822921579048	6.96212332938369	6.4754354051668	5.95956176320479	6.56819027287776	4.57333197276723	6.26915000548556	6.92889319964888	4.38957818414853	6.94860671946213	4.65864369429574	4.56709137081252	4.24009228475009	7	5.89699872541708	6.32994632005261	7	7	7	7	7	7	2	7	2	7	2	7	2	7	7	7	7	7	7	1	2	7	1	96	0	3
70	2.51651748001905	5.11627087463217	5.87803790537358	7	3.01262215159569	6.74446653019416	5.28364701383784	6.50160523163359	3.43280525591393	5.21230892519754	4.90406336564529	6.67407194380609	6.63171655494944	5.56293565667526	5.09896828144753	1	6.03974520531093	2.55581677954427	1	4.2971235456804	6.78436823600144	7	5.7238215289035	7	7	7	7	7	7	7	7	1	3	2	7	2	7	7	7	3	7	7	1	6	6	7	86.75	0	3
71	1.93843230497002	7	5.38569906663453	3.37683783226109	4.18640964254662	5.1746837476342	7	5.99802182917438	7	4.97143649301452	4.58144983698426	4.68232673360823	6.26686281816788	6.40036618470541	5.67658066993699	5.81195775917269	5.88768032818087	3.50090995671695	1.12589347453596	5.82866848449677	6.48641132510789	7	6.1330872316831	1	7	7	2	7	7	7	7	2	2	1	7	7	3	2	3	7	7	7	1	7	7	1	97.5	0	3
72	1	6.42417309613057	4.82287094832484	4.14375107502354	3.84425371951469	4.07178814162045	5.86210973705639	5.88383139390637	5.6157244749783	6.67165992161078	3.95651366418947	5.31178085894901	6.80630594954744	5.12405051292964	5.14632203656453	6.49896870344326	5.1681611762396	4.5465882785081	7	6.63088941569907	7	5.06454105135785	5.68700491350073	7	7	7	7	7	7	7	7	3	7	1	7	7	4	7	4	3	7	1	1	1	7	1	92.25	0	3
73	2.22856533503577	5.37826480411821	5.4690154259863	5.72878836748435	1.24158588396793	2.77916546671176	5.14907747579461	6.37998583324615	4.52653052954529	6.18016280470929	6.61960767566616	5.49235847811431	5.13817669307618	6.06588244032279	4.60953673186943	5.52165957314156	7	7	3.64440687289459	6.39460786696505	3.0315084567038	3.61696816088818	6.51605186113151	7	7	7	7	7	7	2	7	2	7	7	5	7	2	7	7	7	7	1	4	2	7	1	95	0	3
74	1.54438767240326	7	5.26894264727163	3.69862708647751	4.13562515709519	3.61874031952376	6.44181721135681	5.89782864898056	6.44596529518044	7	6.69271628325525	5.58048396913649	6.19464451053025	3.71342127169639	6.62647539603745	4.32735502552322	3.30006867165276	6.28858269155101	3.45729150089423	4.72800098282007	7	4.89016449925656	4.87392174607498	7	7	7	7	7	7	2	7	2	7	7	7	6	2	7	7	7	7	7	1	3	7	1	91.75	0	3
75	2.73338665157429	5.82322919249231	5.32906505404196	5.91780857021089	1.5528960590016	5.95756848723199	6.01082230353052	5.02080616046997	5.03687804698845	5.43724768042873	6.01553564259603	6.03300937061357	6.21090432260008	2.97661727914427	5.97262739995597	5.67543737353088	4.69937846134955	3.14855953552295	6.89588564664287	5.8336598798807	6.42629333551462	6.34289205251116	6.17046192760714	6	7	7	7	7	7	7	7	7	7	7	7	7	7	7	7	7	7	1	6	7	3	4	80.5	0	3
76	2.85275735937548	6.69211757465241	5.76344369281839	5.28569418139983	2.31828330053333	6.14301612171347	6.5232229281394	6.03341074659445	4.94955667097735	4.89029929949194	7	2.24438369081487	3.3240837028582	6.54118083187689	6.95754981585954	4.39642162342485	5.16404428530202	2.63303612164477	5.56321216432532	4.5256168612089	6.54103114564366	6.83393394982581	6.42981543043551	6	7	7	7	7	7	7	7	7	3	7	7	7	1	7	7	7	7	1	7	7	4	1	84.25	0	3
77	1	5.80634282940143	4.67144925410057	6.32463858635134	1.96193031668101	3.61365661757934	5.99777661739629	6.14340795855176	6.49215313833798	4.72126663367117	4.49819312793884	6.58080930934414	7	5.98239981961051	6.82908978633825	5.49472690595916	6.33033363490014	4.71983924221943	1.81064547014939	5.91322648500425	4.3195995208392	2.31159413873386	4.37930796101371	7	7	7	7	7	7	4	2	7	3	7	7	7	7	7	7	7	7	1	1	7	7	7	67	0	3
78	5.5581279688649	4.92945521431488	6.36525118083897	6.55255753906142	3.7296065926176	5.46216868789176	3.80010097714479	3.56246520980042	6.84852908793309	5.46821564486542	5.77071650540372	5.91769425063703	6.93021729368966	5.35759415741654	3.49732704916077	6.63034643260601	6.16315156364046	3.49248976909261	4.62169184701363	4.65315252635224	6.67507362448583	5.57803930686947	4.94347798572077	7	7	7	4	7	7	2	7	7	7	4	7	3	2	7	7	3	7	1	7	7	7	1	80.75	0	3
79	5.5172341609158	4.96693771817863	7	5.34853210693251	3.01381235606674	5.044142618949	4.6323356767933	6.19000322514307	6.68802156125353	6.24275757473204	6.08453937081863	5.35111900055726	6.18968909362784	6.3512574637572	3.41444856891979	5.90654484151181	5.6433871077715	2.38901761286667	7	4.70737926765877	4.0270642391292	5.67916169964551	6.40364614290942	7	7	7	4	1	7	7	2	2	7	7	7	3	4	7	7	3	7	7	7	2	7	1	79.5	0	3
80	1.85774122201545	6.09964998995406	4.77825766239359	4.43383336548015	3.75458357615555	2.97695557523162	5.34042164785517	7	5.40499399963563	6.57323701413689	4.88307362405369	5.76695594950626	6.56610530044045	4.38239566780523	5.59742985273935	5.90273862133665	5.82754230150323	4.24186208195137	6.72723337679728	7	6.51888268072995	5.33726650497371	6.42345100516977	7	7	7	7	7	7	5	7	3	7	1	7	6	4	7	3	7	7	7	7	2	7	1	94.25	0	3
81	6.2852610366321	5.30240323982564	6.85225266194629	2.69985665429549	1.54394317434139	5.93890465821676	5.79675788840463	6.71092913070483	3.61290719048082	6.06385577475555	5.63831723214317	5.88413988734317	3.72818208403506	6.82141708580154	4.69073706237361	7	5.88955596893201	1.94810505878937	1	6.14948364745463	5.95261675022976	6.36023625651525	7	7	7	7	7	7	7	3	7	1	7	7	6	7	3	7	7	5	7	1	7	7	7	2	86	0	3
82	3.78379151415584	3.71730268475908	6.07018401037427	7	2.07213320542118	6.25617955208138	6.81307973153803	5.8941786452215	6.87452426329961	4.96926097102916	4.25798604912594	4.18918844491998	3.05132075093704	3.40715523287644	6.4801685208272	4.30477852302545	3.56879965511464	3.42492994066794	5.09208906191059	4.0089966472591	5.9555677076701	6.84328347318084	6.87984830193769	7	7	7	6	7	5	6	7	7	7	1	7	3	7	7	4	7	7	1	1	2	7	1	82.75	0	3
83	1.32418187919729	1	4.5810575268439	6.27879913067258	4.20591767001376	1.34941004941985	6.23901577054307	3.2508522038298	4.9105424303364	4.62902565400272	6.02545327071173	6.21684211064099	3.95551053070466	6.51538501052844	5.58212963197558	6.04857327114946	5.86422181080378	4.86204976109932	4.68792319983274	6.31923560096637	5.87758045378286	6.7918605965529	7	7	7	7	7	7	7	4	2	6	7	7	7	7	7	7	7	3	7	1	7	7	7	7	79.5	0	3
84	3.23081715137002	6.35315900095546	4.94815180467373	5.83636927783561	1.61833176790529	4.88691929182741	6.41995712930948	6.05974842215375	4.92593503356954	6.42325808135653	4.14402768626488	6.11207213233208	5.37219267032048	6.23459738721472	3.55613651286003	7	7	1.14073954263684	5.96410518919421	6.53130373871916	2.48657926653141	3.91179433005179	4.97271722809702	7	7	7	7	7	7	7	3	1	7	7	7	4	6	7	5	7	7	1	1	2	7	7	83.25	0	3
85	3.78048335537022	6.94088489341169	4.8019464557403	2.9864904794179	1.07577188168171	6.71899545654749	6.05637132150687	3.35712583900386	4.71976770438102	3.67777505716453	6.62490491257879	6.43651881354427	5.83991523835527	6.8601713085464	6.52871340869241	6.5104273732223	6.45705142594009	5.83140255895659	2.6661908916051	3.97838542190885	7	2.28436556156365	4.61474631905534	7	7	7	7	7	6	4	2	1	4	7	7	7	1	7	7	7	7	1	7	7	7	7	71	0	3
86	4.03849654821546	5.16517127285978	5.28542278437859	7	1.37601408420048	5.01688496227666	7	6.96543541761569	5.06185407498519	2.42618683117424	6.17170633060888	6.32473302744933	4.82746897701118	5.86647611575747	5.62549143029687	5.92351946921872	6.51040578237238	5.90260241589846	6.53755173095938	2.43760524458018	5.21034758216887	4.30409390073824	4.43872069307616	7	7	7	7	7	7	2	7	7	7	7	7	7	7	7	7	4	7	1	7	7	4	7	82.75	0	3
87	6.63066734724299	6.10170706094404	5.94465352349376	7	1.09636733190959	5.81434108015196	6.17691958286364	4.79844363263895	6.61520061565789	6.2466879278616	3.15688447190777	2.86451372199478	2.06299656463072	5.92226067655173	4.89590388698126	6.55097777308253	4.03397777105244	6.39404979581183	5.52714749992182	3.69038215065385	5.9480256889905	5.57284105279153	6.00678857863093	7	7	7	7	7	7	6	7	1	7	7	7	7	7	7	7	3	7	1	7	2	7	7	74.5	0	3
88	5.67814490182126	4.07630831438266	5.49316781929135	7	6.20771720568685	6.11874587211408	5.4718390748854	5.82667179911808	2.76690289266197	6.30137548809758	4.70303949422691	4.843180836809	5.05506750026167	4.69888228906259	1.99536028308029	7	3.1292056469434	4.57202331910601	7	4.41120148929688	6.23705951492061	6.5172734772491	6.09525116625951	7	7	7	7	7	7	3	5	7	7	2	7	7	7	7	7	2	7	1	1	7	7	1	72.25	0	3
89	2.19171493590209	3.33030555627757	3.17200976571401	1.92951392507416	2.74169679149349	1	6.56624551538382	2.79770398871859	4.0451678755729	5.93224378054238	6.00731456252034	6.64156754980072	7	2.43247313725453	4.2341916216066	5.32123522476551	6.33475231580094	6.07851915044785	1.80830602759708	6.26217084199995	5.98026695012963	6.95219891246471	6.94428353302835	7	7	7	7	7	7	4	7	1	7	7	7	7	7	4	7	6	7	7	1	2	7	2	68	0	3
90	2.68688653352566	5.72187820413739	5.02257354669435	5.87143306694037	3.00679070720179	6.14530917607228	6.63703941596136	2.84325410568877	4.42236682097076	5.94099735086905	5.73576372316761	5.99432721844765	5.34331576544747	3.38986987962622	6.890051652846	3.4463924897938	5.89228148637783	3.09640573503075	6.98960927349455	6.59611890512009	6.01056625962789	4.87613531451708	6.80022153855855	6	7	7	7	7	7	7	7	1	7	7	7	7	7	7	2	3	7	7	7	7	7	1	71.75	0	3
91	6.43016842197819	4.6625918265111	6.92374596997544	3.3915359671402	1	7	4.29290892665134	7	6.08441837906424	3.09806525367642	4.98208897398015	6.79268406129197	4.9090828399514	5.63369046895544	4.26164628887921	6.19645145138168	6.56142588353601	1.80553454568505	5.03493449626509	5.27911450851408	4.15283325833173	5.69452040466342	4.93579467799933	7	7	7	7	7	3	4	7	1	7	3	7	7	3	7	7	7	7	1	6	7	7	2	62.5	0	3
92	1	2.67176644009657	6.19382056585891	7	3.23450739883633	4.01289055052099	6.61509624893197	3.44971949674185	2.25677948724237	6.28149267348817	6.49920970191061	6.54724351314629	6.70568403945043	5.9949561252835	5.60158458305559	4.4276695782087	2.49808434881096	3.57465535853561	2.11470656300401	5.19297460024181	6.48595025151398	4.72270460066571	5.41169501840269	7	7	7	7	7	7	7	7	2	7	1	7	7	5	7	7	2	7	7	7	7	7	2	79.25	0	3
93	1.78119247047218	5.18999756243666	6.98639444948332	1.76352165806861	2.79578153396512	6.82343545746352	4.99693638987054	5.93841026846252	7	3.6260687274592	6.54393524258143	6.85875846080843	7	5.59462121932556	4.66042410548313	3.43239310327593	4.82912555993812	1	1.30470723650567	4.50384215620169	5.74180261715487	3.34336165997876	6.61435777054514	7	7	7	7	7	7	7	7	7	7	2	7	7	7	7	7	5	7	7	1	3	7	1	74	0	3
94	1	6.10136451274109	5.35836023178297	4.34496361210252	5.51809640302582	4.39076521321376	7	6.98014472986747	7	6.21261163876893	5.21866598650575	4.31370627763242	5.83866412713034	5.58996649702963	5.02357706150196	6.35776794947957	4.21479757075416	7	3.02811411204366	5.94975366711756	3.48678528338244	2.76992601527492	3.71681474394364	7	7	7	7	7	7	4	7	7	7	7	7	4	2	1	7	3	7	1	7	2	2	7	91.75	0	3
95	3.42403880279101	5.6448644096344	5.90297456750291	1.89353453721456	1.47974169569771	5.24630245621479	6.27558558946095	6.03799595129573	6.14819833534362	4.00851063593949	5.58857179858371	2.74304121463381	4.71434903777802	7	5.20488673962889	7	6.35469552484004	2.62244824270774	1.33617518414052	5.7681193373727	7	3.43168908073623	5.37733125967616	7	7	7	7	7	7	4	7	1	7	7	7	7	2	7	7	4	7	1	1	1	7	2	89.5	0	3
96	4.09565486687837	5.08706067207437	4.51528045108881	6.74790874396624	2.51747527628782	2.37758907033757	6.12331643279729	7	3.30378744976451	6.35004872228628	3.50584549514159	5.83526235134241	3.48575922965912	6.15356058671667	5.67301747381633	4.89267636895603	6.27004245499383	5.55444885162061	3.36689420019679	6.52260046500073	2.31345328731844	4.05352432548656	4.86764079975899	7	7	7	7	7	7	4	3	7	7	2	7	7	4	7	2	7	7	1	1	7	7	2	82.25	0	3
97	4.63783323953552	6.72766562629348	6.25707297058914	7	2.44605669009655	6.57227909396167	5.43539504242598	4.99275487935655	4.81405108990205	4.27379066520563	2.93717773689353	6.90942580893582	4.20712185004911	5.55220282726645	6.32262640846678	2.36137576397587	3.36836231887151	1.37578389465097	3.18650255699738	4.4767198669699	5.94651057054177	4.82602675642826	6.96139657041661	7	7	7	7	7	7	4	7	7	7	7	7	7	1	7	7	5	1	7	1	1	7	7	84	0	3
98	6.11561830547706	7	6.62020353685513	6.06193589400531	4.31495366679413	6.75477238526499	6.19303389884676	6.06099217181703	6.10156963353438	6.71670819579404	6.80399215542962	7	6.07957109004594	6.53481386895101	5.86320317360797	4.86574392896489	6.49380198847204	6.97330805608239	5.80426472707725	6.81258222431574	5.62229053534608	6.14700222704359	7	1	7	1	2	7	7	4	7	1	7	7	7	7	1	7	7	7	7	7	1	7	7	1	91	1	3
99	4.49284835966812	1.09251522828321	2.65429928914886	6.0308626381516	7	7	7	7	5.82524807562496	7	4.95209385075752	6.40176612108602	6.99649787074777	5.54917106536003	6.90940943740684	3.981997866566	7	7	6.70653760348705	7	6.87408075915633	6.86488354129721	5.54535393566319	1	7	1	7	7	7	3	7	7	7	7	7	7	2	7	7	7	7	7	1	6	7	1	96.75	1	3
100	4.13790024079408	1	3.37097820289737	6.36249473817358	6.6810879833534	7	7	5.96707106198606	6.16454906785966	7	5.34308561790308	6.53551011493115	6.32369475716062	6.58481511773754	7	4.44045466949026	6.72138707710164	5.74727513297534	6.22937563074007	7	6.88912795885154	6.18300629995628	6.68885008779173	1	7	1	7	7	7	3	7	7	7	7	7	7	3	7	7	7	7	2	1	7	7	2	97.5	1	3
101	4.51658315749596	3.44630078541831	1.64572122745236	6.55507809565312	6.75140671500264	7	7	6.22285712749206	6.67948104791635	6.38822920446492	6.45584911841879	6.22614109310213	7	5.7689618399026	7	4.49703436818195	5.08912161666459	7	6.66940520628415	6.38847421933093	6.38634999546169	5.92033978148003	7	1	7	1	7	7	7	7	7	7	7	7	2	3	7	2	7	5	7	4	1	1	7	7	103.25	1	3
102	5.1634670557356	4.86690345796478	2.34543420374161	6.31898365835928	7	6.17640432161258	5.35085723807832	6.39619729132785	5.70904587865629	6.78713597011943	6.13065758068962	5.95774352398688	7	7	6.46498627817365	7	6.23720863463493	6.7728180368915	2.56865206990574	6.15178712487149	6.14931208925343	6.74469624792017	6.64672651974049	1	7	1	7	7	7	3	7	2	7	7	7	7	2	2	7	7	7	7	1	5	7	2	100	1	3
103	3.89805257890681	1.61864766469274	3.14327216198691	5.73540306955386	6.62940769341527	6.83914927153674	6.76232529105524	7	6.10522240666984	6.90724813809172	4.50270033426497	5.68763719944545	7	7	7	4.60243705652403	6.42271989761297	5.86222668411749	5.91946977794328	7	5.96022270250258	6.95836921276483	6.14980530491192	1	7	1	7	7	7	3	7	1	7	7	7	7	2	7	7	7	7	2	1	7	7	2	85.75	1	3
104	3.06621504009831	1	5.18003476486322	6.88775387035311	6.06386103375843	3.04651340970303	6.75033355503111	6.54960574277688	5.75349211129233	6.42296693310885	5.91804213576198	6.56513882081345	7	6.34266061034032	7	5.57305838700679	6.21434774004369	7	5.41118117886689	6.63427978347538	7	5.73191304623779	6.71785932895383	1	7	1	7	7	7	6	7	1	7	7	7	7	2	7	2	7	7	7	7	5	7	1	93.5	1	3
105	3.54213539230012	1.93025672860886	3.79028047884506	5.21965042088943	6.95211194660315	6.24986877703226	5.75339273679157	7	7	6.04058339162441	5.51502436014793	6.50065436362746	6.18379223403714	7	6.07869720351747	6.34126522871266	6.10834510315327	7	6.21997811530009	6.58076693972019	6.70455748989554	6.8003695976639	4.6810025363623	1	7	1	7	7	7	4	7	1	7	7	7	7	2	2	2	2	7	1	1	7	7	1	106.25	1	3
106	5.66573765925889	6.70030871581487	6.50149454856591	5.80161562174314	3.96818040507375	2.19240904279127	6.26449053074603	6.67076367147981	6.03068236441856	4.81129189644112	7	7	6.50133262004074	6.09120479658512	5.90566456023002	5.67118420435317	5.92813852629404	6.91616233096848	4.52303140375575	5.0029277850306	6.94564666646971	6.09956146536628	6.61568592481763	1	7	1	2	7	7	5	7	2	7	7	7	7	7	7	7	7	7	7	7	7	7	1	94	1	3
107	5.48385955647486	1.13828156707489	5.35801453768369	5.80064871616031	5.76306093788186	6.11357456093326	6.04835916133181	5.23362946660922	6.75751828761557	7	6.21514949899518	6.87703615988291	7	6.82662936839264	6.60282546400612	6.81772823131089	4.8307067960962	6.54513732853544	2.32255844707962	6.38380293434925	6.57138260797273	5.33086247551765	6.93359217117119	1	7	1	7	7	7	6	3	1	7	7	7	7	7	7	7	7	7	1	7	7	7	2	93.75	1	3
108	4.55190228514611	6.14591600735151	5.92067050176943	6.63925685174848	3.21271130631644	2.04936732147881	5.99940342918114	7	6.91921452966332	6.20527968658159	5.1873293214784	6.6891020002716	5.65279800216043	5.29588050623492	5.74865749679755	4.79913672692211	7	6.44747629071577	6.20227091464126	6.05289824549016	4.573267523265	6.99434334045996	7	1	7	1	1	7	7	7	6	1	7	5	6	4	2	7	7	7	7	1	7	7	7	1	94.5	1	3
109	5.58062603218667	1.65236521077672	6.12750200387077	5.13292795514377	3.05778306950402	6.53735759512016	5.94619452632782	7	7	6.9760591821034	7	6.1225708653988	2.72119203569929	5.2493593919884	6.95220379832325	7	3.92074235565691	7	2.17308016514899	5.71968909546653	6.53102258307532	6.50689381424282	5.97173651712527	1	7	1	7	7	7	7	7	7	7	7	7	5	7	7	7	5	7	1	7	3	7	1	93.25	1	3
110	2.62426066650428	2.54489229006436	3.89144574580286	3.88484548312575	6.44929842039672	6.42808316315828	6.5135320233209	5.07723444547757	5.8847374429417	7	6.92873273704927	5.20308087923776	6.82307580961185	6.97151397642096	6.42742991447973	6.39802821757686	6.57237409069975	7	2.67267311045135	6.02757548515007	5.71572441318116	4.40243935591963	6.58895226958799	1	7	1	7	7	7	7	7	1	7	7	7	7	7	7	7	5	7	7	1	6	7	1	95	1	3
111	5.79761992234068	4.86024687284297	7	6.05939186819924	1.82666884016525	6.56400243479213	6.16781920220861	5.09845893607176	6.01295320563954	3.40921069913254	6.44089074806135	6.88814918028539	4.711675561485	6.24384319043846	7	6.77540249984324	5.27903760861706	7	1	5.91670692475754	6.17444588785086	6.62736577409452	7	1	7	1	1	7	7	7	7	3	3	7	2	7	7	1	2	7	7	7	1	5	7	2	95.75	1	3
112	1.17986487307922	4.63519482400899	7	4.14818489774501	4.87828798695586	7	7	5.96940969251177	6.98664548122883	6.95460220475411	5.98192302389629	5.69259067335401	7	4.78113144202838	3.98073100350763	6.3987527839398	7	6.68812132801126	2.48827256186973	6.56652423632273	5.01625189158516	5.09767839135337	5.49586660879691	7	7	1	7	7	7	4	2	1	7	7	7	7	7	3	4	7	7	1	1	7	7	2	104.5	1	3
113	4.24916000469092	2.95706598422051	3.34227285134306	6.53176502742175	3.78131993708085	5.18418828135426	6.41228502587615	7	6.94391851821705	7	5.31947778122213	7	5.43577989513928	4.83016076900003	3.48794217977642	5.52353741397709	6.5274008237532	2.78110367276714	2.27943912535517	7	6.9342729228299	6.15319921938951	6.73244108594696	1	7	1	7	7	7	7	7	1	3	2	7	1	4	2	7	7	7	2	7	7	7	1	113.25	1	3
114	3.93310142676843	2.07036662058182	4.85432000036534	6.98414846027942	4.13850535272474	6.92901230686771	6.28603158909594	5.12460866384934	6.34717287991528	6.30728948743459	7	5.64094243019046	6.89237793534898	7	3.75725688138872	6.82649227337296	5.57063332605649	1.63061355194901	3.68258302062581	5.60708363707571	7	7	6.42807158676128	1	7	1	7	7	7	7	7	1	3	5	7	6	2	7	7	5	7	7	1	2	7	7	89	1	3
115	6.44249563004146	5.74550466616023	5.34854093494598	5.13818849006323	4.33138026704394	1.90395836678096	6.78927967514676	7	6.57505847690117	5.39267665350244	5.14572153160971	5.96056709356439	5.05384619955995	3.68445285033507	5.62386186737523	6.67615997934029	6.04347185599217	7	3.62711624748583	6.72124224626983	6.16683710633477	6.73066387180922	3.74950514603217	1	7	1	2	7	7	5	7	7	3	7	7	7	7	7	7	7	7	7	7	6	7	2	78.75	1	3
116	6.73483238482091	6.34364322355976	4.90753803095363	4.19367934532722	3.50018201113004	6.31460637142456	5.59259063845093	6.36262823451157	7	5.90477817142652	4.13841149576462	5.18013526794023	5.07179668867721	4.75937330707181	5.68257512388947	7	7	6.71540829387858	3.28966421069961	6.41469841766697	5.8036241464214	7	3.40806721512888	1	7	1	1	7	7	5	7	7	7	7	7	7	7	7	7	7	7	7	7	7	7	2	103.5	1	3
117	6.39048301500904	2.84734672110708	2.54886236352963	5.3743416428764	6.57008279069186	5.74477811751782	7	1.85954778405051	6.60580746345	6.38875913456416	6.95628571216378	7	5.12350780450821	5.47660593560567	2.2125238628964	5.75750646989455	5.86633684813631	7	7	3.95252445457353	5.79075183114342	6.68337449714331	6.74464696418757	1	7	1	7	7	7	7	7	2	7	7	7	7	2	2	4	7	7	7	7	1	7	7	75.25	1	3
118	5.73737049489571	5.57080395457701	6.35185742644007	5.58545057895283	2.03253484513152	6.35334160278027	6.90848086814733	5.04279433717169	6.53203166822601	4.79316581202909	7	6.99777779884323	5.43109140014057	5.71827235286266	5.07575020546162	6.9978916828969	4.42329225773608	5.106792850608	1.80100484970388	6.0718508455823	5.75713344952275	6.08265721528508	5.65718785333314	1	7	1	2	7	7	7	2	1	7	7	3	7	7	7	7	7	7	1	1	7	7	1	80	1	3
119	6.48123485700335	6.14922208101772	6.88354181866393	5.42134960304205	1.19428624740833	7	6.86952651196838	5.12688474477055	7	4.12390364566657	6.91605452616233	4.5846205377378	6.03043202714883	5.88630039783699	5.81343771550095	6.88199948340938	5.47446356627771	4.05193487291406	1	7	6.07480167305525	2.33061898204522	5.73317879540429	1	7	1	2	7	7	7	7	1	2	7	2	7	4	7	7	7	7	1	1	1	7	1	84.75	1	3
120	4.23228042792211	1	2.90038630040827	6.31880761665351	7	1.90439480406283	4.98707780997609	4.44837684646571	6.00355184419243	6.49244359564189	5.99164352839054	5.84267393624544	6.63836397811188	4.64763755276989	5.85794081265226	7	5.97599458992575	6.24103929897695	6.47798076866536	7	7	7	6.71604590391257	1	7	1	7	7	7	6	7	1	6	7	7	7	3	2	2	7	7	7	1	7	7	1	98.5	1	3
121	3.62987641869137	6.05470229728984	6.01991268986603	4.53330441705487	1.49782007496004	7	7	6.19601385166559	7	4.84357720805331	2.27581036610334	6.21700234825191	5.13096490374437	4.12213045668699	5.91324076897602	5.53904924607078	6.84724553989847	5.74544589726183	2.10150520648087	7	6.66539934145025	6.15489319409007	5.04296367709565	1	7	1	4	7	7	4	7	7	7	1	2	7	7	7	7	7	7	1	7	4	7	7	89.25	1	3
122	5.41235575080949	6.68457329174426	3.97202772685334	4.58753566188218	4.00555963193909	6.90063813017749	5.98073243163139	6.9107035155065	4.09531676228646	3.45210462425056	7	5.74196501117035	6.03744017749394	6.30180424171776	5.78015570576716	6.29023325669062	5.05373548978568	3.73510031442007	3.92957682435576	6.72282933247951	5.89851448170909	5.86910305255505	6.39706089462998	1	7	1	1	7	7	4	7	3	3	7	3	2	2	7	7	7	7	7	6	3	7	2	102	1	3
123	5.61419040531974	4.20255685310895	3.60905889907252	5.94446759142075	4.39717394218925	5.63389897481359	5.96207608084229	4.12866600113218	7	6.03481900454227	4.48475102565862	5.83946359571159	6.656160124638	6.0963006874217	6.15510072241502	4.22941074383193	6.73148446525586	3.63813438427152	5.76350423943653	6.23824620304662	6.55616865036297	6.51293180755895	6.76043029875324	7	7	1	6	7	7	4	7	7	7	7	7	7	2	7	7	7	7	1	7	2	7	5	112.75	1	3
124	4.71764744784258	3.72787940453399	3.58050735557493	6.29499454104979	5.13460184080768	6.55262067513187	5.80821608052375	6.72701879474375	4.92517656453915	7	4.6384697111167	6.6981566575849	4.43796117318671	6.3755362894118	4.22841394340244	7	6.11697604554747	3.15836468559797	2.08899480087989	7	6.89898009011085	6.65466866493617	7	1	7	1	7	7	3	3	7	1	7	3	7	3	3	2	7	4	7	1	7	6	7	1	101.5	1	3
125	6.0884455342904	4.9345384906706	7	5.66194317416194	1.39920349975984	6.86449914099411	7	3.81855989758795	6.78580510430774	3.4318078375451	3.78534455187189	6.21328063841477	3.38058156856615	3.45416874809332	6.77168553899295	7	4.88382092255879	7	4.42667449135636	6.13533024825772	7	7	6.26240503745998	1	7	1	2	7	7	7	7	7	2	7	2	7	2	2	2	7	7	7	1	7	7	7	92.25	1	3
126	1	5.68235691013448	6.46332910862038	4.16959387495304	5.47162598811349	6.6713725880816	7	6.54766960611641	7	6.48404249613334	4.75939396100657	6.96488152614366	7	5.96012855248424	4.34586009026279	1.3027558508912	5.4173666894821	4.50468115274169	1.19781493985388	6.34874088167446	7	1.9920386336954	6.16948043373473	7	7	1	7	7	7	5	7	2	7	2	7	7	7	7	3	7	7	1	1	1	7	1	91	1	3
127	6.43078432689904	6.00092601433621	7	5.34641520341918	2.11662050130986	5.8197237892763	5.75240823454502	5.05567386549265	6.0279592324748	3.93578187735402	7	5.53023532248175	6.74563764645082	5.98597924421633	6.23337367937982	6.02132993238389	6.07392597049395	3.39891560857685	1.50446469757858	7	6.45233861434431	1.62121201564024	6.05474204097802	1	7	1	2	7	7	7	2	1	7	7	3	7	3	7	7	7	7	7	1	1	7	7	75.75	1	3
128	5.29950995094445	1.65241109754878	3.69505863503526	6.03351594239208	6.59320748585119	6.0262036921223	6.83603947753612	6.59523307297887	5.08428094828103	6.74354836435703	5.21668340851166	5.89686119469764	4.33461668002077	5.43826002577817	6.86768100269499	6.642610987319	4.53656675270986	5.27957600462299	5.08924911728735	5.80484175073441	5.67253065956821	6.59559322687297	6.90093691477153	1	7	1	7	7	7	2	7	1	7	7	2	7	7	7	5	5	2	1	7	2	7	6	93.5	1	3
129	4.65833556881449	1.592504920818	5.70780143849903	3.29487357483181	5.97393630226039	6.10606488145977	4.56064696576743	3.63594619184968	5.8448825762194	6.59014078054915	7	6.50778582406926	7	6.18458410805879	6.30782939899944	6.43489448972241	5.07624687456829	4.51600191061503	3.92217929001164	7	7	7	3.54258566171138	1	7	1	7	7	7	7	7	7	7	5	7	7	3	7	7	3	7	7	1	2	7	7	74.25	1	3
130	5.90975104246411	4.14006315584374	7	5.99841124205715	1.15441589899588	5.82589929110615	5.48620405170782	3.34503881328682	6.40811241525167	5.84445105991105	6.90139767577526	5.99844677590439	6.7214733785408	6.24264873984019	5.32688675444144	6.50741065153743	5.50110392519537	2.29140585816265	1.61252032689252	5.15819726344794	7	6.79484447014275	7	1	7	1	2	7	7	7	7	3	7	3	7	7	5	7	2	6	7	7	7	7	7	1	87	1	3
131	6.70662111888222	6.638055252704	4.06395030077711	5.80354813704664	4.48321825875749	1	6.48373202610942	4.28330183407384	5.34997839907449	7	5.10660972487876	6.51559936214215	6.96664405753352	2.71304111068618	6.8714347610081	5.81395436577233	6.74575027447768	5.53118685966665	6.5602509128994	4.83205149676817	6.43648741218099	7	6.97457978398361	1	7	1	1	7	7	3	4	7	7	7	7	7	7	7	7	7	7	1	1	7	7	7	81.75	1	3
132	4.7068704760234	1.08701103166886	5.54036429821808	5.64776678322889	2.45454207669554	6.26890823134763	5.886169664733	7	6.93817638985117	6.99219347844658	6.83374274155152	4.62753445405602	5.03168009329099	5.88201845267155	6.27581904517748	4.69177282925035	4.29479248116238	5.71689311013494	2.65786366782879	5.33419612911008	6.07625042512603	7	2.67421075627928	1	7	1	7	7	7	7	5	7	7	7	2	5	7	7	7	4	7	1	7	3	7	1	83.5	1	3
133	5.41022463959252	5.51237570448232	6.54970659777061	6.62868503269589	2.02014932106618	6.52341611667817	4.74878947659306	5.04755222216064	7	5.45873791534242	3.32287227033917	6.55795184859776	4.61228762045171	7	6.57603199621808	6.07851375297155	7	6.18745353933363	4.04409611675315	5.42480385772057	6.64464534694315	6.36315576865288	6.26044640382837	1	7	1	2	7	7	7	7	2	4	7	7	7	7	7	7	2	7	7	1	7	7	1	77.25	1	3
134	4.32101832696991	3.35872977788553	5.97095916657736	6.27473601607384	6.34810588815452	7	7	3.81255643443222	5.34596924169702	6.65283964974529	6.12511565890897	6.1417317018921	6.58423722345346	6.80604064838248	5.45686103555247	4.52738591250712	5.8251267249349	5.0150205550104	5.37184835456825	5.62650989405139	6.39536100924044	4.14864165325379	5.80109644706514	1	7	1	7	7	7	3	1	1	7	7	3	7	2	7	3	7	6	7	7	7	7	1	80	1	3
135	1.83103880035102	5.36837093762079	6.57427875141573	4.8085415971973	5.15700278617179	6.45999237676156	7	5.35219880559207	6.96797359931204	6.40526866650336	4.99195174213894	6.760421953597	5.7202412509129	6.21263848612977	3.91322458816315	6.70207311947173	5.37587101146897	4.73373801431147	1.86640223104731	5.93707379061684	5.626895470873	5.37753466680047	4.99646231925373	7	7	1	7	7	7	3	3	1	7	3	7	7	7	7	7	7	7	7	7	7	7	2	97.75	1	3
136	7	7	7	3.35043419729614	2.96982181673975	5.4379713939906	6.95451442778032	5.69458278320065	3.71995407450994	4.78853861026168	6.03149993310647	5.56994815818716	5.29414847173356	6.19240669738698	6.85371663561644	5.94081317967942	4.23339670731826	3.97818013335093	4.98825735368475	6.26292532258554	5.53158588388369	5.85214275774267	6.22650257266784	1	7	1	1	7	7	6	7	2	7	2	4	7	7	2	7	4	7	7	7	7	7	2	106.5	1	3
137	4.51872107899969	5.28815645475437	2.23869172915399	6.6387006698804	5.5265884198324	6.69168614686806	6.3605225676726	5.69560585651879	7	4.64993446882057	4.77009717634672	6.50645770558769	5.78852993512442	3.41870932150514	5.1527723749001	2.77687715703997	5.14211739977774	6.6739346002391	4.84089314104222	7	5.23275578330527	3.79414593563298	6.96084438625136	7	7	1	7	7	7	6	7	1	7	7	7	2	7	7	2	7	7	7	7	7	7	7	83.25	1	3
138	6.50437982750707	4.77117037669356	6.86302480047605	5.51012883816043	5.89655298608501	2.80299448811297	6.29916073048242	3.44101055617373	4.14465805644018	5.08667300556877	5.52837491756241	6.88279504708365	4.19556907276176	6.79264271290039	5.26298973663312	6.21845415605982	7	5.48207880067333	5.02655852961224	6.63016870415144	6.06900643538737	6.14903248452355	7	1	7	1	7	7	7	6	2	7	7	7	7	7	7	7	7	7	7	1	1	7	7	7	97	1	3
139	5.44218136548682	3.88217148246838	4.77296986621151	6.44093668232036	4.90668958755398	6.5516360321164	5.60121816318029	7	7	5.76217691256404	4.67374674147885	5.82546970622403	6.13245448221718	5.81591013038488	6.55718070664221	4.8776395445926	6.48323534665172	2.38421344601226	4.05594413302872	4.55248837248753	6.36495705272517	4.51789262659679	5.54633003085747	7	7	1	6	7	7	7	2	1	7	7	7	7	7	7	7	7	7	1	7	3	7	1	85.75	1	3
140	6.29084705996921	4.05375895070777	3.41420519236403	5.08052958608594	3.42626976723906	1.25672983364353	7	7	4.687976582906	3.54279832198854	5.32629958618907	6.25812579564165	7	6.87953991477557	6.71302981201231	5.34121727237244	5.87219703619669	6.21424612395918	6.5986907837885	4.38987302159505	3.98016859324239	7	6.54319457725273	1	7	1	2	7	5	6	7	7	7	7	7	7	7	7	7	7	7	7	1	7	7	1	68.5	1	3
141	4.22890131514432	1.79792793343558	6.80919105652069	6.66811091030161	4.66211358618834	5.14264124805641	5.54878979592414	3.31163603381487	4.30995666840928	5.41399457385906	5.76486393692992	6.76565722376405	6.63022571509607	7	5.60439759014897	4.86331239927319	7	6.59970554248901	5.09507632844586	6.78813770031287	6.65867349301537	5.65061023685903	4.77927794972716	1	7	1	7	7	7	4	7	1	7	7	7	7	3	7	7	3	2	3	1	7	7	7	89.25	1	3
142	7	3.10923278575612	7	6.9736576240753	5.19522457809263	4.95262273002712	4.82868044040958	6.76746101189906	3.66472894201791	6.31913126990373	5.33318720509526	7	4.97275439991991	5.51882516361699	4.94063178057263	6.92101522713155	5.60952581136327	1.58253826443841	7	7	4.19210962430047	7	4.52212867021587	1	7	1	2	7	7	3	7	7	5	7	7	7	7	7	7	5	7	1	7	7	7	7	101	1	3
143	6.30866958050705	5.80960613349487	4.86346728353495	4.57043028601718	4.18576050425928	7	6.30199693268402	5.88454920451371	4.95164072115119	5.83269616789972	6.45943851181522	6.52442701311792	5.13560501416007	4.34028259605623	6.32078910780949	5.81489302388855	6.90038064590102	6.35186853157013	1	5.98528398886166	4.08602598363503	6.79659819956333	6.59183270915443	1	7	1	2	7	7	4	7	2	7	2	7	7	7	7	7	4	7	7	7	3	7	1	86.75	1	3
144	3.59792110417842	1.29159536141486	4.23523212735917	6.52669064527476	6.20209107390729	6.83920185603166	6.21067384939439	4.45020717656263	5.43470230757053	5.87985616676526	4.46866561418714	6.44749413061578	6.0416535066135	6.80744512107283	6.530890686775	6.05661646850109	6.16857126011349	7	4.41154185856306	7	6.57831080396019	3.98486718262904	7	1	7	1	7	7	7	2	5	1	7	7	7	7	7	7	7	7	7	7	7	7	7	7	91.5	1	3
145	6.40801401620628	7	6.38714579402013	4.87794001569114	5.60571713523945	5.38190741221765	6.5744817417269	6.38956268440306	5.30643768694626	4.08636925022371	7	3.05827793773337	4.54548041171652	7	3.81435184079765	6.97874212817372	4.91823543018895	4.90844861484086	2.1589072682625	6.96608137703574	6.29771910152628	5.066261098043	5.30434243857823	1	7	1	2	7	7	4	7	1	7	7	7	7	3	7	6	5	7	1	7	7	7	1	71.25	1	3
146	2.92961045923207	1	3.81950649566042	6.34223793938002	6.77684456671264	2.94507283170817	5.90993646022224	6.80307965474246	6.97605294432618	6.12047979810151	6.18723683195139	5.78905942080003	6.48902397623712	6.96198077650612	6.22523082523609	4.74698366244806	6.76914988086006	5.37633668863584	5.80753611426039	5.60372414301928	6.98880867033342	6.53929749242244	6.31985853106164	1	7	1	7	7	7	3	3	1	7	7	7	7	7	7	1	7	7	7	1	7	7	1	102	1	3
147	4.54020073962839	3.63203148506857	5.85139647823037	5.37358066361749	7	6.28370478733839	6.94149427424866	4.14225964264928	6.83992382574793	4.51883863915794	4.69963504499316	5.89452043594588	7	5.93799987659425	6.98878496816748	2.85666800378259	6.57653805941453	6.43678965809787	1.94409422463769	6.38698255282143	4.75719707254375	6.88402580641791	6.75518306884021	1	7	1	7	7	7	7	7	7	7	7	7	7	1	7	7	7	7	1	7	7	7	7	77.75	1	3
148	4.17530160539811	7	6.88219088097454	5.83485581354597	1.48490840221178	5.81357233879445	6.34991064955018	6.92367241524268	6.77043298866953	6.35111741416505	4.06366136799745	5.49752489524034	3.37984362853496	5.83938381773984	5.4014249030402	6.50985565929828	5.72454079572082	3.1788258839447	1	5.90531123963002	7	5.90746701988615	6.43699791170846	1	7	1	5	7	7	5	7	2	3	1	7	7	5	7	2	3	7	7	1	7	7	1	107.5	1	3
149	1.93881637743635	5.6050100337985	4.99283046763426	2.07112033717779	4.92766297374394	5.55765479293983	5.88917280289679	6.91199597264509	6.95227290433833	6.41957451029864	2.65700797605364	7	6.35382442821739	3.70415927786946	5.91344690838773	5.88681174670382	3.4195855309463	5.78830757993025	3.67672408175766	5.55677449644749	6.40363686239537	7	4.88105042466363	1	7	1	7	7	7	3	7	2	7	7	7	7	2	2	7	3	7	7	7	3	7	1	82.25	1	3
150	3.32152921108938	5.10318565311666	2.67918347619023	2.08694242907989	5.8686415511922	5.67279874092329	6.72935836268478	7	5.38753937483974	6.19628645904141	4.19547426902751	6.07360171882686	5.28426315358196	6.21576388805118	6.67978105996509	2.41175163584807	6.48822451550135	7	5.43475251708848	4.99457839509656	3.10675597918906	7	4.48025140834338	1	7	1	7	7	7	4	2	1	7	1	3	7	7	7	3	4	7	1	6	2	7	7	76	1	3
151	3.11946604975396	5.49049271204318	3.40742084045019	2.35476727532673	6.02188193582144	7	7	6.52725286020574	6.34788985771445	6.39663230037873	6.53857309002993	7	4.45784794690336	5.09737535952256	6.1285001938242	5.97444646294177	5.80719093433136	3.62021392692408	5.24846870453446	5.74674061742534	3.7687169656159	6.36306137229025	3.12605135386387	1	7	1	7	7	7	3	7	2	7	3	3	7	7	7	5	3	7	1	5	2	7	1	81.75	1	3
152	6.29947274328159	4.81161313350788	4.59233592951021	3.72870643814336	4.30412171040552	5.59782895995751	5.85549104513087	6.30869959835473	5.20967295649746	2.70080467438303	4.878655911875	7	5.26503152600857	5.29800671358658	3.93259051518356	5.70732166286132	6.89247203790981	4.2081030271818	1.53331636934544	4.07502244625269	6.65861448331354	6.53005108486656	5.59926112313471	1	7	1	1	7	7	4	7	2	7	7	7	7	7	7	3	6	7	7	1	1	7	7	88.5	1	3
153	3.96744261635538	6.01602065434205	6.2272492006264	5.08958023443979	1.51015106281705	5.81879357447451	6.02053445917379	6.30297370566162	5.69027880277562	5.04959321032685	4.81938135792815	5.4926186233963	5.47645323342455	7	5.82148648975633	6.99923309944809	7	5.0696699792386	2.20900992460377	6.27168019520143	4.8081919095377	5.81686277875706	6.75178900139118	1	7	1	7	7	7	4	7	1	7	1	7	7	7	7	7	7	7	1	1	4	7	7	81.25	1	3
154	3.99194563064285	1	4.34044670473963	6.84225323076577	4.57895715272577	4.19637556379635	5.41642594614086	4.74119510888033	6.93580578433428	4.64912293740741	3.63366771197569	6.43198516307705	6.88642856930218	6.54803803851345	7	5.25004771320371	7	6.45843700384351	6.10717089166698	6.11688499279093	6.67511412915374	1	5.92350079808389	1	7	1	7	7	7	3	7	1	7	7	7	7	7	7	7	7	7	1	7	7	7	7	92	1	3
155	3.76164918803829	3.34251701189913	4.31973580953153	7	5.4221820771136	5.438603515223	6.31129121383347	6.36396243473516	3.74026077206334	5.02452319322896	5.56380642485708	6.36373581234404	6.18835755340015	6.90839009730955	4.41847153862446	2.64982946743955	6.06156697300088	1	1.85436146424287	6.960662318824	6.72368268959578	6.10423763153826	7	1	7	1	7	7	7	4	7	1	7	7	7	4	3	7	7	7	7	1	1	3	7	1	98.75	1	3
156	3.07892173153678	4.26734580279413	5.74517069347723	5.98932924090289	6.04157075963057	7	6.34229383710566	6.111138321175	6.58069343849305	7	7	3.5791837595584	5.29806839014701	4.04709109611174	3.32539949971056	6.28814821339509	6.73169832554697	3.22460959344076	5.01206504988948	7	1.5160995257467	4.77256535240272	6.39388633547931	1	7	1	7	7	7	7	7	7	7	7	7	7	1	7	5	6	7	7	7	5	7	1	75.5	1	3
157	6.44102726247237	5.33023728935593	6.3926723269976	1.83468095683702	2.47843291237125	5.75171080675361	7	4.80692172624266	4.03222494490937	4.46521713977771	4.22327193437042	7	5.16857652003877	4.37740797621233	5.41275914992958	5.72242480922658	5.00276246679418	4.2499941547084	1.51594421328888	6.93173665253459	5.8798047879255	6.14788330406864	2.21846769997131	1	7	1	2	7	7	5	7	2	7	7	7	7	7	7	4	3	7	7	1	1	7	7	78.25	1	3
158	6.2645435183042	2.99945680584051	2.78389588422883	6.85133870098293	5.72047662066511	4.15921697768694	4.19817214108996	6.94702437517443	6.84540680263055	5.9905286936159	7	5.659653282073	5.47881862179643	6.73764231943214	5.07679848282114	4.99890152856127	5.91981807595062	2.47124477567321	6.05169896302419	7	4.5214405139241	5.4015974821067	5.41823882680787	1	7	1	7	7	7	7	2	2	7	7	7	2	3	7	7	4	7	7	7	1	7	1	87	1	3
159	5.21266912365902	6.97970281375083	6.28401377139692	2.87163985249731	2.17385164098744	6.7740939809865	6.03001906221019	5.04922171857556	6.87939091834763	4.00285521130755	6.7666206555956	6.89888073600478	3.69549001403839	3.51499974478748	6.2101760817693	6.99467738925185	5.35162713727466	2.09090215129763	5.01836878213479	6.60855541679746	3.71882760931351	4.98607289766198	6.14439247933494	1	7	1	1	7	7	3	7	3	7	2	7	7	7	4	2	3	7	7	7	7	7	7	70.75	1	3
160	5.88522576271559	4.80278672167496	3.57569447295892	3.48104726316948	4.95666407515399	6.36776083975125	7	6.57785436494373	5.77852092315095	5.47056389833093	6.18736771986652	6.86754068724587	5.84379407907214	6.43072569859896	6.82402585589264	2.81783528134723	5.95284429022135	2.05799394786483	1.74799068959774	5.15869560852205	4.21909381181819	5.23755570736902	5.65638114337689	1	7	1	2	7	7	3	7	7	7	4	2	7	6	7	7	7	7	7	1	7	7	7	80.5	1	3
161	2.50571043506359	6.01033438158871	2.28747323868646	2.94573640676191	7	6.72196353374623	6.35920679856303	3.53505853300456	6.90366270995277	4.10305460015906	6.14026142564692	7	4.25221132383163	5.8620069944559	5.48844444987132	4.49423725341937	6.79662080712958	7	4.25823881549275	6.18883962584444	7	4.81000471058488	6.27716345815658	1	7	1	7	7	7	7	7	1	7	7	7	1	5	7	1	7	7	1	7	7	7	1	91.25	1	3
162	5.10116908527129	5.84395000248492	7	5.5218268756784	1	6.18882200462431	5.53304044827721	4.71433969721515	4.3616013620771	4.46351214874473	7	2.75815932440948	5.72508116502415	5.31164028248542	6.69201239948251	5.37827663044026	6.49856905691863	6.23713959548847	2.09380764351235	4.30562627561277	7	5.73420822600066	4.23336289081592	1	7	1	1	7	7	7	7	1	7	7	7	3	2	7	3	7	7	7	7	7	7	3	64	1	3
163	2.62587172906023	1.76557301557291	4.53746628555555	7	4.84086518564357	2.49365996375436	6.57933671251083	6.90092008591021	7	7	6.68528212012029	5.5727709738329	4.80264001342892	5.95452326770227	4.90636906938991	4.9608966821481	5.26122716491239	6.65740558368582	3.38812220644766	7	3.79705370008531	3.80604049281703	5.45931230898759	1	7	1	7	7	7	4	7	2	7	7	6	7	2	7	7	7	7	1	1	2	7	1	77.75	1	3
164	3.93625640037992	1	7	6.4464752611224	4.67549530332661	5.93806765304207	5.25143620890503	6.32373106244058	4.14048469510617	5.36322464263562	5.43543612201792	7	6.72297133933165	2.26856569356392	5.24402772032006	4.92453507737619	5.54474071479864	1.63388968325793	7	6.70229306172218	4.2463344297314	7	5.50226346390177	1	7	1	7	7	7	5	7	1	7	7	7	7	1	7	7	4	7	1	1	7	7	7	77.5	1	3
165	3.81695111805901	6.16698365468418	4.65812380958896	5.05239597745501	7	3.89147123438117	6.16116512845681	7	3.14520739098466	6.78174946386214	6.78612409433212	6.79834887986662	6.04130914140508	7	4.74292621783441	5.90096799545458	6.45292086585512	6.10989727422495	4.72077341137222	6.95160765766635	4.19116153302261	4.4782256683507	6.67271672105905	1	7	1	2	7	7	2	5	7	7	7	7	4	6	7	7	7	7	1	7	7	3	7	67.25	1	3
166	5.09937017786952	6.40926894155804	4.30592811877913	5.18671241942052	6.79312593527805	6.91554961831404	5.85670666054678	7	7	3.62007436322797	4.68253971062273	5.77792932477461	3.10392558807336	6.95650686279324	6.91162757146743	6.27033557911369	7	7	6.93111207357005	2.86323825321316	3.62927204494227	3.21071743435383	2.50684966819593	1	7	1	3	7	7	2	7	7	7	7	7	7	7	7	6	3	7	7	7	2	7	1	83	1	3
167	5.7415711404517	5.14967907265247	3.71142851337297	4.3505415680076	4.52493899539335	6.90747511991457	5.39532071865128	6.66051230312379	5.25488664850258	4.57958035099267	6.8408424428002	4.90599482755604	6.18766386960405	6.86988859185247	6.97697573695136	3.67146510180693	6.34082214807371	1.37393055473318	1.15798241717681	5.13427681703823	6.51356716261702	2.16754282457563	5.41179512200966	1	7	1	2	7	7	4	7	7	7	2	7	2	7	7	3	7	7	7	1	7	7	7	88.75	1	3
168	4.75121038012291	2.35452523523435	7	4.88902221940206	6.46782421780912	7	6.93594110065015	4.21223755201284	5.09603509755929	5.27099175940807	3.05661619169501	6.57944090566025	6.88796272763943	5.33626031810315	6.50693915032108	1.99604644010423	5.70457650125786	5.71892419122292	1.41141394107183	6.35687507554967	5.32569455191414	6.63033263798805	3.59970861724826	1	7	1	7	7	7	6	7	1	7	7	7	7	7	7	4	7	7	7	7	7	7	7	63.5	1	3
169	2.85332849342996	4.57286059133056	3.31843618512018	2.55024637705422	5.36971252859434	4.9755307848899	6.0239053010037	5.4677213272795	6.62544661788069	5.84832733438502	4.45839849586534	4.90486242393576	6.51625093585912	4.70644862375812	2.29583962980561	7	4.98534277154906	5.24490568448475	7	7	6.57261458726112	4.60191721154781	5.75115574415818	1	7	1	7	7	7	6	7	3	7	2	7	7	5	7	7	7	7	7	7	1	7	1	91.25	1	3
170	1.18576502803958	5.87495397985922	6.66302445447092	3.89177964109249	6.00511455723024	6.74634288591923	6.659232969607	6.77803739081091	4.72969927226007	4.9492815104512	5.89824048760037	7	4.5473446635502	6.99971063772805	2.71248394255181	1	5.58929591979682	4.61143160298503	3.71128927469786	4.9194433459521	4.59067990352541	3.56957618813309	5.93943328747375	7	7	1	6	7	4	4	7	1	7	7	7	7	7	7	6	7	7	7	1	4	7	2	71	1	3
171	4.09692407921591	1.5960213029573	6.45627563809054	7	5.57358135915154	3.67143128089926	4.55925354833199	5.51313164045087	4.85415283662144	5.69931378966374	3.83617020033718	5.66281792087663	5.41181089444568	4.94255640280743	6.142354923759	6.5191680120973	6.93497039503363	5.19782897595449	2.53765294266098	7	4.58870403810419	4.51149973018271	6.39899115024929	1	7	1	7	7	7	2	7	3	7	7	7	3	7	2	2	7	7	1	7	3	7	7	86.75	1	3
172	7	2.96086399460719	6.25810159007621	6.65551272991658	5.72603630534899	6.18109318049422	5.14724236332407	2.83352767013075	3.22695519342523	4.2931976230096	5.45545951277662	7	5.23260472789482	3.14504023814888	4.37166980724761	6.14799358478308	6.19609332199112	2.04393170370213	6.68135541243403	5.93968249781727	4.04704333310658	6.67631724911494	4.86998784217012	1	7	1	1	7	7	3	7	6	7	7	7	7	7	7	7	4	7	1	7	7	7	7	62.5	1	3
173	4.00250064131898	2.26170773651578	5.4194144897136	6.30467379788595	3.54337265876457	6.16861321058141	3.99856091099019	6.83260063025851	3.82008703399576	5.19477364090181	5.06761104427661	6.94796422634875	5.46861595772222	5.39319339177664	5.61489569392142	1.30336265663945	4.68972511382079	1.63871032411534	1	6.80364719794103	5.63240933326882	5.2653982739044	5.69280916585325	1	7	1	7	7	7	7	7	1	3	2	7	2	7	7	7	4	7	7	1	6	4	7	85.25	1	3
174	3.53835839025681	1.22674031703649	4.71059307087535	3.99170558583409	4.64762821616826	5.85553595499816	4.32554112129076	5.74383077559955	5.84590044782927	6.22158809435346	5.75913642932474	6.92289020034498	6.05057359722548	4.46903282475931	6.22914264629814	7	5.46860094096854	1.60949648107428	3.13576848087709	6.80474747658834	5.50309481078004	4.48076457314096	6.93259389211356	1	7	1	7	7	5	5	3	1	3	3	7	7	7	7	7	7	7	7	4	2	7	7	80	1	3
175	4.49768279511351	5.01616547008677	6.51946243748942	5.32723370301008	6.65493685674213	7	7	6.00515087273009	3.52634183865936	5.02725946519002	4.61773233860475	6.41841869085033	5.49949675331855	3.46716738416513	2.24982017508232	4.8604621531542	4.37583986640506	5.62007027098391	6.64364229510453	4.17113193717949	6.61273862684273	6.12538716132428	6.27157274920347	1	7	1	1	7	7	2	5	7	7	3	7	7	7	7	7	2	7	1	1	5	7	7	72.75	1	3
176	1.33538576161576	2.32144115279537	1.80710639203373	5.78192111231718	5.80034717673675	5.19554014028207	6.36779175003655	5.44237846865535	6.67471520574773	4.69386146274198	6.99551291866823	5.54824323772577	6.12342213600995	3.1321687942068	3.58516891214163	6.91253876823717	4.81710998037636	7	6.33556157600668	4.47247506636099	3.89582262901154	4.51535663998625	2.31261457150027	1	7	1	7	7	7	3	7	2	7	7	7	7	7	7	7	3	7	1	1	3	5	7	62.5	1	3
177	6.05716513627276	6.67664371363763	4.35923549335376	5.22805180320657	5.95947455222927	4.97484714235154	6.78229148116166	7	6.71035796504063	4.23677006009211	2.76544914762667	5.21221533469625	5.9548673200092	6.79232133373578	5.73862502708931	5.56319019216006	6.03264437815677	7	1.16935221051091	5.71400376482015	6.10961874131169	3.75739826034796	5.24510903811632	1	7	1	3	7	7	3	7	7	6	7	7	3	4	7	7	3	7	7	5	7	7	2	77.25	1	3
178	5.73452565718498	4.61991658510896	5.18076563884186	3.55402093441278	4.16730827905473	3.34006396133516	7	4.22569617747735	6.15890627132668	4.39697666232388	6.39786667340088	6.00872597762318	3.99602044015419	4.38955464895127	7	7	4.08800567840987	5.94900644810932	1	5.16071593088716	2.03390827138171	7	6.23940194669361	1	7	1	2	7	7	4	7	1	7	2	7	7	7	7	7	3	7	7	7	2	7	2	75	1	3
179	3.56268093885054	4.02115682118133	2.71846191168958	3.76066768143487	5.49468893998104	7	5.82012453105361	6.89985313291752	5.68040065484609	6.69203938283436	5.68216007495736	6.7895038760762	5.05971485191283	7	4.94449769385364	4.7290895213338	2.80554254865125	5.30934940601777	3.38424295357811	3.20971190419922	6.06287079028605	3.45274245424334	7	1	7	1	7	7	7	4	7	7	7	7	7	2	3	4	7	7	7	1	4	1	7	1	92.75	1	3
180	3.69876330276761	1.75769690991574	7	3.58873406389939	6.84908847854058	5.07404259766495	4.09057296434981	5.36275397092519	6.23971784444486	6.95259390605666	6.56009806230787	5.7342756863467	6.41270677836527	5.75464110669149	5.08610540812317	6.68462512668595	3.17081315460476	6.25611963907408	1.09004347301506	5.69792139054902	6.19525916822408	3.66185606888254	5.5144906155369	1	7	1	7	7	3	4	7	7	7	7	7	7	7	7	7	7	7	7	7	7	7	7	71.5	1	3
181	4.62154825781358	2.89628428732272	1	6.27624222594891	6.21255639785321	6.14983573990646	6.16693964278509	5.28060666011855	5.13998275522939	7	6.67392685321587	6.54974849240691	7	5.24201777408772	4.65204823338254	5.64036765933762	4.2497623984973	4.25577651933621	3.83670310950848	5.56624844293449	4.34595136509419	3.4338187486749	6.74335611650727	1	7	1	7	7	7	3	7	2	7	7	7	3	7	7	7	7	7	1	4	1	7	1	82.25	1	3
182	5.18567506647212	5.43250426839759	3.60396473791501	5.21225817336228	4.32995883297667	5.90442444000224	5.02453969138071	6.08570989973554	5.75242890857067	4.24076925832164	6.46633369493571	6.14172326654478	5.26789606286155	7	6.36714070940572	2.12821569561681	6.29933862985983	4.29263124585934	3.93748248156513	6.35064979782029	3.85493265044783	4.9926032127611	5.62416833647722	1	7	1	2	7	7	3	7	1	7	7	2	7	7	7	7	7	7	7	1	3	7	7	86	1	3
183	5.1408066942582	7	4.20333658236563	5.51192585610436	5.82180470409118	3.95338832324981	7	5.78702750131585	5.42724707326961	6.41973634783669	5.39522490541273	4.71996943497386	5.87879460853409	5.38871855159784	6.27727008765491	2.77231766845545	5.95964198450616	5.07656859217588	1.37323366705558	6.32632709370985	3.7470483020818	4.11867354095827	6.52185143487176	1	7	1	3	7	6	2	7	6	7	7	7	6	2	7	7	3	7	7	4	2	7	7	82.75	1	3
184	2.43606728830692	6.54146771768551	5.76245949327793	3.04650376592897	5.25943067451865	5.67369787229226	5.75904594079613	6.28831423548516	6.06783738643875	6.36417185663987	4.48906853346409	3.07974810072751	4.11886077219356	5.36632697708726	5.34157109415886	5.53205524336788	3.95820317460562	7	4.02675597322479	2.71678178339439	6.98260337896018	5.47829076354337	4.51764357035897	1	7	1	7	7	7	6	7	1	7	7	7	7	7	7	3	2	7	1	7	3	7	7	90.5	1	3
185	1.59473696472151	6.04872863529587	4.47784129073906	6.40565890709007	7	7	5.62838346066573	3.27462439138964	1	5.68440917072689	3.50369212383902	6.45743009120908	6.76547167685544	3.61850195991986	4.64995269787295	4.17636344780854	5.92888509314833	2.21091040871262	7	7	3.07121663805014	5.71187505308532	5.3787549258465	1	7	1	7	7	7	2	7	2	7	7	7	7	3	7	7	7	7	1	7	7	7	7	78.25	1	3
186	2.5628247086903	1.34530421434197	5.36586270764304	5.9142318768798	4.97262686555908	4.23415803328373	6.12936111152453	4.31933594827927	3.66148615502618	5.58380654679429	5.38886269462009	6.00110228841039	2.76280678006067	6.48963582856711	6.4614120935125	5.05558057671237	4.85663598954278	5.35597011275553	4.2830190422289	5.04465072724667	6.44212332974202	6.90951585032387	5.1325426525676	1	7	1	7	7	7	7	7	2	2	7	7	7	3	7	4	7	7	7	1	7	7	7	87	1	3
187	1.43450360475733	3.939770300524	7	6.19122807868539	4.25894571369369	4.55680389878804	5.86960726860597	5.56464964824818	4.06855133718566	6.3752883601289	3.24217511722634	6.48457882660799	4.28455666888468	6.83146283531313	4.35866616716198	5.84988270958191	7	1	5.27378907323444	5.84301978022473	2.31849250570228	4.03770163822919	5.27814926793993	1	7	1	7	7	7	3	3	1	7	7	7	5	5	7	1	7	7	1	1	2	7	7	84.75	1	3
188	2.7759890940431	7	3.78409362976261	5.38006445886198	5.32172220142563	5.11748531947223	7	5.93306308935025	4.90810462905517	4.90128485135071	6.55106993364193	5.95825966492646	5.99250969605748	6.45963727183313	6.52913660933185	3.2891150116664	5.47854403527231	3.59346425151614	4.54511892250652	5.09540858442924	6.63329029376112	1	5.52129607386052	1	7	1	3	7	7	3	7	1	7	7	7	4	7	7	7	3	7	1	7	7	7	7	76.5	1	3
189	2.95532039058629	7	3.76621250823779	5.02915809637763	5.07118329918985	6.35083613910974	4.94202090708645	5.75665454403184	4.6576391579321	2.84116739014018	4.3688136939433	5.66330701706266	6.53949411269187	3.44243163189797	6.69474311557027	4.39610828797169	5.13818221937632	5.42086133456349	5.19948346245039	4.43291815564098	6.09132289835011	5.09672731718717	6.89104694627122	1	7	1	7	7	7	7	7	1	7	1	7	3	7	7	4	7	7	1	7	2	7	7	80.25	1	3
190	2.19866317365042	5.03470694561863	2.40418917831113	2.03297173195664	5.08604491896155	6.10098312655498	6.20965620416018	6.83126452842454	5.86394008801858	5.11485378381122	3.99469997821821	2.94430533683318	5.10139747321196	5.03106797717491	5.51946809119949	2.86186902104969	6.44869195997534	3.36565599016817	5.22255807591767	5.70972686986762	6.05970466824967	6.53878668225138	4.39466804850277	1	7	1	7	7	7	4	7	1	7	2	7	7	7	7	4	3	7	1	6	7	7	1	73	1	3
191	5.5755738375965	6.67858326608017	4.94556588614951	4.18197282560471	7	6.51662965056686	5.25087206711765	6.0145560099022	5.18806334941063	3.00203429800004	3.93077471505753	6.00559241277238	2.90205361213225	6.0662172362916	5.34911630056553	6.66403653175128	5.31402223359596	7	7	4.03126620835532	4.31119569618888	3.85160735028277	2.46118754144294	1	7	1	3	7	7	5	7	7	7	7	7	7	7	7	7	4	7	3	1	3	7	1	71.75	1	3
192	1.80337929365235	6.50021758712404	2.67313666938603	3.52699428485793	5.50021923477977	4.33090356609657	4.5166988835024	4.96999518404892	6.75514310400917	5.90248762877436	4.03065993215171	5.79520520310993	5.62307225793015	5.11283615506274	5.19323097832397	2.66857303175931	5.58673379343268	1.15212695377918	1.69410600638619	6.23161841485197	7	2.119700729154	6.67882276314934	1	7	1	7	7	7	4	7	1	7	7	7	7	7	7	7	5	7	7	7	3	7	1	92.5	1	3
193	5.05463431475379	6.70468450844606	4.1765968480875	4.44450548756645	7	5.09173612369084	5.89159988554565	6.38720332354257	5.28936274319833	2.38347624012792	4.41167769224985	6.39989389681976	3.55453039087711	5.0677972654908	6.31314459078405	5.60627208290771	5.89736528505468	5.21398908824238	4.42435912740217	4.85108709223991	3.76239468715735	3.44873204913819	3.16634318887947	1	7	1	4	7	7	2	7	1	7	7	7	7	7	7	7	3	7	3	1	4	7	1	89.25	1	3
194	1	6.57022726870791	2.91014251634129	2.19636340979163	4.92129010686805	4.20667392418623	5.02507333230037	2.90590391079224	5.33397755935848	5.13448674132891	4.45828494909807	5.74418854468653	5.62418683822872	6.30227670195993	6.46408945611001	6.41102560905283	4.52405679383367	2.13369386608952	3.90885526937993	5.12988347743889	6.55343183069597	5.21125808901725	5.66655335329014	1	7	1	7	7	3	4	7	1	7	7	7	7	7	7	7	3	7	1	1	3	7	3	84	1	3
[truncated: 5 more columns]
