# Supplementary material for: How Are Mate Preferences Linked with Actual Mate Selection? Tests of Mate Preference Integration Algorithms Using Computer Simulations and Actual Mating Couples
Source: PLoS One. 2016 Jun 8;11(6):e0156078. doi: 10.1371/journal.pone.0156078 (PMC4898694; doi:10.1371/journal.pone.0156078)
Supplement: S1 Data — Newlywed couple and agent-based model data analyzed in Study 2. (ZIP) [file pone.0156078.s001.zip › S9/Polynomial Model Data/Polynomial Couple Population 01152016 233650.csv]

	trait1	trait2	trait3	trait4	trait5	trait6	trait7	trait8	trait9	trait10	trait11	trait12	trait13	trait14	trait15	trait16	trait17	trait18	trait19	trait20	trait21	trait22	trait23	preference1	preference2	preference3	preference4	preference5	preference6	preference7	preference8	preference9	preference10	preference11	preference12	preference13	preference14	preference15	preference16	preference17	preference18	preference19	preference20	preference21	preference22	preference23	fitpoints	sex	algorithm
1	2.41452448158351	4.6049116340528	6.15423141756138	6.20584564690113	3.30006456011904	7	7	5.90968214772923	7	6.58423753096746	7	6.54333666860365	6.74203342829221	7	3.73836441077545	7	6.80073034476001	6.43310516498842	7	6.21502102370096	7	6.06579339139613	6.19276417129169	1	7	7	7	7	7	7	4	7	4	7	7	1	7	7	7	7	7	2	3	7	1	5	86	0	3
2	3.77834162263295	5.65035736195401	6.93670628399842	3.84699679522557	5.59384001547849	6.88624172519035	7	6.44364325488355	6.32935434640084	5.96786907922223	7	5.2308791220724	4.57199306308398	7	3.93708899300744	6.99151887243192	7	6.65700816894079	6.45371105074524	7	6.77831310130109	7	6.33844086304259	4	7	1	7	4	7	7	1	3	7	7	7	1	2	7	7	7	7	7	2	7	2	4	93.75	0	3
3	5.8201926898063	5.8275513098808	6.90966906342477	3.59642844133126	5.3809558521421	6.98428308206013	4.55548214207351	7	6.82280764461427	6.64723738732185	7	7	5.58981071726821	7	5.24819750341373	6.25831258676746	4.51376129413643	6.33185820261731	6.81615912196828	3.10941690326695	6.14347525518888	6.43870758459501	6.89012169936362	7	7	7	7	7	7	7	7	7	3	7	6	3	6	7	7	7	2	7	3	1	1	7	89.5	0	3
4	6.36393347137939	3.66401113134957	7	3.13815023136768	3.97897461957247	7	6.43286763444825	7	6.63110259042333	6.82027783944165	6.86549823938713	7	5.9404311351317	4.16412595791131	6.52757427340165	6.09155759521789	6.99339729805521	6.93727912595641	7	6.37356562114837	5.48720348394587	5.79777993391191	7	7	7	7	2	1	7	7	7	7	2	2	7	5	3	7	7	7	7	1	2	7	3	7	96.25	0	3
5	3.62569809651362	7	7	5.50721047470116	3.68941180768359	7	2.97628025660968	4.93303966925778	6.79006380838829	6.67879427578573	6.49853403591261	6.17491353366484	7	5.20702283920414	6.04908384294067	6.44459180840443	7	5.82243132805504	5.76985552281427	7	7	6.56203265603913	6.75594712313415	7	7	7	7	1	7	7	1	4	7	7	7	5	7	7	7	7	7	2	4	7	1	7	101	0	3
6	3.48910525751942	7	6.89989796944499	6.31631915974947	3.08890164951738	7	3.29302184548403	6.77930519343045	6.64016436072956	5.96000762132378	6.78241269346019	6.00542208727734	6.94323566862252	5.39975376697615	6.45521797583794	6.95390749734593	6.3663237916216	7	5.51044132991056	6.19302060831121	6.92434242598449	6.77768299053792	6.78353759083376	7	7	7	7	1	7	7	1	3	7	7	4	4	7	7	7	7	7	2	7	7	1	7	97.75	0	3
7	4.45823658433205	6.98939083203118	6.20675104232211	5.42247554610598	4.56250249894828	5.05793841875624	6.8161480569386	7	6.84816280256747	6.27435079474418	6.16224994064474	4.371937963561	5.99637335487111	6.37096866328168	4.9335032717629	6.71819902417548	6.19748929317303	6.59638460616065	6.6912699945609	5.77374943198405	6.50426347980419	6.25754101166535	6.20829350163191	7	7	7	7	1	7	7	1	7	7	1	4	1	7	7	7	3	7	7	5	7	3	7	89.5	0	3
8	6.2999567337446	3.68786067535812	6.98115303403963	1	6.03266463383641	6.91447728390986	7	7	6.70891128922118	5.17200737949371	7	6.9877251381404	6.65750210071517	4.11271291851199	6.65197169139134	6.56027679151221	4.6863793085139	7	6.87753987345038	2.76781144947242	6.37190249143891	4.99708532002238	6.49978820153503	7	7	1	4	7	7	7	1	7	6	7	7	5	7	7	7	7	7	2	7	7	5	6	94.25	0	3
9	4.92465235007529	5.78748046322987	5.53253971314442	4.3915345635494	6.35816354375196	6.97549559383707	6.52642788005984	6.83070643780542	5.87677982390732	6.27524851664939	6.54185020352335	6.43293004277766	6.52718024555283	6.96048917159711	5.45831671742653	6.0700847865299	5.80938849969306	7	6.40848512875467	6.32767546929215	6.20739259442564	6.10258840670469	6.44665234213699	5	7	7	7	7	7	7	7	7	3	7	7	2	7	7	7	7	2	7	3	1	3	7	90	0	3
10	4.49898820308858	6.4170861914002	5.74281115174931	5.37117044887492	3.00753010460463	7	2.40056467889655	6.96262580453798	7	4.78900182914914	6.33279795706423	5.06481104028503	5.08141019847326	5.07158177041611	5.10645583078335	7	7	6.06958447186203	6.06670755868255	7	6.1243128963467	7	7	7	7	7	7	1	7	7	7	7	7	7	7	3	7	7	7	3	7	2	2	7	2	7	79.75	0	3
11	6.78077878942488	3.43358046124205	4.959903367339	2.78689355738207	3.72946315181688	7	3.31844278121265	5.61485732200111	6.50484049470494	7	6.09933415874527	6.68949820706092	7	6.66772351629198	7	6.50511066044465	6.08381671918856	6.74604612470573	5.72173198946941	6.9986033061382	1	5.4650489453936	7	4	7	1	6	1	7	7	7	7	7	7	7	1	7	7	7	7	7	2	5	7	1	7	104.5	0	3
12	4.27850444263267	6.29237095359847	4.61364934432939	4.97477988451959	6.85133179612865	5.26657857889756	1.24849532182232	6.22811041549064	7	5.73631974387189	6.58862236253995	7	5.67176368934368	7	7	6.10536682422394	6.05798116403276	6.38793713196037	6.72534523311935	5.44145839693854	1.39745382787624	6.04035404549506	6.89025378978291	1	7	7	7	7	7	7	1	7	2	7	7	1	7	7	7	7	7	2	2	1	2	7	90.25	0	3
13	5.01949963393715	7	7	4.13783377733524	5.21468542723275	6.59680922662919	5.17322447076157	6.00044495464517	6.74165484332555	6.12606706059478	5.70553274468425	5.27443189816331	5.10351457266607	6.32515103055258	7	7	6.66828939381229	5.2681856124121	7	7	5.37602287353233	6.37695534500754	5.79881619557866	2	7	7	7	7	7	7	1	7	3	7	5	1	3	7	7	7	2	7	3	7	2	7	91	0	3
14	6.28535859733769	3.5988287507417	7	2.56374131556131	7	6.74776919884861	4.52332651624872	5.94155627408155	7	6.25215044905618	7	5.29118514216798	7	5.25933958413773	6.4377000366474	5.35163133679859	7	4.4646645404765	7	4.54733810937643	5.37732488032701	6.4352920858416	6.5364903395194	7	7	1	7	7	7	7	7	7	5	7	7	2	7	4	7	7	7	7	7	7	1	7	101.75	0	3
15	3.50598811917144	7	4.87141823618073	5.17361490472484	3.91241014693179	5.75765404185683	3.31894820837088	6.25396058426946	7	7	6.72486823205313	6.00739520922988	5.27410911485942	5.92746232342606	6.04897426728913	6.12353190301831	6.66388036568908	6.76592961469009	6.96973854210814	6.86856189909767	7	6.33162022384026	3.15842666055567	1	7	7	7	7	7	7	2	4	7	7	3	3	7	7	7	7	7	7	7	7	1	3	105.5	0	3
16	1.84157382383558	6.5956753542247	6.58419885032367	6.2584405428128	3.14839734702456	7	6.11175995941992	3.4391883423491	4.5983642147571	6.14419566811175	7	6.93237601328847	6.6622766328093	5.96999165610617	3.41031442145587	6.8329652527878	6.43935526424309	6.91816505615439	5.40278935283058	5.38851324012825	7	6.18399454613697	6.76810170083051	2	7	7	7	7	7	7	2	7	7	7	7	1	7	7	7	7	7	7	4	1	2	7	81.25	0	3
17	4.34105323575712	6.57960702840034	7	2.68043122371977	5.54021104596826	7	3.69988551341971	7	6.53919927879246	6.31443269919576	7	6.58916192093018	6.90973133991801	4.21133848853215	6.4175483664015	5.53026777371868	6.9134306118762	7	5.35210869948773	5.75253033769311	7	5.4764359171695	4.49700193343731	5	7	7	7	7	7	7	1	7	7	3	3	1	3	7	7	7	7	7	7	7	1	7	91	0	3
18	2.73749305072688	6.69582135424522	3.30874960531674	4.04239011734116	6.04484948840125	6.26978995194582	6.52461629540394	6.23136082123304	6.81667066031645	6.5667906575105	6.41218674258133	6.83140548779222	5.72070586946785	6.85333388022846	5.6934916037773	6.81114729490708	5.22858292891093	6.41737899734776	5.75427052585404	6.93176450577539	5.37476097318267	6.36477400319011	7	1	7	7	7	7	7	7	1	7	4	7	7	6	4	7	7	7	7	7	3	7	1	7	84.75	0	3
19	7	7	5.79108952877921	2.17213241365439	3.98560560961207	4.43051908585206	7	6.48750508156716	7	6.8115657098968	6.79702998698555	7	6.50135210136342	5.14196050578325	6.98081113678258	5.80496151401548	5.30046886755204	6.33559302585333	5.43197459683576	7	5.41544399247211	6.53893266507096	5.03322047942193	7	7	7	4	7	7	3	2	3	7	6	7	2	2	7	4	7	7	6	7	7	7	7	88.5	0	3
20	5.77303379349	6.3729236297378	5.59867500914773	7	4.23833854364322	7	1.56827412578792	7	7	5.64257007257954	4.9037162198436	5.42821893745381	4.55875434304282	7	4.38331939651042	6.42426103517313	7	7	6.76502548764619	5.92466431074789	6.13113827835101	7	5.86549423914752	7	7	7	7	1	7	7	7	7	7	1	3	1	7	7	7	6	7	2	5	1	3	7	76.25	0	3
21	2.7611833906723	6.6391964716753	7	5.61626159215482	4.47648473031057	6.49999189535474	2.37871474065521	4.93565604184345	5.91023508882778	6.29758510617782	7	6.89992574238857	5.30200752184182	6.64057677404392	5.66735564668272	7	7	6.70717646159065	5.2852758684275	5.37823140251957	4.28002993153039	6.99673851303356	3.63232901070063	7	7	7	7	1	7	7	1	7	7	7	7	5	7	7	7	7	7	2	3	7	1	7	96	0	3
22	3.92681116085962	4.66734761915201	6.70792981509572	5.2928130605067	4.83842553863464	7	5.89859030666595	5.65001515973763	6.34433133300364	5.42710906805441	4.89541954988143	6.44659416518636	6.56059122087224	7	7	6.80735566872601	4.48397345755038	6.93587214869602	6.66296935708237	6.91844971470784	5.92965668902123	6.14915272235525	7	7	7	1	7	3	7	7	1	2	7	7	7	1	7	7	7	7	7	7	2	1	5	4	78.75	0	3
23	5.81880714441217	7	6.73587078426771	3.90987296317322	5.06250401137342	5.40672208418054	5.32989647872716	6.8923651248891	7	4.70759877098441	6.094755076135	6.92632020811193	4.76561833680944	6.89352618661457	6.41959768627491	7	3.70439057157675	5.16120435477515	6.61966538593449	5.21054979926907	7	6.04487097325942	2.91290904179619	3	7	7	7	7	7	7	1	7	7	7	7	1	3	7	7	7	3	7	3	7	2	7	76.5	0	3
24	4.95294402619229	6.49656268119016	6.44310961857161	4.39571290053645	5.56159966499054	7	3.37208966956148	7	7	6.81818221906551	5.90297583207908	5.14929052967754	4.30837312351109	6.55715512408696	7	6.15328945484465	5.41355628607537	5.17961864956575	6.52450839226422	6.19126731902714	6.81921070507039	5.54316212362857	3.33214088295646	2	7	7	7	7	7	7	7	7	4	7	3	1	2	7	7	7	2	7	7	7	2	7	84.25	0	3
25	4.57123475725138	5.84670154346718	6.61440745433	1	6.01700446291115	7	7	5.91007676486231	6.93578102173073	7	6.69158915522102	2.53894082138735	6.35185118165242	6.59470683950863	6.88241895287289	7	5.82959028889944	5.52873028100697	5.84252295279551	5.78943737255527	3.31928610624157	5.17656677224439	5.26557601509013	3	7	1	2	7	7	7	1	7	7	7	7	7	7	7	7	7	7	2	4	7	2	7	98	0	3
26	4.00660625404737	6.64969855006783	3.51833796189425	4.8858668900172	5.98669115943499	6.85640607291145	2.66439398308885	6.57683861954533	7	6.40163125694843	6.47954658552488	5.61681597444969	6.73743885629494	4.99136364628758	4.35246326819962	6.13189106865998	5.39234561127214	5.86073700382351	6.63488749043225	7	3.08672587522921	6.22538178039367	6.8259476002313	1	7	7	7	7	7	7	1	7	7	5	7	3	7	7	7	7	7	2	2	7	2	7	98.75	0	3
27	1.51195164171427	4.62921043624784	4.72216672297272	5.62484887152649	5.22172827144706	5.32007307754359	6.90965716316004	4.03343929208327	5.6518428307538	7	5.89873005041356	7	6.82090287289294	6.39688465601381	5.89526855395336	7	6.72648350049577	7	6.60156998409066	3.2466730266675	4.64663779165077	7	7	1	7	7	7	7	7	7	7	7	4	2	4	2	1	7	7	7	7	1	7	1	7	7	77.5	0	3
28	7	6.33283459453118	5.91863103204849	2.51582586437631	4.35697846865587	5.72067567280083	7	5.70440442151999	4.1037435033164	7	6.08060658695112	7	6.58527910275968	5.35363890084836	6.66014641273615	5.92309395260759	6.92173175671911	6.39271620338832	5.87020839419736	7	7	6.20404100278143	6.06650688449385	7	7	7	6	6	7	7	2	2	4	7	7	2	7	7	6	7	7	5	7	7	7	3	85.25	0	3
29	6.97211380672296	3.69720730912003	5.96829811706887	3.18492814355618	3.85891080785701	7	2.48939184768222	5.87629868459311	6.20913187961952	7	6.01452387413338	6.84368271661818	6.97879653262471	6.53261033115784	6.90968299494032	6.40845920016025	6.50267572943345	6.93797150943908	4.05700941205714	7	1.04105613527835	6.705107706297	6.94329606659819	4	7	1	3	1	7	7	7	7	7	7	7	2	7	7	7	7	1	1	2	7	1	7	76	0	3
30	4.34310003358142	5.84000494316892	4.23972962411689	6.05378294412001	6.80987544533703	6.73454980126419	3.43129349586762	7	6.22274886504327	7	5.8731583521353	7	7	6.82842945760295	4.19850392143689	6.04590633616042	5.481701985715	5.42999329949463	6.30531588100862	6.29819290947398	1.00936173590692	6.62468844022869	6.00718005126008	1	7	7	7	7	7	7	7	7	7	7	7	1	7	7	7	7	7	2	7	1	1	7	79.75	0	3
31	5.110167357455	5.23685922605361	5.84337880471401	1	4.12770700911738	5.79661475892152	5.29726439835043	7	5.25681749507172	5.74988345120458	7	6.52331745365223	1.91681830443312	2.80170919050359	6.11452371636132	6.36366922555833	6.64134605006004	5.3645535151113	6.56624201393412	6.89054352630375	4.83822653320545	7	6.4400439254255	7	7	7	7	7	7	4	2	7	7	7	5	1	7	7	7	7	7	3	7	7	2	7	68.5	0	3
32	1	6.09820943705807	4.66581665536352	4.54722181442621	5.5321377940035	6.89162724710029	7	5.23982435835254	6.85095265026783	5.75688057852419	7	6.440848982052	6.12658170766019	6.26205576279914	5.14782817648326	6.14637374955476	6.84338922111051	6.91585675631075	6.26877775619087	3.7741299497366	6.14496346155416	5.28267938743896	6.83276530711874	1	7	7	7	7	6	7	1	7	7	6	7	1	7	7	7	7	6	1	7	6	2	7	87.25	0	3
33	5.67910950322951	7	6.70383678961171	3.25036446309869	6.24361390490484	6.45917946336721	6.31938333824092	6.41781023101179	4.87838894555365	7	6.28563414100405	5.53452079490063	4.55157958203686	7	5.23768217543876	6.81259140044778	7	4.36529257276241	7	1.49087620922137	5.72743109733088	5.70605521441034	6.31504139272848	1	7	7	1	2	7	7	1	7	7	7	7	2	7	7	7	7	4	2	2	4	2	7	95	0	3
34	1.04928151000881	7	3.20243177574926	3.3412355529202	4.78709270264556	4.93105976592943	7	6.1899315449186	5.28255821234872	6.72647968516848	6.39771746202244	3.9704377821496	6.74719884664401	6.40332116364208	6.13709298056445	6.22051498945072	6.30773517742669	6.72623510853912	7	5.94864620180947	5.38710912528541	6.81690881061714	6.08306560005139	1	7	7	7	7	7	7	1	4	1	5	7	3	2	7	7	7	7	1	3	7	2	5	75.75	0	3
35	3.88021167135942	6.93589923633942	6.15757531012126	5.0906404020407	4.5860545965345	6.13271859882963	4.25147728617359	5.54297630822379	6.42220758843366	7	7	4.24455461421463	6.54035509474189	3.99650558260701	6.61354505654811	5.33812098010274	6.70893740587271	7	4.60725481644338	5.54552884233587	6.33068115047821	6.95849694634484	6.85270462899359	7	7	7	7	1	7	7	1	7	7	1	7	7	7	7	7	7	7	7	3	7	1	7	88.5	0	3
36	4.6916076280351	7	6.89445552216982	3.48024534442956	5.79685630310925	7	3.41009232716562	5.49588707038577	6.16479376437489	5.92932660911748	5.76541035687482	7	7	4.16902885386239	7	6.3894817081348	4.92246619176804	6.07352592263894	5.42251684227419	7	6.49737416546505	6.68163370634319	4.37794320082342	4	7	7	7	7	7	7	1	4	7	5	2	1	3	7	7	7	7	2	7	1	7	7	79.25	0	3
37	6.72832302854106	3.73537738439038	6.74784619830912	1	4.02193263271042	6.14543148681669	5.57415744089388	6.24582807158872	4.56942763096341	6.29312541596439	6.7772689804438	6.57151107139519	7	6.37768113153721	6.92429942279346	6.84940394554981	5.2740248928419	4.61841070892317	5.29889029093527	4.07450718940555	1	6.92356814489315	5.76453853115279	2	7	7	2	1	7	7	1	7	7	6	5	2	7	7	4	7	4	2	7	5	1	7	80	0	3
38	7	6.09859786152986	5.88311015254001	2.0813500184872	5.47053667955083	4.80808693283059	3.52108289730443	6.95739460583093	6.30784156493228	7	7	4.89164264036729	5.20109220775577	7	4.62672950471906	6.71403417431458	4.60301241749217	4.5403413831395	7	6.35526915752061	5.11569969554689	5.90704816490569	6.27436233741472	3	7	7	7	7	7	7	7	7	7	7	7	2	7	7	3	7	7	7	7	6	2	5	82.75	0	3
39	3.82757734228791	6.41739451361017	3.30410555335536	7	7	6.08235461733624	5.1697465006421	4.23834330707991	7	5.90086268431495	6.05411256447233	5.5573958734654	6.28484241312839	6.18523200801959	4.73318571535676	6.7497248307708	6.15009840001695	7	6.37052264301533	2.90114649086408	3.32752698000803	6.58749528602043	7	1	7	7	7	7	7	7	1	7	7	7	7	3	7	7	7	7	4	7	7	7	2	6	94.5	0	3
40	3.19057257569339	6.28098695515991	6.10894024121652	3.05800997289642	6.55840005935502	5.95014095302457	4.25662820530982	4.81452837635666	7	7	5.59848946282705	5.57179571796111	1.70068346065968	6.94918619552562	5.31734949841501	6.96401585401439	6.25295974315763	6.91279853314931	6.54738251289604	6.98157518760386	5.74148517296365	6.17011584700711	7	2	7	7	7	3	7	7	6	7	7	7	7	3	7	7	7	7	3	7	7	7	1	7	104.25	0	3
41	1.88688461056053	6.0955207281095	5.82642989257979	6.45741783960276	3.34300772819722	6.20973175169541	7	4.4033622444427	5.21117870356161	5.56542712050904	6.63934536844763	6.62988315610652	2.11217579021924	6.35468573990038	6.63647181896283	6.49573212700818	5.40897777639488	7	5.84029704132789	7	5.7753490877653	6.33377762501954	5.57301296083266	2	7	7	7	7	7	7	2	7	7	7	7	1	7	7	7	7	2	7	7	7	2	7	79	0	3
42	2.04049810640551	5.83409536119292	6.58453070714238	1.43925409763183	5.58760962354532	5.81981937307896	3.57046988154203	6.11305029294234	7	6.90776876908697	5.88039561482586	7	5.80630330632316	6.03131200652521	5.78533893886177	6.48878799492712	6.14410291905604	6.28719760511285	6.45937453985507	5.58705085760175	6.03479752561684	6.58508385822656	3.55581839737385	2	7	7	7	1	7	7	7	6	4	7	7	1	7	7	7	7	1	2	7	1	2	7	74.75	0	3
43	5.89905275172336	6.45280241246061	6.84297815115548	2.24830346495238	6.98609443566851	6.78377126220881	6.97416655240919	3.94398551833666	6.57269259928966	7	7	3.81024196744511	4.08722547536675	6.17038461914238	5.20146264597419	6.12865273731533	6.81238875499547	5.75709823105716	7	6.50019476750942	2.60055102414274	5.04619155291359	6.65948153443508	3	7	1	1	7	7	7	1	7	3	7	7	7	7	7	7	3	7	2	6	7	6	4	96.5	0	3
44	4.48527634906323	5.53239574008208	3.79065640632522	5.32913901023991	7	5.44255285612367	2.38825794353118	6.71983892174546	6.22338948816053	6.34274351193782	7	6.81995629636946	3.75165515174396	6.55580486850952	4.14458784060173	6.83180032542672	5.68435680181548	5.25946606042658	7	6.12732402077492	2.67753581704247	6.13966470012051	5.87442814877472	1	7	7	6	7	7	7	1	7	7	7	7	2	7	7	7	7	7	1	7	7	2	7	85.25	0	3
45	6.23078255968256	2.93151671570257	6.07379923389315	2.68565660439328	4.76854259586037	6.79870830764	6.72422840690478	6.8897998874653	7	5.21325425054172	5.87020335390105	6.92372969697119	5.28302717404778	4.82618425138556	4.98442048537738	6.13266022570507	7	6.16387163327241	5.66205397684895	5.85889736052213	4.67672254177573	5.76870333280192	3.80741695939718	4	7	7	2	1	7	7	7	7	2	1	7	1	3	7	7	7	7	2	3	7	2	7	88	0	3
46	2.7038056264943	6.21854904984906	3.85506945259369	7	7	6.96855346156686	4.55670151981378	4.76704419823275	6.03588122906539	5.17209487447721	6.72484285805206	6.37960580792027	6.12885114749895	5.98244508810138	5.28383044494989	6.84232877777873	6.02296396235292	5.39364357096442	6.98286172214301	6.24543797444242	3.37043230716498	6.2703717976637	5.78912168610377	1	7	7	7	7	7	7	1	7	2	7	6	7	7	7	7	7	5	7	2	7	5	6	89.75	0	3
47	5.97837541443332	7	6.64976145198112	7	4.10467912921921	6.45517057357435	6.62595317096115	7	5.27815094853578	5.85151674781748	5.71337095470369	5.96438397751103	5.37661266266008	5.96951976561337	7	5.34394897448403	5.69694130341567	5.99024004971504	7	1.98479406444345	4.10799139135195	4.2831969413239	6.68948336412564	7	7	1	7	7	7	7	1	7	3	7	7	2	7	7	7	7	2	7	7	1	1	4	91.5	0	3
48	7	2.66403340129139	6.77208216484067	2.75893784313111	6.76479982609296	6.14213897062191	3.18955715194593	5.27835693860671	6.72960051386776	6.02114283375859	6.94525637561334	6.90229337670249	7	7	2.03014652950275	6.31173057917476	6.52743983379486	6.62842582280325	7	7	1.28687937830259	5.11771685831509	3.57531192706245	3	7	1	7	7	7	1	1	7	7	7	3	3	5	7	7	7	7	3	3	7	7	3	103.25	0	3
49	6.69937681700284	5.04927590564169	5.85754259059186	2.20018521364005	5.39293489341944	7	3.17366666588569	5.6830528383597	7	7	7	6.17563648446735	5.04468274181361	6.73960292660453	6.11663580003332	6.40591636610491	5.01611753168755	6.79114431350231	6.82520014563149	2.44436006684827	6.16901801208067	7	5.2982275061788	4	7	7	7	7	7	7	7	7	7	7	7	2	7	7	3	7	3	2	6	7	2	3	77	0	3
50	6.91942909128795	7	6.63684657770586	7	4.40412113154234	7	6.44686738313683	5.0358802835287	5.95643617076536	5.63165217044221	6.45481121400931	5.98787672641445	2.65266535625379	5.48071338218536	7	6.94375903743105	4.51426091496547	7	6.61855655651063	3.06510732983882	2.09814718651638	5.60566711844018	5.73831848854781	7	7	1	7	7	7	7	1	7	2	7	7	2	7	7	7	2	2	3	2	6	1	7	94.75	0	3
51	1	6.32440889574859	6.44044186161199	2.46200477418002	7	6.81732862023727	1.36981162779394	7	6.92563634350819	6.27301500385136	4.5490826734318	7	5.11613051689266	4.65058883244198	5.73930191389092	5.84346935242398	5.65550605834162	7	6.74453030707248	6.30823274150107	5.58581374773229	5.68219792798319	3.29271578880063	2	7	7	7	1	7	7	7	5	6	7	7	3	7	7	7	7	1	3	7	7	3	7	77.5	0	3
52	7	4.8736606195775	5.34101441282395	2.51352146534198	3.49566891171829	4.43923748716303	4.78262285912082	7	6.14458509750956	6.14970141275503	6.78147726499631	7	5.63820264839386	1.32984265281361	6.37238691361868	5.56018898846083	6.75513514282587	6.68093838299114	6.44264006559862	6.73217167885287	5.34173767048267	6.23062607523173	5.41233858944541	3	7	1	3	1	7	7	7	7	7	7	7	1	1	7	7	7	1	2	3	7	7	7	74.25	0	3
53	7	6.53745867835232	5.77276015212375	1.66498730925296	5.43802444680528	6.92822312992691	7	5.12279448548075	7	5.69562832739833	6.89354141373978	5.73035840354203	4.62967841519099	7	4.74313336662549	7	3.75502378486831	4.68742280697506	5.10776211836699	2.30420563772815	1.55554701538486	5.57273304130003	5.80942578351465	3	7	7	6	7	7	7	7	7	7	7	7	2	7	7	7	7	7	7	6	7	2	7	86	0	3
54	6.16767106687168	4.77955823981141	7	1.58055941853783	4.01677918576794	6.82118750642781	6.41186652516636	7	5.87802228430576	6.45436296246466	6.14820259213296	5.6372090793699	5.57310902909703	4.92070353805531	6.65917250710683	5.48216991668158	7	7	5.29395376595417	6.2648640563381	3.83910307463856	5.76779469758124	4.91770053161022	7	7	7	7	7	7	7	1	7	7	5	3	1	4	7	7	7	7	7	3	7	5	7	86.75	0	3
55	4.2105282739881	2.66067891034372	5.1790159623721	7	2.27444075330523	6.71387182982092	2.0987275581663	2.58799649109445	7	7	6.05878831746328	7	4.51906977927983	6.93978715001003	5.44482393775029	6.09774814131782	7	4.0475181030759	6.92034792873247	6.41436480510917	1	4.58580188728109	6.21766186612968	3	7	1	7	3	7	7	1	5	3	7	7	3	7	7	7	7	7	1	2	1	7	7	88.5	0	3
56	4.77188769289579	4.61128951195773	7	1.84822373643983	6.08946985198404	5.67749084206519	7	7	7	7	6.40842392856172	3.46862583290364	4.74169312302997	7	4.65268595278197	6.38309708250457	6.42450433577949	4.0662058328314	5.78032935148782	6.65891656963608	5.6620523435521	5.25916913657698	3.97389550680057	2	7	1	2	7	7	7	1	7	7	7	7	1	1	7	7	7	7	7	2	7	1	6	84.25	0	3
57	6.23159367851558	5.42679229960736	7	1	5.05306265283424	5.80629802332217	6.66112915035625	4.98675308085401	5.39752911396261	5.43342426345013	6.71646659496175	6.87679611415393	6.88757829923036	7	6.27555615343909	5.95803176416316	4.27130081069529	7	6.2051690311201	4.33518371839291	6.58083724972217	5.29023245079365	6.94868447271168	7	7	1	7	7	7	7	7	7	2	1	7	2	2	7	7	7	7	4	3	1	2	7	69	0	3
58	3.03489808293628	6.60057244114872	6.70731379324173	5.33636505039327	4.54786508250828	4.75714848969307	4.94777826273953	2.30986974296772	4.81440432625874	6.21406205634556	5.00677962442535	7	6.7235466102297	6.68357535808518	5.13446079854097	6.84758305835081	7	6.37563309689038	5.14688838762195	6.19865755533432	6.44685287768187	6.8201891755781	6.53781114299875	7	7	7	7	1	7	7	1	7	5	7	7	7	7	7	7	7	7	1	2	7	1	7	66.75	0	3
59	6.40265736290344	5.98313252007039	6.00322558792628	1	7	6.32360704440579	7	5.60038877372484	6.9832610218849	7	4.11561674703468	7	6.47365524949021	4.98790004387134	7	6.30560994090639	4.30488864130049	5.10682431633797	4.8390528716301	4.3723484339572	4.12708218898999	5.27455544530498	6.55074171172672	5	7	1	7	7	7	6	1	7	1	7	7	2	2	7	3	7	7	1	7	7	3	7	73.5	0	3
60	6.50782784842682	5.91461813852546	5.77392233325141	1.13167042082448	7	6.66951107338282	3.90952327666864	3.41143747555236	4.30693840916282	6.17039595942716	6.4722219806165	3.51921776146637	6.83261540805632	5.40331099480892	6.16254131896066	6.34182090968709	5.83853188490131	5.91806945821043	6.45329377318205	5.1543219031614	6.45894143348033	6.91189501194665	5.9640076632789	2	7	7	7	3	7	7	1	3	7	7	7	6	3	5	7	7	7	1	2	7	1	7	75.25	0	3
61	6.71828522166388	4.74523509569746	6.62835654208297	2.21166043213874	6.11341562003377	6.21622468599796	6.9127042954037	6.9047533592648	4.73497101307888	5.45760630063585	7	6.37193384504447	4.0937105286377	4.45982697458831	6.24381677355767	7	5.72652493205793	3.87090777497717	6.24426810377409	6.05955376681165	1	3.37805367485542	6.69626834666691	3	7	1	5	2	7	7	7	3	7	7	7	1	3	7	7	7	7	2	2	1	3	7	79	0	3
62	4.94985434398392	6.38043854501994	5.94327882207965	1.27573120596598	5.99174877797334	6.58943993862861	7	6.61184410394752	6.76313561615212	4.51060709474697	7	5.30993488014504	5.67919516260337	4.48451540170126	7	7	5.99081040037205	5.63461212902147	5.54486555529775	3.57087385145455	6.05740074442775	5.6147466958864	3.85491886140937	4	7	7	1	7	7	7	1	7	7	7	7	2	4	7	7	7	7	2	6	7	3	7	77.75	0	3
63	5.13523897449698	7	6.81429501524876	5.17535465124762	5.48223388037356	5.64430451685724	3.40681170478163	5.32091968774145	5.1176373879897	4.9473872874469	6.16031161980603	4.01052675077324	4.75481032099108	3.06534952291647	7	7	6.78051077850823	5.63692200145905	6.29232386851832	5.89119869923663	7	4.19559582086328	6.53764892149738	7	7	1	7	7	7	7	1	4	7	2	4	3	3	7	7	7	7	2	7	7	1	3	76.5	0	3
64	7	3.11790262226787	6.45060070929443	2.20167904661884	5.53812216545749	7	6.07260802755201	6.13427121046518	6.35277255442202	5.98744774429733	6.14768362727237	6.06093203637707	5.42208690825504	4.7192246651185	5.34834809444826	6.24115262252007	6.95001099755842	3.18540101441414	5.16090005403459	6.09744810919448	1.31999099765123	6.11227021430393	6.3790689329219	4	7	1	4	7	7	7	7	7	7	7	7	2	4	7	7	7	7	3	3	7	7	7	86.25	0	3
65	2.27804276920105	2.52697725856794	5.7606476969795	3.49140471983231	6.03791417034623	5.22770330668857	6.96957048432822	6.35592516560654	5.78461076281087	5.7113934358985	5.73890912028792	7	6.14380600211816	6.96485910483873	2.91299699740458	6.61455677441064	6.32922936296803	5.14993343038887	5.60437523585971	4.58717477159187	6.62212461874407	6.23053930330197	4.64258000665518	2	7	1	7	7	7	7	1	3	7	7	7	1	2	7	7	7	3	2	3	7	4	3	66	0	3
66	3.12362060289911	7	6.9507331776573	1.50939425788649	6.22471482276419	6.08349666095317	3.72501688096431	4.92557831420817	7	5.9719209560689	3.74884346551922	4.99367035956429	6.14885126232416	3.96655061017538	6.72527521470699	6.52402365615915	6.61790619463611	3.64967424144582	6.57372215152742	6.86169443849895	7	5.59647589325895	5.58875883934006	2	7	1	7	3	7	7	5	6	7	2	7	2	7	7	7	7	5	7	7	7	1	7	83.75	0	3
67	3.90661942800269	6.99327825970668	7	3.78936179490478	4.72765266834049	5.40320906490421	4.21631440061544	5.08059214142057	6.94811284605237	4.87526059623972	6.63302407154294	6.10708252811812	6.53667750096079	3.83407343290609	7	6.16083699729065	5.18516193941213	6.49898808594095	4.45178060192142	6.00517626903557	4.97020766883368	6.00471991082374	3.57091284436996	4	7	7	7	7	7	7	1	7	7	3	3	1	3	6	7	6	7	7	7	7	7	7	86.5	0	3
68	6.63282780314447	7	6.9563307157991	6.43539257027901	4.55898662804777	6.51814824895948	5.82786678849718	7	7	4.31587852047069	4.18903284090829	4.20806793362201	1.74475938102012	6.58535442943568	6.29738892135435	6.11007641188821	4.87291856169147	6.47568667181218	7	2.61040248193037	1.50265787309298	5.08524980761065	7	7	7	1	7	7	7	7	1	7	2	7	5	2	7	7	7	2	7	7	3	1	3	7	67.25	0	3
69	5.09421305741035	1	5.34463324517132	4.25441456907683	7	6.12224357567397	4.84223879257449	5.76797602964227	6.34522268063059	4.86205713091857	5.46261628983824	5.71948116300876	7	6.03343519699304	7	6.22821470430151	6.93913558134382	5.04949522109448	5.33457163065634	3.51063470705117	5.13999059981441	3.96248605357799	6.93999153662941	7	7	1	1	7	7	5	1	4	2	7	7	7	2	7	7	7	7	7	2	7	2	7	69	0	3
70	6.85378222496704	5.05972904618764	6.57819780069223	1.32942291995428	7	5.24415669597561	6.32989854296343	5.28256642892388	4.2272489068458	7	6.91649977286008	3.45951109369097	3.85408875704455	4.87630611552318	4.01175388117931	6.54770795809902	5.55509527178555	6.65709739955348	6.22947351144486	6.37086227829995	5.41561992884012	6.70230331405905	5.64066932243697	3	7	7	7	4	7	7	1	4	1	1	7	2	3	7	7	3	7	1	3	7	1	7	87.75	0	3
71	3.85057252622381	6.08133362071567	6.59173633557819	4.33395620376244	6.82394302649258	6.22785218860497	4.46960659597514	4.14192416293896	5.90665129744606	4.94980425722502	7	5.61510449072681	5.81581762548682	4.93263399306471	1.29156010681433	5.33372226676127	6.35578408261803	6.99581787417217	6.23121788691418	5.49163404362351	1.48232896666806	3.06516291222146	6.70109162723999	7	7	1	7	1	7	7	7	7	7	7	7	3	7	7	7	7	5	2	7	7	2	7	85.5	0	3
72	1.84980720381159	6.5142105680701	4.88527141988292	5.65557730090109	2.41653166840273	7	5.39560111594113	2.89626411910944	5.41995680756607	6.3584952941677	7	5.19114207715929	7	5.24579130646537	3.29662538401012	5.22559299739994	5.44009127563916	6.94316417260085	6.88089301487267	6.51643839229661	6.76013649109791	5.66130053531471	6.98826747758228	2	7	7	7	7	7	7	7	6	3	7	7	1	7	7	7	7	1	7	7	7	2	7	86.25	0	3
73	6.02573456008785	4.04203140912177	6.65758906823131	1.99795758983929	5.77521046480303	6.08114731497124	5.89948677129014	6.00080619205873	5.12476907920971	7	5.17764178759684	6.72056320842882	4.28814785086211	6.90857097300384	2.9955985869532	6.07660395985934	7	7	5.49878103562541	5.86139230779628	3.08489551123962	3.27530374230747	6.34998221678709	4	7	1	7	7	7	4	7	7	3	7	4	2	7	7	7	7	1	2	7	7	1	7	72	0	3
74	6.38623480714909	2.40865506676557	4.45928334731835	4.60310841423618	6.0696061595748	5.79521644160946	5.46897085968346	5.83996403821096	5.1866657585251	7	4.74586171478903	5.95332789775687	5.16735555306107	6.82928862577856	5.08285342329819	7	6.72709993915747	4.48279037481837	6.33283361167023	3.45646138576992	4.26398506610348	4.10843311170445	5.21064531526629	7	7	1	7	7	7	7	1	7	7	7	7	1	7	7	7	7	7	2	2	7	3	7	91.75	0	3
75	5.9002465829535	4.28604692449851	5.75412215113877	2.03515330202294	5.50484649086326	6.55324161139022	6.25711740061488	5.5359379601958	6.19727833064859	4.89913135967318	5.82847535028327	6.23318891872878	4.48815313985047	3.67089086318141	4.08549456480774	5.0708326151062	7	5.98923108000265	6.70033455455846	6.93471824402015	1.19538959126171	4.37155241880601	5.64695788853157	4	7	7	5	7	7	4	7	7	7	6	7	1	1	7	7	7	7	3	2	7	7	7	73.5	0	3
76	6.63354197692064	6.21279572721651	5.97743870886299	3.49319511912112	7	4.33379236201274	5.98618785542292	6.21376446502291	7	6.09009536269929	7	6.86373169557943	1	6.92090364735852	4.68720723472435	4.53376533322123	5.22008143662181	5.58189819317997	5.82477721217421	7	4.72585266858531	3.24248789276224	4.33744938616255	1	7	7	1	7	7	7	7	7	7	7	7	1	7	7	7	3	7	7	7	7	2	6	77.25	0	3
77	6.84560161247042	7	6.6669170174559	5.64268022577382	4.29535175641079	7	5.53766922195724	4.89823870987865	5.72470635153421	3.9351995411183	5.68954145025588	5.11911141826865	5.90044329021478	5.67322057568771	6.68139618992628	6.50510901129395	4.85442328711036	6.17292512855421	6.95243087610197	4.24055351271533	5.0194410207917	5.7334302441843	6.37684825749522	7	7	1	7	7	7	7	1	7	3	7	7	2	7	7	7	2	2	7	1	2	1	7	68	0	3
78	3.96254910858437	6.28773786755399	7	2.00541278897358	3.59796567089005	4.0807460489341	2.14985314766044	6.10204614554732	6.79090520921398	3.35875894712665	7	7	4.55093056470442	4.92396887132989	6.98838511709575	3.40776436068087	5.94546128883964	6.49712228462523	5.61292321310953	5.64744779590423	1	5.84897463365053	7	2	7	7	1	7	7	7	1	7	7	7	7	5	7	2	7	7	7	3	7	7	7	7	83.75	0	3
79	6.99219155648667	5.30552807901279	6.91345260369827	1.3860017024692	5.45896866549251	5.32222962239211	3.24228146078221	6.69205794915578	4.42973582841633	6.37605054479033	7	6.13711048257025	6.22644266735543	6.41871201839985	4.78832902184649	6.20672844622376	4.74462996332146	7	5.24491210274056	1.78020583454907	1.66235309508152	7	6.14463237422191	3	7	7	4	7	7	7	7	7	7	7	7	2	7	7	7	7	7	7	5	7	3	6	63.5	0	3
80	5.50008748392792	6.45150932514395	6.58633003630298	3.07618515739562	5.86916379348706	5.89963487686529	7	5.04487685805837	6.14132441909703	6.61928451348425	6.07960958597973	5.8784471566527	1.00952264889878	6.28174153024177	6.9153709714105	7	5.22844852128462	4.60219279546443	6.77201541874796	1.87775642777247	5.62330862668413	3.45713278254229	5.99841056607729	1	7	7	1	1	7	7	2	7	7	7	7	2	7	7	7	3	3	2	3	7	2	4	71.25	0	3
81	5.97375814655554	4.22306208154486	4.87755871655407	1.53113007798292	4.39040189298801	5.24310055924361	6.34812256776475	5.87239988008531	5.03445424110283	5.83839944935394	6.70265785742081	6.55540619944748	1.63318253869606	1.90263308305487	6.64660229579929	4.97416873382823	4.60073611800364	5.74696023670541	7	7	1.21165206319158	4.08212710867462	6.18554446227087	6	7	1	7	6	7	6	7	7	7	7	4	1	7	7	7	7	7	3	2	1	1	7	81	0	3
82	4.11377159449741	1.18907967445743	7	5.00264425167381	6.57078879347982	4.92459648790496	7	3.66204205360373	4.77966488014979	7	4.97729692402616	6.19574160139407	5.1333022099717	3.8055090943498	5.22334907267416	7	7	5.30175166934083	5.34013576113532	3.84263384739321	5.70598091046885	3.10167875754827	4.65528422610276	7	7	1	7	7	7	7	1	4	7	5	2	5	4	7	7	7	3	2	4	7	3	7	79.75	0	3
83	4.15802561783622	5.49460615589146	5.90412276014414	1.08675567377057	4.21183372493433	7	7	7	6.39490993851553	4.68036077290257	5.64397892326485	4.54237565840319	5.7441359266843	4.24298343322179	5.02718512448599	4.20047809593437	5.59379493799917	5.67750440198214	4.66338918162708	6.21637944464766	4.96895862419675	6.16713872318284	5.99367062386447	4	7	1	7	7	7	7	1	7	7	7	7	1	7	7	7	7	7	2	5	2	4	2	60.5	0	3
84	7	3.1182785060257	6.64278901533262	2.65392888081842	7	6.23716781605365	5.96622511725806	3.78483840715795	5.1355226338752	6.3598465772097	6.79276756980747	6.36512270994926	5.46840284735587	3.76978986417779	1.12741704330127	7	6.48559045884156	5.21531022941865	7	3.50420606508976	2.41898061459528	4.5692416938673	3.12186196390472	3	7	1	7	7	7	1	1	7	7	7	7	4	7	7	7	7	7	4	4	7	7	7	90.25	0	3
85	3.2261304748996	3.40188153775306	5.74854521399469	1.70778001074536	6.56712068132124	5.30338405985944	2.79247633413263	7	5.59551724382943	7	6.17356574695959	5.91562682661272	6.61145971511522	4.12362449252519	6.43735499406275	3.59311439597027	5.95953462167485	5.83920088176771	4.97658323418302	4.81574496701618	3.16702480744452	5.94721532333045	5.85965013233705	3	7	1	7	5	7	7	7	7	5	7	7	1	2	7	7	7	5	2	4	1	3	7	71	0	3
86	5.62532398194471	5.8310969280249	4.17874079236168	1.52789062462296	5.97218022600767	6.74433225846103	7	4.82854024941148	4.52238961484895	6.16091106167397	6.31733027537943	5.67630952839459	5.22794138323089	7	6.61792977498876	6.95721831620607	6.47021687389339	6.14359667754731	4.607039769232	6.36976874633563	5.78045240832502	3.8530947487264	6.6189983144546	1	7	7	1	5	7	7	1	7	7	3	7	3	7	7	7	7	7	2	2	1	7	7	86.75	0	3
87	4.62168914849596	5.48808811721871	7	1	6.09568935570441	4.64758802882005	3.36142603907235	4.67919800873092	5.92674068498944	7	3.97183411622904	7	5.98955956355552	5.48122650335326	4.10671865780456	6.37740098881876	5.97765701489265	7	5.57748420360275	6.08330374078301	1.16061063810746	6.27981845461392	5.45303714379326	3	7	7	3	3	7	7	1	3	1	7	7	1	7	7	7	7	7	4	3	7	7	7	73.5	0	3
88	5.33289308908732	6.75259408244643	6.42631357899683	1	6.43377881667751	2.39437798632567	6.42243191976524	7	7	7	5.91511506915912	4.13398679848683	4.06763039760629	4.79297372753968	4.54192427128295	5.04269699123487	6.22552796618455	5.02946045955877	6.30502267426761	6.37266607852887	2.86053178893117	4.49873040124599	5.16897456414944	2	7	1	1	7	7	7	1	7	3	7	7	5	7	7	7	3	7	7	4	1	3	7	89.25	0	3
89	3.7825396192885	5.7665921964395	7	4.70706967671874	7	6.4122317793529	4.91673078732863	3.06232066315482	6.57285413780867	4.60972403587786	7	1.54435973281938	4.44614152360129	5.69070992839634	1	4.35002252950602	6.66085270548372	6.07699775567464	5.70161391567544	4.41072489157155	1.97247937670805	4.28143603187381	6.96236687639657	7	7	7	7	1	7	7	7	7	7	7	7	4	7	7	7	7	6	1	4	1	2	7	68	0	3
90	3.70151849639388	6.55635536504341	6.98295050778254	3.63078676949233	6.1609438520857	6.43633703719971	4.27311153485615	2.86298872294373	6.1819409716645	5.57655080186445	7	4.59376686809303	3.68318546742676	1.50579163736631	5.59858207248641	5.51354328488676	7	6.53637560321775	6.64008045437154	2.90248745153355	1.91471307558652	3.64518224486611	5.93053825031631	7	7	1	7	1	7	7	7	7	7	7	7	2	7	7	7	7	4	1	7	7	1	7	81.75	0	3
91	6.25625951871427	3.89894288248895	7	1	4.67054148043834	6.08097553511651	6.0823979253667	6.73032218327831	5.69298471368941	6.20827926810727	6.34531257039113	4.11007650123549	6.21757134524228	4.8022608493847	3.8210628196561	4.68502638293908	3.89942473634947	7	5.96550922095638	7	3.67843785444106	6.36954995788357	4.48422980311352	7	7	1	7	7	7	7	1	7	7	3	7	1	4	7	7	7	4	7	2	7	7	7	81.5	0	3
92	5.52365866264352	7	6.94572273615786	1.15387207021742	3.66887093607485	6.71333530116502	4.2724259438402	5.77881363384198	5.97052164259536	5.47919756495731	7	7	7	1.67406312703907	1.94206323759137	5.97785314009441	6.02225008932635	6.62948524011285	2.10268833367863	3.28519526510244	1.30974748200459	6.64045222788334	6.69453063507331	2	7	7	1	7	7	7	7	7	7	7	7	6	7	7	7	1	7	4	7	1	7	5	71.25	0	3
93	5.82906718442759	5.20780304216243	6.23544877204964	1	6.29607116619832	2.71754869875773	7	4.40507626420478	6.68502038783794	6.34397620121183	6.07972792590852	4.03937233202021	4.35717553274072	3.5953316387882	5.23454710785268	5.86580967298824	6.57394628607826	4.61560112943681	6.36794592211208	4.70815663290387	3.26207005961012	5.73232518077182	5.39855399349714	2	7	1	1	7	7	7	1	7	7	7	7	3	2	7	7	3	7	7	5	5	3	7	82	0	3
94	5.34171339039034	3.09045052060831	5.16246388493158	4.11283944860845	4.80074768722177	5.12064236620444	4.67476911298927	5.02145737910052	6.12163443209776	5.32667460885058	3.41349693874497	6.75921729805248	6.2654286394475	4.22210066010456	4.35758061507754	7	7	7	4.98475477166504	6.8227233702001	5.92855990803701	5.35249974079287	3.51542216033982	7	7	1	7	7	7	7	7	3	6	7	7	2	3	7	7	7	7	2	3	1	5	7	65.75	0	3
95	3.89997468000894	6.59634394427081	6.56947760683871	1	4.0290729363754	6.77092156017044	5.94434213963408	4.13944189875602	3.92002275750256	4.14961984067655	6.56795608864289	5.21564178057019	1.30681272297441	5.70455644805737	5.76466535845085	5.48278431987581	6.78497134070712	5.21672017734345	5.16943872173013	4.73121745260766	5.82676372231629	5.79943548207122	5.83096098738521	3	7	1	6	5	7	7	1	7	7	7	7	1	7	7	7	7	7	7	7	4	1	2	64.5	0	3
96	5.74213596999759	3.37999057113319	5.23626841882785	3.16366929225781	6.55270278958477	6.22476537100632	5.26378680546796	4.12583724003551	2.90597755557223	3.08367488447028	4.99522612656041	6.45014008068511	7	1.99348377738378	6.2860861624395	6.57841550698072	5.38319147094293	5.24569287611506	7	5.58583420517569	6.28965534158613	6.29121123837532	5.52953020265785	4	7	1	7	1	7	7	1	3	7	7	2	7	4	5	7	3	7	1	4	6	2	7	80.25	0	3
97	4.26489696876637	4.05574609369407	3.83437010763881	2.28896970851137	5.87624492180334	4.91188542097188	3.27306558054367	6.32624101633281	6.14233815479049	6.25070798206759	5.19378117092181	6.67704599810366	6.16870877080827	4.18924288935217	6.86037746383043	4.25498905590976	5.61966849813811	5.56101168413297	4.38280938598618	5.1499306710366	1.45124459752279	5.89229804582612	7	3	7	1	7	4	7	7	1	7	7	7	7	1	2	7	7	7	7	3	4	1	2	7	66	0	3
98	3.55601415684748	2.67218852979703	3.05481797686365	4.94285369211664	3.70185569476344	6.41743784698547	3.57882523199033	3.45116816572546	7	6.90577379319459	3.75147016711002	6.49991603437416	1	5.5921707301732	3.8861639066243	5.66601783950761	6.35362525433724	6.63662663963291	5.21893005579166	7	6.33940412891886	4.39083290918604	5.28140686418015	4	7	1	7	7	7	7	2	7	1	5	7	1	7	7	7	7	7	2	4	7	7	7	75.75	0	3
99	6.33977683762334	6.93337298425914	6.49753343661876	3.53625973788446	7	6.76772827043592	5.85948465781169	7	7	6.80140119949217	6.5114748837265	6.74660265882974	6.87156088678279	6.8483476184534	3.8352021775505	6.90314669730945	6.28744396062316	5.90335981062703	6.82754920469651	4.94462094703959	3.39251930170697	6.03096975844408	6.29945917800865	7	7	7	7	4	7	7	4	7	7	7	7	2	7	7	7	7	7	2	4	7	1	4	93	1	3
100	7	6.70889474350185	6.80614801961772	2.79888874644763	7	7	6.64629113508813	6.47821394605539	7	5.211552569903	7	6.82774262006475	3.97627885327011	7	5.07040566022973	6.30734239765601	6.90663225102319	6.31534342642717	6.71240090988437	5.87827481961036	7	4.81319436332089	5.51516467171846	7	7	7	7	3	7	7	3	7	7	7	7	2	7	7	7	7	7	7	5	7	1	4	81.75	1	3
101	2.8608263373189	6.87809037955532	4.15916095577099	6.79916903099122	5.10447455960968	5.79536449357386	6.20902072845914	7	6.0424830249491	5.1550989362659	5.67374933776519	5.00700338593769	7	6.0037866680768	6.39188255286265	6.76113867543966	6.28747154202418	6.94602961436894	7	6.11713416754535	5.14855262889669	5.22977977399422	7	7	7	3	7	2	7	2	1	7	1	1	7	3	5	7	7	2	7	7	2	7	2	7	86.5	1	3
102	4.8928200790158	6.00068045187541	7	1	6.66782902693685	5.28193067382951	6.92826864604623	6.56915251122883	6.60798074683355	7	6.24044814585474	4.7061111413458	6.1600744084226	7	5.83620537534321	6.54556198304919	7	7	6.47214333640136	4.89012374514692	3.92711679851101	7	5.10057941570069	7	7	7	7	7	7	7	1	7	7	7	7	1	3	7	4	3	6	1	3	7	2	6	88.25	1	3
103	1.66298704648341	6.59221729747931	4.06775297380156	3.43012839156486	1.66332937723892	7	3.66685039902794	4.4271865753598	7	6.7097766510524	6.79691413992534	6.02223842915441	7	4.17053117211837	6.66843760536361	6.3178594602538	6.81980725379127	6.56426167880531	6.15437053890746	5.04479742502707	4.9356454806607	6.42966852495967	6.33175227926921	7	7	7	7	7	7	7	1	7	7	1	7	4	7	7	7	7	7	7	3	7	1	7	98	1	3
104	2.67128484251006	6.04584108937493	1.47761756808605	3.87587696287868	4.20977813303955	7	2.71546891988013	5.65873693745056	7	6.90759186026669	7	5.28450420589597	5.53652542594557	6.93179210596051	6.47426168206724	5.12802494699378	7	5.5681949186808	6.88481679681277	5.29922990411773	3.94030949713335	6.88256019527788	1.36151546633284	7	7	7	7	7	7	7	2	7	7	7	4	1	7	7	7	7	7	7	7	7	1	3	92.75	1	3
105	6.34929242832053	5.98486648577426	3.91078093408857	5.78426731297746	6.2791824243909	7	6.03709663989687	5.11749653444703	7	3.19993524278536	7	6.29806852418101	6.77136567245477	6.7957789186272	6.91770694875216	6.66736653595944	4.15178147360862	6.34657964943879	6.18632966825186	4.49365056001118	7	7	7	7	7	7	7	7	7	7	1	7	7	1	7	2	7	7	7	7	2	3	3	7	3	7	90.5	1	3
106	5.45184643375149	6.95662457825303	6.69357162308247	7	6.7476668336925	6.74722604835328	5.96574889257979	5.56376151187528	5.53239012802632	6.5349040369827	7	6.62538839439348	7	7	5.36547812216479	7	5.21740711520364	4.98342929693952	6.06704205131619	4.22149588667844	4.36573148750326	6.65712252882427	6.0158660071628	7	7	7	7	7	7	7	1	7	2	4	7	4	2	7	7	7	7	1	7	7	3	7	87.25	1	3
107	2.69521787672714	6.92382310121858	4.16459059233979	2.13069206642315	3.84526877326513	6.29805386365443	6.2009814700279	4.80972109019529	6.05366425271601	6.03872998910682	5.44184150174451	7	7	6.86609476247498	1	7	7	6.61318230061582	6.85923963023375	4.71475342795842	4.11227936483834	6.78461566561171	6.22930190036887	7	7	7	7	7	7	7	1	7	7	7	6	5	7	7	7	7	4	7	2	7	5	7	89	1	3
108	5.93674292354028	6.8591745999878	3.22273903456744	5.63642616477616	5.93483532455802	5.77367492350271	6.16879371779224	6.62695614566458	6.77433717365496	5.49651442140199	6.42636743595834	4.57986018887617	7	6.38735919855629	6.47300678810643	5.69358966204224	4.96105793583367	7	6.5459198956307	5.82451511466633	5.8408865625663	5.83947741160888	6.57485513623345	7	7	1	7	1	7	7	1	7	2	7	7	2	7	7	7	7	7	7	3	7	1	7	76.75	1	3
109	6.83434796273049	5.84716441118478	3.93487502589462	6.42890510303362	6.21946800406349	7	7	7	7	6.76247176856428	6.69089568839711	5.40326875541487	5.36696977223749	6.57176806722083	5.91089258279001	3.36262167772093	6.85534757299467	6.72364072367112	6.61459487806958	6.25832798214714	5.16113178182855	6.96693829290802	6.77956607754617	7	7	1	1	1	7	7	7	7	7	7	7	1	7	7	7	7	7	2	3	1	1	7	92.5	1	3
110	1	6.55385194711083	3.64462831751553	3.00751342895976	1.56396269598336	4.79224800525854	3.79764513545211	4.92432128684497	6.55464460854227	6.2572254734491	6.37342735046967	6.0725482858777	6.73997217780257	4.28518088112758	6.84531737023662	5.54393882345971	7	7	7	6.14859575815742	5.11260372900454	6.94181364070793	6.77582399681893	7	7	7	7	7	7	7	1	7	1	1	7	5	7	7	7	7	7	7	3	7	1	7	90.25	1	3
111	2.77970160582982	6.27542802617478	2.16897852045455	4.97112695670854	4.4276328330547	7	3.60225572837585	5.86607014636911	6.88481593310854	6.56408165263173	5.82081481510409	4.00211356389549	5.9091086417433	5.14475593919081	6.32749029388108	7	5.59797056162616	7	6.25187989482243	5.52708911390983	7	6.55503330612324	4.06856570666308	7	7	7	7	7	7	7	1	4	7	7	4	5	7	7	7	7	7	2	5	7	2	7	104	1	3
112	6.26818268733556	7	5.26380182467603	3.87854973708852	6.87707478409184	7	5.11283642157128	6.31583740328831	7	6.66959948907397	5.82707288544186	5.34355739083206	6.52610107444567	6.32950793008577	6.35905118659374	5.85802535117824	5.94708427002839	5.57691968323801	6.98750474656487	6.1239373262395	3.40515308312655	5.7148717949252	6.44930600243496	7	7	7	7	7	7	7	7	7	7	7	7	7	7	7	7	7	7	2	6	7	2	7	83.75	1	3
113	7	6.90470205621105	3.12258201004892	4.38833964185223	5.67744096449796	7	2.17924506687412	5.37169742286395	6.31695308464372	6.39390251836269	6.94073660295321	5.74774379702903	6.52025827966478	3.96777584763248	7	6.622529885556	4.87439905211227	6.93194911510115	5.80997654652751	6.6621456663174	4.4995624809615	7	5.53858403617345	7	7	1	7	1	7	7	1	3	7	3	3	1	3	7	7	6	7	2	7	1	1	7	95.5	1	3
114	2.76164919004739	7	1	4.21142658602205	2.78869048420397	6.3057097468722	5.5091176564553	7	5.14122927793502	4.47432006107427	6.22048715299936	3.61601447451265	5.33689685674542	5.08888589017019	6.48504587030444	6.45866038077357	7	7	5.61450338069447	6.24440839624616	7	7	6.61680005090637	7	7	7	7	7	7	7	1	7	2	1	7	3	3	7	7	7	7	1	3	7	3	7	76.25	1	3
115	2.07742090798343	5.72070125914701	1.79632440296968	5.13210335895213	1.75020675490577	3.75138365787265	5.11783871372003	3.71843866334534	5.54291295941771	7	5.53111287203823	6.37657264058858	6.29230795798087	6.82061414736677	7	7	5.72327686820754	6.66248997353914	5.54908023798084	6.83230684113657	7	7	6.24941017363774	7	7	7	7	7	7	7	1	7	5	5	7	2	7	7	7	7	7	3	7	7	2	3	91	1	3
116	5.69785360500956	6.64186514074762	5.31740659165689	2.92544838017967	6.01598952802103	5.23462453753087	5.56108070196819	4.68863780358779	5.20378321474421	6.32932070708498	6.47500950496639	6.8138607036759	2.57332335896922	6.07245873607265	7	5.2390123030484	6.44596271661696	6.99869844153991	6.75863124383103	7	6.06285410703372	6.43607845428666	6.07726107726922	7	7	7	7	7	7	7	2	7	7	7	7	1	7	7	7	7	2	7	3	7	2	7	91.75	1	3
117	6.62480835114759	7	2.63275919432578	5.55758748632577	1.26730751812492	6.55028777995392	4.88852436378209	4.74238849247393	5.77934033028025	7	7	6.69999126862824	7	6.70857051522979	5.42356427684903	6.44749037589961	5.63994046885715	6.82142126369463	4.05495218479116	6.87825103239475	1.57284316165986	6.70682799999881	7	7	7	1	1	1	7	7	7	7	7	3	7	2	7	7	7	7	7	1	4	7	1	7	82.5	1	3
118	3.9118599037067	6.81025846380985	4.80786016639366	2.46212262472864	5.05755425194055	6.62079797776088	6.67078440248769	5.64522287913817	7	5.76317724952488	5.71329111719615	6.73432339856153	6.85090658314325	4.24580333245493	6.03263123585396	6.18192780560553	5.9054980550424	6.62156660025626	5.7877619560614	5.71821349117217	7	5.01984719278452	5.71471536629286	7	7	7	7	7	7	7	1	7	3	1	7	1	2	7	7	7	7	3	7	2	3	7	77.25	1	3
119	1	5.86696001433563	1.92536165557897	5.86077507146924	2.34499038217129	4.70107141782803	4.03708082012796	6.24801906110303	7	4.65612603978238	6.03211314228843	6.74691460436733	5.80767540986088	7	7	6.64864452648384	6.90668721048959	6.76511939805893	6.70582216865969	6.43752765935606	4.60166093587393	6.88939443655511	1.59381264473163	7	7	7	7	7	7	7	1	7	5	6	7	1	7	7	7	7	7	1	7	7	3	7	77	1	3
120	4.29112840024832	6.37766254817199	3.4821275030298	3.94013847870935	6.06381575192975	7	5.4762853941179	4.76649921810403	5.92810943324984	6.96743253610406	6.46460200722682	7	6.07579609196533	6.50773317698922	6.48631309093637	5.72916963748055	5.81297305939974	5.51902131069685	5.66885217874876	6.18913799780888	6.81075578937659	5.26812337597921	6.06287498159704	7	7	7	7	7	7	7	7	7	7	1	7	1	3	7	7	7	7	7	2	1	3	4	79.75	1	3
121	3.30604890734418	5.77092187190902	1.25399356704249	4.67678189942896	1.99016883577581	5.64415500093274	2.19335254209008	2.28763717387773	6.91610878272954	6.48977748195504	5.58335983747017	7	5.82758318048926	6.01715820986053	6.60274069086693	6.30191910996698	5.97419457852066	7	5.84333953886386	6.25456088451703	5.92763424782573	7	6.04177416047854	7	7	7	7	7	7	7	1	7	2	7	7	2	7	7	7	7	7	3	3	7	2	7	80.5	1	3
122	1.72462080630209	5.59151897101951	3.1089346136632	3.81658151999278	3.02841145927045	7	4.44376731311344	3.29813683296729	6.76914231717844	6.60134882135973	6.04675392841365	5.57209777023271	6.75624984786397	4.97413130423338	5.67724398639884	7	7	4.17578721926566	7	6.85239380229422	5.24430617310842	7	5.55677995164345	7	7	7	7	7	7	7	7	7	6	7	7	1	4	6	7	1	7	7	7	1	1	7	88.25	1	3
123	5.42232602602172	7	7	6.89994063423791	6.61450129953367	5.99511630308784	5.76960875715779	5.89235642197838	5.89743030068751	7	4.79398731540427	6.80311461249817	6.10835306599776	4.60966900161533	6.165615210481	6.57406869721786	6.30080594659322	4.71725043386733	6.23385332707755	4.61106330498019	4.04555890538486	6.44283176873951	6.85850500172124	7	7	7	7	7	7	7	1	7	1	6	7	4	2	7	7	7	7	1	7	7	4	7	86	1	3
124	4.57197317613902	6.50770434999291	7	1	4.84673552916103	6.88137579076569	6.59224933440054	5.52618493158845	7	5.95420727515166	5.62487839222808	5.60745100296096	5.48273192308921	5.62394139558351	3.06425532294006	7	7	4.73647903109437	6.31977364036308	5.23786221815328	4.50506013799186	4.26611548201857	6.85995536067124	7	7	7	7	7	7	7	7	7	7	7	7	2	2	7	7	2	7	7	3	7	3	7	87.75	1	3
125	4.06580472507307	6.51916899698029	5.08301115038515	2.75926468837235	5.73176875229601	7	5.03130818493672	4.27257008644874	6.42815390937387	5.15813628512706	6.08274400681399	5.57073948348	6.5374635546646	5.18992987093864	6.55504578716386	6.40989474856781	6.10419519208425	6.64175981504607	6.37783505497674	4.9603568575613	6.34610813827511	5.61446189909244	7	7	7	7	7	7	7	7	7	7	7	7	7	3	3	7	7	7	7	7	7	1	3	7	85.5	1	3
126	5.59565631110939	5.70393015355645	6.66270475102925	1.21538776897341	5.54785546951281	6.13252185048393	6.06023375378498	4.60393780174174	6.96074016708836	6.17155181801123	4.97996911343334	6.78447242078936	6.04765732830776	6.67046909096104	3.0579969492489	5.96052307085691	7	4.94639683177384	5.74929325545644	5.77488285691541	4.37369056078901	6.89615345204478	7	7	7	7	7	7	7	6	7	7	2	7	7	3	2	7	7	2	1	7	3	7	7	7	79.25	1	3
127	3.36898586271226	6.53123294034526	2.94786481459832	6.21248487664252	5.90416942688536	7	2.7408191510342	6.28203042128992	5.98450689224758	6.01560926278842	3.9541958625473	6.07089971500714	6.45809177346007	3.18742675640253	7	6.64334646714484	6.19181318746698	6.84965151779089	3.61614568154582	7	1.30789012183138	6.84602998794774	5.69614729266707	7	7	1	7	1	7	7	7	7	6	7	7	2	7	7	7	7	7	2	4	1	7	5	80	1	3
128	4.1524860123812	7	2.10987132366969	4.83968447467194	7	6.41496289123693	3.78410021769274	6.48099273023699	6.53576931474469	5.845550476461	5.90505993194725	4.78913045100878	2.44888390510333	5.09911572960288	5.46823080229953	6.86593056173615	5.91333323467604	7	5.67466790611836	7	7	6.35863356461168	6.99033309149398	7	7	1	7	1	7	7	5	7	7	7	7	2	7	7	7	7	6	3	7	7	2	2	103.75	1	3
129	6.10567313219948	1.96632540359308	2.96193035073329	6.91122550582755	6.59204879109851	6.66920397512925	2.00053229490916	6.49532354274442	5.97474110845098	6.48091740164855	5.91016724943199	6.76577456945931	5.73663730991905	5.37955402504913	6.61441225079141	6.59003943896288	4.76380759872757	4.85221289375963	6.4610933628592	6.28922955665102	1	6.56174359769834	6.20154964299113	7	7	1	7	1	7	7	4	7	7	7	7	1	7	7	7	7	7	2	7	1	3	4	79.5	1	3
130	3.01897272353612	7	2.17870802818079	3.77218489254901	5.25558997521727	6.00871826744746	5.7128410978825	5.98408527044999	5.37870445418739	6.30645586293443	6.53003389854456	3.6955677748935	3.34370264328764	6.10602297094184	7	6.76121315729212	6.81261568164664	2.83821964791173	6.76695198945502	6.60542112242103	5.7894454686521	5.00119047153885	5.42706568628491	7	7	7	7	7	7	7	1	7	7	7	7	3	7	7	7	7	7	7	7	7	1	3	100.25	1	3
131	1.05194832132261	4.87041610295647	1.53397852504824	2.85763271459131	6.79951084794905	5.19551302561115	6.79406786616139	7	6.09833474874034	5.0192933131407	6.13828753740251	4.89112295269738	6.81689132393354	6.07990689903105	5.27191917547617	7	7	7	6.90195864427354	5.77121472781928	5.79851029760172	4.13608800322782	5.81982321540086	7	7	5	7	7	7	7	7	7	7	7	7	3	7	7	7	7	6	7	7	3	1	7	73	1	3
132	5.85622602332449	7	2.75381414094352	5.08260925614551	3.85094056252884	7	6.15672496594218	6.8820539815871	5.83100268772786	5.89158869974296	6.05636234918712	2.72844111924212	7	6.02820600438839	6.89736873386512	7	5.01668071705785	6.7316813408028	5.14731206516168	4.37147755252077	1	6.66822489008013	4.83815112042927	7	7	1	7	1	7	7	1	7	3	7	4	2	7	7	7	7	2	2	2	3	1	7	80.75	1	3
133	4.1653209356079	7	2.29113894645307	4.01336136052124	5.0570097965169	7	4.99515552313353	5.70751662792012	4.73363787314583	5.28127623472104	6.28039681985675	4.87047656115848	3.77267977168177	3.59034139887502	6.68964515217669	7	6.67534396960668	6.60873233002575	5.38847179051763	5.45203054642004	3.5988939872347	4.08556444635547	7	7	7	7	7	7	7	7	1	7	7	1	6	5	7	7	7	7	7	2	7	7	1	3	85.5	1	3
134	3.68085434312742	6.66869813119755	2.3900637197652	5.58122087395141	5.93512762456215	7	3.60988711303628	6.32056501078201	7	6.54605056349685	4.79365061460129	6.42886896694866	2.17761770390835	6.64709652232876	7	6.75042318499083	5.34510773957776	6.24557313648647	2.3195857155143	6.96718251744489	1.5301961222408	3.92851840789949	6.40572357085264	7	7	1	7	1	7	7	7	7	7	7	6	2	7	7	7	7	7	2	3	1	1	3	91.25	1	3
135	4.96769910181059	6.43941486673739	5.97793090118839	2.80206328615809	5.87125248822906	6.7087322492784	5.74390127454341	7	6.13848983132108	2.92500959335085	6.62098970514134	5.38644293640111	6.45803918192542	6.51596472626455	5.31160502977436	5.98336229865021	5.41698025980491	6.30491493961239	6.09568042017258	5.05718959098065	1	6.28530660569083	6.79679433058191	7	3	7	7	7	7	7	1	7	3	7	7	2	2	7	7	7	7	3	7	7	2	7	73	1	3
136	7	5.63703384139013	1.24923785175604	5.0158290762191	4.75868030578253	7	4.3637480864642	6.4837177991293	4.68045799019651	5.03418265020255	7	6.68357704846719	3.79955341175966	6.27585790995168	5.22747702473913	7	7	4.1375895676516	6.04513704439381	5.79126977905597	1	5.71532783751044	7	7	7	1	7	1	7	5	7	7	7	7	7	1	7	7	7	7	7	3	3	1	3	7	86.75	1	3
137	2.67297990472521	6.81151736215979	3.76977016232718	4.486074569828	6.50335930223119	6.57831822097813	5.74367838066929	6.85745576527572	4.80195132917163	5.51589288702156	5.07598438351291	5.68032159826324	6.69827253104062	5.69925154823725	7	5.37989895422582	6.31902476530415	4.89033514087971	4.94905848471181	3.89920937370764	4.73064231725982	6.77327842403326	7	7	7	3	7	2	7	6	7	7	7	7	7	5	2	7	7	7	7	1	2	7	1	7	79.5	1	3
138	5.9705692731073	5.28936745670097	4.33571745532707	5.07293355779415	3.21724909904189	6.79799433684594	3.31763688683785	6.94790299350733	6.07740094874867	6.81085322455266	6.72627998513699	7	6.05225874836479	5.09135835921452	6.64141775391916	6.36997448014817	7	6.02428778339877	5.20932397837392	2.76164831098037	1.74441386564862	6.04574751308874	6.39436715402496	7	7	3	7	7	7	7	7	5	7	7	7	3	3	7	7	7	7	4	7	7	7	7	86.25	1	3
139	1	5.30293913941484	1	3.29082341581749	5.29817768171237	6.10007268240895	6.36084419394996	6.94462443220393	4.23807032464804	4.87306464367594	7	4.02745811541938	6.74626420908288	6.85578658679917	5.53686154432555	4.6579872880181	7	6.35028889223104	6.45271773650019	6.59057764382596	5.7124073721721	3.3372318591784	6.87560035310869	7	7	6	7	7	7	7	1	7	7	7	7	3	7	7	7	7	7	1	7	7	1	7	76	1	3
140	1.26081793780132	5.04301789528396	1.07075016405689	4.07119441929375	2.38864510275187	6.13907940802155	2.57714870889231	7	6.31071806736961	6.51847918878875	6.62679611990099	5.81266739793954	6.29560111080204	2.48750198399385	7	6.40960340166467	5.88087939214317	5.86599835772287	7	7	3.14136519356961	6.82879030464543	2.67464092779385	7	7	7	7	7	7	7	7	5	7	7	5	1	1	7	7	1	1	5	7	2	5	3	90.75	1	3
141	6.90003773602063	6.49905692651504	4.43249500449869	3.83050342159881	6.35874801160888	5.96376539433375	6.38429979488965	5.55010509199018	6.51872942414247	5.75243065198258	5.33482382196873	2.02292501238052	5.87607111423278	6.88286670354457	6.84075697024831	6.60628178700474	4.87410968076446	6.29275705155645	6.85401298707108	6.17567881723352	3.36574618480747	5.25503940757349	4.5334607878108	7	7	7	7	7	7	7	7	7	3	7	7	2	7	7	7	7	7	2	5	7	1	7	88.5	1	3
142	6.09523166132961	5.18987006208474	1.55033378733844	4.6370179261641	3.0743917884351	6.10666659529778	3.65214588539854	6.96546804757582	6.71579098194843	5.55544306486723	6.72101240391579	6.5733218059831	5.71090875418402	5.84374182291441	1.03525253197084	6.35934963795988	7	5.96512851531846	4.05299184739686	7	5.4444345025309	5.78153664533214	6.16232522930738	7	7	4	7	7	7	7	1	7	7	7	7	2	7	7	7	1	7	5	7	1	7	7	77.25	1	3
143	7	3.68109079608348	3.38642072514295	7	5.55107953171571	4.34933291630485	4.83403429282299	7	5.7742678075651	6.02772560499589	6.8812344653559	7	6.16041637309552	1.87479117300474	5.75293475727911	4.43139422014599	6.99936125629675	5.12649230059079	4.59713954263751	6.56306457181087	1.37790849539935	6.06257278088191	6.25686042563257	7	7	1	7	1	7	4	2	7	7	7	7	1	7	7	7	7	7	3	2	1	2	7	84	1	3
144	1	6.51139001795019	1	2.97869405058188	1.95252322046013	5.26427424565308	5.9658676970787	6.62590718606162	6.6063164806772	6.32895281191907	4.74778936666236	6.38051728029918	6.86341189246818	5.72250240232945	5.23670423664189	5.5335580654614	6.94020527070001	7	5.6610266517894	6.61951047665756	4.03357333454559	1.16423547389283	4.96404667771924	7	3	7	7	7	7	7	5	7	3	7	7	1	7	7	7	7	3	7	7	2	2	2	76.75	1	3
145	6.23463631981191	4.27119712613372	2.16898023326412	5.60461612603744	7	5.80670405420815	7	4.8971893550938	6.31298631134403	6.91010068219979	5.70468272460901	4.48080265667371	4.90924190738852	4.89670213208248	6.25024605573331	5.87755600622573	6.58828623924146	6.74343486502463	7	4.74129530563559	4.3101102944778	5.22867037323197	6.6855467640996	7	7	1	7	1	7	7	1	7	7	7	7	1	7	7	7	2	7	2	7	7	2	4	95.5	1	3
146	2.22469358537605	6.20865243439912	2.1000694951577	5.13372041774616	4.05038652339275	4.12450199837877	1.19615287954118	5.37667506876806	6.97793999570579	5.91686803980543	7	6.58361724326683	4.41793665085799	5.67551191039798	3.79166144125426	7	7	6.81263663035666	4.07139040590599	6.40926992236949	2.23725143721323	7	6.49175451749593	7	7	6	7	7	7	7	1	6	7	7	5	2	7	7	7	7	5	3	4	7	3	7	84.25	1	3
147	1.71754835327126	4.84427279285861	1.87265968003997	2.59522767964489	2.37753206543751	5.16150291802368	4.57657281941664	3.25595076826186	6.28739871240341	6.47634766309542	6.96139305318719	6.44904160828288	5.9528829672834	4.79649329757655	5.20693258230624	7	7	2.90958565323753	6.7644429497609	6.88076170668713	6.3339210431704	6.96292461892199	5.59341677211534	7	7	7	7	7	7	7	5	7	2	7	7	1	7	7	7	1	7	7	2	1	1	7	83	1	3
148	6.06340711759402	7	4.65843272654856	4.01639974240311	4.87816615452182	6.64313404497871	7	7	6.31876871698587	5.03825774036417	6.35642009631251	4.92376871022582	6.74903278314169	4.2415482601967	6.07809876617242	6.5108924702604	3.76786351331308	6.20550258989596	5.9742591727699	2.23089658061812	6.33468764355863	4.55713682239136	6.05445199530301	7	7	7	7	7	7	7	1	7	6	7	7	1	7	7	7	7	7	2	5	7	3	7	51.75	1	3
149	2.98211159014608	4.16077029668337	1	3.1784988319226	1.90177300546983	6.38276767694771	4.25637695956113	6.20049528473314	7	7	6.18396684264816	6.21058123746457	5.67192548944506	4.87649620769528	6.82226126454397	4.47341303055596	6.80843737307909	6.27837898138879	6.12404259411557	6.6433216024028	3.5267816450476	6.69440101851216	1.75492917515089	7	7	7	7	7	7	7	7	7	7	7	6	1	7	7	7	1	7	4	7	7	6	4	91.5	1	3
150	6.92341312305546	5.18949764466614	1	6.12630808190192	6.22479232098003	7	4.98555188354219	6.58858475923765	6.10396667752746	4.31604196757693	5.56395958438194	6.76679905864835	4.58129212541545	4.49754426473647	5.02556356633335	6.67600848460598	7	2.83783592782267	6.92648232055541	5.22831981717731	1	5.60491761064145	7	7	7	1	7	1	7	7	7	3	7	6	7	2	7	7	7	7	7	3	4	7	3	7	74.25	1	3
151	5.71656417384627	3.39004844148024	3.03053002826004	6.32796521865452	6.60740107849129	7	5.81775647850054	5.04091756062409	6.76354687884325	6.99774472810508	7	5.91881717680474	4.09564518851132	7	4.57248612257852	4.93894626512407	4.95504155115688	5.44098940879456	7	4.33276567821427	4.4736558181037	3.29080575512713	5.84371574086317	7	7	1	7	1	7	7	7	7	7	7	7	1	7	7	7	7	7	2	4	7	1	7	91	1	3
152	7	5.41485186333626	4.45018723525545	4.37845580751289	3.46867359893469	5.64901542813244	6.69401957868706	7	5.33627245636401	6.79665438702117	5.97748687116949	4.41777762462974	6.88479900317839	4.72783068065393	3.94016057664687	5.44857570323847	6.00292240158518	5.82562367772679	5.58967980449156	7	5.36557559263312	6.24415952571789	5.19788508228145	7	7	7	7	7	7	7	1	7	3	6	7	1	7	7	7	7	7	7	5	7	1	7	91.75	1	3
153	4.79696818787214	6.8361249701362	6.44495943385949	1.69326686272491	4.45086692053962	6.24445702345839	7	5.73687575134304	7	7	5.69555916295811	5.61245304786369	1.17898440578149	6.23027009901459	5.49028469657263	5.80287282937322	3.24473531843657	4.33041079386468	5.97974586783814	5.70523957254785	2.9169990496907	7	5.82077088520833	7	7	7	7	7	7	7	7	7	7	7	7	2	2	7	7	7	1	1	4	1	7	7	85.5	1	3
154	1.84547417983066	5.81681493208108	2.42863435321634	5.61707965566259	3.98069035458178	4.66307386409662	2.43760530340133	6.72519299549342	6.21018256292313	6.15643092769992	6.81752499034896	6.9715389619122	6.67456161278122	4.49304559452714	5.05391937317138	7	6.98780936218525	4.61336233664042	5.60042802191561	5.4324867698765	4.55593161263183	6.6381549102259	6.44950091952618	7	7	6	7	7	7	7	1	7	2	7	4	1	7	7	7	7	4	2	2	1	2	7	64.25	1	3
155	6.46509707200644	5.84043863221414	3.03477674697166	7	6.61066545909588	7	3.36321392174302	5.06933639958865	6.37251445911947	6.83575394492213	4.83751595903275	7	6.57162607257457	6.08454727459508	7	6.0450815158987	4.05163130516333	3.62546343889403	6.06530375899879	6.06295261996563	4.33236418743094	4.90062926661551	7	7	7	1	7	1	7	7	6	7	7	7	7	1	2	7	4	7	7	3	2	7	7	4	77	1	3
156	5.3361790952785	5.11444216076724	1	4.83120715510482	3.53277985465155	5.94730110746408	3.97860191116763	6.77425172462575	6.86379857767732	5.97976021779557	7	6.09083827841302	5.54853080986885	5.06548704848821	6.44440357725035	5.86608693997124	7	5.80061002339936	4.11608374709487	6.42520317133046	1.56315205075185	5.87744801150134	6.33931862083824	7	7	4	7	7	7	7	7	5	7	7	7	3	7	7	7	1	7	2	6	1	2	7	90.75	1	3
157	6.28716257117571	5.96478405262799	3.91913228026351	6.23238879735943	5.61354105196029	5.70496041906335	6.63867321477706	6.19249958916281	5.69259877164713	4.67829193561719	4.82220096369084	5.94451866462263	4.59745456220591	6.55667171858612	5.81780423243212	5.20990119312546	5.15616632505132	6.25062525515317	6.38403850311559	6.41599301107418	7	5.4209821923933	5.64126172673503	7	7	7	7	7	7	7	1	3	7	1	7	6	4	7	7	7	7	7	7	7	3	7	71.5	1	3
158	4.12817498741853	6.64986625182424	2.71215096931527	5.63427596285928	5.11696430180947	6.50403200121672	3.32854746862901	7	6.43091522546525	6.59044317927497	4.06245032333665	5.11517768320577	6.87288587568065	3.28580817541465	6.04112670365412	7	6.34143259430437	6.20221198060362	3.63553429266038	5.88911919733257	1.39128090499609	7	6.46429760588084	7	7	1	7	1	7	7	7	7	7	7	7	2	7	7	7	7	7	3	3	1	7	4	62.25	1	3
159	5.72406206948695	5.5497591008056	1	5.89031794658733	5.06980772376037	6.10352160266407	6.22857722542579	4.87050208197573	6.74428881555087	6.03721847429929	5.62362618281497	5.94995025820105	5.04137717924134	6.12592029073196	3.97221596032228	6.94474183055583	6.41609926748443	6.49632513525848	6.25369538249471	4.8354933403842	2.24519382405683	4.0028052027939	7	7	7	1	1	1	7	7	7	7	7	7	7	2	2	7	7	7	7	1	4	1	1	7	84	1	3
160	5.35032440369847	2.99663617171373	2.43500760561287	6.78104245062824	6.36603127864531	6.0120776475367	6.46422971186888	7	7	7	6.3906807147526	7	1	5.15310309496772	5.33453924888091	4.71472511978489	5.60996007151023	5.1062126097313	5.54569479922832	6.60995226672024	1.13403155086832	3.24274034373479	6.11186950478346	7	7	1	7	1	7	7	7	7	7	7	7	1	7	7	7	2	7	2	7	7	2	6	91.75	1	3
161	4.45207188079291	6.99357383932174	2.31868091300062	3.45722111579153	5.88428470186829	6.25621893553219	5.33967400246137	6.16830908989864	6.05139113323207	5.53736109840754	6.36896848331567	3.91834125088497	3.75585530003499	3.96447501605611	6.58897275775133	7	6.83696342390471	5.47554418558351	6.83674159385558	3.88496264789869	6.38093135600456	4.02288320777258	3.62350235061918	7	7	7	7	7	7	7	7	7	7	7	7	5	7	7	7	7	7	1	7	3	1	7	84.5	1	3
162	6.59547539046548	6.5575542161631	2.26898528803211	5.25571027965551	1.81173078656031	6.81598311426872	6.70661986832023	5.65221932776672	6.05981750032621	3.89309826801355	5.03966298773894	6.55909467851246	5.3496365504771	4.42352864095268	6.97155435904466	4.54367725530163	5.3107462869822	6.86718283540855	5.72748674353677	6.82810092581842	6.50104010479555	5.04034749032258	5.49335494474254	7	7	1	1	1	7	7	7	7	2	7	7	1	7	7	7	6	7	3	2	7	4	7	71.25	1	3
163	4.67267788862619	3.31797805176884	3.25526397449267	6.70766484677921	6.51815417519455	5.71372657254834	5.5232340470747	4.90179865122998	5.63725849703508	6.12727503912452	7	5.8097189779043	1	7	5.6243605215067	5.55066922693506	5.59975837873763	6.4445313499306	7	7	1	4.6421341497631	5.12988899127998	7	7	1	7	1	7	7	1	7	7	7	7	1	7	7	7	2	5	7	5	7	1	7	92	1	3
164	1.52291471220365	4.13442507966957	1	3.62247657791242	2.02069918407685	5.07615866498179	3.33280210821047	6.78497588284472	5.25609792585611	5.05187492326702	6.79409489791674	6.67808618005849	5.90421945838276	6.28645655850915	6.38953747518673	5.55678117549588	6.55929885051845	4.25104999443295	5.87505719602392	6.9718367870995	3.91890636464494	5.42377395306085	6.83350800736475	7	7	7	7	7	7	7	1	7	7	7	7	2	3	7	4	7	1	2	6	7	7	7	63.75	1	3
165	1.02703604987736	5.25024999010287	1.65673427997658	5.26264503715855	4.07030315014325	5.67443342956169	1.28576735818114	5.24253652264211	6.26767291039545	6.04161719852528	6.62779238766756	6.62851194531742	6.57463681587091	5.09600111375361	6.4002708769956	6.6019129250679	6.13071867328445	6.32053547543293	5.21654492154186	2.75972348900526	3.74808432347808	6.53330502740239	6.02345583858575	7	7	6	7	7	7	7	1	7	3	7	7	1	7	7	7	7	7	2	3	7	2	5	84.5	1	3
166	6.33452303503771	4.34626890770059	1.32095089114851	6.54782918498198	6.41940718179925	5.85608102315921	6.54029858252846	5.22350309987049	7	4.37840668050235	5.8807614602351	3.6747816562146	5.63159712494338	3.93104410107434	7	5.05940016194808	5.51657120062067	5.99238844533617	7	4.194455973258	5.42192276367172	4.94849910688335	6.89216905197851	7	7	1	7	1	7	7	7	7	7	2	7	3	7	7	7	2	7	2	7	7	1	5	90.25	1	3
167	6.0684310883481	6.28906954958034	3.32083232725265	7	7	5.78522245415074	5.38685993107664	5.00798009346327	6.5385189522057	6.15444642441651	3.96181498670084	6.48174167481283	4.96249907720599	5.43767593328231	7	4.43242568855936	5.40778415643655	4.08554555713643	6.68696460894224	6.92882689211425	6.20991900050995	4.46260460692639	6.82104956754003	7	7	1	7	1	7	7	7	3	7	7	7	1	7	7	7	4	7	3	2	1	3	4	93	1	3
168	6.56543134770792	5.69086676403076	1.69401996127465	5.76937862449678	2.32165793635815	6.2742582745694	2.86262917010562	4.41757811930235	6.74949675092349	4.9544443092131	6.37976588310146	6.58935010721109	5.15136978772081	3.15679342370565	2.44910939637834	6.67003885638858	7	5.2786476735576	5.92700019786851	6.40995726309321	1.59540046179527	5.78562405080448	3.56394876534711	7	7	2	7	7	7	7	1	7	7	7	4	4	7	7	7	7	7	2	4	7	7	7	77.75	1	3
169	1	4.97286938639613	1.83287280162403	4.82253450239069	1.61526227813916	6.25330899080595	5.42628227141506	3.39142169159578	3.96905848846255	6.33297441342551	5.88317142529645	4.53948722432942	7	5.24817603281539	6.34205883286163	6.48128603570988	5.77216282256703	6.75393373094145	3.77680945469414	6.17179353278706	4.92171770581684	7	6.87665438494764	7	7	7	7	7	7	7	1	3	1	7	7	3	7	5	7	7	7	1	3	7	2	7	71.5	1	3
170	5.37850029524272	6.45667826413863	1.5231641984123	6.65288593823377	4.91316366894146	5.66967613790845	4.45816545202345	5.01420593281166	5.34346516310293	6.40324600449876	6.52408908235283	5.45348333113229	5.16654932085581	7	5.94686117211252	7	6.06697130183725	7	4.77725219382813	6.20618234476672	6.73329826460726	4.4292343419898	6.31544223629813	7	7	1	1	1	7	7	1	7	5	3	7	3	7	7	7	6	7	3	2	4	7	7	95.25	1	3
171	6.57185340978875	4.8406110485966	3.69822881607696	3.63731831324364	2.42349067398455	7	6.11824524719595	4.49192494227005	7	6.12698316969306	3.71256923913242	6.50329099854179	5.36295493699641	5.31268025549682	6.10723336417906	7	5.12010811040732	5.20894760167669	5.2479930937497	6.64512642608286	5.53223864192308	3.98153089714588	5.80735037557842	7	7	1	1	1	7	7	7	7	1	3	7	1	7	7	7	7	7	2	3	7	7	7	70	1	3
172	7	1.43272991130022	3.08987102756477	5.51667604179714	6.94061679885585	4.1623876406881	5.20296774634622	6.47750488784132	5.99701307150347	5.44245710010015	7	5.45217642347397	6.35189063277797	4.41826493345505	7	4.56715458654551	4.23241797047031	4.81891838142272	6.26483606450218	6.35940767434056	1.27821771161993	4.85653590064629	6.84983664212583	7	7	1	7	1	7	5	2	7	7	6	4	2	7	7	7	7	7	3	7	1	2	7	66.75	1	3
173	4.35264702696032	4.15711700031014	3.5529868270546	6.34242514317729	7	5.61518993459464	2.99791605315925	6.91737640522592	6.79737994505184	7	5.82117725552293	7	4.57075050339475	2.32018291940325	6.24856445586908	3.71246268964571	6.00256714389974	5.81216050829522	4.75137293709496	5.14362345839859	2.93011733517855	7	5.89533434389136	7	7	1	7	2	7	7	1	7	1	7	7	1	2	7	7	7	3	2	3	1	3	7	79.5	1	3
174	3.22692069623391	3.68832833287193	3.79607491528236	5.51840800622526	6.95052472950073	6.17170413272323	6.18788807400146	6.53852391499874	6.75708217590782	4.18756603494547	7	7	6.40695708596104	5.07879623886667	3.2852153174555	4.53624901620335	4.83263537901734	5.63265819658135	6.03045121450677	5.96069222065037	3.8062390611538	4.20506513940558	5.02997515553248	7	7	5	7	2	7	7	7	6	5	7	7	2	7	7	7	7	6	2	4	7	7	7	77.25	1	3
175	5.6997435876094	6.12131453060383	5.6209408511102	4.3633442276092	6.38039928578441	5.44900175262886	4.94051124757693	6.69333299256149	5.66264412773253	4.90260982163854	6.95669779980478	4.76711352331815	5.57776492914086	5.46235502803904	6.30707131859677	4.29003745539212	5.37091257491831	5.8531622594428	6.96139357492129	3.02637171385529	4.54475317780786	5.11267585583174	5.86037293544234	7	7	7	7	7	7	7	1	7	3	7	7	2	7	7	4	7	2	7	7	7	1	7	60	1	3
176	5.02035774673942	4.67415550132727	1.67460158964718	5.46943953604993	4.2002902813138	4.09857484055742	2.2455662058205	7	7	4.98078517017694	6.3271047389595	4.84563574599822	6.79643829719977	4.64810833456138	1	6.01935868367391	5.62018777021028	5.43156288685724	4.43066228405141	6.76788215757646	1	7	6.70808596780881	7	7	3	7	7	7	7	1	7	7	7	7	5	7	7	7	6	7	5	7	1	7	7	71.75	1	3
177	6.21751001519873	6.85271285040831	1.15963692444051	7	6.80135312468576	5.92788995634586	3.72317430709168	7	2.3406678910912	7	5.92836105290509	6.50853916549921	3.73080738202203	4.9079813266553	7	6.68389349195023	4.98470167784473	4.54636517047329	5.86494267015459	7	1.35964159297383	5.90311003061499	5.34915279381215	7	7	1	7	1	7	7	2	5	7	7	7	4	5	5	7	7	7	3	7	7	3	7	80.5	1	3
178	4.97988936618361	6.48493430813155	3.67632133186896	3.87173168819744	6.06130721008286	5.52076695822749	7	6.59470057312492	5.31309278895243	6.49341309033448	5.01424409125221	5.71359331434022	1.0457144395123	7	4.70900231544651	6.61685764062308	5.08943393720847	4.99032368583036	6.14993447562152	2.9659708643462	6.13458972871037	6.44944883155873	6.45196373065408	7	7	1	7	1	7	7	1	7	7	7	7	2	2	7	7	3	2	2	2	5	2	7	79.25	1	3
179	6.03091248702746	5.82682994074352	1.68124748370688	4.27917529456438	1.96790133991455	6.32578445534028	3.61514244928212	4.43833679057732	5.67591444741364	7	6.32355010283236	7	1	4.75683873540057	4.67161424403444	6.31256859019992	6.55858905468826	6.90378200994237	6.28639868226002	5.01357412075924	4.41111484725013	3.4529213322699	6.28021207143847	7	7	1	1	1	7	7	7	7	2	4	7	1	7	7	7	7	7	2	3	7	3	7	74	1	3
180	4.97770151979034	4.47055759121923	3.71990430359192	6.05083091238243	7	5.70422180843138	5.91496341587913	6.7526218631585	5.67039755809577	6.24184063212168	5.00152716424093	6.70208927922699	6.45329624468196	3.15612598891849	4.25715925000711	6.79222323105565	3.62667816657213	7	5.26235423168167	6.08404778014092	5.46803653178114	5.85000508082861	5.26705385878673	7	7	7	7	7	7	7	1	7	7	7	4	1	5	7	7	7	6	7	2	7	7	7	64.75	1	3
181	5.75543239658942	2.69181616860983	1.66656289094186	7	6.86410292122151	5.79659851121137	6.77305152525121	5.59057611310777	6.29170097567286	6.41302656582509	3.49742524393599	5.69746667605124	3.15976795123485	3.00939727839944	5.1866436689784	5.546302014183	6.52543602362829	5.7947843304418	5.01359247608815	7	1	5.00353588935649	6.05998707687145	7	7	1	7	1	7	5	7	7	7	7	7	1	7	7	7	7	7	3	2	7	3	7	79.5	1	3
182	4.72414328007351	6.26169167634251	3.1020865643741	5.74072930745718	7	5.78564804521412	1.79120724099514	4.70842995311524	6.44418089341098	5.83874294034384	4.3496778323376	6.08934088419952	4.92948585631322	6.30933848348369	6.18675201964087	5.00593012531761	5.12146371832328	7	4.73936491367687	6.98132337654867	6.64506967232591	6.1939057650198	4.05327113460252	7	7	7	7	7	7	7	1	7	7	7	7	2	7	7	7	7	7	7	2	7	5	7	78.25	1	3
183	1.53984559992723	4.15958796947436	1.19358345217523	2.40361510173106	2.36967721582116	6.20171170494603	4.8925336062706	6.71636567686155	6.15717576380776	7	5.06235165941056	5.93178052228083	5.55722986418668	5.01441734076843	6.06883471013871	4.31266141764307	7	6.20193047385279	5.27156123381158	5.90173379078517	4.1387540876046	7	2.66645570738032	7	7	7	7	7	7	7	7	4	7	7	7	1	2	7	7	7	2	3	7	7	3	3	69	1	3
184	5.38491951911782	6.67196586777663	1.47424044191241	6.38796522929087	4.61646743930139	7	4.08259284603653	4.44907830542473	6.10317610741853	6.27178763521342	6.04462792952744	6.00726049331195	5.05434545808278	6.03686476680421	6.89670590892305	7	6.19728411332183	7	4.56590065310585	6.50613231311033	6.02258647432566	3.67513599316754	6.45451584831268	7	7	1	1	1	7	7	1	7	7	5	7	3	6	7	7	6	7	2	2	1	7	7	79.75	1	3
185	5.53217622583653	6.47761414148496	6.64726035593906	5.26264113364247	6.81560967366396	6.52340005839814	6.22033032630368	3.99156232693729	4.87785553240535	7	5.85843065939925	4.93244472136047	5.54419226958306	3.96575108222071	4.41278645519013	5.53250481979884	7	5.366359473536	5.52371335926905	3.18863923382204	6.44095537706229	5.81333818447686	6.42747522544187	7	7	7	7	7	7	7	1	4	7	7	7	3	2	7	7	7	3	2	5	7	2	7	65.5	1	3
186	6.11711928561138	1.63182725284437	2.45756962263023	6.85498504109226	6.92547989744053	6.06446918470039	2.02194926085089	6.02515048501873	5.83766302604581	7	4.36142092223739	7	3.58527961046666	2.18393317651816	3.42718873746897	5.72383839329481	6.03897651357273	5.36482786341914	6.80561154214515	6.87519151400783	1	5.53267750453577	5.1660936850834	7	7	1	7	1	7	5	7	7	7	5	7	1	7	7	7	7	7	4	2	7	2	7	78.25	1	3
187	2.62305298502274	6.38536153778435	1	2.61617922392797	1.23371020880906	4.64017358778375	4.69559023203644	4.82179076021885	5.29139612687	4.78345946237278	5.65819505964056	6.11427288774003	4.92223284495633	5.05312983575801	6.0980960681347	6.9453607329969	6.03121325891895	7	6.3722753416964	4.26668655941808	3.65703213871438	5.0931175888838	7	7	6	4	7	7	7	2	7	7	2	7	6	1	7	7	7	7	7	2	7	7	1	7	76	1	3
188	6.58672338632181	3.44137807351807	1.87202785260717	5.43823654174365	6.32107620274218	6.11233307104944	6.31221246652585	1.70997516465751	5.70041280468533	6.77792613039068	5.85070053230881	6.0093609096685	5.16219864149073	4.47613680469655	6.67367411944431	5.32481546574008	3.46004611528428	5.49903520989801	5.47628466756024	3.95402914045635	6.4631128679374	5.24783464449741	7	7	7	1	7	1	7	7	7	7	1	7	7	2	7	7	7	7	7	7	7	1	1	7	83.75	1	3
189	4.70238143930037	7	1	6.67318857538919	4.99362944524033	5.84247725164135	7	5.768295377205	5.51661667206277	6.87655694980688	5.17246931916585	4.80157454134235	4.89841583023112	5.20839192788617	7	7	5.75581261756576	6.41770274193392	6.0628403103129	4.86736849656417	5.33096786233002	4.10975063912273	6.2402407652454	7	7	1	1	1	7	7	1	7	7	7	7	3	7	7	7	7	7	2	6	4	7	7	79.5	1	3
190	3.85858906889024	6.08059268014133	2.16635856228672	3.80519376509919	6.12438910292659	5.53676899699054	3.91787347279407	5.52857354612636	6.17181329326015	5.68638085103719	5.75396519414499	4.12103092716368	5.04009316002438	3.5797370458918	7	7	6.74705006398861	3.38726228374722	5.97944850618038	4.31553882759875	6.26179643077537	4.90926032798375	3.61577969605624	7	7	7	7	7	7	7	1	7	7	1	4	3	7	7	7	7	7	2	7	6	1	3	87.25	1	3
191	5.4338027346071	6.20113416650168	5.26776652232243	4.94296600366831	5.91225575933515	6.00483319383383	5.77472154850638	4.80175865954769	5.57100716669672	6.23965018922516	7	4.05663980162773	4.68083955431113	5.72176377688101	2.75780638503447	5.16307632171354	5.41687066373446	6.88549856092818	6.30389192045309	3.73099738334642	4.2476822195197	4.57159455716777	5.5303513701902	7	7	7	7	7	7	7	1	7	3	7	7	2	7	7	4	7	2	7	7	6	2	5	82	1	3
192	6.18806967292497	2.37491998241844	1.63891572973397	6.71557713376837	4.19291482216058	6.69328064173549	1	5.07644573750086	7	5.87067387965282	4.66696801684167	5.89129470836865	5.51911424809318	4.33990689448202	6.89777352041323	4.95031401214505	4.18528165531708	5.49714577322808	5.84227399646559	5.07517201034312	5.37654659020622	6.41824277298152	7	7	7	1	7	1	6	7	7	7	7	7	7	1	7	7	7	7	7	2	2	7	2	7	79.75	1	3
193	1.351838053308	6.84638462348788	1.31679068961388	4.09497364056175	4.93470973262657	5.30716409327577	5.87502357950924	5.86640055926892	6.06320408663055	5.99150957173997	6.05283601893842	5.86702316311089	6.49643583528955	4.54396054859056	1.13144208322813	6.64913863912838	3.61644136577752	5.26100494184103	5.35687163407421	3.68305713536358	5.0136359981996	4.73121434931032	3.58756429916259	7	7	7	7	7	7	7	7	7	7	5	3	1	3	7	7	7	7	2	3	7	2	7	53.5	1	3
194	3.35076401274073	7	4.01285444896848	3.42730768739858	3.16907298958977	6.42325608215492	3.62697332097641	3.69029490382754	6.73456062046973	5.02966951031943	6.98197656080974	2.11161023404023	6.40371348884954	1	1	4.34439996335441	5.79535037202677	6.67166852189274	6.2205901246102	2.93958370620224	1.7264759325634	3.87433077100206	6.88575851963342	7	7	7	7	7	7	7	7	7	3	7	7	5	7	7	7	7	7	2	7	7	3	7	73.25	1	3
195	6.33389914983199	7	2.15656631526263	7	6.52757565859128	7	2.70196855766402	1.03632332588127	3.0913868703779	6.40387451503214	3.95563993883847	6.09020375044824	6.63916437693907	4.42000461211167	6.78764554305567	4.92465414009244	7	4.32108203884949	5.80803140517986	5.88034105400926	1.75679876931959	5.24597091268624	5.28150841680249	7	7	1	7	1	7	7	1	4	7	5	7	3	7	5	7	7	7	2	3	7	7	7	84	1	3
196	6.37557250345023	3.35767186226596	2.51456772984548	5.91631364511364	5.93225860392575	7	1.58146916353479	2.05282776165244	6.01233918420193	6.12129545627388	5.01629911055366	5.10304259446808	4.96044268331087	4.09770182095087	6.27995845708583	5.17432639035338	6.32999448774014	5.16600146172377	4.97109097486973	4.36045767886287	5.99489985835849	4.96511063390925	3.88290186489871	7	7	1	7	1	7	7	7	7	5	7	7	1	7	7	7	7	7	2	2	1	1	7	66.75	1	3
[truncated: 5 more columns]
