# Supplementary material for: How Are Mate Preferences Linked with Actual Mate Selection? Tests of Mate Preference Integration Algorithms Using Computer Simulations and Actual Mating Couples
Source: PLoS One. 2016 Jun 8;11(6):e0156078. doi: 10.1371/journal.pone.0156078 (PMC4898694; doi:10.1371/journal.pone.0156078)
Supplement: S1 Data — Newlywed couple and agent-based model data analyzed in Study 2. (ZIP) [file pone.0156078.s001.zip › S9/Polynomial Model Data/Polynomial Couple Population 01152016 235213.csv]

	trait1	trait2	trait3	trait4	trait5	trait6	trait7	trait8	trait9	trait10	trait11	trait12	trait13	trait14	trait15	trait16	trait17	trait18	trait19	trait20	trait21	trait22	trait23	preference1	preference2	preference3	preference4	preference5	preference6	preference7	preference8	preference9	preference10	preference11	preference12	preference13	preference14	preference15	preference16	preference17	preference18	preference19	preference20	preference21	preference22	preference23	fitpoints	sex	algorithm
1	7	4.7544953508628	6.40051202702708	5.3311359297189	6.31699888390131	7	7	5.09835492872056	6.22837524800323	6.9083084464263	6.89394088301903	6.02932438807491	5.96317542611913	6.81397787788212	7	7	4.82487113650052	6.735584113712	3.53477848128372	7	7	5.3735694807484	6.30488511378693	7	7	7	7	7	7	7	7	6	7	7	7	1	7	7	7	1	7	1	7	7	7	7	88	0	3
2	7	5.35619763236962	7	7	1.45843105094603	3.85956890669702	5.35977530355135	4.54342573677966	7	4.50064738678096	7	7	7	7	7	6.62589387338992	5.49907954463627	7	7	7	6.89931700744715	5.23297350899437	6.67635032502341	7	7	7	7	7	3	3	7	1	3	7	7	4	7	7	2	1	7	5	7	7	7	7	99.75	0	3
3	7	4.41396236631108	7	5.24729052145861	6.59293728031963	7	6.65205816660842	7	6.68391028439777	6.39969774243894	6.95727713095421	6.47515437596219	6.48829179452096	6.01027191736497	6.93763873668129	7	5.96052046552584	5.81314105696813	4.41086912134689	7	5.10301798086103	5.98734169624653	4.73173714338796	7	7	7	7	7	7	7	7	7	7	7	7	1	7	7	7	1	7	7	7	7	7	7	99.5	0	3
4	7	4.39705463102488	6.63219037186172	5.37216723520205	5.02478716328865	6.89797758401353	6.75913304197913	6.3781683837373	6.12163831409503	7	6.73888629730252	6.01335332611866	7	6.70914087917766	6.98297262585203	6.78957509497274	5.27548536290829	7	3.52149136984661	7	4.63615206446207	5.32574221828806	4.75667220355396	7	7	7	7	7	7	7	7	2	7	7	7	1	7	7	7	6	7	1	7	7	7	7	94.25	0	3
5	6.7598820594846	1.43758644677746	6.33849745705688	6.94150416979997	5.6851791355079	6.89997808316516	7	6.01106819729443	4.34709056839126	6.43067708715418	7	7	5.74306500503931	4.94802032083649	6.670495839003	7	1.53053726918782	2.1083153143731	6.10461095972396	5.62634019037074	7	6.78578158670739	7	7	7	7	7	7	7	5	7	2	7	7	7	3	7	7	7	1	7	7	7	7	7	7	104	0	3
6	6.19824888013504	5.44117676421625	5.93440582528204	7	1	5.83175358467263	7	5.85678132342115	4.9797040934711	6.96170463938603	3.77313950356067	6.4039631942176	6.7309429429117	5.99351802974629	5.81668402632663	6.48280604254182	5.70603134175154	6.10990997925803	5.9164385928209	6.35389449200277	6.81445090357385	7	7	7	7	7	7	7	7	7	7	3	3	7	7	1	7	7	2	2	7	7	7	7	7	7	102.75	0	3
7	5.83762085591633	6.12699750383649	6.07939416850195	6.92352462473846	5.811572673048	7	6.3725779340418	6.1182868889063	6.04365937663907	7	4.88165787622648	5.89979009728234	6.45494056015041	6.72739424088768	6.17847342863818	5.18419414584352	6.15729242781159	6.02009760429635	6.97219086783859	5.91569467044681	5.76173034238074	6.07437095345935	6.13301318182929	5	7	7	7	7	7	7	7	2	3	7	7	1	7	7	7	2	7	7	7	7	7	7	88.5	0	3
8	7	3.83409401110754	6.85025603975537	5.63545295754932	6.80978803740872	7	6.34944204762425	6.41337477939456	6.94570342640647	6.25688682733881	6.02550469695671	5.54257918256324	6.7547889723159	6.65853599761522	1.64088885560883	6.8644741580189	4.70699492207137	6.9611770388128	5.39330147366816	6.6596131997565	5.1213504546073	5.50519312511522	7	7	7	7	7	7	7	7	7	7	7	7	7	2	7	7	7	4	7	7	7	7	7	7	96.25	0	3
9	5.99983056403093	7	5.99225327723852	6.73239148982777	1.17216769186829	4.97402693510365	6.78522889322975	7	4.11653026268505	5.3193027637445	3.26290647486104	6.89324913542551	6.33533083486633	6.50663337601665	7	6.84385869002715	6.78685884219741	3.15689252168599	6.80541023473593	6.68765948481439	6.78192078855884	6.8244594104947	5.86512630472894	5	7	7	7	7	7	7	7	7	3	7	7	1	7	7	2	2	7	7	7	7	3	6	98	0	3
10	5.53024764335652	7	6.91599624291689	5.42543264639702	2.16962722127409	7	7	5.86193853271883	5.9405642171078	6.82057596593685	6.02676031039932	6.09207057808785	6.07342520745313	6.87934964175292	5.89545284410338	5.39545051805845	4.04919736640655	6.51760451114078	6.93075648564554	4.5259835138166	6.24817657223607	5.96909289754657	7	5	7	7	7	7	7	7	7	3	7	7	7	3	7	7	3	1	7	7	7	7	7	2	95.75	0	3
11	6.15933814147861	5.58225159946016	3.6301703125028	5.78660522708551	1.37845321271754	5.76847325831572	7	4.77870356627003	5.33927394934582	6.51693188056325	6.13159479395524	4.61885582484158	6.97685057797085	7	7	6.6499377374854	5.37197108076432	7	6.62114385154887	7	5.90142896929275	5.14322147858554	5.4187542218124	4	7	7	7	7	7	7	7	3	1	7	7	1	7	7	2	2	7	7	7	7	7	7	102.5	0	3
12	7	6.35146293614692	4.7198815845684	6.41838693674817	5.87592501278048	6.35311677959504	7	3.92484824929614	6.20958009549448	6.37068728003093	6.03087592667864	5.91432938132075	6.82961454968459	6.39602741098487	6.85552177478612	6.46105754878424	2.74472885164571	7	4.55669789262733	6.3314971875445	4.76278765351696	7	4.65640413029485	7	7	1	7	7	7	7	5	2	7	7	7	1	7	7	7	1	7	3	7	7	7	7	99.25	0	3
13	5.66703332171884	4.93741765721442	3.59408335853026	6.24774810404502	3.41111750147503	6.28633483474308	5.84450929625272	6.5412099877227	7	6.2315293177839	6.65121394102411	6.19650488859374	6.52144739363207	6.98878657662249	1.70538359663035	6.51696344387966	3.74575179818472	6.54579678032556	7	6.1948089419626	6.60026904429405	5.18146174267623	6.90192182601869	4	7	7	7	7	7	3	7	3	3	7	7	4	7	7	7	1	7	7	7	7	7	7	105	0	3
14	7	6.78137170404441	4.53315776181954	5.86551603914396	1.72306622929242	5.74414203430711	7	4.7657019031497	5.54605699249237	7	5.96215221833661	3.57394236055745	6.35595913506833	7	7	6.64298245079657	5.02914122135234	5.38145811145648	5.74019062477764	7	7	5.56987846057399	4.98987643029778	4	7	7	7	7	7	7	7	3	1	7	7	1	7	7	7	1	7	7	7	7	7	7	95.75	0	3
15	6.48464176785998	6.24521888021343	4.13460604434416	6.379269296767	2.34533963604038	7	5.79642893495464	2.74853500297898	2.33563882710183	7	6.93394607829079	6.80591168518338	5.53558429062414	7	7	6.68827437321037	5.52265729066543	4.60676570717098	5.22689935207753	7	6.02091582791535	6.44929186186329	6.08590339277904	3	7	7	7	7	7	7	7	2	7	7	7	3	7	7	4	7	7	7	7	7	7	5	87.5	0	3
16	5.08696761011603	6.14984186586741	7	5.73513032062654	1.20132391786994	6.64434966569667	6.95062292942026	6.80490535931888	6.25263495864711	5.51370475582809	6.37014274746989	5.47802484192839	6.75657595334511	5.27979074957141	6.41441446737391	4.04754478981633	6.30465088615261	7	6.68786661956618	6.82631705759121	7	6.70364126280858	6.50669356504069	7	7	7	1	7	7	7	7	2	7	7	7	5	7	7	7	2	7	7	7	7	4	7	101.25	0	3
17	6.00594046863852	2.96976565973809	2.62081595327064	7	1.84393054787988	7	7	6.17776999263232	6.65527784889552	6.33429325256386	6.60783546410115	6.24796202705063	6.25297946783475	6.72388861771948	4.61048467452475	5.85153891238027	4.29568163936062	6.28053476863731	6.80011914351391	6.30401096106262	7	6.34879307595664	4.35849146982312	2	7	7	7	7	2	3	4	3	7	7	7	2	7	7	7	1	7	7	7	7	7	7	100	0	3
18	7	6.84224754802485	4.53863619038847	5.91693680330114	1.05558688640921	4.24915364341704	6.30362453833424	7	7	6.93109190930968	4.07886303101369	4.98901358821448	6.89029905502866	6.53074681316055	6.9634531081387	6.72155210105106	5.2594613776102	6.97953581002346	5.92754776611863	6.12420466534979	4.26170993481394	5.26228314898893	6.98022444007422	7	7	7	7	7	7	3	7	2	7	7	7	2	7	7	7	2	7	7	7	7	4	7	100.75	0	3
19	6.42511380936721	5.10012915195383	5.77864703762486	4.85693375754473	6.38250441162156	6.9997850536266	6.79810664772	6.67622397141354	1.22274327172755	5.61133027753502	7	6.60025995669822	6.23601338328731	6.94025517669856	1.08305274565494	6.73283509256879	4.48413086244067	6.73950912576819	5.18564450221642	7	7	4.78516903519678	7	7	7	7	7	7	7	7	7	7	2	7	7	2	7	7	1	1	7	7	7	7	7	7	90.5	0	3
20	5.21316399302108	1.99353904286265	7	4.38705867522012	1.8465751650597	5.89351407275612	3.85878650772763	7	5.17720745895117	5.27767269477062	6.47136695013601	6.82309067706594	7	6.94706187903252	6.29107945629007	6.70079227616428	4.94875063014179	6.36914668902303	6.44800451851764	5.41022848357412	6.26986556436384	5.76391464623918	5.86006214750928	7	7	7	1	7	7	4	7	3	7	7	7	1	7	7	7	3	7	4	7	7	2	7	104.25	0	3
21	7	5.71596479321064	7	6.7364713358435	4.91068895856432	6.4925828104485	5.96966020519241	6.91111548935129	3.71423415892822	6.72856387537533	3.32468939570442	6.94348292291317	6.85599292709621	6.36926974606877	5.11126677322416	7	1.71249778267851	5.66591344285662	4.17796253906171	7	5.19139968268711	5.35083652377162	5.42728597056439	7	7	7	7	7	7	3	7	2	7	7	7	2	7	7	7	2	7	7	7	7	7	7	100	0	3
22	6.22104943763248	7	6.79139527809835	6.76281642561703	1.79645596836245	4.75212898410985	5.73180689620745	4.36794787636624	5.69992291671353	6.44441801411869	5.06514767019261	7	6.39577005055043	6.64304977536943	5.43709057619327	5.38715606153258	7	5.99593727624153	7	7	6.4004092483468	6.20366357241977	5.80699749025043	6	7	7	7	7	7	7	7	7	7	7	7	3	7	7	4	1	7	7	7	7	7	7	87.75	0	3
23	5.12868846098464	1.59092399478323	5.97129682036186	6.03046702697598	4.99803649454686	5.99435403836428	6.74927580764836	6.8673294213469	5.45045712353158	6.52804033803927	7	6.35067934934163	7	6.85604381882076	5.38103612372111	5.75805307899895	4.91748513326396	4.67927546587264	5.7750455375873	6.10540565716043	4.80113506867158	7	6.34651612804769	7	7	7	7	7	7	5	7	2	3	7	7	5	7	7	7	1	7	5	7	7	7	7	94.5	0	3
24	6.92335474234074	6.22466985872807	6.65604689190221	5.69215349886035	1.13672837323826	5.83407028582121	7	6.08341043589062	6.32514015828925	6.91402426701949	6.40279039489283	4.76953758654583	6.63759169076523	4.78952714997807	1.14907722319767	6.74810583767162	2.07281957097946	7	6.70253410008297	6.9891693908936	5.59721866774687	5.97541355734124	4.80714918825575	3	7	7	7	7	7	7	7	4	7	7	5	3	7	7	7	7	7	5	7	7	7	7	102.25	0	3
25	5.43690476964512	5.87381057799925	6.89887016580101	6.26420389807119	1	6.5218014273473	6.22558102125426	5.17374702118276	6.66549058916782	6.68181560817693	6.175967424541	7	6.45235565277843	5.94835417067365	7	4.62680034872415	1	6.86167991802166	6.40368083948146	7	6.90623545610529	6.60178710512805	6.13157995816659	7	7	7	1	7	7	7	7	1	7	7	7	1	7	7	7	2	7	7	7	7	7	7	85	0	3
26	6.49044799608138	4.54816725254174	7	5.91338708338079	1	5.58028397611575	1.04233493008	6.0123468765277	6.18160571311903	6.01595770765337	7	5.92689296455509	6.14526015098125	7	5.68070170380564	6.21898451909734	6.48008556994399	6.46954167014642	6.09266552399931	6.69977753026287	6.60935836180515	6.42591600180743	6.18655059550074	7	7	7	6	7	7	7	7	7	7	7	7	7	7	7	7	1	7	7	7	7	7	7	94.75	0	3
27	6.03708040511592	3.58725491971635	5.66756738806012	6.69281367982422	1	5.09364991200489	5.98029327871061	5.88058901395629	3.61942164049359	7	7	6.26657657369762	7	5.27359158444429	4.11457604114631	6.35253677212174	6.67860447232635	6.99191254721306	7	7	7	6.36624386943851	5.00694947541999	7	7	7	7	7	7	3	7	1	7	7	7	1	7	7	4	3	7	2	7	7	7	7	87.5	0	3
28	6.13916206369963	5.06586371290549	4.58172816014375	7	1	5.78276411579719	7	6.70982062320512	6.52740087153206	6.67573268623185	6.96141054659213	4.57011608798749	7	5.67363249350708	4.27922211757949	4.76978711477927	3.4698730540413	7	6.20578806945559	4.29861626951457	6.18920607284808	6.87322371338117	6.61852366893766	3	7	7	3	7	4	3	7	6	7	7	7	2	7	7	7	1	7	3	7	7	7	7	81.25	0	3
29	6.24175465133208	3.85128331488526	6.65771796002115	5.54649071324387	3.08530224156062	7	6.85581988839601	6.25437453459601	4.81641608322944	6.65674162978217	6.26926021684178	5.24898924103748	5.8112519319315	7	6.27771150279298	4.73246975860571	5.11101433919185	6.2022118819035	7	5.48824283263983	4.25021264456496	6.63059412433918	5.74355851534613	4	7	7	7	7	7	4	7	1	4	7	7	7	7	7	7	2	7	7	7	7	7	7	86	0	3
30	5.36384712472943	2.23530790544386	6.89837834548359	4.01923532006337	2.50236024306864	5.02939325669407	5.27528196846043	6.07493427099179	6.59749248448555	6.40094860615844	6.85983117866798	7	3.90759382364999	6.61919151531962	7	6.45132139944184	5.51967605194071	3.29465575438859	6.97468037041628	4.6550826673144	5.31350194142032	7	6.83737191379212	7	7	7	1	7	7	3	7	1	7	7	6	3	7	7	7	2	7	7	7	7	7	7	102.75	0	3
31	6.31965778439661	5.93235768244364	4.32698867349306	6.30630610798756	1.693185086041	6.72165858666773	6.22205312927041	6.29675948454045	2.86633302986474	6.48545384971482	5.88483584291369	7	6.87050032740945	6.86875386606833	5.98979238415628	6.43999793143607	7	3.46959836254425	4.73581883915781	5.28964870880327	6.62010845878157	4.79519031105364	5.12270196208304	4	7	7	7	7	7	3	7	2	7	7	7	3	7	7	4	7	7	7	7	7	7	5	99.5	0	3
32	7	6.77175535073315	6.85941677206721	6.15733065949041	1.37837813882175	6.78471964087417	6.18507590191144	5.9545408096541	5.86818251384911	6.29520398194464	4.46766612346296	6.14187566091178	3.01989074146119	5.98245180846031	5.85960564342122	6.71076436565926	1.94203220927144	6.36877452140341	5.58395443672741	5.92779374755096	6.72427298388306	6.68105295068001	5.98081794606885	5	7	7	7	7	7	5	7	4	7	7	7	2	7	7	4	1	7	7	7	7	7	7	92.25	0	3
33	5.91600327100281	7	6.19063863030937	6.44428150855549	1.09180627799106	6.55528854546486	7	6.38621095967464	3.18399280118741	4.96151666430797	4.27381802523833	6.9869208633011	7	5.60540168373246	6.18081694967971	6.32681563427888	6.00958466099278	7	5.8083488811801	4.39645917803001	7	5.31327757802248	5.38551569047849	7	7	7	7	7	7	7	7	7	7	7	7	2	7	7	1	3	7	7	7	7	2	7	94	0	3
34	5.8835672990988	1.96490394957755	6.40415097804777	5.97172895363053	4.89575901410584	7	5.83678416832829	6.3060244171957	6.26194076101805	7	5.962923138049	6.89830769694422	5.74290259748802	6.22901739355463	5.87845850917032	6.71709760918571	3.35759483100535	4.47094887143836	6.33887565784731	7	3.08458921263552	4.18769368045134	6.7257304624457	7	7	7	1	7	7	6	7	2	7	7	7	2	7	7	7	1	7	7	7	7	7	7	77.75	0	3
35	4.72610702583981	6.12817895170864	5.68439597135521	5.62288191754785	2.54224604306729	1.23358211073783	7	6.7339011939365	6.20417396903475	7	6.78221418725981	4.0757614342741	6.86063152272024	6.19759671842148	1.38448826988509	6.77433046197218	5.48732570313903	5.91666376485488	7	6.91429813307916	5.95787356832852	5.4942422061936	5.90434986014115	3	7	7	7	7	7	7	7	1	3	7	7	3	7	7	7	1	7	7	7	7	7	7	92.5	0	3
36	5.42818973801853	6.80644853493845	6.03833188372264	6.13951246400696	1	7	5.41058345813644	5.00554240172493	5.37476909971118	6.22130908609292	6.73696747776575	6.34077054862237	5.6175887850695	6.13391111957734	5.78715971187537	4.67045686365003	3.22649766003872	7	6.45802719035727	6.37724455149186	4.74073666888683	6.7872687106901	7	1	7	7	7	7	7	3	7	1	7	7	7	3	7	7	7	2	7	4	7	7	7	7	81.25	0	3
37	6.58895795409284	4.44420527749275	6.13151620616079	6.40342909812911	2.31118371045758	6.24899268116631	5.90605758835157	4.94804771423722	3.88384759615098	6.57176563883374	6.98494683995951	7	6.64510953161254	4.6242258415134	7	6.77133406209019	5.88877549707407	5.87363989032447	5.257505022047	6.00827929780619	5.71828850004948	7	7	7	7	7	7	7	5	7	7	1	7	7	4	2	7	7	2	1	7	3	7	7	7	3	91	0	3
38	4.97292350500077	6.01464762429165	6.26119386182185	6.13343242344852	1.39908080767031	6.94153716444623	6.59981428100537	7	6.82512680587132	5.44636798364739	6.3296019495846	6.54148573059731	6.37330134760688	6.55836027170933	2.98247697446172	4.96829249884017	3.99103760692157	6.74139534538659	5.60913577562398	6.99349006246024	5.22912611624181	7	5.57097319479724	5	7	7	1	7	7	7	7	1	7	7	7	3	7	7	6	1	7	7	7	7	7	7	84.75	0	3
39	7	4.98542822873767	5.53363381860547	4.95717400014528	5.16670192727464	6.26769319977298	4.49531016598417	6.09042442771917	3.66408432498011	6.72266845319823	5.54907677209282	5.69759388435398	6.92685228781975	6.87849431724198	7	6.10012193899621	2.04859197082872	6.70762511584624	6.87200161831661	5.14461393879314	5.87111988045097	7	7	7	7	7	7	7	7	2	7	1	7	7	7	2	7	7	7	1	7	7	7	7	7	1	97.5	0	3
40	7	7	5.23137068200002	7	1.53183369043543	6.4039781059382	5.1649422007393	6.22961659642926	6.43639537977527	4.59529796879525	6.2530418835175	6.06268811025658	7	4.23610393848614	6.58083595418328	7	6.11786355325734	2.94195392129756	6.04598096772572	6.679022104092	5.60022103422572	3.87717696576155	5.7268284654572	2	7	7	7	7	7	7	7	5	7	7	7	2	7	7	7	1	4	7	7	7	7	7	89.25	0	3
41	7	6.60452533114591	6.0149043930877	7	1.00355963514759	5.81933086123232	6.11824561028135	3.23360868413756	5.3362104912055	6.64226225143173	4.75496010459632	6.24769438378504	5.62696162543012	6.56243340730472	7	7	5.24273382677214	6.69933145235995	5.40351070139426	2.56363204781691	5.76681243760548	6.06004229397874	6.07801523299648	6	7	7	7	7	7	7	7	7	4	7	5	1	7	7	7	1	7	7	7	7	7	6	84	0	3
42	5.01929813157672	5.54647546477654	7	7	1	4.2912180159354	6.93847904453664	7	4.3803564639429	4.87212500804585	5.50101642081597	5.15619896854717	7	6.85924242925008	7	6.02051701799892	2.10048884369461	6.53377403105814	5.37068592463581	3.79512725281902	7	7	4.35410093340078	4	7	7	1	7	7	4	7	7	7	7	7	3	7	7	7	2	7	7	7	7	7	7	106.75	0	3
43	6.75764881785259	4.97462439569671	5.25480106551067	6.61384275892062	1.45054095470442	5.49502909123303	6.78025506029059	5.44350824422134	4.85537084626238	6.42772998147105	5.92035472863211	4.73047982593504	6.96563296555548	7	6.91340896958447	5.69070534732403	7	6.55882782896208	6.81339792877023	1.68321279846057	6.46222008314533	6.68548902603957	5.79122419301654	3	7	7	6	7	3	4	7	2	7	7	7	3	7	7	7	1	7	4	7	7	7	7	88.5	0	3
44	6.72725391393273	5.52095985599057	4.3829371886857	6.07474094980729	1.90186563783326	6.75902076622522	6.35686607753397	6.00265623818061	1.74980340922031	5.46575014714292	5.07569747980701	3.6378120783609	6.32939261366195	5.60440674128386	2.77841964860564	6.87293469415745	3.03145424931675	7	6.44074789628579	6.00097624528234	7	6.2306157960492	6.83169889642039	6	7	7	1	7	7	7	7	3	3	7	7	2	7	7	7	1	7	7	7	7	7	3	93.25	0	3
45	6.32477570306003	4.02059430115597	7	5.85795039777186	3.20782059112402	5.6748036017719	4.92268963535702	6.50728028891037	6.6223075027798	3.84508148816273	4.84792083424816	4.5297131680792	6.533243823171	5.79519543671986	7	7	6.06509045166111	6.06658775731464	6.41186422694838	2.51482319316442	3.08738328296594	7	7	5	7	7	7	7	7	7	7	2	7	7	7	3	7	7	7	2	7	7	7	7	7	7	94	0	3
46	6.41601029122334	7	2.45234320340452	7	1.45143924435997	3.94142103534446	6.57645676459223	6.37284744130848	6.55334059644239	5.72963698546642	4.73929501798139	7	5.06261515087308	7	6.39590968012875	6.94996640509319	6.91860424285978	6.58566744957197	2.31429764802765	4.01149900166672	6.86172580684642	3.63389429229859	6.38381504082673	2	7	7	1	7	7	7	5	1	7	7	7	4	7	7	7	2	7	7	7	7	7	7	90.75	0	3
47	7	5.72993795420255	5.58078748614552	6.59439338452457	4.12632809941886	6.92438870855141	4.54410055216173	6.79924611612698	6.07403126291878	5.86762908301212	4.54171372244921	5.15322263942902	6.98609902014057	5.2653059356928	5.13779606713442	6.40565856156911	6.40086691017952	6.59822426842808	7	6.75415770037488	4.41783161156871	2.44787079873573	6.21851774749776	7	7	7	7	7	7	7	7	1	7	7	7	2	7	7	7	1	7	7	7	7	7	7	86.5	0	3
48	5.08408413148041	1.78290207866658	5.56133031451265	6.49236752177451	5.50161445261302	6.50593456178802	5.10706442159674	4.6015944194923	4.75651369573897	7	6.49433819308276	6.08843509168179	7	6.74757545391382	2.57972805855915	7	4.39418024905043	7	5.42110913249068	5.04636157991071	5.05523370364862	4.23501530615074	5.56774927517215	7	7	7	7	7	7	7	7	2	7	7	7	2	7	7	1	1	7	7	7	7	7	7	89.25	0	3
49	6.40808254547985	7	6.69549314049311	7	3.02012441865044	6.45022612032751	6.68498046570639	5.60763021950467	3.97385612026131	5.62589845456864	6.70653916866242	5.92437554185129	5.78860138336671	6.4791003657064	4.20105454327818	4.96865175588006	6.52022759395377	6.468222568079	3.7115368345914	6.35214628853423	5.48061410598943	3.69301554248874	5.73989459226212	2	7	7	7	7	7	7	7	2	7	7	7	3	7	7	7	3	7	7	7	7	6	7	89	0	3
50	5.13699788749788	5.50164652313034	4.64423930037489	7	3.61719813165678	1.29408975056122	6.99171556091134	6.80233034689214	7	6.41288047940408	5.94192411965218	4.11340736562461	5.40766882086646	7	2.1704534549054	5.56796423284438	6.6414237584849	5.5368680978196	7	4.07623179046762	6.18468906572275	5.9776838043111	6.25625160357348	3	7	7	7	7	7	7	7	3	7	7	7	3	7	7	7	2	7	7	7	7	7	7	90.75	0	3
51	4.66576618452681	7	7	6.66496375419602	1.22060591928204	7	6.4082550160356	5.57537073197014	3.99661638127151	5.54624609933316	6.29190486420164	7	7	7	5.12066008111128	5.53926490348452	6.00535008072031	3.53767249024754	3.44219308525446	2.87935612016092	6.60716046533488	3.47652703750749	4.54181530026128	7	7	7	1	7	7	4	7	7	7	7	7	1	7	7	7	1	7	7	7	7	7	6	99.5	0	3
52	6.77447886741877	7	4.33318640134241	6.35853914771746	1.39947614395351	1.91417717044256	6.31348784862106	7	5.70099964969879	6.26884970761181	4.12916237649546	5.64517250745363	6.92579300796738	5.9037083512987	6.7201309188522	6.90141555036306	3.75887775325171	6.78392090238982	5.26144058205351	6.22120397894003	1.83713517179052	4.95343245150167	6.49990860606824	7	7	7	7	7	7	3	7	1	3	7	7	5	7	7	7	7	7	7	7	7	5	7	84.25	0	3
53	6.82362977826444	6.49831281191526	4.47918497524394	5.7532197277442	1.03377417387189	5.07662854811468	4.38988007016657	5.48467472491679	5.79533808195745	5.17419526994764	7	6.844532278308	6.27788245695959	6.92626848402007	2.45235993484619	6.30463987686608	5.33778829682338	7	6.72575337726896	4.79248928373803	4.73461497789046	6.85899074734315	5.48658422768882	2	7	7	7	7	7	3	6	7	7	7	7	3	7	7	7	2	7	7	7	7	7	7	79	0	3
54	5.16344932383634	5.96745077103955	5.50055730832621	6.45107928337176	1	3.23860321754949	6.4144742028666	4.79551868782452	6.10772980683943	7	6.26462384496523	6.27339844657252	7	7	1.88237240253552	6.7826096597551	3.70006824802596	6.1538922190295	6.03410022406606	6.66695824161645	3.02328507538555	4.06910058333528	7	7	7	7	7	7	7	7	7	7	7	7	7	7	7	5	7	2	7	7	7	7	7	7	89.75	0	3
55	5.74257366913085	1.03757119940568	6.47125804421395	5.72052125747703	5.45563004990636	6.53470052518415	4.57682560083714	6.3229065144892	4.9356176653448	6.50758639761762	7	5.61067634161486	5.61822415399619	6.33338410981585	5.91234264208884	6.63859108416746	1.83792075339193	7	5.71584539791541	4.87851503028643	4.34354179107315	6.1018276196119	7	7	7	1	7	7	7	6	7	2	7	7	7	3	7	7	7	1	7	5	7	7	7	7	85.5	0	3
56	5.92674299800778	3.71866575703206	5.43200753058462	7	1	6.19254059374177	7	6.28121217442541	4.49393271556333	6.03234374134771	7	5.76913447466846	7	4.69496669958104	4.35318886214193	3.27571046784683	6.8077246464924	6.98597047462294	6.12633342748379	6.64289149243771	6.13911785211325	6.19973650853355	4.48806462251025	7	7	7	7	7	7	3	7	1	1	7	7	1	7	7	2	1	7	3	7	7	7	7	89.25	0	3
57	4.98027169587797	3.17070281891415	6.17423350131334	6.92833080256266	1.18613286326038	7	6.53173607336207	5.16195232968387	7	6.31265374991508	5.64802782235276	4.19177703594315	3.42713271241884	5.20536117670311	4.29431684117653	7	4.44578599285749	6.87164896672586	3.96523102555045	4.34933652591668	4.74969313307436	6.60948130175727	5.46713879472231	7	7	7	7	7	7	4	7	2	7	7	7	3	7	7	7	3	2	7	7	7	7	7	84	0	3
58	6.24029499822349	1	4.12842712512111	6.62341609994733	1.50390504660506	6.82944746520231	5.32329510490526	6.33274225251432	7	6.33961492225228	4.50446173716638	7	6.15648770944471	6.16523323528646	3.84800472450359	7	5.77282795341314	6.18060228221191	7	3.9846983545568	4.45243969806833	3.43949943376971	6.03368864196735	2	7	7	7	7	7	7	7	3	7	7	7	3	7	7	7	1	7	4	7	7	7	7	77.75	0	3
59	6.17860921593122	6.58317066318161	7	7	1.64654340940162	7	6.06881829123753	4.48579424320265	4.97638248623575	4.52543982573269	5.44111919678896	5.98985162439646	6.17339700357057	6.76864819249476	6.47603670017029	3.30209839036129	6.42952622831593	3.15042577527802	6.95029331811383	5.86557091378068	5.72482200840975	2.25517597796627	5.15015256281596	7	7	7	1	7	7	7	7	7	7	7	7	1	7	7	7	1	7	7	7	7	3	7	86.5	0	3
60	6.20486683170128	1.40143721451709	5.68689588527628	3.94596529814751	6.20337873381787	2.93387061436637	4.03760616474246	7	4.91534992708019	6.06811239469985	7	6.36539849601883	7	5.74119954162579	5.37877060172462	6.94817975095855	2.97330965619976	7	5.58338589195459	4.11030867803709	4.46716369839982	5.98006069625453	6.86346264047545	7	7	7	7	7	5	4	7	7	3	7	7	7	7	7	7	2	7	7	7	7	7	7	87.25	0	3
61	6.54589768575941	6.51699212486616	3.84249491878595	7	1	4.64778442885236	6.45827222386763	3.91289322369997	6.30648419094714	5.92092533630295	5.94581344394999	4.97505929149859	4.0194626332796	6.82541990717078	6.35089950954068	7	4.08462463072055	7	5.98366111808788	5.45010202849574	7	5.33840242519713	7	4	7	7	1	7	7	7	7	7	7	7	7	2	7	7	7	1	7	6	7	7	7	7	89	0	3
62	6.45552414903887	6.51919586422341	4.38788401066893	6.68811346974728	2.17004999132413	4.72937535103838	5.1741272262285	6.23099554801855	6.81352833979109	3.75581583130538	5.60354028115411	6.21856394780593	6.26607905090714	5.08750335532368	7	6.93230041573103	6.27087182384004	2.21605038891168	6.56302160382986	7	5.85964847299702	4.55136993905134	6.52423140270766	2	7	7	7	7	7	7	7	4	2	7	7	3	7	7	7	2	3	7	7	7	7	7	84.75	0	3
63	5.38902047071264	6.1285715116011	6.46639637261414	6.19809753357279	3.45780349334789	3.4348432012081	4.68704618945122	5.61457026921909	3.54990018181724	4.13662135580605	6.45463970800611	6.0933955274873	6.87684158495067	7	6.02313064230719	5.797039946312	6.3903736782212	3.47660443781729	6.795886288251	6.27010883203481	7	3.24977266288596	7	5	7	7	1	7	7	7	7	2	7	7	7	3	7	7	7	2	7	7	7	7	7	7	105.5	0	3
64	6.12583480541477	4.14284384630489	6.45897247266592	6.39206342142557	1.14877934517874	4.87885710556969	6.8148426537693	5.51518623579958	4.73918452042132	4.58339890093948	5.52080526082579	6.74956083004357	6.52944966340487	6.47444665013074	5.90229835662645	6.51533236250778	3.17314037824533	5.23991602160123	4.48409930718682	6.35875777726384	4.40278356777667	7	5.8715961662979	4	7	7	1	7	7	7	7	7	7	7	7	3	7	7	7	1	7	4	7	7	7	7	83.25	0	3
65	6.28322446549131	4.28265753050675	5.54504049895801	4.93019531704513	4.39290382200787	5.80737855649047	4.3477089231858	5.26926834214676	3.84059303758808	6.2948081161226	5.78623666942634	6.52987631469894	5.87304632587859	5.37402658056554	3.62204875552475	7	2.30408070790854	6.73391687986166	6.18064091121967	7	5.82263529960161	5.9405633405672	6.66375177972857	7	7	7	7	5	7	6	7	2	7	7	7	3	7	7	7	1	7	7	7	7	7	2	80	0	3
66	6.26156569053417	7	3.84185372522007	6.18723878931005	1.10144357855857	4.57718768449254	5.95961258528985	6.59029900585018	5.15062321468517	7	5.8432812281139	6.52213521922852	3.39688117187338	3.11855007637757	4.98450553019767	6.38257556270832	6.35524978959311	4.82860421452035	6.85075436016323	7	6.42671630299362	4.99204218866748	5.63931218699491	3	7	7	7	7	7	6	7	1	3	7	7	3	7	7	3	2	7	7	7	7	7	7	74.75	0	3
67	4.82110936997475	3.8561928253733	3.86994761513782	7	1	7	4.85233554524942	5.37074381057286	5.997536832335	7	4.1003286036463	5.55600940750674	7	6.54908658948951	6.35090770404385	5.96323141715404	5.46464699730181	4.29254857490568	7	4.53060604823231	6.54137445278726	5.34289930526953	3.92573313955869	7	7	7	7	7	7	7	7	1	3	7	7	2	4	7	7	2	7	6	7	7	7	7	78.5	0	3
68	6.01265288580805	6.39199010079323	5.72420538463112	7	1.82564677602367	3.71463462189459	5.30948070752836	7	3.69820777775025	5.76280797425454	5.67512138771562	5.38503145769441	5.43401658059461	7	5.77293254802617	6.40772015199997	5.85739261283223	6.1404023788413	5.89229077141217	6.69788719328065	2.53764690997342	6.80870464250244	5.36371721435489	3	7	7	7	7	7	7	7	7	7	7	7	4	7	7	5	1	7	7	7	7	7	7	77.25	0	3
69	4.71724068217466	2.77262146042007	6.22349071935189	6.68337931139047	1	6.08250681722415	7	5.08702303185652	2.64654993873824	5.51624126310962	5.74380121373865	6.7852969248353	7	5.69108543418947	3.92036740108463	6.90686813619979	1.9887103301099	6.69138715180673	6.29915505695607	6.11440014303975	5.06540810534567	2.69221035511274	5.53783205398482	7	7	7	7	7	7	4	6	3	7	7	7	2	7	7	7	4	7	7	7	7	7	7	92	0	3
70	3.44289641086431	5.67270042175138	7	6.41939387534683	1.37024595673748	6.88203525240652	6.96643660555634	5.2080108639227	6.07312659565778	6.64519550467661	6.33139225904405	5.6799062061405	6.7219065196911	5.41927657989763	2.22116979439243	5.21698029652317	1.83818734438388	6.50591838484212	6.42960386986315	2.4727126789248	7	4.96786969500913	5.20831560473165	3	7	7	1	7	7	7	7	2	7	7	4	4	7	7	7	1	7	3	7	7	7	7	81.75	0	3
71	6.25524044899063	6.68890790732461	4.14351180955896	6.96162403273084	5.42882327920074	4.3517845104884	7	4.66596211983171	7	5.98446397260309	4.64940145025761	4.99450372434136	6.74076083709996	6.27143819170478	5.44202109123349	4.97468594126642	7	6.65405756350939	2.43610033142216	6.30063751538512	3.86511857444138	7	4.97902270543625	7	7	1	7	7	7	7	7	2	7	7	4	2	7	7	7	1	7	7	7	7	7	7	74.5	0	3
72	6.57962878672285	2.9298448877827	6.77640315376756	7	1	3.16683566483226	6.77351386607662	5.08779789352344	6.43141642398149	6.13799298436049	6.61525786206461	6.51690142583729	5.70695990870666	5.16547161912106	4.86810735924611	6.39728278999691	6.42386904250849	4.9324586031454	7	5.5777434097645	3.59283492000723	6.22928060678445	6.04841606866361	7	7	7	1	7	7	7	7	1	7	7	4	7	7	7	7	1	7	7	7	7	7	7	82.25	0	3
73	7	5.6117055302845	6.98651495359946	6.65701060201334	1	3.37218406787202	6.45508659941975	6.57017902023843	6.60402540240937	7	6.50937849763371	3.98878722267405	5.60576202154823	6.67438947266941	2.77584090444878	6.08439198187367	5.85525199853191	2.2572336383125	7	4.34040478016402	6.56501408028768	3.91654216602451	5.77966309172442	2	7	7	7	7	7	7	7	2	7	7	7	1	7	7	7	7	7	7	7	7	7	7	79	0	3
74	3.77463575459747	6.41876552153797	6.379881467848	6.14481122987477	1.03785566227067	6.3646416608682	5.89691304520845	4.27421467085402	6.4092234587082	5.93825338446948	4.67936852331216	3.99228540346456	6.51071536123195	5.51432426334522	5.07018350062033	6.56881985438981	4.40004169214815	6.99151118673987	5.66118876411076	6.96105217491837	6.88246795915992	7	6.78667357752739	7	7	7	1	7	5	7	7	1	1	7	7	2	7	7	7	4	7	7	7	7	7	7	95.75	0	3
75	4.76609431608417	1.84778649188776	5.84404451762012	4.6258713410604	3.43297353076504	6.81543252151829	4.22050816980115	7	1.98562983248789	4.81992154926005	6.97706558185902	6.64595954552871	6.14591874116612	3.41829852256559	5.67935367823644	6.00546023493876	1.31501878436389	7	5.95518332111767	4.68780743515586	6.33232231353427	6.31804466926707	6.03486155679851	7	7	7	2	7	7	7	5	3	4	7	7	1	7	7	7	2	7	3	7	7	3	7	77.5	0	3
76	6.56227374765854	3.17315516096646	7	6.87255581984466	2.6979195961807	5.61600792142002	4.53440461575292	5.62504089270653	7	3.63784752500481	6.15045858620097	3.42408832305092	7	4.63801759737986	6.29517723841769	5.51174207855783	6.01230168406422	5.26823910303445	6.34643733900327	2.30947427205608	3.78021679648551	6.4600853282384	7	6	7	7	6	7	7	7	7	2	7	7	7	3	7	7	7	3	7	7	7	7	7	7	82.25	0	3
77	5.27205454914135	1.24901918952845	4.85132004560149	5.38580021401114	5.47873175460552	5.02676804298851	4.63118148748463	5.3099213489476	6.9018552272085	5.88327619523543	6.0437603274348	6.83971921126231	7	7	2.80663974697942	5.58940022895666	5.85127125513321	6.76988409978628	5.06893587109086	6.19347940994459	6.13911616160655	4.73158326575352	4.96647540857777	7	7	7	7	7	7	4	7	2	7	7	7	3	7	7	7	1	7	2	7	7	7	7	75	0	3
78	6.24527983070932	5.46560748484252	6.78708340915084	5.8123752542968	1	7	5.69514908683093	6.3069503496195	6.18620022579154	3.96169963756402	5.87357702008561	4.69658468832865	5.49853553479742	5.88427018090964	6.7445845323482	1.77812446764917	3.14113226114158	4.70938914886889	6.03417761350957	4.58948811007777	7	7	4.7082736570545	2	7	7	7	7	7	7	5	2	5	7	7	3	7	7	7	1	6	7	7	7	2	7	74.75	0	3
79	7	5.17027381104783	4.47253998207005	6.16398307534423	3.95187531203063	6.43962631404824	4.93298798693809	6.25978512002669	3.00641138173567	6.08156201789432	5.64346240263154	6.10439017755124	4.70913500027712	6.31343011224743	4.68139009143135	5.35667438953537	6.82526004770113	2.15031551555993	5.95973933427665	6.61531540351474	7	2.01067502219319	5.13973889937719	6	7	7	7	7	7	7	7	1	7	7	7	2	7	7	1	1	7	7	7	7	7	1	80.5	0	3
80	7	5.84770536340359	5.10299778022232	6.16780415892589	3.529050184035	6.90743813531064	4.43097553611413	6.25891943180041	3.94105405799606	5.23778704855269	4.88971903570127	6.01928136409987	5.88658208644844	5.12730984057382	5.32008797832491	6.31719174149283	2.94248188353906	3.6425520642544	5.96097526566856	7	4.82631402361392	5.4966791826711	5.84487037793785	7	7	7	7	7	7	7	7	1	5	7	7	4	7	7	1	1	7	7	7	7	7	1	75.25	0	3
81	7	6.59502396712117	4.54696074878942	4.50556186332142	1.88240076676279	4.96623432733955	5.16887356415455	6.8578406707202	4.64705437001366	6.6327080255039	6.7854606054875	7	4.12370920898092	6.29309066994553	5.01699455396138	6.72010683721145	6.3199898071108	6.28934410576991	2.15128985468086	3.11471569500556	6.37104948022022	4.54455853614383	6.01008830653063	7	7	7	7	7	7	7	7	2	7	7	7	4	7	7	7	2	4	7	7	7	6	1	71	0	3
82	5.81321334734346	1.8660536510485	5.4354675687248	5.43316447866493	5.21736678667693	5.76190221190284	6.57084171639718	7	4.83600441636179	6.02515185291314	7	6.72254757954208	3.68166825042479	6.87223049431124	5.53603429083677	4.78396201767864	1.91115832540681	4.6131958295066	6.45685483344932	5.02895492664619	5.61965580761211	5.73969373997216	3.80804080108782	7	7	7	7	7	7	4	7	7	7	7	7	5	7	7	7	2	7	5	7	7	5	7	80.75	0	3
83	3.56397853724089	5.44943343601965	5.98358036645017	4.77940515581853	1.97116399145413	4.95895048976741	7	5.26473321556595	5.36534260389973	6.99490046799726	6.24882774698073	7	4.08186190401334	4.90280478053231	4.54327986412804	6.11748375283974	6.03739257012774	6.85521754139751	5.93685875914761	5.81585879142493	6.37710717034179	5.30192048581151	4.38935071835313	7	7	7	7	7	7	7	6	3	5	7	7	3	7	7	5	1	7	7	7	7	7	7	72.5	0	3
84	5.85445754452012	5.49185393125727	6.0349094250224	5.6153702529466	1.25637601435306	6.04629873903934	6.58736574623185	6.86510489791808	6.29147090612152	5.63227510556437	6.04101019037079	6.65246129358619	2.21756283532397	6.56893615663284	1.83692083473086	6.51419379577068	3.66644759424895	5.45409632664966	4.82390470169872	6.14779444423339	5.52891205551969	4.86049638284427	6.62146380752045	4	7	7	1	7	7	3	7	1	7	7	7	5	7	7	5	1	7	7	7	7	7	7	79.25	0	3
85	6.50043379256024	1	2.9047954689325	6.56337345857854	2.65137624572481	7	6.21495244194914	7	5.8758105975077	1.53023645517855	6.61068191572682	4.23530363223974	5.36667131329109	5.76200826126194	4.2475761865088	2.99802857613981	5.36039290766581	6.9547846612629	7	6.38152501431194	4.89800122223322	6.82041598073691	4.87634268886081	2	7	7	7	7	3	6	3	1	7	7	3	5	7	7	7	7	7	7	7	7	7	7	58	0	3
86	5.75940190017156	1	5.71310678377079	4.94095952326561	5.67414463641276	3.14268209169078	4.01452261331192	6.5165547135721	4.48558022936927	6.16070353140001	6.06253404895481	5.09048015047658	6.95265221604906	7	4.59611465597582	6.18287792903507	6.211229442153	7	5.83571467817395	3.1643391389113	7	4.80224761451747	5.29748335433973	7	7	7	7	7	6	4	7	7	2	7	7	3	7	7	7	1	7	7	7	7	7	7	79.75	0	3
87	5.36647299705575	1	2.09085012135061	6.12047212498749	1.31687879569479	3.92985680723051	7	7	6.14341586959471	6.59581842286571	6.79424208312002	4.25409381986419	5.57552974283776	6.9718139901893	2.2613983913941	3.10629195434979	5.75508267080829	2.14529755489011	5.39403309590349	6.94221193707133	4.93670917577079	3.13989151103703	5.58992819115729	2	7	7	7	7	7	4	7	2	7	7	7	2	7	7	7	2	7	7	7	7	7	7	70.5	0	3
88	5.83836417019952	6.62341036655093	4.00342870159989	5.92562126371345	2.36385386712812	4.96072339793381	5.19158207143441	3.69059659035061	5.88527697382067	7	5.17836310496899	6.72979154147677	7	5.99969935030908	6.51881928884671	7	5.65183093830899	4.48552121132778	4.90123750046454	1.73557061157522	1.83041333199343	5.31466159611425	5.41240801252516	4	7	7	7	7	7	7	7	2	7	7	7	2	7	7	7	1	4	7	7	7	7	7	71.25	0	3
89	6.90629324655075	5.07902810305078	6.51293683019597	6.35170137020569	1	3.98477607053209	5.16153333389525	7	5.94283639719555	6.90072231497624	5.61082349578271	5.08286096598475	6.04389856323069	6.23841281740459	5.21507874293469	6.13191943339366	6.13912278632512	2.20208085491953	7	4.1340213598176	5.21308697693456	6.16324115534219	4.8102144463425	2	7	7	7	7	7	7	5	1	7	7	7	1	7	7	7	1	7	5	7	7	7	7	79	0	3
90	6.20644829470009	7	3.54312617681764	5.21460938512943	3.19612278395463	5.45580537948017	5.17710386608525	5.53091909816122	5.60037079965512	5.12287178165807	6.74535317452745	5.61211806870018	5.6122312946867	4.07245228426056	5.66176586754454	5.928737560231	3.86130807363106	6.12997811202946	6.60492855215201	7	2.51784139076064	6.64926265903167	6.41316819677371	7	7	7	7	5	7	7	7	2	7	7	7	7	7	7	7	1	6	7	7	7	7	2	53.75	0	3
91	3.22418373314157	6.41123571828841	7	5.84744186200574	1.52605192766871	6.8556587793266	5.53516159343327	4.96873496775403	4.082090005598	6.39528216534622	6.07716010627525	5.92527343288874	6.05373524568849	6.5984875476175	1.89979150408861	4.7014553638908	6.42734460929694	4.88881165934363	6.01611594843217	4.18851749234161	6.91977904402926	6.38859244122263	5.34981262835197	4	7	7	1	7	2	7	7	2	7	7	7	4	7	7	3	1	7	5	7	7	7	7	79.5	0	3
92	7	7	3.82188327390475	5.74161786228639	3.29070311382618	6.54813511043904	4.49286131383841	3.98511927348044	4.78536977290988	5.67133864771271	5.60751429191083	6.14629803431052	5.58524376316071	5.34268123003683	6.94659432460279	5.54020245814311	5.21691564574873	6.4506410608636	6.2427193390709	3.80370435198588	3.26219475722011	7	6.28558006794419	7	7	7	7	7	7	7	7	2	7	7	7	7	7	7	7	1	7	7	7	7	7	7	69.25	0	3
93	5.3471132787915	3.00624638721798	7	6.50121768908928	1	6.23203540315081	6.09356175370056	6.07667229686266	5.637065708846	4.36554151487636	6.37540486934177	5.62749414040785	5.0294647136225	6.55801835526972	5.7059391158196	4.44010385454976	5.06369270845634	4.37097622496093	5.2327002208019	6.0973591519496	5.49842690312491	6.34282152455174	4.72234068640722	7	7	7	7	7	7	4	7	4	7	7	7	4	7	7	7	1	7	7	7	7	7	7	81	0	3
94	5.99426908557156	6.09112338194666	4.76006395541419	6.2200026876552	1	4.62214930286154	5.8242753551196	4.97424607515664	7	6.07842599405645	4.99608310231252	6.23524205403682	6.93703455389954	5.54625087139309	4.48415000143219	6.18161249501927	6.01258168454525	5.32683421819562	6.36123760311101	3.81790641479627	5.96693789901959	5.43106555445998	7	7	7	7	7	7	3	7	7	5	7	7	7	2	7	7	7	1	7	7	7	7	7	7	80.75	0	3
95	6.68089370150366	3.83897038933055	7	6.25401574296229	1.00402334751862	6.04086541752689	6.49723781759515	6.25910021598013	6.99904214106127	3.95813745428452	6.38136994934479	6.05955370876866	1.800879334331	5.0206760313685	4.83086155193177	3.65747315983786	5.08723382124473	5.82627451380974	5.9404847942463	5.9380687571885	4.34592927152259	7	5.86669772212124	7	7	7	1	7	7	7	7	7	7	7	3	7	7	7	7	1	7	7	7	7	7	7	68.5	0	3
96	5.69252121330057	3.89116056029338	1.44390816323899	6.02097305013017	2.13443116454374	6.47157903883424	6.97587245084817	6.51299168372388	6.7243121775985	6.80487704025864	7	5.86866401667948	5.15948025430386	5.59569212073984	7	6.64407947580932	7	6.83194042070749	7	6.35364504305374	5.57335223736287	5.87343801846112	6.70772457600861	7	1	7	1	7	7	3	7	1	3	7	7	4	7	7	7	2	7	7	7	7	7	7	104	1	3
97	5.77280618914467	6.98577447809724	6.67906962166107	3.33700332716963	1.70428013374485	7	6.33615211296806	7	6.56838512230825	6.73473431566599	5.80269615073563	5.66205209185868	6.23360753727689	6.41089266842707	5.5082631242292	7	5.37340878780721	6.93720550586627	7	5.50981680227436	5.79380397009038	6.67779057891349	5.65074250848223	7	1	7	1	7	7	7	7	4	7	7	5	3	7	7	7	2	5	7	7	7	7	7	83.75	1	3
98	6.36796522468925	5.87016971418604	6.0803149386385	5.20107531659698	1.70312525793683	6.41370933623619	5.9084094921927	5.91700011713875	6.27893017383554	6.36298276738774	6.72589831289088	6.28777449530793	7	6.43178018992306	4.91092182302709	6.99410381538498	4.25116653624426	4.95459163692791	3.90098826283333	6.17808065411703	7	6.69088187269322	6.4651315668095	7	1	7	1	7	7	7	7	3	7	7	7	1	7	7	7	3	7	1	7	7	7	7	108.5	1	3
99	5.29332716979637	6.39290213076353	6.56099672649425	7	3.2978870677974	7	6.3519357270266	4.84199363090394	6.51928164694553	7	5.32842176973277	6.62870730005566	7	6.49727943297317	5.42943399810508	7	4.62354439580875	4.30827928651091	2.62187334516899	6.93375043666993	6.5248015960443	7	6.54770065747923	7	1	7	1	7	7	5	7	2	7	7	7	2	7	7	7	1	7	7	7	7	7	7	95.25	1	3
100	6.7868038105789	5.00482396294725	4.51549625771926	3.53743341096223	5.41644238246986	6.93745727164055	5.5114625729197	5.41546101815049	5.11171709377476	6.31628977956107	7	7	6.96693393009985	6.89486306163987	6.36956108024106	6.43224728372713	2.47096541203874	5.9102923954161	4.3613157105487	6.19089509705431	7	6.80891060362256	4.87650712678523	7	1	7	1	7	7	6	7	3	4	7	6	2	7	7	7	1	7	7	7	7	7	2	98	1	3
101	6.35598505052384	6.73862969920153	5.06667733600036	3.1720548636642	5.61181172787168	6.93152273801588	5.67967306645958	5.19871533396712	5.79684333332171	6.8393969704263	6.87237302348515	6.4967280311741	7	6.82938024219045	7	7	6.1368379824287	6.27841195948428	6.5249836512679	4.33273042397774	6.35774565687267	6.26430906376844	5.65269266047335	7	1	7	2	7	7	7	7	1	7	7	7	1	7	7	2	1	7	3	7	7	7	7	99.75	1	3
102	6.06084614615331	6.74372211646521	4.4928186786838	2.81034883113227	4.96173433344463	5.29771647866724	6.38008423746527	5.5052943910892	5.76683765714046	7	6.8546534003723	5.49872857235964	7	6.40233744728545	5.93049340781494	6.66489968202794	5.19621805663398	7	7	4.14303028137447	6.40687032120435	5.80216572233913	6.94771443659493	7	1	7	1	7	7	7	7	1	7	7	7	2	7	7	7	1	7	7	7	7	6	7	99.5	1	3
103	6.77866181556332	6.51542443501223	5.35725622180452	6.58964396126814	1.41125793245276	5.21549917366147	4.83971142333412	6.18613552662527	6.76877498052578	6.63480502960955	7	6.17970954502193	5.92396207195042	7	2.80527651708596	7	5.55798019809919	6.64028280974452	5.70815720663621	7	7	6.34879496600205	5.37036450585376	7	1	7	1	7	7	6	7	7	7	7	7	2	7	7	2	7	7	7	7	7	7	7	90.25	1	3
104	4.97872490346131	6.79041010754885	6.83064953785453	3.06773609518271	2.15169458733133	6.49283062477259	7	6.76342344345119	6.11275539426115	6.74961905760016	5.98132049461865	6.45947853780535	6.36521968474113	6.49200776907338	5.76690754830335	6.48472352447853	5.31095636963653	6.47941293755767	7	3.25645001404769	6.40075395947457	6.65658177537494	6.27918083913421	7	1	7	1	7	7	7	7	2	7	7	6	2	7	7	7	3	7	7	7	7	7	7	86	1	3
105	5.90279278157163	5.73486519709272	3.1031919550779	1.09252251030933	4.02250738561068	6.71204864242101	6.03456771054999	5.54999200222852	7	5.48275055982471	6.03096330267653	6.64688764159956	6.43355066602734	6.70753532563547	6.95453230810382	4.99511627382178	1	7	6.75592949113748	6.18922616713391	7	6.50894830985301	6.52449756841498	7	1	7	1	7	7	7	7	1	7	7	7	2	7	7	7	2	7	7	7	7	3	7	92.75	1	3
106	5.55889989077887	6.77986020006732	6.59618083120785	1	3.95893341752826	5.09517046006782	5.07599122538779	5.6264889105257	6.5383320500911	7	7	6.76948552878452	6.05892316907036	7	7	7	7	7	5.17620523113942	6.76662968163986	4.54765784384769	6.72832246761237	4.94766887237347	7	1	7	1	7	7	7	5	7	7	7	7	4	7	7	7	1	7	7	7	7	5	7	80.5	1	3
107	6.59937445793501	4.31175397327223	6.08865949721507	6.94598916924555	4.98639448713127	6.65550558264251	4.16154914527609	6.01718833518018	6.48310812385788	6.83793097152566	7	6.04603216778929	7	4.18212504135436	5.95950045107419	6.07768964491359	4.62094328305975	7	5.91944545837225	6.48024856303845	6.20337892139135	6.86886641123913	5.8641601291831	7	1	7	2	7	7	7	7	4	7	7	7	2	7	7	7	1	7	7	7	7	7	7	73.25	1	3
108	7	6.96840146325818	6.27460012683816	4.55605012460329	2.24747919856719	3.33412279098577	5.32547000217531	6.35068886865017	5.70638715570397	7	6.11751545855205	6.28273707678646	7	5.96486211529153	7	6.64743395041085	6.39996023954476	7	5.9665726782869	7	5.6021446947111	7	6.03306618667581	7	1	7	1	7	3	3	7	1	3	7	7	4	7	7	1	1	7	4	7	7	4	7	89	1	3
109	6.743316416391	4.70222121110384	3.97778872382148	2.80872408332434	5.39179281195878	6.82291641450739	6.28700172562169	4.26274985571348	2.79051323713316	6.42411078743513	7	7	6.61814327522752	6.93880999505626	6.64811215371114	7	3.03858559737129	3.96402049408789	2.87840613554688	7	7	6.28240100209815	6.6533071771379	7	1	7	1	7	7	5	7	4	4	7	7	3	7	7	7	1	7	2	7	7	7	7	99.75	1	3
110	6.63295708682123	5.5784224585423	6.32470326941657	7	5.63805586936987	5.53403106334643	6.94270611628122	7	5.78618221135024	6.80712805592432	6.39669183711965	4.42447212753768	6.32699501902514	7	6.4146991573557	6.5988329558596	4.83539931822236	4.14376721317043	4.26988066923181	7	6.97086027408874	5.49523036696151	6.05934875263804	7	1	7	2	7	7	4	7	2	3	7	7	1	7	7	2	1	7	7	7	7	7	7	92.5	1	3
111	7	3.68807824060282	3.8425118237581	4.45671142441619	1.14207002306624	5.1154951137224	7	7	5.79759967211251	6.68006733015457	6.46966991747306	5.00681959317573	6.13447383295076	6.78533715529751	6.77446187713389	6.71553700870181	7	3.1336819948624	6.14654249801892	6.47317367066501	6.89347061842052	7	5.42737582990392	7	1	7	2	7	7	5	7	2	7	7	7	1	7	7	7	1	7	7	7	7	7	7	91.25	1	3
112	6.33999658526302	4.32465257458843	4.81765259443919	7	1.53120713162544	6.68152419197549	6.03942662218244	5.89479476702435	5.97686666916147	7	7	4.25732058941415	7	6.26788781127831	1.76926339857095	6.81633848017281	4.41720172630663	7	7	5.69542800322359	6.15207450568132	6.32184925107316	4.90379704722088	7	1	7	2	7	3	7	7	3	7	7	7	1	7	7	7	1	7	7	7	7	7	7	88	1	3
113	6.03079545375608	4.06472037478545	6.69461394749864	7	4.94998917125678	7	5.83329958131834	7	6.2448165060443	7	6.38742429839405	5.70914849891074	7	6.33144636500185	7	6.52725074505547	2.68688720054863	5.83754868482527	3.49629970182423	6.69836459098802	4.91927938866972	7	5.06216906120148	7	1	7	2	7	7	7	7	7	7	7	7	4	7	7	7	1	7	7	7	7	7	1	86.75	1	3
114	5.63293469933008	5.51940427273141	4.84913450255938	7	3.4347195342568	5.11995215713561	6.98642411588529	6.15659299403696	6.49547261721967	6.85861911571412	5.23922013135637	6.58304224339685	5.51457425533378	5.86186998484067	5.99117020399662	6.99455609991821	4.13927813425093	4.57742491312636	2.09014063797644	6.95255026132385	7	7	6.73874239224545	7	1	7	1	7	7	5	7	7	7	7	7	5	7	7	7	1	7	7	7	7	7	7	97.5	1	3
115	5.10561231169861	6.10234390342395	5.08776346796314	3.58533375794276	4.13588228098514	6.51549937199685	6.05042815618002	7	2.95016152493696	4.67201127621273	6.73866446285772	7	7	6.44667545693947	5.83216601095052	6.44943914279475	6.01377451410728	4.20626369872292	6.60065623844958	6.80597685875606	6.29140246043929	6.19977664603529	6.42460641140251	7	1	7	1	7	7	5	7	2	7	7	7	4	7	7	7	1	7	7	7	7	7	7	86.25	1	3
116	3.31319228659856	4.39222758471577	4.3752889994641	6.65182393841364	1.69510932472066	6.94911132530806	5.88953220178148	5.63719520390915	4.56308710626678	6.62471641418109	6.86448635577185	4.8404189748027	7	5.89473066745938	6.72948792178734	6.7036488744092	5.53101389041608	7	5.97379911588813	7	5.38719062563521	6.85661564029859	4.61846317675935	7	1	7	2	7	7	7	7	3	1	7	7	1	7	7	7	1	7	7	7	7	7	7	88	1	3
117	6.42407914086623	6.25920246057015	4.75844277288637	3.27184109446327	4.95640469763923	4.27533112840546	5.53368042209366	4.71628354943759	6.51025825476886	5.69332317082382	7	5.22300271898154	7	6.96950390004993	6.24745451465596	7	4.87513093485688	6.01145983818257	7	4.23797045939409	7	5.53347553286172	7	7	1	7	2	7	7	7	7	1	7	7	7	2	7	7	2	1	7	4	7	7	7	7	100.75	1	3
118	5.95327912400604	4.36864029512557	3.74165247877773	4.73674571940713	1.46600433290356	7	6.42975070103223	6.4486737848531	3.49296586423444	7	5.19763684231246	6.03911264762815	6.28308314666794	6.70647428984085	1.14205555145313	6.96197481070392	4.41929895222078	5.74855500448201	5.84926438629951	5.7138861511497	6.51256274557226	6.03231723500702	6.80200435442546	7	1	7	2	7	7	7	7	1	2	7	7	3	7	7	1	3	7	7	7	7	7	7	93.5	1	3
119	6.09908090842274	6.84970040153757	4.93092824092789	6.26710311284753	1.8892314584633	4.63639637975361	5.37248486738829	6.25034439618085	5.45321881719984	7	4.62437635657369	6.92023509211707	6.43996989265688	7	6.14568804882103	5.23995057393139	7	6.37378918246949	6.18870004573341	6.84241768303823	6.19308389764646	6.09883995650703	4.4865014442022	7	1	7	1	7	7	7	7	3	7	7	7	3	7	7	7	1	7	7	7	7	7	7	85.25	1	3
120	6.35213360628254	6.73684754645193	6.6917649242073	3.79510383114079	3.77709839997249	5.77814514223839	5.7877434466097	6.14512157706281	5.65311104197727	5.86014103190006	6.61964244963702	5.036719798423	6.52927298763108	7	6.5275804269232	7	6.08520769312638	7	2.90323071956557	1.58935138308786	6.81439018453266	5.27040461910695	6.39916324306902	7	1	7	2	7	7	4	7	2	7	7	7	2	7	7	7	2	7	7	7	7	7	7	106	1	3
121	5.61416516686254	6.75429602930993	4.97433344421936	6.11373036282178	1	4.95320399601219	6.30925347793373	5.88627503585898	3.21489759969019	5.87101339931342	3.9800519146401	6.48484880928337	7	6.16936087884924	6.79432275279432	6.40659956907929	3.94012038907336	4.79554887710452	6.50533940011885	5.66528312451845	6.32748210314858	7	6.61806942990049	7	1	7	1	7	7	7	2	2	4	7	7	1	7	7	7	2	7	7	7	7	7	7	91.75	1	3
122	6.06384449625419	3.28511160939301	5.42812430693724	4.10629499791508	2.26373814833268	5.05373462775083	6.24391065209099	5.72247315083714	6.81028602488971	6.66715161180083	6.23760318745262	4.93395184756897	7	5.91974675902668	5.00069414926126	5.18313408656467	7	6.53332576548168	6.49038894509206	1.37792145123184	6.90090752654687	7	7	7	1	7	3	7	7	3	7	6	7	7	7	3	7	7	7	1	7	3	7	7	7	7	98.5	1	3
123	4.45851333063546	4.00627952831711	5.0397355148703	4.9527771099043	3.17499099859126	5.63987972790349	6.40167671364266	7	4.55258989424896	6.88375314137942	5.96666299711811	5.81534389604564	6.04747954927192	5.259999668312	3.589170150165	6.17129204840439	6.40855332697937	6.78689820366867	7	5.56209970814102	6.71807841665346	6.93138983677231	5.17954625953862	7	1	7	2	7	7	3	7	1	7	7	7	3	7	7	4	4	7	4	7	7	7	7	83.25	1	3
124	5.41330705317749	5.30926944186973	4.3651570115913	1.70024119275319	3.15835264156715	5.64788186628477	6.17273581352699	5.37130434823857	7	5.79445253871594	5.52650524616739	5.4948228255109	5.92801764877393	6.53544393973856	6.25120981658081	7	6.98145222424691	1.736940968045	6.84048779548523	6.0740545261615	6.09597120834661	6.46677163751592	6.88745595064442	7	1	7	1	7	7	7	7	1	7	7	7	5	7	7	7	2	7	7	7	7	4	7	94	1	3
125	4.52420191357881	7	5.12328254595612	5.52921242726094	4.69303431778267	3.93405203352219	7	6.72788729972514	6.66429642203658	6.69706523800322	6.69587134950998	4.68478449685812	5.36246258819261	6.26491391864439	7	6.8119555454649	4.02760066583113	6.53148618827942	6.05630413141299	4.41669956322969	5.37441637469234	5.02281877716264	6.88370240610286	7	1	7	1	7	7	7	7	7	7	7	7	2	7	7	7	3	7	7	7	7	7	7	93.75	1	3
126	5.9642279784627	3.23268798417061	4.09129515424979	5.55770706975978	3.73269290821637	4.53279621251206	6.07895710818488	6.65001680584277	7	6.75737448424611	6.80103593279557	4.18558735956822	3.29399184069638	7	2.09340472036215	7	6.07916802738127	7	7	7	6.98890892490775	6.88583835563573	5.8535127645435	7	1	7	2	7	7	3	7	7	3	7	7	2	7	7	2	3	7	7	7	7	7	7	78.5	1	3
127	6.67744497452511	6.14068394388253	4.59576580490107	6.21471832371097	2.46288328960547	6.22792969322768	6.03162134323484	6.32344839716164	4.94646576947155	4.4931894413853	3.79629168035472	6.60111586018406	6.21743631772152	7	4.19857593961539	7	3.98825105335317	6.10330089241058	6.20408992769906	4.26256270230255	5.75287382516294	6.64398103396774	5.95950385692544	7	1	7	1	7	7	4	7	1	7	7	7	1	7	7	2	3	7	5	7	7	7	7	83.25	1	3
128	4.55854207437415	6.17581365516525	3.46801579473006	6.49353213199883	3.78129933211156	6.17606980744824	6.53296889080258	5.93896953864355	4.89630611870449	5.98717215280119	5.70660597756533	3.62410480268056	7	6.19390732290999	6.71430353527648	5.64417214900462	5.2336518259873	3.35217128913248	5.76265998372985	5.5633136255766	6.41759421961267	5.92756476302187	7	7	1	7	1	7	7	4	7	2	3	7	7	5	7	7	2	2	7	7	7	7	7	7	99	1	3
129	6.37716943965355	5.08018928105496	5.8360118809689	6.69596450629897	4.2155519453428	6.79017910695561	7	6.77026565678638	6.68911200720389	6.57595468296126	6.02076750153164	4.11966200294639	6.4034211761916	7	5.90770307437667	6.24912752216453	1.47145764973804	6.38065902587643	4.81011679172247	7	4.90328363798751	3.62262020513021	5.92921589855729	7	1	7	2	7	7	7	7	6	7	7	7	4	7	7	7	1	7	7	7	7	4	7	74.75	1	3
130	6.23314936071788	3.4879780761579	4.63929716282156	1.91074441403012	6.05806714366431	3.33597332018107	6.7903370308252	7	4.73906566936273	6.09150692354948	4.0264223966376	6.03864103832263	7	6.20713468612973	5.13790474860568	5.3715518009511	7	7	6.50788515805883	4.68727205110409	5.72196000825245	6.18948036747635	7	7	1	7	1	7	7	7	7	7	7	7	7	3	7	7	7	1	7	6	7	7	7	7	100.5	1	3
131	4.79774550115991	3.90588223880953	6.478561726627	5.05403785756289	3.79870098316813	7	6.9296081892461	6.37959784589156	5.3074044006658	4.55928057564709	5.95366670813823	7	6.87798665418801	5.67852098144286	5.09969570439186	4.85294838740136	1.02492888942273	6.93116423796805	6.65302271060407	5.06705857555141	6.35114309723449	5.93077036651533	5.4495669184257	7	1	7	2	7	2	5	7	2	7	7	7	6	7	7	2	1	7	7	7	7	7	2	88.25	1	3
132	6.33949033157549	6.44503946425299	6.44343545168307	4.55175340423448	1.184379140949	5.83897057597505	6.30775221013071	5.36581787927016	7	6.64843895250115	3.66674508195119	6.35850717989316	6.40853910238345	5.90284251158465	5.76372462784479	6.37431131777406	6.95559511751623	4.42016530669418	5.38999607727654	4.47762434299479	6.21562826724647	5.97601448207358	6.03795152013314	7	1	7	1	7	7	7	4	2	7	7	7	1	7	7	2	2	7	7	7	7	4	7	74	1	3
133	6.04147356265063	4.14550363549477	5.92080750141725	6.17337632205692	5.02282250397649	5.62470830664962	6.50749199323645	6.50944386846384	7	6.30105554011746	6.3318327438591	6.79482967972117	4.88794798004113	6.60102024876411	1.98911313540861	7	6.49861937028728	5.9854566492746	6.71713029656841	4.56722888485172	6.16174862741446	5.17387813405703	6.3126070895437	7	1	7	2	7	7	4	7	1	2	7	7	3	7	7	1	3	7	7	7	7	7	5	93.75	1	3
134	6.17996690269433	5.80721218285915	3.72463949345116	5.55045382388119	1.14771554890218	6.62929434822137	6.02276752468283	5.41602480965372	4.8723398504167	4.99637572532058	6.22173926806484	6.47861380600876	6.88197596960167	7	6.20901512869334	5.81703373356144	4.26501659276006	7	6.67708892666041	6.24139648843523	5.43341596656881	3.0823322972251	5.8629779114914	7	1	7	1	7	2	7	7	5	7	7	2	2	7	7	7	7	7	7	7	7	7	7	81.5	1	3
135	6.66250807972135	4.6382325905421	3.72869570871389	4.54576277493438	1.05410420676449	4.46339680021118	5.70558569012479	6.34048469395412	5.04171812523757	3.44334608399895	7	7	6.19330477990387	6.93007981021535	6.24098824896884	6.12902937743228	5.9186580314351	6.97551042239168	5.74600911516574	6.01294912423994	6.75037376443164	6.69610139047382	5.94031197186346	7	1	7	2	7	7	3	7	4	2	7	7	1	7	7	7	1	7	7	7	7	7	7	73.25	1	3
136	7	7	6.07125952686944	5.70916066447794	1	4.03320850963512	5.00503370349194	6.53015747081872	5.95604332979411	5.33242023785814	4.04038026216981	3.88231198538713	7	5.18269383540301	6.25558448022847	6.43561264415931	3.34482181511727	5.52809512138477	7	5.68958637552708	6.43623571561834	5.64319323294326	7	7	1	7	1	7	7	7	2	2	4	7	7	1	7	7	7	2	7	7	7	7	7	7	74	1	3
137	7	6.41897410429288	4.97544284862687	4.52257786250306	1.77551068504322	6.12529566946963	7	6.48226678553747	3.41087573279254	6.53791169917784	5.32589284551986	4.71259779232408	6.6301550264994	7	6.17490336483828	4.57501661591937	3.90696335274208	6.67876890025105	5.25709482908505	6.17429083937409	6.38458215858549	6.72538860161443	4.81508908310058	7	1	7	1	7	7	7	4	1	7	7	7	4	7	7	7	1	6	7	7	7	7	7	81.75	1	3
138	4.5675349451778	7	2.87192055545889	6.69730352935249	4.70819780375127	5.0542196550706	6.53413706295279	4.95612257214561	6.08508395064058	5.85623977408031	7	4.64232432990179	4.94413667917355	6.62239919126861	4.84008589042452	7	6.74992930715061	4.45570470430735	6.77522491312124	3.56205753878219	6.84335025223769	5.55140593105111	7	7	1	7	1	7	7	4	7	3	6	7	7	4	7	7	3	2	7	3	7	7	7	7	97.5	1	3
139	4.88142437552099	4.61225833619276	5.44761162255671	4.30172128766185	1.95382948244522	6.8238608101837	6.61233169870563	7	6.44000222514946	6.60615174293089	6.66983454294793	4.94711520406514	6.4689171881536	6.28044432828414	4.15804952747577	6.88502295082534	6.12228387159283	6.3893854192996	7	3.6589435242629	5.13479712502073	3.48373649054398	5.7604465177568	7	1	7	1	7	7	7	3	2	5	7	7	2	7	7	7	7	7	7	7	7	7	7	82.25	1	3
140	5.83366990200196	6.11712909823918	4.2603946240263	2.54444900851998	3.68563872109979	7	6.32216962618269	6.15134081327594	3.80412541491581	6.3715081428771	7	4.64934101930583	5.81796499829736	5.14284597284889	6.10323105709394	6.71793911075148	4.7591835156866	6.20581993895016	6.40124822220914	5.12439056934284	4.38200521563408	6.11198620276238	6.74473799965449	7	1	7	1	7	7	3	7	1	2	7	7	3	7	7	7	2	7	7	7	7	7	7	89	1	3
141	7	4.77035172607309	4.1173573345089	3.32698206542048	3.36770542456208	3.83596417723409	4.32386140941305	6.39876971711845	7	6.58692722987342	6.98340373396621	6.6301197950559	6.60061254509065	6.68011106445141	4.88387436805779	7	2.95041912393186	5.46495565186326	4.30809086175944	4.00471107699134	6.39508319665719	4.31072912546393	7	7	1	7	1	7	5	6	7	1	7	7	7	3	7	7	7	2	7	7	7	7	7	7	86.75	1	3
142	4.1568756505477	6.51722609377566	6.63933053555047	5.8696690117904	1	5.16408495737654	6.00993793582329	4.89805174761218	4.39618149105463	6.93159332644525	4.48617544873073	7	6.19492980053209	7	3.42162896369572	6.9626045691048	4.94234435917095	6.28554297568537	4.84663967599312	6.35160008708338	6.77144487462985	5.80875843057045	5.47760047753912	7	1	7	1	7	3	7	7	5	3	7	7	1	7	7	7	2	7	7	7	7	7	7	78.5	1	3
143	7	5.52847547557741	3.92388591352431	4.06061122776367	3.84037791427832	4.26877010148126	5.46185148087768	6.17848469659119	6.14146294345864	7	6.69124766080793	6.46134107612372	7	7	5.4037843104426	6.10671940235225	4.08575515476743	4.50143130312998	4.82071750066478	5.76806494684114	3.98773699523056	4.53227169347111	6.99690863451449	7	1	7	1	7	6	4	7	1	7	7	7	7	7	7	7	1	7	6	7	7	7	7	86.25	1	3
144	4.57087190960502	7	6.07622523292972	5.79492326208145	1.76587310593954	6.03015489634077	6.6019875090799	6.29363132379962	5.98462495129128	4.91476756515229	6.31140424232677	7	5.93423383987503	5.42976425217409	3.38432740322611	6.64601572903987	7	6.9642364451833	3.48264551916118	5.80300596130505	5.37601505941556	5.93454264043432	4.50353162116338	7	1	7	1	7	7	3	7	2	7	7	7	2	7	7	7	1	7	2	7	7	7	7	94	1	3
145	5.88393288219101	6.15767575767061	4.82202095439046	6.51282066194423	1	4.86735798386325	7	7	4.85857090275906	6.81714196221838	5.42038085916817	3.95459438112891	5.75630769369612	6.71456539253179	5.67047799846561	5.94335865594519	6.82345342642397	6.04910569830602	6.23680233984311	5.93696407732826	6.89112843722919	6.87890724724972	4.68420082665029	7	1	7	1	7	4	7	5	3	2	7	7	1	7	7	7	1	7	3	7	7	7	7	80.75	1	3
146	5.67377273182571	6.2046738045349	5.29602076686184	3.59993847427992	5.27762313100435	7	5.67920200243587	4.58100571504454	3.7394335167459	4.16937591184857	5.76570397703253	6.82512782083325	7	6.32100345626653	5.07031491237281	7	6.29907256599395	6.46484724681601	6.07775478572607	6.06616912387584	6.65490289423262	5.78368434288997	5.85467853419646	7	1	7	1	7	7	7	7	1	7	7	7	4	7	7	7	1	7	4	7	7	7	7	100.5	1	3
147	5.49509079684006	7	6.91391034215223	7	2.77991477348553	4.49050411655646	4.8349509391371	6.09753559132281	5.68016814797615	6.72918705869726	5.55808252896866	7	6.22674218528915	4.47300902311237	4.8497313056684	7	2.61579765554469	7	6.5890901424056	5.85906344479619	2.18856785127969	6.7059449484608	6.42905610013782	7	1	7	1	7	3	7	7	2	7	7	7	7	7	7	7	2	7	7	7	7	7	7	68.25	1	3
148	6.86222377350243	5.08851032029168	3.06222174550069	4.04784269014564	1.16573550853948	4.66526460127897	6.02989117928176	6.8542732904163	5.63931670162039	5.14343921338757	6.44262319362093	6.35607526002895	5.41584743432619	7	5.67761323803532	5.57902523078521	6.46137914429121	7	5.28626259610505	6.39802392974012	6.82545413310638	6.75548482791874	4.33580573121797	7	1	7	2	7	7	5	7	1	7	7	7	5	7	7	7	1	7	7	7	7	7	7	77	1	3
149	5.63765352677686	2.86910777062176	5.6613447742285	6.93673765717107	4.9126697277845	6.37432721811633	6.58865060959773	6.16652287237553	7	6.33223311022834	5.99037116679407	6.7848848712622	4.523312897309	6.28740673349381	4.34570282206095	5.67501219033742	3.36917078886777	6.66161985386058	4.45987442170851	5.57217456635572	6.06571809157332	4.90823975535119	6.10652900212496	7	1	7	2	7	7	6	7	4	7	7	7	3	7	7	7	1	7	7	7	7	7	7	89.75	1	3
150	6.22076331063034	5.36866459162887	4.35037152766457	1.1759373080408	3.30699260206014	6.6092980032978	5.76434937251138	5.22814063997021	7	6.22340433606845	4.86350386139618	5.35271101991324	5.96079045533953	5.72540906451054	6.70816395950965	4.65012179388444	1	6.00800171979207	7	5.78608808814548	6.82691885570973	6.23139981113562	5.63582829308795	7	1	7	1	7	7	7	7	1	7	7	7	5	7	7	7	2	7	7	7	7	4	7	85.5	1	3
151	6.30893327097051	6.39231758873304	3.75295423056801	3.88189067530962	3.68218382799466	7	6.77053228171692	6.26043404191323	1.53435155772204	5.44044049105633	4.32580352436182	4.29593339981058	6.53057471426912	6.63073942738547	6.79559691672845	3.08077612923851	1.77998813868156	5.0591789060578	3.19269480377988	5.67303771456694	6.73486452198504	6.23044112646226	5.64148004797426	7	1	7	1	7	7	7	7	1	4	7	7	1	7	7	3	2	7	7	7	7	7	7	99.25	1	3
152	5.34674342330434	7	6.83407609762576	6.06114151309851	1.06159647042919	7	5.46267172199708	5.00226099627864	6.1519255505455	4.22034887790699	7	5.88439425203474	6.03904215734038	5.99330468674209	7	4.63212211158847	5.47260358392337	4.40511877991339	4.34439348866608	6.95817027154612	3.66645013810157	6.94815678192999	5.99485177256844	7	1	7	1	7	7	7	7	1	2	7	7	7	7	7	7	2	7	4	7	7	4	7	64	1	3
153	6.08087987516535	5.45765351149376	2.78881750186774	5.43402550382544	3.13426107918641	6.23839569235255	4.98405122888387	6.43127014620309	6.24705629612065	6.51122234009576	5.56131536229642	6.27762136581324	5.95582188878233	6.57112625807961	5.58069591672835	7	5.79922501289318	6.89294444071543	6.20679348076834	3.26906449431155	6.21186672024895	6.70056776476009	6.10858070461417	7	1	7	1	7	7	7	7	1	7	7	7	2	7	7	7	2	7	7	7	7	3	7	70.75	1	3
154	5.95466380541545	5.31766456166609	3.82547834280813	3.85530803236672	1.69823044630179	5.65562262657857	5.36248670486029	2.65291419434643	7	5.03550466380365	4.99529544100233	5.161839062265	7	7	5.60619123523196	6.55966007097123	5.25891190582002	5.99598394752972	7	6.50702656939029	5.02072363265635	6.27973689337215	5.18486242018901	7	1	7	1	7	7	7	7	2	7	7	4	3	7	7	7	1	7	7	7	7	7	7	85.5	1	3
155	6.28031391132361	6.0152463557312	3.17078246002732	5.73203931052277	4.51769860316543	3.39153447979178	5.6138940854623	6.38971513338142	6.23286093980106	6.8454310016727	5.16679496452083	6.92643048556229	6.45624774453107	6.55652485748523	6.22846794781883	6.8741798628741	4.35251116091164	7	6.89630162341088	3.95797020799059	6.19450867730973	6.07016409567255	2.85101383338026	7	1	7	1	7	7	7	7	1	7	7	7	2	7	7	7	2	7	4	7	7	7	7	80.25	1	3
156	6.11564539857817	3.64588012396852	5.90456961526399	1.04195500769694	4.62022491755374	3.74108572424757	6.66356953784571	4.96743685523782	4.69326564639654	5.57005447155304	4.72023170722468	5.06659257537858	7	6.14977187047678	6.53474042884725	6.06364975067197	6.29144084803409	6.61721317353651	6.89561119744128	4.10002916120015	5.96581375955016	6.00934597479136	7	7	1	7	1	7	7	4	7	3	7	7	7	3	7	7	2	1	7	7	7	7	7	7	100	1	3
157	4.47790905695432	5.29842859025205	3.82212866891798	4.94136957054489	4.16777768299243	4.83703461292378	7	5.19146257171663	5.04327475958255	7	4.31934296860416	7	6.50336311970103	5.25302057166264	4.35605233389521	6.52895340501031	3.16361731291533	6.67594146706922	7	7	5.87178019141167	4.85342022248461	6.40095873627026	7	1	7	3	7	7	3	7	2	2	7	7	4	7	7	4	1	7	7	7	7	7	7	65.75	1	3
158	6.12201939354384	2.99394589701258	5.67338984728885	5.5338825212613	3.89623758220934	6.51121698417401	5.00030675488327	4.36064017741067	7	5.51320085264868	6.51797023835756	6.69273399764108	5.98631416759456	7	3.42445910031138	5.68313218131946	6.75614542836634	7	4.35436616712406	5.72621817562073	4.46979137663505	4.96311161453222	6.34591442205332	7	1	7	2	7	7	7	7	2	7	7	7	3	7	7	1	1	7	6	7	7	7	7	75.5	1	3
159	7	4.45087945134012	2.82919234170028	3.4284295497844	1.11168199630531	6.8752748822779	7	5.94781088281918	6.80797290142482	5.30635082276844	3.14891822614128	6.27601267896575	6.86866585405447	6.43196939513981	6.73367637203305	6.80487473063051	4.36149316062848	6.31556986277612	4.58347038890533	6.44538455074661	5.21819318284495	1	5.57186544323035	7	1	7	1	7	7	7	1	2	7	7	7	3	7	7	7	7	7	7	7	7	7	7	71.25	1	3
160	5.0983366317949	7	4.03341493464276	5.71812908297537	5.02212382453039	5.63153725412948	4.05427375444722	5.60138529425114	4.31404364700023	7	6.23481757212598	6.92398808844365	6.79780827302826	4.93351194144795	5.30258868278056	4.38720251880557	3.49558156573678	4.52324803842597	5.78783818908764	6.74614105151934	6.1260217531173	6.08331362356786	6.22315039165587	7	1	7	1	7	7	7	7	2	1	7	7	3	7	7	7	1	7	7	7	7	7	7	75	1	3
161	4.20713542431265	2.13616790875833	3.5367492082473	5.08924027664338	3.08610470862397	5.52770708875493	3.50958839731458	5.88335551936809	5.36120813402082	5.19491070135818	6.44735429587996	7	4.05547763824886	5.88867430147985	6.13574001175591	6.81723888081869	5.14012166019824	6.74564208870863	6.19944246262638	5.65472235174532	7	6.09730717955182	7	7	1	7	2	7	7	5	7	1	3	7	2	2	7	7	3	7	7	7	7	7	7	7	89.75	1	3
162	7	3.23742807743806	4.18871799609687	6.12949444312437	2.62267602163122	7	6.7456882284073	4.15814206730305	4.700176163497	5.43553047601996	6.75999170062527	6.11150683635361	5.79175831602753	5.88263926144953	6.25660858978122	3.9369960636242	1	6.77490894190589	6.21223386844192	4.76340892384046	2.93904604945697	6.26331779860179	7	7	1	7	2	7	7	3	7	1	1	7	4	1	7	7	7	4	7	7	7	7	7	7	77.5	1	3
163	5.3394290132365	6.54945956758778	4.19416915319775	4.22619986895614	5.26208839054979	4.99493522080468	5.73353820980701	5.27967924546906	6.17716275245769	5.54003042131902	5.0109873129055	6.26272113313648	6.59709641677424	7	5.36428379201571	6.08416746368002	2.65952246410665	5.23522491684242	4.99912958915395	7	1.70993650171823	4.19604475554185	7	7	1	7	1	7	7	7	7	1	2	7	7	3	7	7	7	4	7	7	7	7	7	7	81.25	1	3
164	6.17866809344784	6.21504051536091	5.22314425770979	5.09040567441587	1.91336171181575	4.18250020676727	6.6870412210815	6.3130063028315	3.88624545028751	2.22471581029785	5.40064133351321	7	6.62826092933647	6.83799256347219	1	7	3.28769156673482	4.0374193451375	5.20488793559019	6.79382159985799	2.56526062807188	6.61570988792799	4.91878306747318	7	1	7	1	7	7	7	7	4	7	7	7	4	7	7	7	1	7	7	7	7	7	7	82	1	3
165	5.52743998580833	6.44560376594978	5.30395094209094	6.18570798994405	4.25196183770201	4.29658805202303	5.41714885453012	5.9364513984155	6.7220030805338	6.33048697468429	7	6.35748068701978	7	5.84607245586435	4.07679730258281	6.34375746824332	5.07450336467267	7	5.77543820685338	4.00959325149827	2.62391422949836	3.80299882581513	6.72905724150953	7	1	7	1	7	7	7	7	3	7	7	7	2	7	7	7	1	7	7	7	7	7	7	71.75	1	3
166	4.91937890439209	6.7092832519498	6.64518423142674	6.25499759977826	3.0081621271106	4.81480669932989	6.03960382137882	4.58423371821719	5.4283320381353	6.91498566014978	5.25231717928878	7	6.01360025969224	4.72776005089683	4.4015195265756	7	3.76166905993081	7	6.39072678237109	5.83436270007871	2.56830792809375	7	6.14344246366259	7	1	7	1	7	3	7	7	1	1	7	7	7	7	7	7	1	7	7	7	7	7	7	61.5	1	3
167	3.90983832748891	2.97054758350469	4.60612709575015	4.12435154076402	4.70569992407046	4.6909083665888	5.31494113814485	5.52672114330742	4.23947651519401	7	7	6.57034679852889	3.16436166604655	4.32136993285902	5.2948478698374	6.84517877783198	7	6.86897045524932	7	5.45185726300363	7	4.82275901593363	4.3251649241673	7	1	7	2	7	7	7	5	1	7	7	7	4	7	7	5	1	7	4	7	7	7	7	90.25	1	3
168	5.03995925219239	6.29487652958122	5.11600731686416	4.64255672045739	4.52477655008298	7	6.59577533621196	6.36528400233953	5.13706812196808	6.04218011872136	5.16340743027811	5.88607568816385	6.84147637645887	6.45596126217235	3.91281510066672	3.85372104784058	4.44758715709972	7	6.23749874781638	5.92658836828012	5.32885917967395	6.05789524083676	3.98252441308567	7	1	7	1	7	2	6	4	1	7	7	7	2	7	7	7	7	7	7	7	7	7	7	83	1	3
169	5.97161728847581	3.30751250133177	5.52220656135371	5.58536659460976	4.56178315615971	4.86636596904901	4.95204372861434	5.97238099680405	6.84398155928215	7	5.62755640658843	3.8416255072716	3.46587559444563	6.64058615879893	1.83235565534282	6.94764413302253	6.21250109492091	7	5.63284893170435	3.87310608692098	7	6.51327026533364	5.68094229113878	7	1	7	2	7	7	4	7	7	3	7	7	3	7	7	1	2	7	4	7	7	7	5	73.75	1	3
170	4.69741772125269	5.76332434312509	4.72878603050418	3.38598516583284	4.47943154494651	3.36108020563396	5.31866770002532	6.4494284149065	3.1456667865541	6.04530470002558	5.91761759557439	6.01134813499396	7	6.85005060513357	5.01508369413514	6.39372009159263	6.24469217783136	3.64082776370884	6.49587054494939	4.25850900880887	7	5.01806700516872	5.60382597874279	7	1	7	1	7	7	7	7	1	7	7	7	7	7	7	7	1	7	7	7	7	7	7	83.5	1	3
171	6.16652289461452	4.34267972257769	2.95626935250269	3.16275457759451	3.52857298281291	4.32148739554121	6.79023992675009	6.381794600117	7	5.27029171524603	6.61736164198007	3.98207504876966	6.67517827434138	3.83994503524491	6.9138305996367	5.30297324476586	5.53009101927573	5.2248385837362	5.71350464854269	2.95750103780278	4.55713380807313	5.2451033570377	6.69946903358318	7	1	7	1	7	7	7	7	2	7	7	7	3	7	7	7	2	7	7	7	7	3	7	67.25	1	3
172	7	3.61401566066495	3.11078301152167	2.10475251637285	1.03697175950266	5.3846443446445	5.98934713050692	4.37057110230236	6.15526509651904	6.49545031655449	7	3.77676548093064	6.28593780553594	7	3.81619069767768	6.18886252397445	6.1540613211081	5.31625520254075	3.049672319724	3.18346355124184	6.36507585511862	5.79269253282848	6.73673643930952	7	1	7	1	7	7	7	7	2	2	7	7	2	7	7	7	2	7	7	7	7	7	7	63	1	3
173	4.99798125349657	5.15803914101293	4.34146458097696	3.95165864811813	2.5897388482295	6.70309594146257	6.35747526844084	6.09412517067901	3.0207276565689	3.2354982591506	6.03215608624002	6.71920494865377	7	5.92888264292131	5.46036698177053	4.57884073051898	6.14120634095923	2.12432216549548	7	7	5.43948648197411	3.46952221002869	5.76879760493247	7	1	7	2	7	7	3	7	7	7	7	7	1	7	7	7	1	7	7	7	7	7	7	77.75	1	3
174	4.58209359491569	6.65004758890184	5.27828713920298	6.78004580533591	1.4377868362455	4.99984024844028	6.18797132993834	4.2508333437334	4.06906984213447	5.83192860945685	4.32762840729457	5.97561444424606	5.44914215101481	6.37311373704478	3.33945077150891	6.89649186458753	2.82714724844563	5.76127301173606	2.35863726664092	6.4105042725735	6.39034884834569	5.58673780494762	6.29113039050108	7	1	7	1	7	4	7	7	1	7	7	7	3	7	7	7	2	7	7	7	7	7	5	79.5	1	3
175	6.3308594514	7	4.52089305733164	4.71121516697967	1.59203030067925	3.32397048759262	5.76361813127843	6.22728975000827	4.03731681616832	2.10605713863287	5.83709600387114	6.35204677493766	6.9678003341424	6.70421651863006	1.03606078880063	7	3.59592142271257	4.23405125295496	5.24099894492669	6.49092899303752	2.38760232396318	6.06824239701281	6.40795652778691	7	1	7	1	7	7	7	7	3	7	7	7	5	7	7	7	1	7	7	7	7	7	7	83.25	1	3
176	5.05093720022958	6.41724387692993	6.8919369094546	3.59420930664349	1	5.3425853908982	6.69455055023432	5.29383096872962	4.76362406435723	5.63314191832094	7	5.98554157865376	4.55323313226044	3.23379114455391	3.03015330065349	5.82325356327798	7	6.80203060515301	2.8072606898345	4.6174639030317	5.79362981434093	7	7	7	1	7	1	7	7	4	7	5	3	7	7	3	7	7	7	1	7	1	7	7	7	7	78	1	3
177	5.57511033332095	5.66419095367817	4.84530001439476	7	1	5.86741557681726	6.41384795087024	6.26423292026406	6.13551452240188	1.60673806022262	5.5875839348463	6.98933047881198	5.62574527031903	5.37533469202168	6.70159007045318	5.52356873919325	6.2530086102193	5.44160249491947	6.74533503023033	4.56283583301959	6.34619849064772	7	5.02933785717288	7	1	7	1	7	4	7	4	3	2	7	7	4	7	7	7	1	7	7	7	7	7	7	75.75	1	3
178	3.37157100241729	2.51288207651916	2.27323753352349	5.32400404186048	3.23108562497176	5.08804068599533	5.91427637657862	5.24058746796195	5.33131081633701	6.60320792830069	4.83263186875632	7	3.19221383347332	5.81045109270964	6.4526915594189	5.98796437741596	5.14092946816405	6.65985627914551	6.23964577859774	5.08401811509556	7	5.78261215211579	7	7	1	7	2	7	7	7	7	1	3	7	2	2	6	7	4	7	7	7	7	7	7	7	78.5	1	3
179	4.41268784080043	4.54055685890577	4.81412823321839	5.4199965090566	3.204206179924	4.44241756223631	5.4769280930703	6.8610536550742	5.01532944864401	5.11607534611484	5.57680561730471	5.29316867180614	7	6.0001308393784	5.38944381868145	6.62763215676244	3.71116875203125	6.59977750504247	4.76603360569906	5.84964770795872	2.97083875517023	5.53895410782913	6.79229325161415	7	1	7	2	7	5	7	7	7	7	7	7	5	7	7	7	1	7	7	7	7	7	7	82.25	1	3
180	6.92467676898788	5.6136957409469	4.54734209792663	4.20636481639541	1.4198402419481	5.82617301931303	5.15452582226705	5.81456006606141	6.70830678519728	6.5892494165841	5.08053300009167	4.96340987601873	6.0390977288961	6.18336373961115	2.19045773937359	6.36513072511509	4.85540714183201	4.51024280881127	5.97941564498315	4.06162424849255	6.52007589175921	3.71882908601148	5.0851586762084	7	1	7	1	7	7	7	7	3	7	7	7	1	7	7	7	7	7	7	7	7	7	7	64	1	3
181	5.57823323328907	5.74502831566672	3.90698916004146	3.30697711455371	3.84506334287296	4.39282952277046	6.20797880933711	5.32163507207888	6.35526737476773	4.349742342553	6.49437813778096	5.37502023110457	7	3.74555413430735	6.42953041117651	3.2501136484654	4.68343484638647	5.55326638818274	5.39092010693555	4.53795644960113	7	6.55310197400782	6.236738735218	7	1	7	1	7	7	7	7	2	2	7	7	3	7	7	2	2	7	7	7	7	7	7	68.75	1	3
182	6.51888360799801	5.19736152984611	5.33800754062055	3.67697839201237	7	5.26164490974835	7	6.62687497486429	5.43140660399316	5.02906814652363	5.79383385806168	4.89768250551522	5.11306144441189	7	1.39513281474444	3.29734217329541	2.69279338896681	2.24649312471982	1.65585448699339	5.93348587521526	5.17983866294333	4.76441843292925	7	7	1	7	1	7	7	3	7	2	7	7	7	2	7	7	7	7	7	7	7	7	7	7	77.5	1	3
183	5.83398255876979	6.59390414938735	4.79487152299119	3.1413787938235	5.78036866776858	5.33251834455493	4.52957074668998	6.92972203690346	6.43459450958876	7	5.63748584209237	6.46012131547955	4.46592760490828	7	1.93129097129216	4.1454744809887	5.59033449001659	2.69911086263269	6.01010652712495	5.11923860705393	5.86910376215071	3.04081049881953	6.17256380608679	7	1	7	1	7	7	3	7	7	2	7	7	2	7	7	7	7	7	7	7	7	3	7	67.25	1	3
184	4.81940141967506	6.63532680562171	7	1.46456553242732	6.04504720198451	6.33897715361881	6.93113068157265	4.52635172553077	4.88918541585405	6.21424361524905	4.48101132367236	6.03772553208512	6.29887176681971	6.25019470427381	3.53925351974424	6.38029541829833	5.78085819913811	5.9486131844287	6.62879373844494	5.43795181654419	5.5160388192869	5.45626732087254	2.63470966795859	7	1	7	1	7	7	6	3	1	3	7	7	3	7	7	7	3	7	4	7	7	7	7	80	1	3
185	5.74545770976718	5.72698511434691	4.07882397028473	5.7055459456511	4.56722764110983	4.61985227114076	6.16090320302034	4.55280613592213	6.19558757204712	4.24426290242506	5.60460971260051	6.72030972784132	4.24870966421711	5.4490219557622	6.62109092695907	6.27659610457535	3.07332611712989	6.03153844117927	5.99000870274339	4.07473355969823	7	1.94280621152332	6.25971457965091	7	1	7	1	7	7	7	7	1	1	7	7	2	7	7	7	2	7	7	7	7	3	7	71.75	1	3
186	7	4.94074166867297	3.5479594737529	2.82579390922432	1.61412270551192	5.75724847192573	6.33832648098024	4.68974225582804	5.48128792046924	6.43794037541665	6.62496320748363	3.23436761113369	5.68520462246161	7	2.6119568294532	5.08992275487318	5.64376735424586	4.68897433922901	3.32092954068602	3.32589021060001	5.29313402843444	4.76064896197505	6.50602169777111	7	1	7	1	7	7	7	7	7	2	7	7	2	7	7	7	1	7	7	7	7	7	7	72.5	1	3
187	4.1613203794025	6.56028245911653	5.90445605930597	5.48468255554141	1	5.53904927208574	4.16409798315284	6.76537475922385	3.06681827600093	5.57423199412981	4.45238950012115	5.5070522236443	4.81904062487771	6.50177620343751	2.71812712718501	4.31956084189133	2.75316835173082	6.14157403515239	5.40414946903372	5.91490695910107	4.87144061311379	6.60143865199447	7	7	1	7	1	7	5	7	7	3	3	7	7	2	7	7	7	2	7	7	7	7	7	7	74.25	1	3
188	4.86596455144221	6.14786756299628	4.97715978309514	5.1635767865948	4.49215024658119	3.24840760335529	6.51293627775499	5.61302937990349	3.86152577660168	6.93464214261912	4.94331539911033	7	4.21342206886083	5.58397560024292	6.21150136847416	6.58280598560379	2.51325054659721	5.25242107692854	5.54081882014118	7	1.74698133234335	3.45022868981722	5.48077171555823	7	1	7	1	7	7	7	7	2	4	7	7	2	7	7	7	1	7	7	7	7	7	7	58	1	3
189	5.03462343991007	3.10090205716344	4.78316127682595	4.35434922821232	2.49827658178391	4.2457882520539	6.95247695556551	4.34233931402299	7	6.10278220694047	7	5.54324766781085	6.12049927294953	3.70596160342943	1.93848485353288	5.9111704458568	6.88186953425615	5.55000062753443	4.02077772651993	5.69661388588346	4.4950355028535	3.87297969527287	3.92572671359236	7	1	7	2	7	3	7	7	2	7	7	7	2	7	7	7	7	7	7	7	7	7	2	77.75	1	3
190	5.78650984449371	5.01651510322395	5.0170944270115	3.17288036576341	5.61882989511714	4.63643410830178	4.56587637547275	5.68622924185402	5.28139227743399	5.63137993924843	5.87074448491825	7	4.63407616705412	7	1.70032406819483	2.98811216998942	6.20423603914615	5.79524924690583	2.87383319166119	5.22491967121796	5.80046912750671	4.54996998674969	5.53960268707871	7	1	7	1	7	7	2	7	7	7	7	7	2	7	7	7	2	7	7	7	7	5	7	79.5	1	3
[truncated: 5 more columns]
