# Supplementary material for: How Are Mate Preferences Linked with Actual Mate Selection? Tests of Mate Preference Integration Algorithms Using Computer Simulations and Actual Mating Couples
Source: PLoS One. 2016 Jun 8;11(6):e0156078. doi: 10.1371/journal.pone.0156078 (PMC4898694; doi:10.1371/journal.pone.0156078)
Supplement: S1 Data — Newlywed couple and agent-based model data analyzed in Study 2. (ZIP) [file pone.0156078.s001.zip › S9/Polynomial Model Data/Polynomial Couple Population 01152016 235245.csv]

	trait1	trait2	trait3	trait4	trait5	trait6	trait7	trait8	trait9	trait10	trait11	trait12	trait13	trait14	trait15	trait16	trait17	trait18	trait19	trait20	trait21	trait22	trait23	preference1	preference2	preference3	preference4	preference5	preference6	preference7	preference8	preference9	preference10	preference11	preference12	preference13	preference14	preference15	preference16	preference17	preference18	preference19	preference20	preference21	preference22	preference23	fitpoints	sex	algorithm
1	4.00504175753523	5.41531311906896	1.99755168479634	5.97158147192525	6.41759927310376	5.7129133083451	6.70350428549697	6.90441614616474	6.62130404947621	5.82034072902089	7	6.70639297088552	7	6.60094457750045	7	6.68510926446081	5.95409932601087	6.85826441654809	5.30984795852678	6.82192080448785	6.68494630919467	6.32705282920416	6.1967559739427	5	7	7	1	1	1	3	1	6	7	7	7	1	2	7	7	2	7	7	4	3	1	7	102	0	3
2	6.57025968321685	6.19960315403481	4.53585143079346	5.99245991134527	5.42365194906472	5.27454807965819	6.63979774051308	7	5.86513558634064	7	5.26232750130306	4.9967070820561	5.91973773679012	6.53088721934894	6.56256213868317	6.80764294603225	6.44011708169941	5.73116480129029	6.57657740010795	6.84093195500229	7	5.48307186828788	7	2	7	7	1	7	2	2	1	3	3	7	7	1	2	7	7	2	7	2	2	6	7	7	111.75	0	3
3	6.411482981173	7	2.37375493484806	5.55224997687508	2.39308526920329	6.19407661021785	6.96625189700316	7	5.30736997367891	5.40572390596246	6.91094418045259	4.29973405347713	6.82847387013754	6.61781668284858	6.85798104584133	6.65133394652975	7	6.59254590337638	6.36961477327662	6.65845062003819	6.01337490450392	6.81583002085807	7	4	7	7	1	7	7	2	7	6	7	7	7	1	2	7	7	7	7	7	1	3	1	7	96.5	0	3
4	4.36733789773304	7	3.30787039311236	7	5.91764413308302	6.88368695228939	6.92455864206822	6.3268843089159	5.73113438174949	6.2979591919144	6.69304766220856	6.5873174776284	5.66889865183147	7	6.07067892510857	6.7990367596525	3.5909166643279	6.86680312897071	7	6.83929845104823	5.53374388279965	4.34439811927736	7	6	7	7	1	4	7	2	7	2	4	7	7	7	2	7	7	2	4	7	2	3	2	2	94.25	0	3
5	5.0059867276208	6.88863300202254	1.7581612166682	6.57198807012945	5.59780220641079	4.84988200121338	6.30514642456043	6.7987525376172	6.96120756608423	6.32218494801443	4.98128786558282	3.54681151771296	7	6.45648510564989	7	5.7742914109617	5.87980994266969	6.92734297111401	5.72653825815926	7	6.35662826572411	5.433118467398	6.78230438796525	7	7	7	1	4	7	3	7	5	3	5	7	7	7	7	2	7	4	7	3	3	1	7	90	0	3
6	5.50126882818384	6.67971893067501	2.46552968875583	6.49287746409483	5.88976544457141	5.28891710597921	7	6.16022685260815	6.55560921172587	4.95944602242676	6.13648915104172	7	6.69714096209366	7	6.42654776678534	6.23551156220297	6.72912732069826	6.75112029067642	2.36558807506034	7	6.6704871696965	5.14651265375317	7	4	7	7	1	2	7	2	1	4	7	7	7	7	1	7	7	6	5	7	2	3	2	7	86.75	0	3
7	7	6.54882950805017	1.20009361977645	7	4.14785074368786	6.5394796095823	6.65457838890531	6.59675255480071	6.03712355398211	6.62290906186887	7	4.19813954468199	5.83678359544385	4.5481110974295	5.8120001796754	6.70469651927901	4.6827009722556	7	6.39746276230762	6.82251550880998	6.63808198739856	6.86881371980984	6.43838489977314	7	7	7	1	7	5	7	7	7	7	4	7	7	7	7	2	7	5	7	3	7	7	7	95.5	0	3
8	5.21096686738231	6.24020950021914	4.13196997904248	3.96268076859931	4.01444379174961	6.35516726421942	4.07018389670639	7	7	6.84669885721219	6.67064749150572	6.17065477047014	6.89585692097364	7	7	5.90918363413683	6.32020155900604	6.57764514226933	6.78836510945521	5.29593295476257	7	6.42710472348856	6.64550775179742	2	7	7	1	7	2	2	1	4	5	7	7	3	4	7	7	7	5	2	1	7	7	7	107.25	0	3
9	6.78515584979738	6.34645606526147	4.96166579880116	5.80024553871838	5.76386052089939	1.58319891400636	6.97370972588622	7	7	5.14713951469748	7	5.59602862473092	7	5.67939216298311	5.91967863730748	5.56702078506767	6.52301273909236	6.43141640864292	2.08180141655026	7	6.79276078478847	6.42754068698946	5.99696707998142	2	7	7	1	7	1	2	7	2	2	7	7	1	3	7	3	2	4	1	2	7	7	7	84	0	3
10	6.62000468146505	5.64113151954423	4.8778100469086	6.90940784759699	7	6.05253895071062	7	7	7	6.10782606611108	5.65942295058982	1.06154906942523	5.4937392781934	6.41460333916774	5.28465306845444	7	7	6.99338574734481	2.19161887568056	4.63489270602934	6.83476031173717	4.38494677449013	7	4	5	7	1	7	2	7	7	7	3	7	7	7	2	7	7	7	6	6	1	7	1	1	102.75	0	3
11	6.58329154086897	6.84897375679288	3.95746000925468	6.56208054374793	6.69249765478775	6.016270462913	6.01717793083321	4.89913640063455	6.71912242330136	6.30464474189674	5.82972646754831	4.89937231337472	6.49858136977279	6.06679038528459	6.302518313366	6.44486086894314	6.68950350875943	6.17773946397169	3.4150246640752	6.81687720592832	7	6.53274226047822	7	4	7	7	1	7	7	7	7	7	2	7	7	7	2	7	7	7	7	7	2	2	7	1	90.5	0	3
12	5.81568425109938	3.11510556644808	1	3.23956202261182	1	6.29808322318438	7	6.44355177328574	5.60307648842554	7	7	3.59431277964275	7	5.21230283876265	5.84801378026607	5.09247627351538	7	7	5.6066214361564	6.16879660393583	5.73744847876898	6.43793170120975	6.33211135652399	7	3	7	1	7	2	7	2	1	5	4	7	7	7	7	7	7	7	6	5	3	7	7	76.25	0	3
13	5.64895418944021	5.47101533303245	5.25803435178109	3.1440771637377	3.91896350871244	5.07469877468829	6.58771290872318	6.71858904379962	3.85433067687525	7	7	4.59963610093917	7	7	6.46915977791075	6.64990291776249	6.73376029791216	7	5.54323114688035	5.33453390570852	6.91701263050095	5.72246736387116	5.47038115079448	2	7	7	1	7	2	2	7	3	7	7	7	1	6	7	7	7	7	7	2	7	7	7	94	0	3
14	6.89209364835346	7	4.91894994002208	6.14125912025444	3.05905454238377	6.50133549698303	6.66949048847648	5.7041175201759	3.55194785511143	5.68491331168852	5.18345110667078	6.30234999459761	5.14843847369166	6.79480018981884	7	7	7	7	5.24331873290217	6.42832974326257	6.36312188403218	6.27968078987816	5.88757889926859	7	7	7	1	7	1	7	7	1	2	7	3	1	7	7	7	7	7	2	2	3	3	2	84.75	0	3
15	5.87570241342535	4.2782354276387	2.34258714460368	5.81053134057456	7	4.05190295569727	7	4.5337616540243	5.64449405635086	7	4.68466162803759	4.96172755491583	7	6.70723979952479	7	7	7	6.48121709374729	6.22788792936314	6.58247390460627	6.70610568079363	5.96464590967073	7	7	2	7	1	7	1	4	7	7	7	7	7	1	4	7	5	3	7	1	2	7	3	1	96.5	0	3
16	5.65444150619888	3.26720413689038	2.32604318861572	6.59748422738318	3.72007703840436	5.20205006148408	6.23206799420584	7	7	5.47587746252754	6.9990922377603	5.52771973876289	5.7983048192488	5.80026643947082	7	6.32775785461796	4.41855054842526	6.51859119086766	4.94429696732337	6.58638480443682	6.69579033201437	6.83312389807899	6.1654856243364	7	7	7	1	7	2	5	7	7	7	7	7	7	7	7	2	5	7	2	1	7	1	7	87.25	0	3
17	6.32262952940862	5.67894469701952	3.05587406006836	6.73347458615186	6.80758906348785	7	5.42324382793031	7	6.78479457955329	5.47718057775864	7	4.14409947578069	7	6.05834436076223	7	4.91348910051013	6.72459593829632	6.09706866057402	2.71892583209005	6.2050836692227	7	5.06030809935543	5.03869532898482	3	7	7	1	1	2	1	7	7	7	7	7	7	7	7	7	7	7	2	4	7	1	7	113	0	3
18	6.05466411404598	6.22908770957453	1.09083240545322	5.37417367352448	3.42776185334338	4.13800016218061	5.50403083768786	6.75937967771561	6.03188870547561	6.53929473467773	6.4830656769297	6.48947210996886	7	4.4964300160093	5.69469800533796	5.52114099342754	5.59854871681103	7	6.79881977732947	7	7	6.12489746973482	6.71621802135655	7	7	7	1	7	5	3	7	4	7	7	7	1	7	7	2	3	6	7	1	7	1	7	87.75	0	3
19	6.56405211526403	5.9328923628992	3.11421376359774	5.63993906719755	5.97569364098596	7	4.95061619603179	6.65441992513047	7	5.78042498635013	7	4.43758413591082	7	7	5.79672842946271	5.11597935523148	6.91332631398949	5.41411469559513	3.12173065442477	6.50907054226	7	4.91885372236882	4.5434469550237	3	7	7	1	1	2	2	1	7	7	7	7	7	7	7	7	7	7	2	6	7	1	7	91.5	0	3
20	7	5.09959735783456	2.50155554497853	2.86478122961007	6.31873062401351	5.70740939195422	6.3252482822333	6.58635723074915	5.25207872901219	6.54765367461328	7	7	7	5.59625101262175	7	6.91083287044003	6.17030732584822	6.56907462850405	6.64996914045558	4.77566803962698	7	7	6.14545892511042	7	3	7	1	7	2	2	1	4	3	7	7	1	4	7	5	7	7	7	7	7	2	7	105.25	0	3
21	6.70902602752894	4.2283051277741	1.19429384660562	7	3.53927754242059	6.27454657208904	7	6.19381374686309	6.98060468230851	5.47031683311054	4.44343313533826	4.14506371420301	6.29198328067329	3.45594810247948	7	7	4.49945555412997	7	5.77985341935097	6.20767657978541	5.13323493060668	6.80156656901137	6.42963490140264	7	4	7	1	7	7	1	1	2	7	7	7	7	2	7	7	1	4	7	2	7	1	7	84	0	3
22	6.48334463694682	6.55682913563825	1	5.27650653533631	3.03753032772638	4.90990341828082	5.90994361815964	6.55617718201218	6.85015595460054	7	6.0380451037489	7	7	3.60263247048097	4.71084643092806	6.76248737140013	5.84737522527677	6.69259383969729	5.19073415298746	6.53403751236253	4.98298865038149	6.65214593654621	6.37157318025232	7	7	7	1	7	5	2	7	4	7	7	7	7	7	7	2	3	7	7	2	7	7	7	90.75	0	3
23	5.41446866884617	5.04878105842131	1.42683310458912	6.70327896962731	5.00591033089981	7	3.46690106420323	7	6.67692199175005	5.88557168738157	5.16592590562567	5.82038315342768	5.97016542701699	6.74657071307461	3.9925499620484	7	5.4115660788376	6.82287269127147	2.62863562645524	6.14136994248491	4.68697068919746	6.60215485854739	6.99672428913578	4	7	7	1	2	2	3	7	3	7	7	7	1	2	7	7	7	4	1	7	2	7	7	95.5	0	3
24	3.172474002078	5.31674646328235	6.31381980730919	1.93411561638795	4.85074331255622	7	7	7	6.75988840706808	6.37485316125813	7	2.14543544832127	6.82294873346222	6.72250329703275	4.64299892217805	5.26798861716826	5.60421311564473	7	6.41506359317949	6.26917291380277	4.77987337481721	6.16995563466641	5.35762809475079	2	7	7	1	7	4	7	7	3	7	7	7	7	2	7	2	4	7	3	2	3	7	7	98.25	0	3
25	3.78252965904074	6.60921585094717	5.59050672541561	2.3579508547536	4.23367125582433	5.92795647473653	7	5.54639642818287	6.89167083252639	6.65088084641583	7	1	7	5.22995159387883	4.78596220781168	4.73416917263014	6.56109731641978	7	6.72279620738534	6.87261039391365	5.84086677192493	6.35321822254135	5.60261138749137	2	7	7	1	7	2	7	7	4	7	7	7	7	2	7	2	5	7	7	2	3	7	7	86	0	3
26	5.54224112507291	3.53547764500398	1	6.53079427036894	7	5.15123218383517	6.60837046909624	7	6.76483622802856	4.29289432227372	5.19817131811988	7	5.05325378294521	7	7	7	6.45542032192261	6.5676276467258	5.4457400722401	5.70015517962681	4.51163855940257	5.79167048311228	6.92312604474388	7	7	7	1	7	2	3	7	5	7	7	7	7	7	7	3	7	7	3	1	2	1	7	95.75	0	3
27	6.17701353497819	7	4.90029969344888	7	7	4.42632875903836	6.01905394979962	5.87048452542935	7	7	7	2.39944045358235	5.49454174922091	5.91622200388277	6.48165364914323	5.68083021821673	6.58609025970564	6.13100867752268	5.1647625484793	4.58868956448597	6.89661374147151	3.87526393328623	6.32149191751097	5	7	7	1	7	1	6	1	7	3	7	7	1	7	7	7	6	7	2	2	7	1	7	81.5	0	3
28	3.7035059454387	4.26066958090292	3.94442258502998	6.44283448917703	4.58338888868807	5.09239565098003	4.41398192878026	6.64721958831201	5.85035902340629	5.34114098362569	6.51486524279547	7	7	6.83092888485152	5.82233794012263	7	7	6.16185078448006	3.29328076784351	6.591519628766	7	3.34284388412476	5.68066285632621	7	3	7	1	7	2	2	1	3	7	7	7	1	7	7	7	2	6	2	2	4	1	1	98.25	0	3
29	3.36521451583544	1.60153922737228	1	5.42756364901582	2.13578525618093	4.41687665078663	6.70838796917676	2.87442690637255	6.99871710727074	7	4.66904911483739	6.08590242192815	7	7	7	6.35612616071231	6.46427709570245	5.80570245715115	5.30081913864261	7	6.73704279658197	7	6.17032948487852	7	7	7	1	7	1	7	1	2	7	7	7	7	7	7	6	7	7	1	5	7	7	7	71	0	3
30	4.8595350779709	6.21683472327669	5.88200069084877	4.34261014896333	3.41962611280149	6.22129705440886	5.74124708354773	6.19031364000602	6.81433669331262	7	5.75295537635697	7	7	6.68653525419094	6.13362482300542	1.94211980939027	5.59564287540337	6.29859848309024	2.92079710367844	6.8878156500901	6.05923892486807	6.37979698766163	6.89779384718121	2	7	7	1	7	2	1	7	2	3	7	7	7	7	7	2	1	7	1	1	7	4	7	81.75	0	3
31	6.14895070416867	6.06445985014011	1.44933450986168	6.66598168023934	3.99365222755308	4.19978077309548	6.56303317387154	6.18167490323815	7	6.06336198666756	6.18937280581774	5.29505684458926	5.37617688768234	7	6.76818042198799	5.69519528606505	4.81093589151769	6.83014753826182	6.63899843771676	6.82497654793977	4.9615161699565	5.6835745693039	6.0358588322733	7	5	7	1	7	1	1	7	2	7	7	7	7	1	7	7	1	5	1	2	7	1	7	76.5	0	3
32	5.54581223415577	6.64206521221624	6.35732925316892	3.14735243330746	3.11347184764114	7	7	5.48243232412642	4.92505522201104	6.98798411601005	5.56317908590169	2.90808559251587	7	6.73587512281743	5.78726072104401	7	6.94085766718328	4.8597891587785	5.20622756190463	4.01503567800727	7	5.52025861972484	6.2069645261366	2	7	7	1	7	2	7	7	5	7	7	3	7	7	7	3	7	7	7	1	4	1	7	83.25	0	3
33	5.93671127887214	5.84950423087672	2.34918377371918	5.68711069960282	4.34446569325875	4.88556326697751	7	6.68527701938314	7	6.54020079455047	1.8913998443748	3.75456933423495	7	3.35869952702485	6.3700793385004	5.58322916488336	4.56886763166054	6.25790017641471	4.78270465263773	6.84695906173778	7	5.92173988417654	5.8868279749056	7	7	7	1	3	2	3	7	1	7	7	7	1	7	7	7	7	4	1	2	2	1	7	83	0	3
34	6.07868381773169	3.94593584588506	2.11544628111211	6.11210153708628	5.65191687710362	6.62301484349681	1.61467071246694	7	7	5.03456584792577	1.54938567036719	6.52463851375449	6.78843344830095	6.3696845376779	7	7	4.31353703657296	4.814299248655	3.77613870903906	6.22426553429679	7	6.62725730903442	7	7	7	7	1	7	2	1	1	2	2	7	7	1	7	7	7	7	7	7	4	7	7	7	102.75	0	3
35	3.42055371069827	5.67075918059733	2.80747151937604	6.51343958107049	6.83496250979256	4.73033659905778	1.31390523057221	7	6.45897602017388	5.71920885514632	6.69094371811667	7	6.03670637875679	5.92196133939352	6.6020888419815	6.45585110846946	5.84742458880306	7	4.26833524573848	4.93982551618177	6.32307098954891	6.83309662996519	5.29428511876883	4	7	7	1	1	2	3	7	2	7	7	7	1	2	7	7	3	7	7	3	2	1	7	98.5	0	3
36	5.99866708199946	6.38957222255487	6.00685634363022	5.02765412572294	5.10156821320236	5.98887345050163	6.65231180587474	6.64782811861458	6.97927961201211	5.77946543161817	6.11520222882955	3.22794187136216	4.80434989582562	6.78734007169704	6.94573558360913	4.0299262223386	5.50770667484058	3.94084097409414	5.794511154636	6.45908486747843	7	5.47441801548932	6.80456244526061	2	7	7	1	7	3	2	7	4	4	7	7	7	1	7	7	2	7	7	4	5	2	2	100.25	0	3
37	3.40294008928121	5.27103886927291	6.55603679066762	2.3314359869497	5.02415103276845	7	7	5.88688524082572	6.28418786363082	4.62785552796208	6.80599577176317	1	6.70144626580075	4.01296093880525	4.89102549810939	5.52796151556455	4.85431700773524	6.77022123288465	1	7	4.87711290980594	6.98065279401122	6.68691061805643	3	7	7	1	7	4	7	7	4	6	7	7	7	2	7	1	4	7	2	2	3	6	7	89	0	3
38	5.03957577462718	5.65449418095526	3.32091283980811	5.03786011227555	5.02337256543846	6.54413181691026	2.4617765418318	7	7	5.25578262316091	7	7	6.59029926768302	5.62999282148519	7	4.71517224019213	5.22578124783228	5.50418861835622	4.6455940350662	6.59438010365705	6.35338841710811	6.6172812627604	5.70493160983205	4	7	7	1	7	1	3	7	2	7	7	7	7	7	7	1	3	7	7	2	2	2	7	99.75	0	3
39	6.98096786460384	2.94118536785915	1	6.57513956114404	6.21732202931496	6.38595112450074	6.06854048601723	4.68336922715929	7	7	7	2.40451726744029	3.47411414226897	6.42724845995042	6.11785174801571	3.86866278227334	5.07666970105303	5.85978376758066	6.97878927560913	5.62999362461431	7	5.23333977272678	4.89164899145919	7	4	7	1	7	2	2	1	4	2	7	7	1	2	7	7	7	7	7	1	2	1	7	89.5	0	3
40	5.82262446493056	7	6.35256357654961	4.15748986947327	5.74456636950957	6.82958679426048	6.97232742540739	4.67901372957185	6.11242393265075	5.46011196980643	5.71256970007483	4.39873093118948	5.34858548144103	6.5574761502859	6.5888954621848	3.74710072447823	4.81835886031197	6.7644032870491	7	7	6.26007544288722	7	4.59322667645609	2	7	7	1	7	2	2	7	3	7	7	7	7	1	7	7	1	7	7	1	4	2	7	102.25	0	3
41	6.49649162173149	6.08316274215682	4.59316475210631	3.73135188360932	4.69420236606706	4.34082685456798	6.29367022553868	6.23561369591842	6.44097747254358	7	6.2548929813121	3.7597090336778	6.71217215562133	5.95175174610017	6.90862330595327	5.48690691125183	6.55625809296692	6.79828700175581	6.05959676420152	6.44939425452899	3.37934063971446	5.60352741892636	5.78486899604667	2	7	7	1	7	2	1	7	5	7	7	7	1	7	7	2	7	6	7	1	7	7	2	83	0	3
42	5.25458444747607	5.06858244933014	5.30376811227135	3.19035482011651	4.39028289621123	5.29243653320148	7	6.28409643553221	4.32368693828587	6.8095719211919	7	3.8355861356294	6.54907426062798	7	6.06157417613974	4.14038461696357	6.4028992233131	5.61709423281031	6.13169887127049	6.1199429664825	6.60901430497321	5.49999870539238	6.76937686236686	2	7	7	1	7	6	2	7	5	7	7	7	1	2	7	1	7	7	7	1	7	1	7	80.75	0	3
43	5.97494730729889	5.123790090626	4.40768535548766	7	1.48831118647242	4.67454633509827	5.82536175502375	6.15976605350204	4.77906335563933	6.8834601732454	7	4.73064184442563	7	6.74808739657337	5.13399931658238	6.75555714616913	5.53914812566396	6.6343304047768	4.51802739424868	5.66661938056576	6.35820204405122	4.3563616358051	7	7	7	7	1	7	7	1	2	7	4	7	7	7	1	7	7	7	7	2	7	2	2	2	87.5	0	3
44	3.21081198412025	5.40045835305175	2.19202703214848	6.48251844592367	6.95872098727423	5.58256663807881	1.93132093223853	7	5.55375340831662	5.43016336877146	6.27842533298071	7	5.55238812221774	6.1982202108831	7	6.440800490963	5.53522264216031	6.98914741120993	4.50362366231671	5.99327782805223	6.01979670871284	7	5.7756857896547	5	7	7	1	1	2	3	7	1	7	7	7	1	2	7	7	2	7	7	4	3	1	7	96.25	0	3
45	3.22326284654686	6.60249051820057	3.44532112285285	4.58153120189526	4.88504952116062	6.4661440204589	7	4.95491434551965	5.24959738825696	6.66202504717678	6.20323438003135	6.27999671015138	6.97370226626092	5.8709182777286	6.55451370334504	6.92173337531974	5.55478011101421	4.7430674612159	5.56949090786642	4.72533411060506	6.23822293999021	5.72522877597498	7	7	7	7	1	7	2	7	7	7	6	7	7	7	7	7	7	7	7	7	2	4	2	2	81	0	3
46	7	6.82341231174646	6.22989049329125	6.70274480219428	6.12871707879791	6.59895849913551	5.24186339326994	6.05209860453994	6.21597217055272	7	6.47617562873288	6.47963285686037	6.46514427637422	5.21539519119719	5.90251890653556	2.34405468044314	5.5715240556635	7	1.53843120066065	6.66065495693959	4.71275550445495	5.77605248553146	7	4	4	7	1	7	3	2	1	2	7	7	7	7	7	7	2	1	4	1	1	7	3	7	75.75	0	3
47	4.98239383604048	6.16326668365043	2.76085193708055	5.24053368647631	3.24218800935878	6.90228203461648	7	6.24866894046433	6.10278274102071	6.58591131581656	6.76347904026966	1.71955183765017	5.8806032023452	6.28429266986455	6.42047140873262	4.88053340928743	7	5.37362503057498	3.60686362187755	6.19550999463225	4.17785725899923	7	6.16262224373018	2	7	7	1	5	4	4	7	2	2	7	7	1	7	7	7	2	4	3	1	4	1	1	88.5	0	3
48	5.77209733627699	3.52180679962851	2.13253308124852	6.86048286275357	6.74729196971655	3.97902141619579	7	5.2814604629313	6.49281743862061	7	3.89087511616004	6.05800811245298	6.57253369971909	6.53539867916505	1.20403314506497	7	3.37128466472354	7	1.53774511303449	6.60169393004618	5.34815687729624	5.05017284411029	7	7	7	7	1	7	1	1	7	2	7	7	5	1	7	7	7	4	7	1	1	7	1	7	90.25	0	3
49	3.43459406872747	6.83047021336373	5.75304525026482	2.42504500846005	4.24080948507083	6.53000950272389	4.74021100717237	6.63961581744747	6.07984270232445	6.6760154591234	7	3.07771643202429	6.54256785024057	5.12725772769035	5.41019015371528	4.47869045749765	4.99951303435263	7	5.95162228494387	6.98961080591345	4.55097268696529	5.8547022155274	6.09433447321955	2	7	7	1	7	3	7	7	3	7	7	7	7	2	7	1	4	7	7	3	3	7	2	81	0	3
50	4.44684487403308	6.49374995809952	6.14788395808454	1.94686820791611	4.75457031400151	6.90741772402922	6.32087635332596	5.95291984207469	5.00762575101528	5.84590783075974	7	1.93824346095987	6.10915434556606	4.86676776872572	5.90734144606125	6.28287313799918	3.25372186457446	5.3748195641722	6.67180866497281	7	6.98188411061655	7	7	2	7	7	1	7	2	5	7	3	7	7	7	7	1	7	7	6	7	1	2	3	1	7	80.75	0	3
51	4.05580635124525	4.33371870354858	2.86895707958827	6.73359392047651	4.40016975768298	6.40076050907137	5.24398721241242	5.29310051694115	6.47760445095828	4.73359274831739	7	3.86326713461811	6.40494709215117	5.85137250377339	5.69058656507652	6.52180245017282	4.13122729919662	6.09505333337587	3.3295885995209	6.86853948720273	6.81455554655997	7	6.24679006222556	7	3	7	1	7	2	2	1	2	7	7	7	7	7	7	7	1	7	2	2	7	1	7	92.5	0	3
52	2.75339976630757	6.82015077699162	6.55259117963072	2.48483342183906	4.12023523801436	6.3879974496153	7	7	4.87431205145657	4.89344080314797	4.90622078685164	1.45808738747859	6.9961437618728	4.27656192845732	5.7962675146477	3.94188764729785	5.79254038049672	7	6.75621843687439	7	6.21549272585263	6.24734010687385	6.2281527215699	2	7	7	1	7	2	7	7	3	7	7	7	7	2	7	1	7	7	7	2	3	1	2	79.25	0	3
53	5.1264318085938	4.79901615732938	1.80356307396479	6.85560004675327	5.80107464440975	6.53933983664781	2.85172269001132	6.75400082917816	5.9045218877007	6.33053967737733	6.61936482753208	4.79190475234849	6.29721045589996	7	4.99112901172511	6.69692272232892	5.16526917406307	6.5175905393481	3.44520005275998	5.42782323268435	4.10067633627607	5.46659174477678	6.31423824570755	4	7	7	1	1	3	2	7	7	2	7	7	1	7	7	7	7	4	1	7	7	7	7	98	0	3
54	3.20615018216538	5.39676769943568	1.62346030713813	6.66189673799605	7	4.97751314057354	2.08402428762513	6.04068432929958	5.51827207629666	5.63278058198702	6.62409777427448	2.13345137218261	7	7	6.4781231350028	6.77264908926364	6.65914535488281	7	4.94105477765049	4.46321030066496	4.42236353310299	6.34059967957662	5.31686792907125	7	7	7	1	1	2	3	7	7	3	7	7	1	2	7	7	4	7	7	4	2	1	7	78.75	0	3
55	3.9675212176077	5.65412555625795	6.12860370184402	2.15195966420265	4.64766615706116	7	4.07609610630954	6.8653105994302	5.2991218813215	5.79450716650641	6.70740309484514	1.75947076016532	7	5.46217031405406	6.63579428835294	5.91039079531103	5.39909781123671	5.51686557451186	7	6.85851236348447	6.10498232937817	6.80921483447861	4.30819992888822	3	7	7	1	7	3	3	7	2	7	7	7	7	1	7	2	5	7	7	2	7	1	7	93.5	0	3
56	3.29497384500644	4.93834293654233	4.39179493669275	5.55530326403723	3.44398320466343	7	5.95800672817052	6.41655391560128	6.21859823311847	6.23190514745919	5.56490022487596	2.26537867252507	6.35620546697852	5.29022024688753	6.87999731178928	4.57062334268213	2.22271778645847	3.81893364948851	2.60409411981377	7	7	6.32790698692033	5.32070026350914	5	7	7	1	1	2	2	7	2	7	7	7	1	7	7	7	7	7	1	2	3	1	7	75.25	0	3
57	4.71914298393824	6.44110711339454	3.50913865831868	5.21040174221115	6.47672145552798	3.44412077559602	5.94179100431794	7	6.8120692802888	3.00606532061863	6.49835630177597	6.28479000839045	6.68282597761992	7	7	1.93980388729915	6.76019787166795	3.8900271440982	5.4838138499881	4.50334337537644	6.49612576880132	2.68986242185031	6.97440413205713	7	2	7	1	7	7	2	7	3	7	7	1	7	7	7	7	7	4	7	7	7	1	7	76	0	3
58	4.34971507834034	6.24830984336132	2.52491449500586	5.59387607453914	4.38859160338581	1.52723251197297	5.09623810699035	5.89311604424826	4.69789508287146	7	5.36252559800394	7	6.97589739632213	4.78895274995515	4.81407201757987	3.45614439163352	7	6.64933674700109	1.94039750295375	5.78985847745779	6.73154020070737	6.63008296410899	6.96830837198863	3	7	7	1	7	2	7	7	7	7	7	7	1	1	7	7	1	7	2	3	7	7	7	80.75	0	3
59	7	5.44846932067087	2.02964624026781	6.75799279668167	5.87246111056887	3.89005194121173	5.92824704484535	7	6.93591670618067	6.46652374619104	5.61016288114242	5.7828047034357	1.72548265352785	6.0612756601173	4.39381710092182	6.24524447544287	5.2405027404356	5.94302085608713	6.12685875665615	5.6471296071995	7	7	2.2972477855524	7	7	7	1	7	3	7	7	2	7	7	4	1	2	7	7	7	5	3	2	4	1	1	77.5	0	3
60	4.48879948595965	6.33248477768294	2.49387439954655	6.81868657272503	5.5160757622204	6.39004191908627	4.177337600032	6.89182455233912	3.6590353015842	7	6.49610013926709	7	7	5.51101375894705	6.0307419952737	2.26625602127889	6.14381536817548	5.11473169196354	1.44891559666317	6.5574868950724	5.67048941852535	6.84500187623531	5.23242972485816	2	7	7	1	7	2	7	7	3	7	7	7	1	1	7	7	7	7	2	3	6	7	2	89.25	0	3
61	7	4.7494979839468	2.95460684319114	7	7	6.48818870504729	7	5.79821112677683	5.12265785596276	6.26868923381882	6.94080222243745	3.45677154962728	3.96215953836222	7	7	3.52037462496955	4.43637961337358	7	5.52493048285757	3.95373544841975	5.25985715239177	7	6.31494729316248	7	2	7	1	7	7	7	1	1	7	7	7	1	7	7	7	7	3	1	3	7	7	2	69	0	3
62	5.59504114867816	4.40352154947935	2.44312573020297	7	7	7	6.99220583783666	3.86967125920803	4.09877307890973	5.63880569032015	6.15003466811515	3.10034584628577	6.92617931167337	5.06888549459602	7	4.13268844073652	3.26218404090169	6.91433105420812	2.15101961177404	7	7	1.9970686415287	5.21757380834652	7	7	7	1	7	2	2	7	4	7	7	7	7	7	7	5	6	7	7	2	4	7	7	93.75	0	3
63	4.96896426340098	6.17704840347708	4.90140136007217	4.27333028217089	4.28586581149817	5.41892102558119	2.23193606693453	6.51544989585263	5.99861338314447	5.05089398411516	7	6.54214069437139	4.20007586881344	4.81521186831766	7	4.94188325185085	5.70851276398353	6.03932633394376	3.5784648388366	6.30984771802815	6.52037746390999	6.61075345838867	7	2	7	7	1	7	2	2	7	7	7	7	7	7	2	7	1	2	6	2	3	2	2	7	91.5	0	3
64	5.6176730507934	4.11288131834047	1.75510187686218	6.7180168367628	7	5.04087494954011	6.78524206297725	6.13159663199345	6.77707161779742	6.17393372117154	4.22652843530017	4.74534671040563	5.17050113836464	4.62871405896939	6.96370503397258	5.67014000880024	6.34677408072677	5.82482111238613	2.05602206005894	6.8754599494593	6.61496626950545	3.99240853268197	3.71042865231322	7	7	7	1	7	7	1	1	2	7	7	7	1	7	7	2	2	7	1	2	7	7	7	82.25	0	3
65	4.76560481196837	5.57037485170849	3.43053784640549	6.666688713642	6.73677408593431	4.91771723402054	6.13279451770609	4.60483676935822	4.61457026458102	6.97774738094708	5.64286272565111	4.59087702802314	6.86569935138974	5.62102547592751	5.03105344025144	6.5904112412238	6.62340385606449	5.40235016430095	5.77384051964281	5.23901957076752	4.99590279132624	5.6046440516444	6.55148119057872	7	3	7	1	7	3	3	2	1	7	7	7	7	1	7	7	7	4	1	2	5	7	7	70	0	3
66	3.88755390881186	7	4.77764030033608	5.43851508886273	5.79179822002827	6.12163528413185	4.61143323963008	6.27276286118058	5.63332994297301	6.33523145278389	6.32618600675947	6.29998046895449	5.76617072708412	6.87028232876005	2.33668737629891	4.92596739967345	7	6.86083793040274	5.29621871961943	5.98704484807831	5.54169902983674	3.38914076885982	6.28133186111079	7	7	7	1	7	2	1	7	2	7	7	7	1	2	7	7	2	7	1	2	4	1	7	63.75	0	3
67	6.52016182784136	6.11734589344483	5.70731051414106	6.79359212165861	6.35656557420762	7	6.32306897225605	6.06276812968595	4.95036133749509	7	5.88532969376931	2.95117926083412	6.47131864814802	5.18561783797735	7	2.67696373863306	4.17816832900168	4.19669565637837	1	5.69223122244761	5.51181180883783	6.41823257811522	7	4	4	7	1	7	2	2	7	2	7	7	5	7	7	7	7	1	5	1	2	2	4	7	69.5	0	3
68	3.36187674799072	2.42154898415967	1.6028825011993	5.4958436722079	1.99927127329358	2.40755334631852	6.52835487529671	4.26264861482748	5.2154582439772	6.78337540588547	5.38112528338943	6.25392484392745	7	6.69116787648486	1.01640899469725	6.07086467855597	5.87598887622558	5.57858880317058	5.56200919194985	6.16141453303422	7	7	5.41424547363736	7	7	7	1	7	2	7	1	5	7	7	7	7	7	7	5	7	7	1	7	7	7	7	70.25	0	3
69	6.08299011021661	5.65787606057579	3.05967629071326	2.1716145227276	6.845623230178	3.22362510498581	5.91273168331162	5.58947272880069	5.94139039683848	3.87160574082974	5.60197955126102	5.53175886671266	6.06860353799849	6.12994719752371	7	7	5.96080841527749	6.92183782966075	7	6.07667534140359	5.8012314481651	6.11730079436919	6.88798427732078	1	2	7	1	7	2	2	1	7	7	7	7	1	3	7	5	7	7	7	7	4	1	2	92	0	3
70	4.79561345566959	3.6318110376206	2.98634878040675	5.02901368489096	6.70272465805641	4.81946100311094	6.81320309150929	4.72733388159927	4.59877827841997	7	7	6.05996116086312	4.65852063871439	6.3657825520709	5.65216670725272	1.4919665818858	4.17398500061007	5.63007093040237	3.815349052081	7	5.58335413919788	6.81110555237456	6.55155080337487	7	6	7	1	7	2	3	1	3	7	7	3	3	7	7	2	7	7	7	1	2	1	7	75.75	0	3
71	3.1171921048207	4.95727428598283	3.96314676348723	6.09439447824254	5.53628408549942	5.60033098884457	7	6.10948023452451	5.60088682282878	5.31542689187768	5.84347996492708	4.4336903022623	6.2579597802311	6.38055896186635	4.38236960248597	5.36886548297003	6.48572203436313	5.99916592972361	3.62201910598162	4.81345302463265	6.35526563532809	6.11794030462181	6.40689192806726	7	5	7	1	7	4	2	7	2	3	7	7	1	2	7	7	3	3	1	6	3	7	7	78.5	0	3
72	4.45269226176048	3.75917145459352	3.57216263676948	7	3.1225108486378	4.43039560470856	4.40478997210193	6.14968140033978	3.98394989874034	5.3818187816049	6.72684587385134	5.54722451435614	6.50635999842685	5.87889307298392	6.51890706754998	6.32146748263864	2.9136497770872	6.90397706071979	3.38888132791653	7	5.99082615295708	5.86651559049025	6.8792670091541	7	3	7	1	7	2	2	1	2	7	7	7	1	7	7	7	2	4	1	2	7	1	7	78.25	0	3
73	5.49184721194702	5.51667759129567	2.83767881447068	5.97625092943368	7	2.71872755628216	5.75259284221138	5.47501406931792	5.33312453439944	7	6.02396354619762	4.33163642157879	5.40753948687873	6.00853650133636	6.50641717226195	6.5847310530813	5.55114053370598	7	5.89656096363732	4.96005614879054	3.5288753837728	6.10393492940163	3.4552152704961	3	7	7	1	1	2	1	7	2	2	7	7	1	3	7	7	7	7	4	1	3	1	7	91	0	3
74	5.35876571487257	5.33609223441393	6.74472486102942	6.32573087197808	2.17014464447365	6.25021884997227	3.19219386812213	7	3.87176210008832	5.92495051409576	6.61054537611203	3.64757610993046	4.66615952983645	4.82309603391293	7	6.62794460862176	5.52723467358644	3.55347324194604	1	5.79568018450653	5.71892755356903	6.7235116111852	7	7	7	7	1	7	2	2	7	2	7	7	7	1	1	7	7	7	7	7	2	6	1	7	80.75	0	3
75	4.5449883438724	6.56581724746842	3.2581542444618	3.89008846225574	4.85116190258024	5.08430854860371	6.31943087747159	6.52846205593625	6.52806728851348	4.39885375211666	7	7	3.12129282011148	5.17758102967654	7	6.52561330748239	5.34802594186579	6.16822187653002	3.39628714098861	2.74163601799495	6.35115576509748	6.16793812000498	4.63851422848745	2	7	7	1	7	2	1	7	7	6	7	7	7	7	7	2	1	7	1	2	3	3	7	75.5	0	3
76	1.68337056832422	6.36482056030949	2.9635011442467	5.47178604251663	1.8073407181498	6.37254735173172	6.77464601289839	5.80890392942545	5.17763168336328	5.30226646521527	4.93015635426039	4.02474027269968	5.43989212420671	3.46826903166475	6.46153666995304	5.71594625241829	6.64538322304234	7	2.97588164814351	6.29135752584543	5.88542471737492	6.01061084120885	5.56803648603533	7	3	7	1	7	3	7	7	3	7	7	7	2	7	7	7	7	7	2	5	7	7	7	72.25	0	3
77	4.62217666928566	7	2.99955094976906	6.96279797693387	4.65808206520433	5.32455207942077	6.55926913909854	6.43927939820105	4.07916227057355	4.60863714453257	6.48575660042257	4.4041586810423	7	5.49742914151316	5.31011376267173	6.22264218502407	5.49353670962877	5.52987348493765	3.41812776783075	2.38110094596186	5.84946834529724	4.61577228837517	5.3146461538001	7	7	7	1	2	3	3	7	5	7	7	3	1	7	7	5	7	7	2	7	3	4	7	65	0	3
78	4.4073382737184	2.65380607091046	1.38169601965383	4.64681347403745	6.00327000084218	4.72329627446387	7	6.33253344259298	4.19936513805785	6.75699052642502	2.23126891656573	4.64948600441583	7	6.50363973789701	4.97751452297462	6.40503679642434	4.78448035241684	6.29837397631744	5.54228815297344	6.74645194511398	5.04332660222031	1.49325850411585	7	7	7	7	1	7	4	7	1	3	7	7	7	2	1	7	1	1	5	2	5	7	1	7	57.75	0	3
79	4.19693566135577	4.02774626392728	1.65037894128641	5.69689220160326	6.5967815704257	4.97825885036262	4.15103195523481	4.70761213779674	7	4.97522249204913	4.47091669053068	3.95514734124139	5.51935904738735	4.27759586765197	6.34207294292445	5.16529928575027	7	6.41897440649018	7	6.84918512914407	7	5.20979257846577	7	7	3	7	1	7	2	1	1	2	7	7	7	7	7	7	7	7	7	2	5	7	7	7	86.5	0	3
80	4.57001732285982	6.24602750647645	7	7	6.28563069614384	4.86917928973044	6.34955726258668	7	6.7628987376314	2.99331703091396	7	4.74879180250785	4.72899455305519	4.44910786653744	6.71825785675763	4.05677924665705	5.6460540264449	5.01644024236588	4.45886096358698	2.64311612651314	5.41461756170702	5.69586585873914	6.19605514701209	7	7	7	1	7	5	7	1	2	7	7	7	7	2	7	7	7	7	1	5	7	7	7	76.25	0	3
81	5.97968925650462	5.0739439724975	2.296833756383	4.25529947967638	7	1.26158185884153	5.93833101092805	6.65128553646107	6.4838875756041	6.70949564170899	5.33731016926392	4.24064643897569	4.29025169210583	6.75947994300127	3.95500712929461	5.35926661959377	1.8330633749703	7	7	6.02007680105199	6.30613562326475	7	5.24593321022161	7	3	7	1	7	2	7	1	3	7	7	7	7	2	7	2	7	5	2	1	3	7	7	101	0	3
82	4.09084179077234	5.15874960910256	1.32553646183213	5.61166509331826	6.24297667498973	2.58791496060117	4.88191741005468	6.53632910175361	5.7663036718369	6.69340059217169	7	3.45490727941304	5.33144488501627	6.62190684749735	5.329165262004	6.86725761821222	7	6.09288650149866	7	2.56257846707918	4.94564018810565	1	4.5603582993462	7	7	7	1	3	3	7	1	2	7	7	7	7	2	7	5	7	7	3	4	5	3	7	83.75	0	3
83	4.66782047384464	3.79022073853254	3.93685315510632	4.51621337636021	6.56149740381462	6.78073524737493	5.99973337917771	6.36955002718693	7	6.465422517038	6.71429094776702	1.56096128077202	5.3641162676086	5.90603708369476	5.54289966349024	6.56185079710754	4.42319318702599	5.08097535864502	3.24714621458591	5.55173489602149	7	4.76012232100383	5.75373052080924	7	6	7	1	7	2	2	7	7	7	7	7	1	6	7	4	7	7	2	4	7	1	2	81.5	0	3
84	5.93854629033798	4.99349421455501	2.69175199381279	7	6.19258238669992	3.3538028660628	5.06157852538022	6.15322530042439	2.43826390082061	6.40910073658416	6.73354965882097	3.93788579383511	4.14338540788337	7	6.7374633204723	6.59456885458941	4.45911659753015	7	6.71111303898715	4.99357342746577	5.49250079548082	4.30804210120528	5.90428606738862	7	2	7	1	7	6	2	7	1	7	7	7	7	7	7	6	5	3	7	3	7	1	2	73.25	0	3
85	4.69511937024719	5.34240574504485	1.79532003497348	6.1260067626022	5.42952379929008	4.49883823807027	5.82787172361928	3.70055311307683	4.88662476506623	6.35013883987904	4.86662937737291	7	5.32837947175887	5.32939657352935	3.90520374104725	6.14511670784637	4.98642911238225	5.70145715590528	6.99928646058852	6.55509957164618	6.33207721476475	1.27399332493177	5.90996767282523	7	7	7	1	1	5	1	7	3	7	7	4	2	7	7	3	7	7	3	3	4	1	7	62	0	3
86	1	6.72146105442343	3.81773908312073	5.04615559714204	1.44401467865626	6.80679256351876	6.60441886212262	5.43327347468339	3.00117039926268	5.30400296642277	6.38196558490738	4.78867508206561	4.85081450685463	4.88165835141662	6.6183359552022	5.31789673777194	5.67551028050741	6.6491703307484	2.07149938634684	7	5.16934807607655	6.27030054785743	5.63020999505816	7	4	7	1	7	4	1	7	2	7	7	7	2	7	7	7	7	7	4	2	7	2	7	78.75	0	3
87	5.4297277173925	2.86159241023691	1.7164346362773	6.37914770755912	6.17914255806129	6.32935632239705	3.10977827914632	5.76330005531037	5.96357884509089	5.69943764928421	4.96078465020234	5.79117735907586	5.28824392353674	1.88820828232207	6.72710987257567	7	3.67708449614045	7	2.60538605050674	6.67739686543094	4.27943046702915	4.74103148944249	7	7	7	7	1	7	2	7	7	7	7	7	7	1	2	7	7	5	7	2	1	7	2	7	70.5	0	3
88	3.37233615892698	5.60448886389417	3.61751703978392	5.00694266740705	4.01633052667217	4.34127096700372	6.18289893859616	6.19422216026128	4.48414911345932	5.62620923626307	5.15601405502286	5.79990210661595	4.55024320158098	6.17800388433211	6.94941308997117	7	3.85936597710322	5.68140148907918	2.10125012239435	7	6.99484276688029	7	3.89331681575215	4	7	7	1	7	1	2	7	4	7	5	7	1	7	7	7	4	7	1	2	7	2	7	73.25	0	3
89	5.57533176767538	5.77494015130798	2.24740536871617	4.96391487748413	6.10979279992333	4.91123815299875	5.61019508651227	3.80673770955792	7	6.49607494479721	6.91592391894473	3.3318536074157	5.21950771304779	5.69184152199973	3.97573873690415	6.13051253804265	5.51637876273591	5.48225962581331	6.88192783111905	2.93368501337636	6.0764382373577	4.50480657697109	5.07937218777997	7	7	7	1	1	3	7	7	2	7	7	4	2	7	7	3	7	7	4	3	5	3	7	86	0	3
90	4.10519675223552	6.23211732453027	7	4.40257157393476	1.24048869963143	5.4757204565971	7	6.34321547415097	6.48977915387117	3.71133355298356	6.2433575585551	5.02490032759315	6.44520936950423	4.22433730453434	2.08540873854718	5.74658006901857	4.84773205624408	6.059355921643	5.23364810379715	5.03830171692339	6.01791717135213	6.10475044638719	5.55014255812478	7	7	7	1	7	1	7	7	3	7	7	7	7	7	7	1	3	3	1	2	3	7	3	63.75	0	3
91	5.79229288402956	3.33591178602905	5.24487642016507	7	1.8118831420975	5.48463473112174	5.51835414315967	4.44593471736268	3.57003174691988	5.48730759861433	6.2760592240699	5.9689418228165	6.33866469072523	5.32815442936815	4.4115877243844	6.56630344738114	3.32298759160721	7	6.91885644386289	5.50687361456104	6.00521617830192	6.39137299767537	5.01266747593372	7	3	7	1	7	2	7	2	4	7	7	7	1	7	7	7	1	7	1	2	7	1	7	62.5	0	3
92	5.50957415524966	5.04599982834152	3.77226170031483	3.9077598694901	6.45265071438553	7	2.45407338242793	6.55767071312411	5.63882359977487	3.16268660554544	5.60257860176299	5.89252172192842	5.80835895572385	7	3.01095916439629	1.90946743616088	3.98073715704463	5.995401038084	2.50559846915752	4.66067621607463	6.05108263285727	5.58810797939971	6.74949276859795	7	7	7	1	7	2	3	7	2	7	7	7	1	3	7	7	7	5	3	2	7	7	2	80.25	0	3
93	3.37594830802711	5.68931716917768	4.25696177644076	3.71089979313358	4.25011085887984	4.43218790573164	6.80416242620087	6.86870478351134	3.93488174218544	4.93963877432809	4.84128728001423	6.55483289820007	7	3.98915798089837	7	5.57607699412541	4.60978190472251	7	3.83772882858676	6.69614974079187	5.64472233346904	6.85209373539807	5.87317390195141	5	7	7	1	7	2	2	7	5	7	7	7	1	1	7	7	4	7	1	2	7	1	7	71	0	3
94	5.49706138295583	6.48101030636991	3.58279703108624	6.0597820954059	6.73096282654758	5.5246867266363	6.89231620960269	4.27738748835611	6.4731816509568	5.36283912527431	6.78449130791457	2.36461134641376	5.03924273497138	4.32088766436783	1.18406518301804	1.84849187600506	3.08249338476682	3.9226214418653	4.23134992220045	7	5.07068574713927	3.52384012221786	6.78998756066198	2	7	7	1	7	2	4	7	2	7	7	6	3	7	7	3	7	2	7	6	7	1	3	75.75	0	3
95	4.32153972859409	7	6.60384228822075	4.28284172503293	5.48382685056486	6.37524126980696	5.24827902513325	5.30814631349711	6.23926751109587	6.72554376208928	5.95029043261174	7	7	6.1626843110957	7	6.97069813603571	7	6.812932632757	6.66717774002425	5.61649842078272	6.62995286640107	6.77977589897772	6.74521219370613	1	1	1	7	4	2	2	1	7	3	7	7	1	3	7	7	7	7	2	6	7	7	2	110	1	3
96	5.70927586776064	7	6.92969202878147	5.73950362195948	7	6.15769268102798	7	6.92189998321143	6.91789859207488	6.37787452132963	6.9122489341695	4.92360209127427	7	6.64041013274634	6.59663294677705	6.43896021110476	7	6.62631601555668	6.58521593236288	5.22054224655923	6.70609947664909	7	5.0872563994595	7	1	7	7	7	2	2	7	3	7	7	5	7	7	7	3	2	5	7	1	4	7	7	103.75	1	3
97	6.46404378823938	6.7458864525858	6.35827310089181	6.45950740924524	1	5.47977570218956	5.84031923325679	6.66991207652186	5.8717958570753	4.43619288052562	7	6.45617141272498	7	7	6.32670904434244	6.78869322426218	5.21760451531401	6.93056478736552	6.7551013447581	6.88608368918507	6.62445686816771	4.08775545343037	6.71399874616148	5	3	7	7	7	2	2	2	3	7	7	7	7	1	7	7	2	5	2	3	2	2	1	96.5	1	3
98	5.13183118948883	6.5723264789878	4.98193020483522	6.97078387540679	1	7	5.68647953673755	6.75803055297333	6.91790155123649	7	6.06036310946806	6.20722698205566	6.3091395083093	7	4.79468792043081	6.43136828444082	6.5864863960081	5.92202875976425	3.63640316102009	6.4358582981387	6.53644554356646	6.31854605494334	5.10660672927556	3	1	7	7	1	2	3	7	4	2	7	5	1	7	7	7	7	6	1	7	7	5	5	96.25	1	3
99	4.72549151779268	7	6.23725446535798	5.31117415118117	6.54084429661431	6.31922568820108	6.76916625820584	5.57018525760125	7	6.83974420243917	5.54070868494368	6.83224601257641	7	5.84457518983479	6.58979336514261	6.09929463447077	5.57518958897645	7	2.96219384558362	6.35941630193079	7	5.95082918436277	7	7	1	7	7	7	3	2	1	4	3	7	2	6	2	7	4	7	7	1	3	7	1	7	90	1	3
100	6.27533639463432	7	7	7	1.66114398760443	5.4668741678847	6.92183510199284	7	6.48572021388088	6.32549303449772	7	6.6853739193601	7	7	6.86524287851881	6.76163844817592	4.89091289117502	6.62473218978741	2.10542591219446	7	6.4314115083907	4.7902252435578	5.70798763579705	5	3	7	7	7	2	2	1	3	3	7	7	7	2	7	7	7	6	7	3	2	2	7	106.75	1	3
101	5.04819449564896	5.96994092760502	4.59160931430015	1	6.44731080602792	6.3742730659971	4.79853678424543	7	5.24496360143108	5.60379729786258	7	6.94331436714267	6.39210069860798	6.387050072961	6.88045455134842	7	6.13104569768241	6.40382461316807	6.44851100397942	7	7	6.94161135215145	6.90657709100467	7	1	7	7	1	2	5	7	3	7	7	7	7	1	7	7	1	7	2	2	5	7	2	99.5	1	3
102	6.91339758072932	5.80223101522583	4.91424379563019	7	3.19700408436961	4.79414309389652	5.71844617713285	6.94702247094038	7	5.79893912868646	6.22157316844467	6.30611406250092	7	6.33657466750933	7	7	5.9090210597611	6.62138832481744	6.49258221650443	6.38655248650292	5.65082300916489	6.29715491546289	6.50649865522068	5	2	7	7	7	2	3	1	2	7	7	7	7	7	7	3	7	3	2	1	2	1	7	88.25	1	3
103	4.66596252119764	6.89776651320788	6.13810845767816	5.7223921212864	6.44622056453036	7	4.30711373316973	6.68156786160476	6.27929852532611	7	6.57103558396447	6.93804669476969	6.43252779685368	6.62171048755472	7	5.66078893725004	5.60682431846727	6.37632487196602	3.56435789635847	7	6.85237859257537	7	6.53524581544577	7	1	7	7	7	2	2	1	7	7	7	3	4	2	7	3	7	7	3	1	7	1	7	109	1	3
104	6.61636176000177	6.67723552185496	6.3775956938021	5.63516127170127	6.3195945071715	6.13758717439966	6.79070880638956	6.82987604899219	7	6.58337525430776	7	5.09996696194373	6.28244330435653	6.5048295593038	5.11044476791926	6.64771885077971	5.9770536624073	6.87138704998276	5.38077348522671	5.09646366336465	6.06919898443664	5.98628520362739	5.07636976911252	7	1	7	7	7	7	5	1	3	7	7	7	7	2	7	2	2	4	7	1	4	7	7	100.75	1	3
105	7	6.83151300779327	6.62594117675777	6.2638091090907	2.00540998486606	6.87394778444605	7	6.42659574916902	7	6.73377405329362	7	2.57881305883736	6.77206986317088	5.52068480120141	5.63335727861587	6.33937330167407	6.82667611437221	4.09413882173163	4.46999087051443	4.86315561641943	7	4.0460882293484	6.10079633077659	3	5	7	7	1	1	6	1	7	3	7	7	7	7	7	7	1	7	1	1	3	2	7	94.5	1	3
106	4.78254982989985	5.95367639168872	5.7608772743784	7	1.89433045702245	7	4.99208222359794	7	6.45752480073836	5.55199928454659	4.36033798103989	3.0234599622219	7	6.44601491715175	7	3.92317994151058	6.66884171479733	6.75365251292156	7	6.74367417519275	6.02753097068635	6.26535792972617	6.60441618464146	2	4	7	7	1	3	7	7	3	7	7	7	7	2	7	2	5	7	7	2	3	7	7	97.25	1	3
107	1	5.08484097947045	6.50183520551198	4.61527560453747	7	7	6.35255717251899	7	6.19100771960881	6.32187076718795	5.11974533422018	4.59759673769435	4.8812500537861	5.87053218752723	6.58296148857448	5.86465588522838	6.11812857461118	6.23450596326305	7	6.95628163752065	5.82033848921393	7	6.96201663378127	2	1	7	7	1	2	4	1	2	3	7	7	7	2	7	7	3	7	2	1	3	3	7	101	1	3
108	5.62474644970108	5.56815816371393	5.1529628582988	4.09827076659357	3.1339614623747	7	6.62642283092083	6.25929348234414	5.19536627771156	6.74891661631037	6.91830023846826	6.6530523180878	6.18600038496447	7	6.20298790563746	3.77689513883834	4.29829290951294	6.80810957147591	7	6.36755443423831	7	5.84684139260107	5.82728699017182	7	1	7	7	1	2	2	1	3	7	7	7	7	1	7	7	1	5	7	1	5	7	7	89.75	1	3
109	1.16193309213425	6.59171462620207	6.48985563565162	6.37812466696204	3.27665521690729	7	7	3.96036465920162	7	7	5.58403825724199	6.10655061214601	6.77341827341506	6.13768058986073	6.00987776203539	6.52326960329418	6.69824201049712	6.8537255713828	3.23516679425419	6.38050391666904	5.6713538374979	6.61438399942535	6.29620649758774	7	1	7	7	1	3	2	7	1	3	7	7	7	2	7	7	7	7	1	3	3	2	7	91.5	1	3
110	4.56925645178622	6.39454415646747	6.46651952895768	6.31019897550272	7	6.18104042732176	6.33867174129952	6.7503586739395	7	7	4.44867587827652	6.95530347405947	6.77230924230324	6.06168821513782	7	4.84700543049907	5.25808737110201	6.75230584926665	2.86128006923835	5.34385849415706	7	7	7	7	1	7	7	7	1	2	1	7	4	7	4	6	5	7	7	7	7	2	1	2	7	7	96.25	1	3
111	6.91809654257496	5.91321322118159	7	6.9993865256512	6.80563161675872	6.80871264998704	5.85751838329476	7	7	6.33757527037088	5.40676157077385	3.77056036086301	6.16029131447418	6.53824251332443	6.61190284837177	6.58311328461723	5.3347878957181	7	5.59918184109674	5.83589438192927	7	5.39048646684781	5.97434274656868	7	1	7	7	7	2	2	7	5	7	7	7	7	2	7	7	7	7	7	1	3	7	1	97	1	3
112	4.95678406615195	6.9109966521684	7	4.95391628847397	5.24021536615663	5.89260460423049	7	6.41398329863484	6.20340607895635	6.79919619027263	6.10412110777217	7	6.60885160694099	6.44626601679558	7	6.35370722159084	4.79987509250337	6.19970616235532	4.45183376719199	6.98895090389354	6.32336928219884	6.34849591730147	5.02668665564606	1	1	1	7	1	3	2	1	7	6	7	7	2	1	7	7	7	5	7	7	7	1	7	85.75	1	3
113	5.34596049163186	6.43402043812958	7	4.04778960377899	7	3.43073869043898	6.41870453623465	6.00411179299744	6.36496299846802	7	5.04821375588151	6.20692583849129	7	6.40658142521759	7	6.2504431052307	7	6.5482656436567	5.67137574465409	7	6.63707348358206	6.13819201033436	6.40724162969551	1	1	1	7	2	2	3	1	7	2	7	7	7	3	7	4	3	7	1	5	3	7	1	82.5	1	3
114	4.66461326358962	6.7323252193136	6.73476520575854	3.64510656959355	6.05199316951528	4.20602386957931	7	6.090948100839	6.12021246823546	6.39701932595072	5.97403516680839	6.91497196415646	6.3336432323999	6.03652495032489	6.61284174100523	7	3.3766049969763	6.16486733424336	4.95178355970926	6.78225297700705	6.97814924098798	6.82492759488068	7	1	1	1	7	2	1	5	7	7	3	7	7	7	2	7	5	2	7	1	3	3	2	2	93.25	1	3
115	5.78127267505909	5.79397366846708	6.17323125600743	6.05081774507545	7	7	5.03571340551234	6.72715024058323	5.76274699243878	5.3089026799941	5.28451464268919	4.80521060602407	5.67650965282681	5.03272534338453	7	7	6.64704196894582	7	6.91453618522035	7	6.80426680678053	6.84345608596303	5.8324757393149	7	1	7	7	7	7	2	7	4	7	7	7	7	2	7	7	7	7	7	2	3	7	7	97	1	3
116	6.07487606885676	7	4.05280056221953	6.17098511054287	1.28940204103436	7	6.05068963648629	6.31792082648412	7	6.89705688147006	5.12717331954121	1.00792037348082	4.47097794676979	4.88858560935291	6.06930636151072	6.14602683763799	6.72322183024973	6.71414047084781	4.98390734171996	6.66346151002115	5.29068366208059	6.31298740859923	6.28125792267871	4	1	7	7	1	3	3	7	2	3	7	7	7	2	7	1	2	4	4	1	3	1	1	71.75	1	3
117	5.90336517552381	6.06319557083541	7	5.91346562623994	5.84558554774596	6.34913538869397	6.53275966571472	6.59349091096321	6.0508951681854	5.61611819955416	7	6.45820992383021	6.82799533859157	6.57853451184718	6.00288609518383	5.93909237354733	6.29024258504844	5.87030362743651	6.35919033951989	7	6.87935299494653	4.4497128249757	6.02062840494653	7	1	7	7	7	2	2	7	5	7	6	7	1	2	7	7	7	7	7	1	3	1	1	85.5	1	3
118	6.20445041865	3.14751218449303	6.79532103946877	5.95906963408847	6.97852854696646	6.63650141601945	5.64579626691112	6.26780953329409	5.94359801398479	6.9059144283886	7	1.96221754110635	6.81659546640982	5.73962448744812	7	6.64308379485113	6.58803905301893	6.43743500812218	2.94961753166529	6.23406234571594	4.72702066400506	7	6.78025375338292	7	1	7	7	7	3	7	7	2	2	7	7	7	2	7	2	7	5	7	3	2	7	1	101.25	1	3
119	7	5.92526987121295	6.36278169548404	7	3.08974988234232	7	5.25052345521742	7	6.55245494152355	5.69798861785247	7	1.55395052794153	6.68125142000223	5.52576829429425	6.9641423512671	5.72599264175869	5.29301143242851	5.88612195675325	6.90047710163758	6.09735691666938	4.5663193734403	7	5.55955110296789	2	2	7	7	1	3	7	7	3	5	7	7	7	1	7	2	7	7	4	1	3	7	7	90	1	3
120	6.712300653514	5.21281690286261	6.19953268913412	6.23393373942711	2.87905173991475	5.73519259870934	6.80160785931703	6.5681217087275	7	5.33411840736278	6.14673770023769	7	5.34006362101236	5.46783678081664	6.12653111216879	6.85582979780905	6.52234716279411	6.35849911280578	5.60809128892796	5.97611702685987	4.94819411338998	6.41512167172056	6.91260714329324	7	2	7	7	7	2	7	7	1	7	7	7	1	2	7	7	7	3	2	3	2	1	7	80.75	1	3
121	3.23618246173535	7	6.46763796660361	7	3.69986520506016	7	7	6.40215773108144	6.64450036330245	6.92306503996535	5.81234884219274	4.01134620221553	6.44939468504381	5.4796580496308	5.05478073751132	5.12124233438218	6.59167094145965	6.78306690906454	4.77130999935274	5.84344735568738	6.55665701563717	6.57028247605933	6.9203998925827	7	1	7	7	1	2	2	7	2	4	7	7	1	1	7	1	4	7	1	5	3	7	7	94.5	1	3
122	5.15589799854977	6.29188620721149	4.92286884739391	6.85952607882903	2.78793833809941	7	6.58956504414589	6.38373338771363	4.09754146894428	6.74012539125372	4.67064583908993	4.72058903580573	6.99318784403489	5.71431092015951	6.1790486420008	6.92475528839938	5.27899817453894	6.11794699738497	5.57603792854258	6.38532194781801	7	6.18767247146853	3.90875211164401	5	1	7	7	1	1	7	7	2	2	7	7	1	2	7	7	7	5	2	1	3	1	7	93.25	1	3
123	4.11300968794773	6.32188789844355	7	3.90603000436528	6.77092583128213	5.01486499026743	5.47152213226233	4.75657799444163	6.28634001837071	6.6235434384021	4.13954290888333	6.57386188083067	7	6.19321417098263	6.85477068921945	5.82358180731631	7	5.6863940980185	5.45571347927044	5.8312953073996	5.63004411929493	6.60928143244294	6.03111707952673	1	1	1	7	4	1	5	7	7	3	7	7	1	4	7	7	7	7	1	3	3	4	7	85	1	3
124	1.94238706762162	6.48407197023723	5.89389292174998	5.85388833091495	4.14480756349228	6.936404448356	5.83371970545249	7	6.42700544153103	6.4213385491693	7	3.97774797532835	7	6.76577465599616	7	4.52646319500728	4.1112320300802	4.48677171727402	5.05902868103372	5.85750256194651	6.60793669214653	5.26663829676817	6.0985635598948	3	1	7	7	1	2	2	7	3	7	7	7	1	3	7	7	2	7	7	4	2	1	2	94.75	1	3
125	3.07993399949576	6.00678776215662	3.5078272817793	7	2.07121480715224	5.18727882358322	6.82229213423515	7	6.95756685364542	5.52500375553138	5.33956089419335	3.7904305437833	6.83418841551348	6.81824184748623	6.99578585156777	5.40703830851464	4.25698986695147	6.61555739444846	6.74811653919776	6.80637775225583	5.44112172879845	5.90108990354494	6.24972246452846	4	1	7	7	1	1	4	7	3	3	7	7	7	2	7	7	7	4	6	1	7	3	7	86.5	1	3
126	3.31566943930419	7	5.96689608853861	2.33989588876145	1	6.175934938945	6.59979060292936	4.46203297449271	6.55529242167	4.13861761651688	4.06239877605634	2.80352866120676	6.90628067099992	5.90866099056867	6.77074059593877	4.37522404280455	6.89976741848586	7	3.69151664601424	3.75080121260568	7	6.31425755084281	7	3	1	7	7	1	3	7	7	4	7	7	2	7	4	7	2	6	5	7	2	7	1	2	85.25	1	3
127	6.93185427309755	5.77932957980168	3.61880101893012	6.21410784759602	4.49539438451492	3.73722756092572	6.04723838914204	6.5941322396404	4.98031365830192	6.72875016565302	6.44021707944907	4.42499896528199	5.90656630633261	6.44637223544408	5.80172180097297	6.41472611361953	7	7	2.80572660795792	6.19746270360254	5.40168462526518	6.87842511212009	6.12508545258639	6	1	7	7	1	7	7	7	2	7	7	7	1	1	7	2	7	4	2	1	7	3	2	81	1	3
128	2.90660005717712	6.13152289360616	5.47209809114822	3.58306903136308	7	6.31673276182276	5.76043159877508	6.75059701762595	7	5.5507247740148	6.45278761974626	5.28907570031709	5.34326682918582	6.5515222065668	6.03226793719297	6.72969843523781	4.7592464070602	5.44011842702604	1	4.82525268093541	7	6.59951189610169	6.6183267126116	1	1	1	7	1	7	3	7	2	6	7	7	1	7	7	7	3	7	1	1	7	2	7	83.75	1	3
129	4.84165540120987	6.89907085881434	4.57457297167018	6.81981743263258	3.60787129580844	7	6.6328839905106	6.79425001426048	3.32273544678455	4.91315312195549	5.7594582138724	4.10590488042251	6.35607355674445	7	7	6.57829316862722	5.59900454359629	7	3.94533366383763	5.86612598069646	4.0045845708891	6.97540028456077	4.75251010889023	4	1	7	7	1	1	7	7	2	2	7	7	7	2	7	7	6	7	2	1	3	1	7	107.5	1	3
130	2.7831946373451	5.74301918608412	5.72370692221518	6.99983541204263	4.58324501800796	7	5.87381410256589	5.352118634428	6.86185706494671	7	6.39089889397379	6.06594211994932	4.61758550297965	6.48078575912498	7	6.50265983517774	3.4636222317935	5.18551479408192	5.67220167918688	5.18666093082004	4.55570913522573	5.5131049313619	6.53001105864973	6	1	7	7	1	2	2	7	2	7	7	7	7	3	7	7	3	7	7	4	4	1	2	88.25	1	3
131	6.14273549451822	6.88539433750705	7	6.75527843153306	6.03340602116412	5.19842291263446	7	7	6.49691872625297	6.7806216884108	5.98469892230809	4.33432553071598	5.15049457198133	2.28172800469017	6.74120629039017	1.40197951908939	5.85047161523379	7	4.52044261313129	7	5.56541546206336	7	5.7707935664422	7	1	7	7	7	4	3	7	7	7	7	7	1	2	7	7	7	7	1	3	4	2	7	95	1	3
132	7	7	7	6.67784380381264	5.74782113635287	6.43944002756308	5.45506644701153	6.03308157123966	5.68919330043878	5.39197488542206	7	5.43953498347918	6.64160821301853	5.51656386906961	7	5.43308700304471	6.72030886725508	5.3144806782147	3.11776504094586	6.14007427093499	6.87668337468775	4.51026887720194	5.02316066645581	1	1	1	7	1	1	4	1	2	2	7	7	7	7	7	7	7	7	1	5	7	6	7	97.75	1	3
133	1.51273829870183	6.47350791999924	6.6934101258729	6.45071835341136	3.74052088797484	6.2172058359103	6.61733701323595	7	6.01919589764511	5.88366742780494	6.15827878759895	3.79834137330577	5.89543799252995	6.16571151714219	6.42798327672182	5.45351876793112	3.75702174652996	5.66619198562673	5.51306751759577	6.07214934539912	4.09070961840283	4.61283800927617	7	5	1	7	7	1	3	3	7	2	7	7	7	1	1	7	7	2	7	7	5	2	2	2	92.5	1	3
134	1.46747136094236	7	6.53910164386084	6.99590037733803	3.61602385609016	2.38214557429952	7	6.09427438844752	5.2498131531345	5.50196261694469	6.9117630717663	6.75537445357637	6.66662288829292	5.11739887850633	6.61176125761409	5.43796084335277	4.18369680061081	6.16171496908361	5.53869747902562	4.10185871100186	7	6.54410147371409	6.89693184558342	5	1	7	7	2	2	2	2	1	7	7	7	7	7	7	7	1	7	1	1	3	1	7	76.25	1	3
135	1.91022304431892	6.22671586534021	5.89755121974358	4.09647774447366	5.3425887908609	4.94994998676076	7	7	3.65193567688745	6.96298105516027	7	1.23729427743208	6.08744207028214	6.59422385193204	5.52663871651231	7	4.84292226145134	7	6.39753447151933	5.98990332124619	4.49980168530758	1	7	2	2	7	7	1	1	7	7	3	7	7	7	1	2	7	7	4	5	2	3	7	2	2	82	1	3
136	4.26604028737783	5.77013715510641	4.77225180347852	3.67911846559291	2.32413555599369	7	6.45428836765523	3.65753388419901	5.83786923446552	5.19344750655462	6.09653532777114	3.60208117065071	5.74182276323343	6.63773034333652	7	3.68384683022404	3.96006675772278	7	7	6.72083230283811	6.83114081805776	5.47259567810188	5.83528212248035	4	1	7	7	1	3	3	1	7	7	7	7	7	2	7	7	1	7	7	1	4	7	7	88.75	1	3
137	5.74663052330815	6.6392657346694	4.75985201225798	5.00010938869106	1.83179550003949	2.72657491436867	4.63535864429404	5.67759106018149	5.96120256764736	6.22331337044084	6.23641596920087	5.90965041523819	7	6.00179459400457	7	6.72796035715041	5.85068945046314	5.64275956493004	6.57382420722639	6.33704402609076	7	4.54591973589755	6.16495729302066	7	1	7	7	1	4	2	7	2	3	7	7	1	1	7	5	7	7	2	6	2	7	2	87.5	1	3
138	6.52322393847981	7	6.82617382243925	4.62175465668727	1.21062525118557	5.62254961305201	2.90328144859897	6.05326115164175	6.04417143876021	4.95089584539201	5.82862696811494	3.19287076588046	5.94817244995178	6.96811766214045	6.80715328634476	6.12734746290703	4.98008614181863	6.56424231760376	4.41996594536893	5.9357989662417	5.78709401240174	6.5910198444284	4.35730974239604	3	7	7	7	3	1	2	7	5	7	7	7	1	2	7	7	3	6	7	3	2	1	7	88.25	1	3
139	4.39915972600257	5.60753315712476	6.40190198314388	3.90333758037445	6.73029109379961	5.12296822697604	6.11737774159531	6.2088396693491	6.02684351834482	4.68642742955891	6.7497305508324	6.44352946420279	6.75226802964636	6.53668637900352	6.92685104023031	7	6.07146715883703	6.17466998954796	6.86820079663001	5.46091677649917	6.57885282959687	6.9871048429689	6.15779673338198	1	1	1	7	1	1	2	1	7	3	7	7	1	3	7	7	2	7	7	7	7	2	2	84	1	3
140	7	5.84334748015003	5.19991907445083	5.55517110115637	1.06637094143288	5.85335568646862	6.2150662824085	3.98910563248197	5.88553524167508	4.83914631740127	7	4.33165317181543	6.39637820858996	6.57606494250565	6.7490865453198	6.77904992942075	5.983555088455	6.41738358742229	4.47217528639436	7	6.51662498705987	5.22437609800377	6.66837368543411	7	2	7	7	7	2	7	7	2	4	7	7	1	1	7	7	1	7	1	7	7	1	2	96.75	1	3
141	6.12299623065732	4.65025313500774	6.05106997085652	6.00021111781914	7	6.2083232959168	5.48079679583859	6.22588086465138	5.42307396298507	5.77477271502023	6.92019344378985	1.26814803063845	6.59195296345518	5.89170233580265	7	6.98425319465679	6.06631942978013	6.68877160496497	6.3284309920882	7	5.01794904587647	5.99930591589969	3.57045349410765	7	1	7	7	7	3	7	7	1	4	7	7	7	2	7	3	2	7	4	2	4	7	1	78.5	1	3
142	3.89607987576286	6.70500892322244	6.33564847944324	4.77587306716006	6.69524954349995	2.29736877925732	5.27394129813956	5.73710395580259	7	6.14585274025363	4.96969113877135	6.14755055676594	7	6.06872351188373	2.39093590857985	5.7334360493752	6.01049930934782	6.12341627363468	4.97084816608489	5.99783181183314	6.46162829040254	7	7	1	1	1	7	2	7	2	1	4	7	7	7	7	7	7	6	7	2	1	4	7	7	7	61.25	1	3
143	3.69341826043283	7	6.13823300032487	2.98537604640166	1.09127961112246	6.78774773225135	7	7	5.28000743634025	4.38035305010996	4.6424633228727	3.59730241132998	6.34738235565574	6.01629419532117	7	6.07135684311137	2.53293241799637	7	5.14286328913854	4.76051954615585	5.71762592591963	5.0239879010191	6.68318423930931	4	1	7	7	1	4	1	7	3	7	7	7	1	2	7	4	7	7	7	1	5	1	1	86	1	3
144	7	6.00417845421943	4.65190727653018	6.15748524706585	1.33828362070878	4.56839383724904	7	5.50325045015214	5.54142028857207	4.30686439240416	6.24184567181265	5.01611692104305	7	6.57356203660574	6.81489200841354	6.72071084295903	5.43710023410999	6.53316133987204	5.11115474351678	6.82863075744305	5.74240379887482	4.27437446573812	6.87876330637465	7	2	7	7	7	7	1	7	2	3	7	7	1	2	7	7	2	7	5	7	2	1	7	81.75	1	3
145	5.01569961050322	6.21049899436237	5.06665447345601	5.96475011571644	2.81747240620095	6.1673694726018	4.47393648565419	7	7	4.77896394718733	5.50118822155987	3.54036535731167	6.93095467225351	5.18684673479063	5.4206925372599	4.09716883581154	6.08293815863335	7	6.47863677536308	7	5.43188899030343	5.95905113733713	3.97123631623427	2	3	7	7	1	2	7	7	3	7	7	7	7	2	7	2	7	7	7	2	3	7	7	81.5	1	3
146	5.3861468764765	6.17652218953494	7	3.71594370498985	1.7959440101844	3.32684906574139	7	6.35477680833147	5.08468845940572	5.9569840770617	6.42450536005549	3.57877195994803	6.22757322679496	7	5.34701651765136	5.24753016659983	5.69017517477463	5.45106427070881	5.29136776559039	4.75616986580184	5.98414863669274	5.53173432172643	6.10716697660907	3	1	7	7	1	2	2	7	5	7	7	2	1	4	7	2	7	7	7	1	7	1	7	77.25	1	3
147	7	6.75699753059287	5.49920270307301	5.77798504280969	1.73857078344519	2.87736949032916	3.9231361655803	6.36217852627269	6.31509428534728	6.76610475495798	5.64814506638128	6.90976057876555	6.45257096556594	6.55374207031372	6.2991596662586	4.38391932308832	6.07463599705211	5.5248115980567	5.64986335770495	5.66840915042562	7	4.244418326647	6.08067394240334	7	1	7	7	1	2	3	7	1	6	7	7	1	1	7	7	7	6	7	1	7	7	7	82	1	3
148	6.28031298061532	7	7	7	4.57346050661151	5.61523338188393	6.35662960899259	7	6.17970682422487	5.90206656286141	5.0120593190622	4.71973796004004	6.76295231363781	7	5.22731856231456	6.81426550686838	6.5563335642756	5.10242543939591	2.41322161219309	5.04827819015393	5.15636952779879	4.89813222005251	4.99146301169779	1	1	1	7	7	2	7	7	2	3	7	7	1	7	7	7	7	7	4	3	2	1	7	87.75	1	3
149	6.20314708647748	3.70401680574801	6.36510263733536	5.00095105023655	6.65786253832962	5.71047016994035	5.8081423838602	6.39899069833326	5.31531708928322	6.73239696804922	5.62856429958933	2.90975355522522	6.26900234442574	5.83334087325988	6.30806875398603	7	6.12275261914061	6.22690409019104	5.90392990078014	6.41182572636644	5.98420448622858	7	5.70792462024307	7	1	7	7	7	2	4	7	1	2	7	7	7	2	7	2	7	7	7	2	2	3	1	77.5	1	3
150	6.64939436519544	4.977259693488	6.3925551045719	5.69430536183605	2.04083080263102	5.57606572500063	3.7948699516284	6.02191170231898	4.38434070322864	6.54729018382422	4.73487580311108	4.7088686338675	5.64087123551787	6.36437499456529	6.12744533987002	6.87461454673161	6.54605896917759	5.37229386797163	3.82622496400104	7	5.39856632842411	6.72619903626114	2.63406186611514	2	4	7	7	1	2	3	7	1	4	7	7	1	3	7	7	7	7	1	3	2	1	7	85.25	1	3
151	6.15291609733313	6.15510279050967	7	5.33432628379621	6.00025617236939	3.90783478181609	6.5984578631875	4.54807225106741	5.97873066090342	5.51063546819772	7	3.51255246267954	6.67996753544513	7	6.28326415654441	7	3.05388006261321	4.51225491991143	5.87690665529363	5.98742529124224	7	4.92322419579903	6.14875519294308	1	1	1	7	1	1	1	7	2	5	7	7	1	6	7	7	2	7	7	2	3	4	7	79	1	3
152	6.76378882569587	6.34595078173739	6.72794411155525	2.87504763298095	5.03139924227455	2.67066808118969	4.85322234964451	6.90488261655162	4.497290808576	7	3.91719092971102	6.32627556486755	7	5.22430571554571	1.68216487687996	3.11282982990562	7	7	5.48518642081143	6.39772046825941	5.16332564544703	3.66169031485576	7	1	1	1	7	3	2	1	7	4	7	7	3	1	2	7	7	2	7	7	5	7	7	7	64.75	1	3
153	3.97657417180027	7	6.52149733416565	3.50651581251258	1	4.45224947775129	7	4.24769626885432	5.91330940494953	3.83011566098411	5.42018749168855	3.36821410883701	6.5272771625975	7	5.36204106387449	6.65921615623429	7	5.7611625514459	6.06200610662223	4.63332491069648	4.71058229410811	3.86176968534759	7	3	1	7	7	1	3	2	7	5	7	7	3	7	4	7	3	6	7	1	1	7	1	7	80.5	1	3
154	5.87105473032934	6.01708124856943	5.91320231285051	5.37827775472063	2.39065022195399	7	6.51098737456598	7	6.63761764359882	6.38008652186257	7	4.92125923926474	5.80234666526084	6.20692551485829	1.0715498960119	1.45655430156739	3.72962530967091	6.6786973934675	3.6850787958555	5.66470593480376	3.50060888193685	3.5652940142732	5.69860591919204	2	1	7	7	1	2	7	7	3	7	7	7	3	2	7	3	1	3	7	2	7	1	2	81.25	1	3
155	2.039218049678	5.90668613920068	6.09667829594432	7	3.86338168173197	6.28647986660585	6.75120075762538	5.90504258752352	6.07849131980084	7	6.24344173269875	3.73876684002186	5.05408442757454	7	7	1.65687944628097	7	4.17142576163479	1.20473076797827	5.94759978825952	4.67032455017666	5.5363018740963	5.3730975573578	4	1	7	7	1	2	4	1	7	4	7	7	7	7	7	6	7	7	1	2	3	1	7	82	1	3
156	6.57945236462594	7	6.03883858434617	6.98049034057538	4.83177735245013	5.5910560608136	6.61151246208106	4.01364474566604	7	4.87380558959521	5.81400747226049	3.5103962996794	7	5.97333767601065	6.76607447476333	6.06515473435798	6.98019205850149	6.11941347637066	3.21049238643107	6.05010850599375	5.15838538024994	4.22603358898471	5.50391241218145	1	1	1	7	7	2	7	7	3	7	6	7	7	7	7	3	7	7	4	3	7	2	7	71.75	1	3
157	7	5.89314095703156	5.54216775906552	7	2.20216956263231	2.88053659864819	5.30556780054594	6.81103653401324	6.71402488268781	5.18807164664038	7	5.1101982768974	5.96070404721131	5.54143268038735	7	4.86278486601361	5.89068756060834	7	6.10553877908241	3.61893911314026	7	4.96292172761585	5.06573818906424	5	1	7	7	7	2	3	7	7	7	7	7	1	7	7	2	5	6	2	1	3	7	7	95.5	1	3
158	6.22625740690969	6.28107786737609	2.70006401728328	5.37582708039434	1	6.49675399954085	4.67116312200341	5.49415671061075	5.67915152484284	5.86102428340691	3.36670902295549	3.24913314675679	5.84689625080624	5.4565144975158	6.83360017903689	5.64254734814776	6.03324046542316	5.5027518555726	5.64780819402888	5.06730913816663	6.98693591519754	5.69584704410695	6.88409789041296	7	1	7	7	1	1	2	7	6	4	7	7	7	7	7	6	7	7	1	2	4	7	2	71.25	1	3
159	5.30275105042945	6.02616846545961	4.44117319083362	5.63502376446887	2.63468197297205	4.05721857480491	7	4.15339235556151	3.57690404243752	7	4.50251285340457	4.94601446297512	4.35874410470822	7	6.47729591004926	5.2695134228271	4.44365127291958	5.91126528795841	1	6.68240545416473	7	7	6.18149371703594	7	1	7	7	1	2	2	1	7	7	7	7	7	1	7	7	6	5	4	1	3	7	7	72	1	3
160	5.68802392533866	5.89983883524248	6.26911232607411	5.66949722392966	7	5.55738545701115	2.5886140940706	7	4.90506339531548	6.39996427700137	6.43918661147605	3.09885607699636	7	5.31357827493691	4.7267600094199	5.43031275861299	7	5.15096184711496	5.61899709589528	5.76659870667132	5.04454817963457	5.37302476658417	6.47183076112457	1	1	1	7	1	2	7	2	1	5	5	7	7	7	7	7	2	7	2	1	3	6	7	64.75	1	3
161	4.56341901366558	5.89439711235858	3.96720749770723	4.96091364614334	2.76390068982307	6.67989442278044	7	6.54624246484014	7	3.0298704639132	6.01151749657391	6.78800411767594	6.38656447414352	5.75102617153319	6.96782447677274	2.20444034648335	4.19603402696132	4.94332319343795	1.56228859489073	5.33490252670627	7	3.66309948836444	6.99629331540054	3	1	7	7	1	2	3	7	7	7	7	7	1	2	7	7	6	4	1	1	7	1	7	86.5	1	3
162	6.5395693781547	6.81466660968202	6.46000788913411	7	3.98864244539736	4.34560957991564	6.1243033217628	3.77475352839666	5.04759870645783	3.28289254465875	5.40689460994256	3.7704525018825	6.46765567104792	6.77649370863408	6.28651862541377	3.15832744891684	6.90342201800324	5.90717744466384	6.89044372476081	6.53512675863321	5.42312383911676	3.50340683334746	6.10557996963669	3	1	7	7	1	2	7	1	2	7	7	7	7	7	7	2	7	5	2	6	7	7	7	68.25	1	3
163	3.43795005954902	5.13778803178977	5.11662402822481	3.70689911180681	7	3.38622512682037	6.37620129994774	4.42443212501249	6.5377855852715	5.95679802485162	6.52537323535876	4.73804842411033	6.41388674699228	5.07414145745903	7	5.94858634492392	5.26246686798372	5.08150080754139	4.13738518746184	5.10552786065227	7	5.74149393265077	3.44656966093985	1	1	1	7	1	7	1	7	2	6	7	7	1	7	7	3	2	3	2	3	7	2	2	75	1	3
164	2.75492134281347	6.03916905623401	6.31648313066504	3.43681091593776	7	4.2028068686618	6.76707796746822	3.68346727794493	6.95446027361622	4.21996467886902	6.81434121797865	1	5.49525194356413	4.01017980199113	7	3.9638132484218	6.64734160441703	3.84686014828073	5.96099554719354	6.44797227247528	6.36531304532639	5.07220793209383	7	1	1	7	7	1	3	4	7	3	7	7	7	7	2	7	7	1	3	7	2	7	7	7	70.75	1	3
165	3.89443292975411	7	4.99228547856468	4.27540987698417	3.12187642308796	6.79121581296573	5.54380722118406	6.51965404094044	7	2.34692486487694	5.41862572526521	3.56640578438306	6.79206684323961	4.2961976054028	6.98712905329625	2.73545139222504	4.112813644879	7	2.06751928504413	5.56640011960955	5.68386353215525	5.11261524777917	5.82206905735925	3	1	7	7	1	3	3	7	7	7	7	7	1	2	7	7	3	7	1	1	7	7	7	88.5	1	3
166	3.33958556596623	6.59897582772668	3.74824071973283	4.60436810255121	3.62658361034389	7	5.1099932515675	6.54163680997976	6.44593244538024	2.83592058065237	7	4.40763338542561	7	3.70381570404076	6.19678097198248	7	3.34234519445264	4.79581344597841	2.47327324574566	4.35279484397952	6.12585131169823	4.33208582518005	6.85660105364358	4	1	7	7	1	3	7	1	7	7	7	7	7	2	7	7	3	3	1	3	7	7	7	88.25	1	3
167	5.92864253830979	6.95130621185295	5.9775227572595	7	3.78075856900347	2.7142879508536	7	5.09959208847328	3.91472089163536	4.73119138181253	5.98493373712775	2.34945143605783	6.0631366012833	6.42676974618224	5.67321507969764	6.260422212696	6.07872107418254	5.10400052164158	6.58101789276373	5.56213121511073	4.84123792588831	2.72178688292682	5.77352660921021	3	1	7	7	1	2	7	7	3	7	7	7	7	7	7	7	7	7	2	4	7	7	7	75	1	3
168	5.71919206682947	6.16966356879409	5.70981181981842	4.64043775606096	2.84651686337549	5.22139517820204	5.54653352927463	4.61878193984499	5.71570599352998	6.59590061402807	7	5.13780206717013	4.38039537006783	6.50506240008287	2.12486385281195	6.17726759001827	6.90624620854587	4.80224275951913	1.18811140073898	5.83109025433339	5.41750891325248	5.80294328031281	5.53342837526997	2	1	7	7	1	2	7	7	3	7	7	7	7	7	7	3	6	6	7	6	6	1	3	57.75	1	3
169	4.72999510103176	6.05220832061622	5.29506759650015	7	3.45852949651893	7	6.04859987182324	4.40339052118801	3.80235293425702	4.15984116859257	7	3.1858296058887	4.56738235737071	4.46334897176272	7	4.08946442481724	4.22164047550777	6.67949202213005	4.22539517363709	6.72611856995566	6.3701933598918	7	5.67129999246324	7	1	7	7	1	2	3	7	3	7	7	7	7	1	7	5	7	7	7	2	5	7	7	86.5	1	3
170	6.72393701990579	5.68786955247437	6.93364766594926	5.90350116699887	7	3.97936156749858	5.40982595407871	7	7	5.0624842924999	4.27905927666427	4.97328735342244	4.68272481982621	6.2900496329179	7	6.41873716237621	3.00806765421265	5.599387052802	3.91641202379881	6.66985265116906	5.38987742140627	6.88042917876508	4.53245705941569	6	1	7	7	7	1	1	7	3	7	7	7	1	1	7	7	1	7	3	7	7	7	7	76.25	1	3
171	6.67414069287745	6.18941375806039	6.74491124291678	6.15680847132677	1.96318439044862	4.81314828413885	6.19364280121083	3.54329530427031	4.88022912631284	3.52922917040098	3.38348008193425	1	4.67472861910233	7	6.74257802434884	6.63442484633441	6.73784027020252	3.28918814775848	6.7211213044625	6.43368552626973	6.2448505357654	2.84672003142681	5.83461633709331	7	2	7	7	7	2	2	7	4	2	7	7	7	2	7	3	7	7	7	3	7	2	2	68	1	3
172	7	6.78315038674012	3.0239508706279	5.89650239997863	1.09642394602547	5.81650540206409	4.10204098292131	4.39450823214781	4.49311693327706	6.10288376528951	4.14399787057238	3.23091863410421	5.71719910615557	6.07866978514266	7	5.21574300565351	5.18930745922266	5.47313523852367	4.72330747591503	5.30560683074512	5.33659252172524	7	6.3447444164724	7	1	7	7	1	1	7	7	1	6	7	7	7	7	7	5	7	7	2	2	4	2	2	71.75	1	3
173	6.34796488982444	6.49180730561963	5.1758600142683	5.89273400039012	6.48513881754612	4.82057585069998	6.17021376345213	4.41224074165018	4.09961144476449	5.91376735941718	6.04079622549338	2.58251496177041	6.56329937198444	5.02834581873737	5.53868105473163	5.5907181726853	7	6.85210017722867	5.9037615696135	4.37664080029423	5.98973789888672	4.62970096817311	5.78044039475242	1	1	1	7	1	3	3	7	1	5	7	7	7	2	7	7	7	4	1	2	2	2	7	53.5	1	3
174	7	5.36351754687711	3.96351117013757	4.64899438153167	3.16880338847121	4.47837951451979	6.06376265586837	6.86082714606182	5.78806943106235	5.99473876193613	6.91464506513565	4.53947439971342	5.28890065340019	5.3533955322505	6.03696502712383	4.22646931817104	4.72835921772317	4.92795601532324	4.81922021331429	2.00752053286218	5.92099380783514	5.62775602483694	4.94436946450706	7	1	7	7	1	2	7	7	2	7	7	7	7	2	7	7	7	7	7	5	7	7	2	62.25	1	3
175	6.80820254492922	6.10482689297203	3.16967327974724	6.59063607690059	2.00844278530819	5.07534637318306	2.90330016504384	3.43053376757524	5.07771167934735	6.45479400036317	4.94045321212299	6.83620954685329	5.14245359561337	6.04130914313113	6.27937345117584	5.66242270653516	3.35620046300997	5.34826748645353	4.27206202005817	6.73135602426447	7	7	6.16728107475148	7	1	7	7	1	3	2	1	7	7	7	7	7	2	7	1	7	7	1	3	2	7	7	63	1	3
176	6.40479726890245	2.30547350900715	6.13478128773254	6.36156090394761	2.78589620242364	6.12411055655795	6.38240520462784	6.15152645368329	4.61082952989989	6.19665498128131	5.67891411014452	6.74437515249405	2.89758432293211	6.43299688989548	6.65745249718679	6.17458996320761	1.19127138732599	6.04622318859996	5.8495474155424	4.54426983043557	5.81573737431361	6.63246622170132	4.51249988007225	2	1	7	7	1	2	7	2	4	7	7	7	1	7	7	7	7	7	2	3	2	4	1	69.75	1	3
177	5.73279037998133	4.95117537905154	7	7	6.55179804862624	6.49442134988955	2.24424247972991	6.54002375649243	5.68779904184347	6.58276886891619	6.42669347151759	1.03032205650877	4.90435230520499	5.99412924312618	3.73995610698745	2.46679240712152	4.74978572777546	6.52701329789254	3.02214972814961	4.50579214593466	6.77260237038126	4.83529286405011	5.85300268339872	4	1	7	7	7	2	2	7	2	7	7	7	7	3	7	7	7	4	2	2	7	2	7	97.5	1	3
178	1.79253844729222	6.41634140868097	5.61156808487533	4.67188011655712	6.42997599385853	6.09622829934931	5.88142508066189	6.64377784964123	1.22162777112151	6.9060041291487	4.38884610088176	3.11790295517893	4.41644031924023	3.67753090875837	6.98768074732103	5.38284752556909	1.46349003566213	6.65376789233659	6.95328907920336	7	6.02932555456829	4.38619243822208	5.32342588778555	2	2	7	7	1	2	3	1	2	7	7	7	7	2	7	7	7	5	1	1	3	7	7	73.25	1	3
179	5.34503531974569	1.97158008541204	6.16921902571167	6.46623610681045	1.87034157637754	5.55944307484456	5.48794979955982	6.09928716830741	4.16811897785291	6.50323064881359	5.00599336623444	6.26379612616419	6.03325995899643	6.26567217277313	7	5.56210404758687	2.1576060646415	5.34272813356916	5.93068315783621	4.72720888281836	4.87881537342933	6.29090542081877	2.66107183569626	2	1	7	7	1	2	7	7	4	7	7	3	1	7	7	7	7	7	2	3	2	7	1	69	1	3
180	4.76377521083185	1	7	6.75290631153966	3.53467509768457	4.42893979793439	4.82433136740531	5.97881071497823	5.48036512682803	3.0118491689759	2.00994691548694	3.83235463621757	5.69376758171701	7	6.32383591682493	6.76902930093795	5.86883064049481	4.23148490772648	5.59956132227939	7	5.66626550899379	1	6.96615778248161	2	1	7	7	1	2	2	1	7	7	7	7	7	7	7	4	7	7	4	3	7	2	7	73.75	1	3
181	2.86620970911072	6.88602085347893	6.09531981270995	6.92142701765937	5.05741812921973	4.42280020732941	6.92818620774273	3.98917007735886	4.32146730319355	6.08629130298543	3.96901982688539	2.77133308024349	7	6.0348645774428	5.14533964257209	2.10053878539794	4.33411473021037	5.81155887439646	4.53593131794561	6.56249284447554	4.28894474593236	6.17082019492146	6.59958066037246	7	1	7	7	1	3	2	1	7	7	7	2	3	7	7	2	7	7	1	1	3	1	7	59.5	1	3
182	5.07163300020962	2.23277981276148	7	7	1.76396890764807	2.0903179561029	5.29994568473366	7	5.3355613507851	6.85113911006572	7	6.26995081358044	4.86345156116546	4.91700797248068	3.31282771878931	7	5.56985959708978	6.05377824062726	4.89241455980637	3.83590941645038	6.79776377281036	1.26372786756044	4.30052454859705	2	1	7	7	1	3	1	2	2	7	7	2	7	2	7	3	7	7	2	4	4	3	7	86.25	1	3
183	7	5.49911628764503	3.71913362657659	3.23047852831785	1.79487811550853	5.44760385963738	4.31734558464837	4.79039144397355	6.16996801986667	3.27264107849949	6.57920782643273	2.05706986667914	5.76366536757269	6.17696383041074	6.35210943277229	1.21309900438735	4.17748207643679	6.48544994097394	5.03568642385222	7	4.94787774153475	5.7082324838233	3.63340978969405	6	1	7	7	1	2	5	7	4	7	7	2	7	2	7	1	7	6	7	3	2	2	7	72	1	3
184	5.56379523636021	5.30744768431423	6.71588649798627	4.99736180846774	3.07105316075728	5.38473719822122	6.75447054814546	4.2294819290385	5.86934757686368	6.71325913122552	7	2.25025519277046	4.39884773956013	3.91536609395063	1	1.46607711997352	6.54735408025571	4.83918695508009	5.13000454211471	6.74748914179088	4.33829741303648	3.66167824882784	5.95879131053836	2	1	7	7	1	2	7	7	2	7	7	7	3	2	7	5	7	7	7	4	3	1	4	65.75	1	3
185	7	7	2.95555818628222	6.23678186479195	1.73299969967843	6.1262791903875	2.51862382414671	3.8999688352054	6.14004961554444	5.77381685772326	3.7471657301632	3.34164592547111	4.95394057581238	6.13084961419674	6.54663852848081	6.35613928135463	5.2385900057779	5.20575846836282	5.2347372450319	5.72251636355477	4.88624298732238	6.57033026753407	4.5770349068288	7	1	7	7	4	4	2	7	2	7	7	3	1	7	7	4	7	7	2	1	4	2	7	71.5	1	3
186	4.29433279471855	6.00109766860519	4.33048346505594	5.20655622217033	1.34979280970211	3.38158683525943	6.16577453931089	7	4.60012715647905	6.26582677256828	7	3.70007504043909	4.20628241274992	6.81558085372866	7	3.10178964697991	2.9780494237416	4.52081365898748	6.20720309474769	2.71367669649598	6.19217021349153	4.80003644944625	6.43526922365049	3	1	7	7	1	7	7	7	2	7	7	7	1	5	7	4	4	3	1	2	7	7	2	62.25	1	3
187	6.6962046471683	4.48676252830233	4.39184311832894	7	1.67321048529756	3.09710105716406	3.93718979853521	1.64136777858428	7	6.06953650497553	2.81641550703723	3.22582363294193	5.28111182934864	5.33813062736701	7	5.67174610795783	6.64591575908664	5.77490528744234	2.5785604609144	2.84102062181159	5.28070497530093	4.74311048427755	6.49119721109098	4	1	7	7	1	2	3	7	5	7	7	7	7	2	7	7	7	7	1	5	7	1	7	73	1	3
188	6.88256738178515	7	4.25144692502159	6.51986052531521	4.06542157623129	4.41608190953044	7	4.30776596787048	5.19983853486646	5.97404656043134	5.29276822012976	4.54923019751743	5.85503349936217	4.51701380294818	6.72428740319928	3.48313510807425	5.92027554592056	5.42358626046961	6.51761870063887	5.27852842156049	5.76200289281879	6.16015081571319	5.4200280934393	1	1	1	7	1	3	2	7	6	7	7	7	7	7	7	7	1	7	1	2	3	7	7	67.75	1	3
[truncated: 5 more columns]
