# Supplementary material for: How Are Mate Preferences Linked with Actual Mate Selection? Tests of Mate Preference Integration Algorithms Using Computer Simulations and Actual Mating Couples
Source: PLoS One. 2016 Jun 8;11(6):e0156078. doi: 10.1371/journal.pone.0156078 (PMC4898694; doi:10.1371/journal.pone.0156078)
Supplement: S1 Data — Newlywed couple and agent-based model data analyzed in Study 2. (ZIP) [file pone.0156078.s001.zip › S9/Polynomial Model Data/Polynomial Couple Population 01162016 000752.csv]

	trait1	trait2	trait3	trait4	trait5	trait6	trait7	trait8	trait9	trait10	trait11	trait12	trait13	trait14	trait15	trait16	trait17	trait18	trait19	trait20	trait21	trait22	trait23	preference1	preference2	preference3	preference4	preference5	preference6	preference7	preference8	preference9	preference10	preference11	preference12	preference13	preference14	preference15	preference16	preference17	preference18	preference19	preference20	preference21	preference22	preference23	fitpoints	sex	algorithm
1	3.46292776437411	2.17259193876565	5.19330962567407	7	6.54341401957273	6.50790587818442	6.57387749737652	6.80132692288285	5.32167296020802	6.66397271587623	6.54971686016043	7	7	5.89444754459713	6.1140798847178	7	7	7	5.81103482516648	7	7	7	6.73397697641095	7	4	2	1	7	7	5	7	7	7	2	7	7	7	2	7	2	7	1	7	7	1	7	111	0	3
2	4.9669128787948	5.0878331152342	6.87499056469483	6.46011813387236	7	7	7	6.45794348059922	6.25947231638642	6.8836539998565	6.58202793200869	7	4.88456221833156	7	4.69851018207738	5.67322597948657	7	7	7	7	5.91101408022085	6.29252026481755	7	1	2	1	1	7	7	2	7	7	7	2	7	1	3	1	7	1	7	2	7	5	1	2	107.75	0	3
3	3.90599598635297	2.65169880119476	5.76011831953789	7	7	6.35437156278574	7	5.77514362785127	5.21768494272918	7	7	7	6.59755094237117	5.58834213785838	7	5.67550189060922	6.90663826847587	6.18005793943161	6.28564366159732	6.77450707741645	6.58999214999535	5.79868342410829	7	7	4	2	1	7	7	3	7	7	7	2	7	7	6	7	7	2	7	1	7	7	1	7	84.5	0	3
4	5.87398779727814	4.05088604253246	5.34659737709555	5.44637011384063	5.98253942355494	5.8477243825801	5.75507631312015	7	6.68903529514712	6.52793662768589	5.89068733255475	7	6.41424469158168	7	6.74105965580419	7	6.83223470677116	6.11101407741458	7	6.44740532227674	6.89814590782266	6.03612521253922	5.82028184031265	1	7	1	1	7	7	3	7	7	7	2	5	7	6	3	7	2	7	1	7	7	5	7	104.25	0	3
5	4.14749644651716	6.33080830412263	6.70437700311599	6.57781627454933	6.34769795446327	6.99048837653686	6.98677962613509	4.84051819022584	6.80007310038621	5.23884771878865	7	6.6322958711685	4.85566494893731	7	6.64863490481722	7	7	7	6.33598393797961	5.54223287022238	7	7	6.28296260206926	7	1	1	1	7	7	3	7	7	7	7	5	7	3	1	7	1	7	1	7	5	1	3	96	0	3
6	4.65726620544984	2.2925665299109	7	7	6.15083317095692	5.24440540712116	6.40765631431573	7	5.21211192168506	6.29776075956441	7	7	7	6.88233678332332	7	5.92132890114887	6.87614359963626	4.28437855861531	6.44557964198841	5.07138901483377	5.38359009573079	6.62734421467261	7	7	3	2	1	7	7	1	7	7	2	3	7	2	7	7	7	7	7	1	7	7	1	7	101.75	0	3
7	2.24075972069751	6.69479436331094	7	6.42861606709925	3.71434271466011	2.59380125497978	5.57843627476823	6.3453922114624	3.00338191574593	6.98833634304548	6.66481108958865	5.42908460033165	6.54130851108111	7	6.98600081540054	6.83576236975308	7	7	7	6.71634826842727	4.57512408483184	6.87245893048456	6.08024310113152	1	2	1	1	7	7	2	7	7	7	7	7	2	2	5	7	2	7	1	7	7	1	7	92.5	0	3
8	7	6.58150198733672	7	4.23625644581886	7	5.18450745967644	7	7	7	5.36853024880536	5.5734295334773	6.65397641144062	5.50063118662991	5.71899916575721	6.83802168634067	6.47747107275009	6.44288504464628	6.17755091635042	7	6.65413189239306	6.71459749065375	6.41058729567689	5.90104922523059	1	1	1	1	7	7	1	7	7	5	7	7	1	7	2	7	7	7	2	7	3	2	7	94.25	0	3
9	6.46294305875642	4.34962085910161	4.45837100956493	6.90020903269225	6.39696573149256	6.75536219261097	6.48034736738934	6.02075720371808	5.20850441800458	5.30913419709567	7	5.89050486476344	7	4.9050198513809	6.89611230081135	5.38431901191909	6.67090419934772	6.54379122510766	6.24255243845941	6.53128435217039	5.94440305121938	7	7	1	7	1	1	7	7	1	7	7	2	3	7	7	5	7	7	1	7	1	7	7	2	7	86	0	3
10	4.89609148365756	4.87680093605668	5.14812154782001	4.82005578916279	7	6.75760611467707	6.7737863685753	7	6.65027620323383	6.89764833842541	6.10514078211081	7	7	5.88977811493208	6.89409101512237	6.69444902036529	5.58444717506242	5.36394883352923	6.31581554611907	5.44441372256417	6.70107038375451	6.70378149803345	5.30944793868014	1	7	1	1	7	7	4	7	7	7	7	7	7	7	2	7	2	7	1	7	7	7	7	103.75	0	3
11	5.33079693670948	4.87554875660347	6.13869084374932	6.80279748723299	6.52477415409188	5.47008787232073	6.03269831185387	5.66580963706138	5.83770706212661	6.54982363074407	4.00268302319887	7	6.0572940666955	5.74744133036949	6.89721356974997	6.97407906166225	6.4003697050472	6.22503923023701	6.66297688426862	7	6.89896086889427	6.91888628824955	4.97258079431869	7	6	1	1	7	7	4	7	7	7	7	7	7	3	2	2	2	7	1	7	7	1	2	98.5	0	3
12	2.27777198836389	7	7	5.76675615332894	3.0232838896573	7	5.97127182469623	5.21364121021228	6.66573356404294	7	4.84616137096174	5.75602380390979	6.71928802902523	6.6857156598528	7	7	7	6.98007657717255	6.58831999171988	5.95002436366045	2.14596551835352	6.7468425151586	6.01083616653486	1	2	1	1	7	7	6	7	7	7	7	7	2	2	5	7	2	7	2	7	7	1	7	87.25	0	3
13	7	6.57218518377485	5.74660367596486	4.1880728193407	5.70587767459444	7	6.00733271633983	6.51703486419816	4.92335482871048	5.09224177495728	6.25199666686492	2.61160915863864	5.79156646875397	7	6.99909462482687	4.81880683575291	6.26858842999694	6.62888796633092	7	6.45049583384407	6.64530805545416	5.44733240809392	7	1	3	1	1	7	7	7	7	7	7	7	7	2	7	2	5	2	7	1	7	7	1	7	81	0	3
14	5.51183630355973	6.45675906389459	4.82389833382261	5.35377220189725	4.33152988683193	6.25730714017761	6.46997540738631	4.80919103713091	6.69718990375043	6.84129879589687	6.26243952025688	6.17017519380683	7	7	7	4.20551591053305	5.95179518856258	6.47913013220824	6.83260426364232	6.3347023455942	4.50823444934242	6.70724080368113	7	5	2	1	1	7	7	7	7	7	7	1	7	7	7	4	7	1	7	1	7	7	1	3	90.75	0	3
15	4.56188469811787	2.54139452026251	5.9099028297351	6.41247376860576	4.91090240556607	7	4.1806672039129	6.83254057503979	4.58607823027288	6.23161891610389	6.26013833952127	5.86733702570392	6.89637519802378	5.96630160232563	6.64719676681021	6.1427780449622	7	7	4.50168307116056	6.11134392998887	6.76834197704071	6.00074591738653	6.74127783953465	7	4	2	1	7	7	1	7	7	7	2	7	7	3	3	7	2	7	1	7	7	1	2	78.5	0	3
16	4.86886961452206	6.4354649087269	7	5.68632611387348	4.98485918055504	6.02005639602663	6.51110703751066	7	7	4.60282383417193	6.95949041890379	6.95224384718666	7	4.48429450129522	5.86890684042485	7	6.38769087870791	7	6.87086280928188	4.85563247723152	4.8812993231941	6.19293629373077	6.80746023157314	1	7	2	1	7	7	7	7	7	7	7	7	2	7	2	7	3	7	1	7	7	1	4	106.25	0	3
17	6.78317668150941	6.77736013660863	5.84622224032629	5.08861060874322	2.96575239717717	3.44255370748318	7	6.9192662399342	6.48735080550786	6.08774920320889	7	7	3.50334412604103	6.79691370168429	6.04861063695758	5.81029224546795	7	4.54524035621169	6.30316385772139	7	7	6.64434990995582	6.21993047456862	1	1	1	2	7	7	3	7	7	7	3	7	1	7	3	7	2	7	1	7	1	5	4	93	0	3
18	6.63969127401111	6.71621692376271	6.94758451130643	5.7003340156088	7	5.42024517138476	5.83278534477408	7	5.82650936027038	4.56271638466233	6.59951361642628	6.27486379484422	6.95773974490233	5.54930105769949	5.32594067191429	3.53524966018907	5.26064353323601	6.87106636771251	7	6.04587584772746	4.29080490745392	6.6889235914127	5.72377774617429	1	1	1	1	7	7	7	7	7	3	7	7	7	7	1	7	7	7	1	7	7	1	2	91.75	0	3
19	4.57883263325218	5.59020135456672	5.36851140701932	5.24437166605098	7	4.17201364867341	5.18522655470562	6.22717667522594	6.27840676491202	7	6.2213638964915	4.66515290450316	6.56534864076359	5.47805450991665	6.74263623154324	3.61720791026429	7	5.41456034508616	6.71344738543425	6.68098014446966	7	5.23497241173565	6.87576169162435	1	2	1	1	7	7	7	7	7	7	2	7	7	7	2	7	2	1	2	7	1	7	2	92.5	0	3
20	7	5.5187746718087	5.12457519388209	3.48927091065861	2.81253700825773	7	4.64101110993354	6.2786130843262	6.71361469914774	5.19941085903385	6.84827153135879	6.5695880467823	6.94077592070956	6.75490091811276	6.41024744021245	5.21406712466236	6.91175769914829	5.64012334125953	6.56066073782887	6.55881031473242	5.90700180339521	6.32831582203552	6.68619582531571	2	2	2	1	7	7	7	5	7	7	3	7	7	2	2	7	7	7	1	7	7	7	7	92.25	0	3
21	6.84750216930382	6.4974810532338	5.98403991993571	6.89812693081608	5.98320473788165	3.59564448146	7	6.27851976507112	4.61520069511297	6.77370632755364	5.25963745387363	7	7	7	5.1122379153837	5.32335360157771	6.56291112537592	7	7	7	4.81976162445057	4.55330204905353	4.45613366812947	1	1	1	1	7	6	5	7	7	2	7	7	2	3	2	7	2	2	2	7	1	7	2	85	0	3
22	5.68622702209198	6.09993765261387	5.87720451036465	5.64946125459551	6.20879521570422	5.96674459664435	5.37842519517925	5.6665102137093	6.70541320269695	5.20871937630585	6.5169165120705	5.55340706531388	7	4.65089844361339	4.93686531857058	7	7	6.06646299672692	7	7	6.15767724092778	7	6.0361038678422	1	2	1	1	7	7	6	7	7	7	4	7	7	2	1	7	1	7	1	7	7	2	7	85.75	0	3
23	5.86049980705883	6.54029460373841	5.2664646789626	4.65989246588197	6.22722399299162	6.78472756172582	6.8118577286375	5.54042347885969	6.23198903400385	6.22593003265485	4.29296191768041	7	7	4.46076161352189	3.8048766387496	5.52179689632889	6.46004399558144	6.64415269141252	4.49140821936684	6.07693400992379	6.88363885679316	6.78645716483378	6.638558246322	1	2	1	1	7	3	7	7	7	7	2	7	7	2	1	7	1	6	1	7	4	2	7	97.5	0	3
24	4.39571145674596	6.91092967908318	6.65828706636825	5.70853890371582	6.83652305515285	7	7	6.98426071220616	5.64044176859047	3.93090266012039	6.67569987422658	6.63663693851203	6.29085525726881	5.80661239977017	5.49725844719959	7	5.82847367355965	5.75428935053866	6.33169506134695	4.95448047342014	7	1	6.44425961926776	1	2	1	1	7	7	3	7	7	7	2	7	7	2	5	7	7	7	1	7	1	1	2	101.25	0	3
25	6.52331359460266	6.38949273428425	7	5.31449659258463	6.74313337099584	5.65503622397321	7	7	5.70360132795624	5.28191176734882	6.4786237824594	6.33548085259659	6.54445483038149	5.99687520525417	6.99808208475418	6.29365906698243	6.6600764775665	5.32021597591226	5.66114351105443	4.24612555143479	7	7	3.44281772675882	1	1	1	1	7	7	1	7	7	7	7	7	1	7	2	7	7	7	1	7	7	1	1	83	0	3
26	7	5.9784454435041	7	4.5434829857074	7	5.82603088172583	6.8611626754173	7	7	5.82762188276585	4.98915180070549	6.1160954955716	6.26552319810933	4.98906403254522	7	6.39241690586707	6.71359626129152	6.05816688099797	7	5.34832507737087	6.86820873430799	7	3.24669790060104	1	1	1	1	7	7	1	7	6	7	7	7	1	7	1	7	2	7	2	7	3	1	7	101.75	0	3
27	6.20253767267393	5.00296484731636	3.70540008256445	3.70690855040506	6.55548884734467	5.04695479063856	5.9432013714602	6.45138478564105	5.74451111744631	7	4.42160384938168	7	5.35457713996978	6.08930940918735	4.76987220869945	3.23176231837442	6.55043985084597	5.9559546790696	6.37775357147724	7	5.11389665005113	3.38978929158154	7	1	2	1	1	7	7	2	7	7	7	7	7	1	7	4	7	7	7	2	7	5	1	7	94.5	0	3
28	7	4.2458159748443	3.81465326125906	6.33904734927338	6.06289883713819	6.35937993096491	6.43161774017886	6.07039016346851	6.76498395100302	4.11197473703382	7	5.79258101009175	6.66229525082934	4.90522214009595	6.91739762197374	6.97370541164748	6.14115378649373	6.38651933141553	6.76267808619291	5.75254470932206	7	5.27318365361714	5.23855190921071	1	7	1	1	7	7	3	7	7	2	7	7	7	3	5	7	1	7	1	7	7	1	7	89.25	0	3
29	5.21111873614675	3.95799376288548	5.17362577348638	5.59164743815666	6.869757591407	6.08777046722109	5.19714942958137	7	7	6.35073209768984	5.98508610522634	7	3.21472166694969	7	7	6.82230527499127	5.10923767464306	6.76767830627971	4.56341551366473	5.89848197944283	6.18616080173312	6.63636275417638	5.41121958557873	1	7	1	1	7	7	7	7	7	7	7	7	7	7	2	7	7	7	1	7	7	7	2	94	0	3
30	6.99469893922831	6.99183455345273	6.36133220479337	4.24843304787495	5.11135424014043	5.79952687590409	6.91833001880499	6.5597343399833	5.61414579335605	7	7	1.35743819342839	6.44423833431137	5.72022198760322	5.20939688562689	4.41265388359733	7	6.34663823022633	7	5.5496889081807	4.58316886342004	5.5772255634149	5.17588493396953	1	4	1	1	7	7	7	7	7	2	2	7	1	7	2	6	2	7	1	7	6	7	4	93.75	0	3
31	7	6.09054356529288	4.41713155262182	1	5.98866797916498	6.40689888199381	7	4.17023723046041	7	6.50124195255074	3.81153468683187	6.58939611299048	5.81769260181934	3.2752661709889	7	6.85667238289658	7	6.1711695887763	6.1930070500275	6.83300282899474	4.97020773327354	6.12007487975126	2.60622767280992	1	7	1	1	7	7	7	3	7	7	2	7	1	7	7	7	7	7	1	7	2	1	7	98.5	0	3
32	6.5489369981272	3.17265209900591	6.43210803981469	6.61465693244884	6.62225085470513	6.63957189911344	6.61756769838791	6.83483389159377	6.83463599055401	5.51835920123454	5.64809536864224	5.99997399033725	4.82934744392951	5.31741908593804	3.31142242955347	6.96090256291539	7	7	6.8705945000279	5.12353247916335	5.8032385969156	6.54858591169333	7	7	3	2	2	7	7	7	7	7	7	7	7	7	3	2	7	2	1	1	7	7	1	3	102.25	0	3
33	5.37760959725568	2.43716591446043	6.96023346264872	5.75436182658623	5.39235985901045	5.28088403698141	6.74892394251048	7	6.59292659031678	5.91897661262188	5.77628696715361	6.2431351319626	6.56869761531061	6.35085679699285	6.02506370108506	4.71576602509165	5.95951475505666	4.98877566028328	4.7459261992119	6.93025267854932	5.7316304158508	3.50308835564071	7	7	7	1	1	7	6	7	7	7	7	4	7	7	7	5	7	7	7	2	7	7	1	7	88	0	3
34	4.67677531250164	4.77392739445095	6.15870355743246	6.59971934838422	7	5.06861930198669	7	6.78844679614445	6.12044306107684	6.7073145014804	7	5.08060778920821	6.95591815223527	5.33685079528366	6.87056845735706	6.21683379582475	5.65177495236787	5.80622963285548	7	1	7	4.7612005250993	4.43310287458416	1	1	1	1	7	5	3	7	7	7	2	7	1	2	2	6	1	7	1	7	1	1	2	88.75	0	3
35	7	5.30519376856973	5.77533703082845	6.88688947134134	6.15059022616756	6.27320338474688	6.40497766250235	7	4.22388089860989	7	4.62668380394299	6.92278515638667	6.63948578505447	5.82164663532911	2.41948941318602	2.78944160320448	6.29564757914417	7	7	5.5976126379564	4.41642490300774	5.68250663520695	7	2	1	1	1	7	7	2	7	7	2	7	7	2	4	2	7	7	1	1	7	1	7	3	79.5	0	3
36	7	3.38188716597616	6.99383531510231	6.00528249864675	6.42527372197949	5.71518316719202	7	6.38273320638433	6.07515051334016	7	6.81058297625828	6.14166221471096	6.43123054471764	3.76742225353168	2.26908250727607	4.78336748666349	6.07756989475541	7	7	5.28705298540655	5.67598836144633	2.23149291852011	6.30686247823983	3	7	1	1	7	7	7	7	7	7	7	7	1	7	2	7	6	7	1	7	2	1	3	96.25	0	3
37	6.19058425687742	4.17686628298845	5.53235972820882	6.66899542620637	6.73862826342839	5.6997490162608	7	5.80158961580361	5.72115169260668	4.49849854702584	7	5.32519962840326	6.40942981693368	5.12560288408066	6.3933100236711	6.15664462658204	7	6.24628315074535	4.09980785732443	6.32509902585765	6.46212426289593	6.07334467413331	6.73747155696084	1	1	1	1	7	7	2	7	7	4	1	7	2	3	2	7	7	4	1	7	1	1	2	93	0	3
38	5.41128430138716	6.00756467805878	5.57862069473322	3.46006512280229	5.44906574979522	6.46736375523001	5.18343834826914	6.1173459738145	6.07181172964027	5.89648656829761	7	6.1856750078028	4.00883421853418	5.92010014704284	4.31433465150555	6.15626854920203	7	6.47292056948295	6.07713064522531	6.96521297922442	4.12424304154791	3.8555634231735	6.98678781343254	1	7	1	1	7	7	7	7	7	7	4	7	2	7	1	7	7	7	4	7	5	7	4	87.75	0	3
39	6.20356147054587	6.06574767092563	3.35932688431604	3.24263047239544	6.43269908015448	2.50036189669295	5.98110736197992	5.91610892454208	5.50937492533236	6.68303192089189	4.04333031941093	7	6.95785405885922	5.45733972180259	6.75674786078342	3.61889605219532	6.5088801319375	5.13915259335466	6.70578360959096	6.53276217375329	3.33022389568707	6.04957797567515	6.66254128488704	1	2	1	1	7	7	7	7	7	7	7	7	1	7	2	7	7	7	2	7	4	1	3	87.5	0	3
40	6.51119969582396	2.93068632588171	7	5.22250079079899	7	5.71150867930343	6.84962073020533	6.90052153569802	7	6.8998630872748	6.43468025844485	6.43273051132438	6.51544290985819	4.80534540180759	2.3637726107193	4.10490755003158	5.33917814659231	7	7	4.85288368187571	5.18391267798053	3.6414567025649	5.01652053752679	7	7	1	1	7	7	7	7	7	7	7	5	1	5	2	7	1	7	1	7	1	6	3	95.25	0	3
41	4.72811807861687	1.94623749332633	5.84422977638212	6.00134878415482	7	5.43548509272164	7	6.97145970425592	5.68643352935254	4.46006237309763	3.97284063899265	6.11030778222695	5.93606609181716	5.96400453430731	6.44542966645508	6.72270481893184	7	5.86152380226808	7	4.26373947757285	6.79390208494848	6.81552717085621	6.11355932251425	1	7	1	1	7	7	7	7	7	7	2	7	1	4	2	7	7	7	1	7	7	1	2	101	0	3
42	2.53395004414897	7	7	5.92765505232555	6.48454015407724	5.10647662605577	6.63368620193579	5.30367287364388	6.58072510471414	6.43433503968217	3.09477205477171	6.25888066472329	6.86551927486137	5.88548065584503	5.92661693556067	7	5.74466648588838	7	6.00573632126439	5.71947772660609	4.22610995089101	5.82750862671631	7	7	2	1	1	7	2	7	7	3	7	7	7	3	2	2	7	7	7	1	7	7	1	2	85.75	0	3
43	7	6.4480209812344	5.15956773116606	1	6.95461377721665	5.23853434647502	6.31219059363962	6.31912156607644	5.28341166541433	5.5536357935657	4.70462430044725	6.25974143982967	4.14789478957586	6.1369505291446	6.98947439850555	6.04107751132578	6.92440337274337	6.07830460531656	6.83060071675432	6.58442086289096	6.5380313228184	5.78198526256071	7	1	7	1	1	7	7	2	7	7	7	2	7	1	2	2	7	1	7	1	7	3	1	7	84.5	0	3
44	6.86337963865018	4.4579204817419	6.9898943106725	5.77147324467007	7	6.3198187406911	7	4.61943505578192	6.8269028614163	6.29150560118707	4.56788808350634	5.44666578264695	6.69579206825193	3.66391100450121	1.56169518461535	3.5688474344085	6.60639174218241	4.19249357846041	3.78669174019095	7	5.88769034393102	6.52144677080023	6.328327878197	1	7	1	1	7	7	7	7	7	7	7	7	7	7	7	7	7	7	2	7	7	1	3	92.25	0	3
45	5.38610998856324	5.89969350863325	6.59843223582513	4.98934633758133	3.7412949782415	6.60389734890044	6.33662797969317	6.57623491012668	4.33238091635723	5.87218673929547	3.23079257827619	6.76376416108395	7	6.81365654988731	7	5.02796087357019	7	2.01512618080393	7	5.5251177658116	7	6.03508281014289	5.31730044413356	3	7	1	1	7	7	7	7	7	2	3	7	7	1	2	7	7	1	2	7	7	1	7	83	0	3
46	6.79170453801125	4.54463560960101	5.77517587061317	3.81759527262279	2.614523604908	6.95603607168729	4.04900347177422	2.89827819124873	5.95075726034405	6.63461686023406	6.22394705699026	5.48985229243092	6.19121613131538	6.30329739109578	7	6.39156296896478	6.76312758939314	5.81697963661266	7	6.69589851393772	5.81367409708085	1.30188069282715	5.88879116222814	7	6	2	1	7	7	3	7	7	7	2	7	7	7	7	7	7	7	1	7	7	7	7	74.75	0	3
47	5.55928098788351	3.33100928668528	6.0030629796454	6.740708961584	6.89869594044289	6.5004005632226	6.30799895391205	5.95562727864963	5.29013323977889	5.26954348800925	5.09209594242678	6.86233182275498	6.97941912211379	6.43819047262997	6.76520185943685	5.45102323916293	6.93262874323962	5.63590738878315	7	4.79173535090637	7	5.92305376973769	5.85839109096458	1	7	1	1	7	7	2	7	7	7	1	7	3	2	7	7	7	7	2	7	7	7	1	73.5	0	3
48	5.8658509938765	6.90329713313788	7	6.0153806063683	5.26539558666348	6.38038264947013	6.10954148300935	6.14883307589591	7	5.49765298538822	6.68376040670386	6.40594264899602	5.95818923914786	4.7942417426525	5.96177517759444	7	6.03276282309323	7	7	5.05606039050156	4.8911128640592	1	6.72368124414498	1	7	2	1	7	7	7	7	7	7	2	6	7	7	2	7	2	7	1	7	7	1	4	90.25	0	3
49	6.80522325374852	5.41041020017312	6.6706779754659	5.9821185199957	7	5.8907384932667	6.52688432092069	6.24075443299227	5.44583742216472	5.57476053928389	5.33618848844141	6.65158677928771	6.14605348068944	5.9035125984734	6.35467898108789	7	4.74358132671337	5.30968980541495	7	4.43436241653591	7	6.16236848798447	5.27503309040453	1	1	1	1	7	7	7	7	7	7	7	7	1	5	2	7	7	7	2	7	7	2	7	82	0	3
50	5.56805695786743	2.49721941895345	6.58794030026092	6.3472936919921	6.38807167570734	6.74183038151004	6.69263577260865	6.0668353886409	7	4.96644521287568	4.72218510254512	7	6.91019989990742	6.82160791036774	7	5.75534500494366	6.84164622117837	6.80020175949964	6.7549143321755	4.71543968984292	7	2.87127484854172	6.04456537188512	1	7	1	1	7	7	7	7	7	7	2	7	1	3	5	7	7	7	1	7	7	7	1	80.75	0	3
51	5.93765551023497	5.69382435619835	6.63324006086031	4.75696279700434	4.4402330004099	6.44011929019485	6.28513068190418	7	6.49936588056659	7	6.19828559732606	7	4.43600688486594	6.38606755821076	3.50849599400832	6.58726437641	4.95592961964192	3.59745819057421	5.03660846741343	7	5.17651296808707	6.69671743070025	3.68714987069142	1	2	1	1	7	7	4	7	7	7	2	7	2	6	2	7	3	7	1	7	4	1	3	78.5	0	3
52	5.86397047532805	7	5.64507452787015	4.63917645174522	3.90855273961556	4.86624471108825	5.70651558632747	4.51381803259453	6.86543778282472	5.78098684265873	5.93635092046615	6.43788872919103	6.13122280822489	6.34459396269568	6.00693883955778	4.04187151758604	7	6.73766360869891	6.82776355887463	6.93313259524238	6.03642050947219	7	6.31817254487311	1	2	1	1	7	7	2	7	7	7	1	7	6	4	4	7	2	7	1	7	7	1	3	95.25	0	3
53	6.38850928689165	6.89911555779601	5.94449724380099	4.48173095655233	4.62152477456505	5.37132302960506	5.74413776633854	5.55048818875262	4.71966970091071	4.46062676956698	6.4566880696822	2.88601697755732	6.78921437965726	5.81244175704903	5.84116022936629	5.71495132584341	7	7	6.54723660779802	5.26731777791934	7	5.74855224987792	6.07354121668491	1	3	1	1	7	7	7	4	7	7	7	7	1	3	1	5	2	7	1	7	7	1	7	79	0	3
54	5.71546718452354	2.93789537184675	6.49612569117356	6.78242254785971	5.62888491633704	1.76851106806166	5.76681965908306	7	6.95688993347146	7	6.70065240979385	6.27578312435888	6.68604751579697	6.17989366661123	5.173780334476	5.87400664790117	5.13837346935899	5.46583790329187	6.54141705272715	5.97236102529791	3.96548609858802	5.01940812134309	5.11526931915216	7	7	1	1	7	7	2	7	7	7	4	7	2	6	1	7	1	7	1	7	5	1	7	68.75	0	3
55	6.7632882370907	4.03950867991934	4.89687218295193	7	7	4.18166141390345	6.59273236754147	5.74186305857653	2.88148352982221	4.88224563708693	4.14688838143052	6.6771794730546	5.09523781404823	6.99857018336039	7	2.92591062243675	6.74217142122097	1.27525527431171	7	7	5.40416725210991	4.22999774297679	7	2	4	1	1	7	7	7	7	7	7	7	7	2	2	1	2	2	7	1	7	7	1	2	91.5	0	3
56	6.60819246176504	1.66933749428418	2.77839151666367	3.77761041835049	6.88303050408339	4.2860116245315	7	5.73809075134108	5.99650054844536	6.31462725187032	5.47772370645953	6.42946125500975	6.3138524361667	5.48472782275743	5.57174455299877	6.8686705978084	4.67405078401726	3.89379153034153	7	6.6459642599923	5.75865302624428	6.9825574777455	5.55489767149579	1	6	1	1	7	7	7	3	7	7	3	7	2	7	7	7	7	7	1	7	7	1	7	91.25	0	3
57	7	2.51195022127387	4.89762592704477	4.37891788303267	5.5025613044792	6.07931278657333	6.79952647129773	5.8113814689296	5.12648842828253	5.93015773167852	6.75988726121485	4.88112403181501	4.62362204566275	6.3686039509231	4.81287091329217	5.44223783834301	7	4.88398487945751	6.42975448240864	6.39243426765037	6.55727638435688	1.90874956523793	7	1	7	1	1	7	6	7	7	7	7	2	7	7	3	1	7	7	7	1	7	7	1	6	75	0	3
58	5.31479378491236	2.35243681364533	5.28189060131465	5.04814352137489	6.83222257150769	5.37092407264394	6.18961474002721	4.78050369515286	5.97277048569845	4.70500499935435	3.96683621558511	7	5.94796583548953	7	6.15061728284377	5.31806935451641	6.62304543035547	5.15320930002639	7	7	5.4701007095376	7	3.12366920198166	7	7	2	1	7	7	1	7	7	2	2	7	5	4	3	7	1	7	1	7	1	7	2	99.75	0	3
59	5.64228610763816	4.99497424298443	5.43633285022088	6.05856108759329	6.0535625910671	5.3613207232115	6.78429751326324	7	6.22924940016838	7	4.59419563410614	6.00494425400712	7	5.16424371800062	6.30623672379604	6.54256675012142	4.10598296941804	6.3919077367281	4.33380779540971	6.02703490051755	4.47319609805001	6.79375669698705	4.72094608634901	3	7	1	1	7	7	7	6	7	7	2	7	1	4	4	7	1	7	1	7	7	1	4	82.5	0	3
60	6.50418836080129	5.2114049889886	7	5.62917522761778	6.09126566603303	5.28476454003531	6.6319651829473	6.26450931480323	6.62968484420956	4.58613041515877	6.97170864338145	6.3741503203419	5.9947185365834	7	5.03149655529473	5.86126988016427	5.48059473829402	7	5.03005959350404	4.94074839582615	5.85750884583348	5.61582835568048	5.96123801194905	1	1	1	1	7	7	7	7	7	3	7	7	7	7	2	7	7	7	2	7	7	1	7	83.25	0	3
61	3.34291075990804	6.29226897922168	7	5.60236918046023	7	5.20625971544836	6.36552016891372	6.42713093982586	6.47892276461671	6.69160262000367	3.5055782187861	5.73998991012742	6.22721773806167	5.71929600594535	3.26268287377914	5.41359907568699	5.94021287550311	6.90708481184853	6.35016512205082	4.93688337437783	6.09265559717301	5.81825789333732	7	7	2	1	1	7	2	7	7	7	7	7	5	3	1	2	7	7	7	1	7	7	1	2	88	0	3
62	5.59667837072794	6.41169688383123	6.50816476438459	7	6.62163033613922	5.06192508710825	4.28712060391378	6.22587229704466	3.71307225933252	5.58416234864018	6.43199118471605	2.63419112265772	6.31172243585323	6.76535026062054	6.55975283693232	6.08602985862401	6.3378038925962	5.70094094880379	4.3242434724362	6.71977092602992	3.87864603313275	7	7	1	2	2	1	7	7	7	7	7	7	3	7	1	7	2	7	7	5	1	7	7	1	2	75.75	0	3
63	6.97357905993432	4.9986006195795	1.83183797493468	5.55777335159284	3.1621841328052	6.47518139409812	2.28601611228224	7	1.08928059890005	5.95952022347449	6.65157093783633	4.34438344680492	5.7219141665531	6.37718045417331	3.92315242234996	4.71843674693304	7	7	6.03475103803449	5.21064722663873	6.67159622960684	5.67015064036099	4.55739935495837	2	2	1	3	7	7	3	7	7	7	7	7	7	2	3	7	1	1	2	7	1	2	7	92.5	0	3
64	5.24072589797002	2.96269349094713	6.03845230127245	6.52769437911168	7	4.42342515657684	6.76812609217302	6.3734055336373	4.22339793846404	4.37482225142488	3.36890720132259	7	6.29545217845551	7	6.60776903048831	4.89327722283994	7	6.58420497136729	5.28022458903467	3.13751762135902	7	5.38950157821934	5.91431334730195	7	4	2	2	7	7	7	7	7	7	6	7	2	4	2	7	7	7	1	4	7	1	2	76.25	0	3
65	6.35849527880105	5.95517600780518	7	4.55178217306897	5.07294453566889	6.20023532934843	6.29808121523409	5.23185627231661	6.41119735969238	4.46198695514925	2.98601719858515	6.01750602412457	4.33155524883713	7	5.979896863087	4.76171029001819	4.10695388280699	6.40997376144165	6.4533963755601	6.12004544504112	5.94431945287626	4.3008067063035	7	1	2	1	1	7	7	7	7	7	7	3	7	1	3	3	7	7	7	3	7	7	2	7	71	0	3
66	6.15333915533518	2.02593391206733	5.41728353918899	6.00390744627718	6.13906735558922	1.39603573209937	7	7	6.76289510364629	5.43105462611147	6.35722402201965	6.70301238375195	4.41901514421184	6.54378224473277	4.36396525933088	3.85407626351177	6.03112636164813	3.19436364775454	6.7956121518479	5.76175554618521	5.75002054005696	1.302467712205	7	7	7	1	1	7	7	2	7	7	7	7	7	7	6	7	7	1	7	3	7	3	1	5	84.75	0	3
67	6.46009354371388	5.20130669401733	6.93386327239561	5.94782437386711	7	6.8797946567404	7	4.91319242673974	6.00361438622249	5.31168645649302	6.4001687936249	5.83664249156788	5.40079347850237	4.27590697429918	6.83373157354358	5.09497004130971	4.39464101755247	6.07458019453695	6.63065633577917	5.98093324255534	4.483877325868	7	5.84088178683459	1	7	1	1	7	7	3	7	7	7	2	7	6	2	6	7	7	1	1	7	7	1	4	75.5	0	3
68	7	6.07575636060322	3.26794382237603	5.63945928893496	4.68514756274618	3.91940396429408	4.63688583717287	6.41384052729162	6.91760319765698	5.76120422819041	2.07250794643568	5.09846614786054	6.55038913144752	5.63759416498877	6.78337270967562	6.53949905397413	6.10673597961142	5.40077170353915	3.80661504971294	3.65591623213258	7	6.11320502534994	5.81425382913116	1	7	1	1	7	7	6	7	7	7	7	7	7	7	4	7	1	7	2	7	7	1	7	67.25	0	3
69	5.87086792791837	6.28297041318029	5.35906895075234	1.14649149605812	5.58580059306358	6.48522426990043	6.84016107264118	4.72191457008342	6.27496442603585	6.19291521063591	4.57513909642674	7	6.63820434223231	3.87966639479294	7	5.04610615661615	5.51257912958538	4.20998791906403	5.61900053947211	6.16292137565607	6.44773812277232	6.69494740812624	2.05775316043035	1	7	1	1	7	7	7	3	7	7	2	7	1	2	7	7	1	7	1	7	7	1	7	78	0	3
70	5.2782502691593	4.84992259703012	5.29056266902763	5.98417356288786	3.56038473751944	6.96817113862969	5.57850747509698	7	5.22888863189878	5.41591283236801	7	6.30053603821999	6.7157208795578	6.06728879193112	7	5.15191390266394	7	2.04517293333262	5.82786624168912	4.94322416650661	6.61271549420428	6.6238189762943	6.30340360675567	3	7	1	1	7	7	7	7	7	7	3	7	7	1	4	7	2	1	1	7	7	1	2	79.75	0	3
71	5.11987855767307	1	6.08668733576248	5.88564423007556	5.49777259843204	6.72121653352147	1.14752501103677	7	4.50378502108669	7	5.09532676169121	3.17577295350735	5.31627877104546	6.59817505651447	4.14504699953959	6.95981827411772	6.75828035445151	6.8724373548538	5.76076988797642	5.83088597956579	5.25240521793157	5.66095953003638	4.96462173508613	7	7	1	1	7	7	7	7	7	7	3	7	2	7	1	7	7	7	1	7	7	7	2	87.5	0	3
72	6.47830942924021	4.54500245243974	6.24248045063491	6.8299794855593	6.50280551344915	6.15218414228683	4.04372706354868	6.26619135753824	7	5.21615547780119	4.59881427224286	6.94028188684848	3.46855392278378	6.96635957982776	7	6.96518662955887	2.56003583950063	7	7	4.09230293376219	5.40991594551498	5.40152402909187	4.06371418367407	1	7	1	1	7	7	4	7	7	7	4	7	1	2	1	7	1	7	1	7	1	2	7	82.25	0	3
73	5.99656490566512	3.2114371309382	6.87402396010033	1	4.07077874323502	2.95004005814561	4.18271775488319	7	7	4.92281073799482	5.77329420282001	6.69253855179226	5.66167015850857	4.8420302959022	2.03800149829018	6.8721498353088	7	6.96183137482531	5.47363385019355	3.15751109865112	6.65820342878621	6.90615749506704	6.84465587984606	1	7	1	1	7	7	2	7	7	2	1	7	7	7	1	7	1	7	1	7	7	2	7	83	0	3
74	6.26844454362574	4.20309966586463	4.12176970866102	6.00283332756217	5.45131941627378	6.93987721038978	4.76428734713876	6.42764087091336	5.67009952990525	6.68461888763679	4.23418555810958	6.46772696206	4.21829169701105	4.64387543697048	7	6.79092740527482	4.98059833941165	2.05588478152604	7	5.97938020983398	4.63869751452577	7	5.22770370272361	7	7	1	1	7	7	6	7	7	7	3	7	7	5	5	7	1	7	1	7	7	1	4	72.75	0	3
75	6.38839378438314	3.26202345424355	5.92052954911046	1.95927724551747	5.63262653690061	4.82115557342977	5.13068419100215	6.30358870859686	6.28393350994444	7	5.80830547219351	7	5.44707865644952	4.65655607548307	7	5.62486716189293	5.72619892406544	5.68312894221476	7	5.04437604390361	5.49016398963171	5.45695390137694	6.80941255171874	1	7	1	1	7	7	2	4	7	7	1	7	2	7	2	7	7	7	1	7	7	1	2	76.5	0	3
76	6.84828002286518	6.09464958515458	6.09053797940772	1.21460313006899	4.5435204360868	4.89041051049505	6.84215542323463	6.43918995650528	7	6.07397157972883	2.17613160403742	3.61462586684944	3.8443938284973	5.91551282922532	6.83082619454125	5.55639710089848	6.41445492046212	4.2927468813165	6.94900196048405	5.4948588042541	6.34530692648928	6.07854114582562	3.26561771213166	1	7	1	1	7	7	2	7	7	7	7	7	1	7	1	6	1	1	1	7	2	3	7	88.25	0	3
77	3.37819985322967	6.69600876244933	4.93838784110643	6.62214442641618	6.83813177566102	6.09323876721688	5.73551928457946	5.32690433230124	7	2.99112782729163	3.39420235411918	6.06480768892515	7	6.90930334659981	5.04268806869893	5.26648839943271	6.12289574965649	6.58666882362771	7	4.6085190268959	4.19060013474235	4.59689915405248	5.90565666518392	7	1	1	1	7	7	3	7	7	7	7	7	3	2	2	7	7	7	1	7	7	1	2	76	0	3
78	5.84999060173217	3.32248738847915	6.44568578430077	5.81226250523631	6.25919942520906	5.09774690603567	5.36192622855045	5.56959430295092	6.35845417013139	6.02503608922567	5.22328208304501	6.2276662674587	6.14974920301945	3.1499532410158	4.46937719528006	7	7	3.07187293749716	6.81745849394369	2.4253819551047	7	4.97857728073568	4.3456568810315	1	7	1	1	7	7	7	7	7	4	2	7	7	4	2	7	7	1	2	7	7	1	7	74.75	0	3
79	6.21861007797727	2.9898456897558	5.86071178749373	2.37744828333709	5.79735493454098	5.26317676290301	6.77601986493383	5.87007622738191	6.74682260088964	6.62514148076882	5.70691549862153	1.73092097523338	5.09096259823733	3.97239181000305	6.75144542651802	6.69693056703341	5.86042704328235	6.05649797842819	1.81470154621955	5.73408763694469	7	4.25387659874276	6.5507914870455	1	7	1	1	7	3	7	7	7	7	1	7	2	5	2	7	2	7	1	7	7	1	2	71.5	0	3
80	6.93961035538293	6.98872540188908	6.07210236775038	6.28741975855405	4.66549827985842	5.87388617700692	4.7339497469493	4.29908727768967	6.30910886061069	7	4.74121549755278	6.3274192447932	6.80131027155493	5.52601617589756	2.00851943660519	6.17823759240077	6.37966977578436	4.17411275560522	6.49399993742216	5.91609814380158	5.98494180513268	2.20135440727714	7	2	1	1	1	7	7	3	7	7	7	7	7	7	5	1	7	1	1	1	7	5	1	2	61.25	0	3
81	6.39747450998837	3.47146185185778	6.23045599140911	6.50035222872194	7	3.44873438418228	6.75637467531978	6.03673343875891	5.47756509720009	5.42496311371324	6.72534925795491	6.62778782351095	6.43143227940774	5.35130480504198	5.62528930768318	4.94463232298314	6.59239781560686	5.40474592052182	3.80133681879584	2.5676623789619	6.71697309282649	3.25438739812279	4.67672700829238	1	7	1	1	7	7	3	5	7	7	7	7	7	7	2	7	7	7	1	7	7	1	7	69	0	3
82	5.88514051686221	5.07599261743688	5.34382236204481	3.11589718323642	5.46837443600435	5.5099964986348	6.10728726053787	6.51603322454763	5.3738034692511	7	6.11889258554737	4.68185993113425	3.55687793208627	6.98400761983091	5.64038792383209	6.43536505681718	5.6368766217525	2.16771985689506	6.87686571738068	4.70946869872415	4.08507416588328	4.90938442884682	5.81103795569289	1	5	1	1	7	7	7	7	7	7	6	7	7	2	1	4	2	7	2	7	5	1	7	74.75	0	3
83	6.69991430993328	6.11467204048124	6.26867618382008	6.37643714408085	5.57221646343247	5.92836183556073	6.81396853515552	5.25274151619778	5.57798141894042	5.38820525555277	4.21367186720233	5.75301505386991	7	5.71342138179747	4.2081268006715	6.21707697600258	6.7790422856257	3.21103410365176	6.66690365331202	5.73263263482725	5.13088691582324	2.23939165399739	5.02067480514105	6	1	1	1	7	7	5	7	7	7	1	7	4	7	2	7	1	2	1	7	7	3	7	69.5	0	3
84	6.63974240894062	6.37647802871419	3.33947305679602	2.84921122605233	6.45177060711848	4.75228296529165	7	6.12371674036014	3.34891772469138	5.44797618895587	2.34675403809285	5.86246871863608	3.66669665156484	6.49324403267113	6.57548839080358	6.42744110980042	7	5.23152095120463	6.25747864343341	5.59313344763904	4.78940973079232	1	7	1	2	2	1	7	7	7	7	1	7	7	7	1	6	5	7	7	7	2	7	7	1	7	75.25	0	3
85	5.79631406431346	7	5.20521518624344	5.39792155467963	6.06140541096104	7	6.35434299212311	6.14635004666098	6.71905153121079	6.61860300993017	6.45404276087199	5.78151302490142	4.27672552658356	4.95540031464858	1.20634249575648	6.97074359583374	6.89059770662963	6.30399754328146	5.84084038456338	4.6673502460184	7	5.93232520435022	6.71275220465554	1	1	1	1	7	7	3	7	7	7	3	7	3	7	1	7	2	7	1	7	7	1	7	81	0	3
86	5.55951611350505	4.40689274531303	6.2428762390018	4.538291372425	4.68988560266436	6.06357240988678	5.01544317510547	5.87305891565152	6.03757240335496	5.63367648442757	7	5.67718373602005	5.81572283245543	6.81733762135106	4.88350373576466	5.34221809313053	6.97255160343014	2.62112255458696	5.66828391548652	5.57395197698265	4.40264744619218	1	6.08969349969602	2	7	1	1	7	7	7	7	7	7	3	7	7	7	4	7	2	7	1	7	7	1	7	73.75	0	3
87	5.51512057270863	2.02285043049129	5.10415688778382	4.72847021145133	7	5.064187971621	1.9498806159314	4.72068608003624	5.79587176391749	5.86118708901881	6.39918474101023	6.20962932139659	6.52897516727725	6.74362929737202	5.83956769066906	5.06487038682934	6.19453785030593	5.17869571849875	7	6.18846815230904	4.70476224889913	4.87827201791695	4.63320339354606	6	6	3	1	7	7	1	7	7	7	4	7	7	4	3	7	7	7	1	7	7	7	1	83.5	0	3
88	5.53166246830663	5.39695588667929	5.61437246073122	3.78028426973346	4.64324216489057	6.40904980733399	6.61370035092692	5.1889336539517	5.12247214350854	5.83768487442019	6.10260905034281	6.7162684237594	7	4.15551345574797	4.81454468567516	5.38356598588695	7	5.37594622780295	3.90909595435551	4.17865955276207	5.69260091236158	6.92041521151176	5.3641902913863	1	2	1	1	7	7	2	7	7	7	7	7	7	3	1	7	1	1	1	7	7	1	3	60.25	0	3
89	7	3.19805479003393	2.43335465445892	4.14378949249654	3.25587734579744	6.68269930387977	6.40772643218774	6.92336468857125	1.93897901944095	6.63539148431149	2.00123624625977	4.52105239655218	4.72587462175236	5.67136575579223	6.40589688390634	4.78485463862315	6.37468258848414	6.43496355975708	5.2502633233883	6.90900579407523	6.68582458136464	5.49038477491176	4.07224789262119	1	2	1	2	7	7	3	7	7	7	2	7	7	2	2	7	7	2	1	7	1	1	6	58	0	3
90	6.53874324873134	3.79454951576018	4.65119654768774	5.01989922217568	3.57833152513478	7	5.53567960947818	5.43230179778932	1.24815141437236	6.35335532819613	6.57179160312434	4.94593187096888	5.01321719502053	6.27690131710835	2.30880294149665	5.17850984895862	6.92613697300037	5.56244867456468	6.8331054274942	6.03407220761666	5.92704779471398	1.41625293559667	7	2	2	2	2	7	7	5	7	7	4	7	7	3	3	7	7	7	2	1	7	7	7	2	91.75	0	3
91	5.73116331599503	2.47892865622002	4.69181071783944	4.91336134705115	2.17850916995777	4.14562949711699	6.45773359424633	6.6134154073496	5.81855599544084	6.12816752975149	4.33249942192835	5.6385120040035	2.06462431944736	3.63942467481484	4.18562461819108	6.18453811225324	6.81919167792286	6.14537562618778	6.19565326160327	6.27204693122569	6.47491151467181	7	5.44594095774774	1	4	2	1	7	3	7	7	7	7	5	7	1	3	2	7	1	1	7	7	1	1	7	82.5	0	3
92	7	4.98035166203376	6.62963856830072	6.55972165512271	6.9059352252203	6.0203782789819	6.45476074646862	5.60527230840305	5.33523452146339	5.38150199539806	5.64081717768487	6.0373994408397	5.50552402355392	5.2875825208646	3.52822377625875	4.99185089178626	4.48627773927466	6.5729491221297	7	4.9061930516798	4.34684200027958	7	5.80033401547207	1	7	1	1	7	7	4	7	7	7	2	7	1	2	5	7	2	7	1	7	1	2	4	73.25	0	3
93	5.81029637811251	5.51812759198863	5.83074751782389	4.65549453418854	3.2482969439813	5.44582675580406	6.35095669253359	5.88770873150543	4.69009838447255	7	7	7	6.76063952608298	7	7	5.31360462293825	7	6.25695293651362	5.33783862668152	6.74765480044337	7	6.72836039281636	6.37778572752433	7	7	7	7	7	5	2	7	7	7	2	7	7	7	2	7	2	7	1	7	7	1	7	89	1	3
94	5.87626047461653	6.64571849739969	4.88714300984967	3.42828820206164	3.42956087316628	6.26167351603725	7	6.88561850753875	4.8399786560765	5.94955556225793	6.89342153754882	6.29738230313011	7	7	7	5.4748350875812	6.87051802776695	6.91345728101083	4.80099305185332	6.03790072540937	7	5.88512971156984	5.87651836392612	7	7	7	7	7	7	2	7	7	7	1	7	7	3	2	7	2	7	1	7	7	1	7	88.75	1	3
95	1.29935630885661	3.51618900378709	6.33110315987395	1.01708183229901	6.73553069953328	5.78463620483103	6.27529583357772	6.54968311259619	7	7	6.10995725332505	7	6.76990846063819	5.90622711106191	6.63483314689888	6.19989602371419	7	7	6.99477590662089	5.32952516009391	6.28239476679526	6.70599338703283	6.81969665844448	7	7	7	7	7	7	7	7	7	7	1	7	7	3	6	7	1	7	1	7	6	1	7	104.5	1	3
96	5.5181058988029	6.7302591199178	7	2.69334380900973	1.72876736283976	5.92339156488605	6.42510548116359	6.44304242531662	6.68001455892014	3.54791626686477	7	5.97612905105697	7	6.92021271943781	6.87978204552945	4.89208897104951	6.31124620528	6.36776615662922	6.68733315626189	6.37837821038223	5.30373466315154	5.55538851358325	6.3692963647602	7	7	7	1	7	7	1	7	7	7	3	7	7	7	7	7	1	7	1	7	7	1	7	90.25	1	3
97	5.71756233217669	7	7	1.50554883160477	4.34859569077227	4.93199086332393	6.54550155139309	6.29596879278788	6.36352483838231	5.84377552597828	4.51074754693781	6.36182676680607	6.8615075302682	6.92302223962446	6.28161181690802	7	7	7	7	4.97418428168483	7	4.14774512574978	7	7	7	7	7	7	7	2	7	7	7	1	7	3	3	6	7	2	7	2	7	7	7	2	109	1	3
98	6.17533554468772	4.42995011633508	6.98368061322085	4.95541952923299	6.66797736237819	4.45279571098644	5.4606969630466	6.98977259110083	6.97321084802623	6.88843411819681	6.01227938319504	5.07907493782939	7	6.32627459386146	4.49013609263734	3.27493629812902	6.84408250230021	5.70607119739036	5.92671225098357	6.53285631387043	7	6.03820790922811	7	7	7	7	7	7	7	7	7	7	7	7	7	7	7	4	7	7	7	1	7	3	6	7	94.75	1	3
99	3.77920033521939	6.12236053500211	4.31486414348638	2.93921502654362	6.60612525151071	5.16845300107773	7	4.87027793094193	5.41469262141087	5.74746457327063	7	6.6916787950996	5.36264791625535	6.54429025358756	6.18530464335602	7	7	6.55751008575173	7	5.32530507055342	5.7893678343891	5.13698661592567	6.92381166033795	7	7	7	7	7	7	3	7	7	7	2	7	1	3	3	7	2	7	1	7	7	2	7	120.5	1	3
100	4.71251094809309	6.9395902164639	6.97256098120985	1.32205703037616	2.63335051933409	6.85752576498768	6.7237266634984	5.84579647740823	5.11696210924436	7	5.96181925220084	5.99512759807072	6.58139848552664	6.19959606302874	6.50790021540179	6.63020687381542	7	7	7	5.55313699751986	4.81464567441721	6.61665719264298	3.74466776142843	7	7	7	1	7	7	7	7	7	7	2	7	2	3	2	7	2	7	1	7	7	7	7	94.25	1	3
101	1.41920072925809	4.73131773809744	7	3.16225309136236	5.29553374333316	5.94828500692295	5.72695132040851	7	5.62978532229265	6.32642220994961	6.98620200057345	6.11392661855696	6.22642714234236	6.45558501522904	6.49028868161223	5.12723209633347	6.55851560671096	6.24972097043553	6.28837618226661	7	5.80408603027951	7	5.24803490776644	7	7	7	7	7	7	7	7	7	7	4	2	7	2	7	1	1	4	1	7	1	1	3	101	1	3
102	5.20097689072887	6.94639948108984	5.68706910041403	4.09024150486745	5.25187148722125	5.66313125183978	6.79329754068324	6.63640434879243	7	5.11764646122732	7	7	5.98690103295564	4.60018592789851	1.74351126830025	5.55016340862832	6.48078011187573	6.80574771286301	7	6.9451547579367	6.66214977855253	3.93167675524162	6.86555153621415	7	7	7	7	7	7	7	7	7	7	7	6	1	3	2	7	1	7	1	7	1	5	3	99.75	1	3
103	4.14938730560142	5.45100199431208	5.41483314276062	3.09508648943066	6.64708175392542	5.26767202768304	6.96522634171325	5.23133253587781	6.57658098347496	5.39636754502403	7	5.58734481957737	4.09692141464511	6.68955501091276	6.41818437893793	7	7	3.88060290594608	6.68497976544795	5.96114131452662	7	5.27117965829527	6.16204473787854	7	7	7	7	7	7	3	7	7	7	2	7	1	4	2	7	2	7	1	7	1	4	6	105.5	1	3
104	2.05016946801994	5.73532137303867	6.90010269080837	2.1936605617525	5.58111416281035	5.38336274883687	6.3225062630674	6.3413250374888	7	5.39086328107602	7	7	6.7520031478503	6.78381174394016	4.00707466159235	6.77605032819554	5.59440919787931	6.83651108261223	6.646286094861	5.78863688943835	4.56367445764354	7	6.78255795376756	7	7	7	7	7	1	7	7	7	3	7	7	2	7	1	7	7	7	1	7	7	1	2	107.25	1	3
105	6.24031286392427	6.22024190438957	5.63996863008911	4.71563536733036	5.5959354177857	5.96148312158363	6.27177973048575	7	7	6.49809421389479	5.5808683927574	6.82025092249639	3.11012416989342	6.43690803222083	6.5321384047151	6.62236961316012	6.75704759311822	7	7	5.49886568632097	6.6929590400079	1	5.91046478351115	7	7	7	7	7	7	7	7	7	7	2	3	7	7	3	7	7	7	1	7	7	1	7	106	1	3
106	6.06802265881562	6.14917489565472	5.04231060400693	3.58283072477344	6.51319691663744	6.58786224268247	7	5.72193459180188	6.35297068793163	5.04376965619449	5.92447989133931	6.22108519678798	6.50829096434202	6.60174872832258	4.93621241276901	4.65377491050457	6.80612785358919	6.79501501751199	7	4.61426506944023	6.40079747418096	5.73184922028	6.50682559976484	7	7	7	7	7	7	7	7	7	7	2	6	7	7	2	7	1	7	1	7	7	1	7	92.75	1	3
107	7	5.94927609949538	6.87548910172788	3.8592098482354	1	5.09635161724241	6.8463493433895	6.53464925060653	5.45751908687059	7	6.49146661246805	5.88081330793974	6.71139252006214	6.32737247271626	5.771608376631	5.04063581984706	5.54927140469554	6.85885361240291	4.50626962017506	6.61705193874645	7	7	6.4948075431247	7	7	7	1	7	7	1	7	7	7	2	7	7	4	7	7	7	7	1	7	7	7	7	90.5	1	3
108	6.09019973566056	7	4.42737708999924	3.90707748316726	6.25746894272299	6.72181521855105	6.08477853483097	7	5.50950712810455	6.32816810846967	6.55448974769191	5.80815030491489	3.61641343028684	5.9624853431347	5.46585135259575	5.42341532978581	7	7	7	4.07861488520469	6.59769760440611	6.77571628110358	5.9732632044533	7	7	7	7	7	2	7	7	7	7	7	4	7	3	2	7	1	7	1	7	7	1	7	86.25	1	3
109	1.70219178516161	4.60888515644603	7	2.57587820753458	6.19680904219403	5.18575261873656	5.2010738806581	4.92029395285233	7	4.7186957158131	6.63645020736038	5.87503047836617	6.0985951401744	7	7	4.06109085331438	6.43601090840778	5.85833012243842	6.89272808780306	6.25339184917235	6.56324129056662	6.60895368540593	5.99162446638564	7	7	7	7	7	7	7	7	7	7	7	2	7	7	2	7	1	5	1	7	7	1	3	88	1	3
110	7	7	4.42448062585529	4.68883177953671	3.35944110594868	5.24977602489836	7	5.68699176538935	5.56149583512948	6.43765571963713	5.32679183143196	6.89578772952703	6.8618891048534	5.39325821675655	6.59572446396524	6.72183196029676	6.24157460987338	6.85982058612268	6.8814187708309	5.16691410096405	7	6.40844666650061	6.62449744918351	7	7	7	7	7	7	2	6	7	7	2	7	1	7	1	7	1	7	1	7	7	1	7	103.75	1	3
111	4.55636051687112	6.07261710767578	5.86610192129067	4.48764475411211	5.64323479501353	6.64728445067945	6.50367949173148	7	5.9592882451685	7	5.69591213697206	7	6.28823397954624	4.58371684661031	2.34063209086867	2.75649912692593	5.98948352599336	6.90356626649093	7	5.24330223837283	5.76522619903842	3.68590371971284	7	7	7	7	7	7	7	7	7	7	7	7	7	7	7	2	7	7	7	1	7	2	1	4	102.5	1	3
112	3.85571170292881	5.87862800171299	6.09333176717922	2.44561966728263	6.07096022029104	7	4.1385615827124	5.664956614829	5.87699703273118	5.68160892188346	7	6.1831248565527	6.41085108753722	6.0459983231671	5.11575114380289	5.42420424855883	5.5033680900786	6.10518547504154	6.29812164257324	6.31787805167277	7	2.14128734300999	5.74114817844527	7	7	7	7	7	7	1	7	7	7	4	7	7	4	2	7	1	7	1	7	2	2	7	99.25	1	3
113	5.51055237261337	5.36987365216893	6.86331610699168	4.16064976106145	7	5.28965587726222	6.42519880710567	4.64565396283713	6.11792477575939	5.92004311992349	5.7545347650644	6.91652675136095	6.45497618493014	4.82282574761568	4.59762289635881	4.79033283331624	4.98384651658312	7	7	6.96200382600721	6.5574572847566	2.52613889147253	7	7	7	7	7	7	7	7	5	3	7	7	7	7	7	3	7	7	2	1	7	1	1	7	88	1	3
114	4.40677086789192	6.16557377053173	5.21873887950924	2.66674672936882	6.6254847055412	6.33563589560795	5.08249431080202	5.11653839384553	6.11416975643967	5.58361779606929	6.26509343287007	7	4.43450127576367	7	6.26679430527233	4.3953975550443	5.67822519547447	3.83474614277818	7	6.80761926914617	6.97123642782511	5.21161212580362	6.51541790212888	7	7	7	6	7	7	3	7	7	7	2	7	3	4	2	7	1	7	1	7	2	2	7	89.75	1	3
115	5.85794888550959	5.00928292382316	5.72103956385022	4.44481971595302	6.5245483139445	7	6.11911049466122	7	6.6984936880923	6.71667858445759	6.95938479090635	7	5.97240809968508	6.37931934667792	3.66941741637325	3.69093885099217	6.26240108609704	5.72044550429993	6.18969172321473	5.88986103516437	3.85520699740755	7	4.96196422320442	7	7	7	7	7	7	7	7	7	7	7	7	3	3	3	7	1	7	1	7	1	1	7	94.5	1	3
116	6.97703285268478	4.65868285816939	6.01224538831122	4.29717546561468	5.99106375699413	6.76539455457997	6.54810968109006	7	7	6.03098250091288	6.34889973265349	5.64258564446034	6.82158010640261	5.02536929433038	4.40101753606949	7	6.00248825944085	7	5.52925971394319	5.2462475321126	3.8623457333596	6.30051938037798	6.18196296051815	7	7	7	7	7	7	7	7	7	7	2	7	3	7	1	7	1	7	2	7	1	1	7	101.25	1	3
117	7	5.42501564243583	7	3.68516577686596	1.62804283061906	5.15782135005645	6.13583349301245	7	4.28965758918304	7	6.67813655063074	6.84917089272314	6.60259264575647	5.61732353491881	6.75826988198374	6.77003044928664	6.06887837950764	6.60805967521684	4.83571337828201	4.95346849730489	6.24466273950789	6.66883868192108	6.38051649781388	7	7	7	1	7	7	2	7	7	2	2	7	7	3	4	7	7	7	1	7	7	1	7	95	1	3
118	5.51646968311642	6.42148479197026	6.66714862334501	1.04357626997168	5.25750610847255	4.57955836823102	5.78970510553631	6.55911997748141	6.14959515039956	6.84394415807599	5.29839424611816	6.37955401175306	4.92291136823677	6.55832253793214	6.68873861775028	6.10974624297632	6.55975851773521	6.6781741235447	6.97156851128208	6.60594292479682	6.35479563816335	6.04309163685787	3.89846989923224	7	5	7	1	5	7	2	2	7	7	3	7	3	3	7	7	1	7	1	7	4	1	7	98.75	1	3
119	1.96903502445243	5.04517857519143	5.57332032571141	2.62665152519553	5.58140395557644	6.05696369021012	6.55130171573963	7	2.58907362868068	7	5.91842051217677	5.97668940255212	6.44633172850848	6.08738036494732	6.24327974586059	6.85584226042479	6.66934929967442	5.38951579824897	4.24006365406533	6.85424021093626	5.37839829405728	6.39609284740024	4.74959680492286	7	7	7	7	7	7	7	7	7	7	7	7	2	4	2	7	7	7	1	7	7	1	7	83.5	1	3
120	4.92039748141701	6.6733978361048	6.12808298973241	2.75365543516986	4.05093635898135	6.60214913968991	1.60108956493265	6.52753279940237	6.39725242649198	6.27197366990168	7	4.80818984025794	5.64190653156795	6.90095557894336	4.95923986806663	6.74422184523008	6.89281820816022	6.66329970660437	7	4.15519490278558	5.52400732431275	5.26010307859797	5.5066283042567	7	7	7	7	7	7	7	7	7	7	3	7	2	7	1	7	7	7	3	7	5	7	2	101.25	1	3
121	2.09344243157945	4.75437385451877	7	2.42780880557008	5.75413202114603	6.24115190072322	5.96587054378354	5.24358705293495	6.56610784222007	5.02428397887619	6.11667999891227	5.68276122112451	6.41555238930859	6.50729528542143	6.33616918198818	5.48020079325518	5.42416652929282	6.3535550232349	6.72926615834232	6.65583674231323	2.33171799929377	5.92112778726948	6.19745936192105	7	7	7	7	7	7	7	7	7	7	5	7	7	3	2	7	1	7	1	7	1	1	2	80	1	3
122	6.31737832405944	5.68860937795795	7	1.46398651408193	3.20931464760784	5.68566999565881	4.88656046127506	5.53223114721684	3.70488224539904	5.88676382380942	5.27582532985832	6.81291714816521	7	6.69514935091341	5.84018372871787	5.2988736412779	6.37171186050198	6.23091779968856	7	6.78278568737695	5.93689498767973	5.9698013075243	6.44257268804886	2	7	7	1	7	7	7	7	7	7	1	7	3	4	4	7	7	7	2	7	7	1	7	84.75	1	3
123	1.50928141270777	5.85841420118885	6.66677795738478	1.43291435478013	4.75125282780233	5.06406710845107	6.43283276080844	4.23772374611777	6.52365296184018	7	6.17265330475764	6.14482723509852	7	6.86076006586568	6.99329996056003	6.89472530083583	3.02204228517643	2.79871159768185	4.6308934492739	4.86506625166165	5.74998606432179	6.0239322227029	5.58275837338018	7	7	7	7	7	7	7	7	7	3	2	7	7	6	2	7	1	7	1	7	7	1	3	89.5	1	3
124	2.09594071053607	5.22986372524722	6.90833300685324	1.65700566079411	7	6.39028621823773	6.81181423957089	6.32725834914784	6.07249506192265	4.70043334685977	4.91112980628691	6.57550675245391	5.42491675847607	7	4.69269409493423	4.82174532380037	6.31384100164458	6.59403011053719	5.65277489570632	5.21787703637639	6.55802043759414	4.6634847122078	5.36697192151554	7	7	7	7	7	7	3	7	7	7	2	3	7	6	4	7	7	7	1	7	1	3	2	86.25	1	3
125	1.71636769468118	5.32142542873257	5.66129833025417	5.10006222017488	4.33682539860577	5.88793744171246	4.59403042390778	6.878970217903	6.42966952840735	5.95544384154432	7	5.96992853082956	7	3.72781209499712	4.37915652330045	5.94127423487551	7	6.70180041237304	4.8841547250841	7	5.29880205449855	6.83162457233797	6.05104580715047	7	7	7	1	7	3	3	7	7	7	2	7	7	2	1	7	2	7	1	7	7	2	7	93	1	3
126	2.14315634974682	5.70132166978209	6.03901158445633	1	6.96891401966482	5.17237912956891	7	5.20201214075413	7	7	1.42236271399852	6.0529025478806	4.99903228400317	5.48299275901676	4.20436249664658	7	7	7	6.47864286467251	7	6.19461367534402	5.24462020517914	7	7	7	7	7	7	2	7	7	7	7	7	6	2	1	2	7	7	7	1	7	7	1	1	111.75	1	3
127	6.65121983936908	5.798378043811	6.04987953427979	6.01723761372393	5.02806152196244	6.37955363170127	6.28688825140113	4.21161121702593	6.25340654394059	6.66971245688408	4.30208600874351	6.0738093163191	6.29688211565239	6.72867467808629	2.39512991841861	6.57531518516004	6.58378784933712	6.77719672494428	5.19600045490427	5.70047425279316	4.77294106451764	1.57691624526414	7	7	7	7	7	7	7	3	7	7	7	1	7	6	7	2	7	1	1	1	7	7	1	2	101.5	1	3
128	4.86039979721549	6.16859484671652	5.14078538049784	1.79404440297314	3.83901177866309	7	6.76791632100674	6.76883491662205	5.12510374189287	6.95610627943551	6.91437240227663	5.0346642360728	4.99099067710268	6.31818520896524	4.27473083248315	6.26149743383785	5.9525918089277	6.32134392031559	5.69435294859163	5.67347330240227	5.44890868643096	6.1901167225968	5.33939196681904	7	7	7	7	7	7	7	7	7	7	3	7	3	7	1	7	7	7	1	7	1	1	2	90.25	1	3
129	1.52810524626534	5.87202042326846	6.1083047183083	1.56855445066978	4.58822349935857	2.81400775423673	6.38900833501966	5.67093180673705	7	5.88895480848559	7	5.21914632148341	7	6.25258382214164	3.32122544808868	6.11950235454316	6.0507800358403	5.81932221626293	2.53139630920665	6.32043209318757	6.69430880142839	6.16007949525913	6.55817278327923	7	7	7	7	7	7	4	3	7	7	7	7	1	5	1	7	2	4	1	7	1	1	7	87	1	3
130	5.55972059063618	5.95997766439851	5.68828703930294	1.88411025560196	2.12904918011622	6.01987344154585	7	5.93658666089	5.53175510726309	7	6.09632598804441	5.86381089715938	6.69770905319159	5.69419737711235	1.64858959532106	6.58760693931064	6.44041856985123	5.15993923627948	6.88757941868451	5.38366884247748	4.7502498807848	7	4.14742310389063	4	7	7	1	7	7	7	7	7	7	3	7	2	7	2	7	2	7	1	7	5	1	7	83.75	1	3
131	4.85797830094514	4.48855171140667	3.33835146270939	1.65343521089986	6.15635579079771	4.83647635125556	5.19757526193014	5.97589170774448	2.40206923340931	7	6.60289263563952	6.28885335761227	5.59434841073988	6.42465774201444	5.20985106804396	5.30699261292065	6.551553690688	6.4047682497307	7	6.59368985799006	5.58361468403773	6.09333530271623	6.70705268647052	7	7	7	7	7	7	7	7	7	7	5	7	7	7	2	7	7	7	1	7	3	1	7	85.5	1	3
132	2.35054557004521	5.29462456876612	5.79787079269631	2.27484820667856	6.22391281011299	5.61208557585003	7	6.57812827865914	7	5.5881039304766	1.11006772349429	5.65526959230573	6.55144244473938	6.24985908460565	4.49272439931976	7	5.8573058887768	7	6.7912300072041	6.37157171432674	5.45342112104173	4.71058471719442	5.82909900435423	7	7	7	7	7	7	5	7	2	7	7	7	3	1	1	7	7	7	1	7	7	1	2	101.25	1	3
133	4.87653008693336	3.6251652087543	7	5.44143142425771	5.68726411460926	6.30062771226757	6.69973270480295	7	7	2.85811525052605	4.69355318150499	6.94467349907805	3.60793445309272	7	7	6.22236062300156	2.68976684833151	7	7	6.39221492315537	5.51775661563004	4.88389407717775	4.93764778163867	7	7	7	1	7	7	3	7	7	7	3	7	1	3	2	7	1	7	2	7	1	2	7	90	1	3
134	6.49984434429385	6.61127277491194	5.81182838562281	4.19597694325964	5.66562693020328	5.8342217544121	6.55183319270404	5.22103717686583	6.78966481462634	5.06687894624614	6.54002147151636	5.02643768701729	6.63303468465738	6.01776596457236	4.78861333276389	4.79704032535164	6.05967761545316	7	7	4.81223994350888	3.89098786347215	5.49669462788634	6.02702343548078	7	7	7	7	7	7	4	7	3	7	2	5	7	7	1	7	7	7	1	7	7	1	7	82.75	1	3
135	6.00869802002222	6.5102378306045	7	2.36586943453176	3.02147372273932	5.22934035470305	7	5.70821683927426	5.2554450772402	6.91787167307146	4.84523000892709	6.01892233774405	7	6.95342355198704	4.93099185193741	5.49311598538841	5.7808024307586	6.65035798126806	5.64322812762303	7	6.24787132003864	6.34271294382749	4.85319281156134	1	7	7	1	7	7	7	7	7	7	1	7	3	2	3	7	7	7	1	7	7	1	2	78.5	1	3
136	4.7349775894287	4.92361802569781	5.12143304769756	2.14520502829165	5.11190559729381	5.40866674394485	6.04034672141471	5.4107023615673	6.03238944684275	6.23831089856699	5.83614139419051	5.60732307626724	5.70665991367333	7	2.73937805032895	5.65187860591927	5.33749571360822	5.7327354411586	6.28955892528883	7	4.50970706677716	5.64505418842506	7	7	7	7	7	7	7	7	7	7	7	4	7	3	4	1	7	2	7	1	7	7	2	7	85.25	1	3
137	4.99314853398261	7	3.41011518930927	3.09809763058885	5.97806240051747	3.50098766261461	6.36926416881529	5.42084669629074	4.80094888543417	6.65980982784307	5.95094213432749	5.27359946947987	6.71964208242771	3.58188879235317	6.21128981035499	6.12593830179264	7	5.66372036639272	7	6.29544511213592	6.39451070152437	5.38375078480203	5.89644916069917	7	7	7	1	7	7	6	7	7	2	2	7	7	7	2	7	2	1	2	7	7	1	7	74	1	3
138	2.9320495398074	4.26674970808746	6.53614702743277	2.42571177107907	3.08575760982337	5.13389473131293	6.93365394339857	6.97203819889725	5.38452993332389	6.37937524398332	6.49909930586553	6.20047004822352	5.02601397303248	6.56831934290502	5.38296105256345	5.20564101399951	6.01543390200865	6.13744574559375	6.40096556288976	4.31406606453055	5.73126655718742	5.23283939274578	6.43868136233321	4	7	7	1	7	7	7	7	7	7	5	7	2	3	1	7	7	7	3	7	6	1	7	91.75	1	3
139	2.16171227058294	4.79477054057347	4.89092750371719	3.63159734944788	6.62270310710193	6.46120599547926	7	6.79916613741408	5.51349373223342	4.85510819325056	6.81695259941874	7	6.82452340057657	5.05727165217286	6.06748076980622	1.68983681905492	7	7	4.67813673145279	4.72573678899469	5.66790742733035	3.3778416591917	5.17664732304489	7	7	7	1	7	7	3	5	7	7	7	7	7	7	1	7	1	7	1	7	7	2	7	85.5	1	3
140	1.90467962801758	4.27741168954558	6.11658533478715	1.64332853074254	7	6.79364520803503	7	6.38579296324796	7	5.8861008001653	1	6.99829086183677	4.53683022808467	5.82344446928561	4.00852965316833	6.3357337320791	7	5.8366462156762	6.12922304814059	5.13279342658055	4.74044022465592	5.93134220191236	7	7	7	7	7	7	7	4	7	7	7	7	7	7	1	6	7	2	7	1	7	7	1	2	103.25	1	3
141	5.36226082140365	4.61130747394133	5.10046813958538	1.32703108163325	6.37623020704668	5.19305419722874	7	5.13860328478916	5.73448239856364	6.3816303023908	6.08847601416808	7	7	5.3978341677194	6.5927880477914	6.69175997008619	3.95780786850803	4.51233624180879	6.42330705261095	6.43992152852881	5.88785025591111	6.49859340440403	5.16084826851165	7	7	7	7	7	7	7	2	7	7	4	7	2	5	7	7	7	7	1	7	7	1	7	90	1	3
142	2.4003527742472	3.84460186825962	5.23272460183589	1.64966542627358	6.36360913450858	6.75443839545083	7	6.85473587642714	6.79470200894979	6.67692326231898	5.51793525840762	4.8824106747493	4.9222257124834	5.48947847562334	3.55140719645978	7	7	5.67560433870859	6.76260192861816	5.16255118755259	5.31776768381657	6.52912462181858	6.57136453972301	7	7	7	7	7	7	7	7	7	7	2	5	2	4	2	7	1	1	1	7	7	1	2	99.75	1	3
143	1.80582725074695	5.27326017153805	5.24562000753604	2.69097820697278	7	2.22331631636008	7	6.38418829849874	4.60996577666916	4.62096394611016	6.74790346357128	5.57263397107184	6.85027929026206	5.01073689902839	7	6.58536135115001	6.00388747752731	6.16328619391288	5.01906878366887	6.38270862016782	4.91229035476917	6.40862459132954	4.33697999636075	7	7	7	7	7	7	2	7	7	7	4	7	1	2	3	5	7	4	1	7	1	1	2	76.5	1	3
144	3.6783560104262	3.99054165397782	6.39354055675153	5.05330114061144	6.20061547311924	5.72582310012362	4.85308293955002	6.45778135983689	7	3.50631293724867	5.84407519646962	6.52377628971159	5.3176305625771	6.82862816395233	6.48291443588099	6.67765044190042	6.21588435829496	5.7803466285913	6.92958333309938	7	2.61000049946295	6.68431025921814	4.70761037105288	7	7	7	1	7	7	3	7	7	7	1	7	1	4	2	7	2	7	1	7	1	3	2	86.25	1	3
145	6.30903369904919	2.99537732756898	6.28361257491808	2.27658388452113	6.31354957815296	6.72980388602576	3.6887778052445	7	6.91251840350917	5.17176494621853	6.54037779347136	5.25757331921993	5.43373022014972	4.17498034920278	4.38207127082292	5.34679280692096	6.83634074330048	5.9188387908474	5.22674371371463	6.68876583352337	5.38463632189942	4.11509648465283	6.56267447830597	7	7	7	1	7	4	7	7	7	7	7	7	5	3	7	7	1	7	1	7	7	1	5	89	1	3
146	4.16766510527806	5.92710562466284	4.2152462847238	5.20440093893974	4.02740257637199	6.06332314269268	6.22390742147618	7	6.49230042346464	4.37503144533664	5.87244897997435	6.31486198693649	3.11566224481596	5.17085481112777	1.96518631173291	6.13156878240726	6.95041374782515	7	6.79770728872504	4.21831029443446	6.92839487603344	4.66227772903279	6.77219228895188	7	7	7	1	7	7	1	7	7	7	3	7	7	7	1	7	1	7	7	7	7	2	7	89.75	1	3
147	1.75414069883052	5.38425712584637	6.91519674970024	2.02595377728508	5.43384880756898	5.46810708443776	5.13232373611085	6.41336387070315	6.29072673661613	4.6757491719849	5.85500990160913	6.07989403706852	6.54870493229222	6.84705368893296	5.5255636934929	5.43482055386509	4.54784780075414	4.81265444015285	7	5.46665714169781	2.86311733387203	7	7	7	7	7	7	7	7	7	7	7	7	3	7	7	2	2	1	1	7	1	7	1	1	3	71.5	1	3
148	4.34796997168495	2.78037443032431	4.88249063020912	2.39225585641627	6.68299271905887	5.34552666773515	6.44983050344573	6.4130446673546	5.22848151715589	6.02362939628698	4.55074232680184	6.65921849916075	6.33267221663296	5.60258467813138	6.87291817398236	5.84321206387565	3.88543895211312	3.99225641268522	6.86060568179712	7	5.22278825767627	7	4.66620843484085	7	7	7	7	7	7	6	4	7	7	3	7	2	7	7	7	7	7	1	7	7	1	7	89.25	1	3
149	1.92569243156823	6.16747062205242	6.77612656583338	1.32737276829147	4.29466028009554	3.85393248614183	6.60949664185352	6.79806235887465	4.39297001683756	6.84312964435673	3.88589536323907	5.89080795327118	5.18448090976498	6.05990345426485	4.88594801831117	6.93225865548647	6.73793193810458	6.1894350017197	5.81891359738984	5.66275537803953	5.42560935129696	1	6.40820191607856	7	7	7	7	7	7	7	7	7	7	7	7	1	5	3	7	7	7	1	7	7	1	7	92	1	3
150	6.05062143335758	7	5.45301569557109	2.07954194894424	1.04315460852429	7	5.69793228368074	5.7388170809328	3.35613966583967	4.3061547203857	6.64295238922485	7	6.06864328334497	6.92274193384769	6.35505787360637	3.9793111636746	4.58391010090184	5.37136983997923	7	4.60602412997041	2.7708080938936	7	6.5675576377934	7	7	7	1	7	7	2	7	7	7	3	7	5	4	2	7	1	7	1	7	7	1	2	86.75	1	3
151	7	4.80732400934303	5.20444887045208	1.21876645414136	6.14570264554093	5.18436118509101	5.24705594673282	6.2912530888593	6.79797562515725	5.81466039440177	5.67075736792237	7	7	4.62835169151497	6.03884536723745	6.92842095758317	6.10709353572888	1.2059825051344	6.92096618008295	6.0952889033847	6.33758492225519	6.33043441465506	4.05599898605872	7	7	7	1	7	7	7	7	7	7	1	7	7	7	2	7	2	7	1	7	7	2	7	93.5	1	3
152	1.36905823907179	4.30557896307753	7	1.57459373659767	4.84621441404221	6.39457919512636	6.22057286181876	4.78920069478346	4.52790730866349	5.39208592996847	6.93511386908072	5.29712159289296	6.35721341727487	4.59335035434724	6.34909683149805	6.46431688042789	6.43822174383191	5.73675095197465	6.77955534507538	6.27730501827836	3.45792252816871	7	6.06518112001899	7	7	7	7	7	7	7	7	7	7	4	7	7	5	5	7	7	1	1	7	7	1	7	86.25	1	3
153	1	4.3991035010232	5.55655659193394	4.87256662985574	5.4691031051824	5.75090931499189	5.65109519262796	5.338813641702	7	5.58883527921784	6.24944155340909	7	5.11994207540758	4.24377719455622	3.96988378162531	5.2268666825892	6.73737220691726	5.3340757723872	4.79250091663222	6.25635782547761	4.69528893746557	6.60525040900266	6.78098144808306	7	7	7	1	7	4	3	7	7	7	2	7	7	3	1	7	2	7	2	7	4	2	7	92	1	3
154	1.93381665041166	6.31129348124394	6.48050765922518	1.29221974813254	7	6.10446037135954	4.93434120627074	5.70003115916833	6.7898925548158	5.27468710451904	6.00060143876598	2.9907020405262	6.74210131651799	7	5.75734899640733	5.46058959994066	6.23953656088698	4.21148451386779	3.18603349353815	5.97271789460686	3.32942514241138	7	6.12276904980212	7	7	7	7	7	7	7	7	7	7	3	7	2	5	2	7	1	7	1	7	7	1	3	71.75	1	3
155	7	5.89418140988624	6.71492807218101	2.91190655135942	4.93888424161686	7	4.92555194542423	5.98842294810279	1.32614058948325	5.23013978714193	6.47653015807216	4.34178373569506	6.37666577574534	7	2.33854804138839	7	5.6073844822196	5.58154200620403	4.95337223168741	6.16153630816604	6.31425849147493	4.69636966391222	7	7	7	7	1	7	7	2	7	7	3	7	7	4	4	2	7	2	7	1	7	7	1	1	96.5	1	3
156	6.423384659646	6.09460019050703	3.95718029722949	1	5.82678911699092	6.57911602295722	6.8391800494755	7	5.52505081347115	6.07685094083891	5.07765327204768	4.06836810938566	6.75059933848149	5.45683337095898	1.98631130585948	2.77956406256272	7	6.64624977998764	6.53784330088594	5.50358182329325	5.21445293667889	5.42006505279529	5.85629373758732	7	7	7	1	7	7	5	7	7	2	3	7	7	3	1	7	2	2	1	7	1	1	2	105.25	1	3
157	1	4.87344276193752	5.29347647001724	1.72497439655848	5.94210500617832	6.32555870796485	6.84708516748689	6.32220635175486	6.98041326317271	5.87894346226704	4.16113145433426	4.37882654880604	3.55322386616014	3.10412227547012	6.61317921029557	6.81164866068477	3.92781714011493	7	5.02619645943716	4.98719562306667	6.39816134948932	4.64475973517171	4.24728474674867	7	7	7	7	7	7	7	4	7	7	7	7	1	3	4	7	1	7	2	7	7	5	7	94	1	3
158	4.64141437408643	5.9716553024674	1.43972353566435	3.9985023793826	3.7937402990767	2.79434750430944	5.49935433960581	5.78845782521286	7	5.73278410091588	6.97501974247139	6.10428900748871	5.94881626632095	4.01403684020119	5.80732085994698	6.01480867346632	7	6.02941077593678	7	3.54797956823728	7	4.43704540023297	4.00462832969883	7	7	7	1	7	7	7	7	7	5	7	7	7	3	2	7	7	7	1	7	7	1	7	82.75	1	3
159	1.27329991848597	5.75777753871859	5.60091029411434	5.8577061267827	5.7593252356972	6.20992017654508	7	5.19843154940405	5.41233499967252	4.25165881671833	6.84537121228491	7	6.15405070421069	5.2518346359617	4.72859951475997	5.62185878968182	6.94739285553262	5.91955300596514	4.9703430149468	5.54848362291143	5.55154383558225	4.85420352750923	6.25612974585534	7	7	7	1	7	7	7	7	7	6	7	7	7	7	4	7	7	7	3	7	7	2	1	90.5	1	3
160	4.5881033249318	5.9260025931619	5.25009055819975	1	2.50141796818234	6.59481138349699	1.59479011387411	7	5.18441978965464	6.24379380198917	3.5780318178083	4.8348436617887	6.15221489355482	6.43596477166768	5.08827733429615	6.40746787155609	5.50953582409057	6.26171348939913	4.37366772980948	6.31556385156741	3.36073741918016	5.95611262356924	5.59168934180908	7	7	7	7	7	7	7	7	7	7	3	7	7	7	1	7	7	7	1	7	6	2	2	76.25	1	3
161	5.20292518554618	3.28119611441392	5.11235240119028	1	5.59785972366149	6.3872451206778	7	4.25607749081464	6.24613277982013	6.60393892744496	3.70042121050651	5.533442630197	6.24066120835043	3.95614420503508	6.99095700333775	5.50804833399482	5.95817707125395	4.82856059851384	7	6.08630414770761	4.37172920170835	7	2.03885900601251	7	7	7	7	7	7	7	2	7	7	2	7	2	3	2	7	1	7	1	7	7	1	3	74	1	3
162	4.33762786547519	7	6.49039378612276	1.7018548941062	3.73826954713481	5.12379621607765	6.16490790738837	4.55096725449998	2.45868514314833	6.57063670537555	6.43086122052491	7	5.19753091105613	3.61356082514359	5.1937903820048	6.9574553187098	6.28666555576987	3.94153577573687	5.5968973535052	6.24535965026137	6.59953915840121	3.0657168630156	5.92078179634533	7	7	7	7	7	7	5	4	7	7	7	7	2	1	5	7	7	7	1	7	4	1	3	80.75	1	3
163	3.72935869614935	6.69713335750101	7	2.26514738417993	3.64653045665629	5.33378913166219	5.90955925596289	4.85151739831702	3.10819791471997	5.8553805753671	1	6.75648570711707	6.41399732555959	3.58414675350191	5.06238113962081	5.94718263834152	6.40156761971161	4.73967485933631	6.26801216773713	5.78059307697949	7	6.38933271014099	4.80910310295875	7	7	7	4	7	7	3	7	7	7	7	7	7	2	4	7	7	7	2	6	7	1	2	83.5	1	3
164	2.89973390242698	7	3.72265217647741	1	3.1072138156208	6.56708283392975	6.43827447336122	5.8219842354012	6.41602000661416	5.25441884147835	1	4.79624287450585	6.19111137410119	6.65190700249891	6.66914807891465	5.09848676916494	6.46334017841323	5.04964364095944	2.89253420044169	7	2.56886603376384	7	7	7	3	7	1	4	7	2	7	7	7	1	7	7	4	7	7	1	7	1	7	7	1	7	64.25	1	3
165	3.07576598882758	6.73234667088343	4.44453322804432	2.02608819032893	4.42236644031114	3.61784187962925	6.4099077793402	7	7	6.11462013083792	6.28262540458389	3.03925832273991	3.25963843195705	6.38059743269871	4.31403875896148	6.76913011829533	5.14073789240848	2.60633306542633	7	7	5.02325832979066	5.71460691682314	6.13935190017481	7	4	7	1	7	7	2	7	7	7	3	7	7	3	1	2	1	1	2	7	7	1	4	84	1	3
166	7	5.32896727957172	3.88880701696563	2.44805236397515	6.15315594467043	4.52393000015541	5.86092170063476	4.73800339382181	7	4.10298541798382	5.40297857605577	7	6.14937815298561	6.48345175797143	4.54704728500982	4.40546438569581	5.77260083357232	3.62785767466203	7	5.04362571413855	5.94330680493821	5.80809472585005	5.74695823839328	7	7	7	1	7	7	7	7	7	7	1	7	7	6	2	7	7	7	1	7	7	2	7	87.75	1	3
167	6.25803953409717	5.25563106083335	4.34742247460293	1.89003163002607	5.24772811204781	4.81819563273154	7	5.25718979553251	3.67832969275286	6.32810509224852	4.64209000827172	6.29281849921749	5.12786060535992	7	7	5.48713941551139	4.30872738409566	5.68598468074883	6.96503885902132	5.54556106926613	4.35848012816954	5.66135612025628	4.89130190224622	7	7	7	1	7	7	7	7	7	4	7	7	7	3	1	7	2	7	1	7	7	1	7	71.5	1	3
168	1.31360859500195	2.66244828407943	6.54448544748615	4.25701439281707	4.92253108271732	7	6.50859867514621	6.84492053673612	5.81904922078049	6.20208857487726	3.26546202002235	5.465353686858	4.36322850318671	2.91455133907428	3.91666128115881	5.72192463000863	6.10882816819836	3.821232765314	4.3283633836707	6.70774642239592	5.99313854852877	3.7939084760865	6.01575445143975	7	7	7	7	7	3	6	7	7	7	7	7	2	3	2	7	1	1	1	7	7	2	3	84.25	1	3
169	4.0649968397778	3.56905018380512	5.26767732006015	1.67875307571649	2.19155958364756	4.56833330683607	6.04077031579525	6.95268612554886	3.61866370520406	5.99432796623252	2.93056862656552	6.29085171961381	6.1409938725399	6.61330616194184	4.74586004808168	6.79271680166385	6.52252797655064	2.93203801718127	7	3.53636885688732	3.75334891693876	1	7	7	7	7	1	7	7	7	7	7	7	5	7	7	1	2	7	2	1	2	7	7	1	2	80	1	3
170	1	3.25878627874431	5.30941189117585	2.41436776711429	4.27699925537058	5.21614177664397	6.00068537787682	4.43427433687055	5.9869191944457	4.46340635887021	5.21310088847348	7	6.95071863764927	6.79763834614435	6.47572400894837	4.33247351239522	6.56078496293209	5.06960092588365	6.20833410885718	2.53179101603932	4.71100844040749	5.36844044487851	5.62222212494451	7	7	7	7	7	7	4	7	7	7	2	7	7	3	2	7	7	7	1	7	2	7	7	88.75	1	3
171	5.53341368888857	3.54736353039219	3.91636174794215	2.08921651816505	2.11193392234859	4.7956370692688	5.83899860094834	5.04738612311271	6.8191185437168	5.8041134558231	6.033455712243	2.78048118311335	5.14090156618961	6.04194364409597	6.51121317651035	6.17405484685097	5.95789611644328	6.81136788153423	2.09909433000485	4.04118811602522	6.5983020767179	5.46497523900232	6.57624355900752	7	7	7	1	7	3	7	7	7	2	2	7	2	4	2	7	7	7	1	7	7	1	7	72.5	1	3
172	4.26394740762368	6.44114180832916	3.71436319768834	1	3.29391016448027	5.96044159486206	6.90931543744892	6.20028479174553	6.69581707503301	6.31462226609308	1	4.28284659929331	6.85210367385046	5.0436974123241	6.02903961119917	5.70878982263407	2.86021008898919	5.47758355632713	3.62779223212854	6.77735338596164	5.15241871696076	6.59941143477025	5.42444372719318	7	2	7	1	5	7	2	7	7	3	1	7	7	2	2	7	1	2	1	7	7	1	7	79.25	1	3
173	5.13031340815994	5.49425785743718	4.12886051554443	1	6.51584582852123	7	6.77715051125756	6.41259207077681	6.13527947575953	5.12393945885761	3.80737715969192	5.2615568614481	7	2.90097403306445	5.50986276904071	5.23942291465918	7	1.18852577624995	3.00325971082061	4.15565882855764	5.16525362108095	5.95056930213357	5.55639135542496	7	7	7	4	7	7	1	7	7	5	1	7	2	4	2	7	2	7	2	7	1	1	1	74	1	3
174	1.45144900162683	6.78842903144796	5.3483620867469	1	4.01224405344724	3.18042474970877	6.36279798155171	7	3.44055825619872	7	2.77644521575421	6.44017358076311	3.29357809653492	5.57208749837293	4.68727356724417	6.12175885014243	5.17018808387333	6.0920407060338	4.94877219659463	4.4341930732459	6.50855389833408	1.26330099589849	4.97748061421548	7	7	7	7	7	4	7	7	1	7	7	7	1	5	4	7	7	7	1	7	7	1	7	63.75	1	3
175	1	2.34176734467068	5.16205540211128	6.28593634408188	5.55155965673102	5.69984408714875	4.23413576684747	4.59527660729427	6.34119235040639	5.81214864680166	1.48279238436803	5.51006778125015	6.56325935662278	6.46286546822214	2.76697252822286	5.972430307871	6.89286231857336	4.00498763221268	6.38438226077025	5.68915139097791	3.45267938273356	7	6.44001915900205	7	7	7	1	7	5	3	7	7	7	2	7	7	3	1	7	1	7	1	7	7	1	7	81.5	1	3
176	3.72883965286485	7	4.67942044573266	1	4.93491118836443	5.21556029877586	6.42378381341752	5.95043341432303	7	6.64340797162824	4.71491817882131	4.74532391738338	3.80593735466712	4.31188526122929	5.53725548751413	6.1011535320391	5.72441619345604	4.73092896356005	6.85433429825648	7	5.5841668832916	5.61934298360425	4.98677390158044	7	3	7	1	7	7	3	4	7	3	4	7	2	2	2	7	1	7	7	7	7	1	7	80.25	1	3
177	7	7	7	3.24092703795343	4.98940213501502	4.40584023039988	5.45723001448283	5.582702860948	5.70167288302106	6.6306694561265	5.77253526769327	3.91117380647657	7	5.53051328266433	2.59895453540207	5.89995935778396	6.58877082923118	3.55471462444644	6.4711530576963	1.58367109090047	4.81671792009501	5.13548053591743	5.30111800954129	7	7	7	1	7	7	1	7	7	3	7	7	3	2	1	7	7	3	1	7	1	1	5	79	1	3
178	4.78178542742859	5.48957961170475	2.10749055319867	3.69596447231218	3.56655437787307	6.09134128299461	6.06948103640328	5.20243225316401	5.71551242898701	6.08272545431085	4.41921846786886	5.81607997578253	5.98316088540161	4.3235073487982	5.12859691419379	6.04952640292896	6.52250095173499	6.87031926638113	7	4.3085429231742	5.04673837402348	4.90869304955766	3.41631503411902	7	7	7	1	7	7	2	7	7	7	2	7	1	7	2	7	1	7	1	7	7	1	7	78.75	1	3
179	6.32370280711547	6.42755556674607	5.92651000752234	5.37320432591561	5.00795865696826	6.58817999185328	6.34490207119905	4.6598437305524	6.67630006218869	4.89411034733802	1.4501002080684	6.05148030525101	5.19876433780894	6.3594706008595	2.27551278247944	5.21383928926933	7	2.99547368212553	5.17839492581068	5.03996120353723	4.04358020710934	4.51514789302094	5.0201482490856	7	7	7	7	7	7	3	7	7	7	1	7	7	7	3	7	1	1	1	7	6	1	1	75.5	1	3
180	1	1.76223527267247	6.04442669999037	6.4176681375215	6.61373457991922	5.15605308114176	5.12305499646859	4.08541428846942	6.14570989060722	6.55113382293516	6.32764940938575	6.2258979273907	6.7930833521606	4.66219740655356	2.24305489021843	5.62809269785981	3.75442530668869	1	5.63396632173582	5.44524037368682	3.01625006699517	7	6.62831035946754	7	7	7	1	7	6	2	7	7	7	7	7	3	3	1	7	1	1	1	7	7	1	7	76.25	1	3
181	3.16296313544498	5.43657238059348	4.12249554559823	5.08442041787784	3.35592243954553	4.88291683211307	4.03645640205237	7	1	4.18658248431059	6.79009301345823	4.64697178797046	4.35685859426798	5.90837194198214	6.27170169217623	5.6360431510861	1.79223289774251	5.68741227905522	4.22713543669543	6.21270408544189	4.7248155663717	5.69396876076412	5.2572991352519	7	7	7	1	7	7	1	7	7	7	7	7	7	4	3	7	1	7	2	7	2	7	7	71	1	3
182	5.95614262987337	2.72483655814903	5.03421031453411	2.32345864389045	7	2.61611077173128	4.57851881592215	3.90675519584791	7	5.49279896681197	7	3.98978247437951	1.55556488359784	6.63381872904067	4.59894957367853	5.30435925939545	7	6.45797310749488	5.94707574250474	1.94904937009023	4.81494196505297	1.93146014420796	2.74676737163163	7	7	7	1	7	7	7	7	7	7	7	7	3	3	4	7	2	7	1	7	7	1	7	75.75	1	3
183	1.275249496126	5.49280463274237	5.3813624485023	1.46864584462568	4.67485108704691	3.58981932627458	5.33084978798219	5.83349678813491	7	5.0850471785256	5.13437939142597	3.9712604630997	3.38502165644908	5.53809823581645	2.83538891575402	4.41729415440474	4.44081561431019	4.51316741684839	3.07874725337886	5.61984408745268	7	5.36654963912232	6.64121787295034	7	7	7	7	7	7	6	3	7	7	7	7	1	5	1	7	1	1	1	7	1	1	7	79.5	1	3
184	3.89099810793515	6.36641907695857	4.83915245172783	1.50457602270013	4.35779406079721	3.18961438955465	6.99976817789995	4.25819772076418	5.92770025271338	6.41540934488129	5.50003943003111	3.09957742836405	5.82627894018127	5.03331450436776	4.99449805004007	7	6.96445931236504	3.05893902706476	2.73321474549859	5.97470495880194	5.03239370697816	1.23304085650981	6.24616538920719	7	3	7	1	7	7	7	7	7	7	7	7	7	3	1	7	1	1	1	7	7	1	4	91.25	1	3
[truncated: 5 more columns]
