# Supplementary material for: How Are Mate Preferences Linked with Actual Mate Selection? Tests of Mate Preference Integration Algorithms Using Computer Simulations and Actual Mating Couples
Source: PLoS One. 2016 Jun 8;11(6):e0156078. doi: 10.1371/journal.pone.0156078 (PMC4898694; doi:10.1371/journal.pone.0156078)
Supplement: S1 Data — Newlywed couple and agent-based model data analyzed in Study 2. (ZIP) [file pone.0156078.s001.zip › S9/Polynomial Model Data/Polynomial Couple Population 01162016 000829.csv]

	trait1	trait2	trait3	trait4	trait5	trait6	trait7	trait8	trait9	trait10	trait11	trait12	trait13	trait14	trait15	trait16	trait17	trait18	trait19	trait20	trait21	trait22	trait23	preference1	preference2	preference3	preference4	preference5	preference6	preference7	preference8	preference9	preference10	preference11	preference12	preference13	preference14	preference15	preference16	preference17	preference18	preference19	preference20	preference21	preference22	preference23	fitpoints	sex	algorithm
1	5.87947737912902	6.35396846782731	1.90607000397569	4.46798685571491	1	5.25412373745238	4.45151219938406	6.60580930010051	6.90226220583308	5.98446609915897	6.14390057751469	5.80718403556363	6.82690846236841	6.74687531940813	7	5.56458781685294	7	7	4.5778488171003	3.52369370878397	7	6.7877345339023	7	7	7	2	7	7	7	7	7	7	7	3	7	7	5	7	3	3	7	7	7	6	5	7	82	0	3
2	7	4.32468192672804	4.87142157992679	4.20989236847653	7	5.92867730360484	7	7	5.70121606191128	5.4452993888387	6.73846262505556	6.13360542190978	6.75136516305703	6.32385280760796	6.44360606398694	6.25514684697506	6.33191259174165	6.47413450914539	7	4.11773155205948	5.17653733091938	7	7	6	6	2	1	7	4	7	7	7	7	5	3	7	1	7	3	2	4	7	7	3	5	7	93.75	0	3
3	6.34094674616466	5.49012009455113	2.21289724358781	6.10876222751091	2.32173619519983	6.69983234587295	7	6.23984112447867	5.86864281091961	5.31801385134864	6.13690060476947	6.7081071845671	6.721663627183	6.86231944938262	5.91394860194499	6.00566430276517	6.08047034277495	5.67401857717651	5.97719669271194	4.34020015506658	6.6671996232343	6.09914723648987	7	7	7	1	7	7	7	7	7	7	2	7	7	7	7	7	3	3	1	7	7	4	5	7	94.5	0	3
4	6.44575277067629	5.2816828491379	1.18442307339697	6.55085433528542	1.78651563707064	6.97059151402225	5.80701788875406	2.58453035368315	6.47611211349891	5.32432833338537	6.02203934471725	3.78771544010744	6.57843499048181	6.1186168271791	6.60388549723666	7	7	4.54956057241395	7	6.07427822962972	6.75176726822452	6.69577007245491	6.52593914519169	7	7	2	1	7	7	7	7	7	5	4	7	7	7	7	5	3	1	7	7	5	7	7	93.25	0	3
5	6.88644997442926	5.8562040993842	5.70329854849058	6.47163337638715	6.46637510621375	7	4.94843512359835	7	5.15499414164401	6.90791916013131	6.92829650294606	6.95804128063174	4.74995453892021	6.14750884212208	7	6.37290744468866	5.7400870915006	1.11040471403381	5.42154337282239	6.34324789002777	6.43992915592081	6.23797781657109	6.07149608859758	3	7	2	1	7	7	4	7	7	7	7	7	7	1	7	3	2	4	7	7	5	5	7	104	0	3
6	6.54793302976097	4.21387059742098	4.36568797516359	6.27396221628131	5.86401233393978	7	4.00511962480381	7	6.04003373392546	6.88274616446119	6.60208448848041	4.77998819495921	5.89578656477364	7	7	6.85232840002125	4.98077568613008	7	6.11276447413028	6.72758919645922	5.1338381428421	6.77670967498202	6.3300996320997	3	7	1	1	7	7	7	7	7	7	2	7	7	7	7	4	2	1	7	7	3	5	7	82.75	0	3
7	4.44765256326378	5.3474918826204	2.23419436636875	5.64442440771977	3.84672240757637	6.17782032112072	7	7	6.89863273212074	7	6.79140009587751	5.45416452811312	6.92798615275519	5.94343321365312	4.75556282180827	6.02375826319734	5.99259976030957	5.83522573601384	5.20269199684196	4.86797951827014	7	5.71386785313833	5.61724548068628	6	1	2	1	7	7	7	7	7	7	2	7	7	3	7	2	2	3	7	7	4	5	7	97.5	0	3
8	6.22637264633488	3.7881046125773	3.97013113746351	7	3.64644236123599	7	4.63083528697883	5.75848650752536	7	5.50019004546743	7	6.70436224595331	6.87688941054039	6.87923271956293	6.01807630061187	5.76401566485309	5.88204290204638	6.72664449615974	6.24802503532883	4.26095625642837	6.91580176619949	7	7	6	7	2	1	7	7	7	3	7	7	2	7	7	7	7	3	3	3	7	7	3	6	7	94.25	0	3
9	5.09820665437301	6.34212414763612	5.21280017404429	2.81442593399568	7	5.68674637229124	6.21398728476211	6.12280609243755	7	2.56111362410037	6.78520513582267	4.94752165518951	5.21371790648799	7	7	5.0867292261538	7	6.1044179538018	7	7	5.62081325246766	7	5.77670884562658	7	1	2	7	7	7	7	7	7	7	4	2	7	5	7	3	2	3	7	7	2	7	7	94	0	3
10	5.67809560998695	6.11512048140992	1.3074115176369	7	1	7	6.25428274246936	6.5727442434354	6.00637001297626	4.35237663907176	6.25513463161652	3.611860091324	5.55802047804483	6.98952896562769	6.67353434058174	7	7	6.57903569956168	7	6.3621321403907	5.55387181690276	5.97918984445164	6.99744173342609	7	7	1	3	7	7	7	7	7	7	7	7	7	3	7	2	2	1	7	7	6	7	7	97.75	0	3
11	6.6983668286803	5.52410233862476	1	5.08838734358773	1.31920445793444	5.69664115321305	6.13114407210301	7	6.5491063878687	1	6.50072473748212	6.50882176654698	6.61464801071022	6.81916591556515	6.79465941386113	6.55297768363466	4.43392836605304	5.51714732103608	6.87461861859306	4.23338116877814	4.82638470351127	7	7	7	7	2	1	1	7	7	7	7	7	3	7	7	3	7	7	3	5	7	7	7	3	4	86.5	0	3
12	3.57447514611569	3.14911749649133	2.38585953441926	6.51115004249002	6.8670541004144	6.87134421731043	5.04780244029631	6.84820117929354	6.02441750854963	5.14886888617337	7	4.77857095470239	5.28402459283317	5.17158043888068	5.52566498590914	6.98363311441046	6.25403577052552	7	5.49067887285689	4.43040959295026	6.67649426194528	7	7	4	7	1	1	7	7	7	7	7	7	4	7	7	2	7	3	4	3	7	7	7	2	7	92.25	0	3
13	6.79314778643329	6.04612045392145	4.00138588899773	6.49990352543564	6.78219386122116	6.53022550216405	5.89376235208139	5.53879207422809	4.13722813892227	7	6.75537458430203	6.80068292932742	1.83117222490568	6.32552175351176	6.8293698930047	6.01947997414527	7	7	5.93503646475638	7	5.96779811231186	7	5.65728605876941	3	7	2	1	7	7	2	7	7	7	3	7	7	2	7	7	2	1	7	7	3	4	7	84	0	3
14	7	4.68592228718085	1.51019335329482	5.23068467324232	1.06254374217458	6.24037552779051	3.72820323841958	4.70838288053176	6.38752080028111	6.97782198459126	3.89026206724001	5.51460751731809	7	7	3.72347516944289	6.40155421451353	6.64833281849909	6.94970072533733	6.74254097942555	3.55728757523465	6.79031784673789	6.51230018143168	7	7	7	2	7	7	7	3	7	7	7	2	7	7	2	7	4	3	1	7	7	4	4	7	77.75	0	3
15	4.13751617249879	3.64612990786261	4.01888857756486	6.97550138045767	5.98725096350189	6.52413619720806	6.3329179579381	6.84842814847585	5.6681669362478	6.77425745470576	7	5.64820094842681	6.66810854499271	7	6.57937267961636	6.19626768841998	6.53872985114665	4.39922898779165	5.85098829470138	5.86983225654666	6.02939787328863	5.70580229755672	5.71061013923233	3	7	2	1	7	7	7	7	7	7	7	7	7	5	7	2	3	1	7	7	3	7	7	93.5	0	3
16	7	4.38185185842231	3.75623323389081	4.34978463598556	3.76776740712318	5.77470501627777	6.41715629458606	4.5566630198242	6.64527695194383	5.2236368425618	6.63312884141034	3.82191055572114	5.89275743857563	7	7	6.93973083692871	5.61918886317496	5.82112563504414	6.89519564539723	5.11803497604895	5.50111542345286	6.9614097540198	5.70983021352203	5	7	2	1	7	7	7	7	7	7	5	7	7	6	7	7	2	5	7	7	7	7	7	88.25	0	3
17	6.63622132335466	7	1.26972584779212	5.79674079638484	4.20896781156501	5.03466502148363	5.35657458021562	6.60786957705368	5.96076338477635	6.05573311072963	6.46179711877268	5.9707525663412	5.42177744479593	6.44292385092692	3.63329116709005	6.37985678063534	6.37301734637662	5.4496232226152	6.5891697386967	6.03320957004122	6.94070002550808	7	6.47790848623819	3	1	2	1	7	7	7	7	7	7	7	7	7	7	7	3	4	1	7	7	7	7	7	105	0	3
18	5.51975175977825	4.54333656990333	1.59113346388703	6.64210507413684	5.48016054834562	7	7	4.03336650780875	5.95028284872714	6.00598498302268	7	6.14229523540544	7	3.83361501312238	5.93727372183747	5.72390660585257	6.40298360298691	7	6.53433978729423	5.92209272671628	5.39502549280563	6.26073389892549	6.61737297900262	5	7	2	1	7	7	7	7	7	7	2	7	4	2	7	7	5	2	7	7	7	3	7	81.75	0	3
19	7	3.77227152503632	2.09593346388722	7	1.18034579860825	5.36661859466434	4.78720144215667	7	6.90910073352171	6.83809924079026	6.0498655173854	7	6.82489499984094	5.09775753547909	5.88643757232553	6.85468538526978	5.12220359417432	6.31704765604874	6.77329321215775	7	4.97572341890715	7	4.94816544737156	7	7	2	1	1	7	4	6	7	7	3	7	7	4	7	7	3	7	7	7	2	7	7	93.5	0	3
20	7	7	2.61338682788204	6.68033533843077	4.06535036707885	7	6.50916294974911	5.44412846830471	5.10791664247993	5.06640085155343	5.81128911659362	4.40476658956157	6.90835978809331	5.73646980344996	3.41364849352398	6.59080291988911	4.38018570184106	7	7	5.94929935378383	7	6.96336540444805	5.62522541341692	3	2	2	1	7	7	7	7	7	4	7	7	7	3	7	7	3	2	7	7	3	5	7	88.25	0	3
21	6.64024810946828	5.43741361969854	3.31595471623284	7	2.1828464870174	6.00099257751339	6.03999024958167	6.63208329147904	7	6.9684186406202	4.1706461448111	7	6.82447068228137	6.49870114402314	5.76003239803954	7	2.09596077911333	6.30537864410576	6.55621527560898	4.05180400242885	7	3.57078490904892	7	7	7	3	7	7	7	4	7	2	7	7	7	7	7	7	6	2	7	7	7	3	4	6	102	0	3
22	7	6.36823431325233	1.77207128968564	5.7210463370609	5.49877208626036	5.50318786159461	6.59802494022853	3.09396708994476	5.97653123450401	6.31032415137614	6.14860258215615	5.60254237356576	6.33550392300399	6.72333535466783	5.59144402370573	7	7	5.87048756594642	4.88141154220436	4.03906143597681	5.44079852833833	6.28538598033049	5.96579324864863	2	1	2	1	7	7	7	7	7	7	3	7	7	7	7	7	5	7	7	7	4	6	7	79.75	0	3
23	6.37747735934551	5.77688025402507	1.31406705937662	6.13294121152767	1.87174047597334	6.14702124217311	6.73712681811116	6.2898713575049	4.74886359699551	6.8153732402157	6.65492965357891	1.79865021439407	5.8619986546755	5.94925292668798	7	6.12720374017305	6.39536779069761	4.96281466521866	5.85201156043609	3.5816652509864	7	7	6.08563500296815	7	7	2	1	1	7	7	7	7	7	2	7	7	7	7	5	1	5	7	7	7	7	7	78.5	0	3
24	7	6.91472217894413	1.21962004576457	5.06091723573768	5.50350154240898	3.71822353677644	5.68189528091508	3.97436610811339	6.57447107883198	6.34964429200918	6.37829985528625	4.75855868356555	7	7	5.98529168798987	6.61776401711333	6.02220163006452	5.74050336501228	7	3.66787296966136	6.30420958744815	5.7309267600087	7	2	1	2	1	7	7	7	7	7	7	3	7	7	7	7	3	3	4	7	7	3	3	7	103.25	0	3
25	6.1351684060173	6.9110681493013	5.394508427367	6.84030385772084	6.18194565402904	7	5.81359787594031	7	4.5867112690503	6.17816534835058	6.36786773490115	5.86967423181145	1.27260420280516	5.63724223155664	5.99487077010846	6.26164986903862	6.43840107781942	5.17112020674067	4.92449500508424	6.75215290286633	6.67171511512687	5.84999376410945	7	4	7	2	1	7	7	4	7	4	7	7	7	7	7	7	3	2	2	7	7	5	5	7	108	0	3
26	3.97041982176789	3.6509120091092	1.5041771137604	7	5.85040422195603	7	5.7111320109058	7	7	5.19803821144573	5.79617324684716	6.0717738323103	5.31215051331372	5.63210555065663	4.78697723701717	5.74594480651311	7	6.14516813769616	5.5674058290205	4.84388941779172	6.33497241420243	7	6.96370915329262	3	7	1	1	7	7	7	7	7	7	4	7	7	3	7	3	3	3	7	7	4	2	7	95.75	0	3
27	7	4.60439109573811	2.27899770380905	4.25099284838	1.16385083566146	5.82185365703287	5.05739415138328	3.67115402013189	6.23754756511529	6.16585820162207	3.94781645269717	5.4602057778483	7	6.96267186788916	4.70412898382209	6.1479002343018	7	4.26167457639731	6.96415883425368	1.26472844611966	7	6.43428964902066	7	7	7	2	7	7	7	7	7	7	2	3	7	4	2	7	3	3	7	7	7	4	5	6	89.5	0	3
28	3.45768079797757	2.74783314817761	3.41895688830112	5.93167718314801	7	6.38971022509863	4.6135184573212	6.7015804797006	6.01037433678345	6.51657015739298	6.90097629353213	4.34368087646154	7	6.95910231435774	3.89570304463187	6.0996908652236	6.78575866035702	6.72389299685231	6.82926177188427	1.93063556477891	4.42423554633705	7	6.31612769275772	3	7	2	1	7	7	7	7	6	7	7	7	7	7	7	7	2	3	7	7	7	2	7	88.25	0	3
29	7	4.97725116471805	3.08190946667586	6.71828668289564	4.78236263841274	6.6873918832594	5.26136852383233	6.51539710028439	7	5.95910732269535	6.66928588474238	5.16729382584213	6.6011268757242	5.61813307882308	4.65347853287415	5.813673904064	6.50193956087224	6.67485570983234	3.47002162371639	4.68504140867962	6.0332637821189	6.834612337165	7	7	7	2	1	7	7	4	3	7	5	2	7	7	3	7	1	7	2	7	7	4	6	7	89	0	3
30	6.66784237402138	5.45519487247363	4.42279708623785	5.93704456773591	5.89008882194698	5.68641045396817	4.52323545578805	7	5.23777591646314	4.19566675113644	6.67064844717532	5.81565853403826	6.66114887913876	6.91553030514549	6.75894970573176	5.93346150997249	6.2751645837057	7	3.65881724918999	6.36799408011948	6.40585886733725	2.10537611564694	5.54415531392638	7	7	2	1	7	7	7	6	7	7	7	7	7	4	7	6	4	4	7	7	3	7	7	89.75	0	3
31	6.26362261058549	4.04851873880845	1.79584360675194	6.02007108036721	2.9271790364722	6.67289957573065	7	5.81012614579645	6.92833114866802	6.61016884196341	6.39323872655052	4.09907979311863	7	4.59552471434958	6.8757145709144	4.49350655619778	3.0524177812554	7	6.30450108503027	3.45997094861784	6.44720967011237	6.80065842555972	5.99457412310992	7	7	2	7	7	7	7	7	7	7	7	7	7	7	7	5	2	7	7	7	7	5	7	89.5	0	3
32	5.01960192294016	5.54925657260443	5.7025668722418	6.87334051625347	7	4.20331014726631	7	5.34886647609846	5.52214483947435	6.90239611142637	5.76709816098161	6.91634875444793	6.31756795567457	6.59763151390019	6.95828710954882	4.82626016677557	5.35745910354723	6.50041360951546	6.0115650473488	5.36985755403675	6.53586366538539	6.62414710185677	6.16360624262205	7	7	1	7	7	7	5	7	7	7	7	6	7	4	7	7	3	1	7	7	4	3	7	67.25	0	3
33	6.75613034831698	6.39159577370889	1.15539789293855	5.20020000170672	3.50076126461925	5.85859765092609	6.91644010747111	5.30783927377029	3.77924498614176	5.60459646108835	6.88455792720092	6.79931682656386	6.12702622134984	4.74011665805641	3.47470811866023	6.72866588772346	6.51598033465718	6.78334093679881	5.88360990010801	5.75113513598541	5.39823348827947	5.84484337684578	7	2	1	2	1	7	7	7	7	7	7	3	7	7	2	7	7	4	7	7	7	2	7	7	65	0	3
34	4.98058731246871	2.6356873822994	4.84321764440125	7	2.32224075472451	7	6.63791982352589	6.04734016781326	4.9310035223591	5.89112477179403	5.67089969562774	7	4.34047976211924	6.8895010261537	5.30131451421479	7	5.55373033460046	6.58036849517459	7	5.17052610897514	5.76659360748525	5.34768942415904	6.98971945510019	2	7	1	1	1	7	7	7	7	7	3	7	7	7	3	4	4	4	7	7	2	7	7	82.75	0	3
35	7	4.98628439379579	1.39348492270164	6.90310341688277	1.20374130046758	6.21778457467241	5.61790427630741	7	4.42295522233763	4.96447628027718	7	4.57987396437362	6.79892720258351	6.76556283138977	5.95526710675167	4.94379065653794	5.92671336342645	6.69890728867093	3.38205835424229	6.04746719853942	5.08648755803396	6.31728461224262	6.46796350833216	7	7	2	1	7	7	7	7	5	7	3	7	7	1	7	3	2	2	7	7	5	7	7	86.5	0	3
36	6.04231662783174	4.88034022533935	5.81969463931827	6.69408949591957	6.17446976111652	2.90198068816467	4.23057905883611	6.52626148062982	5.69139783106899	5.84405847096912	5.40675289816162	5.58592506221795	6.24155587322048	5.70463731507728	6.77699893939977	7	7	4.15465413712064	7	6.69846057785962	5.97600137328533	5.2732873813562	6.58166769533053	7	7	2	1	7	7	7	7	4	7	7	7	7	2	7	4	4	1	7	7	3	6	7	79.25	0	3
37	5.04153976016687	5.24385251059342	1	5.8059176852539	5.93046516166837	4.67804490785056	4.81046540556248	6.53049053533197	5.39721544508162	7	5.86316190628531	5.05323298587235	2.22529129096087	6.71602805922702	7	6.60288389815302	6.51333357929305	5.87243695838898	7	3.09753628957302	5.25080782218256	6.95853149456767	6.93190207149036	7	7	2	7	7	7	1	7	7	7	7	3	7	1	7	7	5	1	7	7	2	5	7	83	0	3
38	3.94765973545522	5.09366154835957	1.51780354140396	5.08799737530695	3.50375083105417	7	5.79205300388641	3.62323222842053	6.92863393046196	5.74354609140974	7	5.95233902249277	1.29572602837519	6.43467041858033	6.12249520109256	5.25998801342348	6.79315544745272	7	6.12801843149342	5.41431021769896	4.69341926029131	6.14065100404055	5.60539777203457	6	1	2	1	7	7	7	7	7	7	2	6	7	3	7	3	2	3	7	7	3	3	7	74.75	0	3
39	6.3902707089048	7	2.48265125145524	7	4.21360049564872	4.73282327603307	4.79882344381128	5.69004387730123	6.09397976639757	6.25624588556042	6.01261289805249	4.21293330982481	6.91692228316798	5.43285166622431	5.95068442712958	6.31075830676646	5.76351713376551	6.24166210627309	6.79644435042141	5.72472185456598	6.37215207460311	7	5.20969469709203	3	3	2	1	7	7	7	7	7	4	7	7	7	3	7	7	2	1	7	7	7	4	7	96.5	0	3
40	6.02635173226866	4.42708671550935	1	6.69160699440606	3.82150886604371	6.06237347823004	3.70301393429348	6.02582114295235	7	1	6.38339490307301	4.88742097552718	6.16719146365804	6.70311277504365	7	6.61267320400252	5.38525731564519	5.36379138849842	4.79626457597748	5.57798820363255	6.01726891231485	5.54467258864707	4.8550449544232	7	7	2	1	1	7	7	7	7	2	4	7	7	7	7	7	3	3	7	7	2	7	7	92.25	0	3
41	5.54242501355249	4.29320745509007	2.37300940489599	6.39519213380575	4.78554480071251	6.35798147151411	5.59869365128328	7	5.48528345304336	7	5.21625761987783	4.86193811913052	7	6.15403043566009	4.39839679746904	5.12966825851903	6.67648657287817	5.42164621372812	7	6.87677780366904	4.01748367432645	6.32130904516259	6.10264011296121	4	7	2	1	7	7	1	7	6	7	1	3	7	7	7	7	6	3	7	7	7	3	7	95	0	3
42	3.67919793809692	7	7	4.50281745088766	6.63110526075116	5.58496661225277	5.58013272600427	6.24899141097318	5.01931600282652	7	6.4155624604423	7	6.14257065642568	6.85841303236506	5.98233553908767	7	5.83933318720359	4.8230846177353	6.11516399137359	3.96192813572211	6.15583082251231	4.90623433897545	5.29861627406704	7	7	2	1	7	7	3	7	7	7	4	7	7	7	7	3	2	1	7	7	5	5	7	80.75	0	3
43	4.37812731000523	5.65062431805997	1	5.51894550925074	4.61167698947425	6.32497578121026	7	5.71780432363602	5.81016812983162	6.52774442388774	6.00657613782561	5.06553943405966	5.03024254985035	5.80670754685155	7	7	7	1.76415514279946	6.71484053514474	5.82604989604259	7	4.42561858433136	2.25819030466343	3	2	2	1	7	7	7	7	7	7	7	4	7	3	7	4	7	2	7	7	7	2	7	80.5	0	3
44	6.48404084868866	1.36701176334515	5.18213227653416	7	2.48585800261381	6.32664858961764	2.45015287991033	4.92260854533862	5.8770107820152	5.48184686655964	7	7	5.6240942515845	5.09177078362452	7	5.09119589214928	7	5.86068305222502	4.97975337162448	6.00249349668146	7	6.60497344382837	6.5314429068386	2	7	1	1	1	7	4	7	7	7	4	7	7	6	4	7	2	2	7	7	2	7	7	81.25	0	3
45	6.37751540434596	3.03917016878621	1.46290951783038	4.02173744373612	1	4.18936089500903	3.76069365755437	6.25695789203365	5.61084011576973	6.10359297878141	4.65041918295538	7	6.10137151067586	5.41994623952646	6.05756422383614	6.2541897252935	5.94114174116947	5.16581179286471	1.15336458257958	4.42617000493466	7	7	5.23731394884608	7	7	2	1	7	7	7	7	2	7	2	7	7	5	7	1	3	3	7	7	3	7	7	75	0	3
46	6.14629605531887	4.31829416421136	4.04571667330313	7	6.72328910226946	5.0735871721268	5.70387359313172	7	6.31373993352728	4.4985247974318	6.50335324676268	3.6005782792341	4.9996282585953	4.18841439712128	6.91152240191648	6.44556724575866	5.21449740048966	5.70740718822943	6.1270917177717	2.25111887413987	5.46554239783188	6.5201804756122	6.94974752079046	3	7	2	1	7	7	7	7	7	7	7	7	7	1	7	7	2	1	7	7	5	6	7	89.75	0	3
47	6.90910622564277	5.03628077981935	1.29728052490402	6.38749393605952	1.32893991219606	5.87420784115916	3.12222813782331	7	5.96588509250752	1.60985260821015	6.59620750958844	3.18607772656418	7	5.23924262792684	5.79734401282621	6.12054393986089	4.74737707719715	6.08948577366347	7	3.3001428002733	6.91348174713395	5.49673355041047	5.07279686055814	7	7	2	1	1	7	4	7	7	7	3	7	7	4	7	7	3	6	7	7	2	7	7	87.5	0	3
48	6.85288011958571	7	1.10462731662982	2.64709672205961	2.41888588648136	4.64392971755236	6.9814749628326	5.97164040539783	5.65595714070034	5.71456628025586	4.16728567725237	6.99463464513921	4.19464955990938	4.53134544532564	4.89953444282567	5.87801969450125	5.41077979462197	6.35383969286807	6.56637565071978	4.66882776801058	6.85548565892151	7	7	7	1	3	1	7	7	6	7	7	7	3	7	7	3	7	2	7	1	7	7	7	5	7	80.25	0	3
49	6.63142117984842	7	4.74102002034692	4.87981601683856	2.27590271213866	7	6.40677613991549	6.75692968972944	4.75873271952098	6.234157697953	5.80547650899428	5.35420764183722	2.16517217320099	6.28323740357633	6.35788673817604	5.0384705873653	7	5.86108898390488	5.14335591073517	5.22973440122036	6.7018382045216	6.41667124438299	6.24635789154919	5	7	2	7	7	7	7	6	7	7	7	3	7	7	7	3	7	1	7	7	2	7	7	91	0	3
50	6.32679641329283	5.25260562968516	3.11301456648104	4.32782218385322	5.50614481552016	6.42688080907893	7	6.35929241518025	6.14578139716155	6.8878542333453	4.77510106182868	7	2.62452376177448	5.75745361973422	6.79864254410934	4.60021531320294	6.66635157078287	6.28019519953404	4.92145212952969	4.47938730332624	4.16301020189401	7	6.66769690220265	4	7	2	1	7	7	7	7	7	7	6	7	7	3	7	3	2	4	7	7	2	3	7	80.75	0	3
51	4.49390522548689	2.38627109536043	1.4918948753434	6.09572258776583	2.02103384429405	6.74460884847706	6.75503723540883	6.31546361696525	6.28326716960637	1.5667777689229	5.73579308785044	5.93360870359385	6.88354629256957	4.48149839086464	6.67433267598772	6.85553038527047	3.18595063371473	3.34478099991752	5.52411828100739	6.46867861063616	6.4621532945511	5.81088555384452	7	2	7	1	1	1	7	7	7	7	7	3	7	7	7	5	4	2	2	7	7	2	2	7	79.5	0	3
52	6.35533827866172	6.28972158154591	1	5.52220897706036	3.62537203062935	6.96490900086081	6.67417338603637	6.68514635078516	3.5574139037366	5.35615956714748	5.99082436931983	6.1129421659268	6.8352772524362	6.39479436541664	4.91617896014494	6.75225842722053	4.42693716574878	5.19317055693861	6.02954962232615	5.27726377997916	5.89825489852252	4.81334295093583	6.52385292484309	2	2	2	1	7	7	7	7	7	7	3	7	7	7	7	7	3	1	7	7	5	5	7	69.25	0	3
53	3.23204650091688	6.08584930776609	4.22889617939855	1.92810849680691	3.42116149300201	7	3.01307156956056	5.11478641456765	7	6.87107411840101	5.52612509265657	4.60352947115689	7	5.51226674884544	3.10976868099918	4.46623078823854	5.97743069465229	6.54690702561132	6.31389011559757	6.00157155292137	5.54043989789077	6.44816131804976	6.99167786085617	7	7	2	6	1	7	3	7	7	6	3	7	7	3	7	3	3	3	7	7	3	4	7	86	0	3
54	5.53209869963008	6.07445811307349	1.14053853174793	6.14336624078941	5.09639326585153	2.94118537891033	5.31419148621651	5.57686012264587	4.37748781515083	6.32739216103431	5.68152145288961	3.36299461913555	2.37531995047001	5.66709283165907	6.15940751940089	6.4547518472529	6.59775242382778	6.26713209511779	6.47054672195376	5.80744391230699	5.50161865403655	7	7	7	7	2	7	7	7	2	7	7	7	2	7	7	1	7	7	6	6	7	7	2	7	7	81.75	0	3
55	4.24696245898125	7	3.98282504349376	4.05765564877888	3.53648792089796	7	2.67780384732239	6.04224182440353	6.96886074670013	6.74304045162544	7	3.50728508971159	6.18664068049354	4.41660043571605	7	4.88245712146686	5.19278242381928	4.1229934296661	5.28799662626986	4.6772187832813	5.39045892847184	7	2.74926633864942	3	2	2	1	7	7	2	7	7	1	7	7	7	7	7	7	4	1	7	7	7	5	7	63.5	0	3
56	5.51582202953906	4.89538841753954	3.84860198843138	7	7	5.21357927788869	7	5.08829161910914	5.44019959944623	5.4153214662943	5.35972062683891	4.23386379542822	7	5.15230872500609	7	7	4.61830653622712	5.82123082467893	3.05167937452265	4.59623589606758	5.47340025164876	5.94603491765905	7	4	7	1	1	7	7	7	7	7	7	7	7	7	4	7	7	2	2	7	7	2	3	7	70.25	0	3
57	1	7	4.74231693191356	1.64628183948772	3.32309702485842	5.80633665745563	1.64112653761569	6.46502293671858	6.80450657695844	3.27524707724622	3.97664367298692	7	7	4.53719638266967	5.334693637787	6.67405880520308	5.56770483941507	2.88675919550966	5.43244164633073	3.43657400895652	6.39107502224315	7	2.9567491030024	7	7	2	7	1	5	7	7	7	7	7	7	7	4	7	6	3	7	7	7	4	4	7	88	0	3
58	5.0289433201346	3.1305956951187	1	5.00555725680978	1	6.86085032536021	3.93626222965462	1.61998355109901	4.24383290039139	6.07935405391672	3.80066391991138	6.74784896528404	6.36487385249571	7	3.72541388963192	7	6.15491630426254	6.56521707339339	7	5.58272151246184	5.27246638617996	6.53102392797095	5.78271473271254	2	7	1	1	1	7	7	7	4	7	5	7	7	7	7	3	2	2	7	7	3	7	7	62.75	0	3
59	6.15883432534139	6.62855407723631	1.23173900405803	5.21351940980131	4.1690274429331	6.25287681459392	6.89849986675247	6.24157404945608	6.99911354349997	1.89239657698985	3.40723642468411	3.1913873747824	7	4.00915262573034	4.97892314871118	4.62620199570642	3.54096675844733	6.53175053271244	6.75155262077118	4.57791798874049	5.11391375641958	7	6.79547943714771	5	7	2	1	7	3	7	7	7	7	7	7	7	2	7	3	2	3	7	7	4	7	7	63.5	0	3
60	5.5177803953316	6.52195221274921	4.56241283890105	5.27219376472377	7	6.02410400982024	3.22102495367898	6.08303387375525	2.85607483945926	6.01925668245009	7	6.79949886543128	2.3960492432916	6.99415221894533	6.49587024256952	6.01825061620843	6.43992177275713	4.84971484635276	5.93323517025636	4.86025116824185	5.05381780169398	4.54501381984312	6.92130919561359	7	7	1	1	7	7	7	7	7	7	7	7	7	2	7	7	3	5	7	7	3	7	7	83.25	0	3
61	5.0830209777116	2.10862098029483	1.48809197685286	6.35597487754797	1	7	5.68640276612742	7	6.02651423705755	2.80998956001528	4.87774998159882	6.19503802520749	6.46910339565429	4.69987820002354	6.58515016475012	5.90237827518617	2.87609159027508	4.38293022383013	4.65982115740144	4.78344381437176	5.8506819167247	7	7	2	7	1	1	1	7	7	7	7	7	7	7	7	7	6	4	2	2	7	7	3	2	7	77	0	3
62	7	1	5.30739302546089	5.87688581815509	4.32175442506818	4.54342796526904	6.84555476279983	5.54111145722443	7	6.91211496435509	5.34048947625799	7	4.58408263258712	6.15894247845112	6.28287246057801	4.40113460420406	5.35834730571394	7	6.26581958762096	4.75280503565835	5.10817944102851	5.59823670928465	7	7	1	1	3	1	7	7	7	7	1	4	3	7	3	7	7	1	4	7	7	2	7	7	68.75	0	3
63	1.7714154994899	5.25110611854047	3.84827045688571	7	1.74351314429398	6.93784627554808	7	5.66403402141532	6.35655866195097	6.09530064590104	3.87599147114861	5.57395057821524	7	6.65574341552015	1	6.08150879279935	6.56833536314258	1	5.88854780048061	4.84728471151541	6.10919494083816	5.05411101944136	6.81809815384181	7	3	3	1	1	7	7	7	7	7	5	7	7	7	7	4	3	3	7	7	3	7	7	72.5	0	3
64	4.30381087772562	4.36692269400645	3.73410477027197	1.26038196024668	3.4967770941178	4.78249363224612	4.77268557403922	3.63651466947101	6.57205607936901	3.52443360370127	6.71589627197252	1.77845814324393	7	5.45221687901599	7	6.92521485594871	4.08899983969779	6.12030522085342	6.70379947179616	6.56538056310864	6.03497677005936	5.28564146237278	6.10569653587651	7	7	2	1	1	7	2	7	7	7	3	7	7	7	7	7	3	4	7	7	3	7	7	92.25	0	3
65	5.84278847160577	4.5176399930806	3.85918179326058	6.64046463853273	7	4.15600190393968	6.65264658963388	5.7761262527718	6.72586175338642	5.26429454044339	6.5489695733262	7	5.96637080416163	5.80876021280346	5.98010523988045	5.97708961418734	3.56289611590917	6.64014758297773	5.07820917489624	4.46314201495449	7	3.50169270494686	5.86839641886028	3	5	1	1	7	7	2	6	6	7	2	7	7	5	7	7	2	1	7	7	3	7	7	81	0	3
66	7	7	4.2421664748091	4.77621838626375	1.19697936531841	5.72793388435523	5.32510805685449	6.76622876257896	4.7159283983034	5.74727156459508	5.52928183171441	3.08453615642221	2.99989004227557	5.1279448874537	6.37889552040357	6.87489913321489	6.90217688978829	5.96433404058872	6.0118461758161	5.71420578599127	6.57093287817204	5.85017500262021	5.01684101923772	4	7	2	7	7	7	4	7	7	7	7	5	7	2	7	3	6	1	7	7	3	4	7	94.75	0	3
67	4.77372057932559	7	2.80604233707872	4.74467073829382	3.79114865578755	6.70849772897594	2.02679568385439	5.66837854346626	5.30956101493013	3.74539472855219	5.73133793862741	3.05455254603835	6.0942686988142	4.69333599487304	4.32503579409883	5.07373877140518	6.42349188257013	4.00308035463573	5.75708585652044	6.1703065940516	6.87956357074807	6.27752274728816	6.14072272695247	2	2	2	1	7	7	2	7	7	1	7	2	7	7	7	7	4	1	7	7	7	7	7	91.5	0	3
68	3.6610031573714	4.99420486844915	3.84789213708871	6.78198392345585	5.83056289554286	6.89570939361624	7	3.4992224041362	5.8567442449026	4.725441906828	3.27688565617686	7	5.54379892728729	4.58184811441772	5.5899708262365	5.44429432168495	6.61535357112754	6.48400411482756	6.14661612882892	5.64103031122377	2.89761518293724	5.73251099095529	6.59834061724508	5	7	2	1	7	7	7	7	7	3	7	7	7	3	7	7	4	2	7	7	2	3	7	72.25	0	3
69	5.49619881238425	7	3.69438061068714	6.72105466652633	2.58410762848752	5.79580836544782	1.04101249375611	6.74738562600642	5.9884031516967	2.94091268805438	3.61793408410384	4.75381307273955	6.5577590191596	5.81314455151495	2.35301944444126	6.87754784308545	6.79414335818448	1.08565880782261	5.04065362068608	5.97968391134505	6.65881703118483	6.19145099117108	7	3	7	3	1	7	7	4	7	7	2	3	7	7	3	7	7	3	3	7	7	2	7	7	103	0	3
70	5.23730839058068	3.06168310898231	1.31089466838133	5.70697900838135	1.34512096508645	3.64589933146178	4.57275117611229	5.25634724953879	1.48518448334846	5.63701487645918	6.77497858929386	5.6301504058634	7	6.2658690026817	6.24002092178725	7	6.66574415368664	6.06977243078534	5.19985217262001	2.41046040011046	3.72405824720286	7	6.07923375110908	2	7	1	1	1	7	7	7	4	7	7	7	7	7	7	7	2	3	7	7	1	7	7	76.75	0	3
71	6.40068888514164	4.00476131291209	2.6342717124996	5.40659871943268	1.28541218790811	5.20930211091882	7	5.24048699418346	6.5615850950718	3.57199983271118	6.12156600170827	1	5.37764154845319	5.45385760870816	5.66785555660445	3.98307592695369	6.72564163707797	5.76006015763763	6.76965247115411	6.7238796066209	6.22154140411421	6.75089817001292	6.12476631146454	7	1	1	1	1	7	7	7	7	7	4	7	7	3	7	7	2	6	2	7	3	7	7	84.5	0	3
72	5.51779990903391	5.45404430943703	7	5.66603867300946	5.54321338914121	5.60050234489047	3.99309371473255	3.48580413592095	6.97524196601073	5.62844206534189	4.00972690604274	3.85488620752452	5.12564805233999	5.69793411330786	6.18119327710758	6.04655747265268	2.84260307865001	4.92065291007119	5.41240512765699	5.66051776596406	6.49702072849057	5.71288572992103	7	7	7	1	1	7	7	7	7	7	7	2	7	7	7	5	7	4	2	7	7	2	3	7	99.25	0	3
73	6.1159608346979	1.95677682240602	1	6.1984327177086	1.39462027409409	5.51474775756114	5.05524417243212	2.34543515805155	1.93758132320128	5.71959390655396	5.8359733272083	6.43425323985579	5.41103332814379	2.83390593464813	2.57120947868995	7	7	6.63075415191819	7	4.77142619756041	4.98362578023767	7	6.51823361728328	3	7	1	2	1	7	7	7	7	7	4	7	7	6	7	3	3	2	3	7	3	7	7	67	0	3
74	6.82151803122563	6.57278804500652	4.52961019238087	5.00767614747448	1.38272133059593	5.17287404924777	5.66858187460544	5.50498951021904	5.17493475481807	3.50997320171137	5.16922437702415	5.85676114124824	4.27159308039684	6.86026828993227	6.99618025972598	5.42021664224014	5.81869975639724	4.01186141928843	6.25002491388853	7	5.72780703328185	4.63389019754499	5.43141638087095	6	7	2	3	7	7	2	7	7	7	1	7	7	2	7	3	2	2	7	7	2	3	7	75.75	0	3
75	3.72897727597963	7	3.15607263536399	3.6820538678159	3.71257445576733	2.05757202888381	3.18635759030425	5.65038191736181	5.59913045456723	3.97107089845661	6.26181418028443	7	5.94564434027201	4.75677388545284	4.41084596727503	4.51762824635539	4.91214718843422	3.86874274396582	6.38120219651725	5.89195945119517	6.44411620191706	7	5.84465558807142	2	2	2	1	7	7	2	7	7	2	7	7	7	3	7	7	3	7	7	7	7	5	7	79.5	0	3
76	6.85984421692221	2.80864700793214	6.77157888168143	7	4.45508538114291	6.93819095794166	4.41032737380037	5.7070404863543	5.42626320317205	5.16472893893433	3.87034519947822	7	7	5.315782256922	3.92561746802025	4.74123990856762	6.86005106928685	6.41219470956252	7	1	6.14019268554771	5.42681555978163	6.63628226713589	7	1	1	4	1	7	6	7	7	7	7	7	7	6	7	4	3	2	7	7	2	7	7	75.25	0	3
77	5.90163547155537	6.24323858759464	1	5.18278479563923	2.21149311737426	5.70071719857628	4.81267171256997	6.55992226000928	5.0124285598036	7	5.93147548401407	4.25159619545844	3.26976305937349	5.45221616070791	6.98828341194409	4.37453257957834	7	5.3965079174479	3.41511485694831	5.9794740947655	6.42842745631075	5.03275502506679	7	7	7	2	7	7	7	2	5	7	7	7	7	7	7	7	7	6	2	7	7	3	4	7	74	0	3
78	6.47105176262349	2.93796821890258	2.22828031874006	5.45480382420734	1	7	4.74110855613209	3.50942570906158	5.09476741830824	4.45153615279911	5.08556245422009	5.62635657495939	4.77636884181029	4.87665147237102	6.89905898064202	5.69369220701935	7	1.22976180576962	7	5.80154762079468	6.3576153405844	5.40730003344137	7	5	1	1	1	1	7	7	7	4	3	4	7	7	2	7	3	2	2	7	6	3	4	7	77.75	0	3
79	4.78494434651972	5.37530589482201	7	6.41116043869146	7	6.22241428470441	2.60673358156282	3.57663174278849	4.18939082733278	6.90662605385097	3.36773645184534	6.22663938137847	4.83190290150897	5.88373039585518	6.7181218504615	5.83614444929978	4.78861024811711	5.81751548583883	5.34423172327157	3.94648661601332	6.36671421609974	6.31331909882252	6.38873327577919	7	7	1	1	7	7	7	7	7	7	2	7	7	7	7	7	2	2	7	7	3	3	7	74.5	0	3
80	5.52730189047627	2.57374020872378	1	5.01369491967279	2.0862903278721	6.08732004828326	2.97002307217738	2.00754411135601	4.96032927450589	6.16761641202004	5.18226574766467	6.70295731969744	4.0036324330023	7	6.60540363615885	6.52956363680337	4.57759712622674	2.77080849808121	6.04680567504595	5.40393345878915	4.36216476562005	6.5738323025754	6.60654141891403	3	1	1	1	1	7	7	7	3	2	5	7	7	7	7	4	4	4	7	5	3	7	7	54.25	0	3
81	6.38480626200081	1	3.24380700537472	5.09511650157531	1	4.97121568910217	6.04376951081831	3.57144001281255	4.97110591455079	4.7149592331005	7	5.15275887187694	5.44068095079143	6.60358751833583	6.96362109727753	5.78168237604034	4.57384119852464	4.58644881230951	6.98335251111214	1.93631105805804	4.58714471814841	5.45193402592518	6.32104933351378	3	7	1	1	7	7	7	7	7	7	3	7	7	2	7	7	2	1	7	7	3	1	7	71	0	3
82	4.48037891595674	6.36687381463183	5.54712238695044	6.56801941219267	5.00637549687359	6.18330617523214	5.07572382919708	5.44159569984715	4.45782449491885	6.97304797720062	7	6.52857773834985	6.96251365472992	5.17616403164455	1.57577936059452	5.80143102381728	6.55130616033697	1.45838406525686	5.34145204835105	2.09050448472923	2.42113489810928	4.37053967124295	4.6596984296466	7	7	1	1	7	7	7	7	7	4	6	7	7	4	7	7	3	2	7	7	7	1	7	57.75	0	3
83	5.40015453762265	5.86064962881345	1.88220850490459	4.54679849615118	3.16849005666432	5.96423263789954	3.00120349336013	6.81857902795226	5.9666392273327	3.20175546255223	5.71492118966771	5.97592915740047	6.08683908172492	6.93572376811567	5.84799331620657	3.89881599726948	4.53301653893787	5.48042636443746	6.88395277427816	3.29959775557898	4.49517390645187	6.08169125773556	6.80981303117457	4	5	2	1	7	7	7	7	7	7	3	7	7	7	7	3	2	7	7	7	7	7	7	77.5	0	3
84	3.57835365518809	5.56877951852071	4.32983149459445	4.73006288088173	6.38998421846164	6.01900214892257	6.62314125056887	5.75419036891537	3.33956409282546	5.83729191425045	7	5.48103912758872	3.88736299736177	6.98635008034275	5.94617523953079	5.64934982290127	5.70106976409767	2.88589471046075	3.06422994580844	6.0418611444478	6.84914378968372	4.1906320085512	6.15909706798588	7	7	1	1	7	7	7	7	7	7	7	7	7	2	7	7	2	2	7	7	4	7	7	82.25	0	3
85	3.53194676851769	5.32113576666219	3.59651790992551	1.81728440700234	3.38709220412503	1.95729293054793	4.2199422586674	6.86737715469154	6.39685849169348	3.12757049585806	7	1.73294328704035	6.77126818993456	3.99011220513026	7	6.09185841724112	5.17519161256659	4.34596841783442	5.80662230775353	6.62015305214304	5.48630755820437	4.63554635469303	6.05593551507769	7	7	2	1	1	7	7	7	7	7	3	7	2	4	7	7	3	3	1	7	4	7	7	66	0	3
86	6.77507938158792	1.03467907568797	5.2014644943855	6.85122143154093	1.70033040727936	7	1.86819548304871	6.61582461575792	6.57075493712122	5.31911987866753	3.52104694824636	7	6.68240909769621	5.57165694758653	4.91520971483381	5.68923206261151	6.37116855478943	4.84422373737214	5.0457620883154	3.77923652865874	5.40968534619328	6.52124933537232	5.98964266069748	4	7	1	1	1	7	5	7	7	7	7	7	7	7	2	7	2	2	7	7	2	7	7	81.75	0	3
87	1.65855488863926	5.66071466767694	4.64792620224569	1.77307646709271	4.86673650012903	4.18569894610027	1.00589193816704	5.74002488072901	5.13463140570747	4.88623491169529	6.26102244404625	7	6.22569677461946	4.60725851853573	6.46366034823861	6.32822002583408	5.35507496294511	1.72657272485199	6.13595850705762	5.06972101973398	3.56181173123363	5.68895518659847	7	7	7	1	7	1	7	7	7	7	7	3	7	7	4	7	4	2	3	7	7	1	2	7	57.5	0	3
88	5.21036524066936	4.57457503512842	3.86453842703712	6.09239591551737	7	4.96535294776775	5.60548479774832	5.14474911372068	4.49690339875305	7	6.34718913878859	5.76815843701835	5.08764249646378	6.77949097275233	3.5888844859722	5.48931790700802	4.79537559486369	2.8287188952342	4.90391530284067	3.65663372447705	6.67546174655666	7	7	3	7	1	1	7	7	7	7	7	7	7	7	7	7	7	7	6	1	7	7	2	5	7	63.25	0	3
89	4.85759671761481	6.02138349019977	3.69481141702956	6.95150549917723	7	5.85105740727248	6.49339183416829	7	4.2812588958259	7	6.39825385682072	6.06985170166484	3.22523476247485	3.1430445748223	6.07509537132326	6.15157571065996	2.85774910081716	3.51079024338279	4.47182961438687	4.87392421915994	5.0936528325877	5.48906234361179	5.84539830726898	7	7	2	1	7	7	7	7	7	1	7	7	7	7	7	3	1	1	7	7	5	6	7	71	0	3
90	5.01873487634441	1.94674651746986	2.05425474453201	5.03386479025021	6.50798146126927	4.21201060584199	7	3.9384389744419	5.6645101112061	7	5.67452753610507	3.76532917269519	6.18190034220793	5.0624581845505	1.8060133754927	6.3518922084077	6.19870015239325	3.05479671852745	7	4.87417259751476	5.44163475778212	5.47136046618511	5.41142061702113	3	7	2	1	7	7	3	7	7	7	7	7	7	4	7	5	5	7	7	7	6	7	7	65.75	0	3
91	7	4.64359571188021	1.69388023812799	4.89302847565012	1.89389351778083	4.61750792731389	4.58875999743945	4.47511974000441	2.48564050817447	5.50448361666639	7	5.93729336135575	4.91452335533826	5.77197592775488	5.10256002944244	5.14818093627729	7	4.77500309962197	6.98045952137793	6.0389762448974	3.85274953380792	6.38265499019939	3.82537154020219	7	7	2	7	7	7	7	7	7	7	6	3	7	7	7	7	3	3	7	7	3	7	7	80.5	0	3
92	5.37549272371729	2.38345026354349	1.195629494987	5.30610785185283	1.62569527211339	6.09616821339052	4.70580199822488	3.06587729998086	5.65460696334279	5.67305144367413	5.4998687863303	5.57122823216111	2.8416282154563	5.47517566075069	2.8499066837641	7	6.8213847583542	2.89961192154096	7	5.9768221149534	6.40535909430452	4.55560666957827	6.39028160726183	4	7	1	1	1	7	7	7	7	7	7	7	7	2	7	3	1	4	7	4	3	7	7	64.25	0	3
93	1.69798679478405	6.65973093049573	5.19915773453783	1.13120297311008	4.09002398872124	1.78449689746459	6.34420757058039	7	6.28019155023702	6.60848691500434	5.4683794887542	3.45313192009614	5.29719444496206	4.5798657684552	3.45252971216381	5.65911342439645	4.82216035275202	1.96513030306351	7	6.11213348413458	5.48691263203387	7	3.32936696037272	7	7	2	7	1	7	7	7	3	7	7	7	1	3	7	4	3	1	6	7	2	4	7	64	0	3
94	7	1.5135931975362	6.31376484434159	5.32272155945449	4.50251976928329	7	7	7	6.58115579256905	5.27700141767419	1	4.96767686735513	6.04353622594904	6.2147247828093	2.87922652038014	3.47696108805358	5.81650019885542	5.39861209802345	2.35688363626711	5.80322946872424	4.64325443768488	6.5274899854752	6.65193849574897	7	1	2	2	1	7	1	7	7	7	4	7	7	2	7	7	5	2	7	7	4	4	7	69.75	0	3
95	6.32190348751038	2.80674811023075	6.88962725826754	3.54939728345776	7	5.81379125366042	5.34963618372992	6.98675098479565	6.92510402482705	5.22667588482607	7	7	4.65019042993905	6.67088644102653	6.3641187614187	7	7	6.44955419357797	5.92069504458599	6.06976827117339	6.96727759389938	6.72312760649794	5.97205928172645	7	1	7	7	1	7	7	7	7	7	4	7	7	2	7	3	6	4	7	7	7	3	7	97	1	3
96	7	3.8795279083934	6.18289451287701	5.47650150144968	4.82428017274102	5.96429286588081	6.2519643268569	5.27131334802043	6.47331441837715	6.50911386720972	6.50651198576008	4.69170560824222	6.6226073956392	6.44436473530212	6.43455847904862	7	6.95491654428712	6.16488128295437	6.78855450751004	6.09867158063725	5.44194047527222	7	6.399448084364	7	1	7	7	1	2	7	7	7	7	3	7	7	7	7	7	2	5	7	7	7	6	7	99.75	1	3
97	7	4.07387733385249	5.54426459967654	5.57881920306202	4.3488864676261	7	7	7	7	5.13728058903623	6.34122927683623	3.82822772332346	6.55753338839372	6.07744231712813	6.92251173037098	6.87855076052191	6.60442543855055	7	6.73797297764783	5.91252891548556	6.73179847834709	6.06152705595646	5.57194699608313	7	1	7	7	1	7	3	7	7	7	7	7	7	7	7	3	2	1	7	7	4	7	7	106.5	1	3
98	6.28974893726787	2.79360314333223	5.68021607193996	6.37748694541865	3.42238903921447	6.95225920939172	7	6.35533340393049	5.00220048568076	6.25321167440187	6.66421367899515	6.94510863149142	7	5.46212197323183	5.0241179211989	7	5.35280516532104	7	3.89276063828638	6.03884635899057	7	7	6.28418351263929	7	1	7	7	1	3	7	7	7	7	7	7	7	7	7	3	2	3	7	7	3	3	7	72.25	1	3
99	6.44596013689602	7	4.37998548708653	6.25463842679198	6.75860996451976	5.07859456742536	6.91618945758406	6.32086151018726	6.78271262002343	3.18714291937394	7	5.89053200523721	5.6721408663099	5.07844419347845	6.69739439604032	6.70523061104133	6.71644257553527	6.46992677920636	6.40487521356471	6.43651889597865	7	6.36347397944119	7	7	1	7	7	1	7	7	7	7	7	6	7	7	7	7	3	2	3	7	7	4	7	7	97	1	3
100	6.13638804743407	6.16640763169008	6.10864086975765	2.00149038457298	6.74669612707772	5.8973957189397	5.95916097996529	7	6.69515634667597	3.54154469695836	6.39948893212088	7	5.32756221262963	6.34239871973592	7	6.7920939044843	4.18522608216664	4.10848239046589	6.84069713717492	6.9477976652133	5.59080576681686	7	7	7	1	7	7	1	3	7	7	7	7	3	7	7	7	7	3	2	3	7	7	3	7	7	106.75	1	3
101	6.76535592891243	5.36292712604332	5.76155045456583	1.81310717548949	1.1126788178854	7	4.94882574511231	6.6770975120382	6.74644439128249	6.78435522814057	6.71770553464652	5.84283641696259	6.22326508937903	6.92494705058108	7	7	6.88146383832913	2.61737368080576	6.58644908793719	7	4.95435606171231	6.83376678098986	7	7	7	7	7	7	7	1	7	7	7	7	1	7	7	7	7	7	2	7	7	7	6	7	91.5	1	3
102	5.84518551202492	6.27555609993853	6.07512741871044	1.03973829567484	5.47066413541146	5.6404016729644	5.46682217080977	7	6.14635057773691	6.7878228464812	7	6.55142345534924	6.03854456360137	5.73715486594465	7	7	4.81801956701286	6.73765993571661	6.99060606582634	6.20588839704453	4.00849604750428	6.77174327427956	6.82673567580757	7	1	7	7	1	3	7	7	7	7	2	3	7	1	7	7	3	2	7	7	4	4	7	85.25	1	3
103	7	5.25067862610558	6.8664831301959	4.42623628536842	3.85447354547666	7	7	6.41777709538305	6.47220296874205	6.18212925106957	6.13350254921154	6.38241034549339	7	5.18842402083099	6.98714371780921	6.04047614041271	6.86279711639213	2.6657803725502	6.76483637037052	5.15815394595107	5.59177458848724	7	5.36567927202771	7	1	7	7	7	7	7	7	7	7	3	7	7	2	7	3	7	2	7	7	5	7	7	81	1	3
104	6.4369791740036	3.92488632605111	6.9754587749093	4.16627201507895	7	7	5.27983734876432	6.02991764403765	6.41229482360325	4.3300993050286	6.46170142715076	5.75994253165725	6.5359664644352	2.01611261012951	6.3476333713896	6.70800361791394	7	7	3.98114051138873	6.4994126967774	7	6.32698268536074	6.35015947503677	7	1	7	7	1	7	4	7	7	7	7	7	7	2	7	4	3	6	7	7	3	2	7	98.75	1	3
105	5.90011428139651	4.298758076159	5.43577583165721	5.9138986048949	2.55508966911342	7	5.95987721792078	6.97003886876645	6.43704345299472	6.03099753773002	5.76009692293481	4.17443496457662	6.29338899638387	7	6.49897616369337	7	6.52408208818753	7	4.49085470249044	4.71148775657984	6.72100567209704	6.07037463823725	4.28670947243048	7	1	7	7	7	7	7	7	7	7	7	4	7	1	7	7	6	4	7	7	7	7	7	90.5	1	3
106	5.42153921240616	3.07148559565847	6.25708489429688	6.76120967872174	3.61409014016455	6.01408595426666	6.15550591224856	6.59099081933757	6.01823174963249	4.02709524745197	5.9911537022613	4.98852501335964	4.66640088378133	6.30626435250661	6.40366157135527	7	5.89857424743499	6.45479457117981	6.20408644535051	6.82883516173172	6.47176013891088	6.96498110620862	6.42160905500632	7	1	7	7	1	7	7	7	7	1	2	7	7	7	7	3	2	3	7	7	3	3	7	108.25	1	3
107	6.64982982017974	2.65674997992402	7	6.47151477271763	6.76047536755825	6.23008578127254	4.63573763821129	5.28262983443484	5.14734336067188	4.49476070581963	7	7	1.94198998968175	5.07246238320225	7	6.31328355874249	6.63278433792593	6.48920702815717	6.59675505863658	6.53560463668265	7	6.28139020761806	6.77958540839748	7	1	7	7	1	7	7	7	7	7	2	7	7	7	7	7	2	1	7	7	3	3	7	95	1	3
108	6.36235574033094	6.87261570820095	6.67359743656429	5.68330513935891	5.05206362605559	7	5.88780006968757	5.75532969659673	6.97436882197154	5.41681979952034	7	6.6623005407605	7	7	4.52148760568418	6.7305928649731	5.70625288970636	5.96755727835608	6.80163681795069	5.05878254122703	6.18818143190339	6.41758880543443	6.07097204097389	7	1	7	7	1	7	6	6	7	5	1	7	7	3	7	2	3	2	7	7	4	7	7	86.75	1	3
109	7	3.43871445609915	5.84217897759616	4.74643153269653	6.91268044384142	6.23046176673764	6.12298909783679	7	5.83640323571773	6.65426620842196	5.88803944709067	7	4.45252546008976	6.90868456253725	5.93511300929395	6.5518092597379	7	5.35025186481733	7	4.5365301679924	6.45683849486695	6.30039797859833	7	7	1	7	7	1	2	7	7	7	7	3	7	7	2	7	3	5	1	7	7	4	6	7	104.5	1	3
110	5.94934397736244	5.91816286699463	5.15713307552364	2.12923236161368	6.24910605084936	5.56662219261054	5.95484663219292	7	6.70842963083227	6.18793090098325	6.64778313647164	7	6.5595098866447	7	6.96536951319951	7	5.34545559300408	4.59553421140358	6.73983761126662	4.84229030242187	4.08478067960146	6.2928377460697	4.99835343476368	7	1	7	7	1	6	7	7	7	7	3	3	7	1	7	7	3	1	7	7	4	4	7	85.25	1	3
111	5.27833104482129	4.17800009554502	6.65561816092251	4.33815893781853	1	6.03662876414567	7	6.89000491554507	5.85249718733906	6.86238302681361	7	7	6.07153832898287	5.01701470305627	5.1210229452193	5.50891699739906	6.61374833215455	5.97077168636657	6.02470316070895	7	5.49878019426603	7	6.6933201272024	7	1	7	7	7	7	7	7	7	3	3	7	7	3	7	2	7	2	7	7	7	7	7	87	1	3
112	6.70614097612585	4.91232250974144	7	1	5.50631459830342	6.95791220325872	7	3.54039650529515	6.94765080441521	6.14324281185738	5.80230360273094	7	6.83697050141036	4.21500296899412	6.40229649175762	6.15094800691038	7	6.13561410007151	7	5.19877861972751	5.60862657340243	6.96119640745766	6.76204136890808	7	1	7	7	1	7	7	7	7	3	7	7	7	4	7	7	1	2	7	7	2	4	7	91.75	1	3
113	5.2869878909901	5.48948853066931	6.88049684270316	4.79194452468965	1.04728700260816	3.56291556370529	7	7	4.81537674405982	6.83866220312195	7	4.15263470900975	7	5.21234503191523	6.3703367624121	7	6.82843309696906	6.0848121198195	6.75731223939656	5.90596905232113	6.91468195384103	4.92054027316883	6.17814460664542	7	1	7	7	1	7	7	7	7	7	7	7	7	7	7	6	3	2	7	7	3	7	7	95.5	1	3
114	7	1.62652034359577	5.56250379761267	6.72960881608326	3.76992615232647	7	4.79140884029402	6.35236870392405	4.92221852772664	4.70135217956659	6.51329760736655	5.34266355445671	5.55647851162761	6.09425589211539	3.51709260452678	6.48480033028167	7	6.80123390571425	6.54427175756261	5.67341197536497	7	6.89814238230301	5.90384035022931	7	1	7	7	1	7	7	7	7	7	4	7	7	7	7	3	5	1	7	7	4	7	7	98.25	1	3
115	7	3.68566147032166	6.48471774996322	6.6198321058508	4.21827260064944	5.76714633835134	4.99714723979538	5.77891202901905	4.46927175753796	5.88878397981914	6.32069214935364	5.18073895198073	6.71963233140893	7	3.95606807291598	7	6.90973478852493	5.0993704477186	5.18115731812996	5.56624916909592	7	6.47926469114523	7	7	1	7	7	1	7	7	7	7	7	4	7	7	7	7	3	4	2	7	7	5	2	7	112	1	3
116	5.41552166097801	4.85878483727004	5.84044525793524	6.33544850846315	3.97843666715471	5.81445642336246	5.57525669276199	6.85704322455965	6.28894295813065	6.37467282181232	5.93847916893428	6.51802934155382	6.60528830801215	6.80716671605226	6.24334666815321	6.51635820534385	6.14135801571095	5.52414169361328	6.39604930930261	6.79167993905381	5.71804982662866	5.95403360520444	6.06833225529818	7	1	7	7	1	7	7	7	7	7	7	7	7	7	7	3	3	1	7	7	3	4	7	99.75	1	3
117	6.95710720700851	1.98949091525933	6.57565507924516	6.41073670416692	4.35531480402515	4.84522581122307	6.2394214199769	6.20876981030799	5.84157381658359	7	5.30013628998801	5.57906026086958	6.65771993548732	6.91704758581695	5.30967133395469	6.74371164600665	7	6.55210015894054	6.71046334255638	3.95845589234228	5.03927343630613	6.39893719952366	6.04599614457607	7	1	7	7	1	7	7	7	7	7	3	7	7	7	7	7	1	1	7	7	3	4	7	80.5	1	3
118	6.157032166992	4.96782898074043	5.45571249386366	3.34182794987995	7	5.35797722602702	6.22317530012324	7	6.35305281271866	6.03897628027575	6.68956791936768	4.94626713779913	5.56577963149909	5.39052386665103	4.41253320442818	6.6065899869015	6.32502765975787	6.62820925772021	6.82237618585438	7	7	6.65064970206269	4.71787571713796	7	1	7	7	7	7	7	7	7	7	3	7	7	7	7	5	1	5	7	7	7	5	7	86.25	1	3
119	5.57823324070269	7	5.05969191582489	4.95356066946316	5.53091937890302	6.96823103052434	5.64844753583864	4.15035452699684	6.01012352955501	7	6.5174820403133	7	7	7	5.60638075355377	5.53533335851031	6.95527562279459	5.17632763280113	3.7751633618893	6.07133909194877	5.34129825102916	5.53424065888438	7	7	1	7	6	1	7	6	7	7	7	7	7	7	7	7	7	4	3	7	7	5	7	7	87	1	3
120	6.76082822587336	4.31578779308269	5.07482686708433	7	2.84494672859626	6.67375896231407	6.83610082062556	6.60851990144333	6.98070505083357	6.59806584856313	6.04933990900785	5.18553815259947	5.04881969091508	6.91624484439148	6.7413927851837	6.5131799254737	4.99800502185918	5.70867722807704	6.02189953814668	6.29166646806004	5.83469851197779	4.73449964090776	6.54654955354945	7	1	7	7	1	7	7	7	7	7	2	7	7	4	7	5	2	1	7	7	2	5	7	95.75	1	3
121	4.67237984915944	3.76056386891489	4.60389859281324	7	3.6835046631899	4.10440584835505	5.03869589043933	7	7	6.50983609439036	6.45812327766732	6.94759090983001	5.534032471382	6.13664947982155	4.67910760929592	7	7	4.9407368576829	6.81072443270861	3.98602328290858	7	6.26703945222102	7	7	1	7	7	1	7	2	7	3	7	7	7	7	7	7	5	2	1	7	7	4	3	7	104.5	1	3
122	6.0350366029402	4.28440888225003	6.5724147603769	6.07993965898781	5.47497152961196	7	6.2258904929191	5.68872405988672	5.5975333401965	6.89953322830556	5.31661973010693	5.95547762121218	4.68789279750805	6.17339029691703	4.863820305368	6.9166675915144	4.21924170124392	6.53144438569085	6.26981159862214	7	5.90401246676702	7	7	7	1	7	7	1	7	7	7	7	7	7	7	7	5	7	4	3	7	7	6	3	7	7	79.25	1	3
123	5.98637442819495	4.34846246254653	7	1.5617577438636	6.73294954892735	7	7	6.95308640638138	6.83765006528204	5.55989405585544	7	3.67996773403046	3.66746441221449	5.56810753558513	5.01468946006334	6.59321209417633	5.44157145582619	4.2228819075751	6.41434045388907	4.27743391829417	5.31106754254525	7	6.63164611726528	7	1	7	7	1	7	7	7	7	1	2	7	7	5	7	3	1	3	7	7	2	2	7	94	1	3
124	4.87378180637895	4.14026660871929	6.55819696699635	3.14799002643907	5.6943049936704	3.99707079622811	3.9793386860579	6.46713100571379	5.00975093215105	6.06448199407915	7	4.50846320980497	7	4.8561027355186	6.7423938527593	7	6.88240207711213	6.90286707243017	6.10736323708006	7	5.31070160441408	6.06729453382321	7	7	1	7	7	1	7	7	7	7	7	7	7	7	2	7	3	3	2	7	7	3	7	7	79.75	1	3
125	5.22196680656512	2.63747863629619	6.73416813795289	5.79846214920136	3.14185073616816	7	5.9083585221861	6.82918749379272	5.03260731548504	6.89906275957155	5.84317422297308	1.69034663271751	6.32026152829182	6.57257716158713	6.59270971815597	5.58839054918383	6.829197302017	5.12568808500743	6.66123854110305	5.94225243521976	5.37804260665684	6.45977171944986	6.23045623654447	7	1	7	7	1	7	7	7	7	3	3	7	7	7	7	3	3	1	7	7	3	5	7	80.5	1	3
126	7	5.25036831129743	5.09691959695667	6.54896607940701	5.31304946627236	5.88254978958272	2.67511081677383	6.31454058512437	7	5.9349361373363	6.93340281568227	1.14399653967097	6.16884264810848	6.26506113540061	6.07581321836156	4.84594258968575	7	6.90038978989513	4.78857392126653	6.48019371842268	6.37181416722757	6.75116985633514	7	7	1	7	7	1	3	2	7	7	4	2	7	7	1	7	7	5	4	7	7	4	7	7	94.25	1	3
127	5.00154661956843	4.69820667800561	6.96604571511563	3.55355702342014	1.34727333905006	5.62510539144732	6.98732503627821	6.78650497889787	5.21342966622658	5.56446709248513	7	4.21742380257528	7	6.41052501912496	5.20407088638171	5.44035061311453	7	5.98221242417379	4.37792895697578	7	4.81462172691894	6.61347665241498	6.65498126676968	7	1	7	7	7	7	7	7	7	7	3	7	7	3	7	2	7	2	7	7	7	7	7	85	1	3
128	4.55170309491432	3.31220775688949	5.29673204701986	6.22776512114695	4.69795144884222	5.85444562987709	5.67671135129503	5.91544594912773	6.56818775871282	6.57944679939557	4.1253772142316	7	3.83376692870645	6.07726403673817	5.62517738769613	7	2.57555547314511	5.42629218375234	6.72705167703069	4.64004718104783	7	7	7	7	1	7	7	1	7	7	7	7	7	7	7	5	7	7	5	3	7	7	7	3	7	7	88.75	1	3
129	6.73073509775185	4.07781139740693	5.76460584155925	6.24728469461121	3.87788619664713	6.68637745372257	6.06033424980864	5.30740065914041	5.91199304495815	6.99245666390861	7	4.90533590795677	7	1.82325677079263	6.08792791293788	7	7	5.83730430592287	3.80112729354365	6.02739651135616	6.69540309814	6.01229376046778	5.70985465217355	7	1	7	7	7	7	7	7	7	7	3	7	7	2	7	4	2	1	7	7	4	5	7	92.5	1	3
130	6.92265945913449	6.85239315967156	6.367027823078	1.77134280553736	2.35878148179689	4.71703363252202	7	5.65867552274031	5.66979770112543	6.17434532524779	5.96117451118517	3.33783261730549	6.39239404708823	4.15726053548226	2.89859014510613	6.51452069627843	6.8152223660118	3.80649441123311	7	6.79257575273071	6.76318220239431	7	5.17926054798862	7	1	7	7	7	7	7	7	7	7	7	7	7	4	7	7	3	1	7	7	7	7	4	77.25	1	3
131	6.87646045082977	3.21230935620206	5.9102237619319	4.2367890661715	6.89878016895161	3.55952986947782	5.18786501995148	7	5.79933815424084	4.82108443086577	6.18725056845854	6.48228132574181	4.03558842387581	7	6.2648965266082	5.93161104371387	6.38529718617088	5.53078775215467	6.12958550081856	3.54363014087678	6.80094520078138	6.27038970166973	6.92376984230266	7	1	7	7	1	3	7	7	7	7	2	7	7	3	7	4	3	6	7	7	3	6	7	103	1	3
132	6.84138321882764	5.83779894994565	2.81724854627508	6.34850428955402	3.92485819893807	5.60692032001403	6.75769722978451	6.95585373348607	6.45234803289267	5.79197806694385	6.80692129307156	1.55285613828355	4.45360741872729	5.22993810687762	7	7	6.93238456719919	4.59590779963577	4.08202663600357	7	5.46257932798018	6.25583305363612	6.18014082194805	7	1	7	7	1	7	1	7	7	7	3	7	7	7	7	4	2	3	7	7	3	2	7	82.75	1	3
133	4.04107181274198	3.55505435649052	3.73669235663559	7	2.32865006915756	2.62140189127548	3.65476849747709	5.83570108304195	6.57880958628677	6.02164125345137	6.29935773105319	3.92506218850811	6.29103652312547	7	6.82659125220676	6.41321881713201	6.03498816233774	6.48806769892745	7	3.51245763219351	7	4.67310793079134	6.51278780205192	7	1	7	7	1	7	7	6	7	7	3	7	7	6	7	4	2	2	7	7	7	6	7	85.5	1	3
134	5.18028701741155	6.95887245025866	7	2.87630674408204	1.06753386557966	3.97403782508402	6.93102333874363	5.72342195727806	5.08130280099932	5.65763576026492	5.46093709401019	1.2551863952665	5.76072934470532	5.63251092064823	7	6.99079406333122	6.77703117042699	6.07670984719119	6.94280291603603	7	6.7248628849769	7	7	7	1	7	7	1	7	1	5	7	7	7	7	7	3	7	6	3	6	7	7	3	2	6	79.25	1	3
135	7	6.67151404340399	7	2.29556410380977	2.49554815003277	4.73464809384371	6.99644652354973	4.44080527444786	5.92548380996609	6.94999050767951	5.01840007196944	4.50843299519735	6.19202190478294	7	2.84598552150442	6.27065336307757	6.32580672658636	6.25844290200092	7	5.97474437948372	5.02734312481616	6.28416180598726	5.76143435891069	7	1	7	7	7	7	7	7	7	7	7	7	7	7	7	7	4	1	7	7	7	7	2	86	1	3
136	7	7	7	2.17579642049104	1.31560619815103	2.37333269262018	3.42741347714828	5.262118434847	6.19853717243911	7	6.49566795970416	3.10002539885722	4.9395234352032	4.69852998438945	4.56125126618652	4.7272072794122	6.41212255342122	6.49673099524778	6.47138726526578	6.89422413904573	6.14267617606516	7	6.3631076118319	7	7	7	7	7	7	2	7	7	7	7	7	7	7	7	7	3	6	7	7	7	7	7	96.75	1	3
137	4.99871479928129	6.17805483994757	3.48168044694222	6.5692728553837	3.86644618001562	7	6.0892160448222	5.25335257908357	5.75939119217317	6.23583016176008	4.19392130915198	6.23156092331606	5.88140507654367	6.22358997508554	7	7	6.97090524016941	5.86547759814641	6.22347221712618	3.29786277004534	7	6.19575739880436	4.86183316357375	7	1	7	7	1	7	7	7	7	7	2	7	7	3	7	3	1	3	7	7	5	5	7	75.5	1	3
138	4.67982567194279	4.84414067286411	6.68676500169405	7	4.680805082388	6.19781888458925	5.76567600157343	6.49787004598569	7	7	5.79604085171266	2.49221409597836	3.10283436810768	5.55917523394921	5.61530891375226	6.74921245726339	6.85308112287835	5.54347792911212	5.88231710409039	5.61251057361644	6.27747815634583	6.71830184009794	6.38515542265612	7	1	7	7	1	7	3	7	7	7	7	4	7	2	7	3	4	1	7	7	2	7	7	93.25	1	3
139	5.74378147052843	6.50927036563476	6.99083925111882	4.62479376027133	1.94436081842514	3.22871496167506	6.22545192990291	5.54785513908652	5.71785416598914	5.84588707068834	5.90665322685694	4.02154205188082	4.51508855155567	7	6.06886314755449	4.39474527457983	7	7	7	3.3759126706697	6.77407537459838	5.21801721296468	6.85607307543023	7	1	7	7	1	7	3	7	7	7	7	7	7	7	7	7	2	7	7	7	7	2	7	81	1	3
140	5.78179670372785	4.55718259480826	5.32666477242368	6.58473397700395	2.12227856372813	6.42059193474716	6.67251555858267	7	6.6505058223234	4.07026733595109	7	3.43593474804172	6.34140021479668	6.13553114470724	5.67164954029398	6.5702737581953	6.58796112740591	1.70447164576248	6.31492245571408	5.50615502136495	3.82181117049446	5.72795403733189	6.03627000681542	7	1	7	7	7	3	7	7	7	2	5	7	7	7	7	7	3	7	7	7	2	7	7	92.75	1	3
141	6.16017591950687	4.28117904622621	7	4.52763695115806	1.83635426158846	4.73859575215711	5.53484331754414	5.62162410802401	7	5.73649653261926	7	4.41811046420639	6.27079482869684	6.29075039448519	6.73524644585244	4.72261320305933	1.32201472202893	4.39370735808154	4.85468303758874	5.74975168768945	7	7	4.30324553602871	7	1	7	7	7	7	7	7	7	7	7	7	7	3	7	4	2	2	7	7	7	7	7	86.5	1	3
142	6.87086245253065	7	5.76538594524498	7	5.70047193203613	6.94002503295649	6.76226900192669	7	5.1716133794659	6.85574682004233	3.41052489976693	6.97348414738357	1.29826872786078	6.08499025869431	6.11401184707973	7	6.64708350369267	5.8830834444028	5.28217506615907	4.28118829461803	6.58157504586185	3.87846044956852	5.94367707938456	7	1	7	7	1	7	4	7	6	7	1	7	7	2	7	7	3	6	7	7	3	4	7	88.25	1	3
143	6.09118788547003	5.6662207561559	6.39851569088651	5.04919945296746	5.37188396750852	6.14001843325645	5.78986653950721	3.01560589587594	6.71457302074264	5.4642403597125	5.8825601840013	7	3.27924072123661	7	4.9402836000079	5.32802643258711	6.29831777884796	7	4.67605875544772	2.63977851212463	5.44348090340941	6.4216860446221	6.928686584814	7	1	7	5	1	7	5	7	7	7	7	7	7	7	7	2	4	2	7	7	7	6	7	85	1	3
144	6.216756563564	6.60043088037544	6.73939755571402	6.85485649827675	2.64243844835217	6.01517151544267	6.73620047914714	5.81152356872091	7	5.47133468830054	4.37778056714205	4.93658249829446	5.96044588849887	6.30565851356295	4.52003860955172	5.38877959081631	5.60799622545702	6.23757497975738	6.78624902868803	6.21904285987261	4.11018087119233	6.72425888624092	7	7	1	7	7	1	7	7	7	7	2	3	5	7	7	7	7	2	3	7	7	4	3	7	90.75	1	3
145	3.21703249926637	6.56520106359755	4.85511797868748	5.19097190454515	2.44461554770742	6.42141474664484	2.24678212995409	5.47349980587084	5.78828398099659	7	6.28938442356594	6.42718612924098	5.52233148014646	6.57049300424717	5.44754603322611	5.62391839500397	7	5.64900826499624	6.98077213915888	6.35104139528431	6.30778196355324	6.12994886492952	7	7	7	7	7	1	7	7	7	7	7	7	7	7	6	3	4	3	4	7	7	3	7	7	82.5	1	3
146	6.94527087099824	4.28075304278085	4.39517601516965	7	4.83888540583334	6.43468147789361	5.38296071001665	6.12548041602423	7	5.41331843513109	7	1.1166485988628	5.93362358405084	6.43438304186508	5.23219753551975	4.38279133481074	7	5.8262048838229	4.83148975608132	7	6.78612145472722	5.79963178952214	7	7	1	7	4	1	3	7	7	7	3	2	7	7	1	7	4	4	4	7	2	2	7	7	93.25	1	3
147	5.91858395836874	3.11840522049759	4.86523145102189	6.75685695474982	3.17934193475478	6.86581102328827	5.89985860368686	5.91084652318131	6.9591634570117	5.97823688944519	6.67230386064026	4.27640593812025	5.61995725876923	5.82069689316538	6.13813345008727	5.27701494984174	5.59736099304334	6.87541693169758	5.87671931060487	5.55709959100111	5.59391947605949	5.14576013360647	6.12397268324847	7	1	7	7	1	7	7	7	7	7	2	7	7	7	7	4	2	1	7	7	2	5	7	86	1	3
148	2.77665601731767	4.10966221844307	4.69624119252352	1.88038224986479	4.89434254515124	5.91161924950683	7	6.99344703696747	4.30971045842496	6.34524776386619	5.05104184420293	2.92860612131528	1	6.74196937513484	6.86438604517346	7	5.95846238556254	6.74382838519296	5.16958879283854	6.60468245206672	5.70651053547943	7	5.38159959739569	7	1	7	7	1	7	1	7	7	2	7	7	7	3	7	7	7	1	7	7	3	2	7	76.75	1	3
149	6.02319179596432	5.52601262930911	4.08587686825524	4.99025467369732	4.68745899883593	6.13104161996138	7	7	4.06834711919329	5.3760485590964	7	4.40964075215587	4.93480793318728	6.86922409670206	6.40132731764083	6.65633300339637	2.62818850514581	4.17581933501504	6.89207669806702	7	5.35921248620439	7	4.14718705640376	7	1	7	7	1	7	7	7	7	7	7	7	7	7	7	7	4	4	7	7	2	3	7	77.5	1	3
150	6.01690576679241	4.51972514449243	4.9689099209072	5.86591216584977	1.35692945917117	6.97990674069689	5.37131686650809	6.32811928225691	4.79876155101296	5.60951532079005	5.67993220259055	4.72249335930137	7	7	4.5267403307629	7	7	5.54928653932491	4.69951370899963	5.20426093008555	4.02909276160791	6.12190840640569	5.490602837572	7	1	7	7	7	3	7	7	7	1	7	3	7	7	7	5	6	3	7	7	7	7	7	80.25	1	3
151	5.65969059373307	5.45429329870237	5.99293795730103	1.54523677440243	1.74700568996927	6.58304694344821	7	3.56689797965276	5.75181674976481	6.87742787544373	6.05807226334557	2.87988803101241	7	6.18694503018345	6.56296815054023	3.35886974589741	5.21423768631074	1	6.67481215030524	6.76707300149625	7	5.09012705840409	6.44907310645542	7	7	7	7	1	4	5	7	7	7	2	7	7	4	7	7	3	6	3	7	2	3	7	78	1	3
152	3.67373451430363	3.76218965777595	6.85140260775337	7	5.15546959402191	5.86769780104103	6.80761175483465	4.25463956424513	4.36880466879219	5.75049149730374	6.17271608058312	6.50297254300816	6.94165603175296	5.90059415825397	5.02650757883503	7	3.15893849978596	5.06012746240349	7	4.06168228745576	5.67391436688289	5.15214417166165	5.87129280958313	7	1	7	7	1	7	7	7	7	7	3	7	7	7	7	7	4	7	7	7	5	6	7	80.75	1	3
153	5.09256745825768	4.68204911051938	7	1.53164900033133	6.26048713805265	5.9572760804197	6.80432166020915	6.84775439466287	5.44612359178269	7	7	4.54766141214496	4.20181702779462	3.78776260838703	6.7501638766098	6.86272896528028	5.35593218669984	3.54373957220996	4.25946099334328	4.8946062710348	5.1334370514999	5.75237988887461	5.8471609779222	7	1	7	7	1	7	7	7	7	1	2	7	7	7	7	4	1	2	7	3	2	6	7	67.5	1	3
154	7	3.36026104092496	5.51570617545804	5.3841520976426	6.0060098628344	6.8030562569116	7	6.19282279569051	5.73327926243937	5.12522067721594	5.31071938851473	6.46962686183261	1	6.72733344373553	7	7	4.96619920058476	5.53590514979389	7	4.25745466562701	3.77901266587716	5.34888268736599	7	7	1	7	7	7	7	1	7	7	7	4	7	7	3	7	3	5	1	7	7	3	7	7	71.25	1	3
155	5.09392928921514	3.34578313448619	5.04671541481561	6.44030769625676	5.39569886464667	2.7087990050818	3.35811593625505	5.59970682445383	7	6.31148382870056	3.72819930220652	6.98200301449502	3.66320109172442	7	5.53583174798609	6.65126571745047	1.52386143703734	6.9348449521794	6.5191333560371	3.63880475930906	7	6.65692836943047	5.74772065788123	7	1	7	7	1	7	7	7	3	7	7	7	7	7	7	7	4	1	7	7	4	4	7	72	1	3
156	6.84392495857735	7	5.92428144084303	5.78610314821469	5.74261454792639	7	5.67834267237632	7	6.57950251687402	6.93079101604816	7	5.62467047774752	6.767332742964	5.62734420560663	5.74973987132527	4.45718404003836	6.6255191359663	3.86432584156224	4.4625667805219	2.33956285046503	5.57505347972688	4.53001773337239	5.3572827256895	7	1	7	4	1	7	7	3	7	7	7	7	7	5	7	3	4	2	7	7	2	7	7	69.75	1	3
157	5.42737543695996	7	5.50386620529155	1.69488645192209	1.07344536941239	5.97704651963569	2.47937971391907	6.24393365671012	4.41333375105217	6.33426519963468	6.03906395231324	4.6114841518654	6.33594967233462	5.24976860066154	6.55836982141842	7	7	1.33644714078091	6.05888142992354	5.07775241600843	5.99519421270188	6.96003261722178	2.01904374945974	7	7	7	7	1	7	1	7	7	7	7	4	7	3	7	5	7	2	7	7	3	2	7	80.5	1	3
158	4.40859812881575	6.29289402105686	4.75566132380817	7	2.58803767350513	4.55744496034634	3.36106503941623	5.54725367686676	6.36122070719326	6.82898915702159	6.28575100622853	4.55582234509685	5.72792601235035	5.96592549409311	6.24029271235896	5.69269593361372	6.82614562907185	6.68731610261382	4.14044810623822	5.86429658479367	5.37307472888395	6.08672497003448	7	7	2	7	7	1	5	2	7	7	4	3	7	7	4	7	6	7	3	7	7	4	7	7	78.25	1	3
159	6.12017271443336	2.76760666316829	5.88025422285966	4.78705813828605	7	4.19209405370281	7	5.28834782517639	5.23220709660839	7	3.61014536662458	6.33336397330535	3.5176616093716	5.47184875981164	5.20605271901088	6.14411224648139	6.71623399870809	6.93552546263517	5.36259315037072	4.60005527476965	4.52335891705891	6.92565374084135	6.73280002894593	7	1	7	7	1	7	3	7	7	7	5	4	7	3	7	3	2	7	7	7	3	5	7	70	1	3
160	6.52469715940124	7	5.520975774936	7	4.49039776103951	6.68010835001362	6.79179523327778	6.39890303827297	4.48666711773009	5.54695659509545	4.16060800876537	3.36555495833888	1.92362625354261	7	7	6.66787122477874	7	7	3.64179840259118	4.50912883208316	4.79648941431669	4.74290870656939	6.07100628584423	7	1	7	7	1	7	7	7	7	7	2	7	7	3	7	7	3	6	7	7	3	4	7	64.75	1	3
161	4.09980554507014	6.8765857013404	6.50761381212398	5.05933151912863	2.85313550331523	2.89113992244834	5.77216800094434	7	6.6095610040313	5.41968938983456	6.2617416202632	4.45751894453911	6.48414111514707	5.54774610926794	6.51982617224381	4.28142007354166	6.72858440749908	4.49994095345239	6.5485353639488	6.37259432918249	4.94937965366298	6.94042486189456	4.79820631741373	7	7	7	7	7	6	7	7	6	7	5	7	7	7	7	3	7	2	7	7	5	7	7	67.5	1	3
162	4.20329266655379	6.76665103265755	4.73583697080694	4.65208089520626	6.44783901269731	6.64419325052317	6.44413716769222	5.89057414510229	5.6060350081372	6.83162727718971	4.39854835442492	6.69824795122133	6.21213246919591	7	1	6.47751718394355	6.58101685841627	1.74682882404233	5.86327535620933	5.47303928421296	4.5442434061331	7	7	7	1	7	7	1	7	6	7	7	7	7	7	7	7	7	4	3	1	7	7	6	2	7	65.25	1	3
163	6.28550416070449	6.32805491226223	4.54282269074356	3.31246063965106	1.46772573850633	2.21764370727417	3.59837265441383	6.91682646375064	6.94224788458546	6.58597303893537	7	3.87089347503786	6.67905147806839	3.89762061828797	5.71833517321486	7	4.35868384254775	5.00196100594231	6.5357212829985	6.11796245591883	5.14712553936675	5.94380631876201	3.07837780313917	7	7	7	7	7	7	7	7	7	7	7	7	7	7	7	7	3	3	7	7	4	7	7	78	1	3
164	6.52788166889087	3.53899308002179	5.72899034384467	5.36368671703508	1	6.88866076324526	4.39075707724263	7	5.10125530868887	4.68787869525103	6.7376445493681	4.44910032793357	7	5.31299082223771	6.22962692356394	6.76082005688017	5.26233257934798	2.18598395274223	5.398491443096	2.7637725004159	3.88628317687793	5.86309212219896	4.85994717502841	7	1	7	7	7	7	7	7	7	2	3	7	7	7	7	7	2	4	7	7	2	7	7	80.75	1	3
165	2.49668109048267	4.09269982718334	4.92254099024187	1.36057146314018	5.93818268867777	6.58815022097226	2.45542684309912	6.29794844897962	7	4.53287600347948	4.7582258681886	4.76841860620849	1.25721260979772	6.22338539696379	3.77257436541833	6.35172313250053	6.78054214240074	6.46417747799717	5.44885793142068	6.35718662328228	5.86025769750365	4.53442314352878	6.54168414496848	7	1	7	7	1	7	7	7	7	7	2	7	7	3	7	7	7	1	7	7	4	2	7	105.5	1	3
166	6.71770168268939	3.86568519050039	6.428565119615	1	5.53951872614071	5.62400801614263	6.39830077105285	3.86535158823478	6.35617564864196	4.42431637208197	4.0422155217698	5.9396049318567	7	4.4888771195617	6.98380712338533	6.16257030737141	6.21216172774983	5.22720551161971	3.20707122215243	5.32855996586678	3.3750075862833	6.1450514845689	7	7	1	7	7	1	7	7	7	7	7	7	7	7	3	7	7	2	1	7	7	2	4	7	83.25	1	3
167	5.0473225902478	7	5.10840419923448	6.17538853060281	5.45549917176227	6.64275639963593	5.57838965508937	6.23837900863907	3.62375327601733	6.73593927738469	6.85342765728462	5.54320921964446	2.24727956490255	4.25295963979109	7	6.47059130791967	5.35723064788177	4.49574183211014	5.36602819922697	6.45991662416751	4.0529379535084	5.00484626700335	6.82774481740486	7	1	7	7	7	7	7	7	5	7	7	3	7	1	7	3	3	7	7	7	2	2	6	58	1	3
168	4.87492468033794	6.02822228882851	6.27229783301698	4.06688305402516	1.80574342786117	5.32618272267673	6.17481430148429	6.00845541331312	6.02508752423468	6.14254805825888	6.96735923333234	3.82917354192588	4.01043480791482	5.33189480804072	6.83612464883592	5.46007289603155	6.11882666919588	5.12961229060148	5.66170302638112	6.12911469517842	5.73317952939504	5.60481551185182	5.85612203278627	7	1	7	7	1	7	3	7	7	7	7	7	7	3	7	7	2	2	1	7	2	3	7	86.75	1	3
169	4.83444948334946	6.35816714787827	7	1	1.28564272387495	4.54981197405273	2.90502460989359	4.73906582015858	6.96066623343072	6.3932442108478	5.51795058587564	3.94524907607852	5.80833941739786	5.13913204466589	7	4.72066622196802	6.40795088486667	1.44767674428567	6.57444441547025	6.15195776309181	5.09122074486503	5.77528286546702	6.10223369944285	7	7	7	7	1	7	7	3	7	7	3	7	7	3	7	5	3	5	7	7	2	3	7	85.5	1	3
170	3.33047207692769	4.10281601820087	5.06752105313188	1	5.0464922603058	6.02697742697849	6.65331668262069	6.67137335099834	6.7189416551284	6.50921810459883	4.31981172707305	3.09525685048373	6.12173166502432	5.58660591311624	4.18173549105158	4.01492211626177	6.64490324656769	4.06929231620836	5.57330414210739	6.88222237461185	6.53390921422445	5.35464721279818	6.38573985311004	7	1	7	7	1	7	1	7	7	2	2	4	7	3	7	4	4	1	7	7	7	7	3	76.25	1	3
171	6.67370319957546	2.43232088489667	7	4.63287737982367	6.23421230705037	5.22204198548607	6.30046215762367	7	4.59067861840827	6.92913222930288	6.59760746599387	6.29145132363389	3.40570714909033	4.83110539585127	6.49101323281126	4.79169430211006	7	3.11390028350878	5.03793282191737	5.18551385714156	4.43876552641385	6.47432019777297	5.781196432644	7	1	7	7	1	7	3	5	7	7	3	7	7	7	7	1	2	2	7	7	2	5	7	74	1	3
172	4.538015859443	5.75232427391965	4.93773618358669	5.15734842747956	5.9956003717607	7	4.18737056525409	3.17639337847124	2.46000181215635	6.7625642190942	6.49648693225017	4.83158506024873	3.64755539057113	7	6.17696104250551	6.17868834736715	5.39021435570321	3.72278728594644	5.93303995903619	5.37932068635938	5.18193584850718	6.51220106577421	5.61229115169839	7	1	7	7	1	7	7	7	7	7	7	3	7	2	7	7	3	7	7	7	3	7	7	59.75	1	3
173	5.13355129341221	5.43825319247302	6.33978012093584	1	7	5.19561676562222	7	5.84905132539397	5.86964696222913	5.41458989176596	5.84628078452765	4.45302560762283	6.11376334059806	5.93079938565049	7	5.88069891842409	3.16188819039385	4.92387343891953	4.49379804911808	5.98971130680245	3.26049643490941	6.19750843523886	6.92465961484364	7	1	7	7	1	4	7	7	7	7	7	7	7	7	7	7	4	2	3	7	3	4	7	89.5	1	3
174	5.27057178602317	6.93215062076725	2.4921617682455	5.40294366338283	5.71815226622591	3.64947737642606	2.34074375599428	5.61701107941194	5.8184477216434	5.34373341449377	6.16397138937358	7	1.75640525516878	5.72091141475574	4.07417163511124	5.21999839144607	4.3523517519429	7	5.11735425932111	6.32855064620419	6.23571708933213	7	6.70515224783787	7	1	7	7	1	7	7	7	7	7	7	7	7	2	7	7	3	1	7	7	4	7	7	83.25	1	3
175	2.40868595135673	5.21213798635532	4.00277778288326	6.37956830938167	5.74299196011115	6.86456162690254	1.8162233889377	5.99907274469807	6.03615937319094	3.02492777019925	4.31411262708444	4.5090582860798	4.81448388449024	4.17347280870709	6.24207898162784	7	6.6739558691335	3.66029453321284	7	3.83383861297738	6.50108673014573	5.06312302827359	4.54766235834036	7	1	7	7	1	7	7	7	7	7	3	7	7	3	7	7	2	7	2	7	5	7	7	76	1	3
176	3.81786463210241	4.79220084465373	6.57798636812563	4.82855426575209	6.14161821465647	6.26565390739735	6.10673019231673	6.39362450674356	5.16849496881701	7	5.84986913103659	6.11031737672666	5.46099657381579	4.47047499069461	3.1197706604124	7	6.55413302558334	3.4594621089218	5.74606803824141	5.86179121788496	3.70168663238539	5.35510902935434	4.05505771468914	7	1	7	7	1	7	7	7	7	7	7	7	7	3	7	3	4	3	4	7	2	7	7	64.75	1	3
177	5.55314787355023	4.93294010140315	5.37075105704694	6.03960145016306	5.81194852039504	6.80397417046537	2.79772107908822	4.58987172115553	4.60967973489674	4.91750797989596	4.16635839050745	4.50536383698658	4.47476214347364	6.36969005889005	6.38313254263325	5.20975191676745	4.75223297310759	5.63479079867206	6.83395266580453	3.80615313437888	5.78995430352654	5.78527126047111	7	7	1	7	7	1	7	7	7	7	7	1	7	7	7	7	7	6	1	7	7	3	3	7	82.5	1	3
178	7	5.85822251758696	4.0881578625494	7	5.1620848273777	4.80595497766767	3.44598735494512	5.71719778830304	1.96805058413839	5.9710756437437	7	5.82870084208289	1.02725627475942	6.96466309886586	6.3087103507245	5.24020694039486	4.89954561453071	3.10207907078635	2.63480660462702	5.61300755276691	4.98725394840516	4.64160849817778	7	7	1	7	7	1	7	7	7	7	7	7	4	7	2	7	7	2	3	7	7	4	7	7	72.25	1	3
179	3.32293436042635	7	6.29845831303435	7	4.87616742664672	4.43360760178163	6.05295022936813	3.14255465944937	1.48751359879957	7	6.16892723723989	5.67881143457017	6.93487490613823	5.9115103906101	6.2297869778291	5.70883066359961	7	3.98039121742333	3.29182105471006	3.33534045069671	4.21918620524257	5.92055562056674	6.25284799794285	7	7	7	7	1	7	7	7	4	7	7	7	7	7	7	7	3	3	7	7	3	7	7	71	1	3
180	3.66436270006404	4.96042107808964	3.58201864308502	4.38453536428544	7	6.61076387077795	5.90685813678896	6.05214828661832	4.6905447831567	6.05943824437581	4.34930826402456	6.27296437441642	6.95921602236818	5.52043003369169	4.0558983579383	6.86232474133698	7	6.97956187885525	5.87327235243368	1	3.64048841162665	5.72138200245246	4.98750201900526	7	1	7	7	1	7	6	7	7	7	7	7	7	7	7	4	3	2	7	7	2	7	7	64.75	1	3
181	6.61377788725319	7	5.81709055181873	6.66374631778347	4.79660064774783	4.15481505079527	3.57742150052613	7	5.59981374482652	6.53574455592257	6.53574098673251	2.19762459975404	1.72693563941432	6.03879301082364	5.08796192972288	4.24005152441748	6.21969125907015	6.74010623357602	4.5028551348795	7	5.27225912719551	4.24710284885763	5.88680530407374	7	1	7	7	1	7	6	7	7	7	2	5	7	2	7	7	4	7	7	7	2	3	7	74.5	1	3
182	6.53433871044015	2.52517327023839	7	4.90551785887994	6.05243645740785	5.03299433411387	6.78557615079884	6.49635667227549	4.83465318604052	5.82797038758152	6.33070752489911	4.02022924706823	3.32534552616634	6.09770955249664	4.85776692141894	4.61913885929191	5.86992069034383	2.8442378766981	5.10911430607402	5.21794874822137	4.88353084124362	6.66825429015612	5.26855228734642	7	1	7	7	1	7	7	6	7	7	3	7	7	7	7	7	2	2	7	7	2	4	6	69.25	1	3
183	6.45298976371896	5.03773705527083	5.16509813439179	6.10599030748247	5.78051982423065	3.41606091051145	5.34311264993233	3.28322378024179	4.14657926737037	5.73844305620142	7	6.47347765568738	4.46604698210618	4.46451240611842	4.96612531447816	7	1.8055918873343	1.1885706880021	6.02581546634958	4.3509983035591	6.4465189837926	4.27679017638884	5.96220560629859	7	1	7	7	1	7	7	7	7	7	3	7	7	7	7	3	2	7	7	7	7	2	7	63	1	3
184	2.58086668589385	4.23440269431708	5.29257672537695	1.92907845258344	4.75659863348068	5.81995937072135	7	6.30670303881864	3.43326297867691	5.8269677590426	4.07278856151774	3.83019986937899	1	5.78559104442702	3.59435864732703	5.10413608948696	6.91337545022588	5.77976749064546	5.63995148239052	4.98919665245901	6.73176384296924	5.57148700705161	5.81074294544299	7	1	7	7	1	7	5	7	7	7	7	7	7	3	7	4	3	1	7	7	3	7	4	88.75	1	3
185	7	4.72607242335876	5.16135381611019	7	5.2902861512223	5.83693505314029	4.5876070641357	6.75155799282718	5.04482665720048	6.26414018469804	6.89358956911739	5.76386745836118	4.08485782097622	7	4.72522963019523	1.65703540359323	1.52730794190097	1	4.28910386436831	2.23385236571098	5.33524279132696	5.57922530721353	5.94256293489797	7	1	7	7	1	7	7	7	7	7	3	7	4	3	7	3	3	7	7	7	7	2	7	75.5	1	3
186	3.65597087314262	5.15185392868768	6.35637121398554	5.33147601166297	5.08666850086486	1.3214466318448	5.46920216880348	6.69677895020235	4.43479115679635	7	5.33582741409515	4.73084952389215	2.06764615495662	6.84216601396031	3.56430625169742	5.88159130839996	5.2899605016172	1.35890812900339	6.8924297845295	5.53985981072009	3.98790244678551	6.9136921034997	5.12146025111441	7	1	7	7	1	7	7	7	3	7	2	7	1	3	7	7	3	3	4	7	1	3	7	62.25	1	3
187	3.68707730835428	1.90930223014591	6.84672268445127	6.92348741091613	4.08252501124182	5.51004267070822	3.30368863349591	6.95605867848542	4.86546604822889	6.25160002489721	7	1.70852271424204	5.34354062723963	4.41326737067193	1	5.32321093196976	7	6.33580955362753	5.37619604940493	2.16016748066601	1.93521199903164	4.53066185659418	4.85591873212632	7	1	7	7	1	7	7	7	7	7	2	7	7	7	7	7	2	2	7	7	3	1	7	71	1	3
188	5.13254370707537	6.26627310994014	1.86529838356634	5.28448230001351	5.16496237475828	5.03536072650191	1.52911652912905	5.46188354155544	4.66135603060321	4.9385688830284	6.27421450174004	5.57359720575207	1.65791385900491	5.57140751926179	2.39369586308672	6.41494823861655	5.4506769157131	6.70083478277309	6.08463435061492	3.88814351340662	3.56332384809654	6.74216975275912	4.81365187371975	7	1	7	7	1	7	7	7	7	7	4	7	7	2	7	7	2	1	7	4	6	7	7	49.75	1	3
[truncated: 5 more columns]
