# Supplementary material for: How Are Mate Preferences Linked with Actual Mate Selection? Tests of Mate Preference Integration Algorithms Using Computer Simulations and Actual Mating Couples
Source: PLoS One. 2016 Jun 8;11(6):e0156078. doi: 10.1371/journal.pone.0156078 (PMC4898694; doi:10.1371/journal.pone.0156078)
Supplement: S1 Data — Newlywed couple and agent-based model data analyzed in Study 2. (ZIP) [file pone.0156078.s001.zip › S9/Polynomial Model Data/Polynomial Couple Population 01162016 002357.csv]

	trait1	trait2	trait3	trait4	trait5	trait6	trait7	trait8	trait9	trait10	trait11	trait12	trait13	trait14	trait15	trait16	trait17	trait18	trait19	trait20	trait21	trait22	trait23	preference1	preference2	preference3	preference4	preference5	preference6	preference7	preference8	preference9	preference10	preference11	preference12	preference13	preference14	preference15	preference16	preference17	preference18	preference19	preference20	preference21	preference22	preference23	fitpoints	sex	algorithm
1	6.38091510407067	7	1.15136096729601	7	5.57367035097823	5.57887587718023	6.03237897942049	6.21804001922561	5.95459141341053	6.5771964800002	5.40109572158164	7	6.95579480861687	5.55379955547819	7	6.57886088567118	7	7	6.71165369330798	6.76289441755544	7	5.72255123995153	7	7	7	2	7	1	1	7	7	7	3	7	3	7	2	7	7	1	7	7	2	7	7	7	97	0	3
2	5.65037547135797	7	1.07079253378944	5.56771771871361	5.98153368970922	5.77125729805482	6.79114892785862	6.5525442959892	6.61638074586806	6.35951133303928	7	7	6.78146758771073	6.02592990082196	3.18738278443844	7	7	7	5.6591313078363	6.99493206092831	6.126001036853	5.30251869491806	7	1	7	2	7	1	1	7	7	7	3	7	4	7	1	7	7	2	7	7	2	7	3	6	89.75	0	3
3	6.83817652992034	5.03036879725097	5.35439737561887	6.93395549036917	6.71127268294666	6.00093201088987	4.87287274018267	6.4102506083468	6.08646470028842	5.90304416785196	6.7473986668069	7	6.32924815567038	6.74538803114259	5.68301334176078	6.87976576907311	5.61248850813296	6.96210030535917	6.48927578496008	6.51990884400025	7	6.96065502338256	6.75790245524272	7	7	6	7	1	3	7	7	7	7	2	3	7	1	7	7	4	2	7	2	7	2	3	83.5	0	3
4	5.52580306467611	7	1.21712166760118	5.57222909970188	5.09108378181929	5.29582705129732	6.46237026508636	6.93099004682199	6.38647739275646	5.68782913400104	7	7	6.81756623003203	6.4341945819034	7	6.57998679564859	6.40514492171096	6.10384943638361	6.71992663436613	6.06835180033603	5.22360698541642	5.70794779291118	6.90314847355802	7	5	1	7	1	1	7	7	7	7	3	7	7	1	1	7	4	7	7	2	7	7	7	89.25	0	3
5	6.79854423982377	4.6935837376127	5.85978931668459	5.02100346359183	6.33939327630722	6.45970558353995	5.84993746345739	7	6.42721017970597	7	7	5.08199177667066	7	6.57863841564674	5.65900304279226	6.00163741806308	5.96719334335722	7	6.03394729109991	7	6.95982805134591	6.43662575696692	7	7	7	2	1	1	1	7	7	7	7	5	2	7	2	7	7	2	2	6	7	7	7	3	83	0	3
6	6.04641211257049	6.57708045946621	1.61918443873277	5.71557094720118	5.57871662702456	6.10053488059986	6.40039857246237	5.57687977363836	5.17434962451221	6.68844141605836	7	6.46176502989335	7	6.38769040209296	7	6.53919818149884	6.9183573098286	7	7	7	7	5.80660053684718	6.33185119633179	1	7	2	7	1	1	7	7	7	4	7	3	7	1	7	7	1	1	7	2	7	7	7	89.75	0	3
7	6.82711134688189	5.34146329305617	5.62915840548093	6.11335436075468	7	5.98840178819443	7	6.7023497150504	7	6.84170410720615	6.60442689076612	7	4.99176181941183	6.56795090347887	4.06884628724049	5.33337367610213	6.24763273355079	7	6.80952336978597	6.22626227242279	6.66787462719768	5.64478230165952	6.44254158010373	7	7	4	7	1	2	7	7	2	3	3	7	7	2	7	7	2	7	7	2	7	7	7	92.5	0	3
8	5.2126504014596	6.74417142786119	1.90412755564141	4.4278176798385	4.77156872714599	5.91186138423755	5.48974745140104	6.11584552931406	7	6.39795114011854	6.74961687624297	7	6.77075301491117	7	6.18046070750847	3.16489842294801	5.27414685616608	6.00371314311792	7	6.89515136866293	5.87308891559916	6.50220532801282	7	7	7	1	7	1	1	7	1	3	3	6	7	7	3	7	7	7	1	7	7	5	5	7	77.25	0	3
9	6.22594312074866	5.47207206720139	5.58486543432732	6.2885209347506	7	4.39047214797754	6.97174639747474	4.66193165656182	5.64892011514948	6.25985383678591	7	7	7	7	2.92207583671345	6.00747868507938	7	3.49521849813864	7	4.10062906057829	5.31256217449532	7	5.86982881123876	7	7	4	7	1	1	7	7	7	3	2	7	7	4	7	7	7	2	7	7	7	7	4	102	0	3
10	6.94157263033949	4.61341573426247	5.7360967088046	5.89269470239503	6.70355406463947	5.27684333396813	5.48678385724168	7	6.61496754414632	7	7	6.03207065708609	7	6.97972194811826	5.97605440000158	6.32726595464891	5.88631857027814	7	7	5.84413844435626	7	4.53852910264813	7	7	7	2	7	1	1	7	7	7	7	7	2	7	2	7	7	7	1	7	7	7	7	7	92.75	0	3
11	7	5.20475320752284	5.42438161430709	6.16985556506425	6.73710075560667	6.05309747883073	6.63700289860599	6.55719232790115	7	5.79240257235946	6.55335144841135	5.69723719091006	6.66017164028025	7	7	6.36660065403927	6.31817340762603	6.33357801209103	6.69734876062145	6.50727110314099	6.16392502796409	6.87943420814023	6.51951591367738	7	7	7	7	1	7	7	7	7	7	2	3	7	2	7	7	1	1	7	2	7	4	5	77.5	0	3
12	5.42585608246921	6.88124011115688	6.66917310564185	3.22575352023586	6.59212176243327	7	7	4.95408879814988	4.98725054081841	5.93369793647071	6.42930743259934	7	7	7	1.7044251328208	5.97443904093255	5.71950106964925	1.07325002428529	7	7	7	4.02862500663855	6.84117800256507	7	7	2	1	1	2	7	1	7	3	7	3	4	2	1	7	7	2	7	7	7	7	5	88.25	0	3
13	6.78029198238056	5.64082404544923	1.30209925969153	7	6.40207161328725	4.99736014747116	6.02450384308	7	7	5.90734989578918	6.59440839501773	6.93747159238098	7	6.76560363611979	2.80929009360626	5.96558228245346	5.84102443924302	6.77602310121849	6.02825423230509	7	6.99358894552174	6.90565883731796	4.50964865532588	7	7	1	7	1	1	7	7	7	7	7	3	7	1	1	7	3	7	7	2	7	3	7	90	0	3
14	1.750274323488	6.04337840672909	7	2.02548170331482	6.92245244738365	6.80954149995276	6.10051889072372	5.36185453307173	7	5.92588341517724	6.83261690036296	6.14014375167195	7	5.45136925833665	3.60445237842879	7	4.81276310665582	3.23192430073871	6.837949511149	6.87424179173298	5.63767022423113	6.72915804759666	6.2929136248003	7	7	6	7	1	2	7	7	7	7	7	7	7	3	7	7	7	1	7	2	7	7	7	99.75	0	3
15	6.42682751378466	6.25137865426549	6.58656785717503	6.62933982877652	6.79110353049566	4.12548327624627	5.83913648482859	5.37110105919264	5.9388632235075	5.78485323459113	7	7	6.36018834230208	7	2.70373475682238	5.9973725761091	7	5.89794064116533	6.17220727583216	6.59816543095109	5.16351195115152	6.21715024952805	6.39060743406859	7	7	5	7	1	1	7	7	7	3	2	7	7	2	7	7	7	3	7	7	7	7	4	101.5	0	3
16	7	4.68957425565051	5.6041589077252	6.5923636751713	6.59478628660145	5.8030885158273	5.45010560235767	6.83151897070117	6.2535110656752	5.15257459382749	6.82726210114341	5.47711794343597	7	6.98752441416316	6.24311786970424	5.57509933410222	6.88546181804171	7	6.21101896792375	7	6.58005640577302	5.80848410628914	7	7	7	2	7	1	1	7	7	7	7	7	2	7	3	7	7	7	1	7	7	7	7	3	81.25	0	3
17	7	5.58704262150458	2.89885562090645	6.55409767436361	4.37779915991893	4.57554309313358	6.74152048813441	5.28211178155794	5.23494190196478	6.97860914646235	5.46126712150333	5.25928926417549	7	7	3.52414828071832	6.5050820007984	6.85112345162822	4.61455152996637	6.29764926641092	5.92059545074989	6.67051850635963	7	6.94746319926277	7	7	1	7	1	2	7	1	7	3	3	5	7	1	7	7	1	1	7	2	5	5	6	80	0	3
18	6.16626074907875	6.27594419953585	6.8772126565436	3.45147855477156	7	6.76658069061509	4.56572528999652	6.40647083812221	6.76612803779653	6.12988880487443	4.9294881281669	6.83987377592473	5.59872430913234	6.26106158964773	2.69618451827971	4.59251331999854	7	2.97645912665384	6.86975744111713	6.31305169058353	7	7	6.74208011937223	7	3	3	1	1	4	7	7	7	3	7	7	7	2	7	7	3	1	7	2	7	7	7	109.75	0	3
19	4.66794263097039	6.53450303214094	1.12922264116958	6.17034214913643	5.34756972070202	6.99185556795784	5.92743359638871	7	5.53459975867932	7	7	6.59422588982577	7	7	6.61552781831884	5.7310681663574	6.4809196334008	6.64283511187061	5.79529258122268	6.58836243434151	5.16453414038628	4.42145431340137	5.98501626589193	7	7	1	7	1	1	6	7	7	3	7	7	7	2	7	7	4	7	7	2	7	7	7	94.5	0	3
20	6.07711760662318	5.38150844643076	1.02336691780798	4.2374572137796	5.69342582756927	1.50349378892695	6.81620564684672	6.95941805546741	5.34304971881205	6.19273169697312	6.28081415264825	7	6.87070889890502	6.69583486232839	7	6.44434389611947	4.65321134571453	7	6.5863191278115	7	7	6.69487489960311	7	7	7	2	7	1	3	7	1	7	7	2	4	4	1	1	7	7	7	7	7	7	7	7	83.25	0	3
21	5.57411108262087	6.89841394581176	7	2.82200104281292	5.57724428725514	7	6.61019745009772	5.38001901279777	4.41126678967177	6.21433147423139	6.97593219733262	7	5.08648942301238	7	2.56345597027708	6.31316957070536	6.65461984332379	6.24888849802002	5.48986646992833	7	6.45562605017824	3.66924772382118	7	7	7	2	1	1	2	7	1	7	3	7	7	4	1	7	7	7	2	7	7	7	7	7	70	0	3
22	6.61138049445215	6.97135894714432	3.70961265373013	4.06046223691499	4.39279996675762	4.61464054086135	6.34453289026287	7	5.6707459306297	5.85452586292685	6.96425489957304	7	5.17709022660335	6.97330412590845	4.67243990786128	6.53114960930104	6.31230668113994	6.00288160894738	6.9021462162144	6.82294599874774	7	5.19071003401941	5.73356392638254	7	7	5	7	1	2	7	1	7	3	7	7	7	3	7	7	7	7	7	2	7	7	5	86.75	0	3
23	4.94842695956991	5.25217056241706	1.29144844376525	7	5.8838951523493	6.11129307161225	6.92106263740656	7	6.05689112255329	7	3.49823162796519	7	6.04835608699924	6.57955282863678	1.23286202864641	5.61274409372433	6.18916399321384	6.79972314217448	5.81877652258488	5.45139881331114	6.56033321580016	5.63650969108382	7	7	7	2	7	1	1	7	7	7	6	7	7	5	1	7	7	7	2	7	1	7	4	7	77.5	0	3
24	6.6041856182999	6.90980824709676	1.30118655928843	5.35740754628067	4.24200990979048	4.11914561248393	6.98436315685132	6.21568225979069	6.86438688573703	6.88134962170714	5.9336046838719	6.01697600458618	5.11185830297872	6.93401753471457	6.91073888654513	3.49955608504995	5.75735300666361	7	6.18472379558038	6.89537921457601	4.90164042507165	6.02733243837177	7	7	7	2	7	1	1	7	7	7	2	7	7	7	1	7	7	2	1	7	2	7	7	7	84.25	0	3
25	4.94291884396049	6.83829929861136	2.54925915321745	4.24872211181248	5.30305126626537	5.23676978821005	6.16232215327028	5.77608719674506	7	7	6.75387123477294	5.2136450128556	5.56219510670124	5.5442393800802	7	6.38509543571704	5.17888651779466	6.78808488965295	7	5.82768041785046	6.44207976533835	5.83027213230005	6.31900287381369	7	5	1	7	1	4	7	1	7	3	5	7	7	2	7	7	7	2	7	7	7	4	7	84	0	3
26	6.52161591152076	4.89819411063088	5.66546689039999	6.30784130255381	6.38968540150235	6.30367931423719	4.75465789734634	5.36386663978556	5.98767789182155	4.93310741263739	6.75440262006277	5.44107740301977	6.94581420357584	5.86154845924022	4.7423644014207	6.27381889085287	6.60209083691935	6.51087504203692	6.33420995091023	6.64094964574323	5.90003685897516	6.95200523691312	7	7	5	7	7	1	7	7	7	7	3	7	3	7	3	1	7	1	7	7	2	7	7	7	74.75	0	3
27	5.32832630414117	7	4.10293133468256	6.90600440258787	7	5.93362480216456	5.51131774590954	5.47640989319788	6.0579084003622	5.5164501459663	7	6.06098267426007	6.46994083367533	6.74898498961923	4.38205686879314	7	4.85026891324614	4.18507344790062	6.8064309707904	6.37433471161318	5.02289295666406	5.23074033806946	6.12330880788052	7	7	3	7	1	3	7	1	7	4	7	7	3	1	7	7	2	1	7	7	7	7	7	88.5	0	3
28	4.55968636943954	7	4.54431593892001	6.99028606200467	5.93565703325375	6.32436592069043	5.79385047888715	7	6.44925817888168	5.39914080764469	4.64974790969956	6.85265500584791	7	7	3.19951638264887	5.52138621616186	7	5.27949894837489	6.16449372366602	5.9000789989717	5.7989612170828	6.59865815388973	6.62279475114943	7	7	3	7	1	7	7	1	7	4	7	7	4	2	7	7	1	2	7	7	7	7	7	82.25	0	3
29	6.49430855284968	5.68795016747086	7	4.95398604456856	6.54357853422953	5.8605028268684	6.68002938458798	6.6221210589124	7	5.90907546152628	7	5.07540543177661	7	6.06559245252897	5.74498861488107	4.08024719408326	4.30570495800437	6.22209302643046	3.74222743939128	6.06789202499268	5.45499234801304	7	6.78783079650154	7	7	3	1	1	1	7	7	7	5	7	7	7	1	7	7	7	1	7	7	7	7	5	87	0	3
30	6.04296451412382	4.74180736648408	1	6.48441573144768	6.90439802900676	6.75209393538106	5.65354170018027	7	5.61929474398257	5.13097526169692	6.02690003760937	5.23203853835114	6.80955189933379	5.59183253008021	7	3.3409609460888	6.00290734885439	7	7	6.62265429309702	6.13611969906058	6.67885285406328	5.93330356380623	7	7	2	7	1	1	7	7	7	7	2	7	3	1	7	7	4	2	7	7	7	7	7	92.75	0	3
31	5.33893127629219	5.40161970471835	6.89561247966513	4.13667403763461	6.59640408758407	7	6.31611573709522	7	2.60681507710335	7	7	5.70534132222118	5.59125829653014	4.21956221912171	6.36863575706231	5.96500024370852	4.68109082484991	3.09794619167478	6.63316247165821	6.87291825310516	7	6.20315276098559	6.13009033879791	7	7	3	1	1	7	7	1	7	3	7	7	4	3	7	7	7	1	7	2	7	7	7	86.5	0	3
32	5.29669778988544	5.7452635150478	5.82672174158103	2.12354868597908	5.32289105212075	5.00690447924929	7	4.46110748330066	4.19025059023119	6.88050461831885	6.63526628938661	6.6035776074857	6.74182735044188	5.68772228903864	3.53285022255491	5.85046761738496	5.32123205776568	4.55742506789651	7	5.31623157698327	6.22681153038927	2.14466511573012	7	7	7	2	1	1	1	7	7	2	3	7	7	7	1	7	7	1	2	7	7	7	7	6	82.25	0	3
33	4.8063005272197	7	1.17345049708949	5.20526681617863	4.64513669326107	7	6.64059736509416	6.66013675297028	5.79527119607548	6.99455953406257	6.40371792650087	6.78099112759928	6.61840877606864	7	2.793510839632	6.52659402892007	6.18759172829309	7	6.9792943215957	3.43740721273192	7	3.3588054090156	5.60895938447618	7	7	2	7	1	1	7	1	7	7	7	7	7	1	7	7	2	7	7	7	7	7	7	102	0	3
34	5.75469646009707	1.23884671009311	5.07311306153327	7	6.90318459337195	5.59289613284076	7	4.66653769541201	2.53662318839066	7	6.44554630173679	5.50882275130889	6.56926537442119	5.70015493579083	3.82794681854853	6.17357889622672	6.63754277909976	4.07632414198464	7	6.28904999655254	5.05890948992111	6.49592492497243	5.57064314027608	7	7	4	1	1	7	7	7	7	7	7	7	5	2	7	7	3	2	7	7	6	7	5	79.75	0	3
35	6.04193884473002	1.83688255945206	4.68488812553595	7	6.70480840225826	6.70096150799652	5.40850154283879	5.13403322418717	5.85389545272431	6.6735320877487	7	6.02455010649603	6.82939082091974	7	4.74517717910135	4.96913071369095	6.85689524407961	2.13309128178046	7	7	4.21086596117744	5.96204814111374	6.58726167154829	7	7	3	7	1	2	4	1	5	7	7	7	7	1	7	7	7	1	7	7	7	7	7	96.5	0	3
36	4.65084345889155	7	4.17164673347749	6.32388203168106	6.87822465371568	5.89117907250172	6.23097655701361	4.9102960821325	1	4.93357967587447	6.54409733240041	6.92598175153124	6.21675638682935	3.82670408442809	4.82813074383188	6.23531785910459	6.61604855506314	4.31440223766199	7	3.23999108770138	6.19190720007266	6.35078438181745	6.05074209938733	7	7	2	7	1	1	7	7	7	3	7	7	3	1	7	7	2	2	7	7	7	6	7	82.25	0	3
37	5.11035870017364	6.67952574403166	4.99400171429316	7	6.34208413856921	5.93861226542151	6.70648764160273	5.83426426234044	6.71814406973801	5.6528584726639	6.466347244875	6.69239103799931	7	7	2.93789408708837	5.82125011602865	6.5773067372792	6.11150367686783	4.9714770529013	5.89886491361175	5.24472967241365	6.31583988239002	7	7	7	3	7	1	2	7	7	7	4	7	7	7	2	7	7	1	7	7	1	7	7	7	69	0	3
38	5.90075969750518	4.36679788527109	5.11142741210254	5.01250144865488	3.55620090222307	5.89608207468006	4.95146643649994	5.19112210456593	6.9316838359408	6.40206099209555	7	6.92139696947851	4.91263551702332	7	5.23834648597036	5.92395807604749	5.64553830396582	7	6.86864178238297	5.64657326322348	6.83136799435481	6.40219588427732	6.52131182143741	7	7	2	7	1	1	7	7	7	4	7	7	7	1	7	7	1	4	7	1	7	7	6	78.75	0	3
39	6.59059470891257	5.6326045661514	5.1932434195666	6.29328881049504	7	5.75557018921803	5.22809889730902	6.23148240021027	4.96292968689613	5.45896399914114	6.5640334986944	5.23145670296554	5.66806563142692	7	5.97939309524389	7	6.64410752494495	5.26339854622828	5.66362969530986	6.58560154998631	6.70255820890595	4.91133236317111	6.19027691985972	7	7	7	7	1	7	7	7	7	2	2	4	7	2	7	7	1	1	7	2	7	7	4	82.5	0	3
40	2.82196035404501	3.94912033596606	6.1229964200012	3.25590655960387	6.56843459255301	4.35622419523019	7	4.64740215673519	6.28210319717358	4.93725115630449	7	5.5834901569621	5.48084108808463	5.83379622705504	6.29456338472585	5.88629130084417	4.75960371675596	6.90549328400733	5.37932573603963	6.54771130754545	6.09397636452795	6.92167937636878	7	7	7	3	7	1	1	7	7	7	7	7	7	7	1	7	7	2	1	7	1	7	7	7	73.25	0	3
41	5.43384592111819	6.55740617633217	1.09553508297689	6.70120888906552	1.30439753613215	6.09804603592045	6.50367116235478	5.33513409745978	6.1439972410908	5.11890317616764	6.97163737949982	5.12434255737173	7	6.5528712628297	7	5.27736307321979	6.02008767763373	3.68574729573346	5.29504087812257	6.68904936003619	2.74281954756435	7	7	7	6	2	7	1	7	7	7	7	2	5	2	4	2	7	7	1	1	7	7	7	7	3	72	0	3
42	6.23630445046578	6.30370471552671	3.94826708525079	4.82938505363696	4.23846716879321	7	5.28848328770829	6.47741208164918	6.58867494475467	6.00767442297172	6.84999501600661	6.00994082083599	6.15757476699567	6.19055591884643	4.91129750498092	6.61594359972162	6.39566861744752	6.97115608539384	4.20885121591797	6.19170020208506	7	4.51583593925293	5.40248712903238	7	7	4	7	1	2	7	1	7	3	7	5	7	2	7	7	7	7	7	2	7	3	5	90.75	0	3
43	4.62891006930368	5.49844277863025	1	7	2.18590880514798	4.37454558764063	5.98480893811836	5.90628472281964	3.04367168318793	7	5.09117614639963	7	6.8183152262388	5.89770327222122	1.83584851825055	6.94231059423241	5.51373689660719	5.93467097815895	6.83669272251661	7	5.61344498831695	5.68390004039217	6.10293764055004	7	7	2	7	1	1	7	1	7	3	7	7	7	1	7	7	3	1	7	7	2	7	7	87.5	0	3
44	2.92174226670359	5.7990768663252	4.86700819563775	2.79391439637098	5.995975927305	6.22492828303665	3.35161556116557	2.56876387191696	6.46915851775798	6.64149108766115	6.78206425503423	7	6.47651339108975	6.55266703666927	2.03466926411258	6.35136071006639	5.8049191327436	7	3.94445434388878	5.98348827633734	5.08959056662352	6.29933534681595	6.5712218716468	7	4	5	7	1	1	7	7	7	2	5	3	7	1	1	7	7	1	3	1	7	7	7	82.25	0	3
45	5.39828151571169	4.55450207197771	6.76935471263127	3.98210162508813	6.87626716990489	7	5.3891189006646	7	6.60682065882729	6.53999941982579	7	6.76782164877045	4.54238444972706	5.51536624865817	7	5.30303887036947	4.83782162424988	2.59732718670662	6.82893265070506	6.49049822912218	6.45422136995	6.35990213448746	6.22237096991028	7	7	3	7	1	1	7	1	7	3	1	7	6	3	7	7	7	1	6	2	1	7	7	86	0	3
46	6.33619724277586	3.80154084887441	4.61848223380543	3.22736546297103	5.93336484171642	6.25417348395741	6.00810743249634	5.76105802728179	3.56882885130299	5.94152753080047	7	5.21319368270093	7	6.86296649797618	3.92307207363994	7	6.30551355981223	6.4789990326793	4.32770266590638	4.03895927284237	6.7649792929798	5.09868850211595	6.74664331275183	7	6	6	7	1	2	7	7	2	3	3	7	7	1	1	7	7	1	7	2	7	7	7	71.75	0	3
47	3.5084906704304	5.62851892850367	7	2.89780905157045	6.13960814109448	6.65868411826362	7	4.8276153868181	5.46190829053495	5.34617749070699	5.55380281668501	7	6.17115054216692	5.18974246017723	1.27555654331008	7	5.26894989999767	2.1960219043037	4.43691810196376	6.69348974460898	5.93281175241454	6.42571620880124	6.71203645926137	7	7	5	7	1	2	7	1	7	3	7	6	7	2	7	7	7	1	7	2	1	7	7	76.5	0	3
48	5.92925721022434	3.82513720579944	1	6.98898331022902	6.61251994484007	5.37904722066124	6.65903943356673	4.80184758270124	6.2434540999067	4.70736650396903	5.63829781494854	7	7	5.76065301275918	3.16668576701604	4.602836694728	6.50508169289509	4.39501703027579	6.99405441295606	6.96874092870682	3.66021439818217	1.26739858166337	6.90546687027374	7	7	1	7	1	2	7	7	7	4	7	3	7	1	7	7	2	1	7	7	2	7	7	87.25	0	3
49	6.92533357587377	6.70521097918505	1	7	4.78136610163463	4.19276087667279	5.59267711913471	6.46166229293117	3.50576241499593	6.49909814226353	4.73346687499015	5.25906044195779	5.35252328836447	5.27667757310207	4.98935323397918	7	3.12635515945945	4.35753627314311	7	5.6709557462435	6.32919572591875	6.7620108359733	6.89914683450571	7	7	2	7	1	3	7	1	7	3	3	7	7	1	7	7	2	1	7	5	7	7	7	73	0	3
50	6.06666788923174	3.94151198921676	7	2.66255754582859	7	6.88770248455618	1.45253075855138	7	5.97324394178295	5.29744127850016	4.94996781753619	4.69092703627028	6.56352258826597	4.67687015983175	5.53592246789642	3.69942027611888	5.38294678721358	6.46472000936349	6.85921412705126	6.60211490341642	7	6.04939904635453	7	7	6	2	1	1	1	7	7	4	7	6	7	7	2	7	7	1	1	7	2	7	4	7	80.75	0	3
51	6.10002089058739	1.06269554011718	5.48619874448082	6.7948956678595	6.47717654825976	6.55028669648791	5.48008577289095	5.88742337180755	3.31554950896628	6.22118230440773	7	5.40981290050942	5.47836204606531	6.82030007379319	3.15758464090771	5.90024403251501	6.78844473539578	2.499122161278	6.57376318716335	7	4.47184373191122	6.34816663920498	7	7	7	4	7	1	1	7	1	3	7	7	6	3	1	7	7	7	1	7	7	7	7	7	73.5	0	3
52	5.51946277615942	6.0897453850562	4.29549239220253	5.70372731221457	7	6.59711645167875	6.59907819869531	4.14933814855808	4.13936653090577	5.12716542768943	6.94402198705826	6.18957833217205	7	4.17462523487259	6.19041667501507	7	7	5.67050942125223	5.53813138276949	6.66186704573142	2.81825260412418	4.52661015646951	6.43808722007434	7	7	2	7	1	1	7	7	7	4	5	7	7	2	7	7	7	1	7	2	7	7	7	74.25	0	3
53	7	5.52080927545007	6.18029734098456	7	6.78953145708809	6.02810812145838	5.52118438804709	4.91388463645594	3.82297805696563	5.01589416642664	6.14755354180077	5.62421004186776	6.1567781471337	6.9561489999287	1	3.8212737510711	6.82978305650819	6.55716251925373	5.53545714936086	4.70614026611619	4.86915944866898	6.42824548393895	6.02728487058666	7	7	5	7	1	1	7	7	7	2	4	7	7	2	7	7	7	3	7	2	7	6	7	84	0	3
54	6.3064964694537	5.39070669625072	1.43997281133901	6.46136589223368	5.07214231025528	6.81159555047105	4.72894946950759	6.82701611910288	5.6341742004299	5.77205124570915	6.52122114361062	6.95394009386378	5.49585913891289	5.63986369506511	4.2483626024994	5.74950920413449	7	4.87468379838692	4.12498784292836	4.34166867780071	5.7958020040713	5.57525877918574	6.41513243018965	7	7	2	7	1	1	7	7	7	4	3	3	7	1	1	7	2	1	7	7	7	7	7	82.75	0	3
55	3.9338538284112	6.22505770488679	2.87800017242231	5.85616602663313	4.47210927391171	6.85854288861997	6.42559404076779	6.44087458911616	6.36295504471387	5.91256183368947	6.84516837255667	5.68611025080272	6.62858434559468	6.47980879733999	4.73186600967291	5.46903487244326	6.69752595016653	6.85108623478923	5.4026181154675	6.02771286094268	6.79982906010904	4.48616541324703	5.56117153580615	7	4	1	7	1	1	7	7	7	5	7	7	2	1	7	7	7	1	7	2	7	2	7	85.5	0	3
56	6.45646537170957	5.50403590017214	6.1473838915128	5.00375899217247	6.90158371851184	6.69985400250111	6.68579111585665	4.93160680092504	5.55775614293564	5.0405217808092	6.75025991739558	5.91378078715554	4.69593892459513	6.00035229810054	5.52064057700531	4.03790811036527	5.48463229466131	4.57860378677242	3.50069687164644	6.71214222990872	6.52639490808848	4.45619514381691	6.84785012435704	7	7	3	1	1	1	7	7	7	7	3	7	7	1	7	7	2	1	7	7	7	7	7	72.25	0	3
57	1.77708353329871	4.39568684020103	5.65917798522623	3.44797253828968	7	5.83518877028173	6.36716764176121	4.42246313090609	4.29105600215225	5.00546750745085	4.74168687098601	6.36313192411949	6.81438390684158	4.85348266464319	6.39571460980073	6.49196362610625	5.86209936345554	6.69248974474555	4.68788488692285	6.38405607941118	5.39003118610069	7	5.95820413534311	7	7	3	7	1	1	7	7	7	7	7	7	7	1	7	7	3	1	6	1	7	7	7	77	0	3
58	7	6.53703047688261	6.01552515493003	5.30116009492905	2.98086696656558	4.20360053024193	7	4.97789376685435	4.68007826885973	7	6.19167450568453	5.71022911372722	5.25973431042107	6.3377543710333	2.04628855326723	6.15189040256595	3.57546729500104	1.63661772191962	5.22415572835299	6.35567764677917	5.18258646206443	7	7	7	7	2	7	1	1	7	7	7	5	7	7	7	1	7	7	2	1	7	7	7	7	7	79.75	0	3
59	6.60653989858052	6.23703575102435	5.70441835277353	4.02964011911253	6.57797075737687	2.94517252239551	5.72588409483425	5.79702638254138	3.03806494455596	6.64885224249691	6.912086773911	6.34817400130857	5.943037616778	6.4284021017546	1	6.83764337733382	6.0845154242636	3.76207344160423	4.47035634960193	4.61952318382785	5.09182389277349	6.43521927979597	6.95140135480718	7	2	3	7	1	2	7	7	7	4	7	7	7	1	7	7	2	1	7	7	7	3	7	82.5	0	3
60	7	5.77071510554974	2.96198874493238	5.21471519430207	4.25971172694689	4.73678768174361	6.67326155877816	7	3.42975499806498	7	4.11753656197863	6.52732957968453	4.67024756953126	7	3.25710464491357	4.68221120137278	6.19665970683831	5.59797813958415	6.66241172058991	6.5628705754473	5.44889932562846	5.34678655062938	5.49263030774113	7	7	2	7	1	7	7	7	7	4	7	7	7	1	7	7	2	1	7	5	7	7	7	84.25	0	3
61	6.36549422742117	3.16943201288518	6.02333882303349	1.5051320366677	6.8289829850301	7	2.89565984038549	4.03804932337033	5.69976349646216	5.67235751804834	4.83758590260492	6.86172511416515	7	5.584672896834	5.48414466059456	4.36065075100487	5.56626570617789	6.76067595948298	6.63550813710013	5.86475885714626	6.58297955968642	6.26072864922989	5.34260798206661	7	7	2	7	1	2	7	1	7	5	7	3	7	1	7	7	7	1	7	7	7	7	7	82	0	3
62	7	6.86572712458478	1.43383267036955	4.9412140371338	5.05332279094785	6.00142169452438	4.79806933553578	6.32822292908773	5.59351247785075	5.68534325335894	6.85033492959548	6.81462957349266	6.24483098419399	6.04284445108747	4.68393323296728	7	6.87962481039821	5.51923135431626	3.13377149356163	4.68029763116615	6.1301258794501	5.99596710667154	5.91240723250659	7	7	2	7	1	1	7	7	2	3	7	7	4	1	7	7	7	7	7	2	7	7	7	80.75	0	3
63	6.38143857061663	4.85346836743499	4.46814493917878	3.04994811065163	4.3566136496731	6.28938931683196	1.99781728492169	5.76893480755569	6.60864787723899	6.21860238688135	5.54065279330742	7	7	5.22348814477582	5.58535298501841	4.12089028998372	4.92666772067646	7	5.75251008866563	7	5.10923554110485	5.28776552509685	6.94593673254112	7	7	2	7	1	3	7	7	7	3	7	7	7	1	7	7	1	1	7	7	7	7	7	66.5	0	3
64	6.67765603305292	7	2.82729322694693	5.39581034832559	5.00941979644761	3.06059387828735	6.95609523888016	6.52312029923791	2.75647775176475	7	4.28015113379246	5.91589757286961	4.09420720927229	6.54687848391096	1.80887643678087	3.78579516015775	6.12725874415754	7	7	7	5.23185721260922	5.48715236350793	5.54902551871387	7	7	2	7	1	1	7	7	7	4	7	7	7	2	7	7	7	1	7	4	7	7	6	92.25	0	3
65	6.44302685001994	6.6609530318822	1.62992476738485	6.30035380528679	5.27864856998586	4.85520811123339	5.45503915396486	7	4.4650540068169	6.19956291091503	5.22922425422703	7	5.68930222537059	6.29305288984368	3.90560256386545	4.92542364693388	5.34466683580683	6.08323803140484	7	4.90003042001601	6.74138862408983	6.41268518997531	6.01248173860055	7	7	2	7	1	1	7	7	7	2	7	7	7	1	7	7	2	2	7	7	7	7	7	76	0	3
66	7	4.96450639627742	6.52578379105799	4.21984100821551	5.80211441054933	6.48026665593989	4.59100843546967	6.51686355412138	4.36670916508077	6.061830343181	5.29110691841059	7	6.25742454546595	4.14341895433609	6.64628475204734	4.03678567177436	3.11456372031572	5.9167803456431	5.95066799631704	7	6.4931095025028	6.44712408720201	6.28991060081049	7	6	3	1	1	1	7	1	7	4	7	7	7	1	7	7	2	2	7	7	7	7	7	61.75	0	3
67	6.2350572069535	3.49526167224946	7	1	5.82896108444336	7	6.19987508141663	2.36854080562271	4.10244565843116	7	3.92751721854729	5.11446884449484	6.44292714228121	5.30573321162142	5.90405641971094	6.70155023180855	7	4.42694610853356	2.30897879246406	6.82789880300406	6.52872724204358	4.88356057389509	6.74949858356195	7	6	3	7	1	1	7	1	1	3	7	7	7	1	7	7	1	7	7	2	7	7	7	85.5	0	3
68	5.85520599521488	4.00836857587555	6.592597418528	1	6.43478480348764	6.46474576428378	6.50973814091809	3.65185002132584	6.80145950634224	6.70958129712307	6.06667086752568	4.33976330686646	6.49121096772642	5.46188449171655	5.7260742673582	6.354870209974	4.11323342385207	4.19906814959556	7	6.22529849787613	6.80793316637656	5.23338579107758	5.57147414609968	7	5	3	7	1	7	7	1	2	3	7	7	7	1	7	7	7	7	7	7	7	7	7	78.25	0	3
69	3.66695725741307	5.62374152443774	6.03841529391218	5.25952867763401	6.5854904047563	6.09451845084829	5.79118702934748	5.42385228311885	6.38497891097533	1.43046674698728	5.90553851143856	3.74912747697871	7	4.38435282148159	5.05507435991979	6.06898020888569	5.79907517206939	5.38976817871931	3.5818335883754	5.79687651457885	7	6.80846091561192	7	7	4	4	1	1	3	7	7	7	7	7	2	7	3	7	7	3	1	7	7	3	7	7	83	0	3
70	5.96442955725305	4.98160035521082	1.66673140637722	5.7740930249251	1.17671558185538	5.71720954514319	3.44788726423551	5.82783781560876	6.92044845194831	5.32199498781108	5.35737628427347	6.58924968848545	5.77950229150271	6.31557094892861	6.87346174049344	7	6.76649803448796	3.65450718822756	4.38673572175357	6.221237608417	3.05138589943386	6.22311436506371	6.98818427168714	7	6	2	7	1	7	7	7	7	2	7	2	4	1	7	7	1	1	7	7	7	7	3	67.75	0	3
71	4.1319017752047	5.59437329236112	1.08855428802691	6.49259104895449	2.55075011090126	6.45641404579475	5.54518371638903	6.27206565384228	4.80333844713181	4.90891988773989	5.07041740176627	6.7295656346672	7	5.61248677752862	5.5626544666774	6.35323650365198	5.42476815690959	1.40851742816416	6.40944537324364	6.16178829880011	4.72653629934814	5.66820195919478	6.0590948300504	7	7	2	7	1	2	7	1	7	2	7	7	7	1	7	7	3	1	7	7	7	6	7	79.5	0	3
72	5.16724236459422	5.39522568016407	5.31357249145343	5.1177988132174	5.14921077581578	3.7493791845457	7	5.26032917443589	3.39376744844123	7	6.27282670521315	4.82709036022858	4.64781699654277	2.90142492824065	1.8573610792511	6.32059658709829	5.99074173390756	1	6.10521587099049	5.99935636222561	6.79547664822173	5.8431453107031	7	7	7	3	7	1	1	3	7	7	2	7	7	7	1	7	7	2	1	7	7	7	7	7	66.25	0	3
73	6.36797568292123	5.73809107815726	1.6451509895716	7	5.33984631893971	3.2485778143197	6.80075025119832	7	6.61737643835471	7	6.37785413140646	6.76376499760899	5.8610897987364	6.23054838613842	1.44492494459339	4.73528795434911	5.02230280760077	6.04228956082606	5.93320264725569	5.2072329763989	6.34316477824014	3.7737804303122	5.12093262861426	7	7	2	7	1	2	7	7	7	7	7	7	7	1	7	7	3	3	7	7	7	7	7	67	0	3
74	4.46220649241239	4.54987449943726	4.46937140104812	5.82901019515147	6.53775890547486	5.13445263331522	6.70603374011265	4.76641209815917	5.61480083607707	4.97981258501652	6.51166038244804	4.52622718811631	7	3.94529336914735	2.9827606745054	4.51396226697548	6.36604931910277	6.55703327758473	6.73709651058388	5.38671459357583	7	5.63875780003827	4.3112924402267	7	3	3	1	1	2	7	7	7	7	7	2	7	1	3	7	7	1	7	7	7	7	7	72.75	0	3
75	5.61688097496198	5.67763108128112	3.14695522829048	3.13358680591125	6.49103824109596	7	6.94589829583894	6.68925572232027	5.88431309236213	7	4.57855821637891	5.84894100377194	5.65951430622254	7	4.90380727188191	3.58789268777502	6.42292227453942	3.52535789635784	2.03295140836649	6.5751629888003	5.93937828187471	5.07986710364137	6.92755654347001	7	1	2	1	1	1	7	7	7	2	7	7	7	2	7	7	7	1	7	7	3	7	7	83.5	0	3
76	6.86897859240116	1.0665758710107	4.9477277635139	7	7	6.32936076465888	5.94238788143636	5.24280900666093	5.1582121815562	5.89462038052063	7	5.74448559207706	6.33631253530711	6.80469700092155	4.91955643693634	4.92551245146917	5.88058145074101	4.95869055672457	6.69980283138298	6.19422842146828	3.81038053470094	5.38202317420342	5.87910366281305	7	7	3	7	1	1	3	1	4	5	7	6	4	2	7	7	7	1	7	7	7	7	7	71.25	0	3
77	6.81748895028979	5.68145980788885	2.94819931765916	7	6.17900755228598	2.75555054347037	4.15057828240778	2.98376556565432	6.8495680156853	5.52694916749961	7	5.39114096871014	4.79161678441772	5.94103804977355	4.34235647730437	4.81655181447842	4.31327169534469	3.74926333599656	6.82080058302389	5.80684162557897	6.43822189779003	6.74321009609	6.1372674661226	7	7	2	7	1	5	4	1	7	4	7	5	7	2	7	7	2	1	7	2	7	7	4	70	0	3
78	6.47600227107511	5.92944435285223	1	6.72063315337973	6.22496085443458	4.9625034155354	5.4742107010351	6.75820252092378	4.76045991983383	6.35929654704078	6.50719710784689	6.17511981704269	5.71636898529577	6.71888420668934	1.66028116053097	4.84581834085999	4.25635525208979	7	5.5814098528501	4.39072566533989	5.8952448332514	5.32644397815141	5.62831793772503	7	7	1	7	1	1	3	7	7	3	7	7	7	2	7	7	2	2	7	7	7	4	7	86.75	0	3
79	4.31858341062724	6.04280527460554	4.48211819017792	5.87484277017948	5.38399237986982	5.84361843098182	5.36804351665235	3.8613408038667	7	4.50593184565348	5.65083674729293	5.55304270736811	4.50191442035504	5.99643698515015	7	4.4951984459384	4.99698913687338	5.38339668949278	5.79737857366131	3.03583332102369	6.62053740095266	7	6.4577985376281	7	3	3	1	1	1	7	7	7	3	7	7	7	2	1	7	2	1	6	7	7	7	7	72.5	0	3
80	4.46951358659576	4.39629600107047	5.87477339916561	4.78878866934215	6.47721647932764	7	6.01693722623256	3.8154855976838	7	5.92504349315272	3.36564553524405	3.57229615955258	5.16838581879583	6.05941449383588	2.14866333374267	4.45603029112651	5.59685513550479	4.32192466992467	5.69417178910505	5.52181858757574	6.38711273168181	6.95717585088609	5.7277090533886	7	2	3	1	1	2	7	7	7	3	7	7	5	1	7	7	7	2	7	7	7	7	7	78.25	0	3
81	4.48050093853907	5.06954658792196	5.92202871488791	3.53162322477522	7	6.89958667347961	3.23971318167302	3.63043279887993	7	7	5.55740196395957	6.41550069324468	6.85193830835958	5.01323686633315	7	4.87431825720829	5.91567937388774	4.89376355103969	3.46390026906507	5.79037714112982	7	6.53145190164403	5.20051078426267	7	3	5	7	1	1	7	1	7	3	7	3	7	2	1	7	7	1	5	1	7	7	7	70	0	3
82	6.40370186282307	5.92909269686032	1	6.97596891721248	7	5.53172057096543	5.82509460518052	7	6.14540414984566	6.39418590064704	4.63682085259282	5.76943416946564	5.80779244211664	7	6.33180999384256	3.28423094040735	6.18103119703491	7	3.55203174412716	5.71576107103441	6.64733628574982	3.10548586658912	3.63445130370978	7	7	2	7	1	1	7	7	7	7	7	7	7	1	7	7	4	1	7	2	4	7	6	79.75	0	3
83	5.57702097607881	5.50844665869277	5.40629148729283	5.88201987482252	7	5.65902268039926	6.55769756718598	5.08406368552229	6.84394496634444	6.19600015007184	6.03562457763895	5.9463301907307	4.47130635578381	5.8333850826015	5.10578262400267	3.57211929887653	6.41292012850393	5.41302687886588	5.42803257059577	1.82562821785809	5.9967810999994	6.04322010348429	4.73134055182029	7	3	3	7	1	2	7	7	7	7	7	7	7	2	7	7	4	1	7	7	7	7	7	61.5	0	3
84	6.21933190846254	3.60775663092135	5.79792331117866	1	5.14881633746664	7	2.74130951351772	3.84212024869825	3.07235945294886	5.54159039598416	6.62036760071703	2.2991839709969	7	3.3288856040817	5.96945565356487	5.78074918832521	4.64882383078522	6.80457089366457	5.60828493618167	6.64180753825875	5.77816758750162	7	6.22271135036022	7	7	2	7	1	2	7	1	2	5	7	2	7	2	7	7	7	1	7	7	7	2	7	63.25	0	3
85	6.32339361409652	3.40328177215999	5.30834089944977	3.37035680959867	3.76998686910942	6.03220316849842	5.59938507393503	6.38204603273921	2.40556860758272	4.7915038689044	5.80423784355232	6.05514912832321	6.01791681808632	5.95630607320865	1	4.80258274549565	7	4.10248865776918	6.34443720857185	5.70538866229307	6.35558138939823	4.89083984707676	7	7	7	2	7	1	2	7	1	7	2	7	7	7	1	7	7	2	7	7	1	7	7	7	74	0	3
86	4.82872161811675	7	4.82087439350139	1.80840420760121	7	2.47705268999368	5.49524408511687	3.05000058045248	7	6.4038259351753	5.65511622153554	4.92571441174118	5.24153142631093	5.28753351686888	5.38927165494288	6.45638314643454	3.67609018739251	3.81981864991697	6.19735093778219	3.36802013885157	6.17359240545619	6.34035851214183	4.72846746830344	7	7	3	7	1	4	7	7	7	5	7	5	7	1	7	7	7	1	7	7	7	7	7	60.75	0	3
87	3.49853575510911	4.62713427751488	4.92449668861327	2.73757445936969	6.54740542842372	7	5.73608478734771	4.33544600157863	6.76655229927984	6.7986912844525	4.33661089932832	6.16864844383008	5.87806356027312	4.40183975880933	3.3257091458389	5.16973490663656	2.12723775575426	2.95897744323167	5.36175858333947	7	3.50209317783444	7	4.54363766798157	7	7	2	7	1	2	7	7	7	3	2	7	7	1	1	7	1	1	7	7	7	6	7	82.5	0	3
88	4.2348527794851	7	4.96698440569594	1.87443642431186	7	2.83970375309414	7	2.27218826806676	7	4.3674041219194	5.13282701203077	4.98932151550505	7	6.13005334677413	4.87568682325221	7	4.05940184055151	6.68746828823561	4.69349288129172	5.50997745323873	5.66564093149187	5.05562046799106	5.72273223099265	7	7	3	7	1	1	7	7	7	4	7	5	7	1	7	7	7	1	7	1	7	7	7	76.25	0	3
89	6.48949717731222	5.96448129888879	6.61897127045883	4.04531107847056	6.46152895931952	3.54799222455146	5.10075024852456	5.11043983249296	3.70003682015404	5.63333942995489	4.1177723827116	6.31316329866855	5.73320043229138	6.32041928715872	6.9322976274214	4.21039303430091	5.99603708456102	6.57008732938059	5.62289051215261	6.97291293930794	5.08226071320186	5.85678709189367	5.64509951723974	7	5	3	1	1	1	7	1	5	4	7	7	7	1	7	7	1	1	7	1	7	7	6	73	0	3
90	1.90205599226008	6.97037041088573	7	4.15834635539609	2.59713477142293	4.81856423536644	3.33353599098233	6.70225510241706	2.99975664092307	5.02319937934447	5.68870739040625	7	6.76374608924279	4.43002244795094	3.61038837119641	5.98383583316038	6.68444551241136	5.52004378126757	5.68693776370188	6.28322896866897	5.78096478790752	4.97669592416754	7	7	7	2	1	1	1	7	7	7	3	7	7	7	1	7	7	1	1	7	7	7	7	7	63.75	0	3
91	5.35959558215913	5.79929056706487	3.02604753081828	5.02330266189718	7	5.52893198362892	5.47255983494634	5.58235393751564	2.74470679830159	5.91809913947919	5.93851835537604	4.31224974157308	6.91891671963402	4.23512438304111	6.08434358775364	4.62762110035108	2.07143152436837	6.34303291403072	6.94841439781926	4.1547774541228	7	3.57190074833684	7	7	7	1	7	1	1	7	7	6	4	7	7	3	1	7	7	2	2	7	7	3	7	7	73.5	0	3
92	5.81932274025116	6.79505715683251	6.09823230369974	1	6.07446843941042	6.79661152578408	7	6.44560065881205	6.75028998856821	7	6.86286916061508	6.91753348061804	6.58960727608381	6.71995680651836	3.43162894681805	7	7	7	6.59912689779917	7	6.60681636806553	5.55028564107644	7	7	7	7	1	7	1	7	7	7	3	7	3	7	1	7	7	3	2	7	2	7	7	7	107	1	3
93	5.54410871509665	7	7	4.49753736734839	2.37963862453235	6.99028124978247	6.80184907269414	6.24568080991179	5.8991522700326	6.77899212871349	6.97310689962811	5.73760801030807	6.20561221057993	7	7	2.8380507193472	6.7944316263434	6.86652866815159	6.51577643957913	6.73169863599309	5.36491774361461	3.88775800884216	6.66137763136644	7	7	7	1	7	1	6	7	7	7	7	7	7	2	2	7	3	7	7	2	7	7	7	97.75	1	3
94	5.44420237593441	5.9141291503927	7	3.28921038171212	4.98527745146893	4.22428785054991	6.25494945153328	7	7	6.99783058508638	7	5.15395229140839	6.73356953033565	6.60897208070454	6.50468867192788	5.58910174576886	5.58010339022125	7	6.98322843799126	6.00235597639842	6.43092598786283	6.99205828694665	6.78958230610769	3	7	7	1	7	1	7	1	2	3	5	7	7	3	7	7	7	2	7	7	7	7	3	103.5	1	3
95	5.35917233121101	5.54459743257164	7	2.83740085139532	4.32768640273045	5.91303907250105	5.6325052487814	7	6.09653041112214	7	6.42527450409509	7	7	6.14721579077145	5.93398868947077	5.99418876540676	4.60258582269951	7	6.78076616345169	6.11841007991887	5.85743013685821	6.19160210549963	6.06228154929681	3	7	7	1	7	3	7	1	7	3	7	5	6	3	2	7	7	1	7	7	7	4	3	101.25	1	3
96	5.71941837553095	6.74077508652843	6.38221961118049	1.40615363563543	5.21967517732807	5.96263540974833	6.46578109465109	2.70539099183717	6.42013415847985	6.39912120120774	5.98868715436722	6.9014142014903	7	6.84697763801278	4.65427219367238	6.28927043936965	5.75511490397163	6.45904328565195	6.83850952156361	7	5.97132520020372	3.64901428673363	7	7	7	7	1	7	5	7	7	7	2	3	7	7	1	7	7	4	2	7	2	7	7	3	87	1	3
97	2.07857734825493	6.61240466289115	6.30819294231649	6.06175833785738	1.08240510118786	5.47331558208008	6.84221227384479	6.83028869904295	7	5.64914485918988	7	7	6.20300583957571	5.93051812308482	6.96730963079994	6.8802649863043	7	4.82221391830845	6.92224578038984	6.14020090572905	6.87348600545577	5.70271669384412	6.43571638720316	3	5	7	1	1	2	7	7	7	3	7	3	7	1	7	7	3	7	7	7	7	7	7	95.75	1	3
98	4.09946080197609	5.7042663336951	6.71078658184646	3.15023101181174	6.53224485499812	7	5.62060605103202	7	6.35796646676463	6.16302339428669	4.77879881070325	7	5.58001518499466	6.48250312664624	5.99122669628965	6.51908085078977	6.71021971254989	7	5.49408308560503	7	7	5.77959561755054	7	1	7	7	1	4	1	7	1	7	7	7	4	7	3	7	7	3	1	7	2	7	7	5	106.5	1	3
99	6.273624057713	6.93636077131497	5.91142109995032	1.82002610908281	3.22255625209297	7	5.95393809452403	5.85559733469724	6.65950294563905	7	6.09472029788968	7	5.95458885205398	5.5748511280934	2.00426794030807	6.07233413047552	6.22937187341037	5.36195629534562	6.77553167097238	6.60185928299363	6.86169610596777	6.32781719250755	6.07249315556287	4	7	7	1	7	7	7	7	7	4	7	7	7	1	7	7	1	5	6	7	7	6	3	99.25	1	3
100	6.45421241243662	6.79305020529084	7	2.90659695351303	6.15385003616152	4.19211767542289	4.01862035837143	5.27157301431696	5.19984367502292	7	6.90579403572178	6.63277216833887	6.24448601955453	6.13246710564363	4.19025468665068	4.01592462953826	6.307995336817	5.89950407113402	6.38548352642232	6.9658226448807	5.62166886058868	6.62834288705841	7	1	7	7	1	6	7	7	7	7	7	7	7	5	1	7	7	3	2	7	7	7	7	5	92	1	3
101	4.24734205560802	6.40692467677792	6.556629243673	1.97021308049653	4.85618453992455	6.73631981346567	4.85986053902631	5.90738145681556	7	6.14928427228891	6.90698585513613	6.14644575137679	5.24073462466058	6.35247428421286	3.68218345005082	6.1914937149357	7	6.6524190970472	6.64771200042591	7	7	6.05820895126575	6.33745166738758	5	7	7	1	4	2	7	7	7	3	4	7	7	1	7	7	4	1	7	7	7	7	7	96.75	1	3
102	5.36954132326921	6.4619128554578	6.89538909311382	2.40506948282115	6.44784017279414	5.2565787645484	7	2.4082767483888	4.79053676814837	5.599266024734	7	5.5957874143901	5.67441349887929	6.62826030042724	4.82345425445659	7	7	5.21633846123009	6.9723874933146	5.91300334048514	6.83482205112821	6.94766375102547	6.08110801036784	7	7	7	1	7	1	7	7	7	2	2	3	7	2	7	7	1	2	7	2	7	3	4	92.5	1	3
103	2.96117627514999	4.43058835529319	5.24072307399183	1.26813140229849	3.50164745435886	5.92377409621323	6.33498822074003	5.35829387104653	5.99517087709397	6.1014650231356	6.24912151928897	6.85289300276793	7	6.44919152661175	1.41311458159665	6.62865952450703	5.83793880031376	5.87146202337657	7	7	7	3.49150424353614	7	7	7	7	1	1	2	7	7	7	7	7	7	4	1	1	7	7	2	7	7	7	7	5	83.25	1	3
104	4.28891259302727	3.7337744469325	2.90991655093107	1.14722951117909	4.95082153887765	7	7	6.82747527350932	6.33122458389355	5.87104229936629	5.42517301747156	5.94543703170168	5.72808821421757	4.89876738971751	3.23267198151685	7	6.30173346455938	3.53882149807756	7	7	5.86630972157915	6.66630059610893	7	3	7	7	1	3	3	7	7	7	2	7	7	7	2	7	7	2	1	7	1	2	7	7	95	1	3
105	4.01592876086203	6.89682209818629	7	3.98789310847235	4.36930740216461	7	7	6.96208647354038	6.86841512479986	6.75639709739525	4.34813274222689	6.67582535267668	6.75556544561176	4.12532885199469	1.31121572452367	5.85082335128361	4.19253879368503	4.9454233581006	5.99323009186103	7	7	6.24403787650425	7	1	7	7	1	7	3	7	1	7	7	2	7	6	4	7	7	7	1	7	2	7	7	7	88.75	1	3
106	4.76006053132773	5.05838953011411	7	1.155250929153	3.83267155966775	6.25722758884301	7	6.79484460291897	5.09122808005987	6.22923065320463	7	5.6131144811652	6.57151604300875	6.80103012992979	4.14441252109568	6.78447866109306	4.10574096198136	7	6.49553923414102	6.14431329913392	4.38034836329352	6.59060275112417	6.56861238395114	7	7	7	1	5	2	7	1	7	7	2	2	4	1	1	7	7	1	7	7	7	7	7	90.5	1	3
107	6.95288072323699	4.6266636392751	4.93085975774053	1	4.92292184148064	4.29173728117925	6.49941946995924	4.78330215548436	6.51391099654484	6.23620547817377	6.24919130526255	6.02755687542663	6.83469864656632	6.5743389446853	7	6.46800765592499	7	4.23285123301207	6.4488153346903	6.50890109646037	7	2.9694475772127	6.55680451539582	7	3	7	1	7	2	7	1	2	3	4	4	7	1	2	7	1	2	7	2	6	5	6	86.25	1	3
108	3.33892967625132	4.92739687880122	5.96018326399188	4.39616800651965	1.58971521612808	7	5.20069936795337	6.47899794099107	6.73020281994039	7	5.2027329731506	6.94883357429725	7	6.81098161342515	1.75590030545535	5.62469651329504	7	7	7	6.0571119582224	7	3.83179300269578	5.80889538339039	7	3	7	1	1	2	7	1	7	3	7	7	7	2	7	7	3	3	7	7	7	3	7	108	1	3
109	5.78534426095118	5.00463619770729	6.641551715322	3.08229475680336	3.46992973328894	6.60012831853135	6.86080480748509	6.48567297483658	4.84573168697043	6.30906099665324	5.21426777221042	5.50950872303153	6.50991373115184	7	7	5.59380448051691	4.13942947953564	7	6.93097063742001	7	5.03331592405495	7	6.72935920652259	7	7	7	1	7	3	5	1	7	1	3	4	4	1	1	7	7	1	7	7	7	7	7	81.75	1	3
110	7	6.92397658063692	4.44082837458913	1.48302799882433	2.97144529966302	5.99297996788296	5.91641293491326	6.87260425813421	5.88929035798584	5.87009468434043	5.99762479498441	4.01012035286495	6.94737642214091	5.60850364320646	4.35142042685693	6.50510326797	7	6.53353318020475	6.08252362111518	6.6117729553713	6.29438164990078	6.21270758055192	6.67695916907537	5	7	7	1	7	1	7	7	7	3	7	3	7	4	1	7	2	7	7	2	7	7	4	93.5	1	3
111	6.46071894864471	6.36893931614516	5.29637195967348	1.88132428129209	3.30300698049961	6.58242108367105	6.42303643973888	7	5.08125731570018	6.0071701667315	6.61623035595108	4.65297311178603	7	5.82329447258178	4.33431195770745	6.82826608203469	5.39094452648401	6.96421386979976	6.36833220913957	5.59978298120254	6.29409123344138	5.39044460385708	6.70346372368127	5	5	7	1	6	7	7	7	2	3	7	7	7	1	7	7	1	1	7	7	7	6	6	75.25	1	3
112	4.64474909039096	5.71011747766374	6.73313338718517	2.99130651844566	5.94757674763315	6.22317104692189	6.26312803186144	6.3841977711093	2.73158082896365	7	7	6.53732438944372	7	6.23033073121386	2.89013531127735	5.48983348026583	3.7670773238399	5.95429038880462	4.44159906435574	6.71709800098048	6.43472267022	7	5.27769185688739	1	7	7	1	4	1	7	7	7	4	7	7	7	2	7	7	7	7	6	1	7	7	7	93	1	3
113	5.36375679931877	6.69557187662432	5.84494286239102	1	6.9559208762022	6.29164722467137	6.99784725470594	4.35552665118252	3.14208610897944	7	7	5.85110627845343	5.10260623801939	5.22660525467175	3.97429116624715	6.39887394091907	7	7	5.75461593725954	6.42405473604733	5.3331455559995	3.42548163166707	7	7	7	7	1	7	1	7	7	7	2	7	3	7	3	7	7	7	3	5	3	7	7	7	87.75	1	3
114	6.26824678061376	4.6141419023978	3.74838886627236	1.22967859844269	4.45273254762852	5.16158863739621	6.58937554304275	6.49880672233109	4.54939782623348	6.90838226104187	6.21414574506515	6.27337001364183	6.80591912800671	6.27193079196935	4.09572473601998	6.32427087275754	6.77035153240089	5.25874333567143	5.890645258921	6.30016864031702	7	1.9571405300879	6.78384252580921	6	7	7	1	5	1	7	7	2	4	7	7	7	1	1	7	1	1	7	2	7	7	5	78.5	1	3
115	6.16715441446982	6.46118822236566	6.31558548715307	2.91533762932838	2.97844661954625	3.33558801683359	5.41668714986415	5.13742795144369	7	5.82060854860621	7	6.27557230754658	6.68469603023457	6.02394297953795	6.86701665411774	6.56527234534871	5.01219387632953	7	6.75553177028519	5.00262720125335	6.75141773871997	6.46905810461312	5.52272844565409	7	7	7	1	1	4	7	7	7	2	7	7	7	3	7	7	7	1	7	1	7	3	7	90.25	1	3
116	1.89372080415347	5.6019266741918	4.62214952569159	1	5.11067435252587	7	6.59018886703497	5.89077759749369	6.6451213593366	7	6.92046291761084	5.52960143106162	5.27334840777387	7	6.23033702449594	5.37587503675038	5.58444580734259	5.81104074923726	6.14365492899338	6.13778362225754	6.42678533720505	3.31965553439454	6.72875578043079	7	7	7	1	3	1	7	7	7	5	7	7	7	1	7	7	1	1	7	2	7	5	7	74	1	3
117	5.41372496768222	7	7	2.56246548140196	5.54649289137219	4.42664873154732	5.97963384971267	6.09519734907676	5.62420921937922	4.03996445101053	5.05301787757454	6.51984640849882	7	6.78770530758929	3.87175570009717	4.23756858740451	6.33089924334434	5.70900010952024	6.5818630584628	7	4.38780103276877	6.43601701189723	6.12948059969895	1	7	7	1	4	7	7	7	7	3	7	7	7	2	7	7	3	1	7	7	7	7	7	106.75	1	3
118	5.10611833955665	4.63025761998037	4.00788970751812	5.50381756622516	5.88745887498093	6.0530413875225	5.46514693160614	5.76309541690598	4.99382543527502	6.97025474144074	5.81742033682912	5.88677781641057	4.58374501736226	5.21831585923653	5.49814334058456	4.71567018215918	7	6.86586288585376	7	6.82152247260313	5.42334775589058	5.08460745305929	7	7	7	7	1	1	3	7	7	7	2	4	7	7	2	7	7	7	2	7	7	7	7	7	95.5	1	3
119	4.94256297515869	5.183716464088	6.54246879760369	4.22770563383737	5.4708304828252	4.9679566472843	5.66138148137393	5.61756643017411	6.45329085332932	6.42148376316594	5.62636088800264	6.58520365944352	5.64298713069727	7	4.68651014275182	7	6.24442525444737	6.38806163430851	6.54757777635503	5.74744096969747	7	5.45024810680069	5.66090350065515	2	7	7	1	3	1	7	1	7	4	7	4	7	2	7	7	4	1	7	2	7	7	7	90.25	1	3
120	5.09390245206907	7	6.10198883380712	3.84233992544789	4.31798795865006	7	6.65142284457909	5.48680413676948	7	6.60787081978838	6.55345871825887	5.84207652367006	6.02594153829323	7	2.39884856075587	4.466436476488	5.94646649187128	4.56379569831928	6.72284419104559	5.90018344886675	6.25452762456267	6.71977452902286	6.30949616488771	1	6	7	1	7	7	7	7	7	3	7	3	7	2	7	7	2	1	7	2	6	7	3	102	1	3
121	4.44181332014605	3.33140450509511	4.83366977256956	3.3432994395127	6.46563172474277	6.59212923782367	5.34054034128429	6.65251483840744	1	6.28758794861399	6.24857134716426	6.37346997475766	7	7	4.47638796924896	7	5.15503018650949	4.9733281528945	7	7	7	4.05594335610227	5.23942673063769	7	7	7	1	2	4	7	1	7	3	7	7	3	2	7	7	1	1	7	7	7	4	7	75.75	1	3
122	5.16775280694816	5.14641937997514	7	4.29736668006979	1.27220505414649	6.4519538779418	6.05301915284693	2.44660369979442	4.19945182921569	7	6.34316630133665	6.8169192950117	6.004028268076	4.79793923398872	3.98071756686339	7	5.36842345301027	5.05936524708377	6.89677882823266	7	7	2.8360384986686	6.78000869527839	7	7	7	1	3	1	7	1	7	4	7	7	7	1	1	7	2	1	4	7	7	7	5	82.5	1	3
123	5.98484209807773	7	6.14297453228735	1	3.9661804156015	4.31485258341254	7	3.96750820118662	5.04685988890351	6.7693424716027	6.12880611771133	7	6.06731457791314	5.70929686015631	1.72191263412898	4.51790333899759	6.22207442339023	6.04686901013787	6.63709636700715	7	6.30264666883605	2.59773214873779	6.54625528861649	7	7	7	1	7	7	7	7	7	4	7	6	7	1	1	7	1	7	7	2	7	7	4	100.25	1	3
124	5.70747096189246	5.90385772302213	4.96948899152945	3.11597111045688	4.12065339254783	5.85763975796984	6.562889258145	5.32797918554071	6.05036930929705	6.26210410760152	5.76826346892414	6.41830231307298	6.76516790161498	7	2.88848786881901	4.96231547624286	6.52955898131116	6.4197538543256	5.3072205076153	6.67637667168897	6.40925290731706	5.50827689475149	7	1	7	7	1	4	7	7	1	7	4	7	7	7	2	7	7	7	7	7	1	7	7	7	78	1	3
125	3.58314409423597	7	6.97208173698766	5.13163600411214	3.4311517831834	4.88979761171006	6.37685336413052	4.88886360760717	6.86886011789813	4.34187577661116	6.70700493330662	5.15166131119601	7	4.40685890461439	3.31733621187215	7	6.79138839327789	5.80699666052863	4.00842966625683	4.67364335001343	6.27003232171482	7	6.84103755407401	3	7	7	1	2	1	7	7	7	3	7	2	7	1	4	7	7	1	7	7	7	7	7	91.75	1	3
126	5.54240496547869	4.49150502718812	4.48302194089282	4.38602823164474	6.38114900215784	4.96493074482265	7	6.09465304006259	4.88649973455658	5.01825927650906	5.1485239697004	6.58267011099015	5.46724345948914	7	2.70375916834795	5.07224189584794	6.86653157013484	3.80991640923625	5.78238208078587	6.95928927772822	6.16564843705206	6.77312590795612	6.49234067959662	7	7	7	1	1	1	7	7	7	4	7	7	7	4	7	7	3	7	7	7	7	7	6	84.5	1	3
127	4.45186876666871	6.77249325361746	5.1008491723	4.06012834793043	4.5667717757976	7	6.42272390383674	3.33519726641389	5.06148619651499	7	6.75743832647261	5.67711759600494	5.67223975385465	5.26660066861538	5.54212532917261	5.58209098777048	4.18266432167742	7	7	5.56947209904797	6.78396135336905	5.8801378062839	7	1	4	7	1	7	3	5	1	7	3	2	7	7	2	7	7	2	1	7	1	7	7	3	84.25	1	3
128	5.7761058526284	5.10545411754834	4.2938169909228	1.32333585315569	3.11893458527492	5.11819636394867	7	7	7	4.51760791466737	1.8127318987077	6.57936432708538	6.06153278586029	6.17843426413217	4.92819573309529	6.08523359584917	6.4148675006359	7	6.85210852120477	7	7	6.19937989533707	5.96938560766893	5	7	7	1	7	1	7	7	3	3	1	4	7	2	7	7	7	1	6	7	7	7	7	83	1	3
129	2.00566439555013	7	6.87171170109397	3.98400268341743	6.47241066748506	7	5.53087990635356	5.89346660448029	6.22477736345097	6.16471202610256	5.56202761296864	5.75034166049316	5.22802956246763	6.50558728037618	5.88276491494182	6.07657137842576	1.84432758072991	7	5.96788147090272	3.11134336878348	6.23415569681293	6.48081073286716	6.45487843764891	7	7	7	1	3	2	7	1	7	2	7	6	4	1	1	7	1	1	7	7	3	7	7	81.75	1	3
130	5.92261351328294	6.84262591717148	7	4.05976257445367	6.80634768343414	6.07427127060994	5.06666352063827	5.71002006749269	7	5.96608073635943	4.64311686476309	6.77612491519244	6.54755774868001	5.16725303317949	1.18474537354079	5.93160215545092	5.1805322552167	5.06239580130914	7	5.97913941867482	6.10632275833038	7	5.79911194899736	1	7	7	1	7	1	7	1	7	6	4	7	7	1	7	7	7	7	7	7	7	7	7	76.5	1	3
131	5.64984988977476	6.92306129704403	5.8188787801112	3.39212015840518	6.10894759961625	4.7661446481239	6.51383168699116	6.33399441002148	4.45736795753828	5.48568576195105	7	4.65486546186412	5.88111708467718	5.85025001469113	1	5.2066374322459	7	6.27358021132142	7	4.42910565669425	5.15606160360826	6.30026713720252	6.6829722032316	2	7	7	1	6	1	7	7	7	2	7	7	7	7	7	7	7	2	7	1	7	5	7	81.25	1	3
132	6.76535044533397	4.55202150099307	5.69774361317775	5.74849536172462	4.30780724845304	5.37889661775376	6.58106181012103	4.96086540160906	5.54767089580836	5.43268742218851	7	7	6.67810703101094	4.4758504787581	1	6.94046426064981	5.15506926159001	2.38621413450319	6.13536960484434	6.36581812426204	5.2470231361029	6.88821217040875	6.57198341091626	2	7	7	1	4	2	3	1	7	2	7	6	7	3	7	7	7	1	7	2	2	7	7	75	1	3
133	3.66970792376655	7	7	2.35871730646441	5.4627768725023	5.16196771796192	6.87994284689911	3.60921891234165	7	6.77458077398445	6.21477252277891	7	6.82142433731329	5.5992388070048	5.49124998769529	3.93380566887731	5.83546848950098	5.18018370999856	6.16031409489943	5.01322123138703	7	5.15629658040482	7	2	7	7	1	6	1	7	7	7	3	2	7	7	2	7	7	7	1	7	2	7	7	7	79.75	1	3
134	5.94633111521149	7	6.48051467795375	3.13778688057357	6.07942186743366	5.81769324607989	4.20858072425793	6.46359984232945	4.04939599518526	5.64984822029523	7	5.87483837955328	6.42947170039485	5.46507065561063	6.55035865362983	5.07587426340846	5.14516259786253	4.88910908918309	5.13478667985908	6.33358637652717	7	5.74749293246443	7	1	7	7	1	7	2	7	7	3	5	7	7	7	3	7	7	1	1	7	7	7	5	7	65.5	1	3
135	7	5.75858828282969	7	1.50105022303056	6.12034110342538	6.55558026639561	3.38459661609728	2.86950197793933	6.56983582374237	6.02418514339234	5.79391455944515	7	6.83146970558271	5.98254493049296	5.79481376605121	5.92719634100848	6.52749613473606	1.8392632200759	5.18631376878996	6.27826997203296	5.00254011905079	6.9705390942024	5.16667845089906	1	7	7	1	7	1	3	1	7	4	7	7	7	2	7	7	7	2	7	2	4	4	5	82.25	1	3
136	4.94145537125735	5.68224589374526	7	4.88031615735914	2.54529746854504	2.89797466365159	5.77518705865312	7	7	7	4.40396288765363	6.41098629296138	7	5.01766625705362	5.54369201548938	5.30809329210474	4.89994564849698	3.50447111336409	3.08732238521572	6.5805975247484	5.23441458479829	7	6.30548522818867	2	7	7	1	3	1	7	1	7	4	5	7	4	2	7	7	2	1	6	7	7	7	6	98	1	3
137	7	6.10848761670703	5.69830337284141	2.50962144483492	4.04717284126409	7	7	6.41759563231203	6.24158533168893	6.77391251662664	5.80977605123999	5.00660365410944	6.86813487086372	5.77138241011279	1.94668708517193	5.36695044465551	5.59860400549089	5.49829271279706	4.68416704594186	6.04634195621115	7	3.55270672296927	4.9402718970278	4	5	7	1	6	1	7	7	2	3	7	3	7	2	7	7	2	1	7	7	7	7	5	77.75	1	3
138	5.36709607137732	4.73547269590065	6.80623795425871	5.30802610630145	1.12354962727059	4.46029605232555	6.27518615579512	6.85465234504118	1.99109622674643	7	3.97084139925375	6.266882359344	6.43708415778603	6.8135003608244	7	4.62133620205665	7	4.05764127762607	6.26035380938447	5.5981283431836	4.98260150383326	3.62144567702967	6.47268316238302	7	7	7	1	2	1	7	1	7	2	7	7	7	2	7	7	2	7	7	2	7	7	7	95.5	1	3
139	4.34821389678896	6.843857607287	7	3.47034769582371	5.25174152682496	7	6.27164967744489	6.46663290935278	6.1413879195294	5.92154133985122	7	5.38224733170431	5.71865010672371	7	5.12370306266795	4.62597849350957	4.94886850681249	3.41253055351465	6.22641751697436	5.37211286324579	6.34201531362542	6.07658746454404	5.74451964238621	2	5	7	1	6	4	3	1	7	3	2	3	7	2	7	7	2	1	7	2	7	7	3	81.25	1	3
140	1	5.71196396052803	3.57937642348838	1.95852994853542	4.78959366598929	4.61143392142287	6.39665976501336	6.51495434036249	5.12539104269836	5.84029989079531	6.39860356565845	4.80276633621194	5.25654825960547	7	6.08505766009154	4.34252540831333	5.81194423686614	7	6.41105369021898	4.42688840583561	6.11745577753611	6.60228579693479	7	7	7	7	1	2	1	7	7	7	3	4	7	7	2	7	7	1	2	7	1	7	7	7	74	1	3
141	4.36103144464733	2.84288958401737	5.08236171097189	5.68621468057251	6.81459378804361	6.98975919689417	2.56981265874169	7	5.2644211468435	5.35050976299041	5.93077813613238	1.900450938703	6.54277475664976	5.27124283844783	5.36434046306617	6.73975727261455	4.62864680840731	6.9308194616406	7	7	5.33556262358276	5.92832310556101	5.77887354664804	7	7	7	1	2	1	5	1	2	7	4	2	7	1	7	7	7	1	7	7	7	7	7	84.75	1	3
142	4.96300236483281	6.46663247057542	7	1.94789357716357	4.89445586749559	4.10137641459128	5.16214355264074	3.47406787734361	7	7	6.40552606531332	7	6.05156453542558	6.05579206362359	5.6392218493112	2.97963558624204	6.22976895765709	6.36196718094938	5.5107489357712	5.63989256910136	7	7	4.46853038472367	6	7	7	1	2	1	7	1	3	3	7	7	7	1	7	7	1	2	7	7	2	7	7	84.5	1	3
143	4.99746073385432	6.25184726020888	7	4.52108060492249	2.13501067125985	6.6108923061941	7	6.04640820541685	3.46893203587232	6.06632580082016	2.77754866237935	6.46056948709297	7	4.03399645001574	5.05001797969308	6.59033326540784	6.75858945346534	3.11826037971722	3.72533655374615	4.30033946840435	5.42708129093418	7	6.33308453086573	2	7	7	1	7	1	4	7	7	3	7	7	7	2	7	7	2	1	7	1	2	2	7	84.25	1	3
144	6.4515115214272	7	6.61370940209243	2.5109801740683	6.71378319335497	4.68256200612816	6.33317005517054	6.77489135153524	6.42712349814446	5.94844310777422	4.32080185461778	6.94101771548048	3.92561616489157	5.84507397951801	7	4.29262008942459	5.78788320817021	6.94966808788967	7	6.11185371061996	3.23758123093328	5.38609495509662	5.55664331044944	7	7	7	1	3	7	7	1	7	5	7	7	7	2	7	7	2	1	7	2	5	7	6	90	1	3
145	4.51993500164517	7	5.02416345546782	2.74981343929215	4.63961312078892	6.99528694566885	4.22157031035071	7	5.71958609132611	7	5.48117400588894	6.28914116104758	7	5.98444430926374	4.07469632138189	4.2157012738076	6.80061537672725	3.83151187155159	5.75602445984186	5.2483633006311	7	3.35093294457095	6.39122727732568	7	7	7	1	7	1	7	7	7	7	7	7	7	1	7	7	7	1	5	1	7	7	7	88.75	1	3
146	7	3.72106529950017	6.23871979626621	6.17772883724471	1.36286904415455	6.41864346284373	5.52469173896015	3.88117760455657	2.6917345625122	6.89866123227081	6.55642302582694	6.60431040192535	7	5.31851787928335	2.48681828989659	5.11778582679711	6.04745102222013	4.90106887755307	5.42589867504328	5.04556087365696	5.65557303686673	7	7	7	7	7	1	3	2	7	7	7	2	7	2	7	1	1	7	7	2	7	1	7	7	7	80.5	1	3
147	7	5.18444449164622	5.07234345649098	2.03367527334258	3.56589567964176	4.00666580098964	6.10636064975975	5.95614125132805	6.41710721550688	4.74003010201719	5.56326118288893	5.55258270817124	7	6.30341341655171	2.08519848739529	5.91304507392071	5.75088256886767	5.63198245001502	4.99435361835603	6.17537568619332	6.63847609956226	1.90283953305979	7	7	6	7	1	7	4	7	7	2	5	7	3	7	2	7	7	7	2	7	7	3	7	4	75.25	1	3
148	5.99286789125403	4.79222108029449	5.63339323800762	4.59132324492263	1.85701150842189	4.63957806906248	4.51061765231211	4.9425749073744	3.60670805112607	6.77527339256578	6.86454783404587	5.61153749911058	6.58747003929964	6.47087968658798	4.4256196054864	7	5.33724196562288	6.28585590069646	5.26295602515251	4.9641867235786	6.02290632932765	1.23306635279757	7	2	7	7	1	3	7	7	7	3	3	3	7	7	2	7	7	7	2	7	7	7	7	5	67	1	3
149	1.45470937330067	5.40566167343847	4.60045516003954	1	4.90790493967783	6.52730802949718	6.59879386005561	6.08303101948024	6.65514253779859	6.28716943657414	5.59937976230507	4.71352611990008	6.41576559566527	7	5.4279601726014	4.55327021288816	6.66929703412417	6.8772244271099	6.79228075058956	4.77234840318137	4.40846747087247	6.33545101029441	5.36282522971885	7	7	7	1	2	1	7	7	5	4	3	7	7	1	7	7	1	2	7	1	7	7	7	76.75	1	3
150	4.31048223237901	6.03057087741265	6.36420898099406	5.10393099883828	1.09396066853165	5.63836299969825	6.88353176136405	3.54600050050979	4.16364626115841	6.73311934416416	6.36863268502031	5.18633635604841	7	4.11480268126671	5.81307068351893	5.39774062515176	6.71962914214354	1	5.52366121423481	2.91747073468682	4.41481581461276	5.94219238250993	7	1	7	7	1	7	1	7	7	7	7	7	6	3	2	7	7	7	1	7	7	7	7	4	74.5	1	3
151	7	5.99845178355837	4.99269562707538	1.60468676284359	4.18698901506835	5.63077987261432	7	7	4.93859213016103	5.23982048688603	5.93131904548585	4.55370861099601	5.92832498403816	6.25892967252259	4.87965646383193	6.495886014495	5.94635239838714	6.74381913796927	6.35403064743866	2.25845230181523	7	6.25815930243145	6.24649069680768	5	7	7	1	5	1	7	7	7	3	5	2	7	2	7	7	2	2	7	1	7	6	7	73.25	1	3
152	5.62312584898065	6.48390225630294	7	3.28097880755448	6.90077128300731	5.12833339038688	3.73396930851547	1.6463038680262	3.13847970169053	7	5.01558305605273	5.52326246051776	6.29394002998282	5.15947007655518	3.78535411154235	7	6.4529486533134	6.45309166568205	5.4217912003557	6.09427551353804	6.49975756901258	4.76953925652054	7	1	7	7	1	6	1	7	7	7	6	4	7	7	1	7	7	1	2	7	2	7	3	7	73	1	3
153	6.27752413580694	7	5.2241242370074	5.96500108152417	1	5.67765390729216	7	4.9191033082484	6.31966010780932	4.81687329963161	4.36992667416537	7	7	5.38517933988513	2.35054319134755	4.88586000718578	7	6.51032288749668	5.81596546588528	6.60167863680479	3.76436218721241	1.58410078078626	6.40753815022381	7	7	7	1	3	1	7	7	7	7	7	7	7	1	7	7	2	1	7	7	2	7	7	80.75	1	3
154	5.66094929353192	7	6.19646425773288	3.9189808467895	5.1333076042271	7	6.74981741725459	4.45641900692978	6.16642368138199	4.20913745557206	6.62673150227556	5.18829156362839	6.31393062561172	6.43416763894794	5.87472497955434	4.56437505781762	4.78984277358106	5.09925693643796	5.40879079795791	1.52395631610081	6.74618949511222	7	5.99811280351685	3	7	7	1	2	3	7	7	7	7	7	7	7	2	6	7	3	1	7	7	7	7	7	78.5	1	3
155	4.46888957335974	4.80986165372754	6.76126093516468	1.78297897615954	5.14835810719636	5.10695758571766	6.1056416910631	4.33779474333245	3.95133373246476	5.88490576598471	4.94097298995622	4.88906825200742	6.6095381140515	4.67718021490004	2.86295140334569	6.36908816244882	5.41221576479756	2.95693695724964	5.09973287701101	5.9421078912056	3.81287120916148	6.86240179995807	7	7	7	7	1	6	3	7	1	7	1	2	7	7	1	7	7	2	1	7	7	7	7	7	66.25	1	3
156	4.84731735312514	6.22110524229747	7	1.11302702019923	6.70818321576451	5.93221187995753	5.53797698269234	7	6.35016996866482	7	4.79617355770406	5.68262686721166	5.94543305852764	7	5.39782236577926	4.65856545466596	6.80295055700484	3.09325809834261	6.49236283226792	2.12844874789467	6.27838538477253	5.08664957520224	5.49669625481611	1	7	7	1	3	1	7	7	7	7	7	7	7	2	6	7	7	1	7	1	4	7	7	98	1	3
157	5.91769593155586	5.42450407679306	7	1.03156652441052	6.1661428616725	5.83745521788276	4.24799754246688	2.70565782396244	7	5.36834460746218	7	7	6.19346652483055	5.00712044977001	7	5.76985936445991	4.97587372078653	1.34613974690368	4.12113737848685	6.15028614678918	4.1582633037453	7	4.85011512865086	1	7	7	1	7	2	7	7	7	4	7	7	7	2	2	7	7	3	7	2	4	4	6	76.75	1	3
158	6.42958235289147	7	6.95343124739995	3.12398840290943	6.22122392843928	5.15990768897536	3.70659442908107	6.04685716843543	3.39385582979237	4.81152333941838	5.2775331871244	5.17349930822879	7	4.48116863718845	4.33114896460873	6.04628745110546	6.48334622675513	3.35798956665111	7	6.49486415628412	7	3.65178356074027	6.15219837079648	1	7	7	1	6	2	7	7	7	4	7	7	7	4	7	7	2	1	7	7	7	2	7	64.5	1	3
159	5.01229789176347	4.61151597454006	5.69200174460381	1.37081531363782	6.59263869689066	5.0951803059198	5.9892804476488	5.58096766286987	4.37433505637464	6.53404318499337	7	5.93279521608113	4.95191902603796	6.87151493220919	5.60596429079268	4.86873084986511	6.89849697089906	5.29447546641548	5.05127430289608	5.61967880185617	6.59473821210081	4.81716827957512	5.27192059695282	2	7	7	1	2	6	7	7	7	3	7	7	7	1	7	7	1	1	6	1	7	7	7	78.25	1	3
160	5.96383093216132	5.03892905801538	7	5.54501850410283	3.00619424646195	7	6.46925078574024	6.05401186679872	4.18356710918126	5.5461212235613	4.11005107204251	7	6.59341977474417	6.86498016431499	5.63538666142707	5.26389163800207	7	6.05192815959263	3.92602253091699	4.51060768270525	4.97228160855309	6.10069830003786	4.90969556792752	7	7	7	1	3	1	7	7	7	3	7	3	5	1	7	7	2	1	7	7	7	7	7	74	1	3
161	5.80387077303588	6.22845312348872	6.8774696218023	2.69461469646648	7	4.78126586189992	3.35381071770507	1	2.10911316674255	7	7	5.07181892926439	6.19240404635979	6.11826417137248	4.87619054588154	5.39119579294713	6.68526584234235	4.78157507615618	6.63671366174427	5.62091570919176	6.301873891908	4.01296694924835	6.44252026306589	1	7	7	1	3	1	7	7	7	7	5	3	7	1	7	7	1	1	7	1	7	7	7	73.75	1	3
162	5.51002415552379	4.981420586849	5.48067730035823	5.62563734251421	3.48017551678207	6.48461033210408	4.36573587253125	3.90501296129856	6.45541408288593	5.68902187946986	4.92210627996233	6.39771477208177	6.42424955315158	4.95692596119863	1	6.81969706196604	4.93577617584381	6.26589241943665	3.78409817645543	5.56862340263808	5.94879472040978	6.41666305604616	6.70955658868518	3	7	7	1	3	7	2	7	7	5	7	5	7	2	7	7	7	1	7	2	7	7	7	54.5	1	3
163	4.82939829422039	5.18089907962156	6.34386247237607	1.18598741065369	5.72611594393046	5.06473503968494	5.39754700719104	5.02883246035316	4.17596813921642	6.32468465374452	6.93427647150309	5.71269304964505	6.28290660527981	4.81477943593787	5.77536394049726	7	7	5.88308097143744	4.94732269969423	5.0675757827672	7	4.76064334454019	3.01328291192019	2	7	7	1	2	7	7	7	7	2	7	7	7	1	7	7	1	1	7	7	7	5	7	76.25	1	3
164	1	5.23403700623437	5.80647673758956	1.79584955195237	5.77013558065608	6.36268777896085	5.14104900549049	6.06632699791978	4.95089098841575	6.22874913210082	4.65477017316428	6.24243422117045	5.05341415212609	6.90691629120223	4.46612772481279	6.84900544506888	6.40236354010861	6.44557964654313	5.29280231657922	4.26097319379148	5.48307561977794	6.25917326800666	5.33588072583969	7	7	7	1	2	1	7	7	2	3	7	7	3	1	7	7	1	1	7	2	7	7	7	63	1	3
165	3.82531637602139	5.23306380999301	6.45648676680668	4.67806659522883	5.55616232317181	6.75561990492625	5.45072930377711	3.88835296957441	5.058470396555	6.91141968088222	4.98781607805912	4.42965944040574	6.63762595766508	5.42145509781814	3.29987214408818	6.55598712507477	6.76413402718321	2.01008558976024	5.02126274736776	6.95765406054736	3.23281344921799	6.99587877712728	3.96892289905344	7	7	7	1	3	1	7	1	7	6	2	7	3	1	7	7	1	1	7	7	7	7	4	89.75	1	3
166	5.56598519756858	6.92894514070997	7	4.57075527185018	6.15234956545843	7	4.82948234002149	5.37800936866186	7	6.12655392562387	5.27948844870615	5.48056195369727	5.11990470926009	5.66125224404198	4.08995816422027	5.11254380789069	5.83588834894762	1.58903126936921	4.58572302370183	3.42965964769508	5.15720973524257	6.48036387512573	5.6747822130162	1	7	7	1	7	1	7	7	7	4	5	7	7	3	7	7	7	1	7	2	7	7	7	70.5	1	3
167	6.61859371614246	4.06766740156894	5.38249091336376	4.49566290749049	6.61071902204216	6.32935500055665	5.29905228238822	3.69231282637395	4.85630628580109	7	6.052803148389	6.37299063474309	6.42142833860553	4.45003332582233	3.77672299008688	3.18816462735909	4.22021382131571	6.2493301364682	5.83103806120697	1.88935324232007	6.58344455784002	4.13789329800218	7	4	7	7	1	2	1	7	7	7	2	7	7	5	1	3	7	1	1	7	7	7	7	7	60.25	1	3
168	4.77174196669866	5.69153680406796	6.02721453378072	4.1614988006388	7	5.90968611087811	6.38524319523069	6.47011892375772	5.38028733002559	4.8808993172582	6.45983715924846	6.67951721715697	6.80677310865223	4.20631776254415	1.61026227071516	3.49821198666674	7	4.75769744695785	3.30779220010204	2.83953784374836	6.6776808601224	3.98091219932472	5.10811084441649	7	7	7	1	3	1	7	7	7	4	7	7	7	1	7	7	7	7	7	7	7	7	7	72	1	3
169	6.46867712530492	4.70150732833799	7	5.63934949288116	1.49344955325901	5.43539576956289	6.16912235249254	6.0432806098594	3.52215954770753	6.03613413823822	7	4.97944280003453	6.70933939274136	4.91320599105166	1	3.22468587541459	5.30816925574771	7	3.72398688636002	5.86378568451735	7	2.34309803953573	2.94145212302217	2	7	7	1	4	1	7	7	7	7	4	7	7	1	7	7	4	2	7	2	7	7	5	53.75	1	3
170	2.5635272998539	5.10065289224506	1.84845640766568	1	6.87667796428265	6.15233345699126	5.64547894501674	5.86093959127395	6.88039118526888	6.52353988100153	4.86685228770364	4.91991401584916	5.8994880807629	2.69993228475653	1.55400566788755	4.84847054364096	6.58663519172469	6.58883748097773	2.52573600156983	5.16403269800713	4.94629541648092	5.57949750691392	6.01122876933655	7	4	7	1	4	2	7	7	7	6	7	7	7	1	7	7	7	2	7	2	7	4	7	93.5	1	3
171	4.87063062480957	5.65551940969915	6.33686441697633	4.92305749183148	1.44466250966586	5.56739338049635	5.78801977739295	5.99217639033019	4.49658803899297	5.27312608757932	6.08388664751741	5.55130986423037	6.08851845088276	6.37336246476042	1	3.67837281394088	3.51113300833493	5.73968963227921	3.72734029774615	4.9400589230916	5.27893942112191	5.82538993622557	7	2	7	7	1	7	7	7	7	7	7	7	5	7	1	7	7	1	1	7	7	2	3	3	72.25	1	3
172	6.88153408970869	4.79514741295906	5.34861294836677	1.2126113435413	5.29736043805901	2.65552366242046	6.08482985422055	4.75710898836391	7	4.19115497768267	6.39297800611236	5.78740718302396	7	5.88230683001037	5.45704530376493	4.20090797746154	3.5841714790753	1.84306353288919	5.13091664952384	3.73934970910729	6.10709747782328	6.75111468996158	5.91018593319515	7	7	7	1	2	1	7	7	7	7	7	7	7	2	7	7	2	1	7	7	7	7	7	83	1	3
173	1.91128294951035	2.1128110943514	7	1.14545767201486	3.81417716787094	7	5.15936989416679	5.14178727780053	7	5.65020670766307	7	5.0552937685247	3.63318392607416	4.04173230336629	5.19949368548961	7	5.4620036106132	6.14359064261091	5.32739360386879	3.96418924891587	5.14055786437128	3.79690113525583	6.02722387946414	7	7	7	1	3	1	7	5	7	6	7	7	3	1	1	7	2	1	7	1	7	2	7	67.75	1	3
174	6.30516609594743	4.01651317493982	5.84079917650818	1.32526369445745	4.95179736762389	1.93188122033991	5.17749790594586	6.17334176368129	5.02417230175221	7	7	4.84582029780434	6.78122385584145	5.45398119819314	1	6.52310013356171	4.28395715953328	3.27757537243441	3.7557947732855	3.76353029879337	5.46499892799515	6.63981026437725	4.84291579496101	2	7	7	1	3	7	4	7	7	2	7	3	7	1	1	7	2	1	7	1	7	7	5	69.5	1	3
175	5.82807117751501	6.21855355507158	6.1722973577449	7	1.00982058451861	5.48817149387142	5.46253760785935	2.30702336845961	2.78541873838415	3.6278281340285	5.05433885421296	5.652510718243	6.42564252623119	4.23566815887173	4.431313129945	6.11109379186169	5.28241425170628	6.7570934270983	7	4.39251643559777	3.68844162648497	5.65793129474248	7	2	7	7	1	3	3	7	1	7	2	2	7	7	2	7	7	7	2	7	7	7	7	2	82.25	1	3
176	2.21113601394402	1.75736687692747	6.29854729832884	1.84872043158405	4.42671160193781	4.36267001057019	4.91528747323586	5.22851560061253	6.12469108501891	5.51697240820191	6.03174719869368	5.59378446230611	5.01630909909596	4.91453085655039	4.4314909615588	6.22418364566035	7	7	5.70772275227089	4.27965345446851	3.46517494688195	4.8245000906521	6.34771013222929	7	7	7	1	3	1	7	5	7	7	7	7	2	1	1	7	2	1	5	1	7	2	7	76	1	3
177	5.24564020426442	5.24264035733269	7	3.19043094696883	5.90830557069121	4.78730911836285	6.06069300764655	3.6370449212832	7	4.60830974179909	5.6657681992634	4.95530761371879	6.17916786309322	4.91354611007552	5.60747612862775	6.49298765201537	2.87457268695247	4.93201934183831	3.82544499173258	6.00599176716925	6.25471939952921	5.31359805113973	4.40212247147964	2	7	7	1	2	3	7	7	7	6	7	7	7	1	7	7	7	1	7	7	7	7	7	70.75	1	3
178	6.91073391113778	3.52238063152488	6.4500595048721	1.5029481797235	5.11740652721727	4.89554965970736	6.69307157604655	4.3833849433165	3.92332280872601	4.57106344310049	4.39080889509481	4.76637940626042	7	5.81926561491845	4.51268098122365	2.66167476439376	6.78232017443564	6.92824095817936	3.48858554160759	4.45174983450282	6.30839079566239	5.59338002518786	4.85881959351457	7	7	7	1	2	3	7	7	7	3	7	7	7	2	7	7	1	1	7	7	6	7	2	59.5	1	3
179	7	7	6.68155426411199	5.28141971781485	4.64131104625594	5.38979053958527	4.06242805196394	4.93836252920105	5.04573485491412	5.27977508855641	1.76114609630943	4.83796123933346	5.23970439249417	7	1.01152910724034	4.48110801341218	3.32487648794061	4.5552583881912	4.05505511879106	6.65780196305269	7	7	3.80190326122545	2	7	7	1	2	2	7	1	7	7	2	7	7	2	7	7	2	1	3	7	7	7	7	59.25	1	3
180	1.47727208472218	5.40198496064777	7	2.52141983274464	5.98335459671185	5.82480376324866	3.7932448832937	3.60426358771662	2.19654623214854	6.71605838911645	3.08086784426766	5.71793003927314	6.87713909391812	6.37391204277539	7	4.44106061754283	1.01477252753343	5.64475746442822	7	1.58719856960306	6.7777051748354	3.82571246197216	3.64178989521139	7	7	7	1	2	1	7	7	6	7	7	7	3	1	7	7	1	2	7	1	7	7	7	65	1	3
181	4.71492342866693	5.44330738798702	5.06055023628728	3.74324816918964	7	3.23100852647605	1.92927187817116	3.68384960228887	3.93511961937088	3.17578074118796	4.61101364193994	5.69150469926079	2.45712905930959	6.20084019312239	4.9869600298968	4.55539891582198	5.85262071001728	2.40119829765616	7	6.93726550823163	5.83549296297556	3.75530113198822	5.45009725288817	1	7	7	1	2	1	4	7	7	7	2	7	7	2	7	7	1	6	7	2	2	4	4	60.75	1	3
182	7	6.72085611752352	5.96773203345914	4.38583381315405	3.85024085684709	1.09402719194399	4.28877644205535	6.11443422161105	6.43980765703475	3.33041915681344	2.38112425755637	6.07768966324503	3.91458875680429	7	1.4736505146083	2.62490873454034	6.55584223695144	3.43852273328895	3.90379813221293	4.98393950309649	6.26201589641814	6.04972816483615	4.37072595171572	2	7	7	1	2	2	7	1	7	7	3	7	7	2	7	7	1	1	5	7	7	7	7	71.5	1	3
[truncated: 5 more columns]
