# Supplementary material for: How Are Mate Preferences Linked with Actual Mate Selection? Tests of Mate Preference Integration Algorithms Using Computer Simulations and Actual Mating Couples
Source: PLoS One. 2016 Jun 8;11(6):e0156078. doi: 10.1371/journal.pone.0156078 (PMC4898694; doi:10.1371/journal.pone.0156078)
Supplement: S1 Data — Newlywed couple and agent-based model data analyzed in Study 2. (ZIP) [file pone.0156078.s001.zip › S9/Polynomial Model Data/Polynomial Couple Population 01162016 002433.csv]

	trait1	trait2	trait3	trait4	trait5	trait6	trait7	trait8	trait9	trait10	trait11	trait12	trait13	trait14	trait15	trait16	trait17	trait18	trait19	trait20	trait21	trait22	trait23	preference1	preference2	preference3	preference4	preference5	preference6	preference7	preference8	preference9	preference10	preference11	preference12	preference13	preference14	preference15	preference16	preference17	preference18	preference19	preference20	preference21	preference22	preference23	fitpoints	sex	algorithm
1	3.08988555210513	5.49638679713358	6.51580776832109	1.7110461214915	6.75861412207729	7	6.12700084687334	6.90271683093787	7	6.49714436377849	5.93710342252231	6.15506879939158	7	7	7	6.84548290670588	6.63789453190672	7	7	5.76208031258572	6.60615637991114	4.96320437362647	6.97311532465863	1	7	7	7	7	1	7	6	7	7	7	7	7	2	7	7	7	1	2	7	2	1	2	103	0	3
2	3.22035832768089	3.84330188084773	7	1.15926734993709	7	6.80811737016421	7	7	4.87098432973426	6.61810186111928	7	6.88111876517754	4.96184423481112	6.3065589986907	6.4473353852583	7	3.78635642745724	6.46582372165919	6.20983354608938	7	6.74138932745196	6.17164281332906	7	1	7	7	7	7	1	7	3	7	7	7	7	7	2	7	7	7	2	3	7	1	3	1	85.75	0	3
3	2.78666024677018	6.72024335638228	6.92288908452623	1.81605075447998	6.77098659958148	6.53979475360732	5.73951828314324	5.93917669313752	6.11935091169398	7	6.67436919428357	6.07277108827913	6.37001817036626	6.66123331658198	6.88167573071368	7	6.44512836225825	5.75245468062594	6.27907090102088	7	6.23821092417456	3.61020182309242	6.44128009626094	1	7	7	7	7	3	3	4	7	7	7	7	7	7	7	7	7	1	3	7	3	2	2	92.5	0	3
4	5.3329843225928	6.41999730875709	6.93596535652691	5.55305531283741	4.73026114912108	6.50350357597803	5.85873787057541	7	5.81767439761759	6.56236321427964	7	7	7	7	7	5.96145062915716	3.72939134602466	7	7	6.0004566536288	6.02643838938669	4.5600118624745	6.96993991090999	1	7	7	7	1	1	3	4	7	7	3	7	7	2	7	2	7	7	7	7	2	1	2	80.25	0	3
5	2.61270852575497	5.96112556694542	7	1.24185380499825	7	6.39370790473331	4.46378375542558	6.62753154082153	5.6452285383788	5.81052573062319	6.95722287979189	6.66882087262362	7	6.92856491449267	6.56301144860302	6.1559734915574	7	7	5.9679676089401	6.28942258218703	5.08698992957822	3.83457964032896	7	1	7	7	7	7	7	3	4	7	7	7	7	7	7	7	7	7	7	3	7	5	2	2	102	0	3
6	6.97778824609682	5.11448122928262	6.16833448895345	3.79699089797535	6.65510346406466	4.80866392643097	5.39501213312319	7	5.19998565719277	6.45337253535614	5.59614896680084	6.34870904426146	5.67790295222326	5.79435440940474	7	6.83775175019517	6.36987574194668	6.23223737240869	6.13873266256432	7	7	6.60332307781817	6.59940434695685	2	7	7	7	1	2	7	5	7	2	4	7	7	3	7	7	7	7	4	7	1	1	2	96.75	0	3
7	2.48093488730526	4.69543633129487	6.69294209182879	3.37882063427811	6.35955990455382	7	6.75920809866694	5.39910421914876	7	5.74220927392907	7	6.30987624221586	6.01108387320126	7	6.12182857272547	5.37192663279344	5.68284136082829	7	7	6.6410242173028	6.02213909314978	5.37794693633159	7	1	7	1	7	7	7	6	5	7	7	7	7	7	7	7	2	7	7	3	7	2	3	2	93.5	0	3
8	2.55976559260917	5.20795833890328	5.62328497045597	4.36373231758056	7	6.90343179370502	5.82181406537544	7	6.98735016774854	5.83225064082954	3.78559775388953	6.79463791447406	6.71087109957448	6.05747895023485	5.39154114128194	6.66017932018229	6.83210690069729	6.53709183441289	7	6.02955200391988	5.92480540751821	6.42015783120425	6.35092179628315	1	7	4	7	7	3	7	4	7	7	5	7	7	2	7	7	7	7	7	7	2	1	2	104.25	0	3
9	3.04876863058204	6.89549907363449	6.70880915587284	1.87346172566826	6.46098771943977	7	6.35320018955149	7	7	6.49010297488841	5.32010381317239	6.81208087080335	7	3.67922416717946	7	4.43722655389586	6.03557624670828	6.27143342990767	3.95252423583191	7	5.87842924854982	3.47438260672876	7	1	7	7	7	7	1	7	3	7	7	7	7	7	3	7	2	7	7	2	7	2	7	4	101	0	3
10	3.89812893580459	7	5.93569763245423	4.10875234790967	6.5923883254546	6.02801379183095	7	7	6.39547910426686	5.83166445521054	6.29642989205887	5.87308893738432	6.31583866887988	5.47612963456419	6.33667526205678	6.56627852661302	6.78766906872584	4.53486336690214	4.64651136916102	6.42846006842272	6.331904993162	7	6.84325377501906	1	7	2	7	7	6	3	7	7	7	6	7	7	7	7	2	7	1	7	7	2	1	2	100.75	0	3
11	4.42364507643696	5.8806980236658	4.80227352615649	3.75871794882616	6.24215321270143	7	5.68133510500289	7	7	7	4.20185533788174	6.13721715160301	5.91134700663917	7	6.85172807950503	4.33405113158577	3.28044300587643	7	7	7	6.69098542275927	6.04116946042402	7	1	7	4	7	7	1	4	4	7	7	7	7	7	7	7	2	7	7	7	7	4	6	2	96.5	0	3
12	4.04843742621578	5.51290067635265	6.88741556594745	1.52162792249389	4.67474764186213	4.17716427689873	7	6.69676059569151	6.78638974406676	5.97382631149699	6.18228596734936	5.32400443352413	5.63928729955755	6.8450835032511	5.1067692806391	6.25682497956729	6.70650529671354	4.04667450447717	7	7	7	5.99496382923012	6.70507644878883	1	7	7	7	7	1	7	7	7	7	7	7	7	7	7	1	7	7	2	6	1	7	2	91.25	0	3
13	4.94187579098955	6.5310976850831	4.3877501653659	4.67264347809473	6.02716501453837	4.14418734534011	6.54457550020435	5.30961156743422	6.89901934974827	6.15892547775778	7	7	3.3648303925188	6.40114995355465	4.28821897495834	7	7	7	6.50020330942631	7	6.57849193776417	3.98817718682805	4.57814417299608	3	7	2	7	1	1	2	4	7	7	7	7	7	7	7	7	7	3	3	7	2	5	1	107	0	3
14	6.64387707555709	6.70491644679858	5.93222264011147	5.66002934327466	4.23702236932976	6.94958835345751	5.81893509223552	6.17591257128117	7	7	6.60888089639265	6.2146832144344	7	6.30695975540438	5.91428502171947	7	6.13971605684635	6.02092705154333	7	7	4.96046925884122	6.18698991388647	6.20059713406894	1	7	7	7	1	1	2	3	7	7	5	7	7	2	7	7	7	3	1	7	3	1	2	88.75	0	3
15	5.5237485547679	7	6.84577708209618	6.61619530867816	4.58425410685244	6.8017440529877	6.61531575341104	6.31321759867163	6.46202186279144	7	6.64943503395357	6.01816053771176	6.03923161778827	5.4964057224602	6.99448034154509	7	5.03123726802582	5.1705900481615	6.99023944072986	5.58944035269333	6.4601671947777	6.87452396161013	6.23655784053425	1	7	7	7	1	2	1	7	7	7	4	7	7	2	7	7	7	2	7	7	2	1	2	93.5	0	3
16	3.36933967027386	7	6.37752093742067	1.88592812613421	6.8988911397688	6.47772891584082	7	5.00160612878913	6.49617429050627	7	6.08397897421201	6.3106792941015	5.85474660161806	6.37616900104181	6.13504465597293	6.38188079111643	6.67128701871358	7	4.3029120289851	6.5558856635991	7	3.10907457820895	6.34625667393209	1	7	7	7	7	1	2	3	7	7	7	7	7	7	7	2	7	7	2	7	1	6	2	97.25	0	3
17	5.6796569222376	6.67628607058751	5.93294931411731	6.66513033201541	5.19054500975695	7	6.12234578658526	4.57663590191849	6.51828466735199	6.25181348701572	6.67906822736454	6.15553603381213	6.5975268710355	7	7	5.97899258937397	4.48287024448063	7	6.84805670845962	6.25710879313583	6.54959524486412	3.81433257971089	7	1	7	7	7	1	1	2	4	7	7	7	7	7	2	7	2	7	7	7	7	2	6	2	97	0	3
18	5.9938636571117	3.93484729237007	6.39225155667827	5.51889171035738	1.92833087513892	6.13308584851827	7	6.84608015733497	7	6.84610787050812	7	6.93354443609514	5.66869881467278	4.84496436763647	7	7	2.64976579864228	5.02454763965761	4.7960827475252	6.03012615610148	6.67777030880252	1.53830106099865	7	7	7	7	7	7	1	1	7	7	7	7	7	7	4	7	1	7	2	7	7	1	1	7	92.75	0	3
19	2.5987007751471	5.51405636663603	6.37473737444046	3.84858566455097	4.65504977169776	4.73118053383604	6.07000267172835	6.52140915526946	7	7	6.61417149014479	7	1	7	6.5948042999439	6.20502283258182	7	7	5.14942258413839	6.25490222340018	7	3.28581350552131	7	1	7	7	7	7	2	7	2	7	7	7	4	4	7	7	7	7	1	3	7	3	1	2	106.5	0	3
20	2.72990936045137	5.56716259182203	6.18961057696055	1.77685242593954	7	6.60294192128448	5.61015185811598	6.70777406481171	6.44602674496555	6.37998634144422	7	6.21273463524311	4.46320996732002	2.91840157366511	5.08626229162934	4.346675633787	7	3.98487189296859	6.84278647900638	7	6.7189469302869	5.68590161571562	6.19827511075313	2	7	7	7	1	2	7	4	7	6	7	3	7	7	7	7	7	5	7	7	1	7	2	96.25	0	3
21	4.65107800395053	4.91847185125164	7	2.78309047263842	7	7	6.07236272876707	5.99497990294788	7	4.8671019569369	6.79924344140013	6.39037368009415	5.56311035059239	5.58052723390798	7	5.82318208047129	7	7	3.96870768834263	6.78450558979599	5.71229653508558	5.48307190768011	7	1	7	6	7	1	1	7	7	7	7	2	2	7	7	7	2	7	7	1	7	2	1	1	78	0	3
22	4.52064923141858	4.43327397943021	6.46381007933779	2.65193188914554	5.3687249144915	6.49364804712486	7	6.17823839277007	6.25311258381696	6.03784546274469	6.43525813599693	3.09325150989238	5.930195273046	6.89328124735031	6.31272767458982	4.41597096800282	5.50592958212977	7	5.25393224951547	6.37306313165907	6.89291733145474	6.68022015951447	6.74728228445542	1	7	7	7	7	7	2	7	7	7	7	5	7	3	7	3	7	3	3	7	3	1	2	91.75	0	3
23	4.82595913003149	4.18975106684847	5.9049282991524	1.55029881779516	6.01037666471176	4.16835860447731	6.99063282412263	6.98809048254465	7	6.54286282607039	3.97541900575645	3.69181589215794	7	7	5.65855776526775	5.98759425147097	4.84962517139956	7	5.83559405530094	6.53920369059254	6.04237459083136	6.3451816354547	6.08287331271321	1	7	7	7	7	2	2	7	7	7	7	4	7	3	7	3	7	4	2	7	2	2	1	92.5	0	3
24	2.67083878336176	4.34226355205633	4.00854174326193	2.50515565429126	5.73089757642376	6.25282188022313	6.90242849710149	6.40152672894881	6.82953939241772	6.63094558259043	6.08437227790389	6.76367516763362	5.6577465183863	7	6.43671678156499	4.87083432577664	6.27439880923072	5.87741743486329	7	6.50347952168147	5.80341775675237	6.96039178008549	6.12712273239167	2	7	7	7	1	1	1	7	7	3	7	3	7	4	7	7	7	3	7	7	1	2	2	81.25	0	3
25	5.56033624897863	5.67381569924085	4.17527165333611	4.65281458923314	6.20993782503757	6.39020396710841	7	6.67809004911063	6.77125526667017	4.86158659795454	5.48760132269983	7	5.7620225234695	7	6.03146667345175	6.98993075201084	5.44970454232564	6.32467339127986	6.1312413690824	6.50281223959791	6.79380152907396	1.22799182258391	6.3480248378774	1	1	1	7	1	1	7	7	7	2	7	2	7	3	7	5	7	4	4	7	1	1	3	98	0	3
26	1.56001927457643	7	7	3.09498016503653	6.18569660600753	7	7	6.65922431379491	5.01565169577169	6.09617247576065	4.7450420818589	5.04280791561004	4.58514253817453	5.15551528521046	6.29152495186336	7	6.29908033731085	5.88071151318345	5.35711899295487	6.76650227276847	5.4247953106291	7	6.86790767812728	1	7	1	7	7	1	7	3	7	7	4	6	7	7	7	7	7	1	7	7	2	3	1	83.75	0	3
27	4.22599719814551	6.50747268959735	6.17069472011578	1.26813974353713	7	5.94492613368725	6.92585077159493	5.67270751761757	6.22583471670915	5.13715730601656	6.58477951231905	6.96222709880631	5.21233425446098	5.90697475399757	6.68787348050525	3.70112074319841	7	5.45596327825925	5.01036031401309	6.42076928909789	6.90482924988984	5.38453170063726	6.66624077458195	1	7	7	7	7	7	7	4	7	7	7	7	7	7	7	2	7	1	2	7	5	5	2	84.5	0	3
28	4.28625901451082	6.69017386582262	5.58753650707687	6.69243962691892	7	6.79993631918559	5.28129965130488	7	6.74087198191237	5.11186324124958	6.87620827526169	5.05102098103908	6.11658674430915	7	4.51511765147046	5.80081823367615	5.32775163337467	7	5.43246840681969	5.56945965583232	5.95796599127672	6.81395454776185	5.26390034073681	1	7	7	7	1	7	2	3	7	7	7	7	7	7	7	7	7	4	4	7	1	7	2	96.25	0	3
29	6.04743459938203	6.32713100045604	3.60128294628488	5.44023150152681	5.37544326007326	5.3661894798078	6.94083724356154	7	6.07839890367452	3.78952047659533	6.01160658259328	4.91365043553733	6.72951524597223	7	3.62089201656344	6.59461864188667	6.5071382968229	7	6.63654213411375	6.76675463208191	6.97140012984576	7	6.09859137547662	1	7	1	7	1	1	2	7	7	3	5	2	7	4	7	1	7	7	7	7	1	1	3	100	0	3
30	2.7547369935934	6.3337818788674	6.32400685911989	2.54477252112764	6.51898221659547	5.8123435164822	5.19703134637478	5.87029913200456	7	6.00499564192818	7	6.43960607852357	6.62555948567515	5.26444256566191	5.76269348675309	5.48973861615685	7	7	6.30934512540515	6.3626882981906	6.84595988374188	4.37315353612075	5.55864736711339	1	7	7	7	1	1	7	4	7	3	4	7	7	3	7	7	7	7	7	7	1	1	2	103.75	0	3
31	4.90691249586809	7	5.72549151259968	1	6.92496577408667	6.44838523176716	6.68450758000946	6.60727713184191	6.06301274550867	6.30092455462535	7	5.87867058694951	7	4.18565855867438	7	5.14494452489342	6.93893365105869	4.60321672068515	2.79446041485203	6.80391413927207	5.8606921499231	1.63549572958392	6.50414662023899	1	7	7	7	7	7	7	7	7	7	6	7	7	7	7	3	7	1	7	7	1	1	2	91.5	0	3
32	3.80929293361911	6.09004504315997	5.42578601567421	3.27011365734272	7	5.70849191904459	6.45243308967768	7	6.81406251350641	6.72437805957963	2.57273764723428	6.1364137999035	7	4.71514928972608	6.19654944745689	5.54160417871811	7	6.91542104570108	5.34020022567956	6.21197270418525	4.65489131555915	4.10344864386689	7	1	7	5	7	7	1	7	7	7	7	4	7	7	7	7	2	7	7	7	7	1	1	2	89.25	0	3
33	3.29739398884093	4.49265366265242	3.34311759736185	3.20860556317668	5.68692104645506	4.63153431821342	7	5.93448985899861	6.49113968909008	4.83926500891144	6.85139531068447	6.50973820945206	5.16197088962788	7	3.93141333489228	6.8854650102225	6.48750521744771	3.24350527758033	6.99112591753504	6.94841298574118	6.83116159770144	6.79904050148834	6.22433880879919	7	7	7	7	1	7	7	6	7	7	7	4	7	4	7	7	7	3	7	7	1	1	2	89	0	3
34	5.07296950302042	4.84707173595725	7	1.37214964608336	6.49846305873011	5.74472333502579	6.5392643026611	7	5.22360235422999	4.78018458522602	6.09398971818865	4.3831506958857	5.20463525484028	5.39768896294083	6.7416625579138	6.38811351604989	7	6.48638047672151	6.64038235902695	7	6.88344739287054	6.35006431504166	5.46001680314024	1	7	7	7	7	7	7	3	7	7	7	7	7	5	7	1	7	1	5	7	3	7	2	89.75	0	3
35	2.44511266090093	7	4.98103511329955	1.73655036443968	6.31920005732327	7	5.83197818371438	6.1320703765936	6.27526347985825	5.3075821854911	7	3.98340335423455	3.72539580209528	6.91126459328446	4.98670907076069	6.77099855464009	5.18487095170607	7	4.20053861012954	7	7	7	7	1	7	7	7	1	1	7	7	7	7	7	7	7	5	7	2	7	3	7	7	2	1	4	94.5	0	3
36	4.4378593831736	5.46668182960478	4.72561624139694	6.63287544773922	6.69578300184276	6.67800009769492	5.04090538717534	7	6.76593367009808	6.76498855498045	7	4.61915584754518	3.62119461474745	7	4.99768678791965	5.29331013730478	6.01435167642159	6.43497136464177	3.80844673581346	7	7	7	4.99873463662089	1	7	7	7	1	7	2	4	7	7	7	7	7	7	7	2	7	1	7	7	1	7	2	90.25	0	3
37	2.49838247747702	6.93786198205302	7	3.08639361942539	6.6096097158114	6.81891591713143	6.3729431057788	6.16921067453348	5.08702751810952	5.86411318181644	6.1601379682473	6.01151194253839	4.82522985424358	5.7981493316205	6.35991839174157	6.50282078575361	6.89981003522864	5.30813243349292	3.57672496338047	7	5.56557631105292	7	6.34566067061413	1	7	1	7	7	1	2	7	7	7	7	7	7	6	7	7	7	4	7	7	2	1	1	80	0	3
38	3.48832275725187	7	6.76092381944699	1.01459474042116	4.51763179055177	6.76501358202529	7	6.74208859920974	6.2533657327276	6.50818203873524	7	7	3.97442752869504	7	5.51002755701874	6.96053001796257	3.12317557915166	3.90938298329698	5.98943483391231	3.73858435572998	7	2.27276105361402	4.48276021327597	1	7	5	7	7	1	7	1	7	7	7	7	7	3	7	5	7	7	7	7	2	4	2	89.75	0	3
39	2.31719936092695	5.3984614345979	6.04302019799505	2.1311529056309	6.86427566585996	6.24770008430531	5.82830901182594	5.50941382828993	6.27014970003986	6.60490332422069	5.72485265586668	6.5426348540715	6.02856423460121	4.70551975980136	5.99062553891013	5.7987502399537	6.81766879982599	6.39173394600377	7	6.71572968570465	6.73284308870485	3.95240478208816	6.06413817584096	1	7	2	7	7	2	7	7	7	7	7	7	7	7	7	1	7	3	7	7	3	7	2	79.5	0	3
40	2.20045929410346	5.77367855054128	4.33339047318922	2.08465715138584	6.0669713990913	3.26890399886448	5.61397474652529	6.76731429238351	6.38791080966898	5.17069486910743	4.11385667123848	7	6.63272240842897	6.52120466834368	6.43952784166244	4.82770097747147	5.25608822269305	6.47116483851986	5.67457757894889	7	5.33615928036867	7	7	1	7	7	7	1	1	7	4	7	7	7	7	7	7	7	3	7	7	2	7	2	5	2	69.25	0	3
41	2.453385393541	7	5.84896388977262	3.00364884949877	3.51120471662572	5.10283634214223	6.25552722552829	7	5.19832513256787	6.50763156265263	6.47296916585219	6.59389028942311	1.35553207033576	7	4.56085738362898	4.18578699466545	7	6.71712095583194	6.87215579329566	6.06588541104314	5.5213055429949	2.45542560551396	7	1	7	7	7	1	1	7	2	7	7	7	4	4	7	7	7	7	1	5	7	3	1	2	80	0	3
42	2.27258708504743	4.84299906371423	6.67538729249743	1.78062916140784	5.88093462093782	4.00059081219701	5.461916565938	6.61948780211299	6.91369561006901	7	6.81295041155939	5.4675942928644	4.50094997019307	6.52251365852906	6.83766037490208	3.36330217964019	5.5791869939198	5.6367737878979	6.25946441876044	5.63460249008444	6.74483949182999	5.86825150115374	7	1	7	5	7	7	1	7	7	7	7	3	7	7	7	5	3	7	7	7	7	2	2	2	76.75	0	3
43	4.50932435283282	7	3.43827275311294	3.97171596480978	5.85674539980691	4.70491603328967	5.72936498744766	5.06406775737046	5.84397349197749	6.85448361226058	6.26308279626031	6.58075508444743	3.1118674876789	5.74873863610847	7	7	6.88433116270321	5.2707013122083	6.48698042946147	7	6.14715936929944	5.86721432060185	5.12158982236384	3	7	2	7	1	1	2	4	7	7	7	7	7	7	7	7	7	2	3	7	1	1	1	78.5	0	3
44	2.26628473023341	6.81906479507031	4.73098747758232	2.56777804021473	6.50801405676917	6.86490362090561	6.80915218301319	5.93130799197039	5.45954295107296	5.59368899360581	6.15588154576006	4.40574584270061	5.85741661876241	6.74990769846938	7	5.6941708900337	6.63018923320006	6.50114050142094	5.6157156242818	6.14415331752717	6.28865447987042	5.27315792186353	5.37001550306567	1	7	7	7	1	2	7	6	7	7	7	7	7	4	7	1	7	4	2	7	3	2	1	73.25	0	3
45	6.75281372439247	3.85220890444504	7	3.89610843058499	3.70080846244184	6.23436008399107	6.68376923197831	5.82691794094095	6.48595892346269	5.37134296784161	6.39706577000143	6.64500138550589	4.56329613183179	6.49622115902664	6.81999446165157	6.29341445304399	5.10162892486571	3.2301463030103	3.57106676705246	6.0878785467711	6.69850977956621	6.67233151828882	6.60838013685064	2	7	7	7	1	1	7	4	7	7	4	7	7	6	7	2	3	5	2	7	2	6	1	72	0	3
46	5.24602827700266	5.69997070333397	5.23974008668773	3.91413976899925	6.400863585026	6.85512806671626	6.80812193865814	6.99502280212751	7	5.79898234570495	6.92173101849733	5.47027926333242	5.44886588875931	5.62604448057367	5.28654195606984	7	4.85605976466478	3.93752021092786	6.57257485808205	7	5.36284412568691	6.12143040775062	4.62982175573475	1	7	7	7	1	1	7	3	7	7	6	2	7	7	7	2	7	7	4	7	1	2	4	81.75	0	3
47	3.01907336391992	6.58860867865808	3.15573618799612	4.78045523337425	7	2.91405956113092	6.44876811346812	6.52911423597555	6.70720356688215	6.35814815285104	6.4002146006106	6.04968556665907	4.12437300205003	5.40983064715201	4.71909712309907	7	5.48421213095664	4.85823732730652	6.08271949195573	6.88199980899393	6.57339682868125	6.37961084594141	6.27637397017408	7	7	2	7	1	1	7	3	7	7	7	3	7	5	7	2	7	7	4	7	1	1	2	95.5	0	3
48	5.82437708086334	5.11093020452013	7	3.48455507029857	5.6126554394874	4.95023870561716	4.69148609176823	6.47884985026764	5.20110686676812	5.1877917718811	6.83715375007273	7	5.03283394855376	7	5.06619777565103	7	6.99583197165743	5.24716139785804	2.50617992254591	5.02315449729049	5.58863638847394	6.43905233552649	6.5517950774237	2	7	7	7	1	3	5	3	7	7	2	5	3	2	7	1	7	7	7	7	2	1	1	86.25	0	3
49	2.24860674772007	6.51964799379875	7	3.25802140410774	5.8077667771298	6.93389195146842	6.73629522787805	6.4818617583939	5.14444926924568	6.16556216951899	6.58828661930588	5.1232605012137	4.82859382673398	5.14768791577194	6.49531423331473	6.42987762763058	6.08798179933186	5.83236388642506	4.081556782589	7	5.94006616973965	5.00591659166089	5.8619935663218	1	7	2	7	7	1	7	3	7	7	5	7	7	7	7	7	7	5	7	7	2	1	1	71	0	3
50	5.04851252371664	5.68873614679476	7	2.3144650601214	5.24783735706199	4.45329276457849	7	5.14611211856656	4.30729736906187	5.52130681543733	4.64356956379816	3.62138314426841	4.83452165682674	7	7	5.29629686778695	6.33940767048755	7	4.22479243455358	5.94940651744128	6.11204220048867	7	6.88663505205595	1	7	7	7	7	2	2	7	7	7	7	3	7	4	7	2	7	4	2	7	3	2	1	79.75	0	3
51	3.90544796737921	6.13109887809301	4.82873041548626	3.1256834291037	5.61427848877411	6.70771912583357	6.8056378337425	6.31268100968654	4.03274758556638	6.30028387823393	5.81561372405942	3.92830208383562	4.69543263687264	6.09205396052262	5.69666986638414	6.30232090083629	7	6.74293837567723	5.31674318435238	6.25847609345649	4.30192128990167	6.10405001244484	7	1	7	7	7	7	1	4	7	7	7	7	7	7	2	7	7	7	1	2	7	3	4	3	68.5	0	3
52	4.5234627607046	5.91406636310871	4.9949103556709	1	6.31293770591632	5.75533648990948	6.03414294362438	6.45300365828922	4.58900048869431	6.92883438827338	4.57155701929252	6.2350879244324	7	5.09603442043315	6.70349554204736	6.13156733102807	6.38501737131935	4.99547899617997	7	7	5.60206100662704	6.65324790782163	6.84858051344525	1	7	3	7	7	2	7	7	7	7	3	7	7	7	7	2	7	1	2	7	1	1	2	77.25	0	3
53	1.89220429497245	7	2.9025714246079	2.58362852620011	4.65458623853127	6.83025419188987	6.16751682440867	6.97373887627222	6.88808390186663	7	5.29387297093364	3.02211331319495	3.69853566275279	1.93753161310542	7	5.97348218287459	7	5.98278506758768	6.42816518284032	4.5734366223181	7	4.56621410184237	6.61895044713993	1	7	7	7	1	1	3	6	7	7	7	7	7	5	7	7	7	3	4	7	2	1	2	69	0	3
54	6.17654279823114	6.79747376863179	3.52278117933329	6.54645099555729	6.24087889640449	5.42388307459709	6.16540928050626	7	4.07447061854917	6.51940924339888	6.65027301006173	3.30135022834631	4.77753206098299	6.93691094619064	6.90539936376432	4.98461523124707	1	6.48536039308833	5.824690352226	6.88898094353604	6.4292380815971	6.0450206658923	6.08088124544034	7	7	7	7	1	1	7	4	7	7	2	7	7	7	7	2	7	3	2	4	4	7	2	77.75	0	3
55	4.63992719515081	7	4.29480074685464	1	6.27310300654455	6.60479430729008	4.8558466867919	6.8741898547237	5.90735329040345	5.95510578554917	3.45608955059317	6.43504670535163	7	6.12601429489573	3.39182048376864	5.27333851199174	7	6.46087984291707	5.95770262793435	6.909146078062	7	1.42116996703099	6.52027310110516	1	7	7	7	7	1	2	7	7	6	7	3	7	6	7	7	7	1	3	7	1	7	3	86.5	0	3
56	4.48967601124693	4.94113792512346	7	2.53752794204495	6.07054231302997	4.28302809556554	3.03489967632841	5.89046970229059	7	5.49968760278692	7	6.70391054831861	5.74008013827104	5.07828426184395	5.5412400702616	5.63508490201783	5.8183376441068	7	6.77236679002476	6.78005344835088	6.16128731695476	4.99120234776634	6.95599175901471	1	7	4	7	1	7	7	2	7	7	7	2	7	7	7	1	7	7	2	7	2	1	1	77.25	0	3
57	3.93144655869355	4.43507109685655	6.73063867456666	3.85442583316074	4.75491179661941	4.98364428307067	6.57731287856688	5.45138073863722	5.69786749644873	6.73364295339628	7	5.26695392742895	4.69284246322284	6.57762318077183	7	5.13056350567766	3.13464233528513	7	6.86328763518423	4.84862671543442	5.19306372524808	6.84869331133005	5.52062926258085	1	7	6	7	7	3	3	7	7	7	7	7	7	7	7	4	7	7	7	7	2	2	5	71	0	3
58	6.26616689060323	4.72563834941607	7	5.52427078176276	5.6520875771286	7	2.74206179276028	6.172043513541	6.31240612501052	6.50290347909435	4.63860874968664	6.73648132485465	4.5388621832037	7	5.34143322422327	5.09393985831902	3.70195933011572	6.36366167844397	4.59770643609344	7	4.90936923654394	3.76423091719908	6.12646071958789	1	7	7	7	1	7	7	4	7	7	4	7	7	5	7	1	7	7	6	7	2	7	1	73.75	0	3
59	3.72462734881653	3.46498769204716	4.13055526526526	2.86847170541657	5.77593784874818	3.49501227731689	5.80272698510124	7	6.43138102122065	6.11342547057321	3.3555063337532	7	6.16639309883259	6.65925627279934	5.96350600243332	6.24158914923223	6.47235456843502	5.76728696353937	2.39218115437668	3.66331314271009	6.05083992508046	6.11253632355451	6.60034661230438	1	7	7	7	1	1	7	6	7	7	7	4	7	2	7	1	7	1	2	7	2	2	2	65.5	0	3
60	1.95322978866788	6.41779704168573	5.38040447415057	1.87523649697096	5.74578911151472	6.06186104927459	4.46934119228666	6.09795414939913	5.79153341035322	6.50546687863005	5.9870829075182	3.54174613117767	5.2367910181705	5.62271940786416	6.55990009034631	6.35744569390711	7	7	6.78042432852569	6.86903993956066	3.73914539403669	6.87248759082383	5.58210551268075	1	7	7	7	7	1	2	3	7	7	7	7	7	7	7	2	7	2	7	7	1	1	2	72.25	0	3
61	6.40957843630515	5.44167245193209	7	3.71590943390184	5.88820244060625	4.71169393396893	7	6.69988811912924	5.93659359491371	5.21047857073122	6.85416060083465	6.6476023451283	4.6849450649955	5.05023300853151	6.09005087448461	6.41885077386584	6.23626843685112	4.49630255453565	3.13259659840844	3.96105917793525	6.76496836072571	7	7	2	7	7	7	1	7	7	5	7	7	4	7	7	6	7	7	7	1	3	7	4	2	3	78	0	3
62	7	3.19228969365512	7	5.25306849715958	5.90303563387688	7	6.40739684952404	5.35949373594236	5.9710092806988	6.63997976448764	4.54138792455872	5.63926765939092	3.51929415319818	5.97516922334635	4.44737258661791	6.75740771630567	6.92517752719262	6.16315998425901	4.32569770733887	6.50341134708687	5.4043304392095	6.47221280501296	6.28098559653817	2	7	7	7	1	7	7	2	7	7	7	3	4	4	7	2	7	7	2	3	6	7	1	81.75	0	3
63	2.40545405499167	5.06661214502317	5.88191137426903	2.51267987645915	5.53016850028352	6.86669404946937	7	6.83327100920289	7	5.71530165505778	3.89860768818813	6.65085668420116	1.91197845314962	5.47524657241286	5.24848704232183	6.90709459656504	4.36165647713104	5.87202906586261	4.35716691463855	6.94894457051642	4.46039025239838	6.54201599491017	6.84922000913636	1	7	7	7	7	1	7	7	7	7	7	2	7	3	7	6	7	1	7	4	7	1	2	81.5	0	3
64	2.70321027513923	4.94257672709785	7	1.78446070851703	5.01133827089694	3.78183927440026	6.60270981946601	7	6.88406520690372	3.77780825943808	6.61495136186171	6.15197949287517	4.39664882629783	5.82370506482074	4.37559992849262	4.10073572170709	6.33245967311675	6.30310032846727	7	5.01787006475375	5.32371831239115	5.41697245681948	6.07505632340702	1	7	3	7	7	1	7	5	7	7	7	7	7	2	7	1	7	7	7	7	2	1	5	83.25	0	3
65	2.89764785983144	6.26304746225575	4.48302356899914	1.23975589762408	6.25282736343456	7	7	5.7366891747488	5.79429856501082	6.81917420182489	6.56327305869167	4.31710875477348	3.33133705227548	6.06250521142546	4.49968155228995	5.93395493194972	5.72587918437873	6.38849621450404	4.31075958091894	6.42498027497519	4.28300840961254	6.84685808012762	7	1	7	7	7	7	1	2	7	7	7	7	7	7	2	7	2	7	2	7	7	1	1	5	66	0	3
66	5.47691187428089	7	4.96912096750872	4.3438970891366	4.17460783674969	4.6810511206953	4.41811773173544	7	6.49062105436407	6.62120097611612	6.59241681309323	3.6881637115689	4.07553891604087	6.47696081312938	5.00820458498248	2.54162210178141	4.97124201358882	4.77793100645031	3.89437463672705	6.722325627302	4.98535097509148	6.35095924037635	6.91700041233082	7	7	6	7	7	4	7	3	7	7	2	7	6	7	7	1	7	1	2	3	1	7	2	79.75	0	3
67	5.45602983694675	5.60241928340364	4.87910040819172	5.41505916573459	5.63573517825904	6.29632470964752	7	6.48718055677805	6.9066289793175	5.9109299192307	2.26487497603167	5.82302413009447	4.9509340161546	7	5.48417432469795	2.41914186928683	7	6.86296719818488	5.61803045891181	7	5.40887495905435	2.12865116520333	5.93707796753484	1	1	1	7	1	1	7	7	7	4	3	3	7	5	7	7	7	7	4	7	1	7	3	79.5	0	3
68	5.44990030298093	6.46464844285005	4.61729690893777	6.2218733967944	4.55630174120042	7	6.2705374471651	6.19208026929365	6.41411962211116	6.98138361237457	6.31022919585332	7	4.0160337006103	5.40254465922615	5.04653596118964	5.7261376811148	5.36889992681401	1.93176322770911	5.21103324256184	4.82372763006504	7	5.98240573327602	6.59850594436309	1	7	1	7	1	7	2	3	7	7	3	3	7	7	7	7	7	7	7	7	4	1	2	62.25	0	3
69	5.90662589468656	4.20275269835965	6.64945267285026	4.16739830986011	6.54362520374577	6.51797044974679	6.93519829426563	6.11810358085853	6.38200179833967	6.52146292971817	6.02079835380526	2.64872148417276	5.75843959126728	5.74060175663741	6.63549365033316	4.57723304119906	5.07370622097736	5.81865788012001	4.91128805249128	4.31081659477303	5.96716335950049	3.11461131325956	5.68754776204613	1	7	7	7	1	2	7	3	7	7	7	6	7	7	7	2	7	7	7	7	2	7	2	64	0	3
70	2.8779929048883	5.77372865269549	5.10186465680743	1.65307681425338	5.29164419782925	5.88072501014936	4.65528621250089	7	6.40006861671418	6.35253493537522	6.90223529074284	5.56710855314582	5.00508538173202	5.64238524460936	5.90048876692708	3.74288628201565	5.26266853188485	4.22261904383162	5.6583444049376	6.40703012010269	5.38287703104285	6.82848950315001	7	1	7	7	7	7	1	3	4	7	7	7	3	7	3	7	7	1	6	2	3	7	2	2	74.75	0	3
71	2.75668203345916	6.5468216666905	7	3.77058230581951	3.59803333338089	5.45941898565932	6.28075485072353	5.27203956684109	6.61274475223288	6.5599391123235	6.49759750562812	2.93951918277314	5.45686745178795	2.98925273925152	6.81456031373645	6.60476402367702	6.89165971889747	5.40678353019154	5.63326408700733	6.40551231359588	4.71606797507805	3.73332104680376	5.89204990416179	1	7	7	7	1	2	7	7	7	7	3	2	3	7	7	2	7	3	3	7	1	4	2	87.5	0	3
72	7	3.63410905019722	6.07037620203676	5.6240954650168	5.27171043828909	6.536196294718	5.61884607404142	5.74747792653094	6.05741518499677	6.56823092618503	5.22347396202718	4.93498341393622	2.95680352846771	5.60312131774126	3.39026740126822	6.86625711181264	5.62963926882194	3.8822557442006	5.61181430815813	7	5.75505313554479	6.82597994628629	6.38234347793924	2	7	7	7	1	1	7	7	7	7	7	7	7	5	7	1	7	7	2	7	4	7	2	63.25	0	3
73	1.42267159131563	6.40988433990481	6.67843591336442	3.72617771804757	5.72323272263243	5.39657178655944	3.51143744743048	6.06405867795887	4.65278429240432	2.92843814605918	5.45469117349698	6.58326288784566	6.73179362894797	6.63718178929416	3.78804076438376	5.72874378797416	6.31708517486624	5.70083491888356	4.00278015265754	5.57951777602148	6.67801068762652	2.52049830796302	7	1	7	4	7	7	1	6	1	7	7	7	3	7	7	7	1	7	7	7	7	2	2	2	84	0	3
74	3.10390519529281	5.91561629185306	6.19957447291367	1.47649566472561	4.52289190925822	2.91104388608323	4.35799354741892	7	7	4.04778864758162	6.39590177033279	4.66575245820559	5.41108702295457	5.6053708799122	6.27489956830414	5.42863452622389	2.08029534273636	6.38088666670629	6.67913910773401	7	6.06426682961723	7	5.12993552275623	1	7	7	7	7	1	2	4	7	7	7	6	7	2	7	2	6	1	7	3	2	3	1	73.75	0	3
75	2.93950999062579	6.31445068237389	3.64820263637247	1.94388229648474	4.91430131812376	6.35676376207907	6.21851451160638	7	6.12253925585645	6.21397162524143	5.34534855518788	4.10628442850368	3.65610915373436	5.36183429092248	7	7	5.70175968234291	5.24333593925677	6.17700774016135	5.33253791278109	5.5863497250357	4.62411412630272	5.1851168495857	1	7	7	7	1	1	3	5	7	7	7	7	7	6	7	7	7	1	2	7	2	1	3	76.5	0	3
76	2.84449315281452	6.63278519022063	5.18284352217149	1.42679740517689	5.77864815870416	7	5.39507204471671	6.64690862660205	6.9532918842914	3.69623772421963	5.40457937975845	4.28983027855989	3.65175077656455	5.63047223643149	4.41158640759032	6.74880880759209	4.80029857461404	6.80544266183797	4.46500732299525	6.86649207692444	5.02873664234549	7	5.68397171041314	1	7	7	7	7	1	3	7	7	7	6	7	7	2	7	2	7	2	6	7	2	1	2	99.25	0	3
77	2.45414851521209	6.39265221057701	7	1.39595763351441	2.57551664989074	7	7	5.88593556599561	6.21693018177754	6.40966245052118	5.10242769048113	4.31932679098383	3.15576091853793	7	6.51054262147047	6.73960684055746	5.76807760528806	3.24539288150168	6.29930061625485	2.95730169743723	4.10006435493367	7	6.54872191620862	1	7	7	7	1	2	2	2	7	7	7	7	7	7	7	4	7	7	7	7	1	1	2	70	0	3
78	1.54876452948379	5.64355980634219	5.25558388981451	2.0726418551089	7	5.65649248737627	6.69753919533986	4.08451071388885	4.8753249690677	6.54926953597608	6.48588884241171	3.60739541424856	2.17863002527223	5.75892030921041	7	5.66919006590002	4.77398219595515	5.86210639232998	6.955842320432	6.25906693244415	6.71871212795716	6.75284302983415	5.53081951344344	1	7	7	7	1	2	7	5	7	7	7	7	7	2	7	1	7	5	3	7	2	7	2	60.75	0	3
79	2.41069939634156	3.6490430838546	4.40818044527664	1	5.50529421388035	3.74091794044117	7	7	4.52523827847894	6.90649474766185	4.9668237608959	6.07987790905683	6.18467148781041	5.51863568975404	4.69310772540567	2.81007392798143	6.04063210657954	6.45328200501671	2.79779172956774	6.47384974725345	7	4.87902445074341	4.71428149584775	1	7	7	7	1	1	7	7	7	7	7	7	7	3	7	7	7	1	2	7	4	1	2	65.5	0	3
80	2.73349320316411	6.13069237302534	4.2016176898011	3.4920245990699	4.46094445947959	3.80690918642183	5.74307970325835	7	3.65433917286681	7	5.38522709977206	6.31463548105573	4.77448428700442	6.50249845628187	6.97486056840553	5.07724466934348	4.58141688090859	5.74915969313864	6.70830949674947	6.55834031225226	5.37560075572972	4.61711417357681	4.92452132228469	1	7	7	7	1	1	7	5	7	7	4	7	7	3	7	1	7	1	7	7	2	1	4	63.25	0	3
81	4.60443224571496	4.70318432830893	4.91009610833126	2.8555435852148	2.82889887711901	5.93653597956581	4.31442729194997	5.96189800745171	6.40436842331254	6.18244136963394	4.94957374715724	5.14990879587035	5.371352127797	4.5155537356273	7	2.61359344542764	7	5.31111156149775	1	7	6.68779353249355	1	6.68563714358808	2	7	2	7	1	2	7	7	7	7	2	7	7	3	7	1	7	1	5	7	1	1	1	64	0	3
82	2.55798796146098	3.67222347238259	4.71349614507125	1.49088020732573	6.1746819171755	6.18824081926185	6.67427355145682	5.43189528709987	6.04232159801365	5.36371565850771	3.65619985951502	5.22386418032362	5.3513679443512	6.91927215834995	6.84571635248434	4.30963549063386	5.5438490618315	5.48361735510599	6.61784042137546	3.83672013921068	5.7444035588052	5.90170852054151	6.02844060698593	1	7	7	7	1	1	7	4	7	7	7	3	7	3	7	7	7	5	7	7	1	1	3	67.75	0	3
83	2.76344790037756	4.43735703236278	6.89132917005135	3.3895476902529	6.40911702573288	5.82248194780053	6.77868979325286	6.63016299968028	4.33252041122715	3.74659213288321	5.61496968967809	5.84234114727237	4.49791752835641	5.74716140217043	7	6.7613100760355	3.91698512939743	1.10656988711119	7	3.55028822514981	4.80533006915305	5.13652736659476	6.42281613674391	1	7	7	7	7	2	3	7	7	7	7	7	7	7	7	5	7	1	7	7	2	1	3	65.5	0	3
84	6.00821196387674	5.96858433222786	4.76523257873006	4.18440756062166	4.65839777608735	3.53328157551386	7	6.15593180409949	4.76329186013315	5.47106849164876	7	5.4328697996777	6.07272664285375	3.3718162187452	4.13314327032628	4.56275706292128	6.7632666584242	5.64471077601602	6.09682530650659	5.84814325329962	4.82380301272977	4.33004757094364	6.23258179230801	7	7	4	7	1	1	7	3	7	4	7	4	7	7	7	1	7	3	7	7	1	1	1	71.25	0	3
85	2.69064911802687	6.08715319742881	4.80673167287041	2.35983624303032	4.05595038402489	5.85596241274816	6.4015335383423	6.60338441101551	3.27402990859157	5.34864972949814	5.89778250939503	6.29446782799312	5.00351947751256	5.48206206827793	5.11333103112627	4.0871447685723	5.49285671162613	6.2532148368115	6.20824921919612	6.55077730834507	3.31075062727983	5.28996752025875	5.56313232574598	1	7	7	7	1	1	2	4	7	7	7	7	7	4	7	1	7	1	7	7	1	1	1	70	0	3
86	2.15928788448748	5.01658110577774	3.65909485469517	1	4.91864340552645	6.15819963273909	6.81863044485231	6.99678262321986	4.46249040627617	5.11266627790237	4.37661182597626	4.74864909137544	5.49531752840989	4.81355318925055	5.58815667655623	2.4069045105388	5.41426796454181	5.36546977566018	3.45163643558853	7	5.66006750845075	5.82353740975047	5.5297679882001	1	7	7	7	1	1	7	7	7	7	7	7	7	4	7	1	7	1	6	7	3	7	2	74.75	0	3
87	3.51318136643784	6.88406550887999	4.20450241582761	1	2.22351764447305	7	5.8769217180566	3.57548609679136	6.21900554262342	7	4.09131802666421	4.14946921252999	4.32101459595655	6.16294000792776	7	5.13531675914906	4.53162890132738	6.01507107439106	5.10036926505945	5.50696274515055	5.95529240020438	5.74067791420901	5.84707096896338	1	7	7	7	1	1	7	2	7	2	7	7	7	7	7	7	7	3	7	2	1	5	2	48.5	0	3
88	1.64219257227263	5.79640844726318	7	1.99375789531358	7	6.27186199694367	2.33232860264789	4.11110777703528	7	4.85653635010524	6.07255252933134	7	5.50536834513382	3.00858327819177	3.94614128424582	3.84190235211252	6.67680043754544	2.90110288872461	4.3883534229238	6.31359506898736	6.43781137572746	3.50850434002636	5.86736675578793	1	7	7	7	7	2	7	2	7	7	7	3	7	7	7	1	7	3	7	7	4	3	3	80.25	0	3
89	5.47012219839411	6.34769696411504	2.58230804277359	3.19360760091397	4.17362942259973	6.18087672347754	4.13396758049663	5.3414619668087	5.82484316721621	6.16296450372053	6.07741595038273	4.75238433428289	2.95133815350475	6.26530193595197	6.34593670502611	2.91184468118381	4.85057088988764	7	3.50884708498913	6.11575906179051	3.92597499314159	6.30532487294756	7	2	7	1	7	7	2	1	7	7	4	7	7	7	4	7	7	3	1	7	7	1	1	1	51	0	3
90	5.97504685113605	4.33527319983503	5.87815157923442	4.87870032579966	5.27204401697049	7	6.14553334602087	5.63151977958259	4.55960162807872	4.63509252304704	4.10447359588358	4.9013604311799	4.08490589736279	6.16273171467189	3.82801549762731	5.44379159980137	6.4071841084627	6.89080626409307	3.24680468827845	7	3.81041662168323	5.04951943205675	3.75333882080043	2	7	7	7	1	1	3	4	7	7	4	7	7	4	7	7	7	7	4	7	2	1	2	63.75	0	3
91	2.70233367353917	4.69702992542564	5.02391901381226	1.16812090305485	5.59673769205416	3.62998138691974	6.37605379414592	6.50578504477996	5.40979576025387	6.54185416491246	5.10016899457526	4.61234331161148	5.72911809556484	5.21008188647685	4.1195429510041	2.58959968860111	4.382608679092	3.39961838167955	4.15812710644917	7	6.70343952126598	5.749422056688	4.6539496883638	1	7	7	7	1	2	7	7	7	7	7	7	7	4	7	7	7	1	1	7	3	7	1	74.5	0	3
92	4.08746539354956	4.11108175786772	5.40621910676904	3.92963778192846	5.26256346377512	6.94870626271084	4.49408992682071	4.13163451361589	5.54851228869108	6.48608937288536	4.70180070999605	5.28834515042736	7	5.00793777409864	5.65680764968795	5.08181195407187	5.33226777385408	7	6.65112758589736	3.98172072141317	3.89348191305854	5.24038499765626	6.56009117175312	1	7	7	7	7	2	3	3	7	7	5	7	7	4	7	2	7	7	7	7	1	1	2	60.25	0	3
93	5.53242961379857	5.73761209610894	3.25048958120816	3.57601035435529	4.86118968784411	6.91114425280511	4.55064524791162	4.93321719511162	6.59301300164366	6.0978649659323	1.08599103735935	4.80018954656113	1.51877975311171	5.51717092531398	6.42866482068931	3.30328806469508	4.75368527660129	6.5462664672764	4.12208721372295	6.04982608829922	4.26379930541793	4.22697310690967	6.69775095369679	1	7	1	7	1	5	1	7	7	2	7	4	7	4	7	1	7	3	7	7	1	1	1	71	0	3
94	3.66223118457313	4.08979347378327	5.3259529602228	4.26210844736829	4.54764044434233	3.3143757231775	6.88943556272936	4.55833175153501	5.38139203569533	3.60919138348225	6.10229095108637	5.0756980888041	2.41654802294754	6.14191556810652	5.69438061910483	6.10801843835492	5.96047648642839	6.59092064290248	3.20575627157983	7	1.06920420852335	4.39666220295066	7	1	7	7	7	7	2	7	3	7	7	7	7	7	2	7	1	7	7	3	7	2	1	1	67.75	0	3
95	2.3094853745101	6.76930381248422	6.13972550981348	1.01126138858036	2.90183077461263	4.11664735302535	3.45703091333766	6.00958158357813	5.17371575545116	3.28934668201091	4.01587034820332	6.40026399319998	2.66709493250635	6.10144529737192	6.4405487306487	6.89148412853574	5.30905689531329	3.80806734137333	6.41757515352741	4.35807639326804	3.25434202499623	3.72441743930823	5.40148655433068	1	7	7	7	1	2	7	7	7	7	7	7	7	5	7	1	2	7	7	1	1	6	2	61.5	0	3
96	6.78043122905598	1	6.00747445084196	3.33409634627082	5.48188869121403	5.99156166424518	7	7	6.08410976445126	3.98687463849792	6.85674425772919	7	7	7	7	7	6.8801869274507	5.79395155539574	4.10597896482001	6.03194465976761	6.84372938969308	4.49697285439245	6.21179705787377	7	7	7	1	7	7	7	7	7	7	7	7	7	7	7	7	7	7	2	7	2	7	2	113	1	3
97	6.87093246902881	3.15203267513757	4.93639275700308	5.59956128035614	4.11555483660747	7	6.63940727279997	5.99726606080778	6.42454664644072	5.37213697016642	7	7	6.70083218698589	6.42737345497619	6.60051641909684	4.51627213109628	7	7	5.75173438144092	7	7	6.096025574179	7	7	7	7	1	7	2	2	4	7	7	7	7	7	7	7	2	7	1	2	7	2	3	4	94.75	1	3
98	3.60961302516641	1.63943300135008	6.00415583083995	7	6.87196563844018	7	5.72143372192259	7	5.6324832378217	6.16454266128434	6.09500087531906	5.974794105979	7	7	7	6.24259055031067	5.6093986425091	5.82797404413262	4.45372936248682	7	6.4033981721396	6.87506594825424	6.75297612757276	7	7	7	7	7	2	3	5	7	7	7	7	7	3	7	1	7	3	1	7	4	7	2	80.5	1	3
99	6.97119710455303	3.02582005682535	6.77596025164117	4.33758131516726	3.54748604465591	6.86589901531546	6.62397408486581	7	6.24501399610492	6.25122173197033	6.1391034591031	6.43019411736654	6.11476058886326	7	7	6.89183685215207	4.27977032279335	7	4.61416784903107	6.9541226708781	6.69569510219185	7	6.57816324579065	7	7	7	1	7	2	1	2	7	7	7	3	7	3	7	2	7	5	2	7	1	3	2	102.25	1	3
100	6.25576877871439	1	3.47692522795564	5.23079204844362	5.8981504437711	6.87603716972806	6.11264297055333	6.42633758931831	7	7	7	6.51337653862915	7	6.79964455326301	6.89824601904767	6.76497195457975	5.56618916110386	5.84960174588744	4.94656889188549	7	6.10244247199355	4.36827197133507	5.77765643047374	7	7	7	1	7	2	3	3	7	7	7	7	7	7	7	2	7	1	3	7	5	3	2	99	1	3
101	4.60691494326454	1.36535125235908	5.26998193639872	6.22596180259228	5.7754366796003	7	6.6105824442439	6.39220017781624	6.82997656412281	5.49469107649466	5.75091523463338	6.91526489309144	4.0034566576685	6.51917984665897	6.37706396736209	6.59448997932007	6.22935486106434	6.64593668048105	4.89589548213183	7	6.7461825289915	6.11169804652922	6.80457977245414	7	7	7	7	7	7	2	6	7	7	7	7	7	2	7	2	7	7	2	7	1	7	4	100.75	1	3
102	6.93079477348734	1.33412215058357	7	7	3.89879576544859	6.86171899634147	6.23639484998941	6.91833553839353	6.03887392611161	6.03206032128442	6.76896141926894	5.44414306699907	4.789749136173	6.56289351219927	6.64507143747539	5.66439114863346	6.23868353140821	5.15343798145466	6.95269639738809	7	5.99362543509877	6.95539286863887	7	7	7	7	1	7	1	7	7	7	7	5	5	7	7	7	7	7	6	2	7	2	2	2	81.5	1	3
103	6.70286625915849	1.39450736863232	4.87804794052553	3.76443226634783	4.33928997770681	6.62203067773251	5.8659580864586	7	6.11700527681011	5.40834100078495	7	7	6.80847228429331	6.32923279786789	7	6.79034953845037	6.3694529455038	5.31612666969604	4.30347716664267	5.35129783860506	7	4.08308144820975	6.15629324892656	7	7	7	1	7	7	7	7	7	7	7	5	7	7	7	7	7	7	3	7	2	6	2	97.25	1	3
104	1.77719884724517	1	3.65200594716734	5.28872544096374	5.33375761400248	6.37071459415392	6.7257833507404	6.25288107318729	6.22606599780915	7	7	6.61578852129416	6.75162960070198	5.78796809580687	5.17131426039734	6.6963611155573	3.83961488970954	6.95539645235061	7	6.92852503974935	3.85932680617922	6.05322393457581	7	7	7	7	1	7	2	7	7	7	7	7	7	7	2	7	7	7	6	7	7	1	7	3	90	1	3
105	7	1	5.2660268861853	5.04533066490794	4.55937940823317	5.48819069321017	6.84322903779201	6.35411183523172	6.06436187082472	6.4881178675799	5.89627689806798	7	5.75162288014346	6.19336309436452	7	3.89885765915354	7	7	3.77608383111578	6.70263982898589	6.38604248664344	5.47613803695609	6.94237979060202	7	7	7	1	7	7	2	4	7	7	7	7	7	7	7	2	7	1	3	7	5	3	2	92.75	1	3
106	3.58196829226537	5.54698849654068	6.53042279037426	3.14059070255094	1.06606224035387	5.54718933279569	7	6.20391841568349	7	7	7	6.73175851583256	6.83779580016151	7	6.96919543343115	6.32399459964441	7	5.7451733737336	4.18999894996017	4.21105600721405	6.41438254630371	7	6.87284576574607	7	7	7	1	1	3	3	7	7	7	5	3	7	7	7	1	7	7	7	7	3	1	2	82.5	1	3
107	6.81699145567027	4.02495947825016	1.77885738483706	4.40545962106452	4.54802342695498	5.76830309374437	7	6.12758768754706	6.01935595359404	6.33931724115444	6.7020104617769	6.86088749634354	7	4.12681890499602	7	7	4.51806817708148	6.61093789738694	6.67971516009393	6.72743535981588	4.62953503384294	7	6.76920111934536	3	7	7	7	7	2	2	3	7	7	6	7	7	3	7	7	7	7	4	7	3	6	1	96.25	1	3
108	6.96306402723241	1.09888895781577	4.97853418326627	4.77413751218777	4.28332159782376	6.5566787155199	6.91444160024963	6.88032092747616	7	5.91108643609365	7	5.26829741685552	4.18925060225111	6.15421284164603	5.15570151226579	6.49947948220919	5.81879845507153	7	6.13159046283508	7	5.81993508245064	7	5.58973166518043	7	7	7	1	7	1	2	4	7	7	7	7	7	5	7	7	7	3	3	7	2	2	2	97	1	3
109	5.506199078072	1	6.74067123171491	7	5.1820750788867	6.95576345587603	6.21730778200495	6.50261106384938	6.60243867008934	7	7	7	5.49267952518715	6.50899299376381	4.2621998550328	5.79625249196668	6.34196226807845	5.380339101746	7	7	4.506745380038	2.74342589743959	6.42847597329373	7	7	5	1	7	7	1	7	4	7	7	7	7	7	7	1	7	2	2	7	1	1	2	97.75	1	3
110	6.81645543941835	1	1	6.64153565120735	3.6233504689282	6.77711950317511	7	7	6.43088563281832	6.24356376664479	5.81959798385355	5.90679404979783	5.04027489838783	6.14992971744537	5.57594687033246	7	5.6115001916407	2.71718249505965	7	6.92883662896823	5.23289860330863	4.40599086943492	7	1	7	4	7	7	1	7	3	7	7	3	2	7	7	7	3	7	2	3	7	2	7	3	80.5	1	3
111	4.07651208754707	4.81242487571922	5.26406095779387	4.50975924420767	2.20546196050657	6.14304979801295	5.53878805007759	6.75550729823013	5.20162751580838	6.89738473343232	6.96409588318373	4.71237133623784	7	6.26666770146214	6.63260799020998	5.21560789007683	5.3052871577622	7	6.55203542440653	6.44422851231598	6.24297696536049	6.24120107592279	7	7	7	7	1	1	7	2	7	7	7	7	7	7	4	7	3	7	3	2	7	4	1	2	88.25	1	3
112	1.29209058196964	1.48757207142565	3.97269109934076	7	3.06040744340372	5.71290944931879	7	6.48016047485433	7	7	6.18776744290493	6.55770710517885	6.54912119279279	4.3412637841942	6.90198443368276	7	5.01430289051155	6.42916965545654	7	5.49674661605805	5.50062784718369	7	5.83034451946307	7	7	7	1	7	1	2	7	7	7	4	7	7	2	7	7	7	3	7	7	3	1	3	78	1	3
113	5.15526642374232	6.53976876220573	7	5.88729847229692	1.31308355137162	5.22878085129922	4.863150459294	7	5.74874760182743	5.4416522241667	7	6.34213132180085	4.46914023142418	5.09119911312716	7	5.73925194844225	7	5.47222405930158	6.9626615073455	6.6106653765735	6.7226053563395	6.68008772214249	6.14473342623691	1	7	7	1	7	7	4	4	7	7	3	7	7	2	7	7	7	7	7	7	1	1	2	96.75	1	3
114	4.93585463105089	1.06946831527401	5.26784864060572	4.29539823018127	3.46131212717781	6.64433328121434	6.85436828766611	7	6.3612488095227	6.95902526738072	7	3.64641423569735	4.85278591977577	5.95618446606951	7	5.79959503532345	6.3868802826291	5.92003863749285	6.5426404112808	6.41857853639367	6.49928709725291	5.33391047114765	5.3323158352433	7	7	7	1	7	2	2	7	7	7	3	2	7	7	7	2	7	7	1	7	3	1	2	75.5	1	3
115	5.78392332380586	1.07814023598054	1.04276969871425	6.71059829337542	2.1147226816984	6.91910297514231	6.73778396548434	6.23993138184081	7	6.47795364166048	6.94609801956693	6.97661332240699	6.73611006596699	3.77290421780969	4.26853173725796	4.44214477209296	7	4.71606240490576	7	6.23171932193859	6.02174792516885	2.6069058533944	4.90243908665995	1	7	3	7	7	1	7	4	7	7	7	5	7	7	7	2	7	7	7	7	2	6	2	105.25	1	3
116	2.4621609374576	2.50165683702212	5.52784975070798	6.04334751341131	6.34524206330615	6.56206467481025	6.22013997508753	7	4.95074995961176	5.84060340362844	5.90141286956421	7	6.79870926187346	7	7	5.53232075262111	7	5.48048075486628	4.70749080680962	5.50401800280776	6.59707925971112	5.89335663383341	6.41216435560497	7	7	7	7	7	1	3	3	7	7	4	7	7	2	7	1	7	1	2	7	3	7	1	94	1	3
117	5.43475625575847	1.48783027505747	5.9299135649356	3.71673792786415	5.90320901014725	6.38899021109306	5.35008245218144	6.79186103579689	7	7	3.39229021965949	7	5.60085626954235	6.47386868417409	6.81429617364102	7	4.08199528823024	6.68714356602946	6.37095218583693	6.32758924347001	6.06432239416131	3.45427894610345	7	7	7	7	1	7	1	2	3	7	7	7	6	7	7	7	2	7	1	7	7	5	1	2	97.75	1	3
118	3.1181246220674	7	7	6.11954047834981	1.39529314874699	6.9015758574976	2.90885928598581	7	7	4.41880081314136	5.69424642543695	7	5.61097369152807	5.62923714612627	6.07197049229008	7	6.25350558827204	5.7288928700173	6.96422062340073	4.13808757771783	7	6.91838386051005	5.74677907486659	1	7	7	1	7	3	7	7	7	7	7	7	7	7	7	1	7	3	2	7	1	2	2	82.5	1	3
119	6.84245750412924	4.2468904428052	3.93406784502526	5.16400703535061	4.85060748278953	7	6.14246266686171	7	6.07147516412349	6.07321509038501	7	4.28064990874205	5.48929353933282	6.91152860492635	6.00709689428112	6.22270470808063	6.38901909032544	4.61032381607441	6.58009082441657	7	6.09798572095299	6.49247094235083	6.4230455111579	7	7	4	1	7	1	7	7	7	7	5	3	7	4	7	1	7	1	6	7	7	7	2	94.25	1	3
120	5.92739927891152	1.33026034944106	7	7	5.38848799573059	6.99242660243842	6.44875820633524	6.11363417375498	7	6.8233014170711	6.916046288906	6.4548687878029	6.68184880768904	5.59875044745687	6.33571625118472	6.07905966179428	7	4.75918343635826	7	7	3.42178199997003	2.16864029368609	4.51115508018906	7	7	7	1	7	7	2	7	4	7	3	7	7	3	7	2	4	7	3	7	1	3	3	86	1	3
121	6.76661491722925	4.20500891602317	6.20811076099565	5.95889278999811	2.43692009592259	6.4782752405956	7	6.22021254806291	7	5.6582693739364	5.91458052289651	6.6320889142255	6.39837995280153	5.51308627522377	4.75397937405697	7	5.41409918891888	6.47415904017612	7	7	4.46063456177406	6.94710621787102	4.43661790477129	7	7	7	1	1	2	2	3	7	7	7	3	7	7	7	7	7	7	7	7	1	1	2	96.75	1	3
122	6.26201552976536	1.45734224402413	5.30099952074005	4.53898479874034	3.84876132490878	3.51627992760369	5.67380391282964	7	6.22348471727931	4.54491086055723	5.12892200257992	7	6.89022195573282	6.05756672653815	6.57269471734533	7	6.74122862323992	5.46547706325451	3.93884037464459	6.2190187836949	6.85321169996794	6.8269828982822	6.47952285700908	7	7	7	1	7	7	7	3	7	7	7	7	7	7	7	2	7	1	2	7	1	1	2	96.5	1	3
123	2.44149538640189	2.70898491349948	3.41839069647251	5.79047081477856	4.42855082128933	6.50435885503027	6.54719082538528	6.759217815969	7	6.30839255694143	6.77795406269534	6.39145268014046	4.01777522460332	6.55262476253776	4.17734570291095	7	6.29856674565987	3.41106208274157	3.44627031932328	6.40449588518386	6.73049393749608	5.48739911370023	6.09680722399029	7	7	7	1	7	1	3	4	7	7	7	7	7	5	6	1	7	7	2	3	1	1	2	99.25	1	3
124	3.07316529603807	5.39533275267508	6.40253854343068	6.9146218303653	1.67021713227487	6.6497737567976	7	7	5.90298372453897	5.21780380336579	1	7	6.3920004438245	7	4.04973982697093	2.43254683907684	6.25797426645125	6.37347724200684	5.77369901789389	7	4.71162540503122	6.40601221643801	7	1	7	7	1	7	1	2	6	7	4	6	5	7	4	7	2	7	7	7	7	1	7	4	86	1	3
125	7	1	5.36651656532095	4.30274108555247	5.34141611534648	5.98141767791873	5.61978779707079	7	7	5.57171841542768	7	4.58615177818944	5.68509342964298	6.14349374873164	6.09456799787442	5.99777660594716	6.90019531436691	7	5.74119406391754	6.756790126153	6.23490480503078	5.49814602597523	4.87755230987789	7	7	7	1	7	7	7	2	7	7	7	2	7	6	7	7	7	1	6	7	1	1	1	99.75	1	3
126	2.09017711405309	1.27330810689073	4.94566587936683	3.26679111415104	3.24830434013117	7	7	6.16852062985212	6.50051678932136	7	5.25727103876016	6.87660145195891	6.28354184178218	5.16831806556686	7	7	6.75122920974106	4.51210095673914	4.69651765990763	6.76982906676085	5.4966869995677	2.58294969293858	5.89590084529583	7	7	7	1	7	1	1	7	7	7	4	7	7	3	7	7	7	2	7	7	1	1	6	92.5	1	3
127	6.08956518836784	1	5.25910941472269	4.88560160474824	3.58816558266706	4.44182250610937	7	6.13621444814391	5.98173148762303	7	6.94915034239504	5.82130862196244	6.72696548792628	6.47093671720164	4.55999713481107	6.94222245133404	6.4051382128456	6.04771812948888	4.03413016222877	5.63055407035537	5.91696258283748	7	5.34825388999788	7	7	7	1	7	1	2	4	7	7	5	5	7	7	7	1	7	7	7	7	3	7	3	88.25	1	3
128	4.68360393963146	6.66317192047428	6.98797165696093	5.81842256506059	2.2721577413075	7	6.82916588990968	6.35329654842324	5.95465650517385	5.12125738569615	6.55758502987898	5.41793375494113	5.89506787813845	6.26574870893529	7	4.93584488398484	7	3.85786292933014	5.925917823401	4.30128140581825	7	3.41651572503685	6.57169464431124	2	7	7	1	7	3	3	3	7	7	5	7	7	7	7	2	7	7	7	7	1	1	2	67	1	3
129	6.2713741447201	3.99634140836864	6.20752623720115	5.55360611910297	5.03035054419035	5.33323284373921	7	4.74477470905311	6.36763093108183	6.84288563205405	7	3.39929250353639	4.91506101650678	6.65521265843493	7	6.64598916450307	6.95023211029411	5.05953780362506	7	6.94212093598019	4.9373835048584	6.18718000918242	6.6103192303891	7	7	7	7	7	1	7	2	7	7	5	7	7	7	7	7	7	2	6	2	1	4	2	93.75	1	3
130	7	3.72060720864574	4.28211306948412	4.82656629928553	5.13218066368574	6.69938742765243	7	3.05893772727671	6.13101306355119	4.75669659717114	6.29312686864867	5.77517034982473	4.26118570625949	6.55738333387621	6.81467933049832	6.72328720224926	6.67615461976915	5.31884531474252	6.78369448020697	7	6.46435777766827	6.9227522802716	5.66699081736531	7	7	6	1	7	7	2	7	7	3	2	4	7	3	7	7	7	2	7	7	1	1	2	89.5	1	3
131	4.77862062566551	6.5603302995447	6.68846207256829	5.20416138756751	1.66135962771749	6.85232943658014	4.14904927281597	7	6.8158889253518	6.6879067912956	6.25893167784265	3.70699914162114	5.7575997526241	6.12845661442646	6.29248506592822	5.6100911842234	6.97035092597995	3.84898596772701	6.04527356884822	4.37758700730829	6.46330486651557	6.90301659489452	5.74637470718927	7	7	7	1	7	3	6	3	7	7	6	4	7	6	7	2	7	7	7	7	1	1	2	75.25	1	3
132	5.13529131289799	1.88438922144593	6.05299283030254	5.49793961724748	6.61036065128309	6.59722720205551	6.64384344849009	7	7	5.94791135900755	6.12030932862291	6.05987698228353	7	6.03004784480914	6.24422459175072	5.41433688635403	6.32468243775555	6.18452062160411	5.85403729033032	5.60172790537325	7	1.97861685912444	6.77452308760828	7	7	7	7	7	7	7	7	7	7	5	7	7	7	7	1	7	7	7	7	1	2	1	75	1	3
133	3.6403518884092	1.11763605045116	6.49223962945249	4.00530328420805	3.16219067587863	6.35257586490126	7	6.03000688844027	6.16874477974651	6.6113232514763	6.226473164619	5.7013443645376	7	7	6.20273963455186	7	4.84558248054498	5.51151246689282	2.54313658954622	5.94726176465577	6.1487706961334	6.32999315112454	7	7	7	7	1	1	7	4	4	7	7	7	7	7	6	7	3	7	7	3	7	1	1	2	79.75	1	3
134	5.10527989620846	3.06255898798501	4.29208932853999	4.72353944900095	4.8901217467738	5.7321870197092	6.18892440381504	6.38149636766371	5.82502796594741	6.5937259729443	6.68762933468649	6.80060555295438	6.68160681576168	5.07042916930438	5.59479821006874	5.65114735376823	7	4.11161511996651	7	6.75389961612937	6.85491147003244	6.8437568061896	4.72760560932576	7	7	7	1	7	7	7	7	7	7	5	7	7	7	7	2	7	1	7	7	2	1	2	92.5	1	3
135	6.43505121496617	1.2135305127323	4.93574032863582	4.56881106302716	3.44045812199746	2.71571168494803	5.13729959745193	7	7	4.45956216996638	4.14772339445373	7	4.95572642407414	6.62315988571415	4.77565258568492	6.21923536943096	6.61036411526274	6.70745180403557	3.15932329999417	7	6.99016558491549	6.30168685840882	6.90235333916403	7	7	7	1	7	7	7	4	7	7	7	7	7	6	7	2	7	7	2	7	1	5	2	99.25	1	3
136	5.69689132111358	4.283455225782	5.73927507492412	4.10530813803045	1.81673260230215	7	7	6.8855717941435	6.93178381570077	5.21574448626199	6.09584594558298	5.74587498885279	6.46687652182068	6.31488970402599	6.59392140743719	7	5.19095319879227	4.87934136598009	7	6.47307724541092	4.4183278586566	2.93243154390383	5.35301889960266	7	7	7	1	1	7	1	2	7	7	6	3	7	7	7	4	7	2	3	4	1	1	3	98	1	3
137	3.03532524625738	2.10584632046562	4.27665129551597	4.05504410883235	2.84687340089185	6.68354289323016	3.23314617302549	6.82936307541377	7	5.23131871810315	5.41206313236836	7	1.94441617195426	6.21562846326608	6.96321946062296	5.8935870586347	5.18741120079126	6.91857626253675	7	6.35704968036877	6.48627804422953	4.67845076678491	6.89554835815902	7	7	7	1	7	5	2	4	7	7	7	7	7	2	7	7	7	7	7	7	1	2	2	81.75	1	3
138	7	1.77094981731517	5.32595247276927	4.10093956385018	5.39239398488525	5.81815038008084	5.64242668094612	6.5297542031514	6.23690783563717	5.40368996041831	6.75781320599868	3.87702121609657	6.66224907113604	5.78930269151749	6.32911234094851	5.59068662433975	7	6.26086747984025	7	6.08279145235484	6.28736543110009	7	5.48331394048633	7	7	7	1	7	1	6	2	7	7	7	2	7	7	7	7	7	1	4	7	1	7	2	92.5	1	3
139	7	3.97582461074817	4.45614881147612	5.35285560465719	6.29080539836848	6.39502873650977	6.6049220220503	6.14188410723227	7	6.58965773019135	6.07827633145976	5.61011523067512	6.6697428310721	7	5.39150763683478	4.94098247462797	6.33077431899943	4.50792236419035	4.76939860689744	7	7	7	5.87165259190175	7	7	7	1	7	1	7	4	7	7	7	3	7	7	7	7	7	1	2	7	1	7	2	101.25	1	3
140	1.51211680326496	1	4.0166048039746	4.96133054702046	2.05481082997546	7	6.21750769342465	7	3.84891223416267	6.92815077401769	5.22635927423754	3.91139505905184	7	5.46507866289737	6.87932314830521	6.51350159638323	2.36435434468373	5.667142992589	3.20064636146045	7	5.7553714917267	5.71786801149235	6.49177577474887	7	7	7	1	7	7	2	3	7	7	3	7	4	7	7	1	7	3	2	4	2	7	1	85	1	3
141	2.65786907399449	1.26408559759472	3.29175500465978	6.9396801811563	5.66330001088972	5.13603304381514	5.63531123898214	6.88623662610589	7	6.07204706343885	4.61206563285107	6.0816496391283	5.98731325093159	5.3707816803158	7	6.94081141986533	4.42856400880766	5.65349849853159	3.71363899838041	5.79642467814381	5.78594228094836	7	7	7	7	7	1	7	1	7	7	7	7	7	7	7	2	7	7	5	2	5	7	1	1	1	79.75	1	3
142	5.0832246371479	1.89115897978428	6.90522945153973	7	5.40867830360681	7	5.81210332775921	5.61672297097582	7	7	6.64576428245979	5.92488996083653	6.34521977176009	6.34099645915811	5.82827759644635	5.6727876002853	5.34426175978139	5.26905964927509	6.78188788374192	6.46322387923728	3.63157207984207	1.92196393365815	4.35322299649063	7	7	7	1	7	7	2	7	7	7	3	7	7	7	7	2	6	2	7	7	2	1	2	70.5	1	3
143	7	1.37241422576405	5.36984295991716	4.03324243500063	3.54826844007814	3.73147310988357	6.4121599696409	6.71677748288827	6.74905169209415	6.14809160161029	4.02201748003894	7	4.92131840657968	5.89202661206581	7	6.13883627239661	6.36604540401732	5.51955615185851	2.93628386079233	4.28167176482619	6.45315981739853	3.72482271027119	7	7	7	7	1	7	1	4	3	7	3	7	5	7	7	7	2	7	1	3	7	2	1	2	76.25	1	3
144	3.44208297742999	5.48479372250465	4.45040397567975	3.33799141701817	1.87610349133279	5.4890304423118	6.34257031404924	6.88045699298962	7	6.35336204345063	5.86525531438831	4.31072671795203	5.0957772906415	6.83938066952354	5.02144684337265	5.77085914181048	6.73298619612393	7	6.17876101750635	5.77768001886022	6.03616005071945	2.86601424098384	6.97908493751418	7	7	7	1	1	1	2	7	7	7	7	4	5	7	7	1	7	3	7	7	4	1	2	98	1	3
145	1.06779102191119	1	4.43666707221892	4.38837546020926	1.29614200426186	5.20672538304787	7	7	6.50077620629989	5.88444465501454	7	6.73909207066774	3.71614957059723	7	6.95841222518329	3.35760046151021	1.61439421998735	5.20295275420318	5.31046823302103	1.19843895521123	6.35422250098159	5.24117949181132	7	7	7	7	1	7	7	2	4	7	3	2	5	7	7	7	2	7	4	7	3	1	7	2	83.75	1	3
146	4.6008379421062	5.90567736199773	4.88273146583097	2.67228692416761	1.40466739843564	5.84562337020319	6.37323066372895	7	7	2.96190455365236	6.37329661625808	6.21771576161936	3.98418166969251	6.4049767327377	7	6.65558674960072	7	6.36755489095921	6.13175117861771	6.00044999180655	6.05792260816607	3.68427848561514	7	7	7	7	1	1	1	3	3	7	7	4	2	7	7	7	2	7	4	7	7	1	1	2	78.5	1	3
147	3.50082848959744	7	7	6.11532165364131	1.62914594596067	6.98565436337668	3.85506899886383	5.09638356010175	7	7	5.48737823571243	6.77704467384114	6.3869651848003	4.47752934676233	5.59303642437407	6.61424961081196	6.91138808968443	5.98320171394672	5.3306738581206	5.19426815422387	7	3.6888312689268	5.70302722185648	1	7	7	1	7	3	7	7	7	7	4	7	7	7	7	1	7	7	7	7	1	7	2	81.25	1	3
148	6.91248770607828	4.05123990186654	3.34105097153045	5.80430445432682	3.80575198495278	7	5.04191520678661	6.78357759082327	6.93967951089098	6.30120143832966	4.92000143095568	5.97888979829233	3.4532399007003	6.8522622848539	6.44930801340334	5.33467624925254	7	6.43630705551016	6.25584190138975	5.30292596721924	7	6.05521191039188	4.81201429496053	7	7	7	1	1	1	7	7	7	5	7	7	2	7	7	1	7	4	2	7	3	1	3	86	1	3
149	1.11561366693309	1	5.11057845488318	4.5595918824889	1.18508959762404	5.8017895111786	7	7	6.7207618958347	6.2889456418021	4.67443229106126	2.53398317688986	5.44555319471597	7	5.32015511521644	4.49461763451959	1.6172986176794	5.2054907375176	6.12271104019148	6.91547996361196	7	5.92869794947955	5.51643863450293	7	7	7	1	7	7	7	3	7	7	2	5	4	7	7	7	7	7	2	4	1	1	2	98.75	1	3
150	2.52120505637189	3.56827658368534	1.2869784234465	7	3.00834308670307	6.63247964887572	5.96148921918489	6.41113917675328	6.98327949374291	6.73888990082155	6.95330203172846	4.42243045806776	6.67021808893272	5.32266453826384	6.52984680019386	5.96098943738895	3.1576111173926	6.86252329483237	6.86895511505762	5.41637299111782	4.62134463543712	4.36305509496555	6.72373708134464	1	7	2	7	7	1	5	7	7	7	4	7	7	4	7	7	7	7	2	7	1	7	4	72.5	1	3
151	2.29544399051907	1.37106224661506	2.77383905851917	4.88887093397202	4.67387937796696	7	5.21271128732974	7	6.66630899691117	6.43893413130552	5.63293041204654	5.98125647519386	3.4241530231927	6.49541928128563	4.65786565089857	7	6.56361120285646	3.28806903358567	3.84810944843815	5.70028812427314	7	4.48715195012882	5.87460953536829	7	7	7	1	7	1	3	7	7	7	4	7	7	4	7	1	7	7	1	7	1	1	1	87.25	1	3
152	3.71002500980144	3.09710281691474	1	5.82841955082481	6.87219073863941	7	4.36049414560984	5.26965691625069	6.51960889070651	5.50460137881636	6.62127314484293	5.61694416483973	5.85289092996574	6.02186771551697	5.37584949183934	6.18303612824375	7	7	5.58563247489244	5.03853328760203	7	7	6.09985778355868	1	7	7	7	7	1	2	7	7	7	7	7	7	4	7	2	7	2	7	7	1	1	2	80	1	3
153	2.99195198058442	6.65188421812551	6.54345723204287	6.54338657074033	2.06471479431228	5.18987611282735	1.94678168060388	6.04808054955696	7	4.06714995078247	6.15247870054787	6.53472914464543	5.44940209559548	6.49320393343893	5.99145433006618	6.19382696459273	6.03751112061897	7	6.77391112323845	6.15189581924563	6.58160445816423	4.43276997619511	4.70757814762109	1	7	7	1	7	1	7	7	7	7	7	6	7	4	7	1	7	7	2	7	3	2	2	81.75	1	3
154	5.2274124423247	3.11000078594413	1	5.33197670848194	5.53999872036612	6.93201627149957	2.96377007692232	6.85812448875889	4.71891938189281	3.73867968353798	5.21660151342602	6.59418319969989	7	6.44240229039144	6.04469329866392	6.21374383595595	5.73782896584443	3.05996889410278	5.94514220748305	6.4092959032554	7	5.89995994005367	6.49056231060205	7	7	7	7	7	1	7	2	7	7	7	3	7	7	7	1	7	7	7	7	2	1	2	78.5	1	3
155	5.9754768342418	3.71012564940249	6.49697971101979	3.87641020062938	3.06236209150023	5.13191294766376	6.27729471953484	5.31222369031922	7	6.80485249943414	6.21168489111389	6.61298582451988	5.3476156400161	5.97017568156859	4.42230404091516	6.12844766686564	7	5.83348233818487	7	6.03586932757653	4.91734007650092	5.07079187833492	6.31869014696411	7	7	7	1	1	1	2	7	7	7	7	7	7	3	7	1	7	4	4	7	1	1	2	74.25	1	3
156	1	1.05083811989999	2.07037837782774	4.90517137993046	1.08853377536125	6.74185760233264	5.46439500989119	7	5.98111697897219	6.62753857055267	5.75980252841779	5.97936189274091	3.05564311165666	6.99642995098094	5.54693953988308	6.48260405805369	7	5.25770351464196	5.47491875047196	6.05402310153273	4.90396914933903	6.44011293251025	6.07348176760466	7	7	7	1	7	1	1	2	7	7	7	7	7	7	7	1	7	7	6	2	2	7	1	71	1	3
157	7	1	1.26545741737462	5.96403859102978	1.67220109968541	2.94207689628135	4.36903773502907	5.43469535321553	7	6.69436469719472	6.50555789185362	5.74458249536581	6.24618799704638	3.99609819602787	5.72322676249439	6.99041784324586	4.57952175255587	4.47851361226304	7	6.45377454285612	5.96064645032737	6.85533726872268	6.47892056516404	1	7	5	7	7	1	3	3	7	7	7	3	7	7	7	2	7	2	3	7	1	1	2	79.75	1	3
158	5.64519409378368	5.89976530722748	5.38867047201019	3.30495553640273	1.4119203072252	5.85517053347872	4.70132105889077	7	7	6.80058798611766	5.19411085377413	7	3.19086694233206	4.37242974108618	4.64321606092422	7	6.63275857385008	6.49032247949879	6.68392651488152	6.82897476682945	6.22451110869015	2.23787460676674	7	7	7	7	1	1	1	3	3	7	7	6	3	7	7	7	1	7	2	7	7	2	1	2	87.5	1	3
159	3.79360089173354	3.16221215552843	1.56318848700328	4.38976963669784	6.08110426357159	6.0652580383503	3.30667967023428	7	6.30960558810665	6.59701232505949	5.1139365155562	4.59690376067712	5.89843192143456	6.10722216498695	5.79822404675712	4.53897429533051	6.31430214736996	6.42748922453348	4.65483239819157	6.0994093242727	5.65295232242106	5.85351315726942	7	1	7	7	1	7	2	2	4	7	7	7	7	7	4	7	2	7	3	7	7	7	6	1	69.25	1	3
160	4.29658672943773	3.82960170631123	4.75184720257867	6.65707743402178	1.94177698969995	6.37508833723372	7	5.99165394987675	5.5406972878245	3.43745119491393	5.20826667338964	4.77974749786541	3.41584915381248	7	6.97146772406134	6.49419019524913	4.98360250798735	5.95657744974632	4.60081209575542	7	4.60833363687954	6.05988042055373	6.97802256147786	7	7	7	1	1	1	7	7	7	7	7	7	7	2	7	2	7	2	4	7	2	1	4	67	1	3
161	3.06219390443854	1.867921357539	5.20744463365128	2.73954690790128	2.21256080554252	6.87722534746747	4.67832223325613	6.98904217786472	7	7	7	3.65356271278333	3.39309063285842	5.7569598109398	6.82715368635657	4.87899928984487	5.46195215137367	7	6.31974553174409	5.89722009884434	4.81670448698436	4.2657928564267	6.64087578022977	7	7	7	1	7	1	7	3	7	7	7	7	7	5	7	2	7	1	7	7	1	2	2	82.75	1	3
162	5.44301407692121	3.04761451343382	6.42507095870927	4.56582586157668	4.87426004130143	5.95986586751683	6.86291794831526	5.41864463813207	6.19443359056258	5.40990882136959	5.25857614587795	4.82875268594684	4.93011297160408	6.83206996419901	6.97858025204463	4.44146982715836	5.48687589310762	4.88533655837663	4.71244981555118	6.44017814101636	6.11109876426125	6.67995692295414	6.61865709522581	7	7	7	1	7	2	7	4	7	7	7	7	7	4	7	2	7	6	2	7	3	1	1	80.5	1	3
163	3.46679033800092	1.25515317465089	5.64856284023243	4.10798024559582	2.45797819617659	6.29772970712485	5.71871684720895	3.92060661635747	6.20645128137433	7	6.69598513486251	5.26924392848832	6.7158210684736	7	7	7	5.19070748246179	5.181548014554	2.86211768937886	4.66707368870105	5.29035003991619	7	6.31249554213639	7	7	7	1	1	7	4	5	7	7	7	7	3	5	7	7	7	1	4	7	1	1	2	79.25	1	3
164	5.5077561016628	1.39536748725377	1.59330180454581	6.3020567300471	2.91842152824999	6.70339895471641	6.35114591174763	4.93930541070155	6.68670876535179	3.68032358505369	7	5.81947052752894	6.21550552906417	3.98343768837841	3.87190820036326	4.6706300982927	6.6668504247741	3.927588037339	6.26729486735853	6.07698153301108	6.17187194025607	1.32173988394993	6.22175668213737	1	7	3	7	7	1	7	7	7	7	7	4	7	7	7	2	7	7	7	7	1	6	2	72	1	3
165	2.34515123210574	1	3.78901512475563	6.54777576467939	4.76164053828841	5.81779764846495	5.9433038208116	6.42871245182504	7	6.39324599507316	4.52783511881996	6.35007405844081	5.43193498050023	4.19771606663763	6.13637955133314	7	4.65226841252417	4.5740154047829	6.39054811338852	6.07593169445059	5.37484494158578	7	6.91959936113539	7	7	7	1	7	1	7	4	7	7	7	7	7	3	7	1	5	7	4	7	2	1	1	71.75	1	3
166	6.44375658306427	4.0822705504759	5.65787819733425	5.18156157153398	1.54722017321508	6.62084082120276	6.92789979598719	6.72319307577576	7	5.50765964678118	4.22718455671219	5.89675912789935	5.66471322662049	7	4.20370318833088	7	6.38591508814762	5.60138103892264	6.84505984699084	6.67496895132124	3.80019083992016	6.73922196530469	5.31485071753571	7	7	7	1	1	7	1	2	7	7	7	7	7	7	7	4	7	2	7	5	1	1	2	97.5	1	3
167	2.60885590554998	2.16865453295494	4.02913895424708	5.95216172158366	5.20214351427567	5.90973464661667	5.43204772122684	6.45962946393541	4.24112167725578	7	6.61950199220754	7	5.12331321855885	4.48989824996809	6.26925868065584	7	5.58988569408625	2.35649265362085	4.53471322389116	5.79095399573622	7	7	4.83040840829575	7	7	7	1	7	1	7	3	7	7	4	7	7	4	7	2	3	3	2	4	2	1	1	87.25	1	3
168	6.83769497532337	1.59180510106137	4.73620589015453	5.36320459857449	6.0443440228858	7	3.460559996478	6.8691698423549	5.44739589235076	7	6.24399373374455	5.23953641536933	7	6.01830153900044	5.20632518800758	4.75913406416569	3.94562193943047	7	4.92646480834831	5.77336285192552	5.51694477894222	4.09568753498076	6.21066710078502	7	7	7	1	7	7	7	5	7	7	7	7	7	4	7	1	7	7	3	7	2	7	1	77	1	3
169	5.91166713300803	1.12576499609676	4.19634468007754	3.95151642129968	2.95404680719531	2.41737344133986	5.34699281112439	7	6.80660512075543	4.60435203467356	4.46502223174478	6.90763821635647	5.90293620727946	5.09042453223045	6.20236989110567	6.85009911911407	5.21404074322611	5.56709830180775	4.98682657856671	5.74739019310977	6.07056056435838	6.75808418562043	5.9849111336531	7	7	7	1	7	7	7	4	7	7	7	7	7	7	7	2	7	7	2	7	1	1	2	83.75	1	3
170	4.547980394101	4.41633714293792	4.35425379899542	2.31608026522827	2.11700332454745	4.91465532027791	7	6.1130410124368	4.78198864920404	7	5.02495549771381	3.78954969602025	1.97153914110685	6.83839027680109	4.07477534363748	6.17751935641664	7	7	5.28909509342961	5.50636035601309	6.83548308556323	3.12405616327026	7	7	7	7	1	1	1	2	2	7	7	7	4	7	7	7	7	7	1	7	7	3	1	2	91.5	1	3
171	7	3.29002196314256	6.72120594218985	5.04132987291907	4.42887142064434	5.08686071221096	6.13109057243854	5.35345779484373	6.16400239402606	4.09252190604546	7	5.69512401330187	5.41862872248632	5.20066636851312	5.81536600804188	5.29112454839087	5.70948986102145	4.65664792093161	7	4.29823714349281	6.37457662165627	6.96408748020172	4.94737543515578	7	7	3	1	7	7	7	6	7	7	7	7	7	2	7	1	7	7	7	7	2	1	2	75.25	1	3
172	2.1304877853928	3.99377086684158	1.12629520791242	7	2.67259254431636	6.1801416859246	4.95501394274735	6.75968817094422	5.4068465259811	6.81183313992172	6.21509028130334	7	6.41738373864614	6.57712742488437	4.78620640145439	6.06011833133674	3.96257941540662	5.64801589973694	4.8127091038685	6.07494744832072	4.26479570079102	5.15894960999717	6.68760571634434	1	7	3	7	7	1	7	3	7	7	6	7	7	7	7	7	7	3	3	7	1	3	4	64	1	3
173	7	4.21247058421761	4.58681242633738	5.81409978457875	4.72353074103767	7	6.72264842576067	3.27368795779751	4.67264592194961	6.63034000533976	5.35786823341475	3.93796631430761	6.02586285441602	6.9998641963016	4.35611642135379	4.9124292781758	6.45950399895727	6.13364089814342	4.56661507810635	6.40147783245748	7	4.81481243525791	5.49044466562863	7	7	4	1	7	7	7	3	7	7	7	3	7	4	7	1	7	3	2	7	7	7	2	79.75	1	3
174	6.70281272088364	1.4591085462359	5.65569170111106	5.95651740112476	5.4880842523506	7	5.64074170459666	5.78263798049567	5.71395533903942	6.18922814016266	4.85909284115795	7	4.53952709294896	5.40860369268714	5.82357618146189	4.65851327274356	5.29216124158908	7	4.25919635112743	7	4.44237084861869	4.36679649150666	5.53857100248913	7	7	7	1	7	7	7	5	7	7	7	7	7	7	7	1	7	7	7	7	2	4	1	78.5	1	3
175	6.55662590066992	3.97641062916064	3.81039089830065	4.03596353390543	2.81366942300101	6.0858245218485	5.90924127144556	5.68265832829274	6.22381471464399	6.30597093570166	5.16485357158527	3.38435632952455	5.62414355707398	4.96611283246897	6.37399361794987	3.92325442756463	7	7	5.18840326681065	5.82707944727327	6.02568759602162	5.76620970657038	5.8903725663333	7	7	7	1	1	1	7	7	7	7	7	7	4	5	7	1	7	4	2	7	3	1	3	88.25	1	3
176	6.73736957278408	3.41174786595165	7	4.63675127346701	5.50700282958597	6.31811183875656	2.52916303143401	5.38042648853785	7	1.95220895555061	4.94037894036451	6.84006198159887	7	4.1309142024031	7	3.1469780323992	7	5.98811992581932	6.2164526290179	5.07513764941974	5.26834827593682	5.405824101059	5.52433447751296	7	7	5	7	7	2	7	3	7	7	1	7	7	7	7	7	7	1	7	7	1	1	2	74	1	3
177	6.81540667969716	5.28705956356794	6.78380017370501	7	4.46299169287158	5.63357214951336	3.45910843848044	6.24851914819371	6.51088789479538	6.49408654037991	5.42432047775345	3.32620052519912	5.95649950942087	5.02353898535195	6.36891563077639	3.38518174387639	6.99213199101573	5.3971806941494	4.59111957977803	7	4.44246699319555	5.57595302112832	6.51528412867554	7	7	7	1	7	2	7	6	7	7	7	2	4	4	7	7	7	3	2	3	1	7	2	87.75	1	3
178	4.34099472440133	2.48783116437428	1	3.68696380568844	7	6.46496198080862	4.46974654410932	7	5.03426603404522	6.7975849446319	4.58898540518875	2.89279161595645	6.30692577479513	6.53073917671584	6.22955403239094	4.25368470458905	6.78456824580236	7	2.6248283188619	6.6327182995396	3.94266562352069	5.71055730470779	5.55830104515263	1	7	7	7	7	2	1	2	7	3	7	7	7	6	7	2	7	3	7	7	3	5	1	88.5	1	3
179	5.73944179987167	2.11086529251959	6.3163650460361	5.52859626518514	5.22249287524476	7	5.32183492502254	5.28366818005357	5.51098967101409	7	5.47519735866907	6.49377904935929	6.40282960026566	6.29539470878277	4.14750519472354	4.26070031480131	4.2143322904656	3.98375694616993	5.03736329900669	6.61024624893454	5.74559103078104	5.57308431236096	5.70944892454954	7	7	7	1	7	7	7	5	7	7	7	7	7	5	7	2	7	7	3	7	2	5	1	75.25	1	3
180	6.7642624587124	1.64161209524919	7	4.25666007531181	6.14415778183234	3.22802378039182	6.82283458807479	5.88808899365159	4.0097940562846	6.96578486849163	6.07119874397219	5.88422877267845	3.41846346188512	7	5.84214780112119	4.95068388164293	5.07049870202381	5.21946768942045	6.61278228498947	7	3.14763303700696	4.01069832814359	3.40357061304554	7	7	4	7	7	1	7	7	7	7	2	7	7	7	7	2	7	7	7	7	2	1	1	74	1	3
181	1	1.68516949289084	2.62317234497231	5.46584925654766	1	7	4.48499587489369	6.55399820245696	5.35947142394856	7	4.18746485325792	3.53551114647058	3.62834546683386	7	4.67164836020294	5.30253466080221	6.74650889726416	4.17458891826078	4.73800173222447	6.57583507011823	5.11994999569986	5.54309842072859	5.51797259798319	7	7	7	1	7	7	7	6	7	7	4	7	4	5	7	2	7	7	5	3	2	7	1	70.75	1	3
182	4.91019344906763	1	1.60951371666238	6.53314188087582	2.92750442046595	3.9274765997406	6.01004837016347	5.90310733058074	4.52859102117977	6.1227991898387	5.5314626205971	6.00614625365115	7	4.19089021346447	3.80722888200549	5.43144573262046	7	3.81392144243439	7	5.9413168178296	5.2612773888624	1.25209145559385	5.8775054075314	1	7	4	7	7	2	2	4	7	7	7	7	7	5	7	7	7	2	7	7	1	1	1	58.5	1	3
183	5.84466004858275	3.28349400490002	2.29767985103449	5.27240098795673	4.95736869901718	5.23500335976375	2.93777884510054	5.59984426180623	5.36947759580554	3.98963947608206	5.926058237659	7	6.45318819506164	6.12974758452403	2.98405008908108	3.032208699278	5.61847514691854	5.96565340169522	5.5962526363714	6.10016321431391	7	3.40812615052227	5.41095823043892	2	7	6	7	7	1	7	2	7	7	7	3	7	7	7	3	7	7	7	7	1	2	3	73.25	1	3
184	6.80549019281184	3.36010172245655	5.04922105441548	5.18941083390739	3.76014792486669	7	5.59832083534846	6.67469404452586	7	5.03867548305755	7	3.87824613446982	4.89122317426134	6.68221926781532	4.88309318261857	5.57195628845339	3.81103469973838	1.60769909662533	4.45632055086113	5.11657740787792	6.67739053041853	4.96120043229672	5.66165006536847	4	7	7	7	7	2	2	3	7	7	2	5	7	7	7	7	7	7	7	7	3	1	1	78	1	3
185	6.20656614028713	1.92325125541319	6.35579039447823	6.60995551804302	5.74448390961629	6.59087148489122	5.65343613716315	5.24577676871883	5.90345368690479	5.70801460858506	5.2758799317733	5.02200211302662	2.70499973670595	5.9566805435576	4.96593845328829	4.03205964597429	6.64363542559785	6.73574643667236	3.43686076630133	4.13181851255446	6.80905638248669	6.52910086645859	5.52062486460691	7	7	7	1	7	1	7	7	7	7	7	7	7	4	6	1	7	7	4	7	1	1	3	73.75	1	3
186	5.12995362039779	2.08850827674381	3.78675033130453	6.60258893199277	5.57811741125219	7	7	6.32773070256399	7	5.44222915710179	4.82858566810001	1.00782666130721	5.89659127155184	5.13387291740618	6.21163539442724	6.87224797250857	4.17504810290784	1.09435031400984	4.07426254670756	5.23960513861167	6.27106539089436	3.26726736736716	5.22713856276547	7	7	7	1	7	1	7	5	7	3	7	3	7	6	7	4	7	6	2	4	7	7	1	67.5	1	3
187	3.16971825962544	1.56196942531611	6.76124573619623	4.10255311749298	1.84910994140146	6.09025818378122	3.85061703440121	5.62202108119816	5.53376867600175	6.29129964053101	1.25250570490229	5.2703613450895	4.75655127237305	7	6.72573003443628	3.2419050140916	5.89450743582703	7	3.59814354563752	5.54732117913096	4.70481898957581	5.58860297387394	5.53581890622003	7	7	7	1	7	7	1	3	7	4	5	7	7	4	7	1	3	3	7	7	1	1	2	66.25	1	3
188	6.27658542907639	3.78372746483657	7	4.39728148826317	4.29122071700825	4.05127318821109	6.36537663671224	6.27344016933386	4.44035898977727	4.92521135945757	4.01441841458709	4.47855237053212	3.61485532780231	6.4340009081207	5.00170131989801	5.90358031603622	4.63208466459292	5.75727205034566	3.21722460052751	6.7714691459248	4.77703910437434	5.70622343440544	6.44671367799014	7	7	5	7	7	7	7	4	7	7	3	7	7	6	7	1	7	7	6	7	2	5	4	69	1	3
189	4.37698355339461	3.37560059336401	4.60842982213768	5.95932168970554	2.6373326261658	5.81671684661298	6.45468594824067	5.94011371464285	6.64707982771628	4.57536871087182	5.7292712861044	5.44331805494636	4.12477153573406	5.7372347633041	6.59414634606017	6.12644039097238	2.2317553860119	6.884862419389	4.54950808711919	5.17371363141912	3.61196873824929	6.86356546836567	7	7	7	7	1	1	1	7	2	7	7	7	5	7	3	7	4	7	7	7	7	5	1	1	58.75	1	3
190	4.59113980549946	4.65526746725387	4.82571152083289	1.66910844249176	1.34589364406397	3.73351828802368	6.88530637397775	5.65088761795479	6.64623361186006	4.66986072357443	6.50057731724573	6.90050672432801	4.72284261036504	6.45151899708644	5.57023114349766	4.99776246188234	4.00235168168284	6.69071113442999	2.41578882920297	7	3.77371317913675	4.94754898320667	7	7	7	7	1	1	1	7	2	7	7	7	7	7	7	7	2	7	7	4	2	1	1	1	65.5	1	3
[truncated: 5 more columns]
