# Supplementary material for: How Are Mate Preferences Linked with Actual Mate Selection? Tests of Mate Preference Integration Algorithms Using Computer Simulations and Actual Mating Couples
Source: PLoS One. 2016 Jun 8;11(6):e0156078. doi: 10.1371/journal.pone.0156078 (PMC4898694; doi:10.1371/journal.pone.0156078)
Supplement: S1 Data — Newlywed couple and agent-based model data analyzed in Study 2. (ZIP) [file pone.0156078.s001.zip › S9/Polynomial Model Data/Polynomial Couple Population 01162016 004006.csv]

	trait1	trait2	trait3	trait4	trait5	trait6	trait7	trait8	trait9	trait10	trait11	trait12	trait13	trait14	trait15	trait16	trait17	trait18	trait19	trait20	trait21	trait22	trait23	preference1	preference2	preference3	preference4	preference5	preference6	preference7	preference8	preference9	preference10	preference11	preference12	preference13	preference14	preference15	preference16	preference17	preference18	preference19	preference20	preference21	preference22	preference23	fitpoints	sex	algorithm
1	2.80416824741224	6.03973121879109	6.82405979019696	7	6.33895125595213	5.70778243106268	6.38325322709139	4.43012378401991	5.96032220239395	6.31751669061211	6.89228310521715	6.39489300056064	7	6.76583971343265	3.46576809664335	4.85632074045301	7	6.9094382157157	7	6.90553630537762	6.38444590229442	3.44190616011293	6.76858692667319	7	7	1	1	7	1	7	1	7	7	2	5	7	7	1	3	7	3	7	7	7	1	3	102	0	3
2	2.77891965775172	7	6.62596048329845	7	7	5.83319505911364	6.72584421728716	6.68634442695355	6.93892504088225	5.69284378393705	6.60574809089547	6.9351887588204	5.79546727220993	6.7465495748484	1.87900772690037	7	5.90864595406748	4.12431604637181	7	5.48135624207315	7	6.76546955166615	5.97879903189687	7	7	2	1	7	4	1	1	6	7	7	7	7	2	1	2	7	6	7	7	7	6	7	94.75	0	3
3	7	5.73967958735216	4.22508328910656	6.12496513817423	3.20963102597945	6.20206049408582	7	6.39989718230896	4.00816640837261	6.06052397560532	6.61024562310338	6.43019160871853	7	7	6.13214941508036	6.14297302367648	6.85975946261007	7	7	6.60406439642235	6.57614013204049	5.89964644389077	5.57660675621146	7	7	1	1	7	2	1	1	7	7	2	7	7	7	1	4	7	3	7	7	7	7	7	107.5	0	3
4	2.37956328035506	6.71400781130969	7	6.79418125956488	7	3.60370481955754	6.35543561858921	6.42945667145847	5.19930743259121	7	6.80414538748639	6.7872906637687	6.8630351532217	6.53833036899015	6.60585519078494	6.81153212331201	3.78560728284869	7	7	6.8475746144206	4.86978018032484	2.32983066684289	3.30364778274576	7	7	1	1	7	3	7	1	7	7	5	7	7	7	1	3	7	2	7	7	7	5	7	86.25	0	3
5	3.25710288015534	5.47413551682541	7	6.43985824515534	6.92102601154001	7	5.84685733589441	6.26010319928326	6.50719405133082	7	7	7	6.43616040170207	4.27297117218192	2.89132458556341	4.52151054897447	6.3883132710103	6.13132899986217	6.93193726737245	6.39257316099855	5.48417592412368	5.16550397597728	7	7	7	1	1	7	3	7	1	7	7	4	7	7	7	1	2	7	1	7	7	7	1	2	85	0	3
6	2.14981034209644	4.52277091663477	5.69749378592719	6.77253030028137	7	7	1.78979560886984	6.35770479042836	4.47597255219232	5.37916136297674	6.98302533004896	6.79151912049705	5.35125163545878	6.83428159783946	2.71745381178238	7	5.93898299695304	6.3498366239401	7	7	5.42709087765588	5.85232774830854	6.89269702155042	7	7	1	1	7	2	7	1	7	7	2	7	7	7	7	2	7	3	7	7	7	1	3	75.75	0	3
7	1.94170144534543	7	5.52455205025605	6.74471007480571	7	4.05434149980101	5.03813866186184	6.41649285164634	5.18450947823117	6.07159331367075	5.98090716356462	6.82624539694176	6.57813500190486	7	6.45691632009166	7	6.33340680795555	5.72587299763283	7	3.67193271668842	6.32659980226085	6.26729725772713	6.92312331814132	7	7	2	1	5	1	7	2	7	7	2	7	7	7	1	4	7	7	7	7	7	1	3	80.5	0	3
8	6.52490870696503	5.0908713655671	6.73254563478715	6.00611925947114	6.30471954284459	6.80261993415364	7	5.24574926376659	4.98258149093474	6.75897194970102	7	5.89950403003556	6.63592150685951	5.39323413731718	6.41351531965983	6.74756400851177	5.20462654778064	7	7	6.98303546632545	5.03435880142606	4.69554703372656	5.21767468222949	7	7	1	1	7	2	7	1	7	7	2	7	7	7	1	6	7	3	7	7	7	1	7	108.25	0	3
9	7	4.69276433223799	6.84375316715267	4.86206942503049	4.2896583199674	6.05900345932246	3.73844299073812	3.80886804400581	7	4.57747348554839	6.06738185027852	5.63341719685191	5.55852404862797	7	1.80599061285051	7	7	5.27794098717846	5.3767505234378	7	6.93262566338905	7	6.14191889613436	7	7	1	1	7	5	1	1	7	3	3	7	7	7	1	2	7	3	7	7	7	2	2	91	0	3
10	2.51384329932763	6.47396716252066	6.54905271555308	7	6.96052833830417	6.45261412238671	4.63017841642772	3.99842888841787	5.70955230773222	6.51117970040696	7	6.9432229245252	6.77131347267116	6.9687512312615	4.82759878927924	4.06562252171034	7	6.80161412620778	5.84310065769364	6.36756778306285	3.87439346680483	3.81965139012621	7	7	7	1	1	7	3	7	1	7	7	2	7	7	7	1	3	7	1	7	7	7	1	3	102.75	0	3
11	2.63166236335621	6.85605946287738	7	7	6.42994706859896	6.75343557300329	3.1455809450567	4.99508510550228	5.83818073535869	6.87433809019833	6.42394555522389	7	6.2954400068512	4.85696115498045	4.25732821465594	5.34612295677892	7	7	6.76681834802536	5.42680620198618	1.90876528122213	4.05772236577929	6.7515810699626	7	7	1	1	7	2	7	2	7	7	2	7	7	7	1	6	7	2	7	7	7	1	3	107.5	0	3
12	2.19439068575643	5.7010785026445	4.86799611462034	6.04686973615459	6.56627838599185	7	1.81143305986269	4.77188819113939	6.05659238404115	4.49217155548893	6.22745133875811	6.12333627470994	5.40582608620639	7	4.02487780547409	7	5.16332587396848	6.89573906917707	6.45356599263369	7	6.92255874318128	5.37308111497814	6.69647107895851	7	7	1	1	7	2	7	1	7	7	2	7	7	7	2	2	7	3	7	7	3	1	3	90.25	0	3
13	3.14094274970747	4.56960372873805	4.56287798660892	7	6.10932657809748	5.06012548050718	6.76657921184112	6.16839758832331	7	6.67463598519888	7	4.35756039347773	6.0126270805271	7	4.55486183301139	6.62224326939307	6.48405390578959	7	5.69700882654533	6.13759377167285	7	5.68265241432574	6.11858421469144	7	7	1	1	7	2	7	1	7	7	1	7	7	7	1	1	7	1	7	7	7	1	7	85	0	3
14	2.52780393090179	6.52925353416953	6.5599215145503	7	7	4.93681562744192	6.62567734516175	6.91149250406163	6.46461012217543	6.49284830746348	6.17753740854887	7	6.75744213270567	5.53254624246592	6.29805891318016	4.9050212309743	6.47941766938299	5.74784672786014	4.96476377662481	4.87357220712113	6.90065277248607	6.63261459351687	5.82437829229017	7	7	1	1	7	4	7	1	5	7	2	7	7	7	1	2	7	2	7	7	3	7	7	89.75	0	3
15	3.21907953959134	6.23660267207479	6.53088748145422	6.61376520471464	7	4.99333201850828	6.14776503437052	6.20743032200931	5.70115665771835	5.59790163280998	3.29460766831715	5.60838702311624	7	7	6.06671945243004	7	5.201771097194	5.56269840916611	6.6915503155437	3.04297554283459	7	7	6.57081509898688	7	7	2	1	5	2	7	1	5	7	2	7	7	2	2	4	7	7	7	7	7	1	7	71.5	0	3
16	2.65302675462808	5.87206002650337	7	6.10995886203418	6.55971944731757	6.10981862522933	5.4164660533061	2.49427032213184	6.52354619556732	6.21272982388461	6.55225991810427	6.73945534608532	5.41570117134504	6.05752042942562	6.8296827400815	7	5.93564300466447	6.62030942364085	6.95491804470542	6.90746029668531	5.88317802396076	6.13304304636858	6.17939054057962	7	7	2	1	5	5	1	1	7	7	2	7	7	3	1	4	7	5	7	7	7	1	7	82.25	0	3
17	2.40804771764299	7	6.43230161681489	6.74722513799582	6.48277920554974	3.22323004956709	7	6.46818194220545	7	7	5.99698362558527	5.65255649616857	5.90472365160379	5.64341883143869	5.64533102899943	4.75989983412624	3.80388354299294	6.6637770593469	6.749273966427	6.95410365328531	5.31470035779438	1.97748845472616	7	7	7	1	1	7	3	7	1	7	7	3	7	7	7	1	2	7	3	7	7	7	1	3	99	0	3
18	3.53485588412763	6.6645881220746	6.451107025485	6.90276329424989	5.62579129551013	6.09776730068268	6.80981611507144	4.67626483252952	7	6.634001621071	6.27778767703782	3.70697784938655	6.53338037121846	6.79868489396486	4.78754448485614	7	1.16376447993582	4.26141608768363	7	6.07188874927164	7	1	7	7	7	2	1	7	3	7	1	7	7	7	7	7	7	1	3	7	5	7	7	7	1	7	101.75	0	3
19	4.44242030871361	3.70821900213138	6.58026914518954	6.46512311972349	6.07705874798728	6.75861954974711	6.32179023980245	6.39076060354982	6.80817131555878	7	7	6.21399989388442	5.5034366911161	6.84833358713264	3.49363080656212	4.69216428232531	7	4.47506806300751	4.42845642463726	6.57699508529763	6.32226700618655	4.14214050701951	7	7	7	1	1	2	4	7	7	7	7	1	7	7	3	2	3	7	1	7	7	7	1	7	84.5	0	3
20	1.58103496205506	6.43103416967807	4.52963429989642	3.6282034716273	3.89808956326498	6.16106675113048	6.74762405372341	3.62488536781544	6.51494378815264	6.40192927562546	7	6.90935792817052	5.89556669520579	7	4.58099238908717	6.46459203208164	5.91185158029862	6.1132558233395	3.33109783846603	7	7	3.77570722452126	6.09647272370429	7	7	1	1	7	2	7	1	7	7	7	7	7	7	1	7	7	3	7	7	7	1	1	81.25	0	3
21	6.83440416285243	3.88347527435443	6.45011845245454	4.66311083617732	4.51413748612816	5.4013579612243	5.68560849283037	5.20599834730714	7	5.63850791392869	5.93116042387411	6.15981908257656	6.06750448966056	6.89541265301648	6.03100651229905	6.81415167918246	7	5.99805745715054	4.66122218291433	7	6.8185642032324	5.9697599698349	5.32635835055079	7	7	1	1	7	1	7	1	7	7	2	7	7	7	1	2	7	5	7	7	7	5	7	94	0	3
22	6.89416287849648	6.06857902309518	6.44907315527045	6.24556253888037	5.24016983517055	3.41025847630794	6.33212887825866	4.36778751957704	4.2775458832366	5.51636234547205	7	5.75537576098331	5.54738009811369	7	5.72314690173114	6.81463382694376	6.2006293066598	6.34279540621398	7	7	5.9191135922312	5.65906330239367	5.03705009329249	7	7	1	1	7	1	7	2	7	7	3	7	7	7	1	6	7	4	7	7	7	5	7	91.75	0	3
23	2.68988477943025	6.02785325451334	6.81825571777577	4.20792711044588	5.58609517785904	6.25023607888499	6.54928707357838	7	6.9225936850893	5.42343655667178	6.96449945133161	7	6.85961997289445	6.37988072998483	7	6.07362477360618	6.12844725944545	5.52075785839697	5.07156945099968	5.3834132275842	6.45026974214912	6.27813776646204	2.9287774933128	7	7	1	1	7	3	1	1	7	7	2	7	7	7	1	7	7	2	7	7	7	1	7	77.5	0	3
24	2.75991640357574	6.22080133474409	6.99876480684019	5.12854878825312	6.2541466498333	7	4.82671551616981	6.17625719403032	6.0860269466277	7	6.25515064085318	5.62548912137587	6.06054810001865	5.94750975883287	1.98677006876946	3.78426882759375	6.61474415459156	5.58622190412364	7	6.26985564801142	6.36107694767875	7	5.30365216586599	7	7	1	1	7	1	7	1	7	7	5	7	7	7	1	2	7	1	7	7	7	1	2	96.25	0	3
25	6.59681525471575	4.97440494457812	7	4.10181522335605	7	6.1122252905606	7	6.39729585071556	6.69658926200789	3.44352604606898	7	7	7	5.04917885214787	5.56735405724247	5.04697424624061	6.79989366663868	5.76969548033676	7	6.38028009493673	6.51726151406353	5.39974500997647	4.98278171963419	7	7	1	1	7	2	7	1	7	7	2	7	7	7	1	6	7	2	7	7	7	1	2	95	0	3
26	2.7424822289451	5.37520210992776	4.86364042932033	6.37268595083884	7	5.52533130609706	1.79630411435479	7	6.04719590060187	5.06677999061294	5.55329615812656	5.43721438765426	6.66893483785169	6.82216725594336	6.00736051102329	6.9140427210259	7	7	3.72838509823804	4.55100103039586	5.77465759452089	4.93801203209622	6.77253119165021	7	7	1	1	7	1	7	1	7	7	3	7	7	7	1	2	7	2	7	7	7	1	7	80.75	0	3
27	1.14092288796787	5.3483238569295	3.07861686308377	5.69160599005223	1.82104811840368	5.65124302573058	7	2.96922252944798	6.64298876311415	2.38731179595875	7	6.62874961675026	4.68862575248296	6.09431658733753	1.70884973924767	6.43080195309926	5.3591267757968	5.14353601925857	6.06291799603484	7	7	6.38865820699673	5.99137537111797	7	7	1	1	7	2	7	1	7	7	2	7	7	2	1	2	7	5	7	7	7	2	7	96.5	0	3
28	4.61446700766473	7	7	5.74086541334921	6.34563246095874	6.40728124659294	6.72283300623136	2.36345739594655	7	6.48514855253131	7	7	4.85939238942921	5.54480579894371	3.39343107999584	5.35001284969375	6.9140054916768	7	7	6.70654003688176	6.35860627178307	2.075195238244	6.61764158412816	7	7	1	1	7	2	7	1	7	7	2	7	7	7	2	2	7	3	7	7	2	1	1	92.25	0	3
29	4.97129750532969	6.7849653923325	6.67594354361153	5.9663250356304	3.70754457492721	6.12384898447878	1.80740806469903	6.04960570273032	4.26380519141503	6.29486918109897	6.36876689092495	7	6.84204721626695	6.47117891836953	6.2410628860008	5.56805636723811	7	6.52713501671977	5.83667341687968	1.67177084427873	3.59379831085341	3.59442295245029	5.93928906973911	7	7	1	1	7	1	7	2	7	7	1	7	7	7	7	2	7	5	7	7	7	1	2	90	0	3
30	2.43283250742452	5.65348310083168	6.13025318271008	5.65852549061925	6.72592176308755	6.27260899049016	4.54041528956365	1.63139601617691	6.85537560971131	6.43489641267516	7	6.05196025359963	7	6.93932625810819	5.05230901923388	7	6.41398475510195	4.59344887357166	3.93722294637349	5.33537097188153	4.53884386495719	6.00571791289941	7	7	7	2	1	5	4	7	1	4	7	2	7	7	3	1	6	7	3	7	7	7	1	7	75.75	0	3
31	1.80385997477389	7	6.06203534426344	6.47383582403974	6.92571742742144	5.6009720710095	7	7	6.46980219008723	5.68558934985038	6.01663181501114	7	6.79715309940355	3.9973398777852	5.97297921965221	5.69104937861953	3.43574458411142	3.17204989474021	6.87420644956644	5.6118860839103	5.29587878419383	6.43386092652	7	7	7	1	1	5	3	7	1	4	7	4	7	7	7	1	6	7	2	7	7	7	1	2	97.5	0	3
32	1.7859987093076	7	7	3.93555232533439	6.94573767136097	5.87952927575155	6.22335695711371	5.89999447259078	7	5.60998408908928	7	5.28148054287208	3.76320819777942	6.76448453311382	5.75074366965768	6.39404478124007	7	6.09827153581875	5.489791685838	6.40264434512384	7	3.6092936435883	6.11941086064661	7	7	1	1	7	1	7	7	7	7	2	7	7	7	6	1	7	3	7	7	7	1	7	74.25	0	3
33	2.21566251651919	7	4.30429782048524	7	6.32364630098844	6.30934886433289	1	5.34819046938803	3.62192024263776	5.99019148353545	5.48391446629871	6.10298108389729	7	7	4.38447334578283	6.3136057103928	6.13577960944559	5.91726965484661	6.14902208762018	5.7156966979101	4.71852796027633	6.72349778293079	6.17252601881149	7	7	1	1	7	1	7	2	5	7	1	7	7	5	1	7	7	3	7	7	7	1	3	87	0	3
34	2.28578710707406	6.79397877724295	5.93259184944658	6.72052932075395	6.42507605673992	5.44982015736544	7	5.08986167840283	6.76052939610852	6.28249220889098	6.09400637195861	5.22058631807272	6.23658389124149	5.07963430630311	5.52747180226954	7	4.64986060453154	7	7	7	3.531376831201	1.87123780682393	3.26582601618216	7	7	1	1	7	3	7	1	7	7	4	7	7	7	1	2	7	2	7	7	7	1	1	83.75	0	3
35	2.06624296277018	5.96064429778151	6.00196896112234	5.52535277479781	6.57155656567288	6.02327450298676	4.6836586223909	1.71133571149274	5.9661786809115	6.85207792113913	5.26702629400872	7	6.14196426136804	6.94223572048922	7	6.74680993801184	5.19417127686947	4.79802874883697	3.79202448119599	7	4.48369224210364	6.55486957457324	7	7	7	2	1	7	1	7	1	7	7	3	7	7	3	1	5	7	3	7	7	7	1	7	72.5	0	3
36	5.72871335411721	5.77743160179999	4.52150954973247	5.04391314185116	6.93569172116375	6.38404148835472	6.39480327024113	5.07236211357847	5.22086875687173	6.6353586099072	6.16438879308818	5.83318773203762	5.15478921468051	6.03887077977073	5.57457509347754	7	6.82268410265349	5.59213237790117	2.12838844292553	6.22718242891889	6.65297166039945	3.7326099120667	6.54585095788253	7	7	1	1	7	2	7	1	7	7	2	7	7	7	1	1	7	1	7	7	7	2	1	90.25	0	3
37	3.48375767658556	7	4.45222404266859	5.10656048513622	1.75881720531291	5.43404458246119	2.6430593987295	7	4.73216174479337	6.96443613729449	4.37077493667889	6.01112456527757	4.97315585793583	5.29952071808775	6.94604672368063	6.18743138048653	6.50292050315962	6.16625710467066	7	6.22467487918233	6.10208420832	7	7	7	7	1	1	2	3	7	1	7	7	2	7	7	7	2	2	7	1	7	7	7	1	2	83	0	3
38	7	6.09609279180573	5.95112581793996	6.66937148906851	7	7	6.56579242630393	5.34133098303805	5.6224934483177	6.83288640932881	7	6.03869834362167	2.11432457427305	5.23623666970004	6.53072608051773	6.30925724714617	5.39547261122033	6.08814401877521	6.28946036011967	6.595890141342	7	5.83627821139959	5.72937032082688	7	7	1	1	7	2	7	1	7	7	1	7	7	7	1	6	7	3	7	7	3	1	2	91.75	0	3
39	6.74647183015709	5.96471855949049	5.57348985209729	5.73132945924718	6.0530512583759	2.88880072027775	6.34790151524239	2.41913911319078	7	6.73975026134831	6.19570984411082	6.35195759314149	6.5869315139862	6.68963584225136	6.01066648153957	5.03424643699425	7	7	6.6218150976455	4.25798605538113	5.68015685939136	6.42064328625416	4.00545260615956	7	7	1	1	7	2	7	1	7	7	3	7	7	7	1	2	7	5	7	7	7	3	7	87.5	0	3
40	3.45045302979294	7	6.19893175944654	6.93786125962381	6.30404908039902	7	5.94089420115828	3.5329487019964	5.67173842285224	6.46623706974845	6.82389995363616	7	5.60509617726223	6.20523679373114	3.05815213545957	5.59337753796958	5.37453261075011	4.90389247479504	5.22608912724085	5.79884795989236	7	6.25964632650747	6.0718354811255	7	7	1	1	7	2	7	1	7	7	7	7	7	7	1	2	7	4	7	7	7	1	2	95.25	0	3
41	5.67749376746704	1.01813726606561	5.58813213185303	6.56535962256491	6.91891148651868	6.6568552237431	3.96407993719426	1.30324338176729	7	3.68038213989143	5.3934985974025	5.52074566162902	6.45688564637476	4.77108872152946	7	5.36096372990872	5.40947336255	6.30641561057045	7	6.81775757281641	6.93823543194446	5.29548937026192	5.0077193411523	7	7	1	1	2	3	7	1	7	7	2	7	7	7	1	7	7	2	7	7	4	1	7	67	0	3
42	5.9442081950322	6.01069574368105	4.71055368069464	7	5.6225428849745	6.18854943787684	4.66644057936725	5.51485543333478	7	6.47925949626004	7	6.49553297478336	6.34149742804834	5.94512516283952	5.85298666755539	6.92232937922696	4.92652787422381	7	4.12021742367107	5.98406954267479	4.33381563220157	5.73333382175803	7	7	7	1	1	7	6	1	1	7	7	1	7	7	7	1	3	7	4	7	7	7	1	7	77.75	0	3
43	1	6.03133791858447	5.79676692635588	3.94257685343722	5.13295777214261	6.91333594554032	4.50187480022424	1.01077134965171	5.0896066555255	4.8030592854778	5.57423284048358	7	6.75906214079057	6.18034779153634	6.43374580978714	6.05341884789383	6.24498346647801	2.08908422496902	7	4.20683590646111	6.8296000413703	7	5.65313988266487	7	7	1	1	2	2	7	1	7	7	5	7	7	2	1	4	7	3	7	7	7	1	2	83.5	0	3
44	6.42799592261788	5.32009437338736	4.46222282255377	5.99239016334742	5.7411771519488	3.26422582816344	6.99490101113509	6.41043510514255	5.42960706136865	7	6.50403847713548	5.3222386924704	5.11880412130762	6.76408232261019	5.01110135741376	5.45344682621661	6.14479156330967	7	6.667078411384	6.1687111347831	6.73063715057774	7	5.50317826311073	7	7	1	1	7	1	7	1	7	7	3	3	7	7	1	2	7	3	7	7	7	7	2	71.25	0	3
45	6.42902703211308	6.52675975886811	6.28819682457383	6.03743608517315	5.33959650479557	4.54715706145949	2.4229268655546	2.87069425467465	5.7109049493101	7	6.11202827034457	6.55142942445369	3.71038869777057	6.58103624622184	6.93704419185985	6.05689522375428	5.64093402883466	6.29284744703449	6.87468291588068	7	5.86650698162442	4.62521135005646	3.97068742583919	7	7	1	1	7	2	7	1	7	7	2	7	7	7	1	5	7	3	7	7	7	1	7	77	0	3
46	2.61042721396202	4.04868993042102	4.33764322847708	6.23482628757507	6.45779631245576	6.29528164078557	6.71833643933483	4.0631452806848	4.73450149557859	6.3229731650849	6.86499168339998	5.29242288457902	6.12369394647775	5.22074621340347	6.90802928528202	6.58470100614946	3.88283386994589	6.60349209670797	6.10139352363912	6.77216118733733	6.87282600378117	6.89430274974349	6.28973165842558	7	7	1	1	6	3	7	3	2	7	4	7	7	2	1	1	7	1	7	7	7	5	7	92.75	0	3
47	2.89635970974539	5.86941435339336	5.10270099899792	6.14062549162356	5.50114391377494	6.1094764973355	5.0524126313324	4.78515735955691	6.99259801224527	4.69827344937237	4.34793255259645	6.02762656167122	7	6.81368824189948	6.63484747436223	6.82601475653017	6.78558988085986	1.28551328492069	4.85297218187923	6.14451071365316	5.03447249257577	6.558715378657	6.48809689309811	7	7	7	1	7	4	7	1	7	7	3	7	7	4	2	3	7	4	7	7	7	1	7	81.5	0	3
48	1.01313815791566	4.83884911017233	3.52073630622714	4.49456664155351	5.3774912771933	7	5.84198064180169	4.54586855017697	7	5.81126125960436	5.53918674724077	5.79166941248986	5.77700804057547	4.14431306655998	5.87010883548977	7	3.53876806543254	7	7	7	4.59195414012242	6.85455285163467	6.83607300528714	7	7	1	1	7	1	7	1	7	7	2	7	7	7	1	4	7	3	7	7	7	7	7	90.25	0	3
49	4.86467196824441	7	4.67696082321728	3.87082649569893	1.97572972648386	6.17181149939746	5.79918846831081	4.05091055947357	6.98103871964684	5.77302372603137	6.9104688767219	5.93722073768425	6.26068180453899	6.49227069502103	5.96638068188227	5.85787436255832	6.90598235028125	6.28545874159701	5.50776906714297	5.63715990896489	4.92403433032651	2.23270175646679	6.94463067081876	7	7	1	1	3	2	7	2	7	7	1	7	7	7	1	2	7	1	7	7	7	1	2	91	0	3
50	2.05999310491136	5.82926710900181	6.46324711199688	6.52757752758253	7	4.34559086881757	5.74397037670832	5.52553175300263	6.4215025719753	6.14185362127621	7	5.167180953055	5.03520199859908	6.27054286333827	6.39607580331623	6.61335459512319	7	5.58032943322219	6.5574317117671	1.9359775021398	6.98656522793297	4.72078503282584	5.75251060079692	7	7	2	1	3	1	7	2	7	7	2	7	7	6	1	4	7	3	7	7	7	1	7	76.75	0	3
51	4.24052431803334	6.18634172144753	6.74319049182118	7	6.49775836463124	6.12950728205112	6.48686178329396	1.74906997228589	6.34004725710487	6.95443640996468	6.03879122036521	6.12883132927439	5.68991825636274	5.23768074548987	2.57272852830292	5.6865890598578	6.82577062652096	7	5.97072969489508	5.04120750611031	6.69147985350694	4.09467865724214	5.94250438328875	7	7	1	1	7	1	7	1	7	7	7	7	7	7	3	4	7	3	7	7	7	1	7	87.5	0	3
52	1.57406991699442	6.25857957450061	5.68836706193352	6.29216707503927	6.50589672413735	6.31016773164628	3.63975022717952	7	5.19474147842037	2.28937418517703	4.24718791035875	7	4.2741427941314	5.36712263480753	5.46534084830817	6.6442473219327	3.06554077513066	6.7979147976165	6.19447293700686	6.55702902386094	6.40431410587084	5.49659664766366	6.56205153379588	7	7	1	1	5	4	4	1	7	7	3	7	7	7	1	7	7	2	7	7	7	1	2	80.25	0	3
53	2.42877460376295	6.34777782623399	4.06290929238538	4.78246253705991	7	5.86491745683949	5.90691476124819	3.22718647281335	5.16716152559775	6.20899758476152	5.54213727925964	7	6.99986298611652	6.76438342306175	6.6821040266941	6.30603523531129	6.81198075759347	6.81588152165326	2.5985071985248	6.6645868095312	5.6085261950984	5.91365145192662	5.95748520466878	7	7	1	1	7	1	7	1	7	7	2	7	7	7	1	2	7	1	7	7	7	1	7	76	0	3
54	7	4.93738411699058	5.57038225801291	6.44982727002201	6.24772620167438	6.95754810764581	3.03493701713228	5.67549573518927	5.60007154135024	5.21404890207278	6.50158127374128	6.79533522915987	4.07794908274023	6.12483090681927	2.86579340129995	5.9716675980302	5.33829098359037	6.03625076673306	7	6.25621768782817	5.84795935802153	6.46372815200707	4.11408835899675	7	7	1	1	7	2	7	1	7	7	1	7	7	7	1	7	7	3	7	7	4	7	3	79.75	0	3
55	1.32939537988967	6.5387448954607	5.28809970889992	6.19292545959516	4.69672515794874	5.9713733702436	6.54775564477852	7	5.90097216605068	7	6.40756519834034	4.71176806914639	7	4.88837755614272	6.14993876658464	5.78991165005496	3.68677341460046	6.70707189503077	6.40802949362529	7	5.4011843691253	3.44619089857817	5.40734484307178	7	7	1	1	7	2	7	1	7	3	2	7	7	7	1	2	7	4	7	7	7	7	7	97.5	0	3
56	1	5.86028958307419	5.88450465363681	4.30755178535101	5.55204123395776	6.4889572960751	3.80777627082772	5.19668576839907	4.99690721616374	4.3461336811253	6.41029427574992	6.59535007950979	7	6.89886970114025	4.60615744103272	7	5.63123655622988	7	5.18074128895011	6.67162774328143	4.63349967752764	5.76462901440487	4.36271864813428	7	7	1	1	7	2	1	1	7	7	3	7	7	7	2	3	7	1	7	7	7	5	7	85.25	0	3
57	3.5234879797867	6.09089391669261	5.08501994314725	5.10131182466127	5.01170545858438	6.52026141664396	4.33490258433591	6.50729465345576	6.90439521348481	6.67052339688557	5.69913112873505	7	7	5.39302090126726	6.20261003287561	5.12084777317902	5.3013228143253	2.95061773321736	5.9043923469995	4.47735695994919	5.60431769836211	4.6493919947932	5.90422315267717	7	7	1	1	7	3	7	1	3	7	1	7	7	7	1	2	7	2	7	7	7	5	7	81	0	3
58	1	5.25756078517804	4.56283564394846	6.65165038524854	7	2.9306716922891	6.8907036976865	5.26750094446661	5.93545489544987	4.51184420760455	7	5.17365339506942	5.60170533983252	6.34499412179769	6.72750468434279	6.69904936513434	7	5.90335056786148	5.92025838605093	6.52671567994936	5.68563720149911	6.11168766012171	5.96427152871627	7	7	1	1	7	2	7	1	3	7	7	7	7	2	2	3	7	2	7	7	7	3	7	76.75	0	3
59	6.96274788548613	5.84296079730643	6.64336542811828	6.59946001667283	7	5.8961225294317	3.47289432063389	6.12206476932799	5.17528178923087	6.7536257989733	5.97942868926114	7	4.26292000486427	6.71671466071222	6.44543585943484	6.45278945130869	5.16889753221847	6.00436320827207	6.31970571438502	5.36970013661957	5.05152101366308	5.89467177254164	4.53964600920094	7	7	1	1	7	1	7	1	7	7	2	7	7	7	1	4	7	3	7	7	7	7	3	73.5	0	3
60	1.13257032110232	5.07786715115006	4.2666639068999	5.1892203709872	5.46836686845689	6.00090168668817	6.04880832421995	6.13530973276912	4.20623428347627	5.86612304713266	4.85416982646719	4.41820279739264	6.71177802050559	3.89481355737216	7	7	2.94318531589762	6.74752266990626	6.93759554915621	6.73126234689808	5.6333365403475	6.98672080338119	5.77527169565312	7	7	1	1	7	1	7	2	3	7	2	5	7	7	1	3	7	4	7	7	7	7	7	76.25	0	3
61	1	4.81850624704379	6.79662204075176	6.69034791785736	3.81440403530737	4.79075631612048	5.76246470794644	5.04227816877333	5.01964659129893	7	3.81641705999239	3.20489575075251	6.30009207950831	7	5.58494495318766	7	7	4.02791662715371	7	4.63948778376154	5.20619461926826	3.49371384550997	5.86045077320187	7	7	1	1	7	1	7	1	7	7	2	7	7	3	1	4	7	5	7	7	2	1	7	82	0	3
62	6.10046214341349	6.24689281789157	5.55464896758548	6.58159015515644	4.04832886411756	7	6.33271520186814	5.59054759018216	6.67054034733339	2.76521882557483	5.92856531131315	5.53004958663965	4.07035402738835	7	6.77755903154971	5.78658410470513	5.77420280733264	4.49460283012142	6.81426663758516	5.6554858528636	6.13197719100975	5.35032921772117	5.92710884443945	7	7	1	1	7	1	7	1	7	7	1	7	7	7	1	3	7	2	7	7	7	1	7	67.75	0	3
63	2.49090781704138	6.65540836051616	5.95016227711974	3.71404536059412	3.40121227772498	6.73488459616362	6.15942879908066	7	4.10040704298455	6.1334191079968	5.41197587107874	5.16986293616609	7	5.88601212454152	5.48420407871089	5.56601064081881	6.35528466338477	6.17014241578644	5.17289651424922	4.75451991832251	6.56748084706591	4.25600440963094	5.75559553280244	7	7	1	1	7	2	7	2	7	7	1	7	7	7	1	1	7	4	7	7	7	7	7	67.5	0	3
64	1.95524028590476	6.60512590708612	6.46150008693596	5.27324595730962	4.48325032482253	6.99454461786452	5.00723514420836	3.1851256184284	6.62210871224318	7	2.23109900308343	6.7858959757693	5.10656970463177	5.27523483801411	4.41310039405996	7	6.32130295534919	2.98357394513816	5.81066641448279	5.26297455677966	5.70731500698818	5.8545122622347	7	7	7	1	1	7	7	1	1	7	7	2	7	7	7	4	2	7	1	7	7	7	7	2	70.25	0	3
65	7	6.08375637035964	6.89656390162205	5.0538006515725	6.53371499849904	3.70087718411333	5.96603463931709	5.85247278978095	4.46733778083743	7	7	5.49877672859326	6.20327004246677	6.70412785160399	4.52879276057651	7	5.47432772780853	6.17669870853353	4.95916334167857	4.38963119530573	6.2404899286024	4.90493927529969	3.02277977304723	7	7	1	1	7	1	7	1	7	7	3	7	7	7	1	4	7	4	7	7	7	7	2	69	0	3
66	2.95515890087754	3.75283732574495	6.12877178222849	6.45123454709384	7	7	4.2304919973185	3.43223993837835	6.19076542001838	7	4.28414497923371	5.75893564750792	7	7	4.937852879108	5.44421880236428	1.27304828511982	6.55127334851905	4.49115322929207	4.7100004494707	6.00343152425704	3.8754924689122	6.66715298316496	7	7	1	1	3	1	7	1	7	7	1	7	7	7	1	3	7	2	7	7	7	7	7	75.75	0	3
67	6.08134837395424	4.76438381079557	4.25271747725797	5.99670032505659	2.38088267497755	6.47417914943938	6.38310739836427	5.77536879690102	6.5977709941245	4.4051176075721	7	4.84851810658259	6.64429207149289	6.62830329788648	6.31946172096484	4.82061021479778	4.30207006649932	6.5680821290017	5.65933627640587	5.39007787908091	6.74466618388571	5.41152274627133	5.17604691565288	7	7	1	1	7	2	7	1	5	7	1	7	7	7	7	7	7	3	7	7	7	3	7	82.5	0	3
68	1	6.1955954608568	5.22603050264686	7	6.42096712582271	4.43467749092932	5.3998539566825	5.40034413518318	5.7957878092039	5.34821803984335	7	6.32125687545915	4.64901238625924	5.42372138838831	6.42869061357483	6.58594406802494	6.96619378732098	6.22023648920163	4.85720685817624	4.68516752217143	5.40074564146194	5.93183902309491	6.46735067263587	7	7	1	1	7	1	1	1	3	7	4	7	7	7	1	3	7	2	7	7	7	1	2	84.25	0	3
69	1	3.62978052549626	4.89781675626678	7	6.86421710438842	5.525732435613	1.8551462788635	7	5.41278074442815	5.7984478633373	7	6.05442656431296	6.12115864974513	5.52167817018567	6.52436056086955	6.21114253921502	6.11164881525391	6.49735986723443	6.33205330824141	4.92554300613236	6.85253753966949	5.16204967565332	6.31960235118831	7	7	1	1	7	2	7	1	7	7	3	7	7	7	1	2	7	2	7	7	5	7	7	72	0	3
70	3.31757649580581	6.26351053078254	6.76641689866476	4.04399741425606	5.44317581300736	6.40062651916864	1.88156524269689	4.88684658997497	6.54333297786066	5.93001219575935	4.49721840334697	4.98571070726394	6.75835559210607	6.8840316451009	7	2.71220853055042	5.92325295196299	6.32816990276742	5.91368023283975	4.6578567863044	6.29401037530613	5.77139002267471	7	7	7	1	1	7	1	7	1	7	7	3	7	7	2	1	7	7	1	7	7	7	1	1	68.75	0	3
71	3.3415002111806	7	5.21102310054912	4.71516920625814	1.68342369479134	5.27148108532656	2.07754410335408	4.60260445702212	4.42982092796901	6.08580715662466	6.12802748176325	4.12153661419792	6.58858682272583	4.98162139624839	5.52585685828493	6.45923550709246	5.95562560448761	5.32455978836654	5.60784964462737	7	6.46969845634557	6.34433286067922	6.56270456845497	7	7	1	1	3	1	7	2	7	7	2	7	7	7	1	7	7	7	7	7	7	1	2	78.5	0	3
72	2.28373686907447	4.18070752332988	7	4.83134113768967	4.06876520570435	6.88560990092696	7	5.34666824386121	6.87480385947606	1.69049699977873	7	4.98100863925809	3.56491496559364	5.48314930016894	6.61468261698274	6.78907503413443	1.95690138182754	6.60092093942775	6.29427766201269	5.7788283757447	5.22303008157986	4.87268520616724	5.42701125074901	5	7	7	1	7	3	7	1	7	7	7	6	7	7	1	7	7	7	7	7	7	7	2	82.25	0	3
73	2.74268920779575	6.47063494111213	3.95994078108594	5.69189026467966	7	3.46459682875279	6.73350437985876	2.76024840087273	5.0241461030935	5.78999106201082	5.36983227720416	6.67619458639159	6.83265419510384	5.93853766101841	4.08787344501431	4.43451419012654	6.56216982257552	5.67160837325116	5.93815604402378	6.29883053730432	7	4.31531746047933	6.16622453546014	7	7	1	1	7	1	7	1	7	7	2	7	7	7	1	3	7	1	7	7	7	7	7	83	0	3
74	1.2070960447755	6.27873182061789	2.21568882475219	5.52467629527239	1.64411802472671	4.92417738930212	5.4882192287657	2.75146792507434	6.69320796054352	6.38982525021184	6.53077281169802	6.46023871084479	4.14997093703982	6.52675845540542	5.98318258641413	5.97614258551729	4.68448817063393	6.79290967497016	4.87014760700746	5.13421935395476	6.69840670059405	2.24682509618684	4.28107351109754	7	7	1	1	7	4	7	1	7	7	1	5	7	2	1	2	7	7	7	7	7	7	7	75.75	0	3
75	3.91619692319119	4.62354005682221	5.3626245853485	6.48232778156647	5.21816760999928	5.46477584265528	5.23244261914681	4.50389745120346	7	5.21140444089389	5.03882039515655	4.2056446720426	6.76778125814531	5.89968526794613	3.86126896956986	7	5.45175852860134	6.44046945215731	6.89861112070703	5.06035925666963	4.90900972887925	4.82217792712042	6.25282078550913	7	7	7	1	7	4	7	2	4	7	3	4	7	6	1	3	7	1	7	7	7	1	7	63.5	0	3
76	6.78854478207099	5.60581893141359	4.38353379168125	5.52741216232717	5.9190721279271	6.42710835360265	6.50078020579491	6.48627534718188	5.021205723488	6.69973702076616	4.07614920653476	4.92173533897303	2.74698448411004	6.6077623779363	4.38899928718618	6.77021835875559	2.23863258138235	4.7759088920916	5.74843008913719	6.78935344858269	5.93507753012011	3.32777572059657	7	7	7	1	1	7	1	7	1	7	7	1	7	7	7	1	2	7	2	7	7	7	1	2	81.25	0	3
77	3.11767396212109	3.20676069495015	4.52535445071465	6.66680466023201	6.32061950530092	5.81106251046378	5.87329045715952	6.20378678663257	4.25390606180423	3.49037318916822	2.28785366083771	6.49208013466457	7	7	5.93273585965242	6.30712189897964	6.10941516468959	5.78836847688173	4.53420712310171	6.49655218508774	5.9662044915013	5.04115759486152	6.5149884044511	7	7	1	1	7	3	7	1	7	7	7	7	7	7	2	3	7	1	7	7	7	5	2	72	0	3
78	4.4200360937918	6.44890416765401	5.63824094160208	6.22708816675473	6.13469031077974	4.24388776007313	6.23970215249292	6.45210124891357	1.81867802611519	5.2524616856294	7	6.96695577164431	6.28026033187662	4.75491344620943	5.76051072742079	4.80226514308364	4.28546963137289	6.39952000998125	6.23863708002191	6.08272284307551	4.51112350365294	6.40393258319935	5.03548610244179	7	7	1	1	7	4	7	1	2	7	7	7	7	2	1	2	7	2	7	7	7	3	7	78.75	0	3
79	1.07898997463725	5.78440232008361	2.94397608724171	4.92338372120702	1.19853214366016	5.45475783895302	6.31984537442757	2.71357152836185	7	2.32114858805115	7	5.09783025608707	5.10902301969767	6.85417091933446	2.49712705889732	6.19667408160557	5.19878362694111	6.58769572436717	5.87372208616057	4.33888269971074	7	3.0294182396832	5.54745676828333	7	7	1	1	7	3	7	1	7	7	2	7	7	7	1	2	7	2	7	7	7	1	7	69.5	0	3
80	1.26128464744523	5.76801653770701	5.28764289618125	6.13921327136356	3.9227859702352	6.66772473320172	1.32070426614464	6.98781364945905	5.36585323856425	7	4.18091125624017	5.82558769497058	5.7978292860424	6.92875494176924	6.0261544644415	5.31545687067443	6.72928008556619	6.71673972913548	5.97691941191346	4.11305659742747	5.6973181198988	2.35621118987999	6.11762180156356	7	7	1	1	3	3	7	1	7	7	7	7	7	7	1	4	7	2	7	7	7	7	1	80.25	0	3
81	3.00467941833682	4.40554835545461	6.15829007582128	6.29935525067702	4.26102433879784	5.60825777936188	6.57243559099297	6.04840274232925	6.227323434681	3.54395212797066	5.35373937260957	6.48026238949054	6.05469872478216	5.28805235015964	5.90873591271004	6.72367598637475	1.76847790187421	6.55865184156284	6.03271525077052	5.33379209388668	5.47624612829211	1.48093967747091	6.16647168002849	7	7	7	1	7	2	7	1	7	7	7	7	7	7	1	1	7	3	7	7	7	1	7	93	0	3
82	4.36183254349071	5.5187964059999	7	6.54465348466223	6.09481363862648	6.19993066553187	6.30557010267984	5.82591199466986	4.8592988927837	6.34980224049916	7	5.34286388220352	4.33295083876606	4.31810473586755	6.32916165530138	4.48096878510784	3.7322793396192	6.06134023268045	5.67658202580912	6.91271300643787	5.3259458858553	5.03200506253496	4.83219372185965	7	7	1	1	7	2	7	1	3	7	7	5	7	2	1	1	7	2	7	7	7	2	7	73.75	0	3
83	1.73316761942358	3.68794301266856	5.63088338628733	6.42614519547593	6.26178098239983	3.25057366737262	1	6.82841537382623	4.13766125386796	6.03821678079785	7	6.58462958458655	5.67030859188411	6.82676522483029	6.79602098007461	5.7446236586532	5.54386651269584	7	7	4.34504934020145	4.63428695218586	4.70543873594298	5.19599806359234	7	7	1	1	7	2	7	1	7	7	2	7	7	7	1	7	7	1	7	7	4	7	7	65.5	0	3
84	5.73175066634015	5.47484854109773	4.73247934425201	6.18095258683827	2.6735372589439	4.56487294975246	4.81717609954346	6.773326649303	3.89367155986109	4.13111723004403	7	5.97942210509685	6.68980405726075	6.96132258830926	6.43600809796576	4.6589460396455	4.31891780533523	6.39733488589572	5.75609969383511	6.1638278977082	6.10057694723739	4.36543513982902	6.20281640708274	7	7	1	1	7	4	7	1	4	7	1	5	7	3	1	7	7	3	7	7	7	1	7	70.25	0	3
85	5.48150573424153	4.35856928421149	6.22835174101266	6.95174109498615	6.0146997102263	5.96803975576649	6.52345824299967	6.3085883695792	6.86128567909881	5.75671831507799	3.62426367142639	5.76432750940115	4.67597532059308	6.85857449950658	4.97907427657776	5.20191132648002	5.5566296817378	5.64719023268717	5.30529113666052	5.47478248827147	5.1120022609905	5.58517200940041	7	7	7	1	1	7	3	7	2	7	7	1	7	7	7	1	2	7	3	7	7	7	1	7	64	0	3
86	1	4.90521733412953	5.65091689623874	2.86382506081124	5.55010236186236	6.4635513366866	5.97184351776023	5.99884466594845	6.71779775560684	1.31368668631573	3.20236759349663	6.13476418999191	6.1843897752467	7	6.47431139328097	5.08316578072136	1.60698710945508	4.56414678403117	6.12579592493636	5.38516468050855	3.96853198310212	6.24344170075857	7	7	7	1	1	3	3	7	1	7	7	3	7	7	7	1	3	7	2	7	7	7	3	2	79.75	0	3
87	2.14179190049691	4.96706949905125	3.01929415294319	7	7	2.9847941177486	1	4.54062738032273	6.06187268618326	4.97799627306305	7	7	3.85565002456254	5.51881478704328	6.42747857339324	7	5.95274189860288	6.74404064572516	6.83638503416536	5.25866944961019	6.65857183384834	3.19614241234497	6.45546655786898	7	7	1	1	7	2	7	1	7	7	1	7	7	7	1	2	7	7	7	7	7	1	7	66.5	0	3
88	2.77814579864541	3.16829426970899	5.23332213151278	5.90165961723848	6.99176767737216	5.61166494619102	6.93628493305725	3.96577654775769	5.6926331114975	4.36910723447185	6.85042815249862	5.85159434557339	5.47916087260494	5.81897230493127	2.60507992129235	5.60126506891564	4.85451441136225	4.85709552912171	7	4.17704681910676	5.72255381971436	4.10573715226538	7	7	7	1	1	3	3	7	1	7	7	1	7	7	7	4	3	7	1	7	7	7	3	7	76.25	0	3
89	5.99712818652603	5.99709684802629	5.60475825578542	5.79916347858374	2.26746342783347	4.22988352187473	4.66110803388931	7	5.09231199844954	5.36567059474958	5.01403512884727	6.25117325800189	6.44339460905236	6.77518978903987	4.41150223850313	5.33193585437136	4.48950279552538	5.69935916320323	4.71276165937599	4.63150874604846	6.13274777177632	5.12903539016984	5.81445828130786	7	7	1	1	7	2	7	2	2	7	1	7	7	7	1	5	7	2	7	7	7	7	7	71	0	3
90	1.10380848944855	4.0418952786199	4.52418994515335	4.72279300653034	5.40182564705579	5.18815680353808	1.07213810362027	6.26963728518863	6.66090409001947	6.28355612600508	5.28225431046695	5.92877731090118	6.29145469604782	4.73644625264861	6.07572716667355	5.82475536140153	2.05313571253553	5.83872650979015	6.93112859847967	6.40357274327614	5.35782518950761	4.54131497990769	4.80987363597797	7	7	1	1	7	3	7	1	7	7	2	7	7	3	1	3	7	2	7	7	2	1	3	71.75	0	3
91	1	6.59379342692205	3.95353450867853	5.53598877520571	4.35895303041949	6.07908373739803	7	1	5.00662557455255	6.91843179460349	5.75691358244814	3.34791650574073	6.05396885617588	6.40743656624691	6.56201453067908	7	2.9279457857691	7	3.51243864923853	7	4.49497531247158	3.26682647270324	4.24896737861038	7	7	1	1	7	2	7	1	7	7	2	7	7	7	1	3	7	3	7	7	7	1	3	81.5	0	3
92	3.36852541731642	3.94843906521914	6.71978017433134	5.0344296978986	7	5.59883619812227	6.6974496431183	6.48154310369067	3.21839050108882	2.20785437950017	6.28826423286836	5.27700926145278	6.27243364330334	7	2.61503150854947	5.7352207379775	4.48358638297998	1.75073896453647	3.42788352991421	5.59755569756983	6.74312267066341	4.60495053561624	7	7	7	1	1	3	1	7	2	7	7	1	7	7	7	3	7	7	2	7	7	7	1	7	73.25	0	3
93	1.34707149683045	5.09923319458509	5.93999388257545	6.17770209495079	3.90938322665898	3.7532343386221	6.56258660267833	3.91128523341653	5.42947479709937	7	2.56120806374001	3.44346547580288	6.14890892686417	5.66792877655173	7	4.6392118033816	7	4.29697612676328	6.1588007306653	5.25788593462584	7	4.39007393348437	5.65680350430215	7	7	1	1	5	2	7	1	7	7	1	7	7	3	7	3	7	5	7	7	7	1	7	85	0	3
94	3.50047273720529	6.44252998190555	4.13033322816935	6.35584264506476	5.48351923586317	3.46471257051211	1	5.45451216099721	5.34891708797215	5.88436480427459	4.71003995641112	3.77951120688309	5.44576029755809	6.91805279181077	3.92193448750143	6.84248841905662	7	5.55084391340362	5.76389345519845	5.3416517864481	4.18824828174914	4.15900029808127	5.99148432896846	7	7	1	1	7	2	7	2	3	7	1	7	7	7	1	3	7	5	7	7	7	7	2	64.75	0	3
95	3.37028954469991	5.10885675777586	3.63717199993063	5.05778814398567	4.76197398941591	1.8534176554472	5.35736472632915	7	6.48868944049975	2.48620998398332	6.2690253846338	5.97727678071571	3.80666624941168	6.45296795495019	5.39830817684942	5.41988874939684	5.54138664417643	6.59710975231138	6.28554675089753	5.75327315389739	6.32255783421388	5.41023540275106	4.6442164294525	7	7	1	1	7	2	7	1	7	7	4	7	7	7	1	2	7	3	7	7	7	7	7	79.5	0	3
96	2.44873558380218	3.38596566364017	5.4555656240532	6.41842477633624	5.20488550218585	6.1143504014032	6.43557338977438	7	5.30716965765137	7	3.8960486477678	6.16305121014181	5.15466473863151	4.09151390821306	4.439139085371	5.23444005991572	4.92316824703845	6.86570201400384	5.5420065630108	4.26090988032272	6.57380879888885	1	6.29956133707122	7	7	1	1	7	4	7	1	5	7	1	7	7	7	1	2	7	1	7	7	7	1	1	73.25	0	3
97	3.24857777724168	5.76718931803114	5.57233855237184	4.82836289306329	3.57976722235717	7	6.60927176802433	4.98741907186316	3.94211698469566	1.8411636804763	4.37943068168128	4.53428397557699	4.09929680023326	4.64894822597109	6.62115843173562	7	3.51312448587101	6.53131719348271	6.20311191832675	5.87091816685038	4.89071754803328	3.24019960652491	6.71738422657662	7	7	7	1	7	3	7	1	7	7	7	5	7	7	1	7	7	7	7	7	7	4	7	81	0	3
98	6.4616151710033	2.46054133642949	3.19080481315869	7	5.95484264169289	6.47493412394987	4.63167076897993	5.52922647404193	7	5.39990677264174	7	6.90928928098051	6.92522561010148	6.92751961399583	6.10619778460177	6.6540515679273	6.53900779719441	7	6.81338177070337	7	7	4.9364056172613	5.61793028301243	7	7	7	7	7	1	7	1	7	7	3	7	7	7	1	1	7	7	7	7	7	1	7	100	1	3
99	6.41069659604413	1.39864118310842	2.80272827250886	5.81888033940986	7	6.34179196420531	6.49165874634765	5.05197567700044	6.89776667934989	6.05552909688754	6.62872925424076	6.97538708043768	6.79400204093711	6.64113443365548	3.61562056200042	6.15613751779523	6.34672616355111	5.99101544218676	6.48507036835614	6.85394598888697	5.65651064010021	7	5.60806059102812	7	1	7	7	7	3	1	1	7	7	7	7	7	7	1	5	7	2	7	7	7	1	2	87.75	1	3
100	6.70266401409184	2.77077893583438	4.61248859211038	7	6.61303164772934	7	5.11811782699659	6.01604904558469	6.39505423704747	6.83588904128519	7	7	6.37314108704873	6.52300535418722	5.24980510440629	6.70492192006768	7	5.58925922687161	6.48325361825916	6.67002912623721	6.32123373624822	4.05173663348353	6.75041454547932	7	7	7	7	7	3	7	1	7	7	2	7	7	7	5	2	7	2	7	7	7	1	7	83.5	1	3
101	5.88140750352404	1.78240497244982	4.47428336963506	7	6.9595259401578	7	5.25364117375219	5.31728581282989	5.27961845275616	6.4327724685141	6.74057606191625	5.74760553246084	6.47392801054635	6.65034009697523	6.17876838335183	7	7	5.34682785916486	6.94325292573691	6.58154710804583	6.70740006138965	6.19236442114266	7	7	7	7	7	7	1	7	1	7	7	2	7	7	7	2	2	7	5	7	7	7	1	7	101.25	1	3
102	6.82356773265952	2.00865560894425	7	5.57999721726366	7	7	6.4990140392091	4.37275597412251	7	7	6.36160280433364	6.44442130391009	5.8499568947566	6.20108032726987	4.70839116143968	3.98120936813401	7	4.00967494662452	6.26108917008656	6.33605847018869	6.29587774188789	6.8500736826606	6.99341384569629	7	7	7	7	7	5	7	1	7	3	3	7	7	7	1	2	7	3	7	7	7	1	1	104	1	3
103	6.96206323831852	4.99518921764625	6.98467964729155	6.61348117225003	7	7	1	5.33856896857323	5.78329578785073	5.97132589878692	6.40807623973733	6.4303435546366	7	6.50129976144884	3.90634016461799	4.99424396530276	6.45208940860512	5.14363422765321	7	7	5.85274555837749	3.76251390986329	7	7	5	7	7	7	1	7	1	7	7	5	7	7	7	1	2	7	1	7	7	7	1	3	88.75	1	3
104	3.12432992641425	6.73255695391075	6.80564071510791	5.87483353850054	5.54987001366264	6.34886837256542	6.6881375515488	6.12063828451513	4.6274474593436	7	5.08240183200129	6.51734278175095	6.4746844515898	7	6.24408415681245	6.77553061837258	5.92949088747861	6.75644880801807	6.88092837811521	5.8220567394935	7	5.65468637504095	6.61281310774887	7	7	7	7	1	1	1	1	7	7	1	7	7	7	1	6	7	3	7	7	7	7	7	99.5	1	3
105	6.03678829305174	5.35364533015685	7	6.61572654137232	5.54184438017905	7	4.04586764148349	5.12836283261928	6.57923071292289	6.56738526249372	3.34197060455256	6.48816204522203	6.64793292311011	5.36453361116794	7	6.64137234522888	5.20452424035809	6.70521967916198	7	6.89699811685512	6.28811073627773	6.47636247290184	4.2400722706679	7	1	7	7	7	3	7	1	7	7	3	7	7	7	1	5	7	1	7	7	3	1	7	88.25	1	3
106	6.9734973290527	2.79553111970984	7	5.71239823283379	7	6.63494354557684	4.19160484013273	5.34901672113729	5.46377677385907	6.96214727322622	6.81509406365647	6.11794003449178	7	6.80864347849963	3.21048955216958	6.46695509480299	6.46127384353395	5.9185907098281	6.92844321465123	6.07384137056339	5.77060501870575	3.56853430073543	6.39272187800066	7	6	7	7	7	1	7	1	7	7	2	7	7	3	2	1	7	2	7	7	7	7	2	88	1	3
107	6.07945947437582	6.81127567879204	6.67492653850404	5.03860299246767	4.88178278189101	4.36493834181717	3.81566712082622	6.72848296733164	6.15841827979103	7	5.87882305292239	6.65844065755431	5.99458810081437	6.60670718609539	2.75745111616377	6.10405735496166	6.29636053024664	6.99659056405905	6.50666850192415	6.84754806433898	5.40531517453098	6.31595450678596	6.67378890139064	7	1	7	7	7	4	7	1	7	7	6	7	7	7	1	1	7	2	7	7	7	7	2	88.75	1	3
108	2.06585006357411	1	6.37271686761419	7	6.41989180761062	6.09113582599242	6.76022680563747	5.46363212728405	6.28349957065279	7	7	6.9833995829194	6.42270879045381	5.30959686937856	3.08781077461351	5.0208466022238	6.97522191258534	6.95962734947688	6.4597511781425	6.26943497697691	3.10720247669091	4.28862692063818	7	7	7	7	7	7	3	7	1	7	7	1	7	7	7	2	3	7	1	7	7	7	1	3	112.5	1	3
109	6.4852584267266	1	6.20020772943806	6.6861422947086	5.67949899027098	7	6.6485829745775	4.41837036139373	4.72234460662685	3.38550114989831	6.82402389368497	6.83542583037619	6.12171222532142	6.29819842225945	4.4113237542937	6.85660841134187	4.57277969610485	7	6.03203076551138	6.3439791821171	6.1979294344003	5.43484039885974	6.90806350627305	7	1	7	7	7	2	7	1	7	7	7	7	7	7	7	7	7	4	7	7	7	1	3	107.25	1	3
110	4.82619538663377	3.18339864562805	7	5.38928384057089	6.49405876216344	6.85098944679704	7	3.84943358279432	7	7	6.37802279102927	6.74679540800754	4.92912331740963	5.78947345713494	4.62769061361806	5.028278891782	5.53294864952927	5.71617250499563	5.88491684182143	6.07946945891528	6.79052264038786	6.1687274325801	7	7	7	7	7	7	5	1	1	7	4	3	7	7	7	1	2	7	3	7	7	7	1	7	87	1	3
111	4.43226371259141	1.76163065526685	4.61433126482793	5.36700418151937	7	7	7	7	6.40782476828748	6.17667113666649	6.54237782178457	6.00368675124348	7	6.83913270765508	5.86040043254544	6.28273690852681	3.11195692134843	5.00268064227554	6.26064819350167	7	3.95103689854267	6.08865315267707	5.06719032709951	7	7	7	7	7	5	7	1	7	7	7	7	7	7	1	7	7	2	7	7	7	1	2	91.75	1	3
112	5.08721916888394	1	3.20805333118483	4.73560452881077	6.47318687264644	5.87622650833477	7	3.7221035852269	6.24717835906302	7	5.09451375188148	6.08464011267379	4.62414237232991	6.89639595725853	4.56076660200599	6.71284036103076	4.17214147729299	7	7	6.36983319474142	7	5.54849738999678	7	7	1	7	7	7	2	1	1	7	7	3	7	7	4	1	5	7	2	7	7	7	7	3	96.5	1	3
113	5.89642451431164	1.28905665552735	6.3664064033869	6.86460797101199	6.35985001156968	7	6.87945904743651	3.89882636815006	4.68673535708637	3.92540924536013	6.63819643408108	6.33971827507726	6.74935289952831	5.76287938062399	4.30077012279318	7	4.57445292382015	5.49549035383139	6.40324505002788	6.97011350128721	7	5.71309337121057	7	7	1	7	7	7	2	7	4	7	7	7	7	7	7	7	7	7	3	7	7	7	1	7	97.25	1	3
114	6.80835333811545	1	3.54783726883305	5.19613151543955	6.44656453619509	6.54883675445537	7	5.1233092839086	7	6.65563149975916	4.69303124251107	6.79524894451402	6.39688202120505	6.89915124281323	4.01079532160324	6.27142923655245	2.26646785174753	7	6.55296461796402	6.2368188567456	7	3.85221439560614	6.76773961643555	7	3	7	7	7	2	7	1	7	7	1	7	7	2	1	3	7	2	7	7	7	7	7	94	1	3
115	4.55658468835515	1.35989618941873	6.93415293120928	5.26107112145741	6.56390102315077	5.10337646318614	6.5773143165502	5.6041439717566	7	5.97526228478936	6.48207010200311	7	5.51440943099852	6.69218799675915	1.69396357751097	7	5.28523634976479	6.7534007150415	5.00048318384709	7	6.84598064559773	5.82883612057091	5.76022306663164	7	1	7	7	7	2	1	1	7	7	2	7	7	7	1	2	7	4	7	7	7	1	2	83.75	1	3
116	6.74451958551001	1	3.83305848786004	6.7499124125721	6.61815731526398	7	7	4.28044585960552	6.31148647379896	5.84027221372593	6.80767917171144	6.93402490562981	4.96960744980134	7	6.89647358419293	5.23532823626974	6.85920895773165	4.99952482013121	4.57351544025618	4.89876030490046	6.87307893175034	3.44320516424239	6.91723960668635	7	2	7	7	7	1	1	7	7	7	2	7	7	7	1	7	7	1	7	7	7	1	2	90.5	1	3
117	1	7	7	6.82851158702646	5.46218596582563	6.93432351429503	5.16656914023922	6.30588487557618	6.50091878346815	7	5.86581399143272	6.19956151235915	7	6.74636519036915	5.94573996432121	7	4.60492232611906	5.89348516664741	6.57540172190724	5.22293268986528	4.34423613493708	3.91839666026689	7	7	7	7	7	1	4	7	1	7	7	1	7	7	7	1	3	7	1	7	7	7	5	2	81.25	1	3
118	5.79166653607053	6.7324366929977	6.21967045045248	4.23282204185423	5.19214543078926	3.89537484083208	3.93455621320429	6.90844192571295	6.83863145667244	6.8125042629902	6.49473307206048	5.17214908233431	6.4885587336975	6.62204719233329	6.76087934151248	6.45931261815488	6.42399398959473	6.33085651579029	5.43205936972641	4.74489902340037	6.23282041531289	6.97573207431891	6.42551460101731	7	1	7	7	7	1	7	1	7	7	2	7	7	7	1	4	7	2	7	7	7	1	7	71	1	3
119	1	7	6.10623919002112	6.26870389000526	5.94599527817587	4.7116722180185	5.60232110926552	6.52563762736256	6.87424023790402	5.06291258693817	6.55087819202666	6.71827662665173	7	5.99031762688943	5.26293620405647	6.45425259061455	6.62303743220431	6.05926266180765	6.67333222988081	5.90557199728802	7	5.0842458275213	7	7	7	7	7	1	3	7	1	7	7	2	7	7	7	1	2	7	3	7	7	7	1	2	86.75	1	3
120	6.02920219763373	2.6206861442311	3.5722709159849	6.81221212326183	6.90855717839745	7	4.47362834311977	4.08031078343256	6.32747088891993	5.59195750700372	6.52637126451013	6.15330806103018	6.84832030378833	6.59161579666026	6.78254321293485	6.55552445405022	6.07600820212587	5.50071755044639	5.01977175726993	6.15914252533886	6.18959807900378	4.20730991911606	5.73401585580455	7	6	7	7	7	1	7	1	7	7	4	7	7	7	1	1	7	5	7	7	7	3	2	84.5	1	3
121	5.34111927199824	1	6.03427237132899	5.38421289018316	6.6273234892247	6.96265890914977	7	5.89058572954896	7	5.6897026480013	7	6.06247559798326	7	6.37507343501212	1.67210840255505	6.45672755256484	6.95656396383589	5.8236444951687	5.79620662044491	6.08185978076563	5.51394771116818	4.78119378324872	5.67519196450234	7	1	7	7	7	1	1	1	7	7	2	7	5	7	1	2	7	2	7	7	7	1	7	90.25	1	3
122	6.63931518190255	2.47383667721684	4.14182895710807	5.99676083497435	4.67605413487099	5.9938420068278	1	6.99588893567511	5.78239923914836	7	7	6.04726216053316	7	4.29647326993885	7	7	5.56260308289603	5.75373037848358	6.50911954919669	7	3.11913731578106	4.11177341901163	6.52625664090682	7	7	7	7	7	1	7	2	7	7	7	7	7	7	3	7	7	6	7	7	7	1	2	88	1	3
123	5.8719187187499	6.81171474801465	6.31758577380366	3.90607613638485	4.40105755708001	4.40179099710997	2.76728888153395	6.87043044636829	4.83614835174765	6.27208971751202	6.00095921776167	5.23655180890651	4.95030437843044	7	6.89748320290796	5.30542571254447	6.89589808270831	6.99314233772873	7	5.10481102013143	6.26289659783869	6.62157428020242	6.54933512057491	7	1	7	7	7	1	7	1	7	7	2	7	7	7	1	2	7	2	7	7	7	1	7	80.75	1	3
124	4.87959336539717	1.35010593644693	5.3210105045255	5.55146412917315	7	4.85606196216348	4.40316378228823	6.98814375898307	6.57785041283245	5.39676975708578	7	5.60505133525121	7	6.78144630222167	6.40880598907884	5.95899024598685	5.20954928852594	4.1321232386539	5.49098525790953	7	4.18086368546574	6.13981822722177	7	7	7	7	7	7	3	7	1	7	7	7	7	7	7	1	2	7	2	7	7	7	3	2	74.5	1	3
125	7	1.53755750493508	6.34160787980421	5.56788906257328	4.72039666040036	7	6.28202727429263	6.16063674846971	5.12031185105521	5.82403698570489	6.13422226460316	6.81856359178372	5.6659155099002	6.67697829394116	2.87934585347372	5.9499112316907	5.5787733778117	7	5.68780843941517	5.27553979859249	6.72382772801381	6.37966121202891	6.88036973227597	7	1	7	7	7	3	7	1	7	7	2	7	7	7	1	2	7	4	7	7	7	1	3	76.25	1	3
126	7	1.23136228414444	2.2990728864018	5.98804744209976	5.15293972166545	5.21043334760273	1.41806318332525	7	5.60825121242053	5.31530056994477	7	6.85364876101566	5.37183402595246	7	6.68163675984096	6.19863904220654	6.58683704501103	7	4.59423490991281	3.24399926335781	5.85398165189924	4.98145630254747	6.95271014058031	7	7	7	7	7	1	7	1	7	7	2	7	7	7	1	2	7	2	7	7	7	1	7	73	1	3
127	5.62235081959229	1.09470388980422	4.47600283366531	6.19777686575425	6.45212630609001	6.21598549599212	5.25291659351047	5.5046435447135	6.38193226740389	7	6.9514599226902	6.44128645025674	5.94579481944076	6.66201355924616	3.11470392054332	6.33417513077765	5.51449969413589	5.97078241677747	5.7034536616886	6.08920647466424	6.11922453609605	5.85816955915028	5.16758209089811	7	2	7	7	7	3	7	1	7	2	4	7	7	7	1	3	7	2	7	7	7	7	3	92.75	1	3
128	6.68856771655421	1.58409956099201	5.78118974471785	6.32783677625102	6.91548892668188	6.31936725958448	5.732002731507	4.56460914208921	3.78810449194611	2.34307008887326	6.24291219681177	6.20721790144858	5.89978449530314	5.33044037920135	4.29024543092927	6.88579839389165	5.44941791167735	5.6439296017603	6.48601390880709	7	7	5.7331074630822	6.61121179925811	7	1	7	7	7	2	7	2	7	7	7	7	7	7	7	7	7	4	6	7	7	1	7	89.5	1	3
129	5.01996059574228	1.70440724390938	2.70661122780159	6.53959561957933	5.54009700165977	4.45431788050586	2.2579014405641	6.50098565649076	6.93793755409127	7	5.81562327935237	7	6.72687408415238	5.96734340782265	5.59587138036414	7	7	4.61661406301792	7	3.67384352191053	6.20940939027729	1.46840179459902	6.99212328265085	7	7	7	7	7	1	1	1	7	7	1	7	7	2	1	4	7	7	7	7	7	3	7	90.25	1	3
130	2.38156247521755	6.74516187002338	7	7	5.38579166627357	4.00666332445535	4.91075307179706	6.55232408090482	6.63610528720598	5.07063288349003	6.76343526232356	5.86530638349561	4.05206254080786	6.17720420525556	7	7	7	6.80838962728	5.68022631913633	6.6046625281651	6.0729194601038	2.99488382585692	4.59927752717423	7	7	7	7	1	1	7	1	7	7	1	7	7	7	1	3	7	1	7	7	7	1	1	87	1	3
131	7	1	5.25976298852506	5.81216971837075	7	6.07158334562144	6.4021239633347	4.08053300939867	6.2751479547725	3.42077034207585	5.27581139894717	6.44786327684618	5.86144786092548	5.20559655034702	4.76882257223179	4.38387649964889	6.67139175543409	5.91535595389846	7	6.5418894555927	7	5.10718308091074	7	7	2	7	7	7	2	7	1	7	7	3	7	7	7	7	3	7	1	7	7	7	1	2	92.75	1	3
132	6.53696210127943	4.05804707411628	6.28419083822211	5.84479384958233	4.95382653338879	7	6.34057679227043	5.2962625234459	4.43679331254584	4.27019856362405	5.50729307938751	7	6.57341059338128	4.17168046438274	5.60410380624489	7	6.69156407100234	2.76175043638753	6.97227444766502	6.40743367020262	5.70679206049094	6.19239262032598	7	7	7	7	7	7	2	7	1	7	4	3	7	7	2	1	3	7	5	7	7	7	1	7	90.5	1	3
133	5.69693431407767	3.40587780429825	5.78658029910657	6.62378829475258	6.55594283546076	5.23430142708	5.45239045868639	5.48211983287668	7	7	6.9254812815511	5.74286369006732	4.99082397703944	7	5.60309754308374	4.61842227697437	6.72852931136001	7	2.74793372059737	4.86631409425376	6.85118021696145	2.20609930322236	5.67842330315439	7	7	7	7	7	2	7	1	7	7	1	7	7	2	1	5	7	2	7	7	7	2	7	80.25	1	3
134	7	5.06854852146409	6.76639485663609	5.32177693101609	3.17890983083825	3.36319775644874	2.48134971545847	5.78978149500306	3.66784486136034	6.68646584894529	6.35759102430687	6.15147909431177	7	6.47317183007612	4.01191571978279	5.28982196243652	5.48656812252079	7	7	4.77050949379727	6.87168316187522	4.53863268930437	6.26858064862371	7	5	7	7	7	3	7	1	7	7	2	7	7	7	1	3	7	4	7	7	4	7	7	83	1	3
135	5.77098002655425	2.8023204992307	5.61397840404054	6.2239221093247	5.09131305068155	6.05242049713555	5.32434001940738	5.56462360839936	3.55272835766992	6.92627775649865	4.43211995834961	6.78503522511029	5.768180811942	6.1679656246086	6.10298082625376	6.18574239545197	6.35992006598536	6.6639624456461	4.89212915013964	5.97978434640786	7	6.89701815834377	5.56986007658719	7	3	7	7	7	1	7	1	7	7	7	7	7	7	1	2	7	2	7	7	7	7	2	87.75	1	3
136	6.55621115184159	4.33327099630972	5.91950932812894	5.88321586899309	6.78064573003945	2.83960791140868	7	2.38058870530979	6.20944580789453	6.20169183913939	6.54878403713995	6.30388631399573	6.99024550317257	6.60554029377424	5.67098040736049	5.59996652876183	7	5.30574355365492	6.75931171062813	3.60982326500939	6.75174067457277	6.12685662890377	5.43072952625297	7	5	7	7	7	2	7	1	7	7	3	7	7	7	1	5	7	5	7	7	4	1	7	83.5	1	3
137	5.46991713143541	1	5.11030181369264	6.86585074587929	6.67580272767845	6.8361883145994	1	3.53362457048353	7	6.33210125957008	7	6.61100554893662	6.49547808344134	6.70486928038806	3.94458758489927	6.15251014727827	1	5.98079788525169	5.3411414133154	4.90998565795237	6.71367952045988	6.69800808588717	6.07806250322924	7	7	7	7	7	1	7	1	7	7	2	7	7	7	1	2	7	5	7	7	7	2	7	70.25	1	3
138	6.43260310218619	1.52202162387443	4.61143856456779	6.95459475306187	6.57908895130036	4.94069314242341	5.12979175527367	5.97955345381443	6.3011219392787	7	7	5.75637182241443	7	5.78237020338058	5.22085036106356	6.48742014446357	5.52456765851937	6.03380294704227	6.38492194066058	4.74627875512819	5.06917405404109	6.62219629023484	6.13664030620589	7	1	7	7	7	6	7	1	7	7	2	7	7	7	1	5	7	4	7	7	7	1	7	75	1	3
139	1.11061892762755	6.40929279384817	5.99268610217966	7	4.66535523724855	6.586378643891	5.98040813919398	7	6.76116966605122	7	5.68605681324363	6.07016966452056	6.26921511300302	6.40818951568905	5.33323925358818	6.95237615731715	3.83902205547134	7	3.74488052313987	6.11720450553133	5.21774731069648	3.54978962626939	4.7403582477967	7	7	7	7	1	1	7	1	7	7	1	7	7	7	1	3	7	1	7	7	7	1	2	84.75	1	3
140	6.27338366606845	4.95377712913972	6.02973053761812	5.74460132746331	3.35426941177457	6.88935852458004	6.18957875084235	4.16139480680973	5.52297629503623	5.72379451313163	4.79918044071752	5.33137898826906	6.75409858063379	6.85297540632092	5.63721216684416	6.63900954398163	7	2.57385819741041	4.67269498954347	6.14671031293826	6.32628015150156	7	7	7	7	7	7	7	2	7	7	7	7	5	7	7	7	1	3	7	4	7	7	7	1	7	87.5	1	3
141	6.18180189876538	7	6.66095483601964	5.63160260551953	4.95061972562305	5.54920044407698	3.61404099463996	7	5.82491560499623	6.97016393847025	6.71147735835758	4.79077932716539	5.75092249150068	6.6892768357607	5.54449126866517	5.38290307391525	3.9080820372355	7	5.82191758960487	5.52382797542484	3.24075467949819	6.33602730892359	6.96021648876298	7	1	7	7	7	2	7	1	7	7	2	7	7	7	1	3	7	1	7	7	1	7	2	95.25	1	3
142	4.09383632373069	2.59919502635383	3.42319355412525	7	5.69973925299555	7	6.09240595999707	2.67680554680727	4.86432181135049	6.21949259749512	5.94741712968555	4.05036662754027	6.98928319577375	4.2899612419821	5.70897426555014	6.65193563801518	3.81315675467292	5.85241169651844	7	6.33393308214278	6.3553495697094	5.80821088616487	5.4316530493927	7	7	7	7	7	2	7	1	7	7	2	7	7	3	1	6	7	3	7	7	2	2	7	82	1	3
143	6.9666521254271	4.22397157250621	4.01831561000094	4.95622616766512	5.54458806986399	4.74409773036004	6.00181818840923	4.44793012641059	7	7	5.3329416362656	7	5.36633210640219	6.08330196857085	2.89413700889419	2.18643072311175	4.91242274975766	7	5.18058506750275	6.75198994981392	6.85256206832827	6.09961092254074	6.37491409383469	7	1	7	7	7	3	2	1	7	7	7	7	7	7	1	3	7	2	7	7	7	7	7	79.75	1	3
144	3.06499254493207	5.53495757667083	7	5.86366727906531	5.75686080957975	6.04902324681214	6.35546036779962	3.96327119731404	3.99230836285105	5.63733242720019	7	6.1706402346801	6.08430506862423	6.65640914702383	4.45261781095164	6.24287608461488	6.34134623547806	5.89841277936692	6.00520915580864	6.86559881931112	6.0120193077503	2.05576909453357	7	7	7	7	7	1	4	7	1	7	7	1	7	7	7	1	2	7	2	7	7	7	1	7	80.5	1	3
145	6.7942898946916	1	4.08090704176316	5.1359785320025	7	6.87908824230286	6.74756265759742	5.24453935390452	3.40824726302798	6.73642254995148	6.50908969746961	4.93752842784924	6.60603817108789	5.20140526595241	4.69350392729386	6.07165593367827	6.40026871525816	5.50106730790698	6.13285755695057	6.57918596677494	3.59271760985796	6.77482629782903	6.4666968469962	7	1	7	7	7	2	7	1	3	7	7	7	7	2	1	2	7	2	7	7	7	1	2	77.25	1	3
146	6.12903065235778	1	5.16570051518806	5.92240677853844	6.72182914793871	6.36294492829832	5.94130538414672	6.28162714173967	4.22642913398219	6.97613280340941	4.92690062226897	4.9521558447374	7	5.58538693483448	7	6.32071502848212	7	6.51307381670433	4.50039987647103	5.15518017326115	6.64233071294242	3.11031825076822	6.33463011500023	7	7	7	7	7	2	7	1	7	7	2	7	7	3	1	1	7	4	7	7	7	7	7	77	1	3
147	6.75869856524617	1	5.64108743144656	6.46856925650698	6.1773142280774	4.95791866384871	6.04995145707757	4.49276852871248	3.88129499626428	5.10869459109338	6.46364043154395	6.31403395378482	5.82305705655268	5.69523694945465	4.53059897915129	5.72747544163691	5.42446902487561	6.22530498382364	7	6.80932348653872	4.85897352518757	4.48471241735678	5.53674455227164	7	2	7	7	7	1	7	4	7	7	7	7	7	7	7	6	7	1	7	7	7	1	7	79.75	1	3
148	6.04808114553868	6.83614987175757	2.05982041790439	6.0299457313173	3.79632470668798	7	2.38961294749742	6.41933413430862	5.7765758197904	6.2686400222953	4.96212200161888	6.20768359933697	5.83855862246327	5.02009871349721	6.41484350620926	3.68641010625427	6.94106588918331	5.92025559571006	6.45295272671651	5.5036411321135	5.30590518489439	7	6.90545028737703	7	7	7	7	7	1	7	1	4	7	2	7	7	7	1	2	7	4	7	7	3	7	2	89.5	1	3
149	5.11068241384916	1.5267893158669	6.35190762922246	5.40085432165369	5.14387749415531	4.88491509333679	3.28364854770261	4.25130793354528	6.64988347269782	6.49700971296712	6.18379130477582	7	7	5.31117776493191	6.77660825296119	6.28333273198301	2.07023762677498	5.61813341302423	5.72340602400248	5.93886049258676	6.04622172448914	5.55688254986938	7	7	7	7	7	7	4	7	1	4	7	6	7	7	7	1	7	7	7	7	7	7	3	2	70.25	1	3
150	7	4.24375645371654	5.86229949619819	6.15873703668191	5.7015048981861	5.87205392107576	6.88211972314288	1.98990630158523	6.03566410483372	6.08144509062844	6.89783964132481	6.7333430067428	6.1285606201464	6.77438141377613	3.84644713611532	4.67507997688728	2.89789189014739	5.97736005697874	6.54529224943537	4.52392132561552	5.56720807958892	6.86140639162516	3.34876522584338	7	7	7	7	7	2	7	2	7	7	3	7	7	7	1	3	7	7	7	7	7	1	7	79	1	3
151	5.83067510381102	1.17700031653198	5.61994584678614	4.82127130455439	7	5.75411827343945	6.1424097053069	6.56890646709384	5.60835337338677	1	4.85638838461552	6.60535772050163	5.02417338268063	3.26393014762189	4.78778568636172	7	5.91318126525199	4.18793107888211	5.49740865286502	6.85890909696112	5.56430271200564	7	6.74638665530019	7	7	7	7	7	2	7	1	7	7	1	4	7	7	1	5	7	1	7	7	7	7	7	69.75	1	3
152	6.0488989588525	6.88251988319954	2.99270776317405	5.13763174635107	3.68314323949049	5.46186069902277	2.6566439587128	3.63828604343397	6.51443369446663	6.04896560087747	4.93836787703975	6.13476140584354	5.44495116660612	7	5.56292695747922	3.69483408188488	5.07563175328292	6.05161616516708	5.29900345433876	6.47528850400625	5.75195662308756	7	7	7	7	7	7	7	1	7	1	4	7	2	7	7	7	2	1	7	3	7	7	7	7	7	74.5	1	3
153	6.93031444048188	2.72542747730692	3.40383223785697	6.960863518501	4.80305724837635	6.40291362170621	4.87985389194064	6.27575906933695	6.56407144933454	4.51011539547076	5.66106057973723	6.39945904405558	4.36782974716928	6.14658475528162	7	6.22365181106853	6.4245541733846	7	3.5582590345184	5.96044166404805	5.0488539270475	6.05661307571471	5.98438674235088	7	7	7	7	7	1	7	1	4	7	7	7	7	2	1	3	7	2	7	7	7	1	7	59.25	1	3
154	7	3.43631757243796	1.86084533983495	6.34809081210091	5.63559685112878	5.99386963458117	6.41189424131291	6.52569562395776	6.4873552883887	4.87564374656455	6.80259167051666	7	4.67913538410697	6.21991178697358	6.13502252687391	5.45065305303161	6.33451132106146	6.24051069139835	5.05684337304422	6.21451107657816	4.68207066276039	4.81686584847785	5.48191495135012	7	7	7	7	7	2	7	2	3	7	4	7	7	7	2	2	7	2	7	7	7	1	2	81	1	3
155	6.07237142556071	1.0781591365944	4.10396475315685	7	5.7866308373132	6.47942680331654	4.7199039024032	5.65227068942174	4.9676785969338	5.48971811690583	5.83040653081904	6.71579582303112	5.88854289558212	5.5804595840924	6.17271699236251	7	5.5009550653225	2.92883378916774	6.70491378594135	5.02388222307389	5.35085698419645	6.8630785714437	5.91440133650299	7	1	7	7	7	5	1	1	4	7	2	7	7	7	1	3	7	2	7	7	7	1	7	83.75	1	3
156	6.30053575074894	1	6.98274242454285	5.0186183774788	4.5205026368542	5.03792103950912	2.95866586143346	5.51171118278351	5.82502231025348	6.09809410906482	5.5647002646255	6.2398416413961	4.04116340084389	6.93738162954411	6.96888285155757	6.78417587609576	5.41436625630891	6.82426198519379	5.57444965048244	6.64544877457474	7	4.81439753224407	4.50346650504507	7	1	7	7	7	1	1	1	7	7	2	7	7	7	1	4	7	3	7	7	7	7	3	72.5	1	3
157	6.10668861801628	1	4.71516708568488	6.3946144970868	7	4.9187463860775	1.82701180248028	6.14994266183701	6.07313708129276	6.98475521055396	6.98544776336907	5.43179321987607	6.96389775926577	5.61863846630663	5.95177187237705	6.9530791261591	6.11088285785537	4.47024145616593	5.93610521361003	1.82817443753951	6.15346479926872	4.61827059131744	6.06253994127427	7	7	7	7	7	1	7	1	4	4	2	7	7	2	3	3	7	3	7	7	7	1	7	81.25	1	3
158	6.81008697960536	1	1.99326444804477	6.14084725568973	5.93797934140656	4.74178558789491	1	7	6.65377666877329	7	6.26812847250405	5.23518209017357	6.366416480199	6.64371113972084	7	5.50608298267277	6.93847432404917	4.86461678051076	3.66175185395923	4.95846992043109	5.79555226518602	4.08361915687823	6.60369336472991	7	7	7	7	7	1	7	2	7	7	3	7	7	7	1	5	7	2	7	7	7	1	3	61	1	3
159	6.24425474391406	5.04330137772964	5.69546631578491	7	2.14443288530553	6.25229671158468	5.99546732594977	6.71293260098414	4.96170147947456	7	5.86210549688313	7	7	7	5.57725019759784	5.34714420469344	2.55108663253758	5.07513431886291	6.52676329583889	3.95574320900199	4.05511290584573	4.48676250639894	5.34274476366807	7	5	7	7	7	3	7	1	7	7	7	7	7	3	1	3	7	4	7	7	7	1	2	76.75	1	3
160	6.06835146589784	1	4.4579476044386	5.00840730609417	6.13238434172956	5.05740482153575	5.09451625244631	7	6.09908055098206	6.87555641693287	4.57938440883161	5.0927268689456	7	5.65532314469534	5.36049033866505	6.47914086345407	6.66994175714234	5.37393026981473	4.40110314752336	5.31043483245329	6.28775893493927	3.46981602636478	6.88486382683412	7	7	7	7	7	2	7	2	7	7	2	7	7	7	1	2	7	3	7	7	7	7	7	68.5	1	3
161	6.09399130876286	1.75039980198601	5.79123664103276	5.53402516665974	5.56791046626646	6.76038926622267	4.9858296688686	5.55989611281204	5.01578392222236	6.85034752055928	6.31707922461916	5.9484622973742	5.53900084055341	6.47755189292644	5.84215484443095	1.41788756196436	5.72382678705696	6.66805373354715	4.01785521259923	7	3.70854964171329	6.44693096184	6.97909515494168	7	7	7	7	7	3	1	1	7	7	1	7	7	7	4	3	7	2	7	7	7	7	2	79.25	1	3
162	5.66704597712446	2.63804518332703	6.15778410811942	5.21704503918378	5.34010102389128	6.34688836589692	6.90916579306274	5.67659252049922	3.86300420828169	6.85509148652443	5.96929314107951	5.57174760726882	5.82070807168879	6.21566627284269	5.10158549154256	6.0423481458032	5.96179924591164	5.66559189784674	4.68548773795712	4.65126916411978	6.2852438046417	3.48045146065914	7	7	4	7	7	7	1	7	1	7	7	7	7	7	7	1	2	7	3	7	7	7	1	2	70	1	3
163	7	1.18623267921807	4.18087212812217	4.31471317275885	7	5.39113690997776	6.05674775724203	6.92094312700348	6.59776388720424	6.36578946652097	5.53994599954146	2.27630473576595	4.66525352695973	4.85663820766517	5.01303872948772	6.33024844262029	1.20453125819707	6.16067904340485	5.5815532299408	7	6.96091727048348	4.79952948036248	6.84484742937709	7	1	7	7	7	1	7	1	7	7	1	7	7	7	1	3	7	2	7	7	7	7	2	58.75	1	3
164	5.00687297852763	1.89201612320029	2.44769207688979	6.52209238480749	5.33972244211479	4.96247555206737	4.60856667468327	6.04704968029769	4.76657380048332	5.83296035280966	5.77102750898364	5.89839436935883	6.14588757503996	6.19154543771891	4.6749352188382	7	6.91864328481925	5.88353134327205	5.43394067975393	3.27263619481016	4.30423554997087	7	6.63045641375337	7	7	7	7	7	1	7	2	7	7	2	6	7	7	1	4	7	3	7	7	7	3	3	57.5	1	3
165	6.10970937174741	4.45291154527249	6.64145246892499	6.08462610431889	5.68348657876903	6.87399225662876	5.50192620917117	4.65069484824851	7	4.46054269195676	2.77839023556308	6.01769084231688	4.52022857998625	5.53483711319068	6.87864362638581	5.24082589676569	4.89515497484966	4.7524397098236	6.60844363120812	6.84651621339552	6.13371500989992	4.53164001143827	4.56485994993193	7	1	7	7	7	1	7	1	7	7	2	7	7	7	1	7	7	1	7	7	7	1	7	78.25	1	3
166	7	3.16251712300796	7	4.29576510295223	5.7659124350202	3.72989408755498	1.91174569779849	4.92267404828573	7	5.47449644820818	5.13471133624013	5.72740482099466	5.36522806002568	3.79341098148315	5.3870424879421	7	6.421364746033	6.31017368166311	4.06222314015663	6.9264330023636	6.73583781694865	6.4817142402386	6.80473330078805	7	4	7	7	7	5	7	1	7	7	1	7	7	7	7	1	7	3	7	7	7	2	7	62	1	3
167	5.30057619835017	2.31068771799171	3.59889343347524	6.16952943564392	6.65760107205028	5.05673042541775	1	4.54062964698088	6.03633492292439	6.52282105645068	4.37144459786778	6.66942675853248	6.25728987996664	6.25813508602441	5.48841839724079	5.19253322131086	6.38720017315913	2.9329814235889	6.02988488418708	4.49017574197236	6.1115308437841	5.20450078842166	7	7	7	7	7	7	3	1	1	7	7	2	6	7	7	1	2	7	7	7	7	7	1	7	90.75	1	3
168	6.05778111044269	1.12063203726937	5.06992758453333	4.483483794423	7	5.90730597662841	5.17553026503357	6.72332197260811	6.34826640755925	6.55721018288285	3.74471481688165	3.51866517126703	5.12030649007084	6.29092981601191	6.92718339801989	6.35040520892349	6.33007971537567	3.5636162751534	7	4.28495914553156	6.44264650229869	4.20892341155764	6.37621526468659	7	7	7	7	7	2	7	1	7	7	1	7	7	2	2	2	7	4	7	7	2	7	7	72.5	1	3
169	4.49121055093326	2.34956007158689	3.98807178692164	6.10927572185312	6.02529609335253	4.17903455491517	7	3.23443608515789	4.83316806707428	7	5.89506074668997	4.2070641257524	6.86624198789883	5.75353451299019	6.06536846738029	5.4348782457425	4.0625382339598	2.91878484843904	6.90909621441671	5.79445506093501	5.95512846612286	6.57769696909485	6.10707104319077	7	7	7	7	7	2	7	1	7	7	3	7	7	4	1	3	7	3	7	7	7	2	7	100.25	1	3
170	6.15928468547479	4.4841445422775	6.87204880211616	4.99470216016721	6.05005369123331	6.86395336957536	1.03116366644	5.55552907471976	7	3.71267098249015	5.360565654383	5.06387684816913	6.80102086623049	4.98172349233565	1.63492312550119	6.52197825163724	4.44773138201076	6.15494958779691	4.25507353237104	6.35055070091971	6.97252198130849	3.55579237384016	7	7	4	7	7	7	4	7	7	7	7	2	7	7	7	7	1	7	1	7	7	3	2	7	67	1	3
171	4.65342964480109	2.60227487352095	3.74183533093289	6.09962652678599	6.85965554859568	5.1082256110358	1.33939841515087	4.25968470634503	5.59447432836123	5.82768839913166	4.53315627397453	5.78879421832331	5.88951530121521	6.5208808695717	5.65461735103495	5.57046247909047	6.17746235265559	2.68195665522725	6.73828896519421	4.62268352933459	6.70305919356155	5.82012065696145	6.26927299087483	7	7	7	7	7	1	7	1	7	7	2	6	7	7	1	2	3	4	7	7	7	1	3	76.75	1	3
172	6.26916383808819	2.3971914997912	7	5.57146939302013	6.4508449890026	5.98106821870511	3.04822177020779	6.52055863559675	4.73117011670197	1.88723350766093	6.11184634662346	6.92132674608131	4.2785823246596	6.47397141627822	6.93826539471551	6.34438893435238	2.45235068438456	3.3180783910429	5.95951491236895	6.41531353958671	5.11679881411995	5.61015157649881	6.05182195792232	7	7	7	7	7	2	6	1	4	7	4	7	7	2	1	7	7	2	7	7	7	7	2	91.5	1	3
173	4.08012890484964	4.80871042939037	6.62445763808239	7	2.52092519048722	6.08048185891769	7	5.31094005870525	5.99146728060321	7	5.34253094615916	5.82936667541281	6.51222811688605	5.06845334568657	7	7	3.67403935712245	3.49171794646267	3.67051158550233	7	5.31333862749214	3.87440278544875	4.28478911133721	7	1	7	7	7	2	7	1	7	7	1	7	7	7	1	3	7	2	7	7	7	7	4	92.25	1	3
174	7	6.0001692398026	6.65392561107006	5.58057994623192	4.94812879200777	6.12764763568691	1	1	5.12954632994992	6.41296023737882	5.97480854867	6.19972317002167	6.46766360084023	5.52497617686941	6.93265851077667	2.4035551704087	3.61706195328658	5.37676211193936	6.04718085361621	6.26995259188263	6.3323625047267	7	5.7089695956228	7	1	7	7	7	3	7	1	2	7	3	7	7	2	1	1	7	1	7	7	7	1	7	87	1	3
175	5.03055983665883	5.21103900694855	6.33593040862396	7	3.16382749893399	7	5.5397266981497	4.96213265931545	3.80598073862662	6.98119295481202	7	5.63027499353318	4.10014829852965	6.20120219232241	4.50649162920295	6.93440105621378	7	6.03444774005604	5.01165370506382	5.95649988828789	3.65438601657723	6.78762870034307	5.41588089021267	7	1	7	7	7	1	7	1	7	2	3	7	7	7	1	1	7	2	7	7	7	7	7	72.75	1	3
176	4.94045394449308	3.28348580947468	3.23760323201359	5.26464041919803	6.51560434675685	4.92467907423656	1	4.60052100968757	6.04673568722735	5.56541816586229	4.03262900481774	5.47377143780857	7	5.4521145055631	5.58887295774225	5.28053641059099	7	6.72735112735244	4.85451846537205	3.44497554694785	6.76124345399749	5.05653317556558	6.74226001208984	7	7	7	7	7	2	7	1	7	7	5	7	7	7	1	2	2	7	7	7	7	1	3	73.5	1	3
177	5.99703966254449	1.06372050344943	6.81018178746999	6.27898569879266	6.35250851037749	6.11094045150436	3.10987369885113	6.34732272356153	7	2.75463390112251	6.38323297756543	5.66271624831407	4.21072435471428	4.3681123599958	6.30726584526754	6.89071959325374	3.9986764398894	3.07621243870959	6.16047337257773	5.44964636380389	5.3762216835554	5.28940820414173	6.60233423396484	7	7	7	7	7	5	7	1	3	7	3	7	7	2	1	6	7	2	7	7	7	1	2	92.25	1	3
178	4.28789304786402	4.3876234112262	5.62278318138704	6.22631737806763	3.24771032020187	6.75281690318283	6.01662042023337	1	5.91481367727337	7	6.53340351845183	4.94806251122467	5.69481438744004	4.45771153165601	6.24808432280118	5.68163384998859	6.6265971779485	4.75113976794664	4.85975382614189	6.90394966476305	5.67398205559692	4.3978742346225	5.56863013306696	7	1	7	7	7	1	7	1	7	7	1	7	7	6	1	3	7	3	7	7	7	1	3	87	1	3
179	6.6692262537295	5.74986818844526	5.77589710157997	5.51016319146806	2.41124487570458	4.44473776653642	3.97642220142632	5.52039295249017	4.83401166153073	6.95831682860049	6.24539050525844	5.756631235251	6.62513895342286	6.95227500854239	6.41321179056295	5.91545536381595	5.44414035902023	7	5.56166937759411	3.01312516101427	6.15139404531504	4.94640645106039	5.14253040132704	7	7	7	7	7	3	7	1	3	4	7	7	7	7	1	3	7	2	7	7	7	1	7	73.75	1	3
180	5.18406392404201	1.12279161799315	6.02680934382952	4.78649315760731	6.23944434698002	3.59939809887685	1.2013004189601	5.84238455814453	1.5900656197888	6.43219399481676	6.09126187118863	6.8515916376198	4.47982815516495	6.13481219766027	5.85946797560367	1.23902471311102	6.31939801654244	7	6.16664679544865	6.4446584206211	6.21657565272589	5.43118362247074	5.38837063705896	7	1	7	7	7	1	7	1	4	7	1	7	7	7	1	1	7	7	7	7	7	1	2	71.5	1	3
181	6.24836445521282	1	5.34135362707653	7	5.59522321302907	5.43237563325984	7	3.84751052129251	7	6.39709762204183	7	5.75273993928288	6.40936460204619	5.67196042617592	5.8913577441119	6.86146957009215	1.38073474774953	7	5.08241604398731	5.39421951842871	4.06436884083099	1	6.01436587187118	7	7	7	7	7	1	1	1	7	7	7	7	7	7	1	4	7	4	7	7	7	2	2	82.25	1	3
182	6.18893075066661	6.44368197044997	2.34781233150101	6.28897810728119	2.80029803576042	5.51515728171684	7	3.38930692453962	7	5.75401392165538	6.23618943334738	3.75323463505399	4.83346329885449	7	4.31969057948703	6.48312395398333	7	5.45997435637872	5.97934804264824	4.97308522535555	4.44381349488596	7	7	7	7	7	7	7	3	7	1	7	7	7	4	7	7	1	1	7	2	7	7	3	3	1	69	1	3
183	5.87357864601461	1.34832399065989	4.36368653797385	4.17161386150083	5.41068432421034	7	6.84272168678625	4.64573244878983	6.29252090233275	6.65565758827868	4.99594129436065	5.03763515133293	6.83582615556543	7	4.808651604802	5.30956615124333	1.08582965357805	5.48618336819177	4.79051478448358	4.28545515889829	3.86416650034869	5.99560414367529	7	7	1	7	7	7	1	7	1	7	7	1	7	7	7	1	2	7	2	7	7	7	7	2	73.75	1	3
184	6.13733281816778	4.94079726348699	3.05648640655471	7	5.70698228491221	6.04496942158895	6.26603465424274	7	5.84670839955054	5.39919514470598	3.13438152119351	6.30797721482676	5.75456091894285	4.33259425473854	6.39127141401916	7	7	3.87199580371153	4.63057580983763	4.90093584876901	5.92560485157233	1.46530019533826	7	7	7	7	7	7	6	7	1	7	5	2	7	7	7	6	2	7	1	7	7	7	1	1	81.5	1	3
185	4.87313910026893	1	4.6512576555111	5.37616018464619	7	7	4.41506529562793	6.69732063136317	4.04233472932419	5.31971276028952	6.62176382367888	5.00282392130678	3.27767602604926	5.98716800841996	4.87299312063299	4.52815703183042	3.26658977615027	3.57815537859875	5.9488272150732	7	5.65472877199439	3.42291948872679	7	7	2	7	7	7	1	7	1	7	7	1	7	7	7	1	3	7	2	7	7	7	1	2	62.25	1	3
186	7	5.84672885595454	5.15352607461482	5.95085536956814	5.08184407117201	5.50647140321138	6.63058924807692	4.80386133595967	2.81538872728801	3.54036745569033	5.24144072056956	6.12597664390996	5.27550822338379	5.50185486453427	7	6.29465596233702	4.27315633970127	5.32084581768727	4.73067302015095	4.6807481972094	6.55194051030437	7	6.05520361716197	7	7	7	7	7	4	7	1	2	7	2	5	7	7	1	3	7	1	7	7	7	3	7	73	1	3
187	5.02091945763794	4.41683149581225	5.10643509200549	7	6.56215535812377	6.38936342787745	1	4.00491137231851	7	7	4.64291912860867	5.87470178288156	6.03829443779552	5.87055550992577	4.93011477279725	3.79861414108246	5.28116077116612	4.67953979928433	6.00519024465399	4.7487555943216	5.19664605711501	2.24261076506873	5.76234988523394	7	7	7	7	7	1	7	1	7	7	1	7	7	7	2	7	7	2	7	7	7	1	7	71.75	1	3
188	5.99000676528469	7	2.9980449615684	5.65957909432	3.13604844709997	5.8658841179619	6.71551482458016	5.13425668658877	1.86390952878202	5.79961266568829	4.62604055825578	4.23490047605067	5.4176233946869	7	4.30885469855491	4.41122216299106	5.23735134548237	6.27858677040528	6.13312137099603	5.75649706422102	4.98880142796561	7	7	7	7	7	7	7	4	7	1	3	7	7	7	7	7	1	2	7	2	7	7	2	2	1	77.5	1	3
189	5.37116918304858	1.05894165566178	6.20843085023069	4.72923884122775	5.66957280997317	4.2717479490357	1.88976681874378	7	4.95243620754882	4.31699355781195	4.76486434666637	5.32277708748718	3.79371970013623	5.50691467791154	3.56875240782441	4.87134117394052	6.87456290108222	7	6.3817258366438	6.38407705170347	5.30954597715246	2.07452239126943	5.08748185890988	7	1	7	7	7	1	7	1	7	7	3	7	7	7	1	1	7	7	7	7	7	1	3	65.25	1	3
190	4.91532703311132	1.57323706152455	6.59094887552813	3.63785856969837	6.52236060014835	3.53342861968942	1.07567158897057	7	5.11262909479023	7	6.48645894668248	6.86811505101207	4.50874304663104	5.61286409127103	4.35549064504323	3.69259387022848	6.07484853861883	6.88967816807725	4.92909866307349	3.55247268660078	3.8536761480496	2.163231636093	5.50057639045282	7	1	7	7	7	2	7	1	5	7	1	7	7	7	1	3	7	6	7	7	7	1	3	70	1	3
191	7	4.8057614333454	4.54588465340622	6.39507867719592	5.16249313720558	5.91895680896081	6.08348571406997	6.15014057033375	5.58111456874868	1.12063308927031	4.02038412550429	5.78749711567416	6.66029403830018	3.47821761082681	3.2971327602471	5.98917138534132	6.45622281493811	2.56079736931241	6.17852562198187	4.73871925259327	5.09240004272438	6.11999800992408	7	7	7	7	7	7	5	7	1	7	5	2	7	7	7	1	7	7	1	7	7	5	1	3	63.75	1	3
192	6.65195986577116	6.27151153065515	6.12424064149418	1.10246485712236	1.5232981842693	3.1927974169332	1	4.36529444781696	5.97548265073023	4.53027118939028	7	4.8797395634151	5.07784358834705	6.44766016831215	3.67269504929937	5.77845090957528	7	4.56050329172673	5.41588127464933	6.73480663165924	7	6.22151405238327	4.6137279999138	7	1	7	7	7	3	7	1	3	7	2	7	7	2	1	1	7	7	7	7	7	1	7	67.5	1	3
193	6.74750390881847	6.50107630256868	3.59611469001975	5.21151435636265	3.30068861023311	7	1.58022678217143	7	5.06859171439499	5.27819691699486	7	3.57023956389733	3.82988864559163	6.0746742879509	1.95037388605051	4.79166875807816	5.07444698542243	6.6377202122066	4.90561819536681	4.54020264702769	4.80957397940984	6.81843079448341	5.20398568812162	7	7	7	7	7	1	7	2	3	7	1	7	7	7	7	1	7	2	7	7	7	1	2	71.25	1	3
194	4.16009937180693	5.93323169321375	5.77670492116228	6.29992234891565	2.57458174483897	7	6.96023985441788	4.70499546922509	4.78934219489392	7	3.5622470678679	2.25669415039887	3.89469857985304	4.1497479302379	7	5.26963348435939	6.12306924941501	6.11401971897214	6.18508599776232	4.31567193365496	2.62746448018176	2.63335574101421	5.82816848840487	7	1	7	7	7	3	7	1	7	2	2	7	7	7	1	2	7	2	7	7	7	1	7	71	1	3
[truncated: 5 more columns]
