# Supplementary material for: How Are Mate Preferences Linked with Actual Mate Selection? Tests of Mate Preference Integration Algorithms Using Computer Simulations and Actual Mating Couples
Source: PLoS One. 2016 Jun 8;11(6):e0156078. doi: 10.1371/journal.pone.0156078 (PMC4898694; doi:10.1371/journal.pone.0156078)
Supplement: S1 Data — Newlywed couple and agent-based model data analyzed in Study 2. (ZIP) [file pone.0156078.s001.zip › S9/Polynomial Model Data/Polynomial Couple Population 01162016 004042.csv]

	trait1	trait2	trait3	trait4	trait5	trait6	trait7	trait8	trait9	trait10	trait11	trait12	trait13	trait14	trait15	trait16	trait17	trait18	trait19	trait20	trait21	trait22	trait23	preference1	preference2	preference3	preference4	preference5	preference6	preference7	preference8	preference9	preference10	preference11	preference12	preference13	preference14	preference15	preference16	preference17	preference18	preference19	preference20	preference21	preference22	preference23	fitpoints	sex	algorithm
1	1.09792987130928	6.2355986003707	2.52913796401017	3.52048402554977	7	7	6.10328427449717	6.55543226342063	6.7793310763692	7	6.26719184642725	6.61362429887294	6.58509709674744	7	6.45553943511208	7	6.80605554550422	6.17857505803188	5.59593870405963	6.17424774769326	7	6.78808064163488	7	7	7	1	7	1	2	7	2	7	7	4	7	7	1	7	7	2	1	2	7	7	7	7	82	0	3
2	5.92152183274516	6.4959714787636	6.83883397577562	3.99363282812928	7	5.52638683211619	7	4.70842860932107	5.55077112781855	6.82324964404886	3.76322125359864	6.94579954537282	6.75286578292302	6.98770161921213	6.75342191874613	4.58071961888325	7	7	6.1452534823772	7	5.84192724172477	6.73287683360314	5.39352017619326	3	7	7	7	1	7	2	7	7	7	1	1	7	7	7	7	4	2	1	7	3	7	7	104.75	0	3
3	4.45439185976618	7	7	2.70579804312752	6.13945028265611	7	5.36905155875273	7	6.69124471750977	4.78844009176059	7	6.60563419126846	7	7	5.76765726298544	4.20410295808721	6.9496217990663	6.19772642096118	6.68931673508498	6.11435974570781	3.34976001106347	6.081331945931	7	7	7	7	7	1	2	7	2	7	7	7	7	7	7	7	7	3	2	1	7	7	7	4	88.5	0	3
4	5.24175045934801	6.67991141579388	6.80363299834811	3.57742445312648	6.53743733614624	5.12118415551919	6.07921609742943	6.8316296643319	5.55337761611153	6.10873875329121	5.45108538697271	5.89801456976878	6.8254440019341	7	6.92693063481212	7	6.99895002501379	6.92394166143375	7	7	6.69672356990479	7	5.03123780807773	7	7	7	7	1	7	2	7	7	7	7	3	7	7	7	7	6	7	1	7	1	4	7	96.25	0	3
5	4.66811230215178	6.5303589023258	6.44165070351702	1.43878084683742	6.98507694789177	6.47662598858922	5.68895369705464	7	6.3310547879824	3.81405873307596	7	6.75658229963411	4.76720225892346	7	6.0836671254446	4.44778140132952	6.47896037753454	6.62776943745305	6.64063337456167	5.9902662934352	2.12957683397235	7	6.61143654256944	7	7	7	7	1	2	3	7	7	7	3	7	7	7	7	7	3	2	1	7	7	7	4	81	0	3
6	1.11958151686703	6.44920996209117	1.01108423798431	3.50578016068569	7	3.33715478491044	5.14419440339712	4.94728717061934	5.75543865955224	6.66136288950999	6.38507833175737	7	4.99745225622751	7	6.72800489960885	6.2883066356584	5.16504933116594	6.5816314460184	7	6.74615995034606	6.54476882616971	7	6.96754380225175	7	7	1	7	1	1	2	7	7	7	7	4	7	1	7	7	7	3	1	7	7	7	7	91.75	0	3
7	3.67340312110089	6.74641874179556	6.50886631950464	4.77258642027326	6.66350266339965	2.6516060886725	5.53585072000716	6.75438624356542	4.12938800316684	5.98709254719734	7	6.859515223692	5.55983907470764	7	7	4.16093952489673	7	6.9810576596714	7	7	5.86495239499398	7	6.86685614641259	7	7	7	7	1	1	7	7	1	7	1	2	7	7	7	7	7	2	3	7	7	7	7	103.5	0	3
8	1	5.59347942283483	2.93897989573829	3.11320887675398	7	4.49157843039976	6.33633000466571	6.03962635345579	6.07314147305734	6.91641362369926	5.10046736357837	6.33541583937343	7	7	6.31968335808615	7	5.73328499235679	6.05051534497703	6.24106916370828	7	5.90798092085759	7	7	7	7	1	7	1	1	2	7	7	7	7	3	7	1	7	7	7	2	1	7	7	7	7	89.25	0	3
9	1.94697238177041	6.1060616041252	2.90047494318592	2.96645127607962	6.53060321911141	6.85306880227519	5.74097407822671	7	6.17677857728085	6.2451297140815	5.55176247054232	6.83537466375658	6.22629200509251	7	6.12041754583933	2.95718720647739	6.2691916531571	6.0247646213166	5.85206896058598	7	5.91126844658356	7	6.94585283986805	7	7	1	7	1	1	1	7	7	7	2	7	7	1	7	7	7	2	2	7	7	7	7	85	0	3
10	6.8399684576355	6.70048779216493	6.68195186218368	6.55002953244645	6.71301371650109	2.0762920572285	7	6.53022194631524	5.80887939430352	7	6.73111155872603	6.35933738273994	5.6944481602266	6.53213769883664	6.37097874222721	3.51879247510427	5.75900389706904	6.93922554517466	5.42782609580685	6.78650165743681	7	5.58104073281497	5.81753106873709	7	7	7	7	1	4	7	7	1	7	2	1	7	2	7	7	7	2	2	7	7	7	6	91.75	0	3
11	1.64748746116082	6.10002739536557	5.72319718370012	3.94829666880053	7	4.63345320478372	5.26297273486104	7	5.96722481918902	6.34565713427377	6.80786938311841	5.61518501446741	6.72171857819436	6.04402670314076	7	4.39859723978757	6.84219442282955	7	7	5.55683413921951	6.34756445749776	6.13898791572774	5.07435224569709	2	7	7	2	2	2	7	7	7	7	3	7	3	7	7	7	7	2	1	7	7	7	7	66.5	0	3
12	3.77968029955981	7	6.55822930341411	5.94845801487062	6.92445144952053	2.2030750433218	6.05984053019228	5.31862881840775	5.40030568546499	6.49045280443756	7	6.72276070062826	5.52433154934364	6.14102774257533	5.02049606803868	4.2176060546314	7	7	7	6.63814618270871	7	6.42191272398746	7	7	7	7	7	1	1	7	7	1	7	1	1	7	7	7	7	7	2	2	7	7	7	7	94.25	0	3
13	4.0294199048184	6.32380280296016	7	3.08056733094531	6.33667148201715	5.52192746885431	6.05573886576821	5.16003867253944	5.47508689961881	7	5.43532099789866	6.83681657309917	6.97060016614814	5.96731969296025	6.07844969870871	6.07721547342598	5.15283803904405	5.86633554328013	6.95122753945194	7	6.75577452754435	6.71309134796572	6.68057816532691	7	7	7	7	1	7	2	7	7	7	7	2	7	2	7	7	7	7	1	7	7	7	7	94	0	3
14	3.71456469946817	6.24711488659305	6.19624191897028	1.15272575730634	7	3.5947558888829	5.21238411169664	7	7	6.02859812157464	5.90321647313238	7	7	1.11932547683972	5.25379056293151	4.16313576070323	7	7	7	6.21723202895773	6.28013099770529	4.81718725268284	5.3254671700539	1	7	7	2	2	7	7	7	7	7	4	2	7	1	7	3	7	2	1	7	7	7	7	79.75	0	3
15	3.28614332304084	6.59890785043741	6.67029357293363	4.78894313060815	6.96778384993335	2.1768710806979	7	4.01212224782944	6.23927062792056	5.73284665454475	6.17958616596625	7	5.53557586117238	7	7	4.36288539466923	6.04328941501211	6.86582743316349	6.98016690041576	6.32406789161454	6.89084813218603	7	4.31899370488063	2	7	7	3	3	7	7	7	7	7	7	2	7	7	7	7	3	7	2	7	2	7	7	101.5	0	3
16	2.10049783029823	5.24495872307206	6.71063122196669	4.95943924415878	5.80188936138804	3.09528147226979	5.40045606541173	6.36643578020027	5.86897429217914	6.23876717595185	5.87844047284212	7	5.6806146882935	7	7	7	6.43644779600143	6.67660541759493	6.17102486146054	7	6.84712917425298	5.18597285609792	5.82942762094555	7	7	7	7	1	7	1	7	7	7	7	5	7	7	7	7	3	2	1	7	7	7	7	100.25	0	3
17	4.29508591208981	2.35060287051279	6.54337671760787	5.09430136558727	6.80489844908579	4.64244747313123	7	3.86928859868534	7	6.90039951661151	5.44166237236731	7	7	6.23895720588379	6.89290472019916	7	6.2117230189287	5.16186094808904	7	6.60381727814201	7	6.2131345424692	7	7	7	7	7	1	7	7	3	2	7	2	1	7	7	7	7	3	4	1	7	7	7	7	96	0	3
18	1.20820348743383	6.51347188042255	1.20391860144739	3.89758353738623	7	3.40491952521758	5.96412372668029	2.68272558596108	4.60063584344359	6.48197424118116	6.1847297760471	6.54273984243022	7	6.49643857292561	6.48774941217763	5.01299155761974	3.37790492440793	6.98047588354908	6.01196308169873	5.94592785920157	7	6.37245342019083	5.61569461081964	7	7	1	7	1	7	3	7	7	7	7	4	7	7	7	7	7	2	1	7	3	7	7	80.75	0	3
19	4.12524624839226	6.28861890016616	6.52920708688057	6.04997192463735	5.93056789590814	4.69256449477203	5.19251817197682	7	5.31736767366047	5.68682324254388	6.84541807659501	5.38358449941195	5.36409350174584	7	4.63402440617467	5.49454030390761	6.40619368625099	6.97918456180783	5.93505868364901	7	6.07993834122051	6.39588524296	6.66732437104216	7	7	7	7	1	1	7	7	1	7	1	2	7	7	7	7	7	2	2	7	7	7	7	72.5	0	3
20	5.2938033395071	7	5.43959695925478	2.60018366497451	7	7	5.4775058486153	7	6.52945041381843	6.84271907503626	6.03113630106538	7	3.94546307513186	4.97302216186238	7	4.12544934268696	5.79855487035329	6.77232828696601	7	6.89617805995123	5.11110703957685	4.42524538229262	4.48184074175641	7	7	4	7	1	7	5	7	2	7	7	1	7	7	7	7	4	2	1	7	1	7	7	77.25	0	3
21	4.65636153710402	3.27493624918366	6.29290424349563	5.83097848501528	7	6.08696118969657	7	5.78368392592029	7	4.69920942847176	6.09610255723698	7	6.30943644300402	7	6.16690807754267	7	5.48780499243406	3.81706961139131	5.48055703157587	5.8934179294858	7	7	5.29795756531865	7	7	7	7	1	7	7	4	7	7	3	2	7	1	7	7	4	2	1	7	7	7	7	90	0	3
22	7	5.99047658829582	6.33538989391236	4.88939749264405	5.77869375440862	2.32013017557259	6.49926609010847	7	3.87046950276876	3.08476210141494	6.73568653262582	6.46866657856825	7	6.87099514945373	6.96519221690647	3.94276364693473	5.60899992035374	4.83782105277007	7	7	6.57495397182994	6.66493385560884	5.99166465193286	7	7	1	7	1	1	7	7	7	7	2	2	2	3	7	7	7	2	1	7	7	7	7	87.75	0	3
23	2.83009134349147	6.1112236932646	6.93336268673673	5.18336974614758	6.33094601001812	1	7	5.71801371664018	7	7	5.59059920086652	6.17604514766144	6.22629044923973	7	6.31226260476457	4.64024046614683	5.51749714000748	6.47397348160432	4.96839714135405	6.39009657790529	6.72876149540602	7	4.39517554840587	2	7	7	2	3	1	2	7	7	7	2	2	7	1	7	7	4	7	2	7	1	7	7	98.5	0	3
24	5.03250453250481	6.97138761313715	5.75692451355586	6.16395493331572	6.79821803651513	5.53403902614309	6.9982846811563	4.6603850101392	7	7	6.92966043386428	7	4.12117239792201	6.51188162087506	4.33074417070466	7	4.07168450583345	7	5.55085294303038	4.28358387293404	7	4.27052772591162	6.96346536149425	7	7	7	7	1	5	7	7	7	7	1	7	7	7	7	1	7	7	1	7	7	7	7	87.25	0	3
25	5.35696628516757	6.81691962130394	5.7906719595316	5.69262719042353	7	1.36911508952454	5.82965266892095	6.55170357314468	4.0584523554951	7	3.48883086479442	6.53998248597278	4.49628558796061	6.60447571120737	6.42029819182404	1.33975130499444	7	6.16851929494495	6.5509908741829	6.16654147931054	4.87508637745021	4.34579085783377	6.16558018034059	7	7	7	7	1	1	3	3	7	7	1	2	2	1	7	7	7	7	1	7	7	7	7	83	0	3
26	4.60497220906819	6.97322226998083	6.24284362350846	6.25835282855866	6.62665302774788	5.4555109732813	5.45628132793286	6.6483760262671	6.03272564539103	7	6.29239556509246	6.64346786026981	5.18141932641129	4.83725329791108	4.36370003290179	6.7522093260898	6.30929082633219	7	7	6.91411609695142	6.95448208895354	6.02525132800834	4.83803614299211	7	7	7	7	1	7	1	2	7	7	2	7	2	6	7	7	4	7	1	7	1	7	7	71.75	0	3
27	3.32743120932071	6.68609751591504	6.50896569303149	5.85285543495007	5.60859737835273	5.44163114731934	6.66759372183405	6.5441765697708	3.44888227548202	6.86440829720433	5.16995329064136	6.80477639727845	6.22170955050271	6.78092474075913	6.38493994948584	4.47894578557493	6.16119147289095	5.86831569471931	1.3182401737668	7	6.25696964020499	5.97790139502862	6.12892754558224	7	7	7	7	1	1	7	7	7	7	1	3	7	7	7	7	7	1	1	7	7	7	5	93.5	0	3
28	2.97865570798028	5.95760901576867	5.67956257201198	3.67403420770644	5.78136822802794	4.79116055644786	4.51641637163823	5.13207269396449	7	5.94760092162298	6.96918855166452	5.67029520390628	5.23260537522619	7	6.07896442673497	3.42303199610383	5.78108017974248	6.20451090413497	6.94628933026566	6.57559872332915	5.22863411266306	6.03812662819829	6.03685274020722	1	7	7	2	2	1	7	7	7	2	7	1	7	7	7	1	7	1	1	7	7	6	6	67.25	0	3
29	3.34479330625417	7	6.9117966164773	5.67133251998241	6.04762942997251	5.59142833606007	5.48948596416403	6.37095120082309	7	6.55976772029933	5.59029267917509	5.90168662891271	4.61225432399392	6.81935507263164	6.19774937844319	2.81241888967261	6.19620939634867	5.72983934522437	4.66055225911544	5.84504329049598	6.13734902240781	6.90254982353562	6.8155384407272	7	7	7	7	1	7	7	7	7	7	1	4	7	7	7	7	3	7	1	7	7	7	5	81	0	3
30	4.43834728629809	6.24526347462075	4.33336500633037	2.74754594975314	7	7	3.7998784472628	6.91954753251458	4.14372697929032	5.71279199192194	4.67046340526015	7	6.87385038299656	6.71912330772345	3.1249854245873	4.63625546023819	5.5682250863436	6.24401771859406	7	6.19350564943412	1.76411087451517	6.97634790543326	5.0639932269738	7	7	7	7	1	7	1	7	7	7	2	5	7	7	7	7	1	2	1	7	3	5	7	92.75	0	3
31	1.29028263404673	6.98740284395355	4.20933906394305	3.04913007164203	6.11439685089319	3.0769921060323	5.26910085080193	4.66235618035084	3.32557767140148	7	7	7	6.28055914650431	4.12916160710528	5.65371477362407	3.49393899745874	6.51634545537938	5.75623639827662	3.9806017806829	6.28652601510006	6.18439609534497	6.25843205912196	7	1	7	7	2	2	7	7	7	7	7	4	2	4	7	7	7	7	7	1	7	4	7	7	85.5	0	3
32	5.82384659257513	3.57863090099207	7	4.6492752945426	7	7	6.95942774806794	4.97768912624424	6.45630675519955	5.1299473212673	6.75846583338375	2.63223497808729	7	7	6.45559006578762	7	7	1.23050752509067	7	6.32416125081683	5.88800873304787	6.46853114339573	6.66580119733685	7	7	7	7	1	7	2	7	7	7	1	7	2	7	7	7	5	1	2	7	1	7	7	77.25	0	3
33	1.47662659735033	4.79102501318217	1.6625783070204	4.03952999854632	6.43522841478207	3.9348760658478	6.42330328660081	6.63669854654366	6.25426882650256	6.29946740471064	6.5885618354256	7	5.25552040943566	7	6.77241871508469	6.00105285292998	7	5.02507895309331	1.95766611930211	5.68190708966191	7	6.24172709088141	5.29424300069744	7	5	1	7	1	7	7	7	7	7	1	2	7	2	7	1	1	2	1	7	1	7	7	80	0	3
34	3.95752997764452	6.39157666542367	7	3.89477388737233	5.69358653675105	2.61017569250358	6.08453785552886	6.6752859546081	7	5.3301570611946	6.67290158416579	7	6.64061884678864	5.76882538616877	5.45774042249212	6.9841673691743	5.13983969580053	6.86783748929448	6.80350601650152	7	7	5.70739829457546	6.13015012645123	7	7	7	7	1	7	7	7	7	7	7	7	7	2	7	4	7	3	2	7	7	4	7	75.75	0	3
35	7	1.05593654713802	4.7285243229028	7	7	1.64698447681	6.16372640159259	7	6.72921332941864	2.75562115757039	7	5.14946377944608	7	5.4533605758035	6.3603745954457	5.77957073588042	7	6.19321379716898	7	5.40901005418552	4.98443643628491	5.78477390881934	6.54966915622002	7	7	7	7	1	1	1	7	7	7	7	1	7	1	7	7	5	2	1	7	7	7	7	65.5	0	3
36	5.49340998566916	5.63839532559925	5.79448775424084	6.06663134738902	5.41739013374998	5.00170457518502	6.56347687303616	6.49078692864375	6.41659648236637	1.55115511587716	6.30185558895352	5.32246743427758	7	5.57447426958749	2.9946547043019	4.91551634239039	6.24569231142426	6.46257193499786	6.16623346958375	5.15692113355708	7	7	6.2989914188824	7	7	2	7	1	7	7	7	7	7	2	7	7	7	7	7	6	2	1	7	7	7	7	80.25	0	3
37	2.03482428570491	5.53450650322156	7	1.13343359801468	6.82719772847612	2.00809042005136	6.49941494190246	7	4.59436424393538	4.75358514835763	5.49392385916104	6.68471144728488	5.33730210611994	6.41891745499532	6.66559415521509	5.07455851508091	6.17399029497875	5.04944074185098	7	4.26719991400496	7	7	5.57188137208471	1	7	7	2	2	7	7	5	7	7	2	1	7	3	7	7	2	1	2	7	7	5	7	77	0	3
38	5.13379954801568	6.30984003735243	6.57980758444434	6.82145537112344	6.07755512017801	4.98238099700864	6.82920836154176	5.96553507929271	5.8787887076275	6.89361425002854	5.06297175507203	4.60195172116852	4.79776877749432	6.77808747043218	6.72933310093573	5.855119254585	3.71631576973535	7	5.0333450880143	4.23300040557782	6.82810075920702	6.31458516261137	6.49610614548651	7	7	7	7	1	7	2	7	7	7	1	7	7	7	7	7	7	7	1	7	1	7	7	82.75	0	3
39	6.46074002398599	4.3085771576372	6.80594151691155	7	7	6.24397156084458	3.50501709631407	6.09984505033683	5.67330362643074	5.57623974750963	5.97930004660998	6.44491134622124	5.93164546023694	6.79810521007752	7	3.0608068295316	6.01540270785589	1.73427201816904	5.57276952505329	6.83171321754869	6.62493743459849	6.2238104546145	6.01495374413723	7	6	1	7	1	7	1	7	3	7	3	7	7	7	7	2	4	1	2	7	7	7	7	92.5	0	3
40	3.01241069657737	5.88054597113001	6.28560737887581	4.89806908205376	5.07912923487659	5.95558083526614	4.60424795716568	6.79163172551163	6.733867119192	5.68839727998199	6.01380124934654	7	5.47916668170435	5.29825391108851	5.22408698919328	5.58534673271466	6.46875656674463	5.23461364351233	7	6.53929825616051	2.14137918415532	5.96656145449815	5.56452489882483	7	7	7	7	1	7	1	3	7	7	7	2	2	7	7	7	7	2	1	7	7	4	7	60.25	0	3
41	3.06329053758922	5.54415547664508	2.60215445880143	5.73855029177003	6.05333191765648	2.70352830222993	6.67960960666998	6.75419019396063	6.87859719141261	1	5.60244148612069	4.25405048241476	4.10719582172448	5.80824750030129	5.29310230506349	4.25658185788514	6.67309829788814	7	3.22470981301317	5.25540736337179	7	6.20943723627221	5.24032167728585	7	7	7	7	1	1	4	7	2	4	1	3	7	3	7	7	7	7	1	7	7	7	7	77	0	3
42	3.36578059309893	6.61144445528649	7	5.79886211193307	5.98822000523732	2.4425381390355	6.433247928635	5.58827297378369	4.09140905435309	3.87211510491161	6.67574530738225	6.99100878588692	7	6.96741589580356	3.67422830107541	5.3156274687319	5.63452441242364	7	6.5105714186891	5.7702845753954	4.64571686456283	5.77362221362161	4.47313479497126	7	7	1	7	1	1	2	5	7	7	1	2	7	2	7	2	7	7	1	7	1	7	7	91.75	0	3
43	4.31152169233143	6.0844470579561	3.59459499667153	2.84217625145519	6.57023719775275	5.60658901299177	3.2923677846916	6.30013567230339	3.33350810142071	6.19697142091444	7	6.78325359061034	6.86070710239717	6.42183276580719	2.48844250723666	4.31126474517815	6.5242509376595	6.77013940929124	7	5.85990290640041	2.65332127630594	5.87944892240729	5.26194983474871	7	7	7	7	1	7	1	7	7	7	2	4	7	2	7	7	1	2	1	7	7	5	7	84.5	0	3
44	4.16733806195116	7	4.3654303893962	4.35854857253657	4.52879958615465	5.43233319964656	5.40003005934914	6.80992363734791	5.27453136459239	3.49012221157275	6.36438266735421	6.64405693967208	6.96106854073904	5.18611108057235	4.94199704878682	5.85244116337502	6.43265927899891	4.87689173894556	6.51423936257054	3.846996782476	7	6.64560413852529	5.41716169388508	1	7	7	7	5	2	7	2	7	7	2	1	7	3	7	7	6	2	2	7	7	7	7	77.25	0	3
45	4.79536556996508	5.30472847051624	3.26795068670271	5.47357144436978	7	1	4.09601823367055	5.69319188543868	6.72358475764264	6.6819439521087	3.98735397275271	4.46645661661367	6.72438087687558	7	4.85218036615831	5.1709718336214	6.79598500083896	6.93861249535449	4.79815427054683	7	6.74280501572956	4.9169179491704	5.42845344477502	7	7	7	7	1	7	7	2	1	7	1	2	7	6	7	7	3	7	1	7	7	7	7	88	0	3
46	1.49585076957018	5.8386132404473	1.2773463207411	2.92987349476316	5.64875653176809	7	6.50890979078431	7	5.14569143697484	6.61030213784207	5.68612824406808	3.19971886303103	4.20390666459215	6.41234736110331	6.81858448264285	2.08489586186441	6.84661227911788	5.66108415897135	5.17288950343614	5.39898780713297	5.66914986535222	2.97355658251957	6.27552758434895	7	7	1	7	1	7	7	2	7	7	1	4	2	1	7	1	3	3	1	7	7	7	7	75.75	0	3
47	6.42537920283753	5.34029156755173	6.64807365017271	5.17075234121052	5.97707878968063	6.83848507874881	2.71077652023778	5.70023202476016	4.46421075720426	7	5.40197321658717	5.95830886067269	5.05469523678413	6.64977510579417	3.74476026364035	2.28719149028989	5.85700817306443	3.28055715036517	4.97409197076923	7	6.38901007564246	6.24555157408754	5.98102481619936	7	7	1	7	1	7	7	7	3	7	2	2	7	7	7	7	3	7	3	7	7	7	7	84.5	0	3
48	5.70071382491532	5.34797238872506	5.23447929708176	3.8464946123561	5.94107781598316	2.66820958147681	6.73533658307287	5.18083313503396	6.60814717294297	4.66696530630527	5.26629326585665	6.16551532983419	5.51859529693553	6.22191426404809	5.52759394521711	6.97212172059069	4.67562579446112	5.60216476090547	2.8610904114952	6.3153575811405	7	5.77467674622468	6.6161758562795	6	7	7	7	1	7	2	7	7	7	7	2	2	7	7	7	7	3	1	7	7	7	7	85.25	0	3
49	1.95465754259188	6.99602742324909	7	5.08693152594453	6.13963819866231	1.00484089393498	6.90341377665225	4.89339605647909	5.43100857458405	7	5.65719162582947	6.31068740059216	4.94351063473376	5.17830620410726	6.21876665524638	3.07157215483521	7	6.84135837932199	4.56842561973173	6.05308434550444	4.56453116130085	4.99163484554262	3.67189934750578	5	7	7	7	1	1	2	7	7	7	7	1	7	7	7	7	7	1	2	7	4	5	7	82	0	3
50	5.79301311750329	4.85795765822807	6.04891473552428	7	7	3.47223188173968	4.24567143319428	5.49004725088764	5.79940095459014	2.8724090265785	6.67677523260462	6.70104022879878	6.67498303709528	5.62298729159532	5.23397621142364	6.70996585774602	6.88646043999455	6.79444437463062	5.63174766146485	4.84828384779136	2.79416533963588	5.53283702955604	3.89555700403515	7	7	2	7	1	7	7	7	7	7	3	2	4	2	7	5	7	2	1	7	7	7	7	79.75	0	3
51	6.66869757946712	5.27354629295809	6.98642830545516	6.34992947912981	7	3.75709686637906	3.78858483422684	5.01718463162215	5.26034790606325	7	7	5.41840431674726	6.32984435653633	6.60995021604354	7	2.33501760162937	5.95460691418602	2.3947406578648	5.57883770112718	3.74443888306027	5.35035908672657	7	6.15942989110671	7	7	1	7	1	7	2	7	1	7	2	1	7	2	7	5	2	1	3	7	7	7	7	76.5	0	3
52	6.80573461933518	6.23073050804611	6.18389011096928	2.21993239243546	7	3.97143828939065	5.93732213682186	6.13026302851507	4.2845246243157	6.61355678651011	3.74459313216399	7	6.67881311717067	4.75561560543058	6.9164183271118	4.68904527044511	4.13439174685679	6.57161574274108	6.56856652781131	4.86633055750843	6.22882139825971	6.72392988822312	6.65879306047869	7	7	1	7	1	7	2	7	6	7	7	2	1	1	7	5	7	6	1	7	7	7	7	83.25	0	3
53	5.20032008341062	3.0134534559083	6.08667650908935	4.68354053862691	6.17376016978374	5.49648570744767	6.23389867254478	6.03841115177508	5.88426297980143	6.20014055973982	5.18716477297841	7	5.18351052427189	5.85589369698815	4.76087963987127	1.4745302273759	6.09688965818207	4.082471075004	5.97575730034324	4.23879445820306	2.70798746968364	7	6.6636311829958	6	7	7	7	1	7	4	7	7	7	1	2	7	2	7	7	6	2	1	7	7	7	7	84	0	3
54	6.11790300552505	5.20102436893317	5.95828395621815	2.81777337628711	5.97604867881463	6.56470767123844	7	7	6.25383693379543	5.50689823492782	5.12397062320373	5.72936272582208	3.85247898424512	7	7	2.07385847264988	5.63192430085745	4.58080138761137	3.94640152895386	5.50579771746563	6.28385253853465	3.43766222445708	4.49881001169185	7	7	7	7	1	7	1	7	7	7	1	2	7	7	7	1	4	3	1	7	1	7	7	74.75	0	3
55	3.00901469818156	4.06944268233478	6.34612412172682	3.4555082330884	7	1.52113395560377	6.87572750671973	6.21944724169584	5.50237780845511	4.49761798712284	5.35570043255259	6.07226230357194	6.83720310670756	5.33600727517934	6.95821619685516	5.25804655525999	5.91014951961933	5.86033282538857	6.86502948915505	4.03065516757591	6.60828913497641	7	6.42247003768589	1	7	7	2	2	1	7	4	7	7	3	1	7	2	7	7	6	1	2	7	7	7	7	89.5	0	3
56	6.60947334845156	5.33851489444386	7	5.67682234388846	7	1.334238623957	6.99794620370717	6.18796144055735	4.06263352018482	5.44483111820126	4.98323807057526	5.61377525073561	6.57073256908346	3.86665227665127	5.91243684171794	5.76587672481936	4.87675354844984	7	5.11870730319355	7	5.82520063053191	2.95688550247076	5.47407042823178	7	7	1	7	1	7	7	7	7	7	2	1	7	3	7	7	7	3	1	7	1	7	7	87.25	0	3
57	4.57807004847581	6.02420107177218	5.68741934329576	7	6.47518334782692	6.5016365642497	3.71022302925381	2.27048850420588	4.61276728296175	5.68156564343964	5.15833341203041	7	6.54181130875604	6.64031422518387	3.68149658659744	7	6.39186332421786	4.37039119979823	5.80252622197694	5.02414207856342	3.25167237903722	6.01906702428363	5.10853451204634	7	7	7	7	1	7	7	7	7	7	1	2	7	7	7	7	7	2	1	7	7	5	7	77	0	3
58	2.84748228353545	4.89429219567909	5.37059455475718	5.45792263364478	3.86313712938701	1.66173632516797	4.55097546669477	6.052294063969	6.34780863566675	4.55233577584833	5.71649401532583	5.25711810862253	6.69901515228058	6.77931431543374	2.99744460851832	3.33347112114819	6.45999855983516	6.81166114912742	6.7612059429809	4.24673481977238	7	5.88171702812735	3.49546509876056	7	7	7	7	1	7	1	7	2	7	2	1	7	2	7	7	5	2	1	7	7	5	7	84.75	0	3
59	3.53821343321304	4.880042268209	5.97208499442138	2.67470212535155	6.31173349348641	4.79829899536886	6.91763832019469	5.62944130780581	6.41013563861103	6.74495864004111	4.54256567314931	7	7	4.49894139381778	3.97417578561161	6.35610442925168	4.06174376736924	6.83106358640632	5.0793367827027	6.71690060881712	7	7	6.12084301467959	1	7	7	2	1	7	1	2	1	7	3	1	7	4	7	7	7	2	1	7	7	7	7	84.5	0	3
60	2.1804628754375	5.19904031332119	7	5.98788863410993	6.07128172378715	1.29365824589248	6.93263058121113	5.3144410520369	2.45770634752256	2.73220830453593	6.11125382556028	5.89311626659155	4.75824374542791	6.11526570260886	2.01530137843792	3.20319880876852	6.35156489461103	5.48233404927444	6.43495943429778	6.08247016170528	4.90563901908398	5.56270910620306	7	3	7	7	7	1	1	1	7	7	7	7	2	7	1	7	7	3	7	1	7	4	7	7	70.25	0	3
61	4.62633578413698	6.38393136631533	5.0607431587651	3.7961586898887	3.64880703120908	6.20143081646563	5.33276011412687	4.03791574550773	5.85650180114608	7	6.18200990249487	7	5.92444656986922	4.4471476297722	3.7352494346007	5.60294125465361	6.19717265383651	6.37453764491762	7	5.5865672813978	6.93955162429788	4.70696410607407	5.37158484605022	1	7	7	7	3	1	7	7	7	7	2	2	7	1	7	7	1	7	1	7	7	7	7	79	0	3
62	2.49961262952974	5.00557130479638	3.79519962264758	5.79534131578964	6.86400717371834	3.56683876658324	6.87379052628233	3.92545252657152	7	1	5.24188536853888	7	3.64501341326241	7	5.27787837078714	4.70260685627986	7	2.07962744678503	4.74201147313531	7	2.18779120899192	6.37760337680034	4.56825263074418	7	7	7	7	1	1	6	4	1	7	3	7	7	5	7	7	1	7	1	7	7	7	7	78.75	0	3
63	6.4307509217937	5.54344958414474	4.80225825073614	2.2833195054821	7	7	4.34699054814928	6.90415412245614	2.5307011879521	4.48946351847077	4.97166976042489	6.52054317539828	6.20685709918918	7	3.94067781122177	6.12978142235059	3.96501746538208	1.1688206014679	7	4.18559893939123	4.98421120351012	7	6.69695751219626	7	7	7	7	1	7	3	7	1	7	1	1	2	2	7	7	6	1	1	7	1	7	7	75.5	0	3
64	4.96525840647324	2.5094664852635	1.64523595382271	6.70628429351401	6.05961553531693	1.36877667200162	6.92547811553683	5.64390594814846	2.16864997878138	6.89591010039003	4.31310844441554	5.9105920964174	5.73590898526858	5.7850783219907	7	4.22109217206588	5.81220984568457	5.81764868041973	7	4.74216824919047	4.75853675938999	6.69038583952212	6.36549127644802	2	7	7	7	1	1	2	4	7	7	4	3	7	7	7	3	2	3	1	7	2	7	7	66.25	0	3
65	6.00299295471125	7	5.62696694146113	4.85514743595347	6.08300808129355	5.8938494303068	4.3802366921839	5.71090112866637	6.9008999921686	4.932858709833	6.51773604230084	4.89654723264322	5.18120747795783	6.19528975726741	4.65275651864208	4.56607805918353	5.41799674726541	4.56399600375722	5.88504719480719	4.85395351898341	3.13383956610438	6.81143843763541	4.69909041424687	7	4	1	7	1	7	7	7	7	7	1	2	4	1	7	4	7	7	1	7	4	7	7	75	0	3
66	5.70174585772573	4.87111502348468	7	7	4.38753706449764	1.84708245726118	7	6.15285677143092	7	1.08092959095462	6.27986688945092	5.12894609317481	6.91248984634271	7	3.20587744842633	2.33956839150687	5.09860194397206	3.85416197727182	6.47419619857397	6.13273704520041	6.09414207049652	4.90755025457982	3.2712934510197	7	7	1	7	1	7	1	4	7	7	1	1	2	5	7	7	4	7	2	7	7	7	7	81.75	0	3
67	5.29903644990881	6.96535278810104	1.63408853999255	5.6294060541809	6.10586194401353	2.48235272218807	3.16449646775916	7	3.73144835565958	6.35104896421272	4.66377607831435	5.76653640625624	5.19186199086211	7	6.91697450521062	7	4.26823641966275	6.08256593653385	5.72666945331643	3.17475128719964	2.50439183307371	4.80774421353996	5.09977493686976	7	7	7	7	1	7	1	5	7	7	7	3	3	2	7	7	7	7	1	7	7	7	7	88.5	0	3
68	3.51927413721555	4.59805978384757	6.90305639118765	2.9485384108099	6.77049534831932	3.27773467847912	3.71715222146736	6.04499173620096	5.56093750987306	2.08742695349713	7	6.64429889913801	5.65592707648271	4.46156878344474	2.11019366210497	5.72158462973317	4.99859106840691	6.11710243521108	4.84362667218982	6.35892516357964	7	6.67102417503543	7	1	7	1	2	1	7	2	2	2	7	1	1	7	4	7	7	7	7	1	7	7	7	7	84.25	0	3
69	5.74308743761256	1.92780842299824	2.76139434756196	6.42657558607552	6.94486477922566	6.1214068257533	4.30503375498872	5.16994139679618	2.28864957481677	3.47212071564483	5.17893107437698	6.47189161781999	5.84112264279611	6.68031613353933	6.38957267647692	1.67191346616279	7	4.37896818517278	7	4.3539706148888	5.44863621499663	5.99126231781344	6.35909445547607	1	7	7	7	1	2	3	7	7	7	2	7	7	7	7	7	2	3	1	7	7	7	4	73	0	3
70	5.42026169973848	5.86903344229325	6.67955326300978	6.17988517750086	5.01875246069684	6.06412728635222	5.98057313384311	3.73274870332396	6.42253857156859	2.75873126243534	5.38883398733398	5.51432778389578	6.50883444015138	1.82924917486785	3.1079298631775	4.73235002937902	6.92636764687536	6.67362657452915	5.53667891493268	4.83366577239502	7	2.52390096641507	6.22383381291243	7	7	3	7	1	7	3	7	7	7	2	2	7	7	7	7	6	2	1	7	7	7	7	83.75	0	3
71	3.62266466355441	6.57069653469569	6.61157453797974	4.17325191203827	7	1	5.38189991352368	3.10463294112078	4.69510992593354	3.23541079322042	3.98969198208458	6.83977458254046	6.54817372217423	7	1.60980029652095	6.77849106856064	5.28047761969873	6.2338855653748	7	5.42626939333552	4.23524905395824	5.72826779976453	4.20301296983775	7	7	1	7	1	7	3	7	2	7	1	2	7	7	7	2	5	7	1	7	7	7	7	77.5	0	3
72	5.69328551525296	4.51403839249975	5.19664650328924	6.35324239527275	6.53087700608572	3.23621961127711	6.16518894009677	5.42068261749822	7	3.51084016414318	5.54056861677234	6.17068553820618	7	4.13838445217621	4.74481840717144	6.70588998225327	6.19631967593535	7	4.69616277378544	5.33225688916593	3.42827171262698	7	3.775697244451	7	7	1	7	1	7	7	4	7	7	3	2	7	1	7	7	7	2	1	7	1	6	7	65.25	0	3
73	5.21508833719716	2.85676735864477	7	4.04990706397781	5.70057941655665	5.89776638799082	7	6.01764174369844	4.72347828194802	6.06382789297329	6.71169187657756	4.31192141085837	5.2595286208249	5.90187195004498	5.08919546144005	5.34394677706741	5.94589207816276	1	5.26457855310812	6.658730574697	6.02343539862154	5.75207169149184	5.4655720267413	5	7	7	7	1	7	3	7	4	7	2	2	2	1	7	7	6	2	1	7	3	7	7	67	0	3
74	6.3933160397169	1.65438217725635	2.72204687578623	7	6.00059811280054	6.94253147974003	5.31261055483225	6.03608344023626	7	6.2048582914152	7	5.85285611743309	4.30583976250511	1	6.35352139708289	3.33038641876984	5.27473501452253	6.23244265264464	6.6320468905398	6.28721296550583	3.73119339521823	6.96994906655205	6.55223590163526	2	7	7	7	1	7	1	7	7	4	1	3	7	7	7	3	3	1	1	7	7	3	7	60.75	0	3
75	4.12889890806107	5.73135642201246	6.33976662360242	1.64624788064426	7	2.52246680914125	6.16867504539721	7	5.73397689051202	1.71323450684533	5.91817647719518	5.53011961161857	7	1.96104143093604	5.71191598644911	5.03262721814832	4.02645196275437	6.73487549986895	6.68320704097628	4.34293860828407	5.91722350146451	4.69960927828695	4.24219216877074	1	7	7	2	2	7	7	7	7	4	2	1	7	7	7	5	7	4	1	7	7	7	7	65.5	0	3
76	5.17731955112215	3.77894642325095	3.5566959938794	4.59055735978556	5.8950869558263	2.90965304231209	2.80700524387682	6.93689277070368	3.01057351101628	5.32961202213491	5.59477438026123	6.55882216284682	5.4812054204478	7	5.45994049731491	1	5.80857331808506	5.78394303183503	6.89486133484384	4.55760451976142	3.14566043776803	4.1708524900177	5.28264154863573	7	7	7	7	1	7	1	7	7	7	1	7	2	2	7	7	7	3	1	7	7	7	7	88.25	0	3
77	6.61141921966606	6.52246216212101	6.20785139119578	2.80477609174972	6.76907673372816	4.83338771146633	6.83035242359492	4.44814019074905	1.95009657873498	6.96245230618595	4.4282145670722	5.02863542965199	5.42658502596528	4.0481179905677	6.80571358785799	4.44044600190176	5.34885274130673	6.65699926657926	5.5883559288695	4.64883729925331	6.12048982210409	6.60548164114436	5.72550617912231	7	7	1	7	1	7	7	2	7	7	1	1	7	1	7	7	4	3	1	7	1	7	7	54	0	3
78	2.75105249316756	4.97692146824385	7	7	4.42232442223552	1.25295628944306	6.15687709908983	5.64737071900507	3.53804796770264	4.58368839392625	6.96565298903571	4.01369452478963	6.22949460105356	6.0348164855181	2.47588598863078	4.95813253005325	7	2.54337973315373	6.0604659347773	3.9176697310455	5.74515551692988	5.78588882670177	5.40008813834488	7	7	7	7	1	7	1	5	3	7	2	2	6	7	7	6	2	7	1	7	1	7	7	81.75	0	3
79	4.90258589873262	4.1288829791162	3.00376672928149	4.25690806432639	5.23168662971258	7	3.32777884171212	6.3621547061443	4.43315696647659	5.37744084909265	5.97157261354907	6.97739821022224	5.35421767064673	5.7677488878933	4.71598572531192	1.32197297862346	5.45640847447091	4.67615962346726	7	7	2.95946601618634	5.74023945949884	4.85342498588252	7	7	7	7	1	7	1	7	7	7	1	7	7	3	7	1	7	7	1	7	7	7	7	80.5	0	3
80	2.24027616963637	4.20333621466245	2.40136207549146	7	5.37307875834746	3.95065301334957	6.46150239454594	5.51392224243786	2.9671674637743	3.19516138675154	6.29190032295981	3.38806536044911	5.36251684556264	7	1.79759387428396	5.05098450592181	7	2.05562407278361	7	5.71365967584399	2.53086027977241	6.66796872625589	4.83482641960582	7	7	7	7	1	1	5	2	7	7	4	2	7	5	7	7	7	2	2	7	7	7	7	72.25	0	3
81	4.42505681339242	6.64806475479382	5.17484391698812	3.33441947659965	4.32351935960023	5.13116547912002	4.85111706251511	4.94965308801666	5.54128560754854	7	5.94186545171396	6.36440176361539	5.63229650688627	4.88443072537369	3.83656785315114	2.39401210436946	6.26177451922719	6.29502696195968	6.29915133218066	4.59566162620865	6.7581265635237	3.97548046248754	6.66628824204364	1	7	7	7	3	7	7	7	7	7	2	2	7	3	7	7	5	2	2	7	7	3	7	85	0	3
82	5.46844261572337	3.76134887292966	6.28307981327008	3.42370848810989	6.70920139509997	4.6285036652305	1.87771290382724	5.44645073189665	2.39580156162372	3.87296591337565	5.83697350161578	7	6.38024132977438	2.22825483171319	5.14642210561864	2.3230174507561	4.11405456484817	6.39337835921781	6.92282986660426	4.70086916926579	6.44159008768832	3.91676654112246	5.58144064784606	7	7	7	7	1	7	3	7	7	7	1	7	7	2	7	7	3	2	1	7	7	7	7	65.75	0	3
83	7	6.12631135750005	6.06058282555922	2.96951043939552	6.51939916933775	1	5.45997943415485	5.51604206314646	2.94420799640926	6.20487493569896	4.21194963274315	5.55519417420364	4.4331104330173	5.52776282431137	6.03178330342487	5.7351963309345	3.5780001244487	6.06690888552811	6.9345896475679	6.37341039956145	4.29871451728629	5.32667936384871	6.45838788384234	7	7	1	7	1	7	2	7	7	7	2	2	3	1	7	3	5	5	1	7	7	3	7	52.5	0	3
84	2.2600601527323	5.72079856917373	4.10827269230921	6.05763732558899	7	3.22511935981762	4.81935589583616	3.82416373681339	6.60405032696898	3.47323002862235	7	4.05680616826611	3.76084930346616	3.08795398548398	5.80047533079113	3.93641650687574	5.25476908920745	6.85901848001714	5.41779432636027	6.07432451778748	2.60052167067536	6.17082112527288	6.31433080714703	7	7	7	7	1	1	7	7	2	7	3	7	7	5	7	7	2	7	1	7	2	7	7	53.25	0	3
85	4.14446738964003	4.76876845118232	6.82206060534173	5.61590767161916	3.22428152247647	2.14613378056684	6.1616380735619	5.43976282982434	7	3.4124725872668	5.27567337221632	5.58562495314518	7	7	3.25626037247938	1.09356456657953	5.71908964865893	4.08736048830167	6.01284343963823	5.33163844065739	5.49891823123166	6.26337969497505	3.71344196297296	7	7	7	7	1	7	1	4	3	7	1	2	2	6	7	7	4	2	2	7	7	7	7	88	0	3
86	2.25591545557925	5.59233509865789	3.74695828244673	6.47953823348607	7	2.9226494239185	6.26673531048143	3.92978381312089	5.84562884758301	2.06898577961934	5.36790977558463	3.02282557089111	5.95016626147968	7	6.41997963798129	3.64528853133845	6.60197036462005	2.45792517215395	6.08241375469181	6.39649167494804	2.2118486619731	5.7711108942838	4.42928528240193	7	7	7	7	1	1	7	7	2	7	7	7	7	5	7	7	1	7	1	7	1	7	7	72.75	0	3
87	1.29377338153297	3.81278034676306	1.53247735396216	2.24032784573895	6.26015559425576	1.22833513866048	4.13159130099212	4.69558053787078	4.16666322097105	6.25355729401048	4.4232884816545	6.46589274203502	4.84355371402853	6.83911260399615	3.59346879609797	6.19850106985386	4.38531814903503	2.99627206568918	4.44504547317229	4.58038916381404	7	6.78080521449419	7	7	2	1	7	1	1	3	7	7	7	2	2	7	3	7	7	5	1	1	7	7	7	7	70.5	0	3
88	6.04867716393858	2.64227495590104	2.59467182375328	6.11233158678879	6.44955303673276	6.59069475439255	4.46725036483341	4.93539463238712	2.99967930986271	3.83625497456111	4.9305010045107	5.50495564078945	5.78335797381652	2.71772362913087	6.00509382781913	1.71341944985701	5.95215500003207	4.74224658496095	6.41769013446486	6.24663708332037	5.91554994928665	7	5.55673082472297	1	7	7	7	3	1	7	7	7	7	2	7	7	2	7	7	7	3	1	7	7	7	7	65.25	0	3
89	2.06569889627753	6.64021332907742	4.82073339623666	3.31032267395944	5.87500305443798	1	4.42452340738649	6.33546566698203	6.51646163522746	5.59824178249104	5.71574455390728	6.03245064452727	5.98711940864698	4.47395834644891	2.36886258140479	4.89611946144884	1.39852927220087	2.50421515704015	5.17492595185347	5.72494971506539	5.67880747235676	5.88626370390473	6.9742188739634	7	7	1	7	1	1	5	7	7	6	2	3	4	7	7	7	4	1	2	7	7	7	7	61	0	3
90	5.81777922084641	2.37219632083237	2.90498163585495	5.19308871203234	6.02831683034209	5.31260904568937	4.32476570198433	6.43288673946734	3.62571181054991	5.26159872129767	5.05009632548444	5.49676889666069	6.79109297737783	5.10796605796742	5.96099845584438	5.40971631650712	6.63575180498154	4.72272375210002	6.31278708343371	4.86700342792507	3.07184293911003	5.00210136770447	4.86107973463311	2	7	7	7	2	1	7	7	7	7	4	2	7	1	7	1	3	4	4	7	7	7	7	87.75	0	3
91	5.24799090793104	7	2.76552932132129	6.13815040323403	7	2.58199340549256	3.45441030451127	5.88590823652405	1.52609913403701	5.56027049543395	7	4.65959201067888	4.02967220959937	6.93454740307471	2.82282844274059	6.49345746335305	6.16140688799118	4.24066913213992	5.45765652633758	3.23541927460361	3.46319938059007	4.60697811592676	7	7	7	7	7	1	7	7	7	7	7	1	2	3	2	7	7	4	7	1	7	1	3	7	74.5	0	3
92	4.67515146872076	6.11141291029246	2.26337811541545	5.99329947366065	5.41051832837985	1	4.56117954395289	3.69049264067953	5.70935727483247	1	6.25609862787117	6.7391783892275	5.91840989264383	2.59459774179561	5.0842771082047	4.82744878672123	5.74678968390833	6.01766834898835	6.40974476246168	4.47538747216011	6.32140792198371	6.80092817935155	4.28201309795983	7	7	7	7	1	7	3	2	7	7	1	3	7	7	7	7	2	7	1	7	7	7	7	63.25	0	3
93	4.03444104928247	4.84330781861356	2.63733412487823	7	6.24204034570579	1	7	4.0676958154771	5.55595726514332	2.16753754338872	7	5.90562252116826	6.44367331527147	2.06434262253139	5.60647820299349	2.41285508755041	7	5.60300698571879	4.19429589706048	4.38533748932902	6.82728937063659	4.98839263086054	6.08268988599521	7	7	7	7	1	1	7	5	2	1	2	3	7	3	7	7	5	7	4	7	2	7	7	64	0	3
94	3.09405209720426	5.30656313359387	5.88693871816115	1.48578800603744	7	3.55469519951905	3.66432501817222	7	4.97138607241232	1.56776954461312	3.7455181418902	5.98856953101229	5.10213324831011	6.4149862684821	1.5576934383367	2.62147282707756	3.78213008815812	5.26479613234378	6.70434752676067	5.38055653465677	4.86222904902836	5.40065848372987	4.21385087705443	1	7	6	3	1	7	1	7	2	7	1	7	2	2	7	1	7	1	2	7	2	7	7	58.75	0	3
95	5.07259092159959	6.69532936736006	4.24149439424118	3.16854152426058	4.52866111685033	4.24124653325319	5.48937824973063	4.22671722794838	6.00050944647521	3.09488075929107	5.35901201433699	4.27099343788416	6.04217027873563	4.8575589582631	4.21735310362174	5.2903417374222	7	5.15890794104287	6.02407635412851	4.71649964227372	6.29960567975989	4.99551525786802	5.38990226491808	1	7	7	7	6	7	7	2	7	7	2	1	7	1	7	7	6	6	1	7	7	7	7	83.5	0	3
96	3.83470937297868	4.44409685269882	6.97744230410794	6.81870886985256	4.186820739726	1.90566801009237	1	4.14777484965945	5.03796929121956	4.97106580248391	7	2.99817130961201	7	5.83659135755434	3.24524565717449	3.79320411816831	7	1.66882601926709	5.00195191689683	2.93883839448773	5.93417727746487	5.77358655817886	6.31375834723689	7	7	7	7	1	7	7	2	3	7	2	3	7	2	7	4	3	7	1	7	1	7	7	69.25	0	3
97	2.72062122827615	4.51448881113136	6.66341155000154	1.99459669487928	6.55292446295498	6.35747319285359	4.04695599899486	4.13638766602924	4.59178155364848	3.01531195436179	6.76778643242519	4.79017819247094	5.09440163255298	5.52999254471892	4.80099705968943	2.36409771913952	6.64839928580848	5.50210372884466	5.85456019542395	4.74480069032368	5.88158838832602	3.65106928723545	6.03881672057279	1	7	7	4	2	7	7	7	7	7	2	1	7	7	7	7	7	7	1	7	7	3	7	64	0	3
98	7	5.04532299766813	6.29548207063458	3.4493330897902	5.27208748728057	1	1.41914068659927	6.3810512283288	3.4930466659332	1.57334679061666	6.3422424789469	5.17667746420718	5.82868266447457	6.64176738272945	5.31172237616722	2.22891058774594	2.88756480929286	6.70550834882015	3.7754706501247	3.72639988194619	7	6.32458973927268	6.86819791645825	7	7	7	7	1	4	6	7	7	7	2	2	7	2	7	7	7	2	1	7	1	7	7	57.75	0	3
99	1.31211064364305	3.65452186892174	1.62681694454806	7	5.45566941445689	3.56867486558267	7	3.08119336171588	5.27370542201504	4.03355839475038	1.66907529146838	3.21067789435455	5.94663283520588	2.38317012413101	4.70705089194033	3.64924708640531	7	2.20746887502821	6.57309731787624	5.80475616990247	3.14711113648531	6.91028526895711	4.5311988063425	7	7	7	7	1	1	6	1	2	7	1	2	7	4	7	7	7	2	3	7	7	7	7	66.5	0	3
100	4.22116057438145	5.99654897296477	3.07289545766789	1.42199503355001	5.23671732827398	2.8114712575227	7	5.95568657772575	6.96718475857446	6.54708939429205	6.51445678164982	7	7	7	4.61507360081664	5.57201436972365	6.83765336706396	5.89115008391672	7	7	6.45316851761366	6.40479714581268	5.06895033676467	1	7	1	2	7	7	1	7	7	7	7	2	7	7	7	7	3	2	1	7	2	7	7	102	1	3
101	5.54136480994177	6.8349075258508	1.47432558609379	1	3.68371497525715	2.70038504724469	6.52104959337198	4.51900582474556	4.01810878760715	7	5.64787923431816	6.97680563906059	6.71561965815152	7	6.46725937051592	4.41729941376191	6.45208764662246	5.61304866628431	6.92300547140671	6.45886919389838	7	7	7	1	7	2	3	7	7	2	7	7	7	7	4	7	1	7	7	7	2	1	7	7	7	7	98.75	1	3
102	6.26741952710203	5.24043144853792	1.03398932292154	3.84453794568102	5.17281292848125	5.25157729504525	6.13441569180654	7	7	4.44075591052126	5.60264077639624	5.366359178012	7	7	6.41245986794239	7	5.40068027980131	6.14156782868863	6.00161123331181	7	2.37053025836605	6.99159974709262	6.49010498810516	1	7	1	3	7	1	7	3	7	2	7	1	2	7	7	7	7	1	1	7	7	7	7	86.5	1	3
103	6.59164556606673	6.68566832695823	4.34029509949384	1.85533974384397	5.13618818708412	5.0167107343108	5.49739355658376	5.71642181330409	7	6.47115512514719	6.67200023901924	7	5.13150115378457	6.81095118729911	7	4.73966289354787	7	7	6.11378067333338	7	5.18280184419798	6.71132549873661	6.42776512494464	1	7	1	2	7	1	7	7	1	7	1	2	7	7	7	7	7	2	2	7	7	7	7	94.25	1	3
104	5.37565851349287	7	2.73253193475871	1	4.61689971604431	3.26373459145635	7	4.36542113359415	6.31302721608533	7	4.76531537574306	6.49889137670485	4.85699528911097	7	7	6.67934281692326	6.65050768324689	5.43479909869448	5.84877414340272	6.01876592186177	6.7609089008644	5.96519677832771	7	1	7	1	2	7	7	3	7	7	7	7	4	7	7	7	7	7	3	1	7	7	7	7	104	1	3
105	7	6.83729994476313	4.711084019856	1.33461792453191	5.95436684039387	1	5.024125344346	6.88256904820258	6.34579187612298	6.67919005052375	7	7	6.12027910828833	6.80357335769812	4.89932547905671	4.67967487042787	6.52705118221634	6.91940086559654	5.9106633675979	6.29356765092537	6.13134880571108	6.06800631476585	5.10558947614521	1	7	1	2	7	1	7	7	1	7	1	3	7	7	7	7	7	3	3	7	1	7	7	95.75	1	3
106	7	6.84462782144486	3.85595826452179	1.88986961642337	6.2602417326563	1	4.86685699773008	6.78896933549347	6.38075526484301	7	7	6.19146253338124	5.57663040508057	6.19991969547144	6.71849479874606	6.1176879967243	6.23958669526259	6.50032263740558	6.58511458681849	5.78534955858396	7	6.80986440397407	6.87899421505858	1	7	1	2	7	1	3	7	1	7	2	3	7	1	7	7	7	3	2	7	7	7	7	83.5	1	3
107	4.84929733712355	6.25918399859145	6.72027609275608	2.02773374449769	1.80329368933561	3.65714210661972	7	6.56993989578692	6.68051535699351	6.14586684439622	6.13759132873842	4.66168012620151	6.738034788398	7	5.7130974159704	6.42827073091638	7	6.87213030142728	6.78245520764485	7	5.70693195332057	5.72260373444257	7	1	7	1	1	7	7	2	7	1	7	1	3	3	1	7	7	3	2	1	7	4	7	7	85.25	1	3
108	5.13698358431963	6.86559006209283	5.37637314447549	3.21004546729192	1.23671014405535	4.67658219612344	6.96178454393673	6.51263051307219	7	6.03390529947243	4.86983059045292	7	5.41209373128385	6.04300216240168	6.75595000430432	4.10289189228351	4.8376130101785	6.3319051650737	5.49787742547576	6.52570989597311	5.6966514857737	7	7	1	7	3	2	7	7	7	7	1	7	7	1	7	7	7	1	4	7	1	7	1	7	4	95	1	3
109	5.11856003517562	6.70319712909282	2.81092451761032	1	5.24475712467171	1	6.57792145467369	4.27944361879208	5.47404845882231	7	5.36765157837781	5.76251311472858	6.45438340089354	5.11367252482053	6.82659868030227	5.99499748150734	5.62148996548843	5.81947642706437	7	7	6.92596833662045	6.06978450239533	6.4132305622465	1	7	1	2	7	7	7	7	7	7	7	5	7	7	7	7	3	2	1	7	3	7	7	94.75	1	3
110	4.05683496040617	5.86083610666248	1	3.16819754097208	5.39218588902545	5.27453820350416	5.04248730992836	6.29647185065012	6.55690421694843	6.1831362219653	6.76571156088212	5.96582082525398	6.74243498479019	6.9854577624306	5.75856868438245	2.92038889440108	6.3911904616963	6.38735559835082	5.69916531556547	7	4.84463420339346	5.89111575802394	5.61094708575836	1	7	1	3	7	7	4	7	7	2	7	1	7	7	7	7	7	1	1	7	7	5	7	87.5	1	3
111	7	6.41487101881139	1	1.21273673394175	2.77030601666298	3.70658594009543	6.51195273711659	5.60112378398412	4.8229218362794	7	3.81421464220167	7	5.05227968532527	7	5.92444234010078	7	6.795447121	5.92367238739203	6.862426033538	5.01435945459379	6.32420869900193	6.2181304077685	6.29411786423906	1	7	5	7	7	1	7	7	7	7	7	3	2	3	7	4	7	7	1	2	7	7	7	77.25	1	3
112	6.17764568163716	7	2.41171747501714	3.69463095346864	1	4.10991053226383	6.68945752162094	6.00608294483994	5.20361819274153	6.59030089190104	7	6.43300925681422	5.77811381504052	7	5.35890823167498	7	7	3.62207285642479	2.04947140251953	5.29700859798054	7	7	6.03331189710688	1	7	1	6	7	2	1	7	7	7	1	2	7	2	7	1	2	2	1	4	5	7	7	106	1	3
113	3.94348056570779	5.80164834105502	4.93477130312765	1	5.57724881084485	2.89776562305965	4.93310437997246	6.29456782113275	6.93242298367706	6.22384980581481	6.0112178440791	7	6.89409989834965	6.42587627338076	3.04781688531753	7	5.85954273335093	7	5.90911265708316	5.94871208725171	6.95412985492192	6.99518623908551	7	7	7	7	4	7	1	7	6	7	7	7	3	7	4	7	7	7	2	1	7	2	4	7	90.75	1	3
114	6.31357873458908	2.74423191660132	1.42047833182095	6.86331319278465	7	1.82620145174179	6.99056852885662	7	3.15062062309051	3.51051133056334	5.11127616484945	6.15547960122375	7	6.38705217733309	4.48911033499682	5.8006818237076	6.41343861443592	6.11870412773792	6.92435471295109	5.7043069948587	5.57829857633718	6.48010814763909	5.99364927462783	1	7	2	7	7	7	3	7	7	7	2	1	7	3	7	7	7	2	1	7	1	7	7	75.5	1	3
115	5.22899853516449	5.93950827959657	4.22483460160542	2.85931452536632	2.38595527049938	3.72863337881794	5.49479985119129	6.77714560831617	6.16145379255225	6.81987758091755	6.05129185271834	7	6.41162213763958	5.72901590661726	4.45051730215982	6.8142702680579	6.28144398588734	5.65578258490672	7	6.64985307051375	6.15122068417091	4.77353986065236	6.64173549623836	1	7	7	2	7	7	7	2	7	7	1	7	7	2	7	7	7	7	1	7	1	7	7	92.25	1	3
116	5.1235820038486	6.35260393475038	2.04770676441898	1.74804571919658	1.71462683565773	6.5112173958265	6.0316459095568	4.83195670459147	5.77830768550537	3.96551355432808	6.7332822259443	7	6.50385782116327	7	3.38105555455337	5.11032596989973	4.32460569397804	6.66815912522891	6.79652847459799	6.06882651834226	6.63444250911156	6.92589249973442	5.48871639178463	1	7	1	7	7	7	7	2	2	7	1	2	7	7	7	7	3	4	2	7	7	7	3	105	1	3
117	3.77495458520948	6.22268002850275	6.34749855660543	1.59440894649707	1	3.22151850504871	7	6.55605975322981	6.78644568897183	6.27714344152593	5.16680733062627	6.25735880860599	5.38365660232713	6.61048562269479	6.0745957841922	6.75442784931816	4.93145545297004	5.14169112510541	4.76475442830405	7	7	5.0555298437564	5.73740381931754	1	7	2	3	7	7	7	7	7	7	2	4	7	3	7	2	2	2	1	7	7	7	7	92.75	1	3
118	6.10215998067468	6.41081752016145	2.44819212896962	1.69181387189916	5.99904446577231	2.0309668325979	5.58839600346477	7	5.92101790907957	6.66093366604516	6.50608967241119	7	5.77710123455416	6.38140740996143	4.85900828871909	3.15381039426263	5.46192518811712	5.51809965564258	7	5.22277965535048	6.35116436513937	6.65606128140438	5.96412080445781	1	7	1	2	7	1	4	7	7	7	3	3	7	2	7	7	7	3	2	7	7	7	5	93.5	1	3
119	7	7	4.66126872315798	1.76411163991049	3.32301368827368	3.28280754282801	6.46808407429452	6.17108315578862	6.44786789507507	7	5.26146999917476	7	5.4822675963603	7	4.43197411839153	6.37896106077435	7	4.72944740159376	5.71020894977134	4.38529881038561	5.98389881690393	6.73137117825386	6.2023412007384	1	7	6	4	7	4	7	7	2	7	1	7	7	7	7	2	5	7	1	7	7	7	7	100.25	1	3
120	4.78432862526563	6.09639860958397	2.73603750510394	1.97663310686628	2.33658996340412	7	5.68892536583419	5.57077681071928	6.09048001840741	3.51424094015183	6.78445697760989	6.5557603079764	5.31703733562469	6.2858264709876	5.73240259943993	5.16237591690265	3.75940987166834	5.74520641419883	6.15428317376748	5.63177117817346	7	6.87457926125236	7	1	7	1	7	7	7	7	7	2	7	1	2	7	1	7	7	2	2	2	7	5	7	3	94	1	3
121	4.5114608552784	7	7	1.43851913930453	2.68849638298364	3.392209392597	7	6.60021839027252	7	6.49893661792225	6.62635153572516	4.91558144983533	7	6.30999204239084	5.84762689924784	6.9515991702585	5.55497079135056	6.82978122762467	5.73608902080379	6.92682096040834	5.45136716489185	6.0705981205265	5.43447267309772	1	7	1	1	7	1	2	7	7	7	1	3	3	1	7	7	2	2	1	7	2	4	3	75.75	1	3
122	4.09830521567613	6.23170974888884	4.37568205119258	1.29723505791476	5.18382268348396	2.54717496934774	6.54387526270601	7	6.42900944211157	7	6.55327492780566	7	6.83017677867019	5.30643521727443	3.90624968438583	7	5.42129854334617	5.77505338524828	6.53745968326839	6.40769058236173	6.70780793398972	6.61823295615735	6.13587224768289	7	7	7	4	7	1	7	7	7	7	7	3	7	5	7	7	2	1	1	7	7	3	7	87.5	1	3
123	7	5.29065329287216	5.26534959734967	1	2.64084597296951	5.71669907403502	6.24965306447408	2.35901345126652	7	6.4073260039061	6.07818587411081	6.95167362435072	5.62370925470883	6.98211353253444	6.51238455880352	5.86672676203376	6.81411523146001	3.8457248131158	6.8913360580154	6.21830223210033	7	4.63256078012191	5.68382371049605	1	7	1	7	7	7	7	2	7	7	4	1	7	7	7	7	3	7	1	7	7	7	7	86.25	1	3
124	4.81644812374977	6.81027207024551	6.08656014388499	1.73806797786767	1.34140105097604	3.32568030935235	5.68762159084577	6.60681700342802	6.33556696519927	5.15040118871758	4.81946108761283	6.8151379403426	5.59350269614941	5.12843854151214	6.95806038844425	5.99199916919573	7	4.6476971497109	6.11488720187102	6.9124727674209	6.8090255825627	5.957991413006	5.5191538184125	1	7	2	3	7	1	1	7	7	7	2	7	7	7	7	7	2	7	1	7	4	7	7	106	1	3
125	5.89198816053641	6.24868726213523	5.30238247678204	1.68719860765214	1.38478421755313	6.58985524745834	6.28047544644676	6.3305116217526	6.94221252394864	5.1067677326194	6.0442443382622	7	4.83868986381391	5.13374848896362	7	1.32945359686311	4.29671467593226	7	6.18453814504034	6.18270364626278	4.9557361924658	4.67552043294324	7	1	7	7	2	7	7	7	7	2	7	7	1	7	7	7	7	4	7	1	7	7	7	7	88.75	1	3
126	3.91670126706942	6.99850989631939	5.62979191449642	1	7	5.48368753431902	7	5.81510389926046	6.85627740402242	6.55869093793319	6.88411191934205	7	5.13792218625824	7	5.68098946787743	5.39637596435049	4.71399379036337	6.86619349657248	4.90551616136592	4.37262488264917	6.43789688116242	5.92845015899348	6.18000281910714	1	7	7	2	7	1	2	7	7	7	4	7	3	7	7	1	7	1	1	7	3	7	7	82.5	1	3
127	4.53349930543555	7	5.9446762686777	1.51255461818939	7	5.00680065822301	6.40882004598571	5.62526395754447	2.91775747142412	7	7	6.0135582813391	5.78828694660337	7	6.01966099041137	3.99104360988048	6.25465765606482	6.1350464848382	3.44206574519594	4.80538566028037	6.65271953391696	6.15874587790081	6.3139960284223	1	7	7	2	7	7	3	2	7	7	3	7	2	7	7	3	7	1	2	7	3	7	7	93.25	1	3
128	6.12948599459768	6.80150543053957	4.55685976669535	2.29861846386885	1.60677431564273	6.19222425507766	6.86276129468375	6.85256368251902	7	5.30035517211657	5.12215420053327	6.7030940036945	5.44824065642754	5.10629043862091	7	4.25643564710981	4.34781090569491	6.39927755079701	6.1569634061508	6.22175615978697	3.98806333947143	6.77338707190508	5.36080455310252	1	7	3	2	7	7	5	7	1	7	7	1	7	7	7	1	3	2	1	7	1	7	7	99	1	3
129	3.52051819362923	5.49087343840907	5.76729034624786	3.64266328476952	2.33869631148827	7	3.80225136852598	6.9757794075755	3.63439562672046	6.33269698280685	7	7	7	5.97908905601309	2.94988813603115	5.09711243821667	6.91131857404634	6.67927996953014	6.48916253152428	5.97525833364826	1.98227209598836	6.83178711051524	5.2178357555858	1	7	2	7	7	7	1	7	7	7	2	2	7	7	7	7	1	2	1	7	7	5	7	97.75	1	3
130	4.0850749942885	5.66125480210665	3.51579491337836	2.21160460483606	6.67137863384937	2.62398454933178	6.47456233893676	5.42875081810645	2.29062027904417	6.42548559417236	5.02526639924384	5.97165639293253	6.86774892129175	5.58113837031902	4.88205175934346	5.38582006844765	6.29024726125022	5.61475581038136	6.84738882816067	7	5.52352464594084	5.43994365033276	6.78000940285667	7	7	7	2	7	1	7	7	7	7	4	2	3	7	7	7	7	7	1	7	7	7	7	85.5	1	3
131	4.58893110631111	5.24593715392265	1	1	2.94760404469612	4.78727887412377	5.72254101267355	5.97967980817824	5.0904622772981	7	6.16466430757929	3.8269344160114	6.86656058258418	6.64074914525587	6.41925856523609	2.97040838410964	7	5.91833863856139	6.32646879255801	6.71905626812282	6.14406045582965	4.04984281985008	6.19645073128081	1	7	1	2	7	7	7	2	7	7	1	7	2	1	7	1	3	3	1	7	2	7	7	87.25	1	3
132	3.6901435107488	6.25811471857783	6.73029149691156	3.73293298528092	1.85644897331046	4.07505616955962	5.46056645314391	6.38757093070944	5.56674356662564	4.40267491242574	6.33447819425631	7	5.68973012110942	6.94219339133809	2.78734722958447	5.00224865579353	6.21600863130205	5.32945292384685	5.43085849447032	6.19239363940161	6.87654328368922	7	5.50730587943729	1	7	1	7	7	6	7	7	7	7	1	2	7	7	7	7	7	1	1	7	7	7	7	104	1	3
133	5.09231492429452	6.94663295410042	5.22172705668048	2.92335834183956	2.21830214212499	5.82685775715742	6.62017115666426	6.26771403925063	5.51722112834071	5.69365634023163	4.56568255743319	7	5.492627472849	4.42246487703552	7	4.76621512100216	6.48276428120868	6.17527992341525	7	7	5.266323428807	3.63266106508182	4.16152751391045	1	7	3	2	7	7	7	7	1	7	1	1	7	7	7	7	4	2	1	7	7	7	7	104.75	1	3
134	7	6.27541540200761	3.9816186409929	4.97943901905999	4.86004103368967	5.02812448432889	5.49132747865051	7	6.63360732663398	2.12027580661408	5.50806457076293	5.99630303078607	7	6.26790769290869	4.82391702025097	3.57249737308143	7	7	6.22421519280831	5.11601511462165	6.10343149485746	5.30547386930064	7	1	7	7	2	7	7	7	7	7	7	4	2	7	7	7	7	6	4	1	7	7	4	7	66.5	1	3
135	6.91798505177722	3.76440168428956	1.43579425234192	2.63107986909901	5.22135546297614	5.25042931761235	5.44122916184859	6.86175528010922	7	3.99976724924613	5.75297193020946	7	6.27565089566792	4.91683131538779	3.55949599527493	3.71115267291232	6.30781108763197	6.84951856847174	4.38457648583027	7	4.96202692975603	6.17177658162751	5.35025022844172	1	7	1	2	7	7	2	7	7	7	7	2	3	5	7	7	7	2	1	7	7	7	7	78.25	1	3
136	4.94582031426956	5.9718115987597	2.58461867484764	3.88370549407521	1.52614425127603	1.08944379874934	5.50236816264609	4.58696458635975	6.78988400270352	1.00621665730227	6.96411560025136	6.24719618671276	6.97432389130349	6.1226537091953	5.76932007104955	6.50126079997014	7	5.82432840914165	6.50917235612766	6.57668315885446	6.00356691913139	5.51241261815174	5.85764988423124	1	7	1	7	7	7	7	5	7	7	1	7	7	7	7	7	3	2	2	7	2	7	7	68	1	3
137	4.82524377946069	6.10127665637061	1.28827294848842	1	4.95006266229358	4.07284316601464	3.41291745196724	4.4612718216654	7	4.45496679110532	7	6.77508513556752	4.45611488602213	6.75005862777894	6.76893654605986	6.79783426982061	6.29424829589198	6.29251613358269	6.72595974784047	4.95323527992922	6.40352001390135	6.94905951194363	4.39493301173024	1	7	1	3	7	7	7	7	7	7	1	4	7	3	7	7	6	2	1	7	7	6	7	81.75	1	3
138	4.39438953322735	4.13779351818026	1.16744386022338	2.76543874840231	3.36109063716785	2.51420458438724	5.9996737690073	6.82243592475531	5.09647776235138	4.62904461849279	7	6.8351744852043	6.57990782999559	4.50224608723427	6.21272143642682	5.84435556610893	6.55312686268486	6.19256462364216	6.71636841758685	7	4.79048982436445	6.12863704186488	5.28621553745523	1	7	1	2	7	7	3	7	7	7	4	2	7	1	7	7	5	2	1	7	1	7	7	79.5	1	3
139	5.07819582485677	6.13219645895166	7	2.43500669382637	2.60946989063193	2.88403593234545	5.44293345224756	6.1825381301766	6.84041162143835	6.23590726529775	5.21473986485394	5.61129999932156	4.86691700211705	6.8219254798952	5.70830513346306	6.98819973357171	5.54530520262153	5.96092533720432	6.98577894547739	7	4.36637090395956	6.29265399583649	6.48318488191247	7	7	7	2	7	7	7	7	7	7	1	1	2	3	7	7	5	2	1	2	2	7	7	75.25	1	3
140	5.54805154462364	4.34266834894277	1.43369818043099	6.74234845643712	5.41578163263234	4.48581623901928	5.8563999977826	6.88168077589001	6.844934090265	6.23769234917713	5.73647112929963	6.14762019163361	6.25917359563662	5.84351834272901	5.6645671182221	3.88325719914502	5.33133945447299	5.03790697512728	2.54895661111724	5.8998256839584	6.75184103368985	5.96703390656079	7	1	7	1	7	7	7	7	7	7	7	7	3	3	7	7	7	7	7	1	7	7	7	6	77	1	3
141	6.04294018333654	6.66475427881525	3.32822419727777	3.97098083864872	1	3.55266552282715	6.0293866349452	6.71453579914764	5.61551769284084	6.64379093815716	5.76465866708592	7	6.15212561302213	6.53061965576505	4.68247246850545	6.37669823013593	5.94647190091403	5.04358549736116	5.21861099202634	4.96425887479642	5.65573965821751	7	3.79329593387264	1	7	1	7	7	7	7	3	7	7	2	2	7	2	7	7	1	2	1	7	1	5	7	86.75	1	3
142	4.52104211067611	5.35705787454173	1	2.23807991832898	6.71397890999135	4.07472114095645	5.10201091055529	5.76661520527892	5.15553714098886	6.70641787883076	6.32915834734066	6.28227540915158	5.91900508539549	5.24576520859742	7	3.92766224821235	6.71707167241133	6.87890792875314	6.51217910588396	4.91597649766544	2.5259253777492	5.32597821414193	6.31389486793313	1	7	1	4	7	3	7	7	7	7	3	7	3	5	7	7	7	1	1	7	7	6	7	84.5	1	3
143	7	4.56503464699228	1.82336035554581	2.09179737943468	4.43699580448729	4.58164435760432	5.69843940264554	7	4.95075017737922	3.00770829655232	5.98728971570996	6.53594942074065	6.74868660049414	5.99341196846958	3.78445429808264	3.40036859620326	6.22901734285425	6.10325555614263	4.63522649361976	6.7895073964631	6.28731902998543	5.75990668536726	5.13563027190853	1	7	1	2	7	7	7	1	7	7	3	1	7	5	7	7	3	2	1	7	7	7	7	82.25	1	3
144	7	6.46437684080538	1.3758537563651	7	2.78074652930378	3.40913482526696	4.35140551272562	5.06173266360862	6.74097880030114	3.2846960798699	4.72121212701793	6.15890079285207	5.56675220051291	2.8792906128663	4.83406944212333	4.95227858613848	7	7	7	6.78867027366682	6.81734369107822	6.97647000408282	5.43517929767343	1	7	2	2	7	1	7	2	1	7	1	2	7	4	7	7	5	7	1	7	2	7	7	92	1	3
145	6.15421449897955	4.30211406327215	1	7	5.37084411717488	3.73075864934913	6.63125497965568	7	5.79678112491545	1.85115604989155	5.87943586819675	6.34804381680479	4.77732824360434	6.99211597868899	6.08998997984744	4.24286724308202	5.91587953402971	5.0174076693166	5.28948071047373	5.69229954944763	5.32049652151714	5.3316501566366	6.18582493855854	1	7	1	3	7	7	7	7	7	7	7	2	2	6	7	1	7	7	1	7	7	4	7	70.75	1	3
146	7	6.0816342276756	4.96124941057826	1	2.63906117639393	5.28328365600281	6.49039834597068	4.99789147019794	6.22931206516352	7	4.60730595274359	5.62239460758931	5.48802293083756	6.63753928592452	4.35202072378986	5.73768205095489	3.94028713665822	6.30186556612093	5.22846007869759	4.66197243982832	6.84279187415407	7	5.45066626328414	1	7	6	2	7	7	2	7	7	7	1	7	7	7	7	1	7	7	1	7	7	7	7	85.5	1	3
147	2.5440669878053	7	6.50583260830893	1.9131037659204	1.77057785549805	3.81490886583888	6.53967197698485	6.72568092142503	6.52261053233472	6.34617564394935	6.42331646511099	5.1768699904576	4.85628215946918	7	4.37584559366578	5.59857496733512	5.78677434890306	6.13828150072214	5.03784737107858	5.15522199922673	6.23949654331156	6.1847624362754	3.73705238793406	1	7	1	2	7	2	7	7	7	7	7	7	2	1	7	7	7	7	1	7	2	7	7	81.25	1	3
148	3.21102050181203	5.68619894928433	5.43848984008948	1.73078651173562	5.48626931020892	2.48193505422305	5.97237537322239	5.23013872462179	3.87724928125254	6.98993563952382	4.52525547965835	7	4.97639427293259	7	1	3.5067183441238	6.56858437309165	4.62351564787081	5.95410890918995	6.1518566327745	7	5.87284749045388	6.7465475179509	1	7	7	2	7	1	1	7	7	7	3	7	7	6	7	7	4	1	2	7	4	7	7	99	1	3
149	2.22166918865521	6.8499889101073	5.66646649641815	1.74778579132986	1.57451643612633	5.98699413462192	7	7	7	6.46741086894566	7	6.8521702319892	5.83993542007228	5.08280059510915	4.79801634230132	6.83675647421682	6.03122087760229	4.00136064049778	4.3398025840572	4.76134537062099	3.40026503312059	7	3.77048052752791	1	7	1	1	7	6	7	7	7	7	7	3	7	1	7	7	6	2	1	7	1	7	7	83.75	1	3
150	7	6.01308287642199	5.32483138493556	1	5.03626210935684	4.55597557479654	3.88968160051856	6.33736187541911	5.01320237079547	5.26176143294614	5.19675262993036	7	6.38308315331159	7	2.97462932346346	6.10336393013164	6.24080456385823	5.36212996392996	6.50185804822024	6.78441112662513	4.65733645362969	6.50289836263651	6.74793367253945	1	7	1	7	7	7	1	5	7	7	1	2	7	1	7	7	2	7	1	7	7	7	7	89.5	1	3
151	6.88357974989802	2.55896931414112	1	6.24357205046543	6.62730824908982	2.49183987762417	4.1351564545846	5.22245401313041	2.61024272548071	6.10384283410408	3.76658704493506	5.93567919029738	5.69232204200677	5.21099468579737	6.5125567955	1.276976067376	6.50322497060628	6.57169875721703	5.8925908007057	6.79341567986344	7	7	7	1	7	2	7	7	7	1	7	7	5	3	1	7	2	7	7	3	1	1	7	1	7	7	79.25	1	3
152	6.6851272601104	6.10947922298239	4.97248159653823	1.66131064393431	5.52809281684349	4.5391003628442	5.17702852198082	5.5459045635609	6.61244158138964	5.80687947616167	4.47094646775779	6.68585988204972	7	6.46918376291719	5.02531556653338	5.97514521912775	6.84182338995395	4.02983841294938	6.66032008819721	4.85862281743663	6.65038250757608	5.23651909727938	5.52488594757903	1	7	1	7	7	7	2	5	7	7	1	2	7	1	7	7	5	7	1	7	7	4	7	74	1	3
153	5.85037712681004	3.92367334206982	4.30480331171514	1.81469699383378	5.65155994111981	5.28320125038262	7	5.64964086899796	5.6293586579703	7	5.46532805306757	7	6.08039028592496	4.28231310139821	5.29900162291275	6.34995667462091	5.07864650230557	6.78075979784613	4.54725007502257	5.46807659016697	7	6.33224327013313	7	1	7	1	2	7	7	2	2	7	7	1	1	7	7	7	7	7	7	1	7	7	7	7	88.75	1	3
154	3.93611787750352	5.18346879954092	5.28821451424922	1	5.07142166199782	3.27157331729993	6.47051274587455	5.5346350436502	6.96950516074232	7	5.75741049287698	7	6.52525206463322	7	2.48084129513174	5.0304478621784	5.42546073123896	5.49008435468695	6.6211691818398	6.31115522666239	6.57117286048571	5.16170240546015	6.15273552540557	7	7	7	3	7	7	7	7	7	7	7	4	7	2	7	7	2	1	1	7	7	7	7	91.5	1	3
155	5.300655077115	6.83210784345832	5.3234997762313	5.75736215109268	5.77979823702783	2.03807451946582	1.24044817950462	6.11198053184188	6.37656464710558	2.87599831202772	4.08058483519212	5.59745306532632	7	5.636180663674	7	6.3459373443498	7	6.55754198076559	6.33327227414056	5.09402401536913	6.41988147682913	5.50999217881402	6.99253714400546	1	7	7	2	7	1	1	7	7	7	7	1	7	2	7	7	5	7	1	7	7	7	7	82.25	1	3
156	2.39134701212194	6.13405221603176	6.39722872044781	2.28003329970515	1.30403961459487	4.36862078240453	6.64064480555089	6.40110530187355	6.17912238309256	6.50318665139779	6.18145939164581	3.60409294455332	6.87740647854653	6.83311205748648	1.9557055551886	6.21729954144093	7	4.27926459590491	7	4.23949657516208	4.46315381825503	6.68014619110474	4.60368295126995	1	7	1	2	7	7	7	7	7	7	7	7	3	1	7	7	7	7	1	7	2	5	7	90	1	3
157	5.4304893268702	7	6.64092078678517	1	3.31283581265301	5.61607151035303	6.05084547637511	6.84495186100971	7	4.0096722063196	4.99975657819054	4.21716321374491	4.33729342201881	6.62632636651956	6.89471163822618	1.36280273858518	5.83524937599481	5.79804458766414	2.23711211596032	7	4.31769233659417	4.89814487454942	6.85651517959331	1	7	7	2	7	7	3	7	7	7	7	3	2	7	7	7	7	1	1	7	7	7	7	84.75	1	3
158	5.98853964603958	3.37485070832762	1.3023801870069	7	5.64734038728839	4.47885251668528	6.34133902646774	6.6561844232559	1.70195111523744	7	6.17276022814272	5.22356050723993	5.56498411316565	6.34262069921439	3.23049333973596	3.43553290270076	6.47546640778875	5.21640084145762	6.56962276804127	6.15040182514716	5.21243590451827	5.71636941556281	4.85787043699332	1	7	1	3	7	7	7	2	7	7	7	1	2	7	7	1	7	7	1	7	7	7	7	68.5	1	3
159	5.91945118310716	6.15562298821608	4.45174800115669	2.73309455931359	1.74649139697301	5.04671017827345	5.13756764575994	7	6.09512773373903	6.34221610845848	4.17453531335732	6.77057008897476	5.81575248116652	5.47123789019995	7	5.65126027329277	7	6.51525807508065	2.8738912908369	5.42696985302601	6.28256118641291	4.45398763503616	4.16096017453699	1	7	7	2	7	7	7	7	7	7	1	7	2	2	7	7	4	7	1	7	1	7	7	84.25	1	3
160	4.83555830812334	4.49942713382433	1.97829392839335	5.09729904261753	5.43005640121302	4.22998918611118	1.63847808128416	6.58349338943664	5.45652312659049	4.09353370654847	4.98575425540258	7	6.05381817951841	5.75659259520892	4.9460689662976	2.0952708579359	6.67885461846812	6.03235748733467	5.58032789039148	6.04677024744547	7	5.00310520133072	5.89735815617578	1	7	2	1	7	7	2	7	7	7	2	7	5	7	7	7	2	3	1	7	7	7	3	87	1	3
161	4.88821869430592	6.34318925140209	7	1.10631981433243	3.45342925317618	3.23558298726597	6.95863080255045	5.44883654861523	6.62206832787651	6.28831533496303	6.07370611213577	7	3.82370925568573	6.15698064740796	5.11016648631594	5.93551757091073	4.87332775115219	5.99820907887121	5.61264021046781	6.00896988690168	5.32546277022972	4.78610040745868	7	7	7	7	2	7	7	7	4	7	7	1	1	2	4	7	7	4	2	1	7	2	7	7	76.75	1	3
162	6.22719152286909	6.64493286725218	1.94807604746413	1.23513777235719	7	4.6755107550604	3.98261240012845	4.35628267777994	1	5.76694678630535	5.96468346879609	7	5.82479196970104	6.43890905035889	4.04837496283387	6.04453539808078	6.87561221082613	3.11331567773453	6.55542261658899	6.52669651415612	5.88113322817387	5.74088268810197	4.63024744584096	1	7	7	2	7	7	7	7	2	7	1	1	2	4	7	7	3	7	1	7	3	7	7	81.5	1	3
163	4.4759252247151	3.30031199583459	2.08465174833989	2.20581241045669	3.27321643432804	2.41566733424883	5.27181694733829	6.66049304333452	4.29039838655969	5.00719252630575	5.31798473827487	6.99491645596478	6.5234412835229	4.91956296082655	5.89131241715287	1.7699330861683	5.75862293544555	5.85188916464261	6.94347569781788	6.91429330868638	1.59649578664197	6.25287343951439	4.86108684729254	1	7	1	2	7	7	7	7	7	7	3	2	7	7	7	3	2	3	1	7	1	7	7	82.25	1	3
164	2.44698673476051	6.31838591376245	6.90382450233567	1.65490011086178	2.10925191053968	1.61551458272642	1.55033549013774	6.62425008665699	7	4.33844698774958	6.71281182240078	3.91921181906205	7	3.92463305487691	2.62225763589319	6.77313784003219	5.72638314725609	7	5.67499373050778	5.32046242808654	4.73090903434269	7	4.52684800632175	1	7	1	3	7	7	1	7	7	7	7	7	7	7	7	7	4	7	1	7	1	7	7	71	1	3
165	5.63727977364912	6.25353550847449	1	1	4.1615774551627	3.57043940458346	4.30821614465068	5.14930996200759	7	1	4.56179810318894	6.47872385838515	4.3103472479005	7	6.55222880852319	6.21583470675722	5.21380211490873	6.67802076944821	5.94259811052763	4.98811421216562	6.66063831189256	5.78588253473498	6.34319939390538	1	7	1	5	7	1	7	7	2	7	1	3	7	2	7	7	3	2	1	7	3	7	7	69.75	1	3
166	6.53329349407311	4.28712190283175	1.1465501105702	1	3.07352282431602	1.11468386691071	6.35010011438454	6.0396550701171	2.3696097908295	3.63812550775673	4.3844154707254	5.94120457267902	7	6.08401873016501	2.20500846221848	4.69598258838281	5.41419044145947	7	6.56569056342349	4.58675560225503	3.53756992270086	6.36144665162948	6.64084022448914	1	7	1	1	7	1	2	6	7	7	4	3	7	7	7	7	2	2	2	7	3	7	7	61.5	1	3
167	3.75739269594515	6.82046878105875	4.27977389825665	1.68627584003187	6.68871638756593	2.43600146515599	6.39989118957912	6.75568150964959	6.34287380399123	4.89290561650068	3.26574610922199	5.89718605654281	6.4329873366097	5.9604856756219	6.83179700621026	5.35163971727031	4.30540058816897	6.16899606639638	7	3.80692584272814	5.70515399415701	6.32364079537976	5.78286909871175	1	7	7	2	7	1	1	7	1	7	1	2	7	4	7	6	3	7	1	7	1	7	7	78.25	1	3
168	6.33240677679875	7	3.65283326818501	1.9010203669075	7	5.20408274689083	2.41264398522427	5.97860037287717	6.03130244216865	5.11053217647152	4.41416709476805	4.67985659778308	5.96091119146606	2.80275247934726	5.13635585490717	5.27378313662641	6.43629023206666	6.14664950901998	4.97133092007593	4.88882269889428	6.47865778715137	7	5.53896950434529	1	7	1	2	7	2	7	7	7	7	3	1	7	3	7	7	2	2	1	7	7	7	4	75	1	3
169	5.47990557879658	6.10096196026292	3.323097758979	2.3018389962076	6.09920674021758	6.14584804094136	4.99746059866068	4.72418930299578	5.2610686339649	1	6.1054785042588	7	4.64302643481809	7	5.56209278533285	1.62124811383547	7	3.83287366914111	6.96028849870902	2.68850525975329	6.15466208128032	5.98093093723265	6.04302964122522	1	7	1	1	7	3	7	7	7	7	7	2	7	3	7	7	3	3	1	7	7	4	7	64.75	1	3
170	5.89127689119703	5.30332624930313	4.75661484616347	1	5.46009518137848	4.99675741607078	3.20985370706659	7	5.06138311922969	4.98778373609587	6.24060623713427	6.72175066243878	3.14489890765555	6.80937350148766	4.09276980580917	6.01626998171391	7	5.25632405279525	7	5.99859065575379	5.5068894195919	4.16629742099363	7	1	7	1	7	7	7	2	5	7	7	1	2	7	1	7	7	2	7	1	7	6	3	7	76.5	1	3
171	4.52654776247025	5.27112578119762	5.69367068282393	2.90766012233883	4.71628692852128	1.87571434929999	5.81806583689584	4.97770329540394	5.25022302864525	5.56340997458569	6.57883136257419	2.64725195548275	6.00620077425684	6.91053260773644	5.96978927710385	6.88710562932532	6.56221883829553	2.21468928735837	5.89182066789253	7	4.23103568021358	5.49950682420087	6.48065710067802	1	7	1	3	7	7	2	7	2	7	1	2	2	7	7	3	2	2	1	7	1	7	7	84.25	1	3
172	6.14726522657795	6.59114497433041	1	2.20899223857373	7	5.4849853038092	2.69404785498991	6.05246680778485	5.36166395033855	6.02777658447524	6.84127187860349	6.88426514467563	5.18716552246661	5.81693386066617	1	3.26108905221538	5.512446193688	4.13443909366784	6.1938439375726	5.76867823862774	4.52308277822355	6.92781901940648	6.62549865458694	1	7	3	1	7	5	3	7	7	7	7	3	4	2	7	7	4	7	2	7	7	7	7	72	1	3
173	6.94702663774745	7	4.37375647075624	1	6.99899226291318	6.64349379411814	6.05697602173244	5.97495707792982	6.0629611757064	2.66571178019452	6.44915961078162	4.94017429878879	5.2378739975722	5.4721935923371	6.85558353061841	2.74396424691836	4.51163984712823	7	3.30590163756579	4.18593783424928	6.12353960759074	3.60394545082955	6.82125955779596	1	7	7	5	7	1	7	7	7	7	7	2	7	1	7	7	6	2	1	7	7	7	7	74.75	1	3
174	5.29377631869609	6.45398077747262	2.55874388759075	2.06510165636525	7	6.52196615734473	2.13087300838846	5.46394879668334	5.65607257922741	4.77211475779449	3.9627646971302	5.46511494809632	5.64180984477876	6.63793775504867	6.00901414471821	2.74863046699812	6.21248419634393	4.5772027606498	6.72794714134937	4.08327084646355	6.20724648618363	5.82718296127491	6.46128101384128	1	7	1	2	7	1	2	7	7	5	2	7	7	7	7	7	3	3	1	7	7	7	7	61.5	1	3
175	7	3.78258869054038	1.89775711905982	4.21435878750796	5.64573766916869	5.45789751569057	2.72636805578236	6.56419943980012	4.6415329001674	5.32717354443371	5.05905968234941	7	5.23957744948908	1.88769927625673	6.91608692389638	4.3946401176818	6.524502925102	4.82328033456746	7	5.58336364986902	6.77334008496544	7	4.18749676743719	1	7	3	3	7	1	7	7	7	7	2	7	7	1	7	2	3	7	4	7	7	7	7	74.25	1	3
176	5.11390202240436	6.73851713986338	2.12469837921677	6.02878128220868	3.91307778030031	5.23866223594711	4.93846985477479	7	7	5.35390550711158	1	5.28225852636533	4.65795755207609	3.88130577357184	5.63542876756479	4.95924813541463	5.80017707474093	6.19269679445285	6.28468194612073	4.34552854427794	3.85497764896423	7	4.65222398575338	1	7	7	7	7	5	2	7	7	7	1	2	3	3	7	3	7	7	1	7	2	7	7	60	1	3
177	4.96730552877374	6.09402943058518	3.0608287036274	1.72313024333749	6.26626316894624	5.49721502433652	4.52851199723727	5.13065529271338	5.06305041439991	1.77238055709478	7	5.5949636374506	4.19353156500072	6.69633255542882	7	7	6.25721238793246	4.04818863202848	7	4.27991304300066	5.34319654040231	5.23149189798485	4.73269847265198	1	7	1	2	7	2	7	7	7	7	4	7	7	3	7	7	2	2	1	7	7	7	7	64.75	1	3
178	7	6.45848166633088	2.05594185649536	1.40994624394475	1.64973792126777	3.45822007965174	4.29287933813931	6.43046871432437	3.54870432886482	5.5032866591721	5.72028475515822	6.09338986221236	6.10212678101515	4.8924172894367	4.74007395569972	4.52518138305435	6.42293238501808	7	4.82447372672506	4.45634608305494	6.60003270073579	5.68553100267967	7	1	7	1	6	7	5	7	7	1	7	1	7	7	2	7	7	3	7	1	2	7	7	7	83.5	1	3
179	3.3920728462601	5.77605154269037	7	1.92154647272982	1	1.55951230845719	7	1.44751241039882	4.63918612487134	7	6.3673040052804	5.10308247095131	3.81561317897451	7	3.7905616245389	5.8235859807185	6.15623967958061	4.79172987412094	2.06300174423096	7	3.20442905420583	6.10256121183583	6.10224945915486	1	7	2	1	7	7	7	2	2	7	2	1	7	1	7	7	7	3	1	7	1	7	7	79.25	1	3
180	6.94553912838807	5.49692105556793	1	1.77046665865641	7	7	7	5.06684669767746	5.84652821356223	5.23527541448962	6.4568093875452	7	5.63672459315172	6.05636927214456	3.34592281299941	3.39970003836341	3.27852779039238	4.5176259136479	5.60287165167333	5.77926250711987	5.88021193036009	5.76988853350465	3.51205246937145	1	7	4	2	7	6	7	7	2	7	7	7	4	7	7	7	3	1	2	7	7	2	7	74	1	3
181	3.91496539001873	6.78185097456783	4.15538889939707	1.41248367852373	6.86866987609679	5.0780593565966	6.18600311800231	6.51880429026433	4.29374490827078	6.19299322588405	4.79768654938317	5.91685441362471	4.20185517697242	5.50349235034645	6.12843191607186	2.0036166830752	6.09700348434695	5.43546893062188	6.4321920750704	5.7698430792415	7	3.6326856824495	4.49647808141354	7	7	7	4	7	7	7	7	7	7	1	2	7	7	7	7	4	3	2	7	1	7	7	69.75	1	3
182	6.08900506916918	6.49312579459895	5.46848630004819	5.14804231803372	4.48595220571875	5.26535342068438	4.79129920362285	5.86036523658142	7	1.39899428405899	5.82609694954687	4.20149615445676	5.94500806851803	5.70866342797826	4.67748258508874	5.2514593958304	6.01404838001585	6.24132159147871	5.40484735885954	4.90931703857835	5.06507584351334	6.28020528037908	7	1	7	7	3	7	1	2	7	7	7	2	3	7	2	7	7	5	4	1	7	7	3	7	58.5	1	3
183	3.59304577199771	6.31425542477271	5.7672905970857	1.12135512671351	2.97461465422008	3.48918017335644	6.6677882936534	6.40088456036046	7	3.14785502270905	7	6.62961496174015	5.59103144846977	5.18901510437395	4.72503488530413	5.25569635054028	6.52883985622519	3.78522267645825	5.5934478722871	4.75114923713737	2.82109049257151	7	3.67413899056042	1	7	1	1	7	7	7	5	7	7	2	7	7	1	7	7	2	2	1	7	7	7	7	95.25	1	3
184	3.30275932371633	7	5.27963324899096	1.44882826129998	5.28559213564536	2.18038794410857	6.54856493931095	4.76833613703806	3.29496543027653	6.11074361655578	7	5.69398011385603	4.70967478009567	6.30325260062593	1	3.72887500501821	6.92099045747062	5.51574193363469	5.05080632670585	5.17441030559088	6.85238089098301	4.39985456251603	4.18380233281206	7	7	7	2	7	7	7	7	7	7	7	7	2	7	7	7	7	7	2	7	3	7	7	82	1	3
185	5.79427744437929	6.59179338080378	1.50039578076193	2.79351621879954	7	5.08491873261223	4.48704265819406	3.34765993574612	1.19954233718132	3.23651650201038	6.19657053335971	4.87020597536893	5.54048370687982	7	3.77875195526381	4.79832961897877	6.21185278127287	2.5781750996063	6.88343874637006	6.01251570512687	6.79987009401557	5.86979713181081	6.83756957735534	1	7	7	2	7	7	7	7	2	7	2	2	7	7	7	7	3	7	1	7	2	7	7	82.75	1	3
186	4.85566422698899	6.31901353567035	1	5.66262000783695	3.96231249765308	3.30408804123437	6.02247415932785	5.81312497591564	6.31645321681581	5.05658236350561	6.03233419264617	4.69075048724512	4.302056568867	7	2.04688133661863	3.54123720418205	4.84766445752366	5.07464130371836	6.01085142866045	4.98636535296149	6.1530884163033	5.75816133711854	4.15384647167708	1	7	7	7	7	6	7	7	7	7	1	7	4	4	7	7	7	7	1	7	2	3	7	68.5	1	3
187	5.06670096620289	5.97430906213718	1.71933999060167	5.93935928965803	5.03701965405419	6.78679328156379	4.42104182779946	5.3475571573271	3.41669013037446	2.3857171779165	6.72205429046331	4.66514957659547	4.57627571038342	3.40721199588132	4.82727344174204	6.10730668691555	5.88858863482409	6.3175356577002	6.09121377707445	6.76931336090145	5.7201713343672	5.85939630132079	5.46647601359904	1	7	7	7	7	7	4	7	7	7	2	2	2	1	7	7	6	7	1	7	1	7	7	63.25	1	3
188	3.42998897077177	7	5.75750295992169	2.24899744063447	1.71225070446813	1	5.74877573782234	6.16663678781542	6.0620259756186	5.48550155408618	7	6.96147058297621	5.46168927630237	4.10232697979088	2.67677846718278	5.91787937323163	2.27559305842762	3.31403634845574	4.35167868124527	5.55055985430677	3.97681852275897	5.56710477031862	5.82634710084071	1	7	1	2	7	1	7	2	7	7	1	2	7	7	7	7	7	2	1	7	2	7	7	74	1	3
189	6.40591159227823	6.33461233891169	1.46840119576768	1.56217981716526	1.22905528897477	3.35823621622561	5.07858958015599	5.55530650346283	1.57252841575449	6.62405121850559	6.80122609297065	7	5.85815193631745	6.75221010096149	5.06051634299811	5.21190868212897	5.08820762494566	3.38356745964996	4.41795847149121	3.4472580140441	3.1242777613066	4.5995240593748	6.75548481998672	1	7	1	4	7	1	7	7	2	7	2	7	7	2	7	7	3	5	1	7	7	7	7	81.75	1	3
190	1.22776057260599	7	6.65920754084109	1.49687472779673	1.724786001937	4.44657308591334	7	4.70149263173859	5.12174518762613	3.88548510398628	2.254396942826	3.45158516543894	6.31076843763408	5.39967890610371	7	4.67430573865032	5.7905226074298	3.13536904709467	4.76040230035542	6.04552229356139	4.5367183119581	3.93383981133308	7	1	7	1	1	7	1	7	6	7	7	7	1	3	1	7	7	7	7	1	7	7	7	7	83.5	1	3
191	5.15592805976478	3.80388567242282	3.98673431056232	6.08703215037193	2.89344442174069	5.21572211036057	1.17940534366639	5.26897625256461	5.45824154404562	2.27069421483474	4.94355369014044	5.09664519734844	6.33072894347206	6.81835964715307	3.69416319309684	1.36284068889312	6.0821718209526	3.89394082838789	3.24615240970462	3.738480762987	6.48678188222132	7	6.43591901988693	1	7	2	3	7	7	5	3	7	7	2	7	7	2	7	7	3	3	1	7	1	7	7	64.25	1	3
192	6.17175496076759	6.46809788635894	4.26272153929653	6.50987794707454	2.95455475989799	1	5.32827058607683	6.68623037504891	3.90497392965585	4.95985380466449	3.78325831204785	5.22278953020184	4.8693771854076	7	1.645688602856	6.14327236050202	5.41986854521614	5.36593246310065	5.26485089324713	4.78095943933801	5.05225695380166	5.34709756157161	3.66382877712166	1	7	1	4	7	1	7	7	2	7	2	1	7	1	7	5	6	1	1	7	7	7	7	59	1	3
193	2.65476964592408	5.71608018663172	5.21866304424711	4.75587580834918	3.55698053990115	7	3.04960557227061	3.61820378480879	3.51556232674888	7	4.1335454959211	7	7	4.45980853010256	2.448590345393	5.00217447738995	6.52386564825204	3.55740493793514	2.80630579922504	6.20474588429063	3.62683622468623	5.8457039802957	5.20831355568652	1	6	2	5	7	7	7	7	7	7	1	2	7	2	7	7	7	2	1	7	7	5	7	75.75	1	3
194	5.8989607225243	4.26333228279142	4.95132921865851	3.38005407361404	4.23643667991731	6.61312629759441	3.82283649720907	6.4137592973955	4.65206755525429	3.9316325955978	5.1342794613408	4.09361895249298	6.83143070597111	6.31125307443219	4.5977094941064	6.61121923082133	4.17785472729401	3.59791446508968	5.0009263765571	3.41942198467375	6.2290118818071	7	5.73814443899032	1	7	1	4	7	7	3	7	2	7	4	1	7	2	7	3	7	1	1	7	1	7	7	67.5	1	3
195	5.66603700969954	4.73488760491705	4.44318963324833	5.94876667150129	3.97576727676364	1.41604996149875	1.3218644685857	4.92688230383729	5.07087108278773	3.32640470801781	6.35938664785143	1.00186102955889	6.68337085571242	6.79238744429433	3.96604083699797	1.0269529149925	1.69315841509761	3.75137839155057	4.77155386601068	6.58973702016803	5.73276566736437	6.41039324143705	7	1	7	2	2	7	7	3	7	7	7	1	7	7	2	7	7	7	3	1	7	7	7	7	72.25	1	3
196	5.3371788493677	4.06980467938635	4.6227229334093	1.5318500824413	4.10422248167065	1	6.41630070276991	4.61897261446514	2.80796310456449	5.31647959575605	4.85452371975279	6.88013427305985	5.94086802803525	3.6384922058987	4.12533364654277	5.24186462164081	5.50548061287902	6.63336702245237	5.49719026036767	4.08712680278573	6.14120673254309	5.82868673394665	5.0018388343687	1	7	1	1	7	7	7	2	1	7	7	1	7	2	7	7	5	2	1	7	1	7	7	70	1	3
197	2.90246253109136	7	5.28276256869366	1.83172151863011	1.10871111725352	1	4.73841170969056	7	2.99759623832617	2.21876562738675	6.57936558872795	4.4988524454078	6.32431196891376	4.77608573693447	5.3695496083656	4.19478283364245	1.51160449222323	4.23888894195945	5.23481984688115	3.78621035043582	6.33566496141212	5.61301879273846	4.90403958862619	1	7	1	1	7	7	7	2	2	5	2	2	7	7	7	7	4	7	2	7	2	7	7	65.75	1	3
198	6.62908297311579	3.76490436589563	4.20228434869292	2.24668418966981	5.63687580503566	3.06816328408094	4.10303571386354	5.56761323778376	4.47922811725263	4.50674106289828	7	3.93168563754387	5.42538219310441	2.07106659999139	4.25207766196869	3.83788044200845	6.2994921123374	5.08191145969102	6.40034164017916	4.96899405083931	6.46156508192127	4.82284947202627	5.53610378904602	1	7	7	3	7	7	7	2	2	7	1	1	7	2	7	7	5	7	2	7	7	7	7	64.5	1	3
[truncated: 5 more columns]
