# Supplementary material for: How Are Mate Preferences Linked with Actual Mate Selection? Tests of Mate Preference Integration Algorithms Using Computer Simulations and Actual Mating Couples
Source: PLoS One. 2016 Jun 8;11(6):e0156078. doi: 10.1371/journal.pone.0156078 (PMC4898694; doi:10.1371/journal.pone.0156078)
Supplement: S1 Data — Newlywed couple and agent-based model data analyzed in Study 2. (ZIP) [file pone.0156078.s001.zip › S9/Polynomial Model Data/Polynomial Couple Population 01162016 005602.csv]

	trait1	trait2	trait3	trait4	trait5	trait6	trait7	trait8	trait9	trait10	trait11	trait12	trait13	trait14	trait15	trait16	trait17	trait18	trait19	trait20	trait21	trait22	trait23	preference1	preference2	preference3	preference4	preference5	preference6	preference7	preference8	preference9	preference10	preference11	preference12	preference13	preference14	preference15	preference16	preference17	preference18	preference19	preference20	preference21	preference22	preference23	fitpoints	sex	algorithm
1	6.33357694861963	4.61670872083963	5.91272635462271	5.06455822554022	5.37346371529754	6.58548016745459	5.68936763829556	7	7	7	6.8893950298935	6.9877997022632	6.80547227994349	6.65478437907803	7	4.83603001079235	3.39856890438705	5.17084399396369	3.10278922946742	5.8893242918911	6.65512039315385	7	5.9712564871625	7	4	7	2	7	2	7	7	7	3	3	7	7	7	7	2	1	7	7	7	2	7	2	88	0	3
2	7	3.52409171369848	4.78642457644742	6.40062385706715	7	4.12584971493119	5.3538014832173	6.10439365041171	6.73533052343587	6.31698386505475	6.42576722225265	6.4128142463976	6.68212506951367	6.3939446565271	7	7	7	5.97650938695321	5.59616927857875	6.38001773998889	7	7	3.15916086052165	7	3	7	1	7	2	3	5	7	7	5	7	1	7	7	7	7	7	2	5	1	3	7	87.75	0	3
3	7	6.99156105437475	3.59193636495168	6.69275091701592	6.6591422899264	6.84722522158508	4.73754055082214	7	6.43168415862524	7	4.95537238315463	5.97275546263729	6.54084438002219	6.82354804166258	7	4.40897258767486	5.10997712309623	6.91113978690616	3.25373892913377	7	6.07755005479364	6.55195742625676	5.34302368025423	7	3	7	1	7	7	7	7	7	3	7	7	2	7	7	7	1	7	7	7	1	7	3	99.5	0	3
4	6.61801317556985	5.71055814609139	4.05279916023363	6.04921322196383	6.76037427590951	6.16814329144023	5.86570697747064	6.73674033217139	6.49990116883913	7	6.70305113134384	4.72221609425756	6.91982364479291	7	5.53689213765755	6.89156682287509	5.85199631612136	7	6.10902439039531	7	5.43710810154721	6.97425795340168	7	7	4	7	1	7	7	2	7	7	7	7	7	2	7	7	7	1	7	7	7	1	7	7	87.25	0	3
5	5.1499212415665	4.98998791101426	5.7613301942512	5.01141473001797	6.21617212164995	6.22799114958046	5.84192973358272	6.1893872940379	7	7	7	6.95095240280385	6.90258834892733	7	6.50417514609278	6.87541618252564	5.43714775681464	5.79507787175353	5.42848938641258	5.73132357579469	1.33974685673981	4.74837021547239	6.45295563265554	7	2	7	1	7	1	2	5	7	5	5	4	7	7	7	2	1	7	7	7	1	3	7	75	0	3
6	5.68112411876998	4.23693622127541	4.67952793449711	6.45981570928693	6.42982423587222	3.06630873437631	6.49561234125477	6.96453530260087	7	7	7	7	3.24457230882441	6.94892645666575	6.65273324141564	6.2320279254636	5.90301311499004	5.84877299923169	6.63496626721404	5.01169325588707	7	7	3.65350006381553	7	3	7	1	7	7	7	7	7	7	3	7	1	7	7	7	7	7	2	2	1	3	7	95.75	0	3
7	6.58034459554091	3.53327436503211	6.48135893457275	4.2227218530926	6.90528066007086	4.45159534860567	6.06119135941708	6.75286834600114	6.81316097622279	7	6.48541371998201	6.79740067061011	7	4.4585537292828	7	6.49249898041328	6.7874786006129	6.16276435221843	6.19726185716887	5.74827465637217	4.05308898815921	5.42703239829326	3.95520472028154	7	2	7	1	7	1	3	2	7	3	7	7	5	7	7	4	1	7	7	4	1	4	7	86.5	0	3
8	6.74522823100394	5.97537489389754	3.7690477981432	7	7	6.12352281558804	5.65324409789553	7	6.35826086214225	7	5.48088884061434	4.35114303790318	7	7	7	4.17213440272419	4.92763131696002	5.53429695061433	4.1882802554943	6.48874679324359	5.75512968649714	6.12835070364362	7	7	4	7	1	7	1	7	7	7	7	1	7	7	7	7	7	1	7	7	7	1	7	7	86.25	0	3
9	3.64349637073698	6.60251496724918	5.79058942725771	7	7	6.88559002570719	3.13537733103129	6.465028049756	6.3561961225559	6.40751238499859	6.73709563792137	6.77984504306861	6.24784094146388	6.79959954039176	5.64144419263699	6.28493552548833	6.82465619089708	7	3.86134761340111	6.34052548143257	5.71579891661802	6.33925654777128	2.51270744640445	7	2	7	1	7	2	3	7	7	7	7	3	1	7	1	7	1	5	2	7	1	7	7	90	0	3
10	5.37279317118741	6.64408709703339	5.42129360644401	7	6.6395498275194	6.35928608438457	3.3847017390055	5.87031434788345	4.49182006911951	5.90394782799351	6.85685881440641	6.05204964526136	6.0463227004614	6.09862894537702	5.71702529409065	5.85645129484068	6.51814680442021	6.19015007370221	3.66542332859831	5.95307622101246	5.49164492921214	7	7	7	2	7	1	7	7	7	7	7	7	2	7	4	7	7	7	1	7	2	7	7	7	7	89.75	0	3
11	4.77968651666182	5.99834973286194	2.89177772274354	5.1672890622996	6.74616476575545	6.45464035867782	7	6.71148822412952	6.3311523668459	5.34001558912989	6.91820939033054	7	7	4.22725363779607	6.95172148060671	5.35952527063086	6.00474735080749	5.57968215066193	4.56660392905957	6.64568974471491	7	5.66289492955068	5.46276845331117	7	4	7	1	7	7	7	2	7	7	7	7	1	7	2	1	2	2	7	7	1	7	2	77.5	0	3
12	6.28518171970563	7	3.4661876599651	6.29953759440022	5.90087081583773	7	5.31373002091622	2.80699396511418	5.73307857137856	7	6.55620376088768	5.52659718934173	5.81072353948729	7	5.23095061184064	4.61706479444763	5.86113828517809	6.00139973443721	4.6838357535182	6.72308030744512	7	5.8387224273709	7	7	4	7	1	7	1	1	7	7	3	4	7	7	7	7	3	7	5	7	7	1	7	7	81.25	0	3
13	6.49615951599059	3.68296076971749	4.87962817623975	6.94642192863438	5.85030238073047	2.21958798677527	4.37334552666587	6.30995847283789	4.90276493819461	5.04679370453766	3.67859562947151	6.69577252307957	6.92320773996497	3.78715769372448	7	5.78068310657978	6.73200771838176	5.61226867824567	4.12616740249197	6.59339680550613	3.12876236215522	7	7	7	4	7	1	7	1	7	7	7	7	7	7	7	7	7	7	1	7	7	6	1	7	7	91	0	3
14	6.43562910459728	7	2.95772801858046	6.92385761106143	6.71844577519002	6.67523259497724	4.71924447197242	6.40176306466305	6.9394610983631	6.37506231732166	5.09214324088739	6.35818401882471	6.03584439930005	6.46742339786769	6.5963790771525	4.54939997845099	3.96274449684493	5.86110493725417	6.26674047358858	6.64835481118726	7	6.78401710297754	4.19850075083643	7	3	7	1	7	2	7	7	7	7	1	7	7	7	7	7	1	7	7	7	1	7	7	90.75	0	3
15	2.9796579512771	6.80754148521316	5.5027323663441	7	5.98707501004335	3.52840563558616	6.98154389175572	6.91843010484231	5.58467495527084	6.51130724644809	5.81788730692531	6.65771783973843	6.41897875098259	6.01003500613953	6.22204546359806	6.59035249156606	4.75322698499921	5.72158150226429	3.4274665606776	7	6.86215700397623	5.51264348084696	7	7	2	7	2	7	2	3	4	1	7	7	7	2	7	7	4	2	6	7	2	2	7	7	76.5	0	3
16	3.44947358867261	6.54354412715474	4.4979033484265	7	6.29996424313025	5.92452842789665	5.29392843381197	5.25942260283299	4.43946851619734	3.01262729587074	7	6.81591096982207	6.76813962157989	5.32254614292492	6.24081499513942	5.71193008415179	4.82703508434507	7	6.65926308257419	6.84039066444635	5.95104597302172	5.33552140534556	6.47974051021563	7	2	7	2	7	1	3	2	1	4	7	7	7	7	7	3	3	7	7	7	2	7	7	98.25	0	3
17	5.36498362024778	3.49609483016999	4.79119958502065	7	6.33082807406661	6.28899115319266	7	6.56582288193565	5.55365272966566	5.31841598999943	6.75703712680466	7	7	7	4.02634178294969	5.59401111823776	4.19696572864942	5.54540987480122	1	4.43838466330338	2.48952884668052	7	5.05086617685062	7	2	7	1	7	3	1	3	7	7	2	4	5	7	7	4	1	7	7	7	1	7	7	74	0	3
18	1.64761145404532	5.66011015776715	4.94886191451995	6.02593383429538	5.91152716920134	7	5.91743266144768	5.53808132554809	7	6.97128607058238	7	4.18064712457584	6.78812742385616	6.27885645692336	7	6.86434964524949	5.44217940159013	5.66321271714722	4.43088191354884	7	6.21964386348217	6.13785593473177	5.31769389499684	7	2	7	1	7	7	7	5	7	7	7	1	2	7	7	2	2	7	2	4	7	1	7	80.75	0	3
19	5.21445653266957	5.74244468722362	4.85217115237814	6.11464073951367	7	6.58589985503311	6.55808348982743	6.03853567938849	2.71032838488824	5.90880152863844	5.64782599060156	7	4.2620376554496	6.60963143894259	6.60772592739414	5.5773035500311	5.49272749063659	5.23135770779179	6.20212518634956	6.25762496623551	4.03788038766122	6.63155329364506	4.81775374972889	7	2	7	1	7	1	3	7	7	7	7	3	3	7	7	7	1	7	7	3	1	7	7	73.5	0	3
20	6.10551101857574	2.95070797988296	5.74773726159776	3.40799889978647	5.92517942333928	5.39180843525552	5.48710233451157	6.58517220432708	6.99403312408254	7	7	6.82202919157473	6.33651941764377	4.99591252775419	6.31066170767789	7	4.85652280741828	7	1.99228046750663	5.5808477058126	5.08686601026263	5.91383664022169	3.84145961809891	7	2	7	1	7	1	7	2	7	3	7	7	5	7	7	4	1	7	7	3	2	4	7	80.25	0	3
21	4.94894500754739	4.4079530789084	2.69312632235117	4.80920103910613	5.19193449196826	6.36873837402258	5.66766768465521	7	5.93736393779081	6.05154207768111	4.49269614709812	7	6.95706254065729	5.93295608002179	6.94513153039761	6.11581774124024	7	5.42327776718706	2.04519273830754	4.89540666276636	6.87732162750966	6.53067969167901	7	7	3	7	1	7	2	4	7	1	7	1	7	1	7	7	7	1	1	2	3	1	7	7	89	0	3
22	4.17798818823409	5.29556972752691	4.31122687461795	6.18384322785748	5.98398255577387	6.18005242467517	1.82403240124633	6.35119645333439	7	6.4788259841823	6.48641285191561	7	6.70647281821044	7	6.24315865249022	5.15354991612417	6.38489849178989	7	3.38355351842443	5.77515278238028	1	4.4727007847247	4.16807765991768	7	2	7	1	7	3	7	7	7	7	7	7	2	4	7	2	1	4	7	4	1	7	5	102.75	0	3
23	5.07914298217556	5.39221852898146	5.0318361974333	6.74198679564692	6.31423982148581	6.65495125435804	4.84947184486284	6.59584453553624	5.17480325173275	6.01907472032991	5.03192067317558	6.84656498429901	5.24902469611276	6.3598899942808	5.31001024016983	7	7	6.74503100063307	1.73528567634721	6.7674282764334	4.93049840940048	6.88855357673566	6.96810807956859	7	2	7	1	7	2	2	7	7	7	7	7	3	7	1	7	7	3	1	4	1	7	7	75.5	0	3
24	6.42262311690541	4.58148884192101	7	6.96617430233403	5.94115713992598	5.99094470139125	7	7	6.8289637381863	5.88026565075925	4.47165291861042	4.18684784432942	4.97264879055876	5.17905430651325	7	6.6247880882997	6.40715940740704	6.20243854958714	3.06230488137863	5.70151689190668	6.42955737264381	7	4.32363579453956	7	7	7	1	7	1	2	7	1	1	7	6	1	3	7	7	7	4	7	7	1	7	7	80.25	0	3
25	4.26210274846528	5.1878655890449	3.81957595923266	6.6645415253915	7	5.06446491491976	7	6.37288517810436	7	5.80253538402515	2.60000201965461	7	6.41926823952482	7	7	6.84953108151997	1	6.30452144211111	6.20311787039453	5.73425038594562	5.45642775356836	5.89712425277295	4.32155064050075	7	3	7	1	7	7	3	7	7	4	7	7	7	7	7	7	1	7	7	2	1	7	7	72	0	3
26	4.93171032699923	5.14422689099219	4.45103047396444	6.23867410721165	6.37271772115391	6.27312622531143	1.63885224587072	5.35352633764271	6.41457318792486	7	6.18722226759302	6.95223322694595	6.11702407612093	6.87988675057716	6.34540021641036	6.17256401447753	5.61944043165193	6.70438754874442	4.4542879131925	7	1	4.73293787185271	4.88511827746575	7	1	7	1	7	2	7	5	7	7	2	7	2	7	7	6	1	2	4	7	1	7	5	83.75	0	3
27	5.00381153288929	4.83731558079158	4.76661162021103	6.10423206098671	6.59655260586068	5.40168939401103	2.968786366186	5.75709124045137	7	6.79669438848776	6.25951394259688	6.34577948587743	6.71375534911817	7	4.37028129897799	5.92527740297985	6.56527545442089	6.51182552790088	3.77919826650263	7	1	4.96523693000829	5.64181069993823	7	2	7	1	7	5	7	6	7	6	7	2	2	7	7	3	1	2	7	7	1	7	3	82.5	0	3
28	4.00347115702387	6.20861983449905	3.42856141128582	5.19022603413125	6.84507384621279	2.9099062931566	5.98639103357516	5.81508542637924	7	6.58758075583192	5.82769932578074	7	4.02198089089797	7	6.85779300025362	6.73516969402252	6.86359231353309	5.81802858576372	4.79695710681461	2.87214192283343	7	5.6239347306003	6.57680007860937	7	2	7	1	7	7	7	2	7	4	5	3	2	7	7	7	7	4	7	5	1	2	7	79.25	0	3
29	4.0983155477557	5.41306954623594	5.00353921337703	5.79175079654909	6.5656029776743	6.92466196639957	6.24911990124982	4.66152749398168	5.64121606852053	5.56825564781772	4.34802038103627	7	4.25732918254561	6.51339372855373	7	6.5580835981303	5.48911680459477	5.16430425288492	1	6.75752140389541	4.70026272013833	5.89679251017799	5.76889767375663	7	3	7	1	7	2	2	4	7	2	2	7	7	7	7	2	7	3	1	6	1	7	7	63	0	3
30	4.20249093481148	6.92425986985547	5.30133808800588	6.36671423282213	5.92606348140412	6.95800015072188	5.56871978632388	5.58616766563667	7	7	5.25251780018511	5.11675436326432	6.34486805308555	5.62990574544484	5.52371950199193	4.31877213459006	6.40332627092877	6.37932020198816	3.31725078269272	3.94252168229627	6.54580762950363	7	6.56408000192047	7	3	7	1	7	1	2	7	7	3	2	7	2	7	2	7	1	7	3	7	1	7	7	95.75	0	3
31	5.97844044862394	5.88256147803611	2.68122821266644	4.20190971675249	6.33025112219204	5.63027510526086	5.38629918967937	6.95541342764504	6.24892091528603	5.38728982669465	6.95079675613794	6.08669392742811	6.58491716167016	3.792200905508	7	5.53229593545143	6.06918853559237	5.26619915500195	4.48168103575487	6.76228155900532	5.81319310224728	6.46163715481589	4.20886405296299	7	7	7	2	7	2	7	3	7	4	7	7	1	7	7	1	4	7	7	7	2	7	3	88.5	0	3
32	2.51701579280475	4.62741412852631	7	6.73849802708562	7	6.04281344474409	7	7	6.74076127914419	7	6.86563163020952	4.17777683469524	4.81913205530622	7	6.9737603913784	6.84576532423399	7	5.96302390296206	4.1171851086926	3.71523692911645	6.9596124746934	4.46525469053143	5.52840038512128	7	2	7	1	7	7	7	3	7	4	5	5	5	7	7	7	1	3	7	5	1	3	7	74.25	0	3
33	5.35932183179917	7	5.76938792994611	5.24555145790746	4.86240771085522	6.03236587135972	3.72187991081535	4.94949726324777	6.92962936509843	6.74452309919267	7	7	6.19152129751676	4.27439457332872	6.54321916374647	6.7907205303816	6.05028856271484	7	5.52655077408889	6.22727531813476	6.041199683245	6.88922225044201	3.97825718051632	7	2	7	1	7	2	3	3	7	7	5	7	1	7	7	7	1	7	7	4	1	7	7	81	0	3
34	5.73062692787793	4.45001302542394	7	7	6.37972500959014	6.02107650640287	6.43988206100516	4.90941439399862	7	6.52235648538218	5.32371716664184	5.07429187265525	6.22991084753744	4.48855199497694	7	6.35211421354975	4.36977012825919	6.46659161108691	1.87989819899119	5.75689145778863	6.57632352541257	4.50536367267599	4.65788295709066	7	7	7	1	7	1	2	7	1	5	7	7	2	3	7	7	2	6	4	7	1	7	6	85.75	0	3
35	5.61435900099285	7	6.34650290480218	6.22470328807361	5.37624204672029	5.1201229519011	3.76241576053031	4.8762972209246	6.08250457900913	2.64644109039082	5.77681474017625	7	6.85776494560213	3.32432867916098	6.67875799321801	5.75587514092499	2.47139769331129	5.48160499939369	5.63638809999455	7	7	7	6.21797350556101	7	3	7	1	7	7	4	2	2	2	3	7	2	7	2	7	3	7	7	3	1	3	7	71.5	0	3
36	3.85933143274573	7	4.77482681207316	6.12659388309124	6.59335458090415	6.35525090912218	4.71792583698624	7	3.71475462239386	6.90866547223595	5.96521126971551	6.52606598085819	6.96973671299968	4.74122491669251	3.0502746275276	6.7285234041511	5.75966885445889	5.53034744899889	6.70321390409677	6.59245877219502	6.69409355352396	6.76796324524682	4.6141244076044	7	2	7	1	7	2	3	4	7	7	4	7	1	7	7	7	1	7	7	2	1	3	7	88.25	0	3
37	3.46850465831633	6.4783252502256	5.85602522512761	7	6.32750503703713	7	6.23760539994206	6.663346645257	3.48083279681371	6.16879584691137	5.173284980681	6.05289659984543	5.97496360293261	6.05260864122784	6.10200283142454	5.94052437545662	5.70791691411112	5.34360588003756	2.72013071607071	5.87085515402781	3.17358388012119	7	5.55200846845523	7	3	7	1	7	7	7	3	7	7	7	2	7	7	7	7	1	2	7	7	1	4	7	93	0	3
38	3.78720433521457	6.75871749198113	1.59361558397103	4.78478937926214	6.38757221173249	6.28320259221269	4.93352359365746	6.95096219174906	6.22950756118111	6.44384264386741	2.81593409357622	6.72232943741813	6.72127085471019	5.93119605225264	7	4.84236982848437	6.87495272481318	6.24772713053705	5.38772019921058	5.43908427261788	6.79538294987233	7	4.36590790361879	7	7	7	2	7	1	7	2	7	2	3	7	7	7	7	7	1	7	7	2	1	7	1	91.75	0	3
39	6.15618115004066	6.58630652714285	3.27799944272364	7	5.6469590509909	6.14168260734506	4.31730647784029	2.25341041123208	2.90953223960732	7	6.04201272613539	4.63068938547577	6.96461971424537	6.04451095770002	6.25879133491888	5.12497002769542	5.55398164604763	7	5.07324496809832	7	6.62112435144532	5.52733054214827	6.01432734074927	7	6	7	1	7	7	2	7	7	3	5	7	7	7	7	2	1	7	7	7	1	2	7	96.5	0	3
40	3.86127187944911	6.11779384097302	2.79236176120795	6.38279616088134	6.61745770689466	2.79760906028515	5.34530293775174	4.94062794593921	6.42598406691528	6.68151254750753	5.95414325533145	6.73655462085302	3.55440396105068	6.52666342432995	6.42398464297714	5.7807885711664	6.72485360511909	4.95355661894993	6.89857893161395	6.46254787432482	7	4.98107079194164	5.82678873905809	7	2	7	1	7	7	2	7	7	4	7	3	3	5	7	7	7	5	7	7	1	3	7	86.25	0	3
41	4.57029261098423	6.43345493105102	5.16648604311779	5.45165489924422	5.84928611202755	4.80692462875516	4.98066896226519	7	5.0460068062468	4.09827265240627	4.92362117015146	6.01153045683419	6.37436142068995	6.85859707967111	6.48502137879039	4.36746513790786	4.5980851522756	7	1.56394223584271	7	6.4127610136921	7	5.6065554616879	7	1	7	1	7	7	2	4	7	7	2	7	3	7	7	7	1	7	7	2	1	7	7	74	0	3
42	4.78791428105997	5.88136216739022	1.99937760491072	5.02689080027665	6.41601591594684	7	5.03388069663317	5.56569443638595	6.22204344773886	5.11768373085833	6.25364470476323	5.9751469113262	6.40987195022226	4.5439247002368	6.37904069349884	7	5.88654218428517	4.65575499251112	4.73712744481951	5.45707582975848	5.79366625160198	6.47604144141379	5.01778244616753	7	7	7	1	7	2	7	3	7	5	7	7	1	7	2	4	4	7	7	7	1	7	2	76.75	0	3
43	5.08518615209393	4.23783974446203	3.26026258769733	3.75092473232098	7	4.31888850278658	6.8137457189468	7	6.71792941532299	7	6.95778046546227	7	4.40784552806411	6.09013433202762	4.95807437676171	6.36199011346797	6.5917767215817	5.05378963338125	4.7625011505598	7	3.29549887937694	7	7	7	4	7	1	7	1	2	7	7	7	7	7	6	7	7	2	3	7	7	7	1	7	7	89.5	0	3
44	4.41523666612203	6.51246877969939	4.82172866259583	6.30697589435722	6.97850640588777	3.54947506818972	3.86906156810713	6.75124545609529	5.84397673339417	6.39912920130814	5.01046627106053	5.67635589951487	6.60894830081005	4.89462946387201	3.18516775550357	6.32609908603377	7	7	6.73648141882166	6.75746568947504	4.78088193788948	6.75889562244675	4.17996807403006	7	1	7	1	7	5	3	5	7	7	3	7	1	7	7	7	1	7	7	2	1	2	7	91.25	0	3
45	2.15143729500317	5.85795395039832	4.39577722268789	6.90720078616487	7	6.68998780788359	5.61341342521391	3.47658208452948	6.71159317067033	7	2.43927155622444	6.16429622207967	6.13851570336435	6.04324144168548	5.20581664107993	4.98092665562924	6.73092956508024	7	1.94764297907619	6.94990307146696	2.16257340046933	6.44027112317739	6.63152017718761	7	2	7	1	4	1	3	7	7	7	7	7	2	6	7	7	7	7	7	6	7	7	7	88	0	3
46	4.45821041624729	4.59638169414723	4.95580578892165	7	5.66852796159804	6.5069924624056	5.7436959834754	5.23879884268942	6.3611106504408	4.43191731768426	7	5.05023846297152	7	4.44519724287852	7	5.92032094810871	6.57049967850098	4.46747494700624	6.23571263404752	6.95457567179074	1.59266682274037	6.42144232438043	5.31894943883026	7	3	7	1	7	7	5	7	7	7	3	7	1	7	7	5	1	4	7	7	1	7	7	73.75	0	3
47	5.29292451843674	4.45099124888565	3.69618238779285	5.89353324555207	7	4.48353229875401	5.54559389542226	6.93325348879871	6.3157391925763	7	6.51063057904178	6.50334409612648	5.93482782617598	6.20843015632101	5.32161206035289	3.72962655814693	5.11800988849627	3.82625465179676	5.85065586044559	6.51658946233774	4.46689948978686	6.48517763835947	7	7	3	7	1	7	7	2	7	7	7	2	7	7	7	7	1	1	7	1	3	1	7	3	69.5	0	3
48	6.59014912128479	5.29874674976107	6.86422691890299	6.35042129891197	2.36971427688807	5.41788097441602	4.76144514036847	7	6.49187270012219	6.33276624547537	7	6.27398224466958	4.72942997314543	7	6.7283738334408	6.88097250828723	7	5.86792796185989	5.12552962534901	3.47062115278199	2.57947414364774	7	4.68820857151634	7	5	7	1	7	2	1	7	1	7	1	7	7	2	7	7	7	4	3	3	1	7	7	62.25	0	3
49	7	5.29428470866329	7	6.46071564782866	5.60714178313361	6.33953738788414	4.23568170981104	7	3.84904987156028	6.3737709710595	4.87478129247526	5.773918455306	6.98755756686552	7	5.36131575273254	6.45435504100153	4.5141572131829	5.42721508251121	5.96930554081062	7	2.31002111077042	5.53064056441507	3.63432323760795	7	2	7	1	7	7	2	7	1	7	1	7	2	7	1	7	1	7	1	5	1	7	7	66	0	3
50	6.19030979371766	1.4611178359494	4.16556129931364	3.73620192924864	5.79792176072343	6.22402913530099	4.15841860102521	6.99213812784579	6.43145556081445	4.97140034400465	3.56003993771758	5.54458694294197	6.98938511053128	3.9948542378893	6.28029727063945	7	7	4.39754322627461	5.79835363352126	6.08793178285173	1	7	3.62729633795544	7	2	7	2	7	2	4	4	7	3	6	7	1	7	7	2	7	7	7	4	1	4	7	83.75	0	3
51	5.12532809678545	1.81351500231458	4.01232532418976	5.57060809951817	7	6.32904446979547	5.52501023971878	7	6.5134347730548	5.24465690670075	2.83860344250885	6.14330074627885	4.73863109519968	5.67401846383632	4.32851636590289	7	6.9923307815775	2.3414725117737	2.97784351699361	6.29299492796197	6.49538022290116	7	4.00470661012185	7	3	7	1	7	3	3	7	7	5	7	2	7	7	7	7	7	3	7	7	1	7	7	88.5	0	3
52	4.60192138280805	5.55968696991902	5.01637671903341	6.34107647170741	6.90330154384868	6.65880674195853	5.27147114853404	6.35648205809645	5.66001676717981	6.61623466221705	4.83582940093267	6.5212401740766	4.82234032735947	6.69968734317259	6.83110408967108	7	6.58010305290978	4.28632185559621	3.43194172061246	6.25277874733557	5.65094598330728	4.70079899609529	5.29238176610284	7	3	7	1	7	1	2	6	7	2	2	5	3	7	1	2	7	3	1	4	1	7	7	69.25	0	3
53	6.6850327466957	6.83607744576284	5.77106575184045	5.67173849614775	6.81045150956083	4.32722523846487	3.39128035562535	6.5512602568554	7	5.83651308874042	7	6.2617937336241	6.659867571041	6.01759963367378	4.97343855275021	7	4.13760101610871	6.76024794378856	6.51111675884927	5.56865473340065	3.55476217640378	2.88138252523628	5.25821458481374	7	3	7	1	7	7	3	7	7	7	3	7	7	7	7	1	1	7	1	4	1	2	7	77	0	3
54	5.01573493837295	6.3501833087995	4.92141126706565	6.91545588375556	7	6.68442453647669	5.68949341024438	5.32996423764063	6.67659048371236	5.22997757634108	3.44186504092648	6.78372606757921	5.8325547615257	5.53061502970227	4.83094691566416	5.86466156053027	5.12308361574533	5.30758131953821	5.22745240263794	3.45534943084535	5.7227100379403	6.94260748665354	4.34568410484276	7	2	7	1	7	2	2	7	7	4	7	7	5	7	7	6	1	4	7	2	1	7	3	91.75	0	3
55	7	6.4800387092454	2.85947963245418	5.32525962457975	5.17327182465482	4.87615140369452	5.78369556773844	7	3.30876706340936	4.18509559448595	3.97952611885031	6.63125904088125	6.20078377064645	5.13047319584875	6.66313728298716	4.35253657130054	5.41294101250632	6.37122183338333	6.81519224002928	4.28945269172553	6.61951851233395	6.79810273163909	6.95627761604988	7	2	7	2	7	2	2	7	2	1	1	3	1	7	7	7	1	4	7	3	1	7	7	70.5	0	3
56	2.97405953992998	2.64071258440702	2.79749443564584	5.54686469635362	6.54798620283674	5.99177106492717	3.76125414571477	7	3.6418867451384	1.05620733047443	4.48747366335127	4.67711618563216	6.51334541535464	7	6.4800287271257	7	3.88772109426224	6.95573959265609	1	4.51582311905624	5.06228522815817	7	6.92112503690175	7	5	7	1	7	2	4	7	7	3	6	7	1	6	7	3	1	5	7	7	1	5	7	83.25	0	3
57	6.46088274804558	6.92497295447901	4.71738472967601	5.94804107396227	4.99739431729545	3.42986524570202	3.64367363304001	5.3515730389344	4.26279044937148	6.59001964350374	7	5.98935194786942	7	4.60503526945622	6.304238453168	6.30396727482545	3.68545033276208	7	6.14362968217564	6.84915084323052	4.63886269745829	6.27430114432923	3.68078790090696	7	2	7	1	7	2	6	4	7	7	1	7	1	7	7	2	1	7	7	2	1	7	7	79	0	3
58	4.78437532926873	6.39795072880563	3.84896750649674	5.59740654999327	6.59012544466703	1.31997360722237	2.87492663627683	7	6.22868389165787	4.90170797707728	5.70586358536006	5.35907368239807	6.13915596224154	6.77086954717487	5.23742810855966	5.14655812701704	6.79971235191495	5.66014650452227	7	5.71163659034674	5.34584906960358	6.22198052641718	6.56498072046825	7	1	7	1	7	5	2	7	7	7	7	3	1	7	7	7	7	1	2	3	1	7	5	64.75	0	3
59	5.41144730248422	3.5576524225889	2.55192411392537	6.12825580729863	4.3051374556164	6.94805068293875	5.19773028588814	4.66591065524336	5.74435749815687	7	7	7	6.52292397431236	3.58933564240458	6.29266627175996	4.74252933870034	5.39275947173409	6.65810184737706	5.00855417014826	7	4.29549233733739	4.20709794191185	4.78716835003703	7	3	7	1	7	7	7	7	7	3	4	7	4	2	7	7	1	7	7	7	1	7	7	76.5	0	3
60	3.87932952051941	6.81141833306044	5.29663430165281	5.85906605541185	5.92633049873221	6.27522358796575	5.46004962523738	5.66486515271101	6.70040214991052	5.20646686966061	6.20926774182993	6.79699024207994	6.65737337891467	7	5.68983207402131	1.65063929273622	7	7	6.31405745244636	4.5380272244072	2.78098682874232	5.70022623022732	5.90983397340291	7	1	7	2	7	7	1	6	7	3	7	7	3	7	7	7	2	4	7	7	1	7	7	88.25	0	3
61	6.67188381029993	3.88900668853168	4.28730975653555	6.5480783054558	6.51333077701853	6.59958592641759	5.6642233030101	6.35754769239108	5.7775594377659	5.43605353442803	5.84603263821783	7	4.73114714859523	5.99821124676347	7	6.28262675917839	1	4.79970411733484	2.18441900155555	2.9982232965364	7	6.07308633404818	7	7	3	7	1	7	7	3	6	7	3	1	5	7	7	7	7	7	1	7	4	1	7	7	77	0	3
62	3.54881462220823	6.34403486306701	4.48817979291016	4.12411186542168	5.51223869292087	6.87742337076004	4.28693753838755	6.26429698849173	7	5.98004858827937	3.98255640840569	6.39849459369343	5.67902840160709	6.56972432907784	6.03798041817479	5.43309094606176	6.53363625669751	7	2.44005533743935	5.63833204439002	6.06253215489092	5.27827123140656	4.8325640224218	7	1	7	1	7	7	7	3	7	7	1	7	2	7	7	7	7	2	7	2	1	7	7	82.75	0	3
63	4.77701233673088	5.82618407030587	5.66081630345013	6.99764284931186	7	6.11277034622484	5.86105424253757	6.32655930122068	5.84422355045336	4.14397182626081	6.20585981393245	2.47935904907331	5.57667161583658	6.60602032992137	7	5.73695587067247	5.51124365884226	6.34882714269437	2.56229623169526	6.63184635522499	1	4.21177354769357	6.30724544263892	7	3	7	1	7	7	3	7	7	7	1	1	3	7	7	7	1	4	7	7	1	7	7	76.5	0	3
64	4.47573355543058	6.56852505617983	7	6.93921961519977	6.82192480676249	1	5.70005811855923	7	4.21572523398841	7	6.20151528541679	6.39185208720692	7	7	4.46088530659291	1	5.46291313115107	3.54154309193207	4.8279773534971	4.6135100389895	4.70232834514964	7	3.9039440833531	7	1	7	2	7	1	1	1	7	7	2	4	6	7	7	1	7	3	7	7	1	7	7	76.25	0	3
65	4.16757216606642	6.03027415950333	7	5.79095753438352	5.69967534294599	6.6863662904857	7	6.88034505898904	6.37081960802664	7	6.4241039993641	4.12686742297146	2.61433185597281	4.51475951555585	7	5.0682776194776	3.23542140131117	7	5.68766814351608	4.58844494585177	5.58983198850903	6.51006108772504	4.29456984375784	7	3	7	2	7	2	2	7	7	7	7	3	2	7	7	7	1	1	7	4	7	7	7	68	0	3
66	3.42962279336863	6.83649568446592	4.92689807070599	4.88155375130847	6.98077924238114	2.48325539761658	2.77604287496329	6.13553995895459	6.85186193394669	6.01253307739011	7	6.50097952315742	7	5.21308233181002	4.10372881589139	5.4679331471891	5.83219924956707	7	5.50697297350131	4.45403438218875	4.35447839355569	7	1.48334910199732	7	1	7	1	7	1	3	7	7	7	4	5	7	3	7	7	1	4	6	7	1	1	3	76.75	0	3
67	3.18017594603972	6.46066370686961	4.54476570163121	5.78591593396376	7	1	2.96507697595401	6.56569733053703	5.35714183500146	3.73812278629488	5.19801600278383	6.24316535892865	5.19332866074981	6.75913903245095	5.44375823791924	5.97157676654477	6.41770489939557	6.99921657756639	6.42912053220681	6.75071530540983	1.61427827015036	6.69278015696107	3.09361011265204	7	1	7	1	7	4	7	7	3	3	7	2	1	7	7	7	1	4	2	7	3	3	7	78.5	0	3
68	6.77074668905242	6.31143502809319	3.16187364161151	4.85128109852877	5.82338585386238	4.90657670907113	6.06392650856614	6.65874145208169	2.86898091716109	4.81432123317366	7	6.58776057848519	7	5.65446161872785	7	2.86003391405873	6.49485119932614	6.00574041710196	4.53392014881695	3.97775200779393	5.67821255416559	5.5352766319049	6.13664433971308	7	3	7	2	7	7	2	2	2	3	1	7	2	7	7	7	1	6	7	2	1	7	7	60.25	0	3
69	2.86171660722212	3.78295639982615	6.59581855274409	7	7	5.7483575357991	6.77858514177491	5.34581799233469	6.75963721506362	3.97861415048564	2.0625398774847	7	5.55396059085374	6.38635021506697	3.50342457680578	6.00092783056686	6.81275874394976	6.84744799925633	6.30842462334321	2.91079715793423	1.26797420924497	6.59906008801468	6.50164696683539	7	2	7	1	7	2	3	7	7	1	1	7	1	7	7	7	2	7	7	7	1	7	7	85	0	3
70	6.40878543770704	6.18370515795032	2.9729244094119	5.92223258891842	4.97139805818964	4.99951027609609	5.46190895908355	6.73228610862305	3.43792428025455	3.25658737614348	4.7970494773212	5.82125990703623	6.01017208597907	5.16550013104249	6.76103739677502	5.69531226273572	5.25695936277861	6.67802083658565	6.17970863832515	4.11539680208568	6.87124640062112	6.71851564152202	6.66903600254938	7	2	7	2	7	1	7	2	2	3	1	7	2	7	7	7	1	5	7	2	1	7	7	74.75	0	3
71	4.31255413079411	7	6.05483584281261	6.40239401405446	6.1290107329188	1.04010084774515	5.04238777366385	6.40439848347309	6.95665313672241	6.09737411781009	7	5.75401743594733	7	6.14321501506679	5.81177323188338	1.8213141176205	5.37022778291544	4.66057600864385	4.40410468028655	4.22265932747484	4.90709233605062	6.68853084747067	5.45054968859307	7	1	7	2	7	1	2	1	7	3	2	7	6	7	7	1	1	6	7	7	1	7	7	88.5	0	3
72	3.2134804906287	6.81094625328584	5.50001068236301	4.39535907689383	6.58671428574214	1.46783373783854	7	7	6.61155588122703	4.59076406427427	4.60162515401587	7	7	4.99405702944589	4.31009161602995	6.77025664154518	6.03617613912576	1.5511192249603	6.26467122920042	6.53801824888106	4.02943617959878	7	1	7	1	7	1	7	1	7	7	7	7	7	5	7	7	7	7	1	3	7	7	1	3	5	73.25	0	3
73	6.24559296120373	5.70011234371986	2.98849400851545	5.2422516661227	5.09272707413693	5.02511789205747	6.37597923626797	7	4.19091809199761	5.1547134487655	5.97348777176939	6.25719870425953	6.05888923236686	5.97022015475092	5.96396947748117	3.57606271881745	5.4239528684941	6.85837485315804	2.75427929022132	3.95241589798069	5.81419824662633	6.200812936163	5.37305765289111	7	2	7	2	7	2	3	2	2	2	1	7	1	7	7	7	1	4	7	2	1	2	7	71	0	3
74	5.19029529053827	6.44818726043989	4.10669059613813	5.97600951200384	7	1.60954863694363	4.37196452504642	7	3.70617651343512	3.96902423576101	7	4.15688603166593	6.61503145646537	3.53277302357168	5.63779475044725	5.69243798597417	7	6.44735624145726	3.6944264409351	4.89752447788211	5.34920312800879	6.16166936060206	6.13393821956302	7	1	7	1	7	2	6	7	7	2	7	5	7	7	7	7	2	7	7	7	1	1	7	69.75	0	3
75	7	4.48789771728029	3.39417578647828	5.64998407327947	5.51671119098738	2.13403414949272	2.85832476740165	6.34184282413581	6.60447265478116	6.23120981890574	6.21882501121289	6.24323954495131	5.83405033784949	6.9535003417238	4.98395704115319	4.856784266836	6.94394818853032	6.7039886177248	2.57515457789365	4.32208663643721	4.88642611924882	6.63703278619069	7	7	1	7	1	7	1	2	7	7	7	1	5	1	2	7	7	7	3	7	4	1	7	7	65.5	0	3
76	5.41436754018545	7	4.90551259278376	6.64710888029789	7	6.6842189165055	5.19623605623777	5.84081271441503	6.3866377966041	4.77418450693382	6.65887734257141	5.31960368605992	4.75487193636446	4.94664223125089	3.29898380817769	6.36558508120199	6.14288639523871	5.48568704950619	4.60206475572316	6.30270468304196	6.37209170720187	5.32256015113468	5.22053114043063	7	7	7	1	7	1	2	5	2	5	2	7	2	7	7	3	7	7	7	4	1	7	7	85.25	0	3
77	2.65902445226771	3.61613985839895	5.72019950499512	5.13263727703905	4.93296025317939	2.74671852975015	6.40429817294151	5.23118296092994	5.45702933738015	6.85405972159356	7	6.31251363315177	6.03935713630968	6.88340848320108	6.82652049555607	5.37929259161296	6.82273175829794	5.66878871148663	6.58440293930065	4.88104809881945	5.17551220760068	3.63044224293319	3.09491746833858	7	7	7	1	7	5	4	7	7	7	7	7	2	7	7	2	2	1	7	3	1	7	7	69	0	3
78	2.18464294721069	5.8213389440558	5.60658415818301	6.53861370048496	5.76393683932448	7	5.90109242392799	6.38869408043046	7	5.58418368303619	5.58628671890224	2.58896471366087	6.01972683104899	5.11637070731868	6.68999341607777	4.393568819442	5.25905599006614	5.94604072621644	4.31133705978012	7	6.84152875745109	5.44412793803467	6.66206391779034	7	2	7	1	7	7	7	7	7	7	1	1	6	7	7	2	1	6	7	7	7	1	7	60.75	0	3
79	5.1407157337215	5.91077936184074	6.83812951086844	5.76582208582296	5.85774836101311	7	7	7	5.9194013138891	6.79282208453206	6.22131788761386	4.31838477682529	5.35331958612796	5.15239044288564	4.67204340640099	4.96740668484456	4.17672737756074	7	5.0652473930417	4.32385877317093	5.78060159839923	5.52409853880771	4.39401196364643	7	3	7	2	7	1	4	7	7	7	4	3	7	7	7	7	2	7	1	4	7	7	7	58.5	0	3
80	4.86970191753972	5.73873703494799	5.22739539647363	6.35339228360167	4.08491749528791	5.48822361593345	6.19929509328657	6.10581085631067	6.17576477877066	5.91886997143914	6.56464322789075	3.30829450717847	5.32653410278916	6.20713995341941	3.87436675061046	5.81966421477899	6.07874718411523	6.46214334647282	4.90308571427428	3.47700290525589	6.1445270668202	6.6328234398126	5.82370442413783	7	3	7	1	7	1	3	7	7	7	2	7	2	7	7	7	1	1	6	5	1	7	7	68.25	0	3
81	6.2548986062544	5.41049532331722	5.07503854110579	6.37197658384642	7	3.21229539855612	3.93268393204708	6.9053612241995	3.57931293695277	3.5245403954965	5.3233935922367	5.70784610238049	6.04040260642245	5.54870146958755	6.79995004591641	3.44133162475471	6.14516267470871	3.65868873465496	6.02030426673526	4.41964038234494	4.64202572778854	7	6.67208984592055	7	1	7	1	7	7	2	7	2	1	3	7	1	7	7	1	7	7	7	2	1	7	7	57	0	3
82	4.24003264711852	4.1026380846113	4.42346458834002	5.93559002159995	6.27700641534237	3.51207768110423	6.60987646541833	3.20333512624837	6.54559629607162	6.50724304825658	6.90557508426686	4.96220091187609	5.01064259781526	7	6.30562127142844	3.73772607543262	6.7427696585939	5.27846133855667	6.11126521331686	7	7	3.65691452665574	7	7	4	7	1	7	2	3	7	7	7	4	7	1	7	7	1	1	1	7	6	1	7	7	75.75	0	3
83	3.21782143791495	2.93124539372354	5.64258922537397	6.31967084493782	7	6.58527299270237	6.05107143889459	6.48129602102699	6.60219469547125	4.218823187909	2.39588135098948	5.39825221692087	5.96772447425294	5.19074102197631	3.42301152631793	7	7	5.09806502619075	6.1961600633474	3.34970183690733	1.89462845942337	5.86123316012321	6.33957793737179	7	2	7	1	7	1	2	1	7	1	7	7	1	7	7	7	1	7	7	7	1	7	7	66.5	0	3
84	4.92717289576744	4.26413691269957	6.52083730425784	7	7	6.72156713569684	5.24350120451819	4.63264956618172	7	6.81956135124848	4.76015100454234	3.69452401888515	6.94335751267361	4.48862610270978	3.33580047797352	6.33150849870956	2.81075619556487	5.76349885504616	2.60045318290497	5.9076791461907	1.43274306941879	4.54923298245841	5.35659574901921	7	6	7	1	7	4	2	7	1	1	7	6	1	3	7	7	7	6	7	7	7	7	7	88.25	0	3
85	7	4.93387477941706	6.21947211544817	5.83928184374144	3.11988576555031	6.54943530153888	3.68498350754608	3.90349760618584	5.5971070761101	6.35687606639023	6.32114474375775	3.65523414261749	4.46596668427138	3.81810382404487	6.90533761313919	6.62949593162598	6.96495980848451	5.78151380126531	6.36934205734482	5.96676621865907	1.22938607891482	5.0094016272117	6.17434238487141	7	4	7	2	7	4	1	7	1	7	1	7	7	2	7	1	1	5	3	3	1	7	7	37	0	3
86	6.12684656910544	4.40299171011007	2.19289249329581	5.39139553962342	5.66928741787121	1.57141800547351	2.8578567762707	5.02454105237538	7	6.11893532073691	1.84939712915468	5.96445324737223	5.29293841458822	5.24756518396794	5.91139113535422	6.7293020626628	4.84511350465731	6.5005137721902	4.46015548256728	4.28887618542999	4.39833759502176	6.62007794888038	5.50057051958714	7	1	7	2	7	7	2	1	7	7	1	7	5	7	7	7	1	7	7	7	1	7	7	71.75	0	3
87	4.16500055562552	6.75861604522898	4.63803875432125	5.48793227082131	7	1.83607795694548	2.73763062687721	7	5.59464761912985	4.53021820487671	5.24347489415559	6.49918758559591	7	4.51302924938598	4.03618414719134	4.40550731986312	5.02032469606223	2.57847870688933	6.18416062258284	5.34714285459338	4.25017833497448	7	4.68317321519764	7	1	7	1	7	2	3	7	7	7	7	5	7	2	7	7	1	5	7	3	1	4	5	71.5	0	3
88	2.96222198783526	3.8161610314928	7	6.76555814866738	7	6.07074331074234	5.15893192753431	4.98330356762936	4.24426377543386	4.93416372711455	5.24798954295858	7	4.98281512794659	5.51492601242089	6.22054874415891	6.06235543192612	5.78580782875786	5.25128112438697	5.75871376018801	2.88232902576075	2.19895977549269	5.76555357473694	3.30277666057514	7	2	7	1	7	7	2	3	7	3	7	7	1	7	7	7	7	6	4	3	1	7	7	82.25	0	3
89	5.02426777098573	7	6.23608719710986	6.81342197139158	5.11248226512446	3.96257821138976	5.4739333957314	5.98658608455322	5.53429977746007	5.76820083952118	1	5.37428354002575	2.55522658157207	6.87000571342772	3.78356442939045	3.53298965651505	3.27281150513234	7	5.6431070848999	3.92633065048716	1	6.5695881323291	5.95496821185715	7	3	7	2	7	1	7	4	7	3	1	3	7	7	7	2	7	2	7	7	1	3	7	75	0	3
90	3.17782207786559	1.8503408549603	5.7304580552302	3.74362174627842	3.74408041449672	7	6.7269003172103	4.63411801357499	4.54712503409756	5.67113601183774	6.20953428240466	5.24159199366144	6.40502120478704	3.55251049382697	6.6072023179426	7	3.85723719381727	5.53797723219208	3.7325103060952	7	5.90139758609567	5.25909426873785	5.30883133847397	7	3	7	1	7	2	5	7	7	7	4	1	1	7	7	7	1	1	7	3	7	7	7	42.75	0	3
91	3.82761265453203	5.38445353257939	5.53974943075731	6.9113308680586	6.04341790435567	5.36304489737673	7	2.17565464537554	4.55626306951155	7	5.40165500264825	5.00994581214022	5.80069475968067	4.30122428973601	6.37474126168507	3.32480018276594	5.70385683626219	5.16025994103821	2.66719289656277	7	6.03161935261389	4.57476407719285	4.68805518487822	7	3	7	1	7	7	7	7	7	4	1	7	2	3	7	1	1	7	7	7	1	3	7	69.5	0	3
92	2.24835101057491	1.0643350179826	6.18946269848609	5.73714410933065	4.65840716198772	6.11370020757417	5.33701400494755	6.34592080311585	6.26668079441774	7	6.06216257499083	5.96398131259262	4.004595475831	5.53134377111699	5.47870538296893	6.51685079483654	6.81270398644113	4.79192276281259	2.50673829534057	6.53772370055533	7	4.67753255697421	4.86385306586005	7	4	7	7	7	2	3	7	1	4	7	2	1	7	7	2	1	7	7	7	1	7	7	72.25	0	3
93	3.86748674248875	6.53507829585611	5.63476857622316	6.96152131203321	1	6.67247590899248	4.78423912193019	7	6.72001275488483	6.56060668144423	5.08823447613187	5.8929580431521	6.92747669922655	6.76830554664013	7	5.32702751462075	4.1569213556546	6.92846932272295	6.43693976794263	5.3028860308802	1	7	5.50744368554285	2	2	1	2	7	1	7	7	7	3	4	7	2	7	7	4	1	7	7	7	1	7	7	97	1	3
94	5.69262829424879	6.77563790904522	6.6529035862339	4.43538142173497	2.15841777349788	6.97802347538389	5.26103090977697	6.82292753659835	4.92514829669501	6.49673401617027	6.88803785670312	6.63949895633487	7	7	7	6.46817551910035	6.43520070922206	6.65641381369547	3.43520419813066	5.66415939522723	6.0615573117107	5.95239751582978	7	2	4	1	5	7	7	7	7	7	7	4	3	7	7	7	7	7	7	7	4	1	7	7	92.75	1	3
95	3.62120812784519	6.05302285657049	6.3465224051515	6.46805101198572	1.37911077805738	7	5.16886691432473	7	7	6.7980030493524	4.88919975858601	5.73025251609794	6.8260946509046	6.56317455580976	7	6.61048406169672	5.35016756031742	5.92555818428114	7	5.0527470462104	1	5.93353701147603	6.28694741259509	2	2	1	2	7	7	4	7	7	2	2	7	7	7	7	4	1	7	7	6	1	7	3	94.5	1	3
96	3.82250713395165	7	6.03933411115796	6.45653425351897	4.00238632363821	7	2.94311773937998	6.36632843148505	6.02484917268237	7	7	6.59941202539999	5.84381561508452	5.70547912147352	7	7	6.20062882900605	7	4.16933391321781	6.14009488154364	6.32083174154751	6.70815211974452	4.04572911003855	2	2	1	1	7	2	3	7	7	7	7	2	1	7	2	7	1	4	7	7	1	7	7	89.25	1	3
97	1	6.14453820554318	7	6.26545058619784	5.05604392078547	5.60736852569759	1.91603701126341	6.91166426689575	6.84483216336327	6.74371653542922	6.87245384027459	6.53455192830349	5.82007186721037	7	6.34019269992696	6.30790475937718	7	6.81420155804601	3.11647024660525	6.38201606877843	1.18386182448247	7	4.83947876102602	7	7	1	1	7	2	7	7	7	7	1	7	2	4	7	6	1	7	1	4	1	7	3	107	1	3
98	5.86700548759915	6.36817379127211	7	6.0859622529195	4.10120672606543	6.69356605324635	4.05925757185811	7	4.69789071117082	5.9262678033376	7	7	5.10464734276973	4.90538157624015	6.53255885465575	6.53022501201127	7	7	3.29175828179113	6.94956402333573	5.76987571365694	6.15942707364009	6.74264067965409	7	7	1	1	7	7	5	6	7	5	7	7	2	7	7	7	1	7	1	2	1	2	7	84.75	1	3
99	4.11706319269422	7	5.83240524722502	4.18453238902608	1.94669459967888	6.98161110490292	3.94487656983138	7	5.48169518080452	6.46073566967885	6.8614088039874	7	6.64050970335328	6.57598251563115	6.31926812866066	6.60277747659405	5.63450574197475	6.3304223054803	3.7623714815881	5.3806254357277	2.54228427903771	6.01806242817074	7	2	3	1	4	7	7	7	7	7	7	3	3	2	7	7	7	7	7	7	4	1	7	7	82.5	1	3
100	4.16776481490641	6.55803459397305	4.25680003914056	5.51022018866752	3.78127029118827	1.4236149038936	5.67968375488271	6.11823933314326	5.34536529142141	5.45928391559841	6.73376937152755	6.68053062544579	6.98959177696131	3.45108173107542	7	6.44525230790752	7	6.21265014667417	4.18296905383932	6.906336879669	4.73168204757798	6.88409062198307	6.54540262231885	2	2	1	2	7	2	7	7	7	7	2	6	3	3	7	7	1	7	7	7	1	7	7	77.25	1	3
101	2.61713474414886	6.8594168936823	7	5.49611530105575	4.09991950333164	6.77819165479868	3.1645632298949	7	5.99821716697014	7	7	6.44732282804252	5.81304472732106	7	6.77700848062427	6.71537713501506	6.06533023592601	6.92411752923119	5.41486312510754	7	6.21395881733369	6.68104068657603	5.08310130095728	2	2	1	1	7	2	3	7	7	3	7	2	2	7	2	7	1	7	2	7	2	7	7	79	1	3
102	4.90688936032755	7	6.49363443519461	6.43453590966506	2.60160912195847	1	4.60097657781995	6.36449381357639	3.93386220158518	5.99066508415689	7	6.7794299932639	6.23552023188346	6.31558241196585	6.50606063022823	5.83837110119964	3.18562910330901	6.81440205814301	4.56831596123122	7	6.3251987894187	6.19134545977377	6.86003318932379	7	7	1	1	7	1	7	7	7	5	2	7	2	3	7	2	1	7	7	7	1	7	7	76.75	1	3
103	5.26981481506784	6.84499559990125	6.95700772428502	7	1	4.61939834464601	5.12958241171579	7	7	7	6.71502998239875	6.48398062405988	6.74821627013804	6.21884030094183	6.24454058480038	6.51095063921375	6.1320596095855	5.98451406374446	6.11406766657515	5.29523001663943	6.0175066521852	5.53094563108075	5.93526778629015	7	7	1	1	7	1	7	7	2	5	7	7	7	7	7	7	1	7	7	2	2	2	7	99.5	1	3
104	3.9609640739002	6.14591498714447	6.18463106614051	7	1.62502387667729	6.98026498105665	5.56911415023926	6.82393306155775	4.94546380032808	7	7	4.94738082156496	7	6.0993983690239	6.18325301249159	3.83356097938572	4.92322116659871	7	4.44327094168841	7	6.85423532034668	4.54870982948058	7	2	7	1	3	7	7	2	7	7	4	2	7	7	7	7	2	1	7	7	7	1	3	7	94.25	1	3
105	4.68939797504364	7	5.47611155771723	3.84216766551534	2.36284345560203	6.79390245815651	4.45236054475682	7	5.43608437812146	7	5.97922786214409	6.4645299599685	6.02348451933257	6.12739845666551	7	6.18435885289997	6.49232762322934	5.84726500884651	2.32830897325248	5.79054958674859	6.01929088309749	7	6.44343213339225	2	3	1	5	7	7	7	7	7	7	4	2	2	7	7	7	7	7	7	3	1	7	7	84	1	3
106	4.02126638346501	5.15157335437247	6.19312503661735	4.87144449166396	1.3816819123779	7	4.98494421324756	6.33468577191848	7	6.36697306570315	6.45959851456648	6.58185200848998	6.47292505534653	4.02025917099342	6.19962938826434	6.68381160518521	5.63932754045626	5.78172148647849	1	6.81783055180418	6.77041957155658	6.56792195012935	5.34958840454748	7	3	1	1	7	1	4	7	7	7	4	7	4	7	7	3	1	3	1	3	1	3	7	76.75	1	3
107	6.00102675497322	6.71301304051357	7	7	1	3.8332619207003	4.56044441824933	6.87415976323368	4.79393889769671	7	6.93169242279052	6.68790318062676	7	5.50827100667864	7	5.14001867365329	5.1176896369897	5.99555431843694	5.70687702434089	6.29443198818459	6.11131382121769	5.47634993548044	6.73834799215098	7	7	1	1	7	1	4	7	1	6	7	7	3	7	7	3	3	7	7	7	1	3	3	88.5	1	3
108	6.03471784562183	7	6.64666008256048	6.97796141269606	3.97108088665659	3.61960470539235	6.38209111115246	4.56902819999875	5.75292799321919	6.49538143922915	5.1878001865092	7	4.49209079280684	6.46898305742989	6.20436920864543	6.46911465737669	6.87535464537163	6.49218207344535	5.33190084939192	6.74009144040058	7	5.19896793353303	5.68796859695749	7	5	1	2	7	7	2	3	7	6	7	3	2	4	7	7	7	7	7	7	1	2	7	85.25	1	3
109	2.31625989656135	4.1691954946381	6.07209729418349	6.17599264529626	6.7781604555181	3.74023212394834	6.94976632701298	6.84418746324955	6.406203937686	4.88670871412217	3.57683818647751	6.20081323166598	7	6.1460385693631	6.7583215101752	6.76362148652458	7	6.03937851376073	1	5.62906150053957	4.34983834029753	7	6.03105459602743	7	7	1	2	7	3	2	3	7	7	6	7	4	4	7	7	7	3	3	5	1	3	7	77	1	3
110	5.49028823909579	6.62808753759137	5.01380486354047	7	1	6.86906355169812	6.49454699159624	2.62120351118416	5.33381445110143	6.67157857924779	6.77816307763073	4.79828882622708	6.15407319180819	6.20073259903864	5.94270323587438	7	5.59538806774645	6.17822205167715	4.28455628260373	5.9748046237182	7	5.42734473431642	6.94332914012689	2	4	1	3	7	7	7	7	7	4	6	7	7	7	7	2	1	4	7	7	1	3	7	92.75	1	3
111	4.05777788256895	7	5.17038055873482	6.51142347347084	1.68654471042398	3.24349835508959	6.49913718833865	6.48781154892398	5.95512845029765	6.05062577226623	6.39202998845522	6.56642943275114	5.02861604233105	5.97721307889476	6.6421640465604	7	6.5540000071114	7	5.59003322544437	7	5.78128158803168	6.11161721902965	4.38115664602054	2	2	1	2	7	7	5	7	7	4	7	7	2	7	7	6	1	7	2	7	1	7	7	81.5	1	3
112	3.26639724276017	4.46378196773403	4.74102125045271	6.09656130429687	7	7	5.59664698228964	7	4.62698639676128	6.76369886577202	7	7	4.98695847063885	7	3.84245213541867	7	4.45594794739134	7	5.00042273605399	6.53826075189105	6.4863517702103	5.90442453919779	3.12816789166559	7	7	1	1	7	7	5	7	1	7	7	7	2	7	7	2	1	7	7	2	1	2	7	75.25	1	3
113	7	4.83705983483308	6.21410703600719	7	5.73018931284042	7	6.74669543526239	6.37338942713195	5.96214395464408	7	5.24354660254746	7	6.7769561109924	5.35941765273242	6.36471430494463	6.58130519546531	4.29107818960088	4.46574323402352	3.70939930038585	6.1544637369614	4.01410999654326	5.5980027567176	5.63090196180673	7	6	1	1	7	2	2	4	2	5	7	7	1	7	7	7	1	5	7	2	1	3	7	74	1	3
114	6.6108081379809	5.45207108349705	5.94116395735823	7	1.89496488621318	6.50925215353199	6.96730917308135	6.52686294092991	5.41729112816421	6.31707297852194	6.63845356788412	6.63709293570586	7	6.82740392785269	5.82003654134737	6.71895679990081	3.54233541075276	7	3.04344631431107	6.37373539670212	2.29775893497718	5.38848772141722	5.10539687299425	7	2	1	1	7	2	2	7	7	4	2	7	7	7	7	2	1	7	3	7	1	2	7	73.75	1	3
115	5.37314657698572	6.50800536840723	6.24436042668456	7	1.08653821267031	7	6.896298911226	2.242225824654	5.0985611152414	6.0413326845895	6.41581726099853	5.46427385506344	7	6.81029777061424	5.48397319133249	6.79217349878106	6.27767303310242	6.99670668360798	2.58013101323766	5.91033624769869	2.26451082412064	6.74076369636272	5.75979970778592	7	2	1	1	7	2	2	7	7	2	1	7	7	7	7	5	1	7	7	7	1	2	7	85.5	1	3
116	4.07631543282948	5.47454010982046	4.62960572197895	5.97544700898347	1.98064555177259	6.62070788731153	7	5.71113204357658	6.35187702621609	6.03675012836238	6.57402442172282	5.96958719935515	6.34488833591558	7	6.92826223659736	6.47271333927418	7	5.50407783302452	4.54750098830679	4.95510236416647	1.28217975669335	6.13712039814516	6.53830877086878	7	2	1	1	7	7	1	3	7	7	7	7	5	7	7	6	1	5	7	2	1	3	7	73.25	1	3
117	6.75958845402517	2.41744112495771	5.90132548713	5.54641100132973	3.84611990333934	5.7795217998401	7	5.64674926270892	7	6.71086149898535	5.97687166351779	7	5.12416097597632	7	7	7	3.47695830439913	5.60300662651565	5.575717612953	6.2638505635539	5.35705061205153	6.46037607291981	7	7	6	1	1	7	1	7	7	7	3	7	7	7	7	7	4	1	7	7	3	1	7	7	73	1	3
118	5.03264084524805	7	5.30392324347907	5.37431198030508	2.71435724530414	7	5.43866489132916	7	5.49939914783053	5.46891718852476	3.56158826185658	7	6.28102361508163	3.77955794883664	6.42036901313414	6.77985973197643	5.83579422251083	6.10406015373647	3.77209434021765	6.35960859567778	3.35065768719355	5.74622217965413	6.25066221490368	2	3	1	2	7	1	7	7	7	7	7	7	3	4	7	7	1	7	7	5	1	7	7	75.75	1	3
119	6.89024108611316	6.16724016494539	5.57392660775046	6.27448970272768	6.00592277219956	4.39484546859326	5.35586098008593	7	6.42464528409588	7	5.62072786163227	6.78312508095745	3.59164137994542	6.76894882914606	4.98406433852606	7	6.03085560591152	4.63806751063713	5.74914499768696	6.37560485592893	3.49379726880003	3.74340330739977	7	7	7	1	1	7	1	2	7	1	7	7	7	1	7	7	2	4	7	5	7	1	7	7	79.5	1	3
120	3.43862223694913	6.51073852096346	6.11188131598154	6.76367231541002	1	6.32948229786002	6.41139726411902	6.53847081686294	7	7	7	7	3.59054572474643	7	3.65354626233048	7	2.3614229506365	6.93390928413304	1.90659662270002	6.13468922781028	6.14916642157918	4.54676888533695	2.68857507632577	5	2	1	1	7	4	2	5	7	4	7	3	7	7	7	7	1	7	7	4	2	4	7	77.25	1	3
121	4.242208623291	3.85243866616757	4.74714910153862	5.3378610723311	7	5.73421518973725	6.53947125222609	6.69032047088667	7	5.70426230890683	4.87773799218728	6.34803900688509	6.00317015125691	6.44139390957915	5.97892692124319	6.73953175554157	4.55959008028092	4.24650285374746	2.99347238846269	7	4.74041736580829	7	5.84548279277135	7	7	1	1	7	2	1	7	7	1	2	6	7	7	2	2	1	3	7	3	1	7	7	73	1	3
122	4.50115556849491	5.76946368296771	5.47342030345807	7	1	6.11050930870358	6.47608426922284	6.68081425050236	6.44132229971964	6.74361481908789	2.11908722213143	6.12889874884689	4.5022553436527	7	6.92586771508098	6.2000575248771	6.44397643776556	4.95296006524295	5.2364196152106	3.90837142603245	1.21182488969635	7	6.35976303770766	7	2	1	1	7	6	2	3	7	3	7	5	4	7	7	7	7	3	7	2	1	2	7	91.75	1	3
123	4.72588937009621	6.65444911380947	6.34542608266524	5.27103726790345	4.47502684975774	6.80864021360768	7	5.89458063264148	4.90952873661954	6.46194356206018	6.38938966407328	6.85232742010789	4.0015794620873	6.28233005816458	7	5.67938161585433	5.40017279002678	5.76577488488068	5.6949814805117	4.07124851596833	4.87918367101423	6.84365226170589	5.47492144765438	6	3	1	7	7	1	2	7	7	7	3	3	2	7	7	7	1	5	7	2	1	7	7	63.5	1	3
124	5.01774309883615	2.48008241624465	5.37846954125781	5.61773541447066	5.40065104431225	6.18539864732294	7	7	7	5.7150342607931	3.30083987458096	6.63644556036478	5.96346630690108	6.18010828174061	4.66642902652453	6.36111058374397	6.86936119460282	2.76378277555507	7	6.41111622372995	3.89711546405421	6.60588314106418	4.38180995304005	7	7	1	2	7	3	2	7	1	7	7	2	1	7	7	7	2	3	1	3	7	7	7	95.25	1	3
125	1.74671594693751	6.13109173920573	5.59390463364112	4.577642560812	6.72989671151376	5.86135203524713	4.40562290570892	5.22172372044698	3.84250829196098	5.94243243120006	6.882748078137	6.93295356934322	6.63849693320759	4.57559836243536	7	5.88450663636207	6.84493763810404	6.47987037254161	6.08591012205946	7	4.55298776024006	5.45012306648888	6.49787877775023	7	7	1	1	7	2	4	7	7	6	7	7	1	7	7	6	7	3	7	2	1	7	7	62	1	3
126	5.76173413100731	5.96686750745486	4.12623991783338	4.87889247789158	3.70817245688731	3.55796324700972	4.13913421362395	7	7	5.82922263421118	6.45269329202165	6.97648995061139	5.52258733529061	6.97172629798245	6.05040412815502	6.47352367274505	5.74292324009873	6.19978457398288	1	6.18232093201484	5.25075752397761	3.23448805652684	4.53494611840818	7	7	1	1	7	7	7	7	7	7	7	7	2	7	7	2	1	7	7	7	1	7	7	67.75	1	3
127	5.25479943235575	3.85513362396963	6.60672867954221	6.87225148109191	4.69111223796939	5.23821635016427	4.29171953916874	5.85101176893763	5.49434133122529	2.92258938755372	6.48501008818331	6.74232584950259	7	3.24522192085004	6.53625880317025	6.57335920555615	3.98721582340007	6.47638483380681	6.24980515636152	6.86895925873702	6.45392855365202	5.51349841085931	6.46577788445615	4	7	1	1	7	7	4	3	2	2	2	7	2	7	7	7	4	7	7	7	1	7	7	63.5	1	3
128	4.72557429383398	6.01074695806173	4.13746974195186	6.22914342922216	1.06274367240163	7	5.52575475464581	6.9338830352543	5.79441967510946	4.37994075281479	7	5.91580684118941	4.54815300090614	6.06947367323508	7	6.14334437998728	6.50349016501741	6.92520246826844	3.83405378369384	5.99682187155331	6.90552418582687	5.86386714982323	4.3482460135067	2	2	1	1	7	7	4	7	7	7	7	7	4	7	7	7	1	7	7	7	1	7	7	93.25	1	3
129	2.30486116737269	7	6.35743006558278	6.78176902499172	2.44279114995068	6.33654522550225	6.78624006151435	5.71956444234233	7	6.91349954916535	4.97966619533081	6.95879979934135	3.58009889576956	6.95605033950248	5.82140380670748	6.37755334484356	1.44110207319119	5.22840828076854	3.06795089562404	2.87040340871601	5.79191999182593	7	7	7	2	1	7	7	7	3	7	7	5	1	7	7	7	7	2	7	7	7	4	1	7	7	88	1	3
130	4.10355729964431	6.96960961095836	6.55939882579171	6.55630942539503	1.19228433420417	5.97710139678718	6.98927960047296	4.33578723022269	7	4.43360610840434	5.2750309867345	6.76713101805556	4.71423548651969	4.43064628461672	5.37140782792868	6.00539317583559	5.95078950087288	7	6.36667181969747	5.55831412829191	5.38177297141471	7	3.86740474152825	6	7	1	1	7	2	7	3	7	4	1	7	7	7	7	7	1	7	7	3	1	3	2	103.75	1	3
131	3.22578780382101	4.80374307498465	6.53207867727592	6.3343612738068	5.06254328674872	4.17753592392422	7	5.11456280528052	7	6.85608650849003	6.09239230031022	5.37370033086866	4.33149064488309	7	6.85450308008744	4.12509719073627	5.60169942985835	6.26513314129026	6.80870505061388	6.34667396614772	2.45518223337308	6.43965719577011	7	2	7	1	7	7	2	7	7	7	5	6	3	1	6	7	6	1	6	7	6	1	7	7	77.5	1	3
132	2.10776893378349	7	5.53205630425174	4.92690489118301	5.69187320243256	6.80049285670558	6.62623122308141	6.0216684921417	6.60933332889036	5.66575264681047	6.63778275874383	7	6.87129940544312	5.98107887874453	6.13224351804199	3.32557139811414	6.09721083055117	6.09759335296194	5.09418316652728	5.42141508969821	1.70541775751557	6.06721895110423	6.82952530391636	2	7	1	4	7	7	2	1	7	2	5	7	2	7	7	2	1	2	7	2	1	7	2	66.25	1	3
133	3.59606483599026	5.88032189698311	7	7	2.20385441985261	1.98277246567633	3.53367447480938	7	6.25000844025698	4.53217878865476	5.83793106441966	5.87763923049927	6.40279413752628	6.8778857643115	5.75254968314461	4.93421688215234	6.35043499441807	6.65924047383195	6.0159285897608	6.4704577487587	5.42261519297447	7	6.04486571999766	2	2	1	2	7	4	7	7	3	7	7	2	1	7	7	7	1	1	3	7	2	7	7	76	1	3
134	1	6.70007080117099	5.96505952876103	7	6.33748735419746	6.81093369329145	4.64591872202312	5.33504158928215	6.15996709561126	4.77138060118775	5.61413987465358	5.33439116832877	6.3706089070062	5.7038915458431	6.73768317341334	7	6.03842918779114	5.03931164508891	5.77274046514754	5.64899396881288	1.81129623855265	6.14519039860233	4.81408436708046	2	7	1	7	7	4	2	6	7	7	7	7	2	7	7	4	1	1	7	7	7	7	7	65.75	1	3
135	6.89126841930062	5.204506948177	6.70390805033927	6.43515965024238	6.36463231767702	5.55995577372617	6.22351361368342	6.40865427426152	6.99548677006738	3.74833432355744	5.24683559618174	6.7084646300648	3.70857722483213	7	5.57136542924525	6.77095095526193	5.13697547933558	4.67409573307552	6.76992065135611	7	2.5861786113288	2.92491955708545	5.68685439348786	7	7	1	1	7	1	2	7	7	7	7	7	1	7	7	7	1	7	7	7	2	7	7	83.5	1	3
136	6.8794745565294	4.6573933548803	6.19873165930371	7	5.70532309055074	5.6462233722395	5.20166422084575	4.95628922345144	6.50573041911172	4.43426647042511	4.00066121060071	5.49487919533391	6.81701543093753	7	3.58294571233171	1	6.85101380758302	4.40156780827631	5.93196601949083	5.2515366595185	7	6.50882396422621	7	7	5	1	1	7	2	6	7	2	7	1	2	2	7	7	7	1	6	2	5	1	7	4	87.25	1	3
137	6.0815667773902	6.53327314677824	5.98883862894594	3.60748531256175	2.34873538314561	2.70708600500105	3.92982857727212	7	6.51845675336329	6.7461020574609	6.89294786971085	5.85692916620319	5.57818477268894	6.87701988993224	3.96355363958342	6.09724297449532	7	6.48058527683694	3.88029910040951	6.19677013801127	5.85230053206307	6.70965971757613	4.90509486891127	3	1	1	1	7	3	7	1	7	7	2	4	2	7	7	2	1	7	1	7	1	2	3	85	1	3
138	7	4.3982280201225	7	6.51695900717915	4.83648095322965	3.94654839704316	6.7712282004533	5.38038085284323	5.89676107372132	5.16343142255268	2.88076325068264	4.55175440575549	6.27202082314373	6.94206301864056	7	6.85614533656087	3.4472243922885	6.32256881424177	6.96949201106721	5.55269472278826	1	5.61979691105338	6.64110685054645	3	7	1	1	7	1	4	7	7	7	1	2	4	7	7	3	1	2	7	5	1	7	7	69.75	1	3
139	5.63779852132243	6.3721095638826	5.98321050936198	4.89323691235602	2.15195817588163	2.99596393461398	5.19897510443898	6.88741789714541	7	6.29182784420966	7	4.57898706799067	6.34358738558989	5.56729597129449	3.23621162004487	7	6.52320677032874	6.31261895302402	3.04703591819556	6.23001424670329	5.3171149666353	6.51167807574687	7	2	1	1	1	7	7	3	7	7	7	3	7	2	7	7	2	1	7	1	7	1	2	2	82.5	1	3
140	7	5.79843376848382	7	6.16466736529244	6.54299222249251	6.48727453700527	4.98436744015975	6.91199624459172	7	5.34234416172122	6.02445329104008	3.50505671611114	4.76954926901712	5.97972978286068	6.86260754837547	6.59640115436768	7	6.22838803061697	5.18342186561779	6.41798035398454	2.15126393489446	6.5255174281741	5.31433681992438	4	1	1	7	7	2	5	7	1	7	7	7	2	7	7	1	7	3	7	4	1	7	7	83.25	1	3
141	2.56122692420864	3.79524556071479	4.52092583265198	4.66988329654823	7	5.93423467892409	3.45285349472253	7	6.21096133456336	6.04294155421654	7	5.73764892523415	4.64171624669064	5.74051893414915	3.10705914200077	6.78353101448485	4.88078620713696	6.80254974228053	4.87923673649642	7	6.5579547192489	6.90894719901206	4.18147634038173	7	7	1	1	7	7	7	7	1	7	7	7	2	7	7	7	1	7	7	4	1	2	7	83	1	3
142	3.15293936411791	3.74144762266557	5.26120111008793	6.31776314107985	6.69174063575684	7	6.49989007469593	5.57765828619969	4.84811174940312	6.06943453276691	2.91130015152314	6.3195147636776	6.30353414136578	3.63918773708007	6.25022468273965	4.42913159858818	7	5.61355641449283	2.92451374182423	6.35646129291916	6.1752610489557	7	5.53966712679081	2	7	1	6	7	2	3	7	7	3	7	7	1	1	7	2	1	6	7	4	1	7	7	78.75	1	3
143	3.61197623864989	3.89723908893447	5.55781474033662	7	6.85476081425946	4.86361270059556	6.31890491680593	5.649534287087	6.91661036698951	5.71133048170156	5.67933194371453	7	2.74927961003917	7	6.53608905448316	4.84607395922641	6.45739948757166	3.93251873490786	4.37473814213194	3.547408897702	5.94832259121479	6.13369355353854	6.56200743685834	7	7	1	1	7	7	2	7	7	2	1	5	2	2	7	3	1	7	4	3	2	7	2	62.5	1	3
144	5.40931882322607	4.47275216979511	3.88142194484231	6.58899385064168	6.58779203054939	6.35513856338616	6.67180154437571	6.13021312616727	7	7	4.99867080204756	4.78205236416488	6.61580892294052	5.27361626055978	2.56737685716573	6.56487216955596	7	6.81169671870399	2.96530657542997	6.38696913230293	1.4088142261656	3.4740203810344	4.50868308737712	7	7	1	1	7	1	2	7	1	1	7	4	1	3	7	7	7	7	7	7	7	7	7	91.25	1	3
145	7	2.62789982789218	6.64338093720659	6.13863825504358	3.54939398882232	4.97098143944143	4.84621044750332	4.72666103146986	6.45656715016406	6.23363217556496	4.66888630534005	5.85601824356382	4.26499101104877	7	6.57187716360624	7	5.81308807010577	7	2.32752197343835	6.91348324848745	6.06566230419235	5.39948296168916	2.76429325050103	5	7	1	1	7	1	7	7	7	4	7	7	5	7	7	2	7	7	7	5	1	7	7	76	1	3
146	7	3.31042227558347	6.49720358885926	5.50895662113899	3.68610018659352	5.56041819306877	6.30461088670457	6.38060726674499	7	6.87534259761369	1.80821517360385	5.81199380884116	4.90349515080792	6.87859906330877	6.14371144096019	6.00153100779866	4.34378844520983	5.17172077867828	5.45547385461053	6.27095982191141	5.92116165552586	7	4.2225949239119	5	7	1	1	7	1	7	7	7	2	1	7	6	7	7	4	1	7	7	2	1	4	7	91.75	1	3
147	6.64566775231732	6.0747807153559	6.86470574331924	7	3.32907878069287	2.58375072472795	7	6.46720692976178	5.3538978401034	4.5356916791639	5.51394815375582	7	6.99888470999481	3.72588200541534	5.13804124197945	6.32657914003676	5.6278975622417	3.83083002198715	3.90055876133714	5.96944529188717	3.99461689434635	5.45515504192112	6.42989773433995	7	5	1	1	7	1	3	7	7	7	4	7	1	7	7	4	2	6	7	2	3	3	7	81.5	1	3
148	6.66424414450205	3.11243751781532	6.71620818841984	7	5.08309428052059	4.38372262028685	6.31714143452308	5.85741244411956	6.89025371952213	5.23756307031862	5.27974349547333	4.28427401441158	4.81881800593993	6.3401438487488	6.60590987551808	6.82875405890748	4.57747373241428	7	6.43220289656942	6.8142351149898	3.28620623247186	3.70781473939418	4.62247945415506	3	7	1	1	7	7	4	7	7	7	7	1	4	7	7	7	2	3	7	7	1	7	7	88.25	1	3
149	2.94363586824737	6.86227285138926	6.00214443166888	6.80821340152028	3.87021431202336	7	4.3728931521173	4.93749619789549	6.30022107074099	5.98926712066579	6.08662968723877	5.73925735321518	4.57650099076214	7	5.93281030043724	4.08528498177711	3.09003441795919	5.34616089996263	5.5683381033375	7	4.29093412003408	7	5.01750111566477	2	2	1	1	7	1	2	2	2	1	7	7	1	7	7	2	2	7	7	7	2	3	7	72	1	3
150	6.10884248684262	7	5.14720842692602	4.17751989578051	2.37784190913446	6.76406179169308	4.07116169445114	6.0054885589655	4.19626330058204	5.67521618299076	5.6961416916507	5.44917587267374	6.57940228665157	3.43140257389541	6.52762051269287	6.73422357559929	4.852180062896	4.95527346604904	2.88209427414024	6.29747713150659	5.08379548350799	6.81820949794144	7	3	1	1	1	7	7	2	7	7	7	1	7	2	3	1	7	7	7	1	4	1	3	7	74.75	1	3
151	6.85422187043754	6.82903354413105	7	4.97956238969258	7	5.42735112820033	7	6.09852929585911	4.48882769903451	5.95766188667885	6.77237379506376	6.35202600239211	7	3.64292582199761	5.24479141177917	4.96056276999995	1.8044719260327	5.39187481691122	5.17587839670816	6.8066268747656	1	4.55705102014688	5.44052546266927	4	2	1	7	7	7	3	7	1	7	7	7	2	7	7	6	1	4	7	4	1	7	5	73.5	1	3
152	6.28924177872274	4.80448186892997	6.56534489517553	6.10979459598259	5.95090461535262	3.95260950438516	4.78226882876043	7	5.75504081631963	6.81366748199543	4.78909639888443	6.729702518734	4.07407870110263	6.52568867811337	4.92717843456074	3.47964715466825	5.37014851544527	6.14529451856087	5.64879364457727	6.81885717741683	1.55845580835136	2.90550006794989	6.85741855104484	7	7	1	1	7	1	3	7	1	7	7	7	1	7	7	2	1	7	3	3	1	7	7	62.25	1	3
153	5.45983076995116	7	6.35817210015868	7	1.90097820511391	1.40896297563676	3.00835994767799	5.69490531993997	6.29696704275749	7	1	6.43565124431908	6.03147364164358	5.91725847181787	5.40863208655004	6.83950125633362	5.54003250604555	6.42038295751291	2.53943436325596	4.740507605153	5.74692178958172	5.66618031925233	5.2352348939608	3	1	1	1	7	7	3	7	7	7	4	3	1	7	7	7	1	7	7	7	1	5	7	85	1	3
154	4.89431666019034	4.55854629777635	6.59033358758363	6.16228256107755	7	4.16623370809185	6.61530666383233	2.32696294823511	4.88707298283373	4.87908393460863	6.65066863948608	5.83658394995573	6.62663492888527	6.26183438689543	6.87955575531374	2.19161872387891	6.39182084213994	7	5.75763320835446	1.72000679956752	2.48058219092389	5.8202400355533	4.24728480182062	7	7	1	1	7	2	7	6	1	1	6	2	7	7	7	7	7	7	2	7	1	7	4	79.75	1	3
155	5.09997679015264	6.95590797755984	5.57791438875449	4.9133551863101	2.55292226540911	6.68262132619052	4.29098029637703	6.17711524353303	5.31177818443704	6.74550380543045	4.41792690052586	4.71741399626679	6.19058925466974	6.11877818368801	6.43946978728862	6.32686097468775	4.27737933209996	4.52485408696792	2.48936366997551	6.96593537666831	1.71282449081398	6.24330685734868	6.41977958907351	3	1	1	1	7	2	2	7	1	7	1	7	2	7	1	7	7	7	1	5	1	7	7	66.5	1	3
156	1.32312606079871	2.49581128448921	3.77488809687829	6.63642696724801	5.73207144340572	2.23481038564466	6.88544217514595	5.89060229378669	6.7162800395589	5.84136634945652	3.84587804285598	7	7	6.05566397586528	5.05143304220505	6.00432075657994	5.59347928290227	2.55740035756967	7	5.23982848480326	3.93891409433742	6.32923005227908	6.55220223481418	7	7	1	2	7	2	5	5	7	7	7	6	6	7	7	7	1	6	4	7	1	2	7	79.25	1	3
157	4.67235711945595	6.37213341939541	6.35540805412604	5.92213973008803	3.9375531646821	7	7	6.47038303276377	5.14861421932358	7	6.69532523763379	6.80888555814226	2.58592198066314	6.58976945028145	5.92446332280935	5.67251773528596	1	5.64307161953132	5.02164173206441	2.90134215806681	6.36183983548507	6.76623495683175	4.31764554187753	6	3	1	7	7	7	2	7	7	4	7	7	1	7	7	7	1	5	7	3	1	2	7	72	1	3
158	1.19380121141478	2.9421114877724	4.46612105771604	5.5937534189193	5.58080889787726	5.80795937767177	7	6.94315470897422	6.02659421877092	6.06387890463416	6.18359012991993	6.29879200311909	5.33917463987183	5.87653448762374	4.11607711035991	7	6.1875704248282	3.2317157409533	1	6.08770508404418	3.42699146107348	3.08045323679742	5.55779502375105	7	7	1	1	7	7	3	6	7	7	7	7	5	3	7	7	1	4	4	7	1	5	7	61.75	1	3
159	6.19372678023232	4.22642272616563	6.34238138254214	5.93838338086166	6.20965485604701	6.27255836726342	4.82110668960135	7	4.76867345920412	5.39197501396492	5.11371774865933	5.60878504641634	6.0173477199773	5.97672288750382	3.95787538787391	2.69740400365408	5.94144698737029	5.90283898823276	6.63211159181285	4.34532906339359	6.11712384745469	6.76003243416644	6.35004118205178	7	7	1	1	7	4	3	7	2	7	3	2	1	7	7	7	1	6	7	6	1	7	7	70.5	1	3
160	4.89287800608879	6.79543971269653	7	6.89507364031997	3.37919566552127	2.11508566056446	3.11355155656927	5.04645082372257	6.20939388808434	6.39143555604598	2.06798190746483	6.39665531942974	5.44891274622041	7	4.75180110403029	7	6.25125448018228	7	4.90609646005867	3.56645165407542	3.96010567433294	6.74167458003486	3.63783852803365	3	1	1	1	7	1	3	1	7	5	1	2	4	7	7	7	1	7	7	6	1	7	7	72.25	1	3
161	1	5.09724560232748	7	6.60479541353907	3.40601839793489	5.6389895090912	7	4.81991093307973	5.03978418254178	5.31610554955067	2.70642759574113	6.62923013478328	5.76061479458582	5.42693693879217	5.31144282964779	7	4.55986124673277	4.04100795304764	5.68636946917175	6.65702966269281	4.76175531743073	7	4.51923193872518	7	7	1	2	7	2	1	2	7	4	1	2	6	7	7	7	1	7	7	5	1	7	7	58	1	3
162	3.94568949932688	6.56421756310304	7	7	2.61203482269934	3.07775125830431	3.40449444594183	7	5.07293707242123	6.81078238665564	3.12774246453482	6.23619271635057	7	5.9794381970784	4.95773995179842	5.17639036002771	4.73370806450797	6.21976407755244	6.61277978614447	3.69345707708387	1.38708777054967	5.96042293738898	6.1800194179022	2	2	1	2	7	7	5	6	7	7	2	7	1	7	7	7	7	7	1	3	1	7	7	82.75	1	3
163	4.47691021977612	7	5.90932114897889	7	1.45192232800219	1.96390302356036	6.08771000362254	3.87733815895899	2.98190328079246	5.86607076484047	4.43308555718759	5.99378362638377	5.24744179936	5.28480248108866	6.49106056579481	5.7491361776697	3.62341597266311	6.15269535140923	6.8266429001605	6.52624800615765	7	6.97579349970054	5.64060287441037	7	5	1	1	7	7	7	4	7	2	1	7	1	7	2	7	7	4	7	2	1	7	1	75.5	1	3
164	7	7	6.05747328749354	5.72781245565708	5.70243060692632	5.40209866286147	7	5.67413192053171	3.77449447883642	6.68138352639646	6.21934272262259	5.81541497652501	7	4.23400433413552	5.82743152631383	6.81923366880834	4.17287284637138	6.12807282657593	4.91125081095715	7	2.23019707381106	4.42582038220971	4.52827129114959	7	7	1	1	7	2	6	7	7	2	2	4	1	7	7	7	2	6	7	2	1	7	7	60.25	1	3
165	4.69454743007611	5.96663637841631	5.07017083411744	6.37648921599731	2.63771486819322	6.68578463005165	4.95840603004665	5.03975272344381	3.4260976104951	3.33727992723051	5.76871226687043	6.84858607447907	6.01783866699889	5.55609858478623	4.42875269613156	4.89606840500547	7	4.85745733120689	6.88257180926419	6.91642943656072	5.73710119548964	5.74306586559848	6.57974964841949	2	2	1	2	7	1	2	7	7	1	6	7	7	7	7	7	2	7	7	7	2	3	7	66	1	3
166	5.40272018826537	4.91434241963755	6.36012222177451	5.9625973843221	3.08612554681805	2.64896261224917	4.94567108691152	5.22110584308738	4.3157921074727	3.02280711524237	6.67907089744733	4.45182182217855	5.27222363340241	4.10073617558183	7	5.32752985872298	7	7	7	4.77895552662459	5.13789553221224	6.66439854149349	1.75590876954699	3	1	1	2	7	1	7	7	7	4	7	7	1	7	7	7	3	7	7	2	1	2	7	76.75	1	3
167	7	5.37956287878284	5.99603012279227	5.88537503457728	6.31807371308717	6.22285966966002	4.75768028868087	6.78346527152747	6.25646013523134	5.7050987515711	7	5.43107626685438	4.74687562392282	3.04511315747918	6.22402018099863	2.38942664600146	5.75093399138918	6.07694860831501	5.67249204624698	5.97465092136902	3.00205276090247	6.10084709593624	6.35169914932518	3	1	1	7	7	5	2	7	7	4	2	7	1	2	7	1	1	6	7	7	1	7	7	72.5	1	3
168	5.92223029853355	6.39264961874539	5.28174646491644	3.40654201927906	5.14813170251704	6.68897115912171	4.11790201514673	2.31899233139476	6.81503984708406	5.47967760541566	5.29199547680918	6.11695408536798	3.90141136006634	6.32253926764275	4.77262716085267	6.26945453767298	5.84739967594159	4.42660010625677	1.64660709875837	6.86165797956736	1.01421353796445	5.50177478956375	6.91914088480529	7	7	1	1	7	5	3	7	1	7	7	7	1	4	7	2	1	7	7	3	1	7	7	77.25	1	3
169	6.19705261920035	7	7	6.06041817829707	5.67681289193704	4.76151776250375	6.71066154694023	5.26028618948547	4.08555609445549	7	6.33319817719479	5.98059655325135	6.8743521787224	5.12818619009825	5.47264229058179	6.68216468568391	4.57822716498709	6.48205195198905	5.85783792140086	5.52873534840137	3.11062795129155	4.89140507050336	4.20599405103999	5	7	1	1	7	3	4	1	5	2	7	3	1	7	7	7	1	6	7	2	1	7	7	74	1	3
170	7	4.13358593391904	5.86282431715559	6.41532462742872	6.4216683309409	4.89869164454015	3.65681233150403	4.610844252188	5.80682178800458	7	4.48554531881264	3.07933895424198	6.15948729262387	5.7636312041969	6.5312934667308	2.41683939899802	6.93295066109969	4.91173407414389	5.63954424190347	5.84251421211932	4.94574854799082	7	6.97685057343395	4	4	1	1	7	1	2	7	7	7	7	2	7	7	7	1	2	4	4	7	1	7	4	69.75	1	3
171	5.15390229148973	6.85347446006925	6.95478207203613	6.69536066128336	2.4347666183639	6.6848790825354	4.58571356039584	5.77678930236582	4.6159311085886	6.06563247777307	7	6.47014297550383	3.16723305731032	3.2392454464113	5.80967835039206	5.41994059142911	6.55394694743456	6.14874305690201	3.94767440810727	4.53890898258849	2.75032998886257	4.38661113584151	3.10457269750626	7	6	1	1	7	1	7	3	7	5	7	3	2	7	7	4	7	5	7	7	1	3	5	80.5	1	3
172	7	6.76431761795206	7	5.10999146032591	6.15150004083613	6.17731418878071	7	6.84666203346206	4.18427070417797	4.46554800841122	4.39744414597685	4.2387028799992	7	3.5616364105741	3.76240329102798	5.61286217614941	6.53381262404946	6.07547133991214	6.6386813410492	6.55968072323746	1.43784009185286	3.01647069772938	5.37820161414302	3	1	1	7	7	7	2	7	1	7	7	5	2	7	7	7	1	4	2	5	1	7	7	64.25	1	3
173	6.41801398281639	3.01129027606306	6.71999769393799	6.95049575639476	4.78323095146809	2.89673037074448	5.12803330058711	7	3.3767231892592	1.17742305863198	4.58076958348819	5.01282496559109	5.20870349914128	5.75690192583927	5.36798330812434	6.54362183715404	6.34614551900084	3.61739572468664	6.87625253439329	4.67128244128155	1.20109707139006	6.67018035260654	6.245201869613	7	7	1	1	7	7	3	4	1	1	3	7	1	7	7	1	7	7	7	2	1	7	7	101	1	3
174	4.01874713669833	6.17032304009745	5.62088120597152	6.43644679826188	1	3.02598621101778	3.73495255186085	1	6.18276351889685	7	5.41365604809238	4.47767254869082	6.1291689853311	5.94844537383917	4.60081929436151	4.43247657756965	6.58397060442675	6.85834805350069	4.07531104968219	6.27720071355026	1.56796564965552	6.02245736640261	3.76219663894046	3	2	1	1	7	1	2	7	7	2	7	7	4	7	7	2	1	4	7	7	7	5	3	80.75	1	3
175	6.02721996558058	6.79320778149471	5.8986163584278	3.63500931923002	4.79116622905892	5.6068051192497	3.38747108687209	6.61264125202292	5.53049801895803	5.59892471372834	5.17869330871944	5.28080518233613	3.73324726836733	4.77809013596955	3.22090371944646	6.25331304765072	2.51532725949243	7	2.39248999518946	7	1	6.661321383368	5.28132464486993	7	7	1	1	7	3	3	7	1	4	7	3	1	7	7	6	1	7	7	7	1	7	7	79.5	1	3
176	2.6074557805301	4.83892428681816	6.04331456416469	6.7942764970013	5.49445643613242	6.48681544580415	3.81958959551047	5.80331700146175	5.72074133125218	5.39880954472053	6.03641288498455	5.82558160771197	5.54689956568149	6.43773351595626	4.9624115341265	2.89760531654112	7	4.05287743511846	5.55009491970815	6.16183497048357	1	6.11413446134659	5.30370211033803	2	7	1	7	7	2	7	7	7	2	1	7	1	7	7	2	1	5	7	2	1	7	7	67.25	1	3
177	5.93554619852228	6.41378478422032	2.93582728449118	2.17001683900388	1.00073605180536	7	3.54504381613738	7	5.90045779493982	6.72154046403317	3.44421785554436	6.06759669504233	4.21728356505768	5.01633835435838	3.39703792199292	6.96436719147966	6.4584666839549	2.77184539095386	6.4485921940323	6.78840829510394	1	5.1233772091783	5.73665545550813	3	1	1	1	7	1	2	7	1	7	7	7	7	7	7	7	7	7	7	6	1	2	7	64	1	3
178	3.73731667726199	4.78765901727912	5.44685017747648	7	7	7	5.74114588323632	7	6.34051579989151	4.92261702438121	5.32389177379656	6.44756206438811	3.0696554507455	3.43677027372878	1.87059028808642	5.06998007503235	1.31140663077	4.23976282289701	3.76960734904395	4.77275069794827	6.08934802575474	5.34529811879988	6.99859875177981	7	7	1	1	7	7	2	7	7	3	1	4	7	2	7	5	1	4	7	3	1	7	7	59.75	1	3
179	6.76071940771711	6.06647912082974	7	6.18542159803345	5.90725368016691	5.17359355107017	4.3493526014893	5.64073570034628	5.82664659905449	4.26714835876265	7	6.00994556487093	5.47195884344083	4.4949845457767	4.72138735462657	6.18932965030828	7	6.52396319023957	6.99833759527436	3.74992910790315	2.04449170715185	4.60179848995308	3.10630723712474	5	4	1	3	7	1	5	7	7	7	7	3	1	7	7	3	1	7	7	6	1	1	7	83.5	1	3
180	6.6899077770994	4.51854619625793	6.73530610031833	6.94461669356382	5.22656110040764	4.86610068838866	3.90169191407659	1.7553460826014	5.5159550077092	7	6.39237117910295	3.28465111300999	4.91963481000717	4.90429274773309	3.43141200428119	2.97984711299695	6.28310887338128	4.42867672037628	6.13724736698553	4.22161100145962	5.9358397927777	7	7	4	7	1	1	7	1	1	7	7	7	7	2	1	7	7	1	1	6	4	7	1	7	3	68.25	1	3
181	5.41229031372417	5.5702851834467	5.6840550315067	5.39678798957423	4.76411178131309	6.79466571891303	7	6.21976011447734	5.12574312059102	6.59630051651659	1.38641068624058	4.96287612345495	3.34679500397537	3.81182662752857	6.49455775289646	4.19907193214701	1	5.27014373299719	5.43242242620573	4.09073329587056	4.88721983968068	7	5.23291839149377	7	3	1	7	7	1	7	7	7	5	7	7	3	7	7	4	1	3	7	2	1	2	7	65	1	3
182	4.47073937784813	6.17733469715493	5.54825970659248	5.95230608032386	3.26639577304983	5.28356071107177	3.31020405923142	4.20105472822293	7	5.83910535506097	1.22198398060914	4.33265052565452	5.32693984641546	4.69309324549902	5.69115928172581	6.87230747804942	6.43209034650052	4.55835858730681	1.75487406601153	6.62337305852035	6.76707609919968	4.7024678730427	5.63969099181141	3	2	1	1	7	7	7	7	7	3	4	7	2	7	7	6	1	3	7	7	7	7	7	65.75	1	3
183	4.18027255139739	6.29822825546522	6.2838586848844	6.56499714964764	4.12475785937935	4.15324533056111	5.12970924483143	5.38673946267357	4.15611510360281	5.09882702769335	5.09651520543863	5.4676526094186	4.74184238302537	5.54182630467266	4.42698723252654	3.95719111540635	3.25301179539244	5.30510919054205	7	6.12498021022616	3.62860227386313	4.43827354745845	6.68609144079164	2	2	1	1	7	1	2	2	1	2	4	7	7	7	7	7	1	7	7	7	2	3	7	76.5	1	3
184	5.81939581664353	7	1.52596211701606	3.93431707514041	1	4.68685156603484	3.48103505571025	1.61589286807683	6.15911002081077	7	4.82939772305985	5.89033610744393	5.10844240151849	4.96238209817906	4.32629821929797	7	5.53700809341516	5.78400241285923	6.58116878788053	4.78220489838813	2.97495602209323	2.70605961393204	5.84925804512206	4	1	1	1	7	1	2	7	1	7	7	7	7	3	7	7	1	7	7	6	1	2	7	71.25	1	3
[truncated: 5 more columns]
