# Supplementary material for: How Are Mate Preferences Linked with Actual Mate Selection? Tests of Mate Preference Integration Algorithms Using Computer Simulations and Actual Mating Couples
Source: PLoS One. 2016 Jun 8;11(6):e0156078. doi: 10.1371/journal.pone.0156078 (PMC4898694; doi:10.1371/journal.pone.0156078)
Supplement: S1 Data — Newlywed couple and agent-based model data analyzed in Study 2. (ZIP) [file pone.0156078.s001.zip › S9/Polynomial Model Data/Polynomial Couple Population 01162016 005640.csv]

	trait1	trait2	trait3	trait4	trait5	trait6	trait7	trait8	trait9	trait10	trait11	trait12	trait13	trait14	trait15	trait16	trait17	trait18	trait19	trait20	trait21	trait22	trait23	preference1	preference2	preference3	preference4	preference5	preference6	preference7	preference8	preference9	preference10	preference11	preference12	preference13	preference14	preference15	preference16	preference17	preference18	preference19	preference20	preference21	preference22	preference23	fitpoints	sex	algorithm
1	4.24338333828539	4.28023642768482	7	3.25659546830276	5.2081928001777	4.76167024319574	6.94767666847607	6.84673245391299	6.11264077906215	6.94483488194216	6.90110014306659	6.5973658903451	5.90487585242005	6.45255419124451	6.47304178296492	6.54058486205233	6.29844527749685	7	6.79773051894038	6.34208552821625	5.72306675480794	7	7	7	1	2	1	7	7	7	1	7	2	2	1	7	7	7	7	7	7	1	7	7	3	7	95	0	3
2	5.88362216116597	5.00218167820466	5.6171877835665	2.83680854798322	6.3224850565463	4.54376324105829	7	6.13546317552204	5.87362786291954	6.93025233532283	6.60599299825189	6.61757064084443	5.93010234199008	5.99157650490069	7	5.95345990618906	6.7835085666394	6.93324827261467	6.52357017223541	6.87312141876126	4.50930034256825	7	6.98344266718737	7	7	3	1	7	7	7	2	2	3	4	1	7	7	7	7	4	4	7	7	7	1	7	80.75	0	3
3	5.84738239516336	6.4428652637579	6.42687522064962	4.69436699362588	6.29243578457599	6.61982350956549	6.26167054243534	6.68346713530654	6.05094190849631	6.88549384011166	6.76472551855262	4.67144881895927	5.091290622243	7	4.79482483381342	6.75970932632495	6.65291774629908	4.75771122075953	6.98359644913603	6.56697773316571	6.89884309801051	5.74216194442181	7	1	7	4	7	7	7	7	7	7	7	7	7	7	7	7	7	7	7	7	7	1	6	3	84.5	0	3
4	2.71971222079698	6.66868655498144	5.70547858623556	1	7	7	7	6.69773903405314	6.3719675988308	6.73576867239765	6.87531485815083	5.082625094673	5.9257395910963	6.06535640597655	7	7	6.82015938920004	4.23161856926912	4.81598231949619	6.86139162410063	6.83286910345524	1.77300068448132	5.85015155728655	1	7	2	7	4	7	7	7	2	4	7	1	7	7	3	7	7	7	1	7	7	2	7	92.25	0	3
5	1	7	5.63465922926336	1.05928120887046	6.49952450091646	6.75511079298008	7	7	6.90781925095755	7	5.91830225922485	6.93492162498751	3.50050342994193	6.80127930231989	6.78346585407216	5.30529258747991	6.07191648387407	2.73928138327337	6.78533364372875	7	5.76028473304252	4.15341106171537	7	1	7	3	7	5	7	1	2	1	4	7	7	7	7	1	7	7	7	1	7	5	1	2	87	0	3
6	1.7082308730381	6.95108757872847	7	1.04188385072452	7	7	7	1.80338142215497	5.66797722124173	7	5.3658252664549	2.79686025979427	5.12041368263839	6.61585214413352	6.44338854702349	6.82033506210897	4.81739759738391	7	7	6.89166233075509	6.60913277644572	7	6.26475732962175	1	7	1	7	3	7	3	1	7	2	3	2	7	7	3	7	3	7	7	7	1	1	2	111.75	0	3
7	5.75705496811136	5.11853126834747	6.24949069415243	3.81145259420616	5.69641332413691	7	6.21921363962709	6.36179496700512	4.48783648977074	6.77588896402284	6.6244098987654	5.65916080376877	6.38017663043616	5.67540261406275	7	6.77704761490579	6.04941612344976	6.74203903542815	7	6.91493286629903	5.49259092219042	6.12005694416706	5.15839456161716	7	7	3	1	7	7	3	2	1	4	6	1	7	7	7	7	7	5	7	7	7	2	7	79.5	0	3
8	4.39187226343008	5.30650234097389	4.63183690482421	7	5.7827776917619	7	6.89413997348602	5.55431020483945	6.48525651965879	6.32615112872716	6.70446469418045	5.82791006594723	5.24618873868801	5.55089338105964	7	6.91432287206067	6.53074588970271	7	6.08310258708596	5.753120836148	7	4.76775611106889	7	7	7	7	1	2	7	7	1	7	2	4	7	7	7	7	7	5	7	7	7	7	1	7	72.25	0	3
9	1.14625792010537	7	6.65929810668103	1.91250957989781	7	7	7	1.49939492080798	4.67310359292077	7	4.56619249287491	4.25572273129066	5.56913906667785	6.6697530182078	7	5.99016246325472	5.03821925084919	6.64973210201402	7	6.69348008327343	6.38259374215395	7	6.76850469536007	1	7	1	7	4	7	7	7	7	7	5	7	7	7	2	7	4	7	7	7	1	1	2	101	0	3
10	1	6.57786286121241	6.28942197046138	4.07728750368715	5.19478591504172	5.29795846350494	6.1692556970708	4.41622394089288	6.46345283012392	7	5.03827579555658	6.06076057215303	4.79269549143767	6.51614482938013	6.61919999461261	7	2.95208417790701	5.65565367169657	6.75545540297164	6.81380401921572	6.51503584412247	7	6.71400716922288	3	7	7	1	2	7	1	3	7	3	3	7	7	7	7	7	7	7	1	7	1	7	1	87.75	0	3
11	6.65511396855566	3.80434999816273	7	1	1	4.77242196249824	5.96228019854552	7	5.70438231676105	6.93278181427225	6.94388181570354	6.01736199279527	6.72239759452295	7	5.35879688964529	4.80313550637334	3.29880584924734	6.52124720528431	7	7	7	5.65137102586026	6.90093031265119	7	7	4	1	7	7	2	1	7	6	7	7	7	3	3	7	2	7	6	7	1	1	7	85.5	0	3
12	3.00794441853523	6.87938482012932	5.95598989297533	1	7	6.93472794645835	7	6.40544006779608	7	7	6.424786146149	4.44061335031221	6.19854587114377	6.4645157505803	6.91720203368358	6.69682887328105	6.50393088802386	4.37118924434602	4.99815699787071	6.53061803107348	6.65360361388874	2.44378675289197	7	1	7	5	7	5	7	7	2	1	4	7	7	7	7	4	7	7	7	1	7	6	1	7	82.25	0	3
13	4.26311726357403	5.57085589995676	5.51661651963422	6.39807933850759	5.15794760406492	6.3236889028386	6.70348689865398	7	3.52333922876729	5.87915098621071	5.99633677285308	5.90255387094196	5.8023231591494	5.46095690571665	5.79502252219561	6.10429777567948	7	6.42979140889702	7	5.90003717818649	5.33358739674059	6.00076495779854	6.71762258264819	7	7	7	1	2	7	7	7	7	5	3	7	7	7	7	7	6	7	1	7	7	1	7	76	0	3
14	5.74185415398589	5.0591304178851	5.25129119072357	3.47429582066966	6.59951800313411	4.81954444795291	6.10540686423124	6.93827391143493	6.08942196183762	6.67910294123973	7	6.02244018067538	5.85874816076558	6.85485475610524	5.90629304103901	4.48268344574617	7	6.82477628809746	6.96805748117948	7	4.49055958284897	6.95676158538722	4.90494546175475	7	7	4	1	7	7	7	2	7	3	7	2	7	7	7	7	4	4	7	7	7	1	7	83.75	0	3
15	1.52862586848772	6.68686727787347	6.28746924034091	1	6.66526536558768	7	5.08061737127029	5.62071225796096	4.43529738285469	6.39964148820566	5.65239019706096	6.16124476950913	5.80425255858883	6.87801480492802	6.334709364179	6.8140551795477	6.69237831879676	5.34756829929784	6.20763470135511	6.97897909423013	6.83916003123394	2.64737456015866	7	1	7	3	7	4	7	7	3	3	2	7	1	7	7	1	7	7	7	7	7	3	7	7	89.5	0	3
16	4.90313210813222	4.22220802674706	3.98485720583992	1	2.00932206108028	7	6.89412570135362	3.39364620909988	5.11444392940263	5.99393356909621	7	6.36615227434801	4.86879164418751	6.84757870780202	7	6.30268492265776	5.98112398718437	6.44437648054305	7	5.92118119845731	6.94950258613321	3.64167183715125	5.30069875079207	7	7	7	1	7	7	1	4	7	7	2	1	7	7	2	7	6	7	7	7	1	1	7	84.25	0	3
17	1.65554079845875	6.07471003459883	5.34142780397009	1	7	6.87144120484504	7	1.51482732561494	4.3570345600086	5.4003857694048	4.76693370797744	3.36692228024442	4.49925594792509	7	6.60028918525308	7	6.1217808816581	7	5.78958584578423	6.40974781352178	6.91200361151691	7	6.83576009407558	1	7	1	7	4	7	2	1	7	2	6	2	7	7	3	7	5	7	7	7	1	1	7	94	0	3
18	1.21369988169016	7	5.77472163090035	1	5.95676897033315	5.77629935162262	5.72609319878166	6.74903120156146	5.54377201674158	7	4.71994952935419	4.69131329287866	6.00322646134096	7	7	5.42703817573877	7	4.01196326725584	7	6.74867560266252	7	6.51019536594709	7	1	7	2	7	3	7	7	7	7	2	7	1	7	7	2	7	7	7	7	7	3	1	4	80.75	0	3
19	2.65801145858598	5.71430658957334	3.00520303774639	1	6.55824065831989	1.10197683285657	6.22206572105619	6.43297056843624	6.98433689677905	5.76405042438012	4.27001098902738	6.09324137097921	6.24996558880688	7	6.64270486585345	7	6.50653877422091	7	6.91488557288363	6.9358528983897	6.63057653227311	6.2373874950018	7	1	7	2	7	3	7	1	1	7	7	1	4	7	7	1	7	7	7	7	7	2	1	3	94.5	0	3
20	4.87618522805359	4.33540973101377	5.04230165019867	3.31253971788975	3.22178858117561	7	6.43952004050249	5.76082406140012	6.61676468112061	5.82871887790045	5.83379638691293	4.30556304670074	6.06186966891162	7	3.34507487667459	6.4076906612632	5.77119019555259	7	6.33160310555314	6.80698346244232	6.11643547771024	3.8287956420242	6.69221805520501	7	7	4	1	7	7	7	3	7	7	2	7	7	7	7	7	7	7	7	7	7	1	7	87.25	0	3
21	5.67855978513076	6.41112741929767	5.7420876166467	3.28408453309501	7	7	7	5.09627401521577	6.67101023092503	7	4.9760229272593	4.92601574906421	5.95408748929926	6.13809264797108	6.65615803002217	6.79036730792642	6.45160951792805	5.63602338266796	6.90065272723829	6.73786188763352	5.82126094022006	5.4253800612067	4.58290504692803	7	7	3	1	7	7	4	1	7	4	7	2	7	7	7	7	4	7	7	7	3	1	7	91	0	3
22	6.06475912613125	4.86594877027912	6.67705475977735	3.47505509047421	5.01430199411362	7	7	6.14217982164212	4.29503254015507	5.53834610178804	4.78058046944914	5.65592943701831	4.94308146580671	5.74550771417448	7	6.03963572243403	7	5.96315857296406	6.71942962482355	5.73955725044486	6.22604351896516	6.9856192871441	5.26969137946428	7	7	2	1	7	7	7	2	7	1	4	2	7	7	7	7	7	7	7	7	7	5	7	75.75	0	3
23	1.9544158782863	6.26775681058622	3.13283909633555	2.21268410353943	6.63958591653339	5.33030484281672	6.10754243691682	7	6.79845217773369	6.83689904941249	1.40229707011085	6.88121489061546	5.84443903316688	6.05711473788608	5.09757694751917	6.37951282649774	5.66571844343437	4.65600758050631	7	7	5.74157127037469	6.85506156042114	6.84652337313931	1	7	2	7	3	7	7	2	7	6	3	7	7	7	4	7	7	7	7	7	7	1	7	90.5	0	3
24	5.05945863928408	3.94848154716523	5.92983443440261	6.31490248698349	4.20773507712458	7	7	6.16518070934737	5.15084597833907	5.53713295117424	2.72170344104332	6.19936079714171	5.86355345905169	7	2.91299302390152	6.0152374735261	6.0306300159131	6.75436033778121	1.66175177518811	6.35394116270276	6.48293888387288	7	7	7	7	7	1	1	7	3	2	7	7	5	2	7	7	7	7	3	7	7	7	7	1	2	89.25	0	3
25	3.12158754527198	6.61602385685096	6.23223704836179	5.40743595836293	6.00633514158369	5.1955247597768	6.38575208745757	5.2717209233774	3.74034916850224	6.88852904930867	7	7	5.64849957829808	6.62412151076552	6.02611216443064	6.85374489739885	5.16962129578274	7	6.53612476696973	5.66036245157441	4.64674195145094	7	4.85805663934755	1	7	2	7	7	7	6	2	7	2	7	1	7	7	7	7	7	7	7	7	7	1	7	93	0	3
26	1	6.8876142997955	6.57433546478106	1.61363090744466	6.12194135935054	6.68818210047379	6.34862842642118	6.59320513033598	4.49301000834811	4.61192824268997	6.95709062921097	5.53519648401002	6.42458853481759	7	2.60378001692104	6.81498798155115	6.68578274807929	7	6.75924470312639	6.80365128089629	5.4170411704139	4.51594891039513	4.57658257606944	1	7	2	7	3	7	1	3	7	7	7	7	7	7	7	7	7	7	7	7	7	1	7	90.75	0	3
27	5.18113063944774	3.21863717790542	6.45464627576325	6.34825387201739	5.61399629600725	6.7629432189239	6.70796380872346	6.74601446366324	1.76285875622129	5.62802044311594	3.15166100196155	6.3902798248105	4.55956782200652	7	7	7	5.18672444606646	5.92581486178991	5.26604211206816	5.40122607708319	7	7	5.86744364506671	7	7	7	1	1	7	2	1	2	3	2	2	7	7	7	7	7	7	7	7	7	1	7	78.5	0	3
28	4.82226575210749	4.99201400128084	4.72617792916382	2.94626647781605	6.97254264894815	7	5.43393821540547	5.66383267040629	6.54291603133712	7	5.85349685692134	4.41816252126054	4.23270564618499	7	5.75573043910509	5.38268255162116	6.86327164703038	6.41657885588181	7	6.4254269535517	4.93432280441344	5.8629197702623	3.8461106010794	7	7	4	1	7	7	6	2	7	4	7	2	7	7	2	7	7	4	4	7	2	2	7	90.25	0	3
29	1.44630606940175	4.1923717191066	6.88168679493868	1.7261755145878	7	7	7	6.113729284361	6.56402260107234	6.55271257842366	5.92749328491248	7	5.0333777217713	2.70747357212465	5.5624484088149	5.60265927543589	7	6.45542441882392	6.13495633227719	6.5115888071028	4.61310753728234	6.91460789730198	6.88274647133219	1	7	1	7	3	7	2	7	2	7	7	1	7	7	2	7	3	7	7	7	7	1	1	76	0	3
30	4.47699528451398	5.98686820619013	5.09687899077468	1.45626450920361	1.34177975126246	5.97733713021012	5.66861327529734	7	7	5.77042102926463	6.23536797769505	4.86392980100039	6.26444220916739	7	6.9843722082994	6.81972615377867	5.14974037162908	7	2.89935686867323	6.69923525980873	5.10818156347336	3.76961702362031	6.36451043187189	7	7	7	1	7	7	3	3	7	7	4	1	7	7	2	7	4	6	7	7	7	1	7	88.75	0	3
31	2.20622331268971	6.56657024349049	2.84903409189776	4.01682582370699	4.57839155186823	6.71598761252783	7	7	6.70416172839165	6.82631184322142	4.5828031241014	3.55542612591027	6.49364537595333	5.1601449199706	6.76444224357024	5.3918962947544	5.35497458067557	5.56835826007297	5.85258810604873	6.40479944897963	7	4.00773104121763	6.73694546707128	1	7	7	7	7	7	1	5	7	3	7	3	7	7	7	7	7	7	5	7	2	1	2	80.5	0	3
32	1.91825294056629	6.89174827738744	6.47946860156888	6.7506185769386	7	6.11748998490612	6.8547801861474	4.25100847166408	6.57504380492411	4.52269219820791	5.4043301352217	4.7825100404236	6.41276941238405	6.56055834999762	4.61109736932533	6.84113021270226	6.2019448631662	6.48144952936861	6.88690287136037	6.70962492079817	6.82561207442582	5.70977636959876	6.69549622110923	1	7	7	7	7	7	2	4	7	2	7	1	7	7	7	7	3	6	7	7	5	1	7	101.25	0	3
33	7	6.4068495029313	5.52340927327862	2.89191479659739	6.24885111946661	5.54574986097598	3.34687755395375	7	7	7	5.60137738360981	5.94662143684656	6.82993323333147	6.14028929030825	3.81525411522691	7	2.83403667458362	5.16538153114815	6.84363589550521	6.88083807318908	5.89738985503434	2.27271038464252	7	7	7	3	1	7	7	1	1	7	3	4	1	7	7	4	7	7	7	6	7	7	1	4	81	0	3
34	5.46773717671748	3.33544442143454	5.68720406541803	6.72964379850672	4.76899868568661	6.45975168365289	6.30331797669135	5.30425754747714	5.71866479278984	5.76916288073584	6.72207896081726	6.22408861468932	6.07904590154246	6.02327075783116	2.79823332150577	5.26520105492833	3.97716495403878	4.45886603333599	5.02390417602283	7	7	7	7	7	7	7	1	1	7	2	4	7	7	7	1	7	7	7	7	4	2	7	7	7	1	2	51.75	0	3
35	5.53001142317932	7	4.81489438116125	1	3.11672743694012	4.30401009721744	6.9955611490277	4.61946643764739	7	5.19808071306126	6.45036824553107	6.01804715679085	5.00206025313265	7	5.53699042085179	7	4.98306468870947	7	4.66673640828744	6.82807493640618	6.64045059890051	6.24987925886544	2.41340215785577	7	7	2	1	7	7	7	5	7	3	7	3	7	7	7	7	7	7	5	7	1	1	2	85.5	0	3
36	2.12888437800044	6.56414439376418	6.98050238109166	1	6.99686266868172	5.83639193653161	5.50742239424246	6.45323022511283	1.63430934322084	4.54870305648362	4.05859612139267	5.87447928269137	5.61230414381307	7	2.85363869461599	7	6.14021711270335	7	6.99651738058032	6.5751686781026	6.82690652170923	6.28894880363018	5.75728388385527	1	7	2	7	3	7	7	3	7	7	7	7	7	7	7	7	7	7	2	7	7	1	7	108.25	0	3
37	4.38323429610071	5.86720890253183	6.79017569572807	5.65235685504968	4.6276487496516	4.97685701983773	3.8595622132394	7	6.96750163779465	4.90831697892024	5.33487755764068	4.47377847027648	7	7	3.97729284296815	6.38988322891029	6.6934742814841	5.10497912339841	7	6.64668057993567	6.8120471030177	2.90022631947232	6.21409223426768	7	7	7	1	1	7	1	4	7	2	7	7	7	7	7	7	5	7	1	7	2	2	7	81	0	3
38	1.18255634571271	7	5.08547712046406	1	5.9972631397853	4.14681970576097	5.32878749741735	6.53215879419135	5.26765252687043	5.5625526036347	7	4.45673950343872	6.09156478203537	7	7	4.93013616938535	6.01221551835674	5.66119759222425	7	6.59496069981514	5.59997588411024	4.20424602777515	6.62044219811021	1	7	2	7	4	7	6	7	7	2	7	1	7	7	1	7	7	7	7	7	3	1	2	80.75	0	3
39	7	3.80742308409615	5.63619631108389	5.53438046466486	6.67840608082727	4.60133201643255	5.71535013365168	5.60924116814035	6.54222449105544	5.83929157969988	6.159882836739	5.64502619314742	5.4823913510281	4.30617762697075	6.22235680936597	6.47811374527453	6.93958914756259	6.2394002937005	6.72596199906386	5.66828351067625	5.15827320590889	6.58620456558325	5.54232773035348	1	7	3	1	7	7	2	1	7	4	3	3	7	7	7	7	1	7	7	7	1	3	3	75.5	0	3
40	1.47106776600885	6.86184370498998	6.2369855198459	1.15085504745455	6.3663506352087	4.74570907340824	6.46952431453764	6.71728886909599	4.0725102557122	7	6.36907075878299	3.43594961304949	4.63225296614184	7	6.21233450104452	4.60638545804036	7	6.21338720505121	5.89412238227704	5.43840570854718	5.28970068586218	6.46383987116297	5.71166829079236	1	7	1	7	3	7	1	2	7	7	7	1	7	7	3	7	3	7	7	7	1	1	7	69.25	0	3
41	1.33285801262684	6.25808023418759	5.77594831646205	6.81305137310924	6.63665304706403	4.85770257365784	3.96950525659313	7	2.61330686824044	6.18510338437495	5.21719308665631	5.26818276768983	7	5.43138707871591	5.94759254321289	6.89448093153487	4.34568721157499	6.92155718491918	6.33703776060637	6.41405142631316	6.781031850487	6.17824460691009	7	1	7	7	7	7	7	1	1	7	2	7	1	7	7	1	7	3	7	7	7	7	1	2	75	0	3
42	6.70777066478081	4.80743522123107	6.85033921092909	6.61339458342973	5.78014268915847	6.19259301106243	6.39192091544898	5.35664907999956	5.43888910430395	7	5.51424716859733	4.90813213648902	5.15863349097753	6.2634877733771	5.24804515494102	7	5.22236253540289	6.52461452092912	5.31386548553976	4.01494121786511	6.81347371160087	6.19006418090854	3.86511473431707	7	7	7	1	1	7	7	7	4	6	5	1	7	3	7	7	7	2	5	7	7	2	7	67.75	0	3
43	1.54304167582383	6.03134509730978	5.14373657624189	1.66723369322606	7	5.92608900778285	4.35547645960618	7	5.224731498763	7	6.19703235449227	5.14246596654288	4.17151993863362	4.70716465638122	6.58541853526843	6.38965239794993	6.14958639161167	5.73881276596436	5.58713081376112	7	5.32613856649575	3.22988580580786	4.86288589050269	1	7	1	7	3	7	7	7	7	2	7	2	7	7	7	7	7	7	7	7	7	1	7	86.5	0	3
44	4.11727781914619	4.09381692389611	5.7643701964445	2.57582865386364	7	6.53159455843325	6.46396203147028	6.22359471246778	6.99103736666491	6.73253498523851	5.37569722429044	2.90892994252056	5.4295941230606	6.51098373943399	5.60300964394776	7	5.59990588290812	5.71634129026996	5.75168879772932	6.697323981726	6.68683234982652	6.851549117294	5.4953448391633	1	7	1	7	3	7	1	2	7	2	6	2	7	7	7	7	7	6	7	7	7	1	7	77.25	0	3
45	6.30867720936772	4.92829767700711	5.09452685760202	2.39794921585236	3.5147224615473	5.90880235304789	7	5.00460890695497	2.7335783734679	5.43353864596958	4.53336296634783	3.54331690332518	7	6.97366385325135	4.55820092812495	6.17225731068472	6.78747938766785	5.03674951672387	6.15429132330321	6.54528317107976	6.7649242014439	4.45726039020461	5.37648609582674	7	7	7	1	7	7	7	3	7	2	2	7	7	7	7	7	7	7	7	7	1	1	7	71	0	3
46	5.33026707375208	3.13369027766163	5.57341402375455	5.65417602844128	4.42836555520448	6.79063803984833	3.44625537962934	6.07584348400846	7	5.08557585005337	4.91251179275557	6.55909372044261	4.05269950343849	7	6.74976661218347	6.6577252100608	5.16663953986923	7	5.3645591508701	5.97993297905914	4.62843606443261	6.895282843066	6.67970474604042	7	7	7	1	1	7	1	2	7	4	1	1	7	7	7	7	3	7	7	6	5	1	7	83.75	0	3
47	1.71025972157569	5.35037225668417	5.1385568273839	1.52517257409455	6.46868740276091	6.40329246588627	7	6.15830694903686	6.24376156827341	6.09346109954811	2.19152976122089	6.25085987939357	5.26865399615882	7	4.89363257530792	6.93316772867892	5.70394080510775	6.3905737412092	6.51962951441856	6.73068628141292	6.53194687415211	3.90592551881764	2.41267524690997	1	7	1	7	3	7	1	2	3	2	3	2	7	7	7	7	7	7	7	7	7	6	7	88.5	0	3
48	3.40355478164396	2.1810464289336	5.4509511487748	5.55713684940335	4.48668898952031	6.61074408806596	7	5.97039151871668	2.90978427093153	6.75134854066713	5.67939303772282	5.12933326669183	5.73276193517711	7	3.7714168968564	7	7	6.17975643141704	7	6.9447692093055	6.37739219209323	6.87448044681879	2.04288149286591	1	7	3	1	7	7	7	1	7	2	7	1	7	7	7	7	4	7	2	7	7	1	7	88.25	0	3
49	6.72173755557817	4.60136438629786	6.19842696680386	3.37045806776185	1	6.23149320079668	6.55643585444801	7	7	5.81435767544026	5.26013726247042	3.13074936465916	5.94169424725895	6.33539690825815	3.65795540743468	6.92817092744532	2.51190866075956	5.17517969640386	4.78782332697865	4.21167176363462	7	6.42043704975712	5.84511850371773	7	7	7	1	7	7	2	7	7	1	3	3	7	7	1	7	7	7	7	7	7	1	5	69	0	3
50	3.12477353905161	6.22012095953844	5.82384840720036	6.95135258656234	6.26605820904928	4.02586472240038	7	5.88865930344571	5.51118719488326	1.16383350325261	3.87734380508856	5.33215896166444	6.08434900079603	4.773539818695	5.90679166863866	4.99606515465975	7	6.94047825927689	6.15648180445899	6.33193136397201	7	6.49543041032821	5.30731638587798	1	7	7	7	7	7	7	7	7	7	3	2	7	7	1	7	4	7	3	7	5	1	7	79.75	0	3
51	2.25285843282163	4.70649670010964	5.72926866283052	1.18361228238442	7	6.2043832231984	5.78742309870317	5.56925416519342	6.24522317851104	3.91006484954226	4.7538174803738	7	6.85370475999341	6.7320089395715	6.20828460059325	5.95269965965146	6.97494665407101	4.41206283382644	5.65791869810673	6.63833602217383	7	2.91179091064374	6.90992259920667	1	7	1	7	4	7	7	7	7	3	7	2	7	7	2	7	6	7	2	7	1	1	4	72.5	0	3
52	1	5.28483971143058	5.38408520729973	5.42032783766502	6.5909774509517	5.941891593878	7	5.92066246445534	6.10886298131843	1.78662314743847	6.03068981148602	6.78402877372639	4.2083709272249	7	6.40079407457169	6.1008538798807	6.53576011538031	6.29764482991032	6.55376431827944	2.83428811058389	6.8506701173471	5.83550033149697	4.92967946342176	1	7	7	7	7	7	7	3	7	3	7	1	7	7	7	7	2	2	7	7	7	1	7	78.25	0	3
53	5.89006984036211	4.31985480131991	5.11253407882421	1.39381660213838	2.94639982902644	2.36117214682059	6.90943639832965	6.78096832373524	6.55571642250788	1.96917823445089	5.45759706314785	3.43834976414808	5.62399048617006	5.1561729829494	6.50966746471659	4.62699396359894	4.10854100930877	6.42562722031693	6.26627993119202	6.16680070232866	4.41951460924682	6.25560716576093	6.76007879722177	7	7	3	1	7	7	7	2	7	3	7	7	7	7	5	7	4	2	7	7	7	3	7	67	0	3
54	2.04129779090444	6.22376709552866	6.78124541519945	6.84382932408344	6.59167742028729	6.24920791331566	4.6801414359987	4.68161003108098	4.93489275830729	6.75184354552262	6.99031839879567	6.04892818571453	6.16647619624173	5.70654113856278	2.87276484726852	6.24142284661479	7	4.92894902923111	6.07021461183166	6.81658413793451	6.88194206879244	2.83434761646056	3.3336416423964	1	7	7	7	7	7	1	1	7	3	7	1	7	7	2	7	3	7	4	7	1	2	7	79.75	0	3
55	1.69272689022674	7	5.70752551366486	3.11852374446028	6.03179533534122	5.80741519678282	5.77594998158199	3.76665577367625	6.68814890862363	5.13633153192298	4.60153228883933	6.47374450732378	5.12708368811372	5.49931829147991	1	6.35527953993853	7	7	7	6.48561571562313	7	3.58940204374043	6.01652660874498	1	7	1	7	3	7	1	2	7	2	2	2	7	7	1	7	7	7	2	7	2	1	7	87.5	0	3
56	6.84961266398743	4.51530664946763	6.46964067222219	6.38091730890994	6.04876458379056	6.19158672132822	4.73322898660074	5.28522534926547	6.6524705233056	6.47886473226454	6.46494974674512	4.6321735314354	5.41397551456049	6.25436670266734	6.09068027064372	6.96436145967524	5.5331919548534	6.19639729655044	5.32297439350455	4.44868553808305	6.10850959874564	6.31425899007604	3.82594993599825	7	7	7	1	1	7	7	7	7	5	7	1	7	7	7	7	7	2	7	7	7	1	7	59.25	0	3
57	1.30132372167342	3.8082284239829	5.2479582117138	1	6.12308092240992	5.53070893088583	6.55945149982844	5.94306245352259	6.08273519150765	6.40375875276193	2.04107941775001	7	5.14510252256706	7	6.72585425931659	5.79236448051575	4.89073376335313	6.95203453648804	5.79558375304763	7	5.83544528171307	4.13595362754109	5.79410208719531	1	7	1	7	4	7	1	1	7	5	1	3	7	7	7	7	2	7	7	7	7	4	2	88	0	3
58	1	4.71562082988227	6.36063837658396	2.28238981797239	7	5.32283654875585	6.75445561876435	4.68685321839975	6.57622235846328	5.29969529764787	6.83274091191393	6.19305578315828	5.66664541776516	4.21979585319796	6.3176906009208	4.84738022881803	6.81835414726496	6.30746971483721	5.74149054956123	5.81525855031994	5.02865924421585	4.53114633000586	6.58443992058211	1	7	1	7	3	7	2	7	7	6	7	1	7	7	2	7	5	7	1	7	1	1	2	67.75	0	3
59	1.37944990074792	6.20271827585126	6.65498063755524	1	7	4.91331362492893	6.40857442159221	5.84600192819194	5.2285409403504	6.34360720006989	5.23614121696834	4.59488855959113	5.82574715706627	6.60477789337994	5.89398302332648	5.0360546514344	6.13466622777805	6.87431374828421	5.67914743871216	5.89943439628435	3.54363934423335	6.08535502377149	4.94042507811351	1	7	1	7	3	7	1	7	7	2	7	1	7	7	2	7	3	7	7	7	1	1	3	85.5	0	3
60	4.72228113325096	5.53995984401137	5.93703417380729	6.6379922706051	5.2305028165819	6.04301859479444	4.76676901695468	6.37202900522814	6.35230197988087	4.07315433825252	6.19127859687429	4.99686324850358	7	6.5919404569668	4.04512251518603	4.43010629940273	4.91359423696362	3.9909570117404	6.94995765623639	6.79020725782521	6.61693311903465	5.10073924763162	4.57072154568566	1	7	6	7	7	7	1	3	7	7	2	7	7	7	7	7	7	7	7	7	2	1	7	74.25	0	3
61	3.48536847846496	4.9080164613682	6.86458206852811	6.65034655370622	5.65894890565367	7	5.81566525718981	4.5492101765199	6.93237578770491	6.09328499025424	5.87030375714319	6.24525070064563	4.47690090682956	6.65503038404067	1.66360953861823	6.39322479865231	2.16640098857201	6.75807100103263	6.57703626165571	7	4.63882846689496	5.59614631306217	6.47448879779285	1	7	7	7	7	7	7	2	7	7	7	1	7	7	1	7	3	7	7	7	1	1	7	81	0	3
62	7	5.39965721784171	6.05857903176456	3.91451340076366	7	2.30031259813106	5.40932645592952	6.52891157125381	6.65322695008457	5.60549579027522	1.63622170628695	7	5.27385242507192	4.57682625645831	4.67468414934253	7	6.76815959732227	6.3818567198089	5.90471720315288	7	3.02476815115974	5.52731721599387	6.13175183267805	7	7	3	1	7	7	1	1	7	1	1	7	7	7	7	7	2	2	1	7	7	1	7	79.75	0	3
63	1.97556127590576	4.73339357731532	6.09038800452342	4.84482076472158	6.83659342562347	5.40717858308567	6.59198655582591	5.41075753991811	5.76766224480719	5.07339507686733	7	3.98982611376435	5.78525771952178	7	4.07283717206522	7	6.49175300633043	4.99617145229026	7	4.55269379233806	5.81722285917162	6.27771879576292	5.10043159401044	1	7	7	7	7	7	1	4	1	2	7	1	7	7	1	7	1	7	7	7	7	1	1	86.5	0	3
64	6.43328950573825	6.54501997353784	6.55404568247964	2.87896504230955	2.13090591998343	5.22472440701429	6.13518102350316	1.56355219264754	5.73122407352887	3.22877445274698	5.83723145579314	5.1280228701735	5.63344531335999	6.8584416506128	5.4255461705876	7	6.60563905584162	3.11534231575389	7	6.51344422005825	6.11757284997049	5.25172424955313	5.21263201962011	7	7	3	1	7	7	2	3	7	2	4	1	7	7	7	7	7	7	7	7	7	1	3	92.25	0	3
65	5.74530048768073	4.07456112713646	5.91178723647514	2.38828327419787	3.29699292477202	5.63929240063895	6.25461132192832	6.09923158281508	6.0280004427314	2.51637325943668	6.39528868170904	3.27318847790827	5.3295490695319	5.06847880870787	6.24410310205164	4.84755100106733	2.94674103657358	6.93435861038084	4.64219785247942	5.44910834360398	6.52990911366871	5.79937391061166	6.62596884955807	7	7	3	1	7	7	7	1	7	3	3	7	7	7	7	7	4	2	7	7	7	3	7	61	0	3
66	1.70359327810857	6.89734997366616	6.70842679239894	1.45616683950567	6.68529959641674	5.66500884731199	6.81329783928999	5.85611638590039	5.32047786825308	6.27577113238793	5.31038158127271	6.93568775013466	5.39086838897719	7	5.05597764187507	4.92783340025591	5.98766168138443	4.87495971489587	3.89453107899781	5.52154509395959	5.21561275050626	6.52909083562173	4.67758692564462	1	7	1	7	3	7	1	7	7	2	7	1	7	7	6	7	3	7	7	7	7	1	7	92.75	0	3
67	3.59149552513749	4.83345275622501	6.69882869480147	6.03983887414797	6.1736327735683	7	4.21099353491711	5.52556211427524	5.65122449370039	6.67715941895103	5.4797196655173	5.12812910658636	5.55179065762268	5.69188486020145	1	4.88045962026218	6.81646616191083	5.41794970317141	5.42754592510907	5.47225717843968	6.16019032166827	3.09550940461407	5.84729579510355	1	7	7	7	7	7	1	3	7	7	7	7	7	7	2	7	7	7	3	7	7	1	7	69.5	0	3
68	2.86298078501466	7	5.62180068065392	5.40979753900644	6.9091119045072	6.24780406511657	7	4.8521032744711	6.50118946123931	6.76510196543897	6.90454724669914	2.50176869609904	3.35136236157	5.75588134196793	5.96926864732837	5.09500627914624	5.08090272806314	7	2.20431207166615	4.45587441862477	4.78604039041849	4.9271546545588	5.75944475398702	1	7	2	7	7	7	5	2	7	2	7	1	7	7	7	7	7	7	7	7	7	1	7	81.25	0	3
69	5.92865618103848	5.5117139627622	5.41455560949995	1.21268561342711	1.20584512125669	5.85462530689539	6.03618969084693	6.05867614229377	6.65456567443405	1.52319778897289	5.03470695089897	6.08024362252933	4.24459448141621	5.99970721366766	7	7	5.36805817192805	4.90498397577029	5.9008159000068	5.40890906207953	6.81743340389732	4.91343084097138	5.77048460411258	7	7	7	1	7	7	7	2	7	5	7	7	7	2	1	7	7	7	7	7	7	1	6	73	0	3
70	4.06075350327623	6.58902213160295	2.81542710786496	2.48147057848519	5.76929083015129	6.94196180845106	6.54768394914561	4.82984933140136	6.46515639467191	6.19748795915839	6.70562580388225	6.45082626098718	3.5040590667533	5.54926680016674	3.21448992043241	6.10659613042216	6.77752940040265	6.26616467901331	4.61392679213027	4.48033318172473	6.7774786795756	6.00127931532676	4.83088051974071	1	7	1	7	4	7	1	7	3	7	5	1	7	7	7	7	7	7	7	7	2	1	3	55.75	0	3
71	1.40663004287009	6.5565438641321	4.78286599332929	1.28894115871293	5.3414564255592	4.63064903954335	7	6.49412993901513	6.33365657299491	2.20015177656539	5.91925222639904	5.00691840726616	5.5281115891098	7	5.52691630114145	5.17382910710136	4.90006452793179	3.98763534549242	4.63895051764154	6.97280535744836	6.40893463538476	6.99979224563653	5.5598207249356	1	7	2	7	3	7	1	4	7	7	4	7	7	3	7	7	2	7	7	7	7	1	7	75.5	0	3
72	1.08693175039674	5.07417096382741	6.36067968861273	4.08484146088623	6.35819886691422	6.50386241882954	7	5.79913048497593	6.12029368783678	6.26574500918931	7	1	5.89984182767569	6.75474026537877	1.27246205119669	5.66644878665616	6.74161163925227	5.38142705253187	6.20725913885368	4.97225682176949	5.06329140424423	7	3.53751396348985	1	7	7	7	7	7	2	3	7	1	7	1	7	7	7	7	2	7	7	7	7	1	1	66.25	0	3
73	3.58549039285857	7	3.94677857563002	3.43331723302449	5.16406131257174	5.24090257020039	6.33421230889093	4.94349935181247	3.50414719026208	2.64598378368335	7	5.81165258522459	3.7033520725394	5.82173946409691	2.31865397746593	7	4.98625494115032	6.01555977320232	6.56514135294666	5.25467491791987	7	5.94450882830976	5.3641378058239	1	7	1	7	3	7	4	7	4	7	4	2	7	7	7	7	7	7	7	7	7	1	2	70	0	3
74	5.16965706154983	7	5.05843334762132	1	2.05669591899326	3.97180489117457	6.70203524634551	4.60676460118863	5.2876707061096	2.26613991697932	5.36352555790372	6.85636277919084	7	7	3.05649536882679	5.78086474740641	3.603854410447	7	4.40110396540861	7	7	5.62021436051157	1.40847761841859	7	7	2	1	7	7	1	2	7	2	7	2	7	7	1	7	7	7	7	7	1	1	2	68.75	0	3
75	3.0247735366303	5.21334125201443	7	7	6.34886386112587	4.63510605926086	5.85385154375251	3.69650007076754	6.999545175631	5.89184787520591	5.45242192246344	5.95316116160368	4.70562171320724	5.9703146368051	4.48560458887088	5.22258333648674	4.00694042450588	6.75808108479268	7	6.451841583267	4.54712701997649	7	7	1	7	7	7	7	7	7	2	7	7	7	1	7	7	1	7	1	7	7	7	1	1	7	68.5	0	3
76	1.76726794257611	6.37925729780469	2.77292124251389	4.62382118127461	5.31747165121065	7	5.91905755645838	3.56890063141136	7	5.60932678854813	4.59759686643286	2.80476567060273	6.96423394084712	3.86004744428187	5.95933498141521	5.0761242480904	3.39562251370347	6.41363826290027	4.69746210177066	7	4.14085198872991	5.52757297665839	6.41433256116956	1	7	7	7	7	7	7	6	6	2	5	4	7	7	7	7	5	7	6	7	7	1	7	63.25	0	3
77	1	7	5.17412864988075	4.90320383302139	4.37519415637643	2.10308286544853	3.21654348099824	3.42527309127654	1.75339204172544	5.46020286912627	7	2.25005232416462	6.05153648787243	4.09090465942729	6.64317277875345	6.91653959822479	5.87476829389486	6.2104432471636	7	4.07463955896768	3.32876809401592	7	3.28456503304461	2	7	7	1	2	7	2	3	7	2	7	4	7	7	7	7	7	7	7	7	1	7	2	76	0	3
78	3.41971403093052	6.57250521302577	4.72017232166377	5.81005495822278	5.66942547895652	6.41197170752305	6.3966581439379	3.91234268403692	6.65062049285821	6.20686492168779	6.35908070235423	6.33949291793866	2.75915672535838	2.33775264170078	5.93032167941025	6.38340193483161	5.22320478378026	4.97852290684637	3.8424039218649	6.68124900954379	5.13478823409755	6.86515238565469	3.61406558439021	1	7	2	7	7	7	2	2	7	2	4	1	7	7	6	7	7	7	7	7	5	1	7	71.75	0	3
79	1.65614645853494	2.38075225356873	5.85418952335276	6.31114148725745	3.31010712702398	5.90978892670292	6.10038625212106	5.7542602934069	5.26896118048208	4.84417884400232	5.32401673747854	5.7724760763329	5.15776850813195	5.72146642542678	5.81972332305485	7	2.46573926284118	6.70233955884335	7	2.86947001723078	1.80280054869195	5.25876790647187	6.96739476235574	1	7	5	1	7	7	7	2	7	1	3	2	3	4	7	7	7	3	7	7	2	4	7	71.5	0	3
80	1.5827819756351	2.74163246535915	5.2995157447131	4.90490183754034	3.25035461564235	4.91187431427469	6.3568563367802	5.49697302649245	3.42270161588732	3.99942069158077	4.80660790216475	5.20788458136234	5.9952973446653	7	5.43686835675413	6.47867917963452	5.95747180366841	5.25271615838211	7	5.2910053298976	5.92610807381768	3.45904459550353	5.68512080112458	1	7	7	1	7	7	7	2	1	1	7	7	7	5	7	7	7	7	7	7	7	1	7	92.25	0	3
81	3.70893383394761	5.60021568837828	5.86486926865368	4.01108958686974	1	5.15388922234934	6.61144749856171	1.87933993416974	6.25345110832559	4.47472118281558	6.64236134706108	2.76901037960779	7	5.46215027240771	7	5.4818844275305	7	3.23243670418781	5.39853721295256	6.09907705092672	2.63490993302935	2.09533175032204	7	7	7	3	1	7	7	1	1	7	4	1	1	7	7	7	7	3	7	7	7	2	2	3	56	0	3
82	2.52212957709037	6.41733159404854	3.157822218798	4.33287105268464	4.12299075328919	5.4772646314984	6.78865875981248	4.149363043048	3.08120717545587	5.93630897638656	4.38438132758494	2.60822383915355	2.25502630061347	6.65077512870836	5.3019000658229	6.1492873701716	4.04087298634355	5.52100282955215	6.51983446608927	6.87149926355744	3.91688246505088	3.05506741420965	6.14315536641518	1	7	7	7	7	7	7	6	5	1	2	1	7	7	7	7	7	7	4	7	4	1	3	84.75	0	3
83	1.12461705043099	5.01816858176659	6.37832296660409	6.1832815137809	6.56171520535154	6.45238635429899	5.69430396652645	6.86564287638346	6.83359952141291	1.30050546678371	5.26935676278386	3.11580176307633	4.80007125957194	3.41152801092782	4.75161685911008	6.2992724919379	7	5.04357565907453	5.89810298734346	5.50789997057875	5.49911029851575	5.35411931387962	4.80765922231821	1	7	7	7	7	7	2	5	7	2	7	1	7	7	7	7	7	7	7	7	7	1	7	67.5	0	3
84	2.05329374713043	3.31019430933511	6.09655004903365	5.79805012589148	3.55544380174837	4.67084009804045	5.53123898819533	6.07048924983268	3.60248616756692	3.3657864774699	4.80808773953805	4.25093633123057	6.34644227602135	4.72322446451704	6.18425973733037	6.6460248681294	5.90945852677767	4.85678586458126	6.15741383554473	5.24525855481353	6.65580954092188	3.71975013459603	6.69796676733905	1	7	7	1	7	7	7	2	7	1	7	7	7	4	7	7	7	7	7	7	7	7	7	64.25	0	3
85	4.49493727240038	5.88646472050167	5.0865935515714	1	1	4.79574350642302	2.13984363459823	5.10643472778547	6.33889525525859	4.88279021606526	6.11441120995583	5.60407666238672	3.79132791541603	4.26925963425497	6.7725161958301	7	7	5.63028368450771	5.99844278613364	6.81250336347862	4.85879029429893	2.39035243838955	4.38185970096453	7	7	7	1	7	7	1	2	7	2	7	7	7	7	1	7	3	7	7	7	7	1	2	69	0	3
86	1.27872280244797	2.89631801971441	5.60442786682723	4.86491575221644	3.31140558800617	4.947147192068	7	6.20652819246568	4.68376577024817	5.01006922177336	6.73211718540973	3.41569185330642	6.11367883379276	5.10149267742769	5.84700307734238	5.830547088993	3.38186017100984	6.94365901867362	6.50718523367832	5.5544964662776	3.90589383310939	5.67324697496987	3.8197971293775	1	7	5	1	7	7	1	2	7	1	2	2	3	7	4	7	7	7	7	7	4	7	7	74.75	0	3
87	2.37647745941735	5.30067094515931	3.81583878648893	6.12043374820193	4.22332616504573	4.78770067981868	5.75891204384652	5.65694390880051	6.54791907632135	4.17487998812978	3.05038938747694	5.78934057784401	7	5.08998897982362	3.47611502633127	3.96959296974332	6.90352130942726	4.2755206197102	6.58897998603335	6.1297240177832	5.53772751587254	2.1458562736743	5.63028909097059	1	7	7	7	7	7	1	2	7	2	7	3	7	7	4	7	7	7	5	7	1	1	1	73.5	0	3
88	1.36898697799969	5.69136041833966	4.36500940105453	5.83238559404419	3.8826547395728	4.79692849363823	4.72487031764442	4.38093788997652	6.38812893453744	6.61121269308111	5.89570519657492	6.49432026695714	5.72408842990431	4.57220807275006	3.95738822359882	6.22410782459972	5.37991407161353	4.34979286696962	4.40201089223608	5.79490485699202	5.95486246408466	3.51471805878271	4.6803708126356	1	7	7	7	7	7	1	2	7	2	7	3	7	7	4	7	2	7	1	7	3	1	7	78.25	0	3
89	2.15813843318465	6.66707985934545	3.12991735520227	5.45169122885012	2.54578199268601	5.09144722465873	6.0635228817289	5.75229099973324	7	7	2.91579767563087	4.82666361757895	5.19805034229773	5.75434839766603	4.95765311740969	3.34471241151783	4.3337915013493	6.46780679758709	4.91483086128591	5.54228478165119	4.61075261866907	5.39827455250051	3.21109499353975	1	7	7	7	7	7	2	3	7	2	7	2	7	7	5	7	4	5	1	7	1	1	1	78	0	3
90	5.52504490007287	5.1000795272714	6.81295294712319	2.39025122942244	3.90619825280997	6.15557978614739	7	6.83645536689595	6.61108538063883	6.46252703040938	7	5.98153181812913	6.93108131112405	6.49254498690513	7	7	6.44710165504428	7	7	7	6.98809987254841	3.72389140391774	5.88688193553681	1	1	3	1	2	7	1	3	7	4	1	1	4	7	7	7	7	7	7	7	1	1	7	96	1	3
91	6.36214771592671	3.90662777580167	6.39568703110484	2.14413010673712	4.57977889509267	6.92544681660062	6.79980669503329	6.92339156720262	6.43935339929057	7	5.62741303359627	5.14575789145322	6.25833586194511	6.42524304051655	6.96208898184548	5.74305519961544	6.02772138481229	6.77728421414483	6.87876015839844	6.77037427017651	6.11239636457289	7	6.75915056602372	1	1	2	7	2	7	3	1	7	4	7	3	7	7	7	7	3	7	3	7	2	1	7	85.75	1	3
92	4.9860764791936	4.25378248155325	6.36782168576859	2.33487524468282	2.6178292140661	6.4248982929935	7	4.31148958412612	7	6.07915418349301	6.73267969505008	4.8062602657217	7	6.7749408781541	4.94959533449542	7	5.84491512549828	7	7	6.41256301688793	6.84277615578408	6.75307613253572	6.76308213220305	1	1	3	1	2	7	2	3	7	7	2	1	7	7	2	7	5	7	7	7	1	1	7	100.5	1	3
93	5.57737817680282	1.83019851139091	6.00032423870649	4.89913460829245	6.4863068056943	6.40276639425653	5.81679110878743	6.37007742937372	5.78733295301347	5.69857239402317	7	7	5.01326403137655	7	6.93107024775404	6.3701148217424	6.7917016564514	3.9982384593266	7	6.5944082470589	6.56388413358456	3.86387389289221	7	1	7	1	7	4	7	7	2	1	4	4	7	7	7	2	7	7	7	1	7	7	1	7	78.25	1	3
94	5.83023284753731	4.87417441678219	3.41454080325957	3.43443493317342	6.68396788025491	6.85583876641621	7	7	7	5.96123436293039	4.25813820330392	6.72222462666514	6.05688345593598	6.00673522053551	6.68313813635271	6.71710956963549	6.37332450402615	6.30126747433509	6.59424895064293	4.77490820196064	6.75712755976042	4.47987653248249	6.32165606554348	1	3	1	2	2	7	7	5	2	2	4	3	7	7	2	7	6	2	1	7	7	1	7	82	1	3
95	1	1.76895082762697	4.94970089465615	2.67964091432637	6.35293179591494	4.78149260545825	5.33231197061119	6.86938327509072	4.02402016446809	6.48165178212718	3.31839648456576	6.99185017586341	6.32109019908057	6.74496999891721	6.73247625252305	6.11701674692377	6.02935543405682	7	7	6.86812543696066	5.96281581182571	6.79398027103892	7	1	1	1	2	1	7	7	2	7	5	3	1	7	7	1	7	7	7	7	7	1	1	4	96.75	1	3
96	2.31626840027198	4.69012694669793	6.45224609257678	1.25872428529722	1.6711092512552	3.74611639118454	6.87967528416856	5.98834493493978	7	6.60840003090329	6.38732250482733	6.96876523083914	6.99311095173382	5.28510114614385	7	5.45744132070498	5.89864727423794	7	7	6.74097394750834	6.71174917780243	5.86920539787287	6.09109272405785	1	1	6	7	1	7	3	2	1	5	4	1	7	7	7	7	3	3	1	7	7	2	7	90.5	1	3
97	6.80927246072409	3.2691801300126	3.86593684422428	1.43325157025546	4.12298961196584	7	7	6.99169463064112	5.36640107447054	4.68427676997652	6.75784584271296	6.95061631175644	6.53286279555365	6.05716585054839	6.83229826645989	6.1994227623075	4.61054004607785	6.50460230012281	6.29051421552276	5.63124075710935	6.52334367623006	4.93372636362696	6.79252237167674	1	7	5	7	1	7	2	2	7	2	7	7	7	7	7	7	7	7	7	7	7	5	7	79.25	1	3
98	1.45337031854683	1.23875658574262	3.28379737550465	6.8544093761322	7	5.87773087385537	7	6.6741718683681	7	6.06944607454594	2.49660500838564	5.89396795209603	2.23304190436084	5.96962206879024	7	7	6.15082263737067	6.48735440901648	6.15440981539862	6.99017340459756	6.14349175739266	6.67186291596356	6.37691676829455	1	4	1	5	1	7	1	2	7	2	7	1	7	7	2	7	7	2	7	7	7	2	5	89	1	3
99	4.27369643697612	1.26358006463737	6.19513015210967	4.14449523563491	4.58212989138715	6.92632400722669	6.66433730991284	6.08122722725221	6.26542726567509	6.74095139915664	5.601632470559	5.81101959788386	5.69760326212434	7	7	5.91716741465804	5.66671484901919	6.60226077248978	5.79018819155183	6.72494884135503	7	6.3347800774914	6.38163696269954	2	7	6	7	1	7	2	2	3	3	1	1	7	7	7	7	3	7	7	7	5	1	7	88.75	1	3
100	5.7734459852824	5.02687712228389	7	2.78629331785908	3.71745488127941	6.41978362796035	5.47996313873192	6.95776200532244	6.30348743601269	6.56844359257808	5.76929449974909	6.72078938167939	5.80813949962795	6.67739143693668	5.37985243653228	6.53667320381668	7	6.75677982323949	2.59300864516901	6.9047530413763	6.06037855431719	3.89111647729154	7	1	1	2	2	2	7	1	1	7	6	6	1	7	7	7	7	7	5	7	7	7	1	7	97.5	1	3
101	1.48049926425176	1	5.96680199201318	2.72695562058782	5.01218333605694	4.0867032703676	5.69799876453063	7	6.93082607596889	6.62653640174468	6.79512487266563	5.95259272122309	5.29831328488282	5.15289751516898	6.87493808066688	7	7	7	6.87853205398456	5.64933476851321	6.16960097592309	6.43671701346714	6.44973085067631	1	1	1	6	1	7	7	2	7	5	4	2	7	7	7	7	3	7	7	7	1	2	2	89.25	1	3
102	6.80277494242815	3.23468364853115	4.17499764056307	1.9004915853723	3.196849458924	6.80103029615979	7	5.71610445454783	7	6.17721562067765	6.15430699733203	5.85324624246242	6.20339728387776	3.60855907577865	7	6.48294242118342	5.14405434051068	7	6.98842115485327	6.65707598164988	6.64112906755426	7	5.15727191047459	1	7	3	7	1	7	7	1	7	1	6	7	7	7	7	7	4	6	1	7	4	2	7	89	1	3
103	6.2129474995903	4.96213725016314	7	2.9489568869746	2.55563874883875	7	7	5.8100972492753	7	6.15946219728695	6.4100751764085	3.31004526305912	5.77322201260687	5.96359762126978	6.09989653515522	5.52142211933259	6.19835495952915	6.84077308239145	6.90657438284061	7	5.33823994609401	7	4.01510984017091	1	1	3	1	2	7	5	2	7	7	2	1	7	7	7	7	7	7	7	7	2	1	7	90.75	1	3
104	3.07708104102961	6.26902099333486	6.88471490691163	1.49772271993912	7	6.05453243189116	6.38639533103029	4.16397541026973	7	6.82258272908802	6.06801679846306	5.81592909785108	6.86217207289357	6.95190148552668	4.82474553410099	7	5.41891174017606	5.59959713402728	7	6.35977170274128	5.50694030490973	4.49341111855682	5.96022786720241	1	1	2	7	7	7	7	2	7	2	2	1	5	7	3	7	2	7	4	7	3	1	7	105.5	1	3
105	6.52223489933029	4.57542642992433	7	3.38329552618355	5.39704152393555	3.344593706319	6.53468397902128	7	5.72614064318335	7	5.49843127252205	5.27741602952228	4.49554223003936	5.96844996714732	2.14773623168448	6.73100101733323	7	4.54586529655891	6.7785611431588	6.14007034261499	6.12260368144371	4.40352939417449	7	1	7	3	1	2	7	1	3	7	2	4	2	7	7	2	7	7	7	7	7	7	1	7	108.25	1	3
106	2.05833345551345	7	6.70406218130531	1.41777220289861	6.606126929888	3.98533733373563	7	7	6.37226660640086	6.69439022045308	6.6731955474721	5.54759097216406	5.40206575533066	6.90797566770948	6.51038989181144	5.1605572987778	4.66394465353845	7	5.44291098874913	7	6.71101314587946	5.31889272247809	6.47971568157295	2	1	2	7	7	7	1	2	7	2	7	2	7	7	7	7	7	7	7	7	7	5	7	91	1	3
107	1	1.35349662591307	5.96291618670396	2.53054385665659	5.33219957338518	4.85505707946979	5.70885384585064	5.84464660078417	7	6.20934479459707	6.70383001835193	6.73067884942735	6.77080868919598	6.96973308661741	6.1345786727802	2.63268364283614	6.21852851549709	6.84264103028519	6.1558705611889	7	5.59813494213222	7	7	1	1	1	2	1	7	2	2	2	4	7	2	7	7	7	7	3	7	7	7	7	4	7	69.75	1	3
108	1.19675497627911	1.38052117449824	2.81938472444488	5.80397189458963	7	2.30305717755029	6.38785361497107	5.74320844211921	7	6.16802641216304	1.86037542148282	5.88162543597156	6.34840698382796	5.82884207548856	6.50781531608316	6.12552082732175	6.77873030619176	5.26111790868331	6.22115251302378	6.56725433879527	7	7	7	1	4	1	4	1	7	1	7	7	7	6	1	7	7	2	7	7	2	7	7	7	2	6	69.5	1	3
109	5.03271006198493	2.3792660612654	5.9225925103145	2.28980703771332	5.13418694944381	5.93744449888981	6.20162041834264	6.9291597950317	7	5.44207986170158	4.76555047331697	4.58908159897145	6.67045258368639	5.71466582175713	5.36207336407377	5.86396121596197	6.77938082318271	5.76911129375857	6.70323110260629	6.80289079441823	6.87355859292766	4.11942335835061	5.85808839410201	1	1	1	7	1	7	7	2	7	7	7	7	7	7	7	7	7	7	7	7	1	1	3	87.25	1	3
110	5.42207677181991	1	6.31234318559645	1.65461321295672	6.10232283675263	5.47623377533803	7	1.96103734450446	5.6472998129111	4.59152254990611	7	5.9443292787647	5.62310322660838	6.31657261218077	6.5016038662349	6.81853092052492	7	3.91633351275342	7	6.79034356893191	6.95697724855029	6.26677736724108	6.91530499695188	1	3	1	7	2	7	2	1	7	2	5	1	7	7	7	7	7	7	7	7	7	1	7	87	1	3
111	4.50840501850445	1.43003857735236	6.97724742531781	1.02675178312252	4.69381714507019	5.86296698727856	7	6.25407337119532	4.82661235432364	5.34406659395297	6.59150553744757	6.87830175277145	5.59424949834301	6.76691884639195	2.33042383767046	5.79041318930795	6.9170405979287	6.96799162250899	6.23433645989638	5.70127771471533	5.52157700670619	5.35166649477499	5.67769452922926	1	1	1	7	2	7	7	2	7	1	3	7	7	7	7	7	3	7	1	7	7	1	7	103.75	1	3
112	1.10032743429763	3.8151328587924	5.68889032574264	5.75918211032627	7	5.1191807285398	5.08136727688123	6.27524793086521	4.74651243278171	7	4.38495655827831	6.10570985465121	5.65751542609718	6.46120042756223	6.36088000639237	6.13520873417609	7	4.46265562552408	5.82391459445813	7	6.76987512879642	1.58225380575642	6.67113364772333	1	3	1	2	1	7	7	3	7	4	7	1	7	7	3	7	7	6	7	7	3	1	4	68.5	1	3
113	6.11457892394783	6.68529147372103	6.65694571532291	3.34839520625032	5.29773909773682	5.6245458484572	7	7	6.10643235706075	5.54646034302751	5.01128517597351	6.78531792597194	6.83664627729587	7	7	6.88891159636728	3.62968468381743	6.01538982571057	4.02033167066023	5.55100844002746	6.39034054663379	6.15274259605165	6.66783996582539	1	1	3	7	3	7	2	1	7	3	2	2	7	7	7	7	7	7	1	7	3	1	1	81.25	1	3
114	6.20097243422315	1.71793152337706	5.92592958152002	4.15522998852362	6.50460743780672	5.96961656321302	6.58521135532112	6.77495393921119	6.87569906656866	7	6.65867737941227	5.62866073495508	5.51821015629266	7	6.5408782029587	5.53917826508584	6.39513746405821	3.17962550821746	4.48217052958058	5.99228098084218	5.49259535105614	2.35216142523852	4.97471374214668	1	7	1	7	5	7	1	2	1	4	3	7	7	7	2	7	7	7	1	7	4	1	7	79	1	3
115	6.70040653959517	2.69377316026238	3.90596705251684	2.96230058733758	6.26880130378875	4.4943653587584	6.41385584316822	6.69818860014614	5.3429878933373	7	4.53995590326742	6.7111427173172	5.72016083294097	6.08378446215532	6.22408275878105	6.51892468783543	5.95560729536179	7	6.07835689277819	6.58015472076225	4.22612126401909	2.74811327028411	7	1	7	5	7	1	7	5	2	7	5	7	7	7	7	3	7	7	7	7	7	3	1	7	85.75	1	3
116	3.41717069945769	1.85301283456229	7	4.56958418608456	5.36590816254291	6.32894070048851	3.41234557073853	6.23386979631311	7	4.47952088300334	3.03938458418094	7	6.04709836777325	5.73263154775043	7	7	4.44308709447813	6.93631629765166	5.62148771631911	7	4.33805566737432	6.4221923652511	6.77184684054831	1	7	7	7	2	7	2	3	7	4	1	1	7	7	7	7	7	7	6	7	7	1	7	88.5	1	3
117	5.5425934549515	1.13910523734587	6.58910190796568	1.51626996470309	6.41226265314819	7	7	6.29046705874199	5.56298478366517	5.91519451122022	5.43080553211995	6.85204491356859	5.4671731543066	5.57062872642942	6.84438710892177	7	4.62376040407378	5.31394310649733	4.91185756475879	6.77195115986014	7	6.7470413193792	6.69896038442869	1	2	1	7	1	7	2	1	7	3	3	1	7	7	7	7	7	7	7	7	7	1	3	85.25	1	3
118	1.25634740526204	2.52601377591921	1.78726757558544	6.38877214590188	6.6157720269213	6.80736318829105	5.88785044933093	6.53519821615068	6.81592275078234	6.92755708537458	5.09720720717181	4.25450510498091	6.06034758165079	6.1472573645923	7	7	6.48152372408127	6.18938012976779	6.58853141507641	6.35863489577524	4.5883162618327	3.94259536845039	6.31637760312635	1	3	1	5	1	7	1	2	7	7	7	7	7	7	1	7	2	7	3	7	1	1	7	82	1	3
119	3.01963577451703	5.96704657073523	6.21503049206952	1.358020658392	6.34177628627655	6.30006294131331	4.54935918948343	6.61198901497033	6.58276677903833	4.67708580436687	6.39585526233917	5.06866866587363	6.97962071223487	6.87482246146185	4.94623054990087	7	7	5.82368480107945	7	6.05312665349756	5.4888947791079	4.56236038453729	4.83108368086863	1	1	3	7	4	7	7	6	7	5	2	1	7	7	2	7	3	7	1	7	7	1	7	96.75	1	3
120	1.1122898238751	7	7	3.40323420611431	5.95873501722232	5.69606828157173	6.44940275254995	4.91417545537145	5.21914085044161	7	5.7373865231358	6.1478113307759	5.81225051675312	6.56297695072842	7	5.41276818557992	3.56423005632688	7	6.64422025802024	6.27357949178778	6.00291176276864	2.53187630029884	7	1	1	7	7	3	7	3	1	7	7	7	3	4	4	3	7	2	7	1	7	1	1	7	86.5	1	3
121	2.25940308133254	1.81998626757326	2.33856549853802	6.3555569106031	6.56380737278077	2.51058078321012	5.17090523313875	4.85180557580578	6.65012352230976	5.76467105879851	1.57257050905591	6.48524248502033	6.04991175250967	6.06335336251185	6.14400144288647	7	5.79662484302232	6.44709673367647	6.75945833421313	7	6.78566898088645	6.15328386568017	6.13623416023654	1	3	1	3	1	7	2	2	7	7	5	1	7	7	2	7	7	2	7	7	7	3	7	84.25	1	3
122	7	1.15227947190907	1	3.13909511131199	6.2032517521559	5.60550971513611	6.62264430936642	5.81172373981981	5.10846184497448	6.32710090784093	4.44597998819054	3.51547895754974	6.4290276744441	7	4.9824145168597	5.61521533980873	6.69241407736292	5.73148264533076	7	7	6.23406796815161	1.78605008428093	6.24318248304189	7	7	2	7	1	7	1	2	7	3	5	1	7	7	7	7	7	7	7	7	2	1	7	101	1	3
123	6.65619290187438	6.5671164753098	6.27364438547331	4.23233711155977	5.01668595315307	3.35827949020242	6.18740664872741	7	6.29573127218323	7	5.15923038616903	4.32009377478542	5.33067045416492	5.86818327289744	5.48001473685828	5.86624251186716	7	6.35998311001251	6.75876455022169	7	6.10045938014462	5.10199155019467	5.53053293064489	2	1	4	2	2	7	1	4	7	3	4	7	7	7	2	7	7	7	7	7	7	1	7	86.75	1	3
124	6.68810608846168	3.37963371899289	2.62510478552161	3.42821299094884	4.83865940659968	6.07940914731133	7	7	6.949410338663	7	6.36339404690224	7	4.57951423266038	3.06409477795938	5.3671347768019	5.93565194391553	6.58701888228921	6.55022336082349	7	6.71959145941532	3.8320761950145	5.95825502116693	4.86404921029288	1	7	7	7	1	7	7	2	7	7	7	2	7	7	7	7	7	7	7	7	7	1	7	74.5	1	3
125	6.47300503731684	2.70619239447266	3.42590226703665	2.70191917482818	6.22095420108663	6.36982644698366	6.17668812882475	7	4.14181154528356	4.22568429602939	6.52655032188262	4.52257562416459	6.46542522839151	6.93737483251702	1.6507656753282	6.09692002791718	5.78651298863905	5.31255133931032	6.3173862768628	6.71559470410573	7	5.72532705646896	5.77932225240934	1	7	4	7	1	7	1	3	7	7	7	2	7	7	7	7	7	7	7	7	7	1	7	77.25	1	3
126	3.78459585324462	1	5.48717575506042	1.12675865337938	4.75459442616263	5.1182615128861	3.89522401520795	7	6.58088147907999	4.50623265898895	5.81211220066557	5.27282801806918	6.46132518737485	6.55749954670833	2.65765507192651	6.11066012093238	7	5.07298132833101	6.41947848207425	7	7	3.30123748483942	6.73327650864089	1	1	1	7	2	7	2	4	7	2	6	7	7	7	7	7	3	7	7	7	7	1	7	83	1	3
127	1.52057267355597	2.43588364705599	4.76400038078375	1.39328973820753	6.78792861000909	6.48227988178998	6.14502237762164	6.74615938187628	6.85000314175308	7	5.14984700059284	2.05508133971097	4.14041919924449	4.50860527595794	6.24062451020076	7	4.22638275097937	7	6.73210706316968	6.36061983617618	5.9887631640427	3.98824033854053	5.28425688982533	1	1	1	2	1	7	7	7	7	3	4	2	7	7	1	7	7	7	7	7	7	1	7	84.75	1	3
128	6.08100767423998	4.63700623136226	7	2.23915495498407	3.20341056403368	6.91984999038191	5.37591355375447	5.72578519881956	7	7	5.23188396906228	4.96276998218209	4.34132770696537	7	6.13300620809355	5.32846306443058	6.97531923479005	6.26583231020873	6.62931655550806	5.74463113123415	6.37896876065395	6.67817401037823	4.5122921820961	1	1	3	7	2	7	3	1	7	7	7	2	7	7	7	7	5	4	3	7	7	1	7	97.5	1	3
129	1.03778727873818	3.37494695889088	6.2220733975001	5.76344587248567	6.94995560569547	6.02826758822615	4.81937076714214	6.23251526712133	5.51292599264409	6.53329905789173	4.15305183579021	6.23002381101193	5.59552957646776	7	6.64836333364294	6.01678411157044	6.60426098003604	4.92527977184015	7	6.32911081255016	4.88900116427901	3.1116710121937	6.50393527774255	1	3	1	1	1	7	7	7	7	2	7	1	7	7	3	7	7	7	1	7	3	4	4	84.25	1	3
130	4.15658086372702	6.82240801007177	1.82912689174308	2.82363574088616	7	7	6.81740655539148	6.51632737528125	4.52488764977231	6.73841297739305	5.4755267910799	5.31705532062165	6.56225988300593	3.88134465814088	6.29085729863367	5.94865980240452	7	4.61870174930341	7	7	7	3.26311321415451	5.31070616578201	1	7	1	7	1	7	7	1	7	3	7	1	7	7	2	7	2	7	4	7	1	3	7	74	1	3
131	3.86145352386412	1.96071820958	5.83175736685644	5.45794068695029	5.37419896976968	4.8446049475164	5.51323013697088	5.6235631957623	5.66134536328594	6.54628094637711	6.21136819314698	6.05214517597847	5.90119415288582	6.20781634170123	4.92747023601295	7	6.02013766519588	6.77882564309779	6.52230401550225	4.54667774645374	5.3103556308597	5.35287092988151	7	2	7	7	7	1	7	7	7	7	7	6	7	7	7	7	7	7	2	7	7	1	2	7	87.75	1	3
132	1.91545100240356	1.40045475707322	1.18309329459511	6.00355929956644	6.3510218729424	5.35338267551163	6.04193796250311	6.68047925831021	6.69135175693505	5.31879538119039	5.92485072032464	4.78421104468117	5.60816364713348	5.92906704739668	5.38815024855569	5.84693260454398	6.27948779284729	6.70831362559085	5.85840411400155	6.21409774960912	6.73029239118543	4.13641552309171	6.31240586428163	1	5	1	6	1	7	1	2	7	7	7	7	7	7	1	7	2	7	3	7	7	1	7	87.5	1	3
133	6.42520023534348	1.80798075290413	6.20028426001951	1.76495975970274	5.87638304899644	2.54135021857705	5.77185507150277	5.87125474298289	6.7969514393866	5.0165959163146	6.15017578479949	4.05344161528232	6.05696264512194	7	6.9618335296956	7	6.69560785597544	4.35414920766618	7	6.14631139151868	7	2.31997260997435	6.17417998554931	1	7	1	7	1	7	1	1	7	3	3	1	7	7	7	7	7	7	3	7	7	1	4	89.25	1	3
134	7	1.17418082044331	1	4.54893145268957	6.30650574533835	2.80618970745018	6.4931256938704	5.79331058059084	5.13251164038427	6.31594360738881	4.93617293967148	3.31688230835789	4.92514836293319	6.64672700345072	6.34884953157355	6.67416142203355	4.11210951959741	5.84941725439512	7	7	6.07045134102611	2.14508132767674	5.00858580183438	7	7	2	7	1	7	1	3	7	2	4	1	7	7	2	7	7	7	7	7	2	1	4	95	1	3
135	6.50942204324252	2.50019532393045	4.56870618160438	3.18186056334653	3.1885099321526	7	6.72646016543707	5.98345051352626	3.51539187943625	6.60249338734543	6.09015810395915	5.69485910793419	5.37788086158724	3.69588660107268	7	5.99917318304888	4.32369082234369	6.9853854543676	6.57155631762948	6.59416814164143	6.07194830689431	6.49808930163891	4.50555179459955	1	7	3	7	1	7	7	1	2	2	2	1	7	7	7	7	5	7	1	7	7	1	7	74.75	1	3
136	7	1.19864227035595	3.78973696314111	4.23657742712933	6.1315036605746	6.28576614310752	5.22856485027767	6.10111703397307	3.2615714683385	7	7	4.49026869939374	6.2844637535779	4.63162451583132	2.06048831030327	7	5.71462148483669	5.91898428684036	6.44492591100849	6.88600004927499	6.55997407099737	5.18766821598979	7	1	7	7	7	1	7	2	5	7	7	7	7	7	7	2	7	7	7	7	7	2	1	7	85.5	1	3
137	3.05823383754144	6.02568852714762	1.76447167549494	1.3415832934789	6.66123707924408	6.56959698825823	6.55696759301922	6.25079670222923	5.21018820653825	5.90886680175775	6.69434497882112	7	5.92570754696761	5.11397884822496	5.2167994437823	5.03939559077612	6.40421834225456	7	7	5.2983199357588	7	4.34031767076219	5.48092638177752	1	7	1	7	1	7	3	7	7	7	7	1	7	7	2	7	7	7	1	7	1	1	2	77.25	1	3
138	4.29699534868089	2.10352939534448	6.66495097068237	1.43338001438441	6.10228775154172	4.96174588723447	5.75229255801045	7	6.60100457068574	3.06054300527436	5.57851517609037	7	6.66040043880602	4.45616406974623	2.25084054473912	6.83304266575921	4.09092115287651	5.17689493616091	7	6.22892894493803	7	6.26546933115326	5.87822269475947	1	7	3	7	1	7	5	1	7	7	3	2	7	7	7	7	2	7	7	7	7	1	2	85	1	3
139	4.87384561838079	2.60803954793633	5.87589679998295	3.19829940820851	6.71928073796358	5.56321332117999	6.67590077878234	5.25237848539452	4.69879774659342	2.69915046182092	4.51985772392381	6.99521115235857	6.89703725713116	7	6.32077327622713	6.46532966845323	7	6.60296667826081	5.9010805100151	5.73370445508237	6.44008662497296	6.87791268646005	4.67904142777519	1	2	1	7	1	7	2	3	7	2	2	1	7	7	7	7	2	6	7	7	1	1	7	73.75	1	3
140	6.64125232359332	6.07063253737961	1.4478954722622	3.99308879351662	4.9824497189609	5.37616524162014	5.96651837692485	5.77956816295772	5.5699404536862	4.98730409405033	4.38949691882395	6.94678424441902	7	6.7841080935816	5.94859456821767	6.86242226283119	5.36816655081272	4.2764815199897	6.04402752618694	6.55883050822197	7	1.77894575720532	6.3757407165909	1	1	1	7	2	7	7	2	7	6	7	2	7	7	7	7	5	7	1	7	1	1	6	78.5	1	3
141	1.26662179283604	3.83941771399852	5.12851930155726	1.89861958301442	5.27652186308839	6.02164373853446	6.43903557689258	6.18542160363214	7	6.82458186356416	6.27848258941723	2.98498290296941	4.40813077447387	5.00352272360993	6.69816212556745	6.70357801348295	2.80716082140652	7	6.56550279921281	4.79397673186891	5.68016765477025	3.67834879804113	6.59156248675519	1	1	1	2	1	7	7	7	7	3	4	1	7	7	7	7	7	7	7	7	7	1	7	80.25	1	3
142	5.39924572374772	1.18783737105231	7	2.8299109145681	5.92571146046132	5.89712559312926	7	5.8835044478872	5.19957826360182	1.67931379203684	5.26662675578142	4.082965278045	4.73281374288854	4.93446186661172	6.35480034579799	5.97681330738531	1.67091969031133	6.57988476889823	6.32251552072165	6.65639409605867	5.73925530545379	6.68667849468089	7	1	1	1	7	2	7	2	1	7	3	4	7	7	7	7	7	7	7	7	7	1	3	7	82	1	3
143	5.12540331017062	1	5.53667169859286	1.1251517272395	5.76319133426775	7	6.36520889055973	7	6.56228904268321	4.42975302517562	6.68701777668244	3.36337117088481	7	5.55617723391671	5.70966404549479	5.06403757519154	5.62052611694942	3.16045251692401	7	7	6.25873858518698	4.6610330674612	6.06076927710944	1	1	1	7	1	7	7	4	7	3	2	7	7	7	7	7	7	7	7	7	2	7	7	70.75	1	3
144	3.1588958554684	4.91684459737197	1	1.19402159739804	4.03271760467268	4.80275475989057	6.04466894426726	7	7	1.5750709917371	5.15344887302217	7	7	4.03800332097	6.80236013861309	5.65181594828666	5.6130332550516	7	7	7	6.55002007981767	2.72584442477182	6.03475076243227	1	3	4	7	1	7	7	1	7	7	7	7	7	2	7	7	7	4	7	7	1	3	7	85.5	1	3
145	2.48516646024158	4.85271024055211	6.39121496190037	1.43242398215067	1.84849330454664	6.68437291382202	6.01679769562657	4.8934304223866	6.82245219422343	5.6784952135287	7	7	6.24081793367144	5.34695366084079	7	5.21746048504858	5.97419783307797	7	6.65762387933842	5.62835142685049	5.38038884137284	7	6.03071059204794	1	1	7	7	1	7	7	7	4	7	7	7	7	7	7	7	5	2	7	7	7	1	1	76.25	1	3
146	4.1455223633566	6.51057811172394	6.89272542071863	1.41500738482859	7	5.51515153745961	5.48153701505366	5.82177669105719	5.97030488884482	6.75494047820914	5.02273003978836	7	5.27472138209385	4.76316159224685	2.72916375690058	4.8826369819379	4.99128626354347	6.03860493419557	5.93690732605356	7	7	4.73708831153677	7	1	1	2	7	7	7	1	7	7	6	7	3	7	7	7	7	7	2	1	7	1	1	3	84	1	3
147	6.42592021154642	3.20425905649499	4.16684025592947	3.63103602148745	4.4985900321445	5.92586253174168	6.13904264758972	5.76141328280556	3.96890588637266	7	7	6.27127581345911	4.22384760946554	3.79191690823087	3.56313203724316	6.85966365936038	5.7721920477184	6.47930494881044	6.03782991190859	6.80178022938514	4.755887260492	6.34234620487101	5.44421491628597	1	7	6	7	1	7	6	4	7	7	4	1	7	7	7	7	7	7	7	7	7	1	7	67.75	1	3
148	1	1	4.83701063849875	1.84500239404844	5.42686359187945	2.5123450740315	5.58034168432769	7	4.66507210726917	4.86084888270659	6.79771663432561	6.85186657807862	6.42224093448718	4.69968082629837	6.78887988256566	6.61302987151603	6.3533318938961	7	6.09656080355667	6.73950082312517	6.15810295215611	6.02376045697885	5.23675081912895	1	1	1	2	1	7	7	2	7	5	1	1	7	7	7	7	7	7	7	7	1	2	4	83.5	1	3
149	6.2517071033347	5.57792179117582	2.96807658312321	5.07384049728307	7	4.74834935717358	6.74779402042373	6.97306778842964	5.57846597799834	4.97403098214911	5.75682561193917	3.08794260935206	6.21495258294958	6.47096908715134	4.14759039504342	4.48771352746361	6.53317744136983	7	6.14453926267053	7	4.69316419690016	7	4.64492248429809	1	7	1	7	1	7	2	7	7	7	7	7	7	7	2	7	7	5	7	7	2	1	7	62.25	1	3
150	1.53053717253655	5.83010706386439	6.97277438680905	2.42577036020049	1.9607073094155	6.26090180967274	6.92699631537109	5.96006161940904	6.53580554605914	7	5.2565497842357	3.22264841103316	5.7538579002428	7	3.58144208348352	6.38009982702199	2.82942224459919	7	6.73370845318827	4.07990889390369	5.92700104034111	2.20790128465752	6.02018814879434	1	1	7	7	1	7	2	7	7	7	2	1	7	7	7	7	7	7	7	7	7	1	2	92	1	3
151	3.20979931967231	6.46934358723766	7	2.14903880637222	6.40841606068761	4.83768788179279	6.75323475216088	5.66530130715346	6.7485285645569	5.34076049320084	5.4572403708215	7	5.72466089721575	4.04691954615225	2.38097577389052	5.7140219413828	6.04061008162338	6.45150949552605	4.94493743765708	7	6.29321767585	4.38884186105175	6.5281405901307	1	1	2	7	7	7	1	7	1	5	7	3	7	7	7	7	7	3	1	7	1	2	3	87.75	1	3
152	3.733514864934	3.36190275874327	2.12117328439316	1.01348477242499	6.66141672484311	3.954801495992	1.85880654316146	7	3.99364931084841	6.93230178860077	5.20303827427291	5.62258498701674	6.58943758945865	5.70568711858119	3.25652637111488	7	6.20273235989826	6.0737517099943	7	7	6.17288136034086	6.43215410427745	5.46233391126349	1	1	1	7	1	7	2	1	7	2	7	1	7	7	7	7	7	7	7	7	2	1	1	72.5	1	3
153	7	6.66163904399526	1	5.24876035665748	4.82174774634352	4.88542936295931	7	6.00232475472887	6.53619686843724	5.67911996814329	5.30551461327774	6.90768962351862	5.6778105729271	5.54597819630209	4.78678075490989	6.29495596266802	4.49301843190699	6.54155937441428	5.03500102081042	6.84399911323604	6.39236248390255	5.54525735278956	6.67863970165118	1	5	1	7	2	7	1	2	7	5	3	1	7	7	1	7	7	7	7	7	7	1	3	77.25	1	3
154	6.30670371055561	1.50540524054281	6.55677196008654	2.73544705604186	5.89322690521525	4.82629204328641	6.10255366833524	5.89444281516279	7	1.47569333223754	5.73781170995879	4.71351622498403	5.32005456456131	7	7	6.8418075400133	1.91730577950234	4.99045978124151	3.33918258973965	6.89992685739723	4.95285443821311	6.10081032378644	6.32508273014859	1	1	1	7	1	7	7	2	7	3	4	2	7	7	6	7	7	2	7	7	1	3	7	80	1	3
155	2.06496031992893	3.5027577346667	3.96063675028823	1.43087454929351	5.57260196474725	3.46011221330908	6.53746810115138	7	6.65890392501138	1.81405287750631	4.08373961549647	4.47654667510569	6.35017420367362	5.45651986917718	5.88863305705254	5.23263537786044	6.66550307925587	6.83759263495657	6.48960240559129	5.26341789119454	6.99744545964646	6.29560827433391	6.97334997476947	1	7	1	2	1	7	7	7	7	2	7	2	7	7	7	7	7	5	7	7	3	5	7	65.75	1	3
156	7	2.89762229285268	3.75930084068	2.25543603693474	6.83498953487007	7	5.7679389535278	6.63734675898217	5.02158237087557	5.85615010739872	7	4.77656152506679	4.93037517126865	7	4.83717583913634	5.12961773247174	5.85541459890723	6.8830316336306	5.67374681004731	5.9353000205694	5.21575959135727	3.99252724963463	6.6249988859719	1	7	4	7	1	7	1	4	7	2	7	7	7	7	7	7	7	7	3	7	7	1	7	72.5	1	3
157	5.30241573623598	5.11001772908335	2.39376146888776	1.84933646860779	3.90975134743635	5.25758376836229	4.85533051230392	5.32616444213449	4.98917619993829	5.58977923021764	6.95725767485499	6.16880705360984	4.50829941780706	7	5.98908776955454	6.63402372591288	5.61836660021579	6.66878826046955	6.24206840513435	6.0663730962205	6.02474794926052	4.14827175042551	7	1	7	1	7	1	7	5	2	7	2	4	7	7	7	7	7	7	7	7	7	2	1	7	83.25	1	3
158	5.0782465592547	6.17184816147507	7	5.7813302892706	5.3781646253523	6.45819247161984	7	3.41886256511796	6.56091265093382	3.57692936044902	5.78741736022079	3.15567939373996	6.83898163230409	6.78447548831136	6.33823692357071	6.22420629282763	6.56767108548187	1.83674537333362	5.70676475763915	5.89774308894704	2.69661243793013	2.57097833216808	7	1	1	7	1	2	7	7	1	7	7	1	1	7	7	7	7	4	7	7	7	3	1	5	63	1	3
159	6.31587449207515	6.61183713903135	6.91098826919068	2.95733899804058	5.29493623318317	4.69805417217991	6.18026882203297	5.19177562728739	5.92439795010124	4.99810002610115	5.43890169846076	4.46395429307788	6.91490222232826	6.96298092437993	1.60048246075631	5.87812420175095	7	4.1843243457668	7	4.18589621553792	7	4.116246659241	7	1	7	4	1	1	7	1	1	7	3	3	7	7	7	2	7	7	7	7	7	7	2	7	63.75	1	3
160	1.4217198584013	2.4038311405011	4.25990239544889	5.51371399787212	6.05652466575936	4.99319104119021	5.26410499636014	6.51101644588982	7	5.08807653435987	5.88792651856272	4.27786268568415	5.59673469350664	5.01838669145176	6.3871043766211	6.16628008216452	7	6.97683368468644	5.677034160087	4.91360582143723	6.12494169507439	4.9316922714985	5.17140924327608	1	2	1	3	1	7	1	2	7	2	3	1	7	7	4	7	4	7	1	7	7	1	4	73.5	1	3
161	4.85701830196082	3.53508500667668	2.65190590949884	1	6.84682635638037	3.26576817545624	1.64728621259328	6.10167507382969	1.45850976373535	6.52141511338698	6.91734930178258	5.57674068718085	4.95413589732987	6.90455381632662	2.78257267217472	6.9943774444904	5.89548813137156	5.88829092036633	7	6.82325724928181	5.77945985400918	7	5.27465263113137	1	1	1	7	1	7	6	1	7	2	7	1	7	7	7	7	3	7	7	7	7	1	7	84.25	1	3
162	4.92859226874492	1.15969233903668	7	2.54855250533629	6.24808854257347	7	6.73102435932647	6.07622846771153	6.24426096948567	5.13592885694484	6.19857320863802	4.69191664357068	6.36442505890691	6.06727972426868	4.11447504813454	6.24720521137388	5.06329060823223	4.4966961211271	7	2.08367215248107	5.83971679478708	6.50760405356784	6.33449419361871	1	3	1	7	2	7	2	1	7	3	6	1	7	7	7	7	7	7	7	7	7	1	2	86	1	3
163	4.71371615732981	3.21711952220759	6.99549989871293	2.09765104161046	6.3424585064088	6.12672049060729	2.36741596960714	4.77246761109627	4.35484085052726	1.83806172489426	4.03654815336559	6.75674517460119	5.95170206028792	7	2.44900920529732	6.81373920530506	6.94845538705873	6.97518660543635	6.65693182882688	6.85714918730854	6.57994925708798	6.37373698493752	4.99666652474076	1	1	1	7	1	7	2	3	7	2	1	1	7	7	7	7	4	6	2	7	7	2	7	78.75	1	3
164	6.12793409744215	5.15825884351431	1.02692263053731	2.47776407654698	5.53100843130652	6.24988809016249	5.64657691674301	6.23512042281237	6.54581814997381	7	7	5.61654926731822	3.45325298768216	5.89705049788159	4.93891957737653	6.72707870491935	5.19906674467651	7	5.09390208910773	5.80887369024226	6.67759496340896	3.63889286978106	5.20387179881698	1	1	1	7	1	7	1	7	7	2	7	7	7	7	1	7	2	7	7	7	1	1	7	81.5	1	3
165	1.81158257759401	4.67409536062485	3.97628155195194	1.61682133926153	6.81789734233543	6.03746161312959	6.11010766029964	5.54563246705626	5.55130259732945	7	3.4913217183531	4.95721785859764	6.38776911884181	3.26221510805673	4.76799548828446	6.28555611992328	7	5.570937364276	5.34173197950333	4.40718861028063	4.18423720637292	6.29392819762087	6.57149572409174	1	7	1	2	1	7	7	7	7	7	1	1	7	7	7	7	7	7	5	7	7	2	7	68.25	1	3
166	4.1884446908989	1.37600570927972	6.74079276172485	3.09956118552026	2.79622344867753	1.24429169670135	5.72963644967614	3.12791898212431	2.24107557765667	3.44098648395271	6.97174762341384	2.4748337535095	6.27283848183547	6.91631212825421	7	6.88412666201446	6.64028471387075	7	6.88341081627916	5.66097807952932	2.2846047913402	6.43858057142415	5.96929085519438	1	3	1	7	1	7	7	2	7	7	2	1	7	7	7	7	7	7	7	7	1	7	2	85	1	3
167	1.15363489989428	1.99655017156714	1.80051726171357	6.44235252720947	6.39181333590403	6.43515612893097	7	4.57160907336634	6.79828379841979	6.3264249159308	4.07547853336642	6.78007604538556	4.22678808278359	6.22608288416297	4.94018864373012	6.8681458856726	5.43330243714411	3.67632555890795	4.71426791825029	6.84689671511834	5.50515975234785	3.66597615599114	3.87669554586816	1	2	1	5	1	7	1	2	7	4	7	7	7	7	7	7	5	7	7	7	6	1	7	71.75	1	3
168	1.09584781074305	6.54077286471393	7	1.69195574633478	3.22412212943937	7	6.4893780261354	5.3167848521675	4.18116167645965	5.71310206830656	6.38649431850883	5.81152793444917	3.66039536156485	7	6.77723159779372	6.12111229509936	5.99234615543409	4.70808235861488	7	4.30402201508302	6.88872736181682	3.52290388903246	6.18906446517961	1	1	7	7	1	7	7	2	1	1	7	3	7	4	6	7	7	7	7	7	7	7	7	74.5	1	3
169	5.91253141304191	5.02859892688543	2.05220042465469	2.23279471232035	4.35399768924058	5.29463408283333	5.83905196168315	7	5.31879540248976	7	4.83233783601835	3.85691706981426	3.27875336600153	7	6.27991489619035	6.49523898168597	5.50952743538947	4.21495151837283	7	4.19207221403586	6.51721798980599	5.87816728038636	6.20625929050994	1	4	1	7	1	7	1	2	7	2	3	1	7	7	7	7	7	5	7	7	7	1	7	71.25	1	3
170	4.53586489497706	1.30678808257855	6.9993773907514	3.38885303887968	6.17379114015842	6.48353124189982	6.82212448754213	2.74513357323798	6.62177935010292	6.65798234591117	4.1461495588395	3.04910066048521	6.99276334412609	6.38702410922842	6.55936723727124	5.16722766979152	7	3.00808897902185	3.03128004022118	6.64957655065412	4.60249866586221	3.13265867879481	5.90398582736016	1	1	1	7	1	7	1	1	7	5	4	1	7	7	7	7	5	7	7	7	7	1	2	65	1	3
171	4.49440768347679	6.91920964832033	2.03951594726426	1.2964460288693	7	6.38514615526859	5.11082686707244	6.46429024116298	3.22702722023578	6.38977316403866	5.15899426849416	5.83128244037067	7	5.46655795327402	6.45958751378502	6.45955973861342	6.40225327781856	5.10184079434026	6.5325316286112	5.72820223572572	7	6.69211644556321	3.62456616812542	1	7	1	7	1	7	7	3	7	2	7	1	7	7	1	7	3	7	4	7	7	2	7	76.75	1	3
172	3.55172634039047	1	7	1	4.51277768797885	4.52007632465135	2.28333610100799	5.59130374538335	5.80809921653703	5.36143860672785	5.41041884336491	4.47826947820731	6.48038667904869	7	5.85523077026853	6.2628015350161	5.09635048561493	6.48853719846398	4.98526579891286	7	5.53033468982149	4.33511398335147	6.39963863161468	1	1	1	7	2	7	2	2	7	3	6	1	7	7	1	7	7	7	7	7	2	2	4	85.5	1	3
173	7	5.54808123145468	6.07873915697128	2.02852423656075	1.18426760194449	5.6524080370983	5.61326470130097	7	3.27416655967172	6.53066538325728	6.75140779663469	7	4.28535757361667	6.59679411161024	3.4235438205355	4.95588766029964	4.01783251729427	5.74233343360528	6.62325737032223	5.83148564984937	5.79864536523447	6.57457895070586	7	3	1	7	1	1	7	1	4	1	1	6	7	7	7	7	7	6	7	1	7	7	1	7	61.25	1	3
174	1.55139205115917	2.93036185619149	4.41319512810449	6.19665062050273	5.63921386328932	6.75826174862257	4.22517822370881	5.50125669284122	7	6.49246342146368	2.36003268068869	6.07574004853581	5.0992926316449	6.17717395816229	7	5.4345908246923	6.50746004189484	5.75281803238025	2.39265404957438	5.8471243529784	5.99645465193035	7	6.92583163977123	1	2	1	7	1	7	1	2	7	7	7	1	7	7	4	7	3	6	7	7	1	2	2	55	1	3
175	1.13081138884725	6.12219378221954	6.75053067683603	2.15929019905162	5.41359002016571	3.62265958027574	3.99138523208269	5.5789902443704	6.42241226153426	6.95607836022147	3.48237212257329	5.53924219893159	3.61005827928323	4.59519225796112	7	6.43611867406823	4.82738267712145	6.96284277443306	5.00444475133852	5.048956635928	5.50649001167321	5.73048273313188	7	2	1	2	7	7	7	1	2	3	7	5	1	7	7	7	7	7	7	1	7	2	7	7	79.75	1	3
176	1.61876523115566	4.2635826835943	4.12595241095517	1.35711497101168	4.12678591718324	6.16411271674977	5.88702283380285	5.72909028382609	6.26798166059732	5.98884099179205	4.80863146917326	7	7	2.57823492563851	5.92085687893171	7	3.9667232700074	4.6062078192187	7	6.63799585006907	7	7	5.17013647787326	1	7	1	4	1	7	2	2	7	7	5	1	7	7	7	7	6	7	7	7	1	1	7	59.5	1	3
177	1.60982260296194	6.85232104106109	3.60923819087208	3.42090095468772	6.31556475657736	3.75017986189377	5.24646736792119	6.90271919415536	6.38979663424549	6.31464081551366	5.98719383684679	5.28928822977588	5.03780797875717	4.72756187609961	5.67431328601773	5.08773577502737	4.622050900989	5.0061535862338	6.10720880111304	7	6.19086298616858	3.16345906017349	4.88438418592218	1	1	1	1	1	7	7	7	7	3	7	2	7	7	2	7	7	7	7	7	7	1	7	76.25	1	3
178	2.60097169273002	4.62962113286175	2.66583651098419	1.14798804870628	4.43916307478797	2.79347765745532	7	6.81679144828844	6.05221453935206	6.17307611509479	2.05498327707634	5.77486073623046	2.29794825536551	3.80872214833304	6.76559665114204	4.93378909771722	7	5.9978651591378	6.12479788782359	7	4.14228020743592	4.54582533265431	5.91064728077143	1	7	7	7	1	7	1	2	7	3	1	7	7	7	7	7	3	4	7	7	7	3	3	78	1	3
[truncated: 5 more columns]
