# Supplementary material for: How Are Mate Preferences Linked with Actual Mate Selection? Tests of Mate Preference Integration Algorithms Using Computer Simulations and Actual Mating Couples
Source: PLoS One. 2016 Jun 8;11(6):e0156078. doi: 10.1371/journal.pone.0156078 (PMC4898694; doi:10.1371/journal.pone.0156078)
Supplement: S1 Data — Newlywed couple and agent-based model data analyzed in Study 2. (ZIP) [file pone.0156078.s001.zip › S9/Polynomial Model Data/Polynomial Couple Population 01162016 011146.csv]

	trait1	trait2	trait3	trait4	trait5	trait6	trait7	trait8	trait9	trait10	trait11	trait12	trait13	trait14	trait15	trait16	trait17	trait18	trait19	trait20	trait21	trait22	trait23	preference1	preference2	preference3	preference4	preference5	preference6	preference7	preference8	preference9	preference10	preference11	preference12	preference13	preference14	preference15	preference16	preference17	preference18	preference19	preference20	preference21	preference22	preference23	fitpoints	sex	algorithm
1	5.67903976634948	4.63127851491731	6.48973917637566	6.23124084588587	4.03922619288049	7	7	6.83146296896085	6.89068250809212	6.55238734847565	6.60931440454118	5.36576472696096	7	4.20191113896967	7	6.98677457530929	4.23469675465579	7	7	6.3069884295654	6.39217211687959	6.31650092049743	7	1	7	7	7	1	7	1	1	7	4	2	7	7	7	7	7	7	7	1	7	7	7	7	87	0	3
2	5.123457510299	6.27107523355697	6.35999298668587	5.81004071199883	4.44229197961502	6.69752934036617	7	5.98633556664925	6.23371745187128	7	7	7	3.28324318329683	1.95433622751146	5.68044500256533	6.31928294348664	5.28761767323576	6.17286616905637	7	5.45523410804505	6.40820461891946	5.66646693012993	7	1	7	7	7	1	3	2	2	4	7	2	7	7	7	7	7	7	7	1	7	7	7	2	85.75	0	3
3	1.16296843558722	3.57832069450965	6.02039558361431	3.98112607218054	7	6.37979421592988	6.18415237808014	4.06492670734732	7	6.89904425712625	6.81693397923906	7	7	5.14489070093787	7	6.97056109175536	6.50909113793508	5.27826500184309	5.1797891826699	6.13918760785333	7	6.81650244972301	6.59162292108089	2	7	7	7	7	7	2	1	7	1	7	7	7	7	2	7	7	7	3	7	7	7	7	99.5	0	3
4	1.5988805822267	6.73107976215536	6.49192382815117	6.66347731795853	2.47538682004638	5.53622855263488	5.59953220383311	6.4425632826053	6.56468234073314	5.81161685574633	7	6.65839223484152	7	5.27541643210074	5.94390133384251	6.15048022762051	6.81961919291321	7	2.33454970184053	7	6.46729530333146	6.52073470215193	6.53803137078898	1	7	7	7	1	7	1	2	6	1	7	7	7	7	7	7	5	7	1	7	7	7	7	109.25	0	3
5	2.05961658310794	5.04644731993298	6.7609146556272	4.59252824519816	1	7	6.10986368149602	5.0177289137871	7	6.97552949408382	4.58779624332357	6.7922564856293	6.96128759777122	5.16783273093491	6.26760945190343	7	6.22183889766427	6.44616345466494	7	4.7972740487112	6.55567172428008	7	7	1	7	7	7	1	7	1	1	5	7	7	7	7	7	7	7	7	7	2	7	7	7	3	108	0	3
6	2.36263285595105	1.36053257038785	5.66633770750443	6.2018052223481	6.81520308487686	7	5.62176746743407	5.81658292721917	6.72695465530841	5.4669210317558	6.59329740054019	5.82737526533791	6.365994277498	6.85119689379783	6.85279752997922	7	6.42718135437796	7	7	5.61513191450044	6.47809181585333	6.54236911677695	6.7986026769733	2	7	7	7	7	1	1	1	7	2	2	7	7	4	7	7	7	7	4	7	7	7	3	93.75	0	3
7	5.50438882137257	4.60226449072205	6.42297819405035	5.54253499051801	5.02299410667775	6.54619769701824	6.08315928683014	6.44774890566338	4.24163244146591	7	6.66032859267229	6.89506620987697	6.597058605806	1	7	7	6.18731338650673	7	7	6.67696193702947	1	5.51507106519852	5.93208183598802	1	7	7	7	7	7	1	1	7	4	2	7	7	7	7	7	7	7	2	7	7	6	7	87.5	0	3
8	1.46279863622311	6.3218452054293	7	6.69139979188979	2.00090579074138	7	5.66858826675184	3.51736720949773	6.63990907247872	6.95775989709474	6.44293827687781	6.66607367132369	7	5.48323835672348	6.47442024977545	7	5.7308877036421	6.62493489903415	3.49219390824353	7	4.20207171052198	5.65449835126322	6.16179150186824	1	7	7	7	1	7	1	1	2	1	7	7	7	7	7	7	2	7	1	7	7	7	7	101.25	0	3
9	1.88907987786682	2.81284713003455	7	5.43245414397035	7	6.84796265069	5.45220328461403	2.87463925583603	7	7	5.7642747962051	7	5.91326219136827	4.14074095169121	6.23062775158521	6.70807844147712	6.53583590987453	5.74034377055624	4.48330222083146	6.20572980739058	7	5.53158901659273	6.25146978982998	2	7	7	7	7	7	1	1	4	1	2	7	7	7	7	7	7	7	1	7	7	3	7	93	0	3
10	2.84908505493104	5.34612883321548	6.11541122510261	4.45692879446349	6.886898772219	5.91188357258859	6.46838791927074	6.3354843008637	5.01139868575369	7	4.42480797290092	6.52206582952463	6.92446253434348	1.42443765122559	5.91056704876878	7	5.66404466654149	5.87022513196315	5.60199039974897	7	6.14774011556362	7	6.53795713612604	1	7	7	7	1	7	3	1	7	5	1	7	7	7	7	7	7	7	6	7	7	2	7	92.75	0	3
11	2.21655925340338	3.8528014887483	6.33751349652409	3.43632406031606	7	6.90227769854479	5.16564875838572	2.07380011409829	6.50721484357327	6.26535006851945	6.83225497030834	6.27498273403818	5.01627389547071	4.54436384431931	7	5.91867142741798	7	6.34512876204235	4.81106559240173	6.66521352705916	7	4.0902826157836	5.94721797396846	2	7	7	7	7	7	2	1	4	1	7	7	7	7	7	7	7	7	1	7	7	7	7	96.5	0	3
12	1	3.16530035362982	7	3.07179834572405	1	6.61670506799784	6.81082478928895	5.51073577143824	6.73367977340226	6.89384309073333	6.45025925845857	5.94014474318755	6.82074122654095	4.97770129725906	6.61128112126522	2.91099745841595	6.04921438705049	5.37961838534405	7	6.72299512604752	6.50775222573288	5.30047809931142	7	1	7	7	7	1	7	3	1	1	7	7	7	7	7	7	7	7	7	6	7	7	7	3	111.25	0	3
13	5.2378835743784	3.78964534619788	7	5.40736408898456	4.34799471184817	7	6.39718373966458	6.37262365757059	4.88544184115558	4.13857233211292	7	6.1167862610806	5.25910946821296	1.28216608126218	7	5.811044262353	6.13187979421837	6.15897508998435	7	6.64732839204227	7	5.26936242791033	5.38416654029775	1	7	7	7	1	2	1	1	5	5	2	7	7	7	5	7	7	7	2	6	7	7	7	95	0	3
14	2.34005869727134	4.63867514453113	6.87240365471449	4.84962644734261	7	6.20241036281367	6.07783868705757	6.57861865038331	4.53789508684682	7	2.78364790465801	5.1291094858582	7	1.47427125357054	6.58881198400598	7	6.07809613451523	4.0828247493052	5.97972169261978	7	6.48417486709815	7	7	1	7	7	7	1	7	2	1	1	7	1	7	7	7	7	7	7	7	6	7	7	2	6	102.75	0	3
15	3.1143453793723	4.07670210723549	6.00985598695206	4.46145887463905	4.65759331984622	7	7	7	7	6.89882388172965	5.66304595325254	6.97078801153475	1.19902511006844	2.30718974426541	7	6.74354759903408	4.3238568080791	6.65886097173278	5.9892371300015	3.86056583614274	5.81724239141457	6.75116291064109	6.46085650866639	1	7	7	7	1	7	2	1	7	2	3	7	7	3	6	7	7	7	1	7	7	7	7	91.5	0	3
16	1.33149500214214	1.38991363710182	5.82226911610621	4.62340122181506	6.99778617554949	7	5.43442669327528	5.60144827953779	6.12156262826685	6.33108372214502	6.46277764461327	7	6.6347265954904	2.0415336631199	3.69238172117413	7	4.75839976967333	7	4.64051271540242	6.1710037764037	6.81968413898428	6.53265676621093	7	2	7	7	7	7	7	2	1	7	1	1	7	7	7	1	7	7	7	1	7	7	2	5	89.25	0	3
17	1.33778263532169	7	6.78059992300744	6.26565117533097	3.60840718425386	4.92360888729519	7	5.77611585963194	6.02442119199065	5.90028290178392	4.46887730745779	6.93539154163122	4.42612174552293	1.20748783078235	7	7	6.74938331800538	5.59038474635828	7	6.6769963206404	6.22388992848942	7	7	1	7	7	7	1	7	2	1	3	3	7	7	7	7	7	7	7	7	1	7	7	7	7	86	0	3
18	2.05727357834197	7	7	6.8163011583314	3.70543131109006	6.61019646327511	6.99292244808842	6.29555986400449	6.99039010039191	7	5.88704378842323	7	4.86113739559463	4.54904140477897	7	6.3411507258246	5.65767117617162	3.28850747394617	2.91896196702111	6.24189173282623	6.22707465769363	6.61893333389905	6.85193642665403	1	7	7	7	1	7	1	1	4	4	2	7	7	7	7	7	7	7	1	5	7	2	7	102.75	0	3
19	4.41911848044212	5.44906683161339	3.5123677454964	5.68240892109217	2.48111239970577	6.38155243726164	6.79237356185322	6.24120007548286	2.7654059695363	6.62189437488415	6.28149608835977	7	7	6.24516670707863	6.85440576095856	7	5.02561122761905	5.16012085213286	6.9439178032231	7	7	4.89925906615858	5.35368756613799	1	7	7	7	1	4	2	1	3	2	1	7	7	7	7	7	7	7	1	7	7	7	7	92.5	0	3
20	3.22153786934735	5.17307406947183	6.33847829106355	3.26328493897115	4.7630142227176	5.72493097501566	5.43036711462896	7	6.92508699285258	6.49343066625481	7	7	7	2.07076121194959	6.34921712635064	7	4.5114024056558	6.13121457099103	6.02809827899917	6.19572176262545	4.32422884681271	6.4452653520206	6.45559635489659	1	7	7	7	1	6	1	1	7	5	3	7	7	7	4	7	2	7	2	7	7	7	4	96.25	0	3
21	6.93874791346822	4.85668102583681	3.01828304147672	5.2911654419257	7	6.26201911224527	6.7784285594186	4.9444920668373	6.98639931268112	6.09734244802595	6.31727020090255	6.99660406815395	5.8628864007634	5.02496000020193	5.16875624624953	6.70513105298545	5.19372480717408	5.02296192238947	6.18814052114385	6.45339194145335	6.9755359536929	6.28398739558538	7	2	7	7	7	1	3	1	1	2	7	7	7	7	7	7	7	7	7	2	7	7	5	7	101	0	3
22	2.71848657219253	3.6085886650542	5.60986793712801	3.73449584483496	7	7	6.76785288219096	7	4.30027596321155	6.81176432847587	4.24228979420371	5.7075033592245	6.03198368936674	3.37662456266392	6.81857006724899	6.65391487365289	5.02686346722419	5.62413785694209	6.19293812727916	6.1083104745711	4.73179941006252	7	7	1	7	7	7	7	7	3	1	2	4	7	7	7	7	7	7	7	7	4	7	7	7	7	90.75	0	3
23	1.75353649347793	3.14993849076846	7	3.46582806908404	4.85563446290136	6.3928307407893	6.99127499289511	5.14602858498501	6.80259541853399	6.77434788848803	5.76106325679897	7	6.11655525008276	6.63195865187282	5.91329913777458	6.59121213175692	3.64359150589061	6.43091957981502	1.36087010783094	5.1974256681479	6.64783845118062	7	6.41764077503199	2	7	7	7	1	7	3	1	3	1	7	7	7	7	7	7	7	7	1	7	7	1	7	94.5	0	3
24	4.28881221538282	7	3.44966933809385	4.91457297637363	2.97455602147473	6.2103420995638	7	5.07702787270294	7	7	7	6.13074661238764	7	3.62004733141085	7	5.33745170048871	5.96211548446183	5.93426434436002	5.39617531622765	7	6.48076901721829	6.20239609071345	6.20602715054238	1	7	7	7	7	7	1	1	7	2	7	7	7	2	1	7	4	7	1	7	7	4	7	93.25	0	3
25	2.28395694407104	3.9086491867634	4.77999682719965	4.1473200061152	6.7210266523029	6.33241726558522	5.62273707927049	3.13923564041624	7	5.91026104074384	7	5.47308698663855	6.95157909564142	4.51657510173717	6.6709152013089	6.4512153302312	5.99246990166247	5.13980954199335	5.98552914697423	5.66598445126395	6.89597682135757	7	6.78348087641067	2	7	7	7	7	6	2	1	7	1	3	7	7	7	7	7	7	7	4	7	7	3	7	101	0	3
26	4.8388906184532	6.89478457750401	5.89114165378383	4.82982212522689	6.0540055541629	6.39940428382191	6.83088494657014	4.12840348512326	5.31321052156291	6.11281433216614	3.44761026326821	4.43213245869075	6.91798352311633	4.5074477563368	4.48538090394115	7	5.27900093636485	7	1	5.32023264682136	7	3.6715930563848	6.67220488133699	1	7	3	7	1	7	1	1	7	7	3	7	7	7	2	1	7	7	1	7	7	7	3	98.75	0	3
27	3.75964093993452	3.11957070340917	1	3.82089138917877	6.43294118920506	5.53690557739584	7	3.903246240303	4.79130331044325	7	7	6.07608130515452	5.96966196873467	2.90776079939519	5.23187275497696	6.93688675870365	5.90087614173233	5.86060614009456	7	6.52458028113513	6.3874694869563	4.98277804546556	6.30011260709166	7	7	7	1	7	7	2	1	1	7	7	7	7	7	7	7	2	7	1	7	7	3	7	86.5	0	3
28	6.61938161471831	5.50749531609309	2.72264530753503	3.93663871627661	6.79052764937601	6.42863228001286	5.64900861788843	7	6.22229395806711	5.55868056846486	6.00021723636615	5.1656068488287	4.60839865059917	4.21399529830786	7	6.57140891326215	7	5.44911654171607	1.5622143126975	6.81350765039747	6.85982480330688	4.3506319414883	6.48625403512675	3	7	4	7	1	3	2	1	1	2	1	7	7	7	7	7	7	7	1	7	7	7	7	90.25	0	3
29	1	3.69496355906748	6.92948683750106	4.86947699204638	1.95586859592082	7	7	5.71121560816896	6.78298542349164	5.42730150519359	4.96718729815882	6.05207810985007	5.61555126816012	4.66170374186733	5.51368168953149	4.32867447108486	6.95953117930411	4.68373976375125	6.39506462052885	7	7	5.29887347051112	6.8732796692193	1	7	7	7	1	7	3	1	1	7	7	7	7	7	7	7	7	7	4	7	7	5	3	96	0	3
30	1.97590493140002	4.01860087508528	6.26812698503149	3.26754514295963	5.65940721877575	4.98590370462703	6.2245907651732	4.94260625949135	6.11691221709804	5.58972745137975	5.50448692010368	5.83052038142373	7	1	5.77632735949056	7	4.73337900870496	7	6.41732030276668	5.67586368038875	5.76829556143949	4.40474519455372	6.85289481198753	1	7	7	7	1	7	2	1	7	2	2	7	7	1	3	5	2	6	3	7	7	7	7	115.75	0	3
31	7	6.58885068126913	6.55078232934416	2.69700864841009	5.4813946757232	6.20014621445855	5.65792711484091	6.28692838969938	6.53429887102272	5.51439898947984	6.13867083074179	5.98643345761357	6.3211230675482	3.83164981035587	6.59036026626506	6.78467534212715	6.72218470389691	7	5.06280874875363	6.52461926308326	4.70451301681854	6.7981517107616	7	7	7	7	7	1	5	1	1	5	7	1	7	7	2	7	7	7	7	2	7	7	7	2	95.5	0	3
32	2.17518811022723	1.77159116522966	7	4.28140194184309	1.65472191292786	6.96003841386697	7	7	5.35369028534924	6.46717917938684	6.92364956732527	5.22019926437801	7	7	5.71409278939895	2.96098102173994	6.05968583090146	4.91815748226019	7	2.40816526028309	7	3.74689978176784	7	2	7	7	7	1	6	2	1	3	2	7	7	7	7	2	1	1	7	1	7	7	7	7	86.25	0	3
33	4.93582173982607	6.28739587585408	5.91860599816702	4.37994330587497	5.31673359455444	5.10141050887279	5.17661008007102	6.77879117847562	5.68976166732036	6.13559283793634	7	6.35539370631993	5.38154925426602	3.52695547127949	6.80764468288255	6.88308219344102	6.19074406748127	6.98753041045675	3.0295084689062	6.44560663072395	6.02503641252128	5.33549188161147	7	1	7	7	7	1	1	1	1	2	1	7	7	7	7	2	1	7	7	1	7	7	1	7	94	0	3
34	3.7400721912358	5.63442155497012	4.68735381021378	6.5844171133987	4.18146330362349	5.26730418511407	4.57192761479125	5.10210988876189	4.57738434409541	5.77788172751785	7	7	5.6666034989729	6.77204346195907	4.50863488855971	7	4.62358337769768	7	6.69817855571948	7	7	4.54328373964863	7	1	7	7	7	1	7	2	1	7	1	4	7	7	7	7	7	7	7	1	7	7	7	2	82.75	0	3
35	4.33950740296834	7	4.25924274962129	6.9052902788693	5.41996061720094	6.40639003377039	7	2.98376966652826	7	3.83071949958154	6.35804741674385	3.81934290188961	6.12777788533867	5.34065955659923	6.20717749849183	6.82966976199655	6.34608779727963	5.18990137807879	6.22263817150623	7	5.38109674944579	6.14593947588965	6.72366210998578	1	7	7	7	1	7	7	1	3	7	7	7	7	7	7	7	7	7	1	7	7	7	7	108.5	0	3
36	1.83555991296691	6.4807291125019	7	6.77749778288353	2.77906995433317	6.9811401110435	4.95449353778389	7	6.75772260572284	6.44927941789606	5.0385629440385	3.78353114525049	4.57554928031768	3.92925771321833	7	7	5.23221707703428	4.80157975657147	2.41781019237683	6.3357686344251	7	5.16340673267578	6.63294969622929	1	7	7	7	1	7	1	1	3	2	2	7	7	7	7	7	7	7	1	7	7	7	7	106.25	0	3
37	1.69533208335531	6.12027304594263	6.94121796600809	7	2.08005987661334	6.15775669762757	5.60455217625561	6.12923138753148	4.83304603777019	6.54258488632909	7	6.47798244761074	5.53696588445219	3.40874573434246	6.03284879344834	5.2828938053502	5.28803988039613	7	7	5.44128198242853	5.96031141225132	6.03450569378476	6.24743101668959	1	7	7	7	1	7	3	1	7	4	3	7	7	7	1	1	7	7	1	7	7	5	7	96	0	3
38	1	3.86967652331562	6.83099410143375	4.79347917134724	6.14520776080668	6.00785844822815	5.02104197395258	4.88301404085437	7	6.8063870814566	5.61964371124323	7	5.70709484385297	3.9299571656603	6.05003182000263	4.79218493236318	3.51919351669466	6.83067091865675	3.55794694826166	5.24177816998427	6.55415178449214	7	6.56361508197408	2	7	7	7	7	7	1	1	3	1	7	7	7	7	7	7	7	7	1	7	7	1	7	93.75	0	3
39	1.09872200368757	5.34725970392615	6.49338415695743	6.9192140366087	2.99676302066812	5.76026664441576	5.32794087557571	4.24176673542611	7	7	6.635407468608	4.53122836492228	5.95876498141615	6.69359757740835	4.62915596467897	6.34285005274676	5.34252320999614	6.38284723393007	7	5.62395225918129	1.4354853077753	5.00113867832892	7	1	7	7	7	1	7	1	1	7	4	4	7	7	7	7	7	7	7	1	7	7	7	7	85.5	0	3
40	1.48046698351912	1.87828225498384	5.25969423317701	4.7603986184919	5.59755235577295	6.34408063873335	6.10885297502504	2.91471689819733	4.28866116645675	6.46814669892755	5.65013037206569	6.28148289710876	6.64329745140615	4.79230063936713	5.24656555896902	5.80965299296649	7	7	2.82057660086106	6.51904684319395	6.20301334601401	6.48578611254478	4.48972245513678	3	7	7	7	7	4	7	1	4	2	7	7	7	7	7	7	2	7	1	7	7	7	7	94.25	0	3
41	5.19747564717738	5.11297721607071	3.02535517418506	5.96132229707467	4.7308757166587	4.9188870091234	6.33715823220712	1.32810517728759	6.97388627988854	6.4595823338969	6.20904148286047	5.44427186472518	6.42771138863826	2.24109468598875	7	7	6.97985760261007	6.10963384363277	5.37801172074905	5.14216834918906	4.04400777781279	6.64852408210056	6.78064325085866	1	7	7	7	1	7	1	1	7	7	1	7	7	7	7	1	5	7	1	7	7	7	7	83	0	3
42	3.83704372350478	3.02207438166477	1	4.46932766537687	6.31413579872182	5.94628488269617	5.21574091514758	4.42686696732932	5.57942756037772	6.08909339622395	6.63555706980605	6.53780441195593	5.896556987055	3.32497910316728	4.1485650087054	6.80597809751003	6.54353177232044	3.11470651618123	6.56837436115858	6.72236250411689	7	5.17381328362631	6.41614484869297	7	7	7	1	7	7	1	1	2	7	1	7	7	7	7	7	2	7	2	7	7	3	7	86.75	0	3
43	1.0254027864959	3.17009608832347	5.58123595207215	3.71084881723687	7	7	6.03816796083162	6.12862497448914	6.89586250479346	6.45327866813184	6.21174321248556	6.45463969916518	6.23073083225432	1.82445298838751	4.39794202976369	6.73547077528601	4.48350948420283	4.17801489710641	4.86723571028203	6.59085849875228	6.64453715664548	6.38480789173463	5.91056636170024	2	7	7	7	1	7	7	1	7	1	2	7	7	7	1	7	7	7	1	7	7	7	4	75.5	0	3
44	1	3.51691942355916	5.77285018805398	4.44834467266443	4.64160171583744	7	4.66592528232273	5.12015500350189	4.85422541597613	5.34577907587077	5.80251425970893	2.44293747753609	7	6.70155741427648	6.92385217541185	6.64196186441454	5.38716973971271	6.98089254591574	2.90384693367193	7	6.3882083793862	7	6.12526139480182	2	7	7	7	7	7	1	1	4	2	7	7	7	7	1	7	7	7	1	7	7	7	5	79.25	0	3
45	1.89473300159735	3.97215654674927	6.31397894365758	4.31498414806826	5.28213616698293	7	6.68400793479496	4.79396555702844	5.12001378803992	6.13267557987283	5.45515359434624	2.01465202660251	6.14679662336	2.73769756899318	5.78113382677964	5.93762232250967	4.60840301636857	6.94972991956709	3.76181088396418	7	7	6.54920570772348	6.64043876912692	2	7	7	7	7	3	1	1	5	1	7	7	7	7	2	7	1	7	1	7	7	7	7	80	0	3
46	1	5.17393911582032	6.58070475266902	6.94240839977688	2.90617129694938	5.71066052189056	5.75610646684815	5.31140707403899	6.52169867000417	5.57786406395797	5.94881276208322	6.96719538138412	5.27870663604657	4.82738373423895	6.93509463261567	6.15172354492119	5.05003575557684	7	4.85968609936938	6.50320819962515	6.76701191004188	6.37412602605178	6.27661877174048	1	7	7	7	1	7	1	1	1	5	7	7	7	7	7	4	7	3	1	7	7	1	7	91.75	0	3
47	5.3353595712856	6.4558642239906	5.06909279671088	3.83375003736399	4.78968427352371	4.5544389444591	5.71857584866795	6.99520677946017	5.30975215929123	6.308498122509	7	5.54400382108427	5.55204067253977	5.86142040567138	5.64436861845491	5.91401847358909	5.87774818182698	7	4.4828081663184	6.53907550700294	6.32551654407333	4.10694374394332	6.54191358956193	1	7	7	7	1	7	2	1	2	2	1	7	7	7	2	7	7	7	1	7	7	2	7	77.5	0	3
48	6.4195231401916	6.1288611857233	3.08672089640662	7	3.74049123061818	6.94876664588363	6.29589007152711	4.40706388084389	6.16616830257023	3.40881322691685	7	6.32431026485129	5.54467831866051	5.93800184583948	5.06710802337728	6.07805665786532	4.16856092268643	7	1.80230344063558	5.18621157500379	7	5.64905297640832	6.28838541016281	2	7	1	7	1	4	1	1	7	1	7	7	7	7	7	1	7	5	1	7	7	7	7	77.25	0	3
49	4.88314621756285	6.1107705972521	2.94499821845354	6.18706500294878	6.87247566280744	5.02965313166126	5.82331890667415	6.19803310093724	6.44948854770157	6.37776610378748	3.35835602418024	6.6826694782439	6.82792065647776	1	6.13062298410597	5.92686483363703	6.15610630897539	6.73842820541721	3.13836358458519	6.32617369213843	7	4.49166135743566	5.68421557571705	2	7	2	7	1	7	3	1	7	4	1	7	7	7	7	7	7	7	1	7	7	1	7	85	0	3
50	1.17362288576606	4.38884221508232	6.66157524991478	4.51390157689628	1	6.91452574834645	6.40812696227564	5.46666912473147	6.92952835281859	7	5.09987600489598	6.52001446714283	4.74793738090641	5.26416780879866	6.99842197335642	3.26933886898628	5.97127282233396	6.39826754176718	7	5.61941032854325	4.62649364058906	5.97351816457964	4.66838542327621	1	7	7	7	1	7	1	1	7	7	7	7	7	7	7	7	7	7	2	7	7	7	3	87.75	0	3
51	3.08624768315907	6.16770613360595	7	6.74604434706087	1.15161556590638	7	4.37216648804999	6.36598670635257	5.05227574550345	4.56297991106874	6.99156011669379	7	4.67747757865548	3.78214317933745	7	7	3.52862618047538	3.65719988009075	5.20041470437358	5.86575002789917	7	5.38147806296629	5.54439250020655	1	7	7	7	7	6	3	1	1	7	7	7	7	7	7	1	7	7	5	7	7	7	4	78.5	0	3
52	1	3.30936392132522	6.22035570968437	7	1.90118393635362	5.52615023691075	7	5.89416141602851	6.3206247771866	5.9584072064839	5.40840729644556	4.36644433649509	3.26327789397481	6.96724961707484	7	5.42490551493637	5.40540914306325	6.94605506560245	6.80199748499271	6.75289829278835	5.80762419567323	5.03340595889947	7	1	7	7	7	1	7	2	1	2	1	7	7	7	7	1	7	7	7	1	7	7	7	7	94.25	0	3
53	1	3.49217115359959	6.83790542863931	5.32326086794157	2.30532557085339	6.93028250702342	6.0381304490455	5.97123669921086	7	5.59448054928393	5.10075029833741	6.37527862776368	5.60338599383339	5.758005064204	6.16716961012887	2.47744811515099	4.28948948128438	5.26564664853805	7	6.14168578850603	6.94900873314471	6.12956636254945	5.62331256429695	1	7	7	7	1	7	1	1	1	7	7	7	7	7	7	7	7	7	4	7	7	7	3	85	0	3
54	3.37279198193307	5.18417397430097	4.04603501524025	5.23210325061205	4.72445605711773	6.5942800111979	4.88587902900264	4.52471252470824	3.45440333472095	5.34622392611488	6.89909309538051	6.74588303041891	6.1337141689055	7	4.49168355070618	7	6.20446354001377	6.8063956383558	7	4.55978214904144	6.50671789863	4.53060824790659	6.9899889591095	1	7	7	7	1	6	1	1	7	1	3	7	7	7	7	7	7	7	1	7	7	7	2	86.75	0	3
55	1.65107321518646	7	6.26129533433671	6.10896724686528	3.35779276025435	5.52293101273809	6.05486811010821	6.88827393354836	4.98074669751604	5.83621406485209	4.38838749145063	6.23263940248961	6.19716013848003	3.99741868913765	7	6.45687632508308	4.4867211907674	5.36758183800266	7	5.8079384881974	6.76339517658326	7	5.90940849336497	1	7	7	7	1	7	2	1	3	1	4	7	7	7	7	7	7	7	1	7	7	7	7	86.5	0	3
56	5.32500395605422	4.59811650133622	1	6.23553845117555	3.13381174021613	6.39016417260732	5.52139214529976	7	7	5.5702495342582	6.75732891847212	6.06322794032351	5.66241258353831	7	6.5338357253529	6.96331196538571	4.87825331881798	4.68259848087224	7	6.84082787615529	5.80074137163551	4.35586069953766	7	3	7	3	7	1	2	1	1	7	7	2	7	7	7	7	7	7	7	3	7	7	6	3	87.25	0	3
57	5.3091851420845	5.04821073202325	5.90451624640243	4.15188420252469	4.90822512065071	6.758284196892	6.01613375526936	1.6357792341066	5.99138073307214	7	4.84778766686419	4.99055461289023	6.94503363604613	5.10372929757307	6.98820931012376	6.93359927822526	5.83281186681575	3.76957375125442	5.92757786976765	5.31633035351094	1.76959340763871	6.19100036428891	7	7	7	7	7	1	7	1	1	7	1	2	7	7	1	7	7	7	4	7	7	7	7	7	88	0	3
58	2.68015357411531	3.77538619603586	6.78681810413282	4.11185440499823	5.71113649001803	5.8881324140227	6.51818206754471	4.60444824366731	6.97984732958931	6.50626650272002	5.38101473501093	7	5.62956078092206	6.08831651749014	6.12815967808562	4.65205414504394	4.22580635026807	6.55937210145216	1	6.16821785463788	6.20489939039143	5.93144871142702	6.50182873339707	2	7	7	7	7	7	1	1	4	1	7	7	7	7	7	7	7	7	1	7	7	7	7	84.75	0	3
59	1	7	6.96627216634256	6.39477357538136	3.74148272448026	4.86333953224621	7	7	5.32858546709756	6.53949744273205	4.60765678218558	4.84724495298526	5.72635866223901	4.1828513180969	6.12488352538451	5.44905311019462	6.04702031108339	5.47948966981025	3.47532726873226	6.44584872504844	7	7	4.57592023645658	1	7	7	7	1	7	2	1	7	4	7	7	7	7	7	7	7	7	1	7	7	7	7	76.5	0	3
60	4.44121368754629	4.2942619035329	3.27382569504394	5.98075368545619	2.75621012214762	5.08169433344203	4.99304074668071	6.35466697740268	6.55137617687818	5.09311107530773	7	7	7	3.24505423651728	2.85813602751829	7	5.890215605962	6.83276385104338	4.66683937744105	6.3480439366298	5.58268789288537	7	6.203867308869	2	7	4	7	1	2	1	1	7	7	2	7	7	7	1	7	7	7	1	7	7	7	7	71.25	0	3
61	1	3.23993557207953	5.90253575024204	7	1.69888902492884	6.73575407656307	6.48753805351148	6.5986360675295	6.9910122091336	6.40258065233671	7	5.95675672051056	2.90530217157143	5.53367557164233	5.76545632654061	5.69187746644719	5.67976143280649	5.61385302156303	6.40051009152965	3.74572964974203	5.93578439339464	6.53197793741332	6.91659433936589	1	7	7	7	7	2	1	1	7	1	1	7	7	7	1	7	7	7	1	7	7	7	3	91	0	3
62	6.9793261826415	5.36817947128317	5.563434638283	6.8354883823414	2.61542651822883	6.96265806585189	6.36269215850834	4.5282303632318	5.89675525665689	6.58740575338577	7	5.64540442499703	5.18806027381375	4.04951219575833	6.51651234293967	7	4.81033263254962	6.81711760741989	3.82206199870031	5.9543903203485	1.86712967878368	3.88040371714793	7	2	7	2	7	1	2	2	1	7	7	2	7	7	7	7	7	1	7	1	7	7	2	7	85.75	0	3
63	6.31713339083037	5.15142801346056	4.34733187545233	4.65895598042332	3.50051200181862	4.8797055989718	5.93592966253205	6.70134610395759	5.41977446898078	7	7	6.87560542479933	6.82312213396952	7	4.62276161462046	6.46792693639693	6.77817743548838	6.62547994833652	1.54690350949095	5.3031881935371	5.3568133383368	5.17437331277201	7	2	7	7	7	1	1	4	1	2	1	2	7	7	7	2	7	1	7	1	7	7	7	3	68.5	0	3
64	5.18023358195339	7	5.04868558122761	4.2279115465938	5.10239239331241	3.58579513528406	5.93315452497998	6.37456774265941	6.74432742198948	6.04642766455277	7	6.38120625264845	6.42319560700018	3.9865136764322	6.96027734124333	4.43943344224133	4.85774502802469	6.57770261395552	3.75607866956499	6.54862261679629	6.69847573279803	5.54219645155277	5.60515029794499	1	7	7	7	1	7	1	1	2	2	2	7	7	3	2	7	7	7	1	7	7	7	7	66.25	0	3
65	4.44802815884408	5.12746540590241	4.59293892794689	5.49359851143224	2.35114587670714	6.40852236481405	7	6.27309036636068	3.56723361937908	6.77230898187437	5.56538759766115	4.77106974809332	5.12112540489421	4.84934842949142	5.86369334977437	7	4.94054223321098	5.25969416832793	6.51578549569511	6.84805096759863	7	5.29639768165917	4.37956868883712	1	7	7	7	1	5	2	1	2	2	1	7	7	7	7	7	7	7	1	7	7	7	7	79	0	3
66	5.3195375735786	4.66662973195205	2.10893523161226	3.71778480427051	6.89904234161546	6.84194219357655	6.8344988322829	6.76408173643101	6.38214342318964	3.87297358565919	6.20991286091145	5.7353652592332	6.93292886350154	2.18242654609594	2.62460268569449	6.55698196760946	5.0356202975262	5.3851919365199	3.9940109563436	5.71553768639329	7	5.90888780170265	5.41874754933913	4	7	1	7	1	7	1	1	7	5	1	7	7	7	1	1	7	7	1	7	7	1	7	68.75	0	3
67	3.17711706631865	5.0088211905243	5.34869104493753	7	4.90562766792143	6.25626371002323	7	5.77992371277548	5.68994007068513	5.12033645426478	6.176644616009	6.22912807389377	5.29004554154207	5.01883946766849	5.93951094855829	6.83094964880216	3.02935968889799	6.05251211199909	6.57216601998904	6.30544151054867	5.77932812217075	5.18888460232663	4.15813538237424	1	7	7	7	1	4	7	1	1	7	2	7	7	7	1	7	7	7	1	7	7	3	6	79.5	0	3
68	6.27766419227994	5.76451381979397	3.50098593492388	4.4287255586125	6.75346805204956	4.67974662552857	5.49350086854136	3.07279655074355	4.98790146030227	5.08478452008038	5.76689154470437	4.74341155868891	7	1.80853458681611	5.43186464253094	6.00541458677965	6.56131692284977	4.87020544781468	3.03099070062252	6.94464792129165	7	5.62433928326264	6.15537326260529	5	7	1	7	1	7	2	1	7	1	2	7	7	7	2	2	7	7	3	7	7	7	7	58.25	0	3
69	4.42202722119411	5.16622513771558	1.5985770202818	6.21220773314943	2.8757212531165	6.16574442616034	5.5990004583437	6.26855601520984	7	5.57430325469937	5.55314576182558	7	7	5.06966252164462	3.43797413153255	6.24407627956481	6.66653076527312	5.89577828987182	4.96798609272849	4.76524057576774	6.37779190067498	4.79323236649616	6.18847313369096	2	7	6	7	1	2	1	1	3	2	1	7	7	7	3	7	7	7	1	7	7	7	4	74	0	3
70	5.30943616586606	5.10333641743739	2.25916018272554	5.58505621432922	3.6312441828302	4.89561581236387	7	6.53734965594702	6.30512784089823	5.52783839921964	4.66938472100038	5.30872009901212	4.32757522517913	1.80936515367359	7	7	6.40040224669602	6.27286780425773	6.76518031776794	4.22489351569732	5.44066482264518	3.93492716335416	6.73962040996793	3	7	7	7	1	7	1	1	7	2	4	7	7	7	7	7	7	7	1	7	7	7	7	65.75	0	3
71	3.6838076302332	7	4.95333953208726	7	4.22801424616338	5.5841338629525	4.33853702138128	6.53613643691369	5.47104397431941	6.06003744639253	4.8037086647567	7	6.06366445812952	6.72645486438497	6.90712000607298	7	3.89145820358288	6.41851195442392	5.5601101978786	6.43326986867437	6.54749247886129	3.80254310572405	4.94116239733259	1	7	7	7	1	3	2	1	2	7	7	7	7	7	1	7	7	7	1	7	7	7	2	77.5	0	3
72	5.03384474782317	4.94735095243224	2.17623332204298	5.0005071588842	6.99314413837089	4.90661385322466	6.37752273897939	6.59582529880349	4.73035744547616	3.31788454572685	5.29746345097832	7	4.7343180090563	4.80773543430412	6.90055846052045	6.96460713430202	5.69598490107295	5.7332978910906	4.43881335968347	3.9860170887509	6.52075851406655	2.93840885412413	6.11670523856062	3	7	7	7	1	3	2	1	7	1	1	7	7	7	7	7	7	7	1	7	7	1	7	61.25	0	3
73	4.06776492636052	5.53241435312966	6.96238376682536	6.27739084730568	1.63287382037385	6.96681352229162	5.93117911873367	7	6.54539386507881	4.66625150952586	5.55167328815357	5.37910292730047	6.20977537936444	2.0694497858227	6.86813292471399	5.7729918720208	5.67655446794907	3.41610810745428	6.07258563153939	5.49408371650697	7	5.8089168177379	4.67530447891599	1	7	7	7	7	7	2	1	7	1	1	7	7	7	7	1	7	7	1	7	7	7	7	90	0	3
74	2.04970632607864	5.7294620675835	6.79904040747234	6.77891659446704	4.41711416750316	5.60801486502675	7	2.70268583934854	5.48080485834667	4.82325380846987	6.36832393906974	4.54051034391951	7	1.24210647585606	5.68283878771383	4.47958987021327	4.60196677008294	6.3711795186055	5.43735664676984	3.81633031482812	6.59465242692035	5.96639103463924	5.77630514066704	1	7	7	7	1	7	2	1	7	7	1	7	4	7	1	7	7	7	1	7	7	7	7	66.75	0	3
75	7	6.69280942718763	2.57440534660911	7	3.59616233372975	5.51466454953239	5.61225141535797	5.03347431885106	5.84346508066439	4.10968121380941	7	7	4.63534911736059	6.35749378265408	6.53548440612558	7	4.29978137362678	6.73399321197333	1.40196566977291	4.46604801189053	6.77739516940835	6.54393585209938	4.97122047907306	2	7	2	7	1	4	1	1	7	1	5	7	7	7	7	7	7	7	1	7	7	7	7	75.5	0	3
76	3.20970388441451	4.58544515512673	1	4.47450105996215	4.40996789246835	5.25562928911358	5.09098584127624	6.48576388714329	5.69061465278283	6.6955413161724	5.91482675258658	6.31229901168239	6.72796251265048	3.72134869068752	7	4.00825042092115	5.74141984180846	4.75064973283797	6.9866599461034	6.51265698740117	6.31993891605257	5.62268204586318	5.00728605608587	7	7	7	1	7	2	3	1	7	2	1	7	7	7	7	7	7	7	3	7	7	7	7	74.25	0	3
77	5.43700427599378	6.2917373851938	1	4.18607347454066	6.67041031398024	7	3.97417245529779	5.78361020798221	7	6.36772782203706	5.22942318050822	6.34441837960059	5.8445119607867	5.627593402761	4.1587851322573	5.58371443753071	3.92170284138238	7	3.11446413511684	6.08495535267309	5.95416611157137	6.33093358287447	5.5873147372117	5	7	2	7	1	2	1	1	1	3	7	7	7	7	3	7	7	7	1	7	7	7	7	61	0	3
78	1	5.54126597055193	2.83487016654861	5.67079451980522	5.1209963898467	5.8363775291489	5.98444808250238	3.91627016914948	6.01281387183986	6.98026946643303	5.69530506634384	5.93972966255933	4.66154842207658	6.42771591316756	5.2717393427884	7	5.25947930954557	5.43734467237023	5.78894869722584	6.52832015948365	5.25664812314815	4.66872556013219	6.2106474652122	1	7	4	7	1	7	1	1	7	3	2	7	7	7	7	7	2	7	1	7	7	7	3	77.75	0	3
79	4.89124903413909	6.48997029823434	5.4560428502926	3.64275316395601	3.98538832315758	4.94492618695244	6.13474481970847	6.58677741740986	6.12793860478482	6.89627632673841	6.69404272398774	6.58777896059077	5.72431058890779	3.04701855324707	6.02089988767344	6.15042368629826	4.40893063997628	7	2.67847389050898	5.61441186369525	6.32097257536002	5.15958234192386	5.65912993276902	1	7	7	7	1	7	1	1	1	2	7	7	7	2	1	7	7	7	1	7	7	1	7	65.5	0	3
80	1.90022360018955	5.19953895958156	5.98722737913481	6.75371199458693	4.02273339556324	6.06274523371653	6.29792920385908	3.87359868666661	5.70052446746711	4.94862676125381	6.72830653915202	6.93416614311299	5.37115128428292	4.00394563478415	6.49533941842916	4.8851463872927	4.87818382170758	6.61536678654014	5.14425519452555	6.78894655950275	7	4.864038426204	6.50659816188923	1	7	7	7	1	7	1	1	1	5	7	7	7	7	7	7	7	3	1	7	7	7	7	72.25	0	3
81	3.9739201609415	7	4.50317356054424	5.79418216423266	4.04466688426431	5.60347738529307	5.72508228172302	3.82746010382443	3.9099610198409	5.27372768008355	5.44545302227597	7	6.52852589103969	5.1247813595702	7	7	6.47883758617691	5.35127222165002	5.94991100704136	7	5.83254353629239	3.85336702188325	5.82123542089042	1	7	7	7	1	2	1	1	3	7	2	7	7	2	1	7	7	7	1	7	7	7	3	79	0	3
82	7	6.23759056808801	6.57972938808736	3.50676689907652	4.70742599897725	6.39816462826982	6.64488330973816	7	5.68887071794121	7	7	6.36138893816661	5.74216950859619	2.86556236015535	7	5.91609667693584	3.58692588184437	5.35635372289854	5.69361733288557	4.12299551491228	4.33202855990293	3.87867298588387	4.95567405134674	7	7	7	7	1	5	2	2	5	1	2	7	7	4	7	7	7	7	2	7	7	7	2	73.75	0	3
83	6.5160718143655	7	3.37269718033148	5.66915780458691	6.71475561941946	6.94166415269412	5.37216917763552	5.62961342301966	5.4326512636307	7	6.05117701995595	4.53955180393977	6.35102107345295	2.77260834738249	3.75378591399938	4.2054016852546	6.73207552664224	5.5189030293527	3.50760278835287	6.80439157469443	4.76781490436213	6.14845765950499	6.24028640093544	4	7	1	7	1	7	1	1	6	2	1	7	7	7	7	7	7	7	1	7	7	7	7	48.5	0	3
84	3.77184939620287	2.50186365448464	1.0926455629554	5.16119130902024	6.19857363718678	5.37981959456707	6.44010269817365	4.82511795421821	5.64012878537183	5.51767633688887	6.71142616668194	6.2584872205776	5.84864044528685	1.48353316993258	6.54822638915789	3.65082856875251	4.56580059225099	5.23726493999431	4.9814694662132	5.80927065774655	3.91297288035148	5.01114031648309	6.95044357002921	7	7	7	1	7	3	2	1	7	6	1	7	7	7	7	7	7	5	1	7	7	7	7	84.25	0	3
85	6.96649568593796	7	4.96767462119596	7	2.91886259024939	6.78288353223512	7	5.56317590527725	6.00272910984892	4.65280854034502	6.07246219563833	6.59916308422253	5.12130233166129	2.72033842656676	6.96459485569515	2.37058210238243	4.91499732752679	6.65338364770732	5.70710951171027	4.85870285781064	3.46442128046931	7	6.14074043958408	2	7	1	7	1	4	2	1	7	7	1	7	5	7	7	7	7	7	1	7	7	7	6	66	0	3
86	1	5.23042223403327	6.20610024919928	6.66256892133331	3.72775047215019	6.71589745604734	6.42439299518392	4.61350733838966	5.57184548698352	6.04511930833155	5.28066582616533	5.97088071006904	5.80550418000611	5.03730619168882	6.42226631989976	5.12868988226515	5.38161400433081	6.36875608827591	4.31625032471275	6.31804537700405	5.59471119806213	5.23849366384073	5.63695693717919	1	7	7	7	7	6	2	1	7	1	3	7	7	7	2	7	7	7	1	7	7	2	7	79.75	0	3
87	1.47036002707053	5.62559541362623	7	6.97708110634546	3.92076336532888	6.35885096715183	5.9989513730855	5.64737375360845	5.90690130617235	5.89257325997957	5.9662493016582	5.99578064394142	6.67021498391081	7	5.37773129638726	4.84249577813426	5.58083518677133	5.63156468475398	3.57268927723103	5.61269750740097	6.47359980382927	7	5.35691112356302	1	7	7	7	1	5	2	1	7	1	7	7	7	4	2	7	7	4	1	7	7	1	3	77.5	0	3
88	1.48881219939713	2.48335182256357	4.83315687154146	4.81846861211686	6.12935357422765	3.88219103416448	7	2.53934353398546	5.6087134195487	6.49966273559957	5.84021055688143	4.02048999219275	5.41782866069572	5.64939186241698	6.43146469579417	3.50345388493196	2.66701831487515	7	5.80071767767606	6.64071053165965	5.65828368137845	5.07863495325576	7	2	7	7	7	1	7	2	1	6	1	7	7	7	7	7	1	6	7	1	7	7	7	3	79.25	0	3
89	2.60199803430801	4.33943298920221	7	6.55770845388665	1.57054303878432	7	5.80645217394558	7	5.71375985406681	6.57583681038183	5.46067209820926	2.6718209239641	6.08358473747633	5.41717189911822	7	6.72932251021055	4.7437638974285	4.53332397386622	5.12702845439431	4.34338721956111	4.61601682935072	4.90509110729581	3.82683756280147	1	7	7	7	1	7	3	1	7	7	1	7	7	7	7	7	7	7	1	7	7	7	7	94	0	3
90	2.35331400884729	3.17453027667935	6.16511382066568	5.06493415980584	2.46012406970771	4.57905023211432	5.41178612198765	3.65510007974434	7	3.80586471946661	6.12065916846646	6.20875664226338	6.94188046403262	1.31527855843998	5.04968684947894	5.71035551535704	5.95923562931314	6.5880622230362	2.7124559413675	6.39613611231597	6.26405416218542	6.30837731871761	5.47491803015372	2	7	5	7	1	7	2	1	2	1	7	7	7	7	1	7	7	7	1	7	7	7	7	88.75	0	3
91	7	5.33535524272021	2.85561262698568	4.6175813671823	4.98645783204627	6.13181121723518	2.3495008172083	6.27781447720383	7	5.85042032291187	6.30191288761991	7	5.01425937639045	1.96070418789224	7	6.83851400881509	4.14541649204882	4.26062939150523	5.83652459799236	6.35653881038241	5.28666634290002	5.10486647274388	5.02432602952656	1	7	1	7	1	1	7	1	7	1	2	7	7	7	7	7	6	7	1	7	7	7	7	68.5	0	3
92	2.85943711482538	4.45454140380845	6.02285411710367	7	3.85826753398788	3.99118853127163	6.35121405965164	3.43734711605496	3.39689279983448	5.66667614645039	5.68388578062813	7	3.99358365254831	2.64477424326609	5.53785687762214	7	3.37987772180631	4.8158417628256	5.39646002243967	5.33885818172415	6.10974428936429	6.7903703182724	6.90135517472847	1	7	7	7	1	5	3	1	1	7	2	7	7	7	1	7	7	7	1	7	7	7	6	85.25	0	3
93	5.3105040175697	5.5568578619625	7	3.33295241729932	3.86458887935192	7	6.80888803727053	6.50352602515963	4.95785334931106	6.85869247153076	7	7	4.62231255506783	1.20359682201985	6.54149169342676	6.48484590967341	7	5.7642846295085	7	6.25955129990022	7	4.21412362337691	5.54646348174665	7	1	7	7	7	3	1	2	7	7	2	7	7	7	4	7	7	7	3	5	7	7	7	82	1	3
94	6.82818690990353	7	7	3.49841789962009	1	6.44011249195719	7	5.45503591009603	6.21538307602042	7	7	6.48623213050521	4.04274374209052	2.15551735975525	5.38698588730207	6.9916679020873	5.26998564131446	6.6603754499537	7	6.31254840065382	5.70485415594179	5.94074930596349	6.91605096327211	7	1	7	7	7	7	2	1	4	7	2	7	7	7	5	7	7	7	1	6	7	7	1	95.75	1	3
95	5.38110896784805	6.50052966287019	4.92027307066575	6.3409786476777	1.37607072673574	7	6.31077165404056	3.11043078530858	6.74549984231482	3.1724990228427	7	4.3364916153149	6.34108466022154	1.58298863056488	7	7	6.6012063312801	6.22899638874331	6.65426028560316	6.57487862212301	5.28597737436635	6.53188813864873	6.64862854902119	7	2	7	6	7	7	7	1	7	1	7	7	7	7	7	7	7	7	1	7	7	7	2	89.5	1	3
96	7	1	7	6.20195132629288	3.66454275734249	6.72848211464899	6.77961552340856	4.54859310454764	5.77586628373401	6.24742167935983	5.83550725535252	2.96407457791492	6.14948513766168	3.33963677902594	7	7	6.66483372556429	6.42748237180882	3.88696687101648	6.83003813770554	6.26766674480717	6.87491003482661	7	1	1	7	7	1	7	2	1	2	1	7	7	7	7	1	5	7	7	1	7	7	7	7	95.25	1	3
97	6.72482033822492	2.11107186680025	7	6.30793543733023	2.9440950896913	7	6.17247638562549	4.8403813384718	5.88285771537173	6.9732428525563	7	7	6.75526082643616	6.32413260384193	6.81529536305888	5.78332766273632	7	7	5.47346341523265	6.75887155859356	7	4.26462741836565	4.33773108523863	1	1	7	7	2	7	1	1	4	1	7	7	7	3	7	7	7	7	1	2	7	7	7	96	1	3
98	5.42206029316404	7	7	6.81663820243275	1.80446077449772	6.74082633411717	7	3.13671629193708	7	4.86909425646457	5.9557335560965	6.71989789754164	5.56847209244794	5.20080423018013	4.74504056864615	6.58476486884147	5.88678029199988	7	5.52480751151302	7	5.39034340378706	6.12691801830369	6.3943220432395	7	2	7	2	7	2	1	1	2	1	1	7	7	7	2	1	7	7	1	7	7	7	7	90.75	1	3
99	5.88956933004882	6.83082548232335	6.86963586228861	3.70874402892833	1.94761340490809	6.82669241243767	6.46479392502165	6.60640910389574	4.56364388543912	5.05980023902178	6.57593753571348	5.26022315141165	5.2907203386313	5.25491529678298	6.82801065596693	6.78332363716946	3.88095914096678	5.74013067882817	5.61935236537458	7	7	4.87765444704036	7	7	1	7	7	7	5	2	1	3	3	1	7	7	7	7	7	7	7	1	7	7	7	7	90.5	1	3
100	5.93100669468457	7	1.92118842112866	4.32753310927251	3.39500956628803	4.45968778280515	6.2966838570831	4.75024532696616	6.58349182907248	6.78303188381717	7	6.16170368987321	5.36718587968812	2.9724311002922	7	5.6456463387051	7	6.92020517174528	5.3765968540667	7	6.33922625081456	6.13453944225422	6.8699731031052	7	2	7	7	7	7	2	1	7	1	7	7	7	7	1	1	7	7	1	7	7	4	7	98.25	1	3
101	7	1	6.92920500139464	6.31570336603776	4.33504833926521	6.80790165663238	6.64230978418576	2.8475730957189	6.52372409008481	7	4.99782935595268	7	6.71873358197137	6.54742318863506	5.53173295914009	6.96822721211888	6.0911018522737	6.94337787568705	5.62531373247716	6.75854705901898	6.71894719622938	6.6379918925187	4.29552523030342	1	1	7	7	7	7	1	1	3	1	7	7	7	7	1	7	2	7	1	2	7	7	7	85	1	3
102	4.48208230902062	5.97739628795923	7	3.49554975820798	2.54208126575674	6.38525311033525	5.75400279457702	6.49779312384529	5.23937354069289	4.97899861772279	6.41783255649531	7	4.18220666706428	2.87060638334636	5.81306392199347	7	7	6.37814400884042	6.14212614052649	7	7	6.64096923511871	4.54322323633427	7	1	7	7	7	7	2	1	1	7	1	7	7	7	7	7	7	7	1	7	7	4	7	79.75	1	3
103	6.82986734326838	6.13133831638968	2.92716536005542	5.2360337072103	4.96341974821776	6.756630752072	6.21537359631632	3.37750335605219	7	7	5.69410829900408	7	7	5.60504402286441	7	6.52902164015112	6.79291885952447	6.52887546567814	6.13914089591817	4.52056279322719	6.44195803370522	6.35190774156811	6.74497853773451	7	6	7	1	7	5	1	1	7	6	7	7	7	7	2	7	7	7	1	7	7	4	7	100.5	1	3
104	5.26791704665943	5.42808793837364	6.61581659690273	2.73042532610244	5.98213606117197	4.42919957505275	6.10460127427368	5.58194742201649	6.68459569200372	5.17899576261456	6.52766239838281	6.12705916057513	7	6.8324556152539	7	7	6.81186304684436	7	5.58633804347856	4.32002492233007	6.90105751733414	6.38726907149358	6.26495275540862	1	1	7	7	7	2	2	1	7	1	3	7	7	3	7	7	7	7	4	7	7	7	3	81.25	1	3
105	5.97951328152964	5.5933489396479	7	4.34899889132794	2.28672021823315	7	4.97096330348682	6.1647045258737	5.23969475420616	4.14584130351817	7	7	4.73430552075536	3.62516658601602	6.63786048169634	7	5.34092666880223	5.91783288233647	4.58077202464316	6.31799495037264	7	4.90861094800359	5.86097989386465	7	1	7	7	7	7	2	1	7	7	7	7	7	7	7	1	7	7	7	7	7	5	7	87	1	3
106	4.89539492680447	6.26835999652799	4.42503040801242	6.54631400485539	2.26345188191851	6.47587858406771	6.14475481113072	3.79533922977566	6.99902123064489	4.99706018422657	6.74099270439856	6.28610246659554	6.05297006799014	3.97990963002759	7	7	5.5484294793657	5.21388259978002	6.38952208789612	6.12721212021184	5.19156735781417	5.85427867646806	7	7	2	7	7	7	7	7	1	7	7	7	7	7	7	7	7	7	7	1	7	7	7	2	106.75	1	3
107	5.69034737272476	5.4981277730971	6.32499869504828	7	1.92185192395541	7	5.72950751511802	6.08915940940233	6.76048841863767	6.22579578250466	7	5.36950856279376	5.94656424677545	2.54793612365602	6.63740767340364	6.91114961449026	4.74260540604924	6.73200272089181	5.06389596716659	5.25580563119575	6.89943494093663	6.16206096447494	6.47307440970209	7	1	7	7	7	7	7	1	7	7	7	7	7	7	7	7	2	7	1	7	7	1	3	92.5	1	3
108	5.16003769388567	6.30984371055759	5.7483296237357	6.01624855359308	2.2825480231259	5.72486510463701	6.88190863829728	6.11940267235744	7	5.944116638176	3.97056455539598	2.57347725710586	7	3.69787681293617	3.47227048355363	6.62949729119106	5.37579657998889	6.8280051768759	1.6362083949081	6.28957773506465	7	6.09478508991437	6.78328053386524	7	1	7	7	7	7	1	1	7	6	2	7	7	7	2	1	7	7	1	7	7	7	3	92.25	1	3
109	4.75536355065773	5.21214375558661	4.93204856580106	5.98464427657367	1.13367727423644	5.61285420675681	7	7	4.53727185173174	5.80170856406994	6.00423343268419	4.85343447845331	5.87362977340686	2.90661176716941	7	7	6.29685242514316	6.26993928816681	6.35768973014477	7	6.04830459165023	6.4602942431782	7	7	2	7	3	7	7	2	1	7	3	7	7	7	7	7	7	7	7	6	7	7	7	6	95	1	3
110	5.91944655289962	6.3276378213862	1.78433213366384	3.49190953715903	3.12645217706852	6.60148129682218	6.2207234770066	6.58873021051217	7	7	6.33607765487804	3.10337640421607	5.30981035017433	6.92755684074641	6.20843056202102	5.56224139928699	4.90757811823557	6.98412294782264	6.19511719237567	7	6.23535421551497	6.22180098718511	6.8406035718013	7	1	7	7	7	7	2	1	3	1	7	7	7	7	7	1	7	7	1	7	7	4	7	99.75	1	3
111	6.69409075908874	6.38083251472506	4.65283014723878	5.66565885858297	4.26350877805987	5.78814352755146	7	4.28293383979001	4.40160606930251	6.6882246521527	6.24628976816529	6.15681782365673	6.49153827834444	7	4.81027096583545	7	6.99574532356093	5.25570364510046	5.82355621475201	5.70366374126908	6.08253473506498	4.70990988007139	7	7	1	7	7	7	2	1	1	1	1	2	7	7	3	1	1	2	7	1	7	7	7	7	102.5	1	3
112	6.80763969294123	5.82791764277177	6.65346464676	5.25328606319678	5.13146263792557	6.93697873726929	5.71451485919185	4.18973311026673	6.88244105208766	6.41468034101387	6.49730256133061	6.13055395585882	5.37759628517375	5.0335026272165	6.60275171571343	7	6.37004891114112	5.71668021933295	5.13721695978097	6.67941961846615	3.78434230583275	6.30292679102494	5.21825546375161	7	1	7	7	7	2	2	1	7	1	7	7	7	7	7	1	7	5	1	6	7	2	7	84.25	1	3
113	5.50195666476066	6.39284412427124	5.84325880876682	2.69406159510964	4.80872145930871	6.71355914060759	6.63493013556141	7	6.78657604824759	4.73471543782535	5.88805105127032	7	6.50536698327551	7	6.38227827012249	6.84421017426975	5.18146763504464	7	5.96318160288877	7	5.87553529065029	5.92830965419128	3.96374913990859	7	1	7	7	7	7	2	1	7	2	1	7	7	7	7	7	7	7	1	7	7	7	2	83	1	3
114	3.91165770676438	7	6.19856663849601	7	1.80374889817343	5.65662677499532	6.87788193817517	4.20889111223977	6.1424392912513	5.76888174112848	7	6.68674537507169	5.54475662629637	2.61267381892837	3.54522422763223	7	5.57350102343185	5.70994217642619	7	6.02515714342842	6.61119242995892	5.17893891598038	5.96959953805026	7	1	7	7	1	7	2	1	1	7	7	7	7	7	7	7	7	7	1	7	7	7	7	92.75	1	3
115	7	1.47691865790776	6.5814861036337	5.66215977179938	3.68912623747816	7	6.83932645940369	5.66254033003511	5.89950806451542	5.87359150198651	5.80300558630972	3.35922759312763	7	5.75007505771485	5.8686369527743	6.19744728022005	5.29343209033026	7	3.25805193205652	7	6.74008826981272	6.44303322017718	6.88614253959204	1	1	7	7	4	7	1	1	2	1	7	7	7	7	1	7	1	7	1	7	7	7	7	87.5	1	3
116	6.50835390985578	7	5.53696035919207	5.81419858299483	2.06595331900559	6.03531543671865	6.15298783245996	3.87950723722169	2.90785459092723	6.0998321744003	6.02392741740419	6.62894375349132	6.60259474354515	5.05929800429454	7	4.79315963614162	6.61600164790466	6.80281792781414	2.97767466589436	6.93594073183376	6.28773235783982	5.57985278839975	6.20881031516216	7	1	7	7	7	7	7	1	7	5	2	7	7	4	7	7	2	7	1	7	7	3	7	99.25	1	3
117	5.33558168508169	7	6.59005558604691	6.98981999209938	2.97646280087735	6.70750836388198	7	3.85159785580995	6.63308926200898	4.5913920572233	6.31965026700547	7	6.7433137448646	1.69101096350672	6.60243788969025	5.47812152198842	7	6.58595893289719	5.80629446258232	7	6.02864950542336	5.65222594311408	3.97309749332545	7	3	7	2	7	7	1	1	4	1	1	7	7	7	2	1	5	7	1	7	7	7	7	84	1	3
118	7	6.6479813240627	7	5.60613868002371	4.11361433411095	6.61870038051573	4.61373032687507	5.29436919815776	7	6.97579933490772	7	6.72429737455246	7	2.51062930227611	3.97619522855127	7	5.70647170142308	5.7360979464586	4.79265315745392	6.25576721416027	6.80214053671401	5.04147647722346	5.65577939238005	1	7	7	7	7	7	1	1	7	7	1	7	7	7	1	1	7	7	1	7	7	1	7	82.75	1	3
119	4.52254589300556	5.72057296319061	6.12834372240273	3.7989826489578	5.00401363696515	5.57890895974116	6.66116599334304	5.38195510430542	7	6.54909591744273	6.02091128102386	6.06982150604062	6.51482524089163	5.47768439863149	6.64717180142	6.77439328799252	6.93811858273212	6.40329747866203	7	6.20872866086307	5.41762852570519	6.2080076389868	6.70086374023514	7	1	7	7	7	7	1	1	7	2	1	7	7	7	7	7	7	7	1	7	7	7	3	91.5	1	3
120	5.02484145313006	6.4109207877457	7	5.53096146373742	2.02206898723467	4.64542085608702	5.77284314755039	4.99764404129782	4.80341305696905	6.55050700939732	7	6.55595237183678	5.79774618168067	4.65561830362601	5.34573425889228	7	5.78479639670546	4.53193312158655	2.04097010047677	6.50828548110261	6.68601952931738	2.77831057774052	6.69668406996847	7	1	7	7	7	7	2	1	4	2	7	7	7	7	3	7	7	7	1	7	7	6	7	98.25	1	3
121	5.96080038600945	5.36891341067086	3.99976019887111	5.56506177839032	1	7	5.83630767779786	7	5.97598948333758	6.57759432903203	6.62998304746568	6.73343108268312	5.57027727307393	7	6.25043512261509	6.80443754974562	5.01815155689884	5.218469644833	5.62657044722331	5.87863834579357	5.79018883285398	4.52640968952005	7	7	1	7	2	7	2	1	1	7	5	7	7	7	7	7	7	7	7	2	7	7	7	3	99	1	3
122	4.18513257477537	7	6.45625797878131	5.77929708114891	3.51348480464136	5.55030968262942	7	3.23519839893231	6.6875000223125	4.75652711302848	6.35359498237554	6.40784661314924	7	1.64335640099113	6.26549140953254	6.54979894988276	5.93710217384083	7	4.57559776037105	5.0122659918371	5.02278537476693	6.26160653363015	7	7	1	7	7	7	7	1	1	7	6	7	7	7	7	7	7	7	7	2	7	7	7	3	87.75	1	3
123	4.30793791964772	6.51514645246852	7	7	2.16638325942951	6.01157868791658	7	3.78976055566989	5.94944532840896	5.44771513980844	6.19806046448525	5.9778125965981	6.67109528603657	5.02438849186658	6.57942844080403	7	6.67526885850941	7	6.56676239382601	6.24041710596494	5.02734842018226	6.18387463150007	4.19506999946227	7	2	7	3	7	2	7	1	4	1	2	7	7	7	1	7	7	7	1	7	7	7	7	91.5	1	3
124	3.33386998065103	6.42613341443543	6.31584172924122	1.97889882576787	5.79829828856869	7	6.18832365455833	4.14314589252045	5.74382080036011	7	5.13561702162296	7	6.93643928869702	4.38424959887885	4.76226770315274	3.72704749458185	6.41148279416829	6.57421993314539	7	6.0133902298937	4.20445146059924	6.42532137159966	6.43546079156689	7	1	7	7	7	7	1	1	7	7	7	7	7	7	7	7	7	7	4	7	7	7	3	84.25	1	3
125	6.16593554596537	6.9873374071249	6.82688468574037	6.56633336341725	6.67725305845437	4.75361698350078	6.91942479927747	5.08285783932327	5.95648828345919	7	6.73912125655889	7	6.87438553240839	4.91818437247201	7	6.68814680411233	5.49801011468634	6.20181115933945	3.79842874944322	6.20722855147889	2.92197643918298	7	7	7	5	7	7	7	7	1	1	3	1	7	1	7	7	7	7	7	7	1	7	7	1	3	88	1	3
126	7	4.93412894286559	3.97437861597981	6.35976275984181	4.16966440815899	7	5.52199008809927	5.95948208642412	3.40924220345583	6.8815179604525	6.81554045261398	5.26404093685811	7	6.45792412715963	4.52711483879745	6.50377814250541	6.95810992927557	4.85966402220547	5.60420263555231	5.7559654945606	6.81108613345069	7	5.79340396873768	7	1	7	7	7	2	1	1	5	3	7	7	7	7	1	1	2	7	1	7	7	7	7	85.75	1	3
127	4.61259511099795	6.60567744715769	4.47743889570765	7	2.99357356947414	7	7	6.62367620894674	6.32445299894538	6.67023052068348	4.64132584156557	2.97468017909506	4.92861999138522	4.93862230350111	7	6.85525833625686	4.43552688777633	2.5146920546327	5.76258017620981	6.49883158955006	7	5.90781998216223	6.22273273161894	7	1	7	7	7	7	1	1	5	5	2	7	7	7	7	7	7	7	1	7	7	7	7	92.5	1	3
128	6.64503697236666	4.73101582705135	4.336865705407	7	4.70501768451307	5.54865607026791	7	6.8285813558803	7	7	6.3354155159416	6.06026078788673	7	5.07385295967641	6.64032701922344	5.45481567178388	6.11049968453611	5.93816455785446	6.03294348338571	6.24536350919122	3.64906857270522	6.64820681106842	6.05289029013475	7	2	7	7	7	7	1	1	3	1	7	7	7	7	2	7	7	7	1	7	7	7	5	92.25	1	3
129	5.78443004860651	5.51405794311533	5.57060086997351	5.55477722121055	3.98031311589475	7	7	5.08252567717845	5.7053881358963	6.79133673012097	5.04151970396008	6.99782032076876	7	6.04464997904821	5.60534676397355	3.50018870066767	4.31449778481708	6.07612010891877	5.74653985774555	5.88524298355067	6.89032239247955	7	6.47636830780718	7	3	7	1	7	3	2	1	7	2	1	7	7	7	7	7	7	7	1	7	7	7	7	75	1	3
130	5.14978657124797	6.18534818064173	7	7	6.46738136420518	6.61178572876014	6.81542150468798	4.31217103237835	4.81110802023595	6.67808320333074	6.67690801730192	7	6.95592904720596	4.41535985281472	3.04128884777734	5.30530314248495	5.87689720815207	6.69621407811246	3.57917912790146	4.20924987060463	7	4.1091221285588	5.5394269328075	1	4	7	7	7	7	1	1	5	1	7	7	7	7	7	7	7	7	1	7	7	7	7	67.75	1	3
131	4.19005328949843	6.88450032224174	5.97256697462053	5.73239884285965	3.11420447633005	4.74550256737672	6.38703040282975	3.95189829403072	7	7	5.38633701503472	7	6.30753506925011	6.20054345174708	6.43187746798527	6.2212032593087	5.59973080263793	5.24087103293812	7	5.69005102399456	5.03782453899067	6.16966061142935	6.46179822693178	7	1	7	7	7	7	1	1	1	2	7	7	7	7	7	7	7	7	1	7	7	7	3	80.5	1	3
132	5.96030441459497	6.37801654026359	5.90174277602572	6.10269611002383	1.6212630095919	6.479482705626	5.76743082282186	3.84656185191946	2.98695249830174	6.9010450391829	5.81848545385114	6.8628235083614	6.53213679847449	5.03099253956533	7	5.54697635005678	4.64153592590349	6.8559554408267	1	5.29354663281101	6.67955969685025	5.76732149681772	5.03184637977783	7	1	7	7	7	7	7	1	5	2	1	7	7	3	7	7	2	7	1	5	7	4	7	97.25	1	3
133	6.76522340836486	6.08617831198331	7	7	1.55514922308997	6.01821015416145	5.81022107210341	4.8673526594127	7	7	4.63175185135597	4.15963424917763	5.93632324087284	1.89482030069221	7	7	5.60871014409482	6.76844893320467	5.35601248043916	5.42387707488361	5.55679904977119	2.83233317376681	7	7	1	7	7	7	7	7	1	7	7	2	7	7	7	7	7	7	7	1	7	7	1	3	111	1	3
134	3.98867443537235	5.09894210888328	6.22443977231159	2.39568002612737	4.58652088698321	7	7	2.598481512686	5.3527596837658	6.45838720401264	5.25026326259326	5.99708333059688	7	2.89825310337816	5.43951015846847	5.1699709175049	7	6.31545634175601	6.3243226822323	5.68533301638212	5.36621338644693	4.83138446145959	5.30619757164843	7	1	7	7	7	7	7	1	7	1	7	7	7	7	7	7	1	7	1	7	7	4	7	74.75	1	3
135	5.71536392872529	6.96896360069053	5.14087252791276	4.85125407178163	1.09415752868165	6.53101109190543	6.62550991273972	4.7823278673471	5.6719114188249	3.43891300517524	7	7	5.46268288358246	1	7	7	4.99127668093157	7	1.94869683624447	4.82421069485231	5.16331952154283	5.0605129291316	5.9431807687794	7	1	7	7	7	3	1	1	7	1	4	7	7	7	7	1	2	6	1	7	7	7	7	79.5	1	3
136	6.01580897769845	7	2.19883561602914	3.37229831888971	3.01009470798285	5.3963255532813	4.85145321099586	5.68282960145219	5.63200668809851	7	6.91888098971693	6.56263097885578	4.82877980468863	2.34675813399196	6.26807454746446	5.43251302092979	7	6.09657337633372	5.64979315140776	7	6.87399691591522	3.17306097959782	5.57224944314773	7	1	7	7	7	7	7	1	2	6	2	7	7	7	7	1	7	7	1	7	7	2	7	79.25	1	3
137	6.8617210374092	4.90687093788067	6.40610612905986	4.85576390930792	5.48181082071873	6.80358174938796	5.94489697764141	6.56955879763024	5.02437105428221	7	6.6864366203368	5.07625826389216	7	6.85142317778403	6.58498491830897	5.61978135941821	5.96172204291875	3.97369816830733	3.22140805430632	6.0796024974318	5.8298078577004	4.2882736914839	6.56367097275671	7	1	7	7	7	3	3	1	2	2	7	7	7	7	2	1	7	7	1	7	7	7	7	79	1	3
138	6.79368655058476	5.34681330283046	4.83152098927489	1.84412510837879	6.7466438745268	6.47150687061907	6.18708192140967	5.60497962397475	6.6731697663638	6.06158082472709	5.12445799909014	4.81902830566113	6.89907972995595	1.10852684090374	5.60138831497472	5.25870391969293	5.74837044744689	5.99728337315764	7	6.50914650447295	5.67899588955215	7	6.52435620752051	2	1	7	7	7	7	2	1	4	7	1	7	7	7	2	7	7	7	1	7	7	7	3	91.75	1	3
139	6.91695295479295	5.92308107776722	6.6076000937304	6.82151165829047	6.50034623110082	6.79601293744104	4.64478270351848	6.75435946015	7	5.53727482536292	5.64881137862759	6.59438966147488	5.57153951546049	5.69567918679334	7	5.2446583980072	5.24994529128742	4.62192705828031	4.61955637948085	6.1824233059396	7	7	7	1	3	7	7	7	7	3	1	7	2	7	7	7	7	3	7	7	7	1	7	7	1	7	87.5	1	3
140	6.09442244881335	2.06821326916104	6.20264951416527	6.66027000157371	7	4.67772605053855	5.41937575036791	2.66858149906089	4.73160612602634	6.77173874970552	7	6.12583999917623	5.97799009097907	5.79546280269264	5.23527517912486	6.28945167444655	5.15036590192337	6.5530379293841	3.81412061763607	6.06438218534585	6.96687990779421	6.50763265565974	6.85456386887378	5	1	7	7	1	7	2	1	2	1	1	7	7	7	2	7	7	7	1	7	7	7	5	78.25	1	3
141	4.55278783696369	4.84860236692878	6.71682621405732	6.3836809951933	4.28324669937391	5.98680788848465	6.35489899378273	4.39572523859534	5.28494981828687	6.45999263639363	5.26499940249553	7	5.37000516585114	3.39435740494675	5.42006773342621	6.37055728902681	7	5.86550041754207	3.12623360043751	5.90126490631244	6.46590811849683	3.86791278718251	6.89330667086312	7	2	7	7	7	7	1	1	3	1	7	7	7	7	7	7	7	7	1	7	7	7	7	74	1	3
142	7	4.66073182042912	3.34072059087796	5.33369097963623	4.07067359460295	5.88087086260609	7	6.74177147880516	5.95854122168234	3.69222368041157	5.41983877719552	6.775739919661	6.26742140591953	4.01572078385542	5.78805141989402	6.79748769195995	7	4.28729146588343	5.15164358592969	5.66562806321356	7	4.88197198351882	3.96814573521727	7	1	7	1	7	6	1	1	7	2	2	7	7	7	7	7	7	7	3	7	7	7	7	86.75	1	3
143	5.82124443068209	4.74681534307217	4.72021334488121	5.8161898274101	1	4.99634983152067	5.97239716444495	5.04562817076952	6.17317446243621	5.76209996374254	3.86581849685901	5.60057381479034	5.28525633643409	5.6329532557609	6.78434618225973	7	6.43785995547677	4.40039035860559	7	6.39125345317631	6.44130584676483	7	5.72706145877099	7	2	7	2	7	7	2	1	2	1	2	7	7	7	7	7	7	7	1	7	7	7	7	81.5	1	3
144	5.91085845348315	5.19389172118512	6.21133524835029	5.28661345273077	4.48073013172118	5.41900836154412	6.3946660140815	5.16585297499602	4.91947137773137	7	5.8485077082856	4.99212620724777	6.04013970807467	7	6.222909166897	3.16669218484609	6.5313726146708	5.13940289789578	5.66512485315782	2.29428202555438	7	4.42434104985861	6.97105999238267	7	1	7	7	7	3	3	1	1	1	7	7	7	7	2	1	1	7	1	7	7	7	7	74.25	1	3
145	3.50757544274998	6.19697620981227	5.59523231974883	5.84294199182602	2.36035022516711	6.16957154445314	7	4.67172398360895	4.57187222723087	6.60385693138785	7	5.91093251136176	5.13446707496624	2.25320003403152	5.60588220554199	6.18814037374574	5.82442551388992	3.85952605015921	6.64606135330526	6.81787761532633	4.5914031886152	5.11852067248245	6.25093350982389	7	1	7	7	1	7	1	1	6	7	1	7	7	3	7	7	2	7	3	7	7	7	7	79	1	3
146	6.05222356503165	4.69314711681416	5.75055534357423	5.79946128370849	4.36749144069845	5.67313954856996	5.31634019101902	2.59946929798102	4.45907429955855	4.16751868388425	5.71034859167289	5.41240793702622	6.97654868245261	1	5.06305912214155	6.49433255752829	4.72832833009099	6.23582353876131	6.26854214491284	4.99632237232729	6.45920772620104	6.65547003641366	6.68021106738642	7	7	7	1	7	7	2	1	7	7	3	7	6	2	1	7	7	7	1	7	7	7	7	91.75	1	3
147	6.51330260470236	5.28380872447891	5.93785516232904	3.97648788318696	4.07506402199507	7	4.75374857788553	6.82177074372788	6.88805961149456	7	6.53661662131978	4.98701514107669	5.53785371472193	4.19462772811135	7	5.07911954068364	3.96263330773482	6.83153315948572	5.55732320103983	6.67733494390681	4.01869585551966	4.51926923707316	5.75701255482893	7	7	7	7	7	3	1	2	4	6	1	7	7	2	7	7	7	7	2	7	7	7	2	76.5	1	3
148	4.41619829268717	5.24690342270027	7	1.74770852002041	4.56179241984058	5.68089969257515	6.57489760083691	3.71690527884945	6.68450889087524	5.98708869757036	6.93295887841127	6.79023904291209	7	6.57907009796867	5.24298402741197	5.39791496831021	6.43957621263688	5.22523400546813	6.37687782912724	5.61839874107543	4.5316822571549	1.8021476997856	6.73517981661797	7	1	7	7	7	2	7	1	7	7	7	7	4	7	1	1	7	7	1	7	7	1	2	78.25	1	3
149	4.74099715862749	4.84022070174014	7	1.41785889005588	4.73436698411991	5.39926345184656	6.1155648102468	5.23646645056856	6.71372285392685	7	6.76813265058533	6.68576256885423	7	6.6529903358508	6.22638013741092	4.60570027740652	6.42815317033866	6.32114349460075	4.34017770817759	4.85429459088686	4.12844450861626	1.39307830341053	6.91084377030691	7	1	7	7	7	2	7	1	7	7	7	7	7	7	7	7	7	7	1	7	7	1	7	74	1	3
150	5.36226977047304	5.41013408111233	3.1907240372096	7	2.22645535169117	5.65311629867698	6.72220280850632	5.3772352369737	6.54117677117856	6.43517042165402	7	4.37865436871343	5.18510382454635	4.05753284356916	7	6.6436171221287	4.25059320801691	5.80724980663525	1.31977656309391	6.69642776114413	4.09457360362375	5.27078678454068	7	1	1	7	1	7	6	1	1	3	2	5	7	7	7	2	1	4	5	1	7	7	7	7	85.75	1	3
151	3.92119895039418	6.46813716858599	5.29355225923031	6.94653475931426	1.10275259376465	5.432612461219	6.28214774405673	2.57587976729635	5.72602051732473	6.18293494282223	5.37818526858109	3.54377669505231	6.20758333651796	2.450055809858	6.00385543088059	3.80841239168232	6.81289087421416	5.87153488593499	5.73006680829569	7	6.67844417520627	6.25528380291158	6.64560171191642	7	3	7	7	7	7	1	1	5	2	7	7	7	7	7	7	4	7	1	7	7	7	7	84.5	1	3
152	3.66036114092098	7	6.28776121627273	6.0379310031928	3.11835835970725	4.92519563719297	4.2592871965381	3.97947218217316	6.92653864883896	4.48033149818433	5.14767879175727	6.72288812608509	7	1	5.39043841950492	6.2612121049203	4.90435773275147	6.580303656077	7	7	3.77283774295605	5.95252330536827	7	7	1	7	7	7	7	1	1	7	5	7	7	7	7	7	7	7	7	1	7	7	7	7	77.25	1	3
153	5.93187892417029	6.79217942958733	6.16667947606386	6.23242653002995	2.54112686040843	6.1518680450546	6.32127364481252	3.62677326513551	6.89045610940237	5.9362335026655	5.81471309401054	6.69375748532254	5.91421510439729	4.97077026019128	5.99077502972423	3.97543501323651	5.42859480944305	7	2.78763075942245	5.45896073446659	4.98091961515887	5.07186892244324	4.93620248574039	7	1	7	7	7	7	7	1	6	5	2	7	7	3	7	7	7	7	1	5	7	7	7	86	1	3
154	7	3.11322579307467	6.34571290374842	3.0156284907053	6.8628884962878	4.51928950061779	7	7	6.4067721241491	5.47775743228784	5.32292332129236	6.03234348832375	6.77221135482178	4.66662766127115	7	6.27508291890738	6.61151947306198	1.46903629899254	5.10081249343336	4.91040030706567	5.85047414084339	5.16572592405345	6.63067039633436	2	1	7	7	6	7	1	1	7	7	1	7	7	7	2	7	7	7	1	7	7	7	7	78.75	1	3
155	6.09913389735247	6.71437172260252	6.75582960072928	7	1.73776792428287	6.26742449286093	7	6.00676046424865	6.10177949258399	6.70970850556373	7	4.90914549286556	7	2.16848301740026	6.74140162585616	6.32500429268613	4.36098198074304	5.6865489309631	5.965120029671	6.54436961959204	3.41703183470405	3.35328948408695	5.40885846151766	7	2	7	2	7	3	2	1	1	2	2	7	7	7	2	7	7	7	1	7	7	1	7	82.5	1	3
156	6.04295365264034	6.90926335409174	6.24868421454141	6.72142146615999	6.10394053727768	6.51023307499534	4.68178449297834	5.85072773971852	7	6.75164817608531	5.80897312866406	6.77338519716107	6.37744264526615	6.00312366177837	3.53010429070339	5.79920133189218	4.36459555476103	5.04027592674925	4.06969667343386	6.27039347940601	5.77656176095875	5.34792614198614	6.28355001520435	1	3	7	7	7	7	1	1	4	2	2	7	7	7	3	7	7	7	1	7	7	2	7	72.25	1	3
157	4.90890133337753	7	4.95023741596244	4.84050069552847	2.98299151336162	6.90376007656729	5.67587549886702	4.66514927613298	3.24342606954518	6.50418994457398	3.87615711446215	7	7	1.01758430721205	6.1800612042481	6.21150397628473	5.06563073668058	6.06905151101794	3.6320341393139	5.65576092462779	5.26309561106395	3.50592781054949	4.44696702557661	7	1	7	7	7	2	2	1	7	2	7	7	7	2	7	1	7	7	1	7	7	7	7	73	1	3
158	5.70687340806534	5.53813465399296	5.30577322338683	5.67071871735899	2.01130671959055	6.60933208569591	5.41541528912579	5.46196444161616	6.49837642131032	4.37760948738739	6.25554424557696	5.79176253905673	7	7	5.79640300856766	6.46385972511929	5.73540857516719	6.83041393651209	4.60141674880956	6.66920057791137	7	3.88917389799183	5.75066143995295	1	1	7	1	7	7	7	1	7	1	2	7	7	6	7	7	7	7	1	7	7	7	1	86.75	1	3
159	3.76896361650196	6.92848756816037	6.02180779401841	5.99365068396161	1	7	5.73723743065173	5.90410332374581	3.73341489636017	2.97374084331914	6.70620731795761	4.40876736484754	6.24654846315118	2.65026909184104	7	6.90660263303984	5.26127440391107	4.5496568607344	6.9438061400527	3.14193061892191	6.65308366402732	4.1936382969805	6.51702880456265	7	2	7	3	7	2	2	1	2	2	2	7	7	7	7	1	7	7	1	7	7	7	7	83.5	1	3
160	4.67235636461669	7	4.91037561429411	7	1.59252407217138	5.03958297289138	7	2.4164474467056	6.24567639536913	6.18159755484679	5.7440534215156	3.09829832701846	6.73877891014303	4.73772554588113	5.38087851495853	4.72052126157139	5.92326880058377	5.52080579254499	5.56909147246145	5.97800611952924	4.78435210699976	6.51979262147732	6.70193893416742	7	3	7	5	7	7	1	1	4	2	7	7	7	7	7	1	5	7	1	7	7	7	3	90.25	1	3
161	7	1.8299876350858	6.20267439811894	5.80071076509892	4.31053839299718	6.40870463366948	5.57352996335308	4.90754120721611	6.96336832829621	5.49148286022641	6.60396175377994	6.10160075705191	6.13168654862862	3.87520412656876	5.53324879273124	6.80797483719384	3.99930243705353	5.01098861868959	5.49338220359529	4.53483769689108	7	7	6.18613808301687	1	1	7	7	2	7	1	1	7	2	7	7	7	7	7	2	7	7	1	7	7	7	7	81	1	3
162	3.68612613272895	6.34842274213825	6.70624008019142	6.00119134449523	2.2720170888458	5.16674928007708	7	5.78099874605256	5.67836163684154	6.01150540115917	5.23511668579197	7	5.31715116304496	5.13211154125813	5.80710688907259	7	6.16128934137674	5.98518296332226	5.76850419470841	3.95075967403325	4.64252867126249	4.75157578795801	6.55488490555128	7	1	7	1	7	7	1	1	7	1	3	7	7	7	1	1	7	7	5	7	7	7	3	77.75	1	3
163	5.93568529866238	4.14550539165927	5.43614021537054	4.43969270013998	7	4.10690833642389	6.89942835118145	3.02143781844303	6.40324593252009	6.79884086956994	3.87621059290254	7	5.34881167650771	1	6.85844790673262	5.8113348906663	4.86122157602033	6.06570691840655	5.53105232927214	5.02536369416404	4.86894977146151	6.37623485201467	6.74742726209472	7	7	7	7	7	7	2	1	5	7	7	7	7	7	3	4	1	7	1	7	7	7	2	79.5	1	3
164	4.70561900871173	6.45548777958111	1.22163547721595	7	7	5.61709352242229	5.52143159677845	7	6.74548803747233	6.79553303771558	6.54483309384093	6.71904797456507	4.4695983842887	3.40889486588859	6.13504086140882	6.88928041193996	5.58614801781583	6.6763167624131	7	1	6.10352513702536	5.31534687020231	5.17470355681541	7	4	7	2	7	7	1	1	4	2	2	7	7	7	2	7	7	6	1	7	7	1	7	78.25	1	3
165	4.87311669764382	4.89373647097649	2.7350465700828	4.166023503522	2.56794719977829	6.96344117237384	6.23623337469144	6.47953497826377	4.47557362851331	5.94807849874237	6.68247858722668	1.91516940238572	4.74710674480085	2.6136543487139	7	6.05362869936342	4.46181787064626	3.72244291943304	6.65590195894371	3.5048185337244	7	5.50597631169936	7	7	1	7	7	7	7	2	1	6	1	1	7	7	7	6	1	7	7	1	7	7	7	3	72	1	3
166	4.13623564935616	6.84704386094148	4.63859206258883	6.45666126838791	1	6.69947360129936	5.29431003153165	6.64312905509751	4.14431313398507	5.51909701376609	6.33318644532633	3.92171708914467	5.49203748485775	2.28824857658886	7	6.5131797445334	5.17393469571885	5.70459783176817	6.01644228408228	3.75647630745705	6.47674412094107	3.97058359672992	3.33494279191907	7	4	7	2	7	2	1	1	2	1	4	7	7	7	7	1	7	7	1	7	7	7	7	84.75	1	3
167	4.73504923870334	3.2709307606868	3.59673216210554	4.12765392577647	1	5.93136636433154	6.44168584332505	5.51507574963876	6.68867643687935	4.92241059017251	5.95061812602256	6.6557610200377	4.04571347139641	4.42614492626663	6.30011113250473	6.9441421737379	7	4.03655679282749	5.33536652221803	3.88764820913161	4.49100493341924	6.40143635499468	7	7	1	7	1	7	7	1	1	7	1	7	7	7	3	2	1	1	4	1	7	7	3	5	57.5	1	3
168	3.70657659738843	5.94966744718652	5.69838420932894	7	1.75455316340247	4.43047529038286	6.53016454508198	4.11385665318333	5.46050127975272	5.94526991313355	6.56454089014275	6.74623100748031	4.54427593622817	5.49552639022961	6.95290361887644	6.85432155820759	5.81989328134046	5.47469735844064	7	3.52720529063384	5.15073614374043	3.97346065066296	4.99487387045301	7	1	7	1	7	7	2	1	7	1	2	7	7	7	7	1	1	7	4	7	7	7	7	79.25	1	3
169	4.64120933225494	6.45879666087358	4.2957207336451	3.08622040038069	1.85935076049303	5.5853194594609	4.49301421110947	5.5772254746141	7	6.00699280975395	4.18107758155128	5.33077641878207	6.80103630673096	1.64157966102063	6.92338316885616	3.25208996661999	6.1389512235267	7	4.73689871426056	5.15985927702121	5.77905126227125	6.43438781849105	5.57400922916674	7	7	7	2	7	4	2	1	7	7	1	7	7	7	7	3	7	7	1	7	7	3	7	77	1	3
170	1.93749375217735	4.88584528485464	6.37319342121813	6.96368414436712	2.61686373925621	6.37895788958265	6.26753826831264	1.35331475365782	5.13046302549978	6.48491084701372	3.31611221290015	5.84272970041858	3.85348226049917	5.78372967234433	5.60039015807363	6.30955246879219	6.41937527991422	5.20770255013693	7	5.27535494667731	4.41908497586081	6.53459725096466	6.42223942315322	7	1	7	1	7	5	1	1	7	4	2	7	7	1	3	7	1	5	7	7	7	7	2	86.75	1	3
171	6.32261225415678	4.55480154671694	6.39087798308695	7	5.37237951214756	5.91663697964333	3.9011257649828	6.12174920103287	5.60102619328253	6.08359357253077	5.69099812782092	5.9699568411858	7	3.07153845490149	2.89170841260676	7	6.49845526676618	6.50330478587568	4.44975977666526	4.91581986402339	5.00732027040811	4.98977345067673	5.79724313092785	1	7	7	7	7	7	2	1	7	7	2	7	7	7	1	7	7	7	1	7	7	7	7	77.5	1	3
172	5.47574317239994	5.54157422893556	6.04171777358199	4.28744849415519	2.24833957839959	3.62282735997025	3.68685609820419	6.21435894377556	6.5797277518768	5.71640636953608	1.80587719609634	7	5.29826007288298	1.59180508471626	6.59364509212015	4.02862511546725	4.55077814671926	6.80253168905728	1.31456693158922	6.75098974036426	6.44237214895392	3.76892120714716	6.25745836558448	1	7	7	7	7	7	4	1	3	7	1	7	7	7	2	7	7	5	1	7	7	2	7	74.25	1	3
173	5.13756805365927	7	5.35795101341653	4.94979445559125	3.07859800693517	7	4.94648804313882	4.18606368128936	3.37157500231755	5.76870279290222	3.51670699658106	7	6.61101047183766	1.01850261381748	6.52531577886188	5.5039893115697	4.97666506115562	7	1.8531687814839	4.41751957217696	4.13291070194406	3.99675350444913	4.38530585336535	7	1	7	7	7	3	2	1	7	2	1	7	7	3	7	1	7	7	1	7	7	7	7	71	1	3
174	2.27907711287182	5.52287147630275	6.93291712524384	7	2.04973907273355	6.90454853366115	5.18395112256007	1.83720082683219	6.43166145032271	6.25957358377041	3.93076229214148	5.27667308667484	4.90404191369205	4.66581218401182	4.8430362908445	5.71180978961403	6.31073409379467	4.09428902617253	7	4.25965145324695	1.18507589791424	7	6.36204924942913	7	1	7	1	7	7	1	1	7	7	3	7	7	1	3	7	1	5	5	7	7	7	2	74.75	1	3
175	5.65518918403705	4.9479867118985	3.75794762183201	3.97229284319611	1.23912484314581	5.72472868041251	6.09791632301606	6.72044506338484	6.62012057243389	5.71174080526337	2.54638270998663	6.50235175162367	4.42659203198039	4.69547962115056	7	5.7127579575505	7	5.11493035765827	4.54726192953693	6.0853674749453	4.45532344910193	7	4.37967537412891	7	1	7	1	7	7	1	1	7	4	7	7	7	7	2	1	2	7	1	7	7	2	6	77.5	1	3
176	3.5379623762236	6.50838017774422	5.64631410969842	6.61519838266532	1.47789875868549	6.77261833775593	5.19961180121158	6.05438347797625	3.76506768933	5.31314736877506	4.95706459420795	3.32179734098162	6.29794836304682	2.86252355944776	6.68404785303409	4.98784945455829	4.59470531917231	5.23297857917548	7	6.82533432376465	6.7893476696688	2.5174036999394	3.25939423050399	7	3	7	2	7	4	2	1	2	1	2	7	7	7	7	1	6	7	1	7	7	7	7	74.25	1	3
177	5.19043599916247	3.43172981366827	3.5824473585758	4.77479564354235	1.42245731214909	7	4.80325314023581	3.52442230009198	6.45248750746213	6.22677432514854	6.30220407147429	5.64216460516278	3.88107156386854	3.07808011581196	5.60216314289913	6.65552857773832	6.52897331175571	5.30132098753192	6.06108358066922	5.76010555439111	5.54356829785854	5.61066660253776	4.44219447554405	7	1	7	1	7	7	1	1	2	7	5	7	7	7	2	7	7	3	1	7	7	5	7	73	1	3
178	4.46994978825368	3.88854332006232	3.18503081782844	5.21802841945694	1.40725685648197	4.60283519381682	4.67526468430438	5.22782512593662	7	6.82721377868775	7	3.44379191677571	4.87123406712385	4.17448917192859	5.8594928385526	5.4714486791814	4.07769616350817	6.50193260230394	6.1022122827235	3.42453674467208	6.8556407977707	6.62604919114535	4.60725880052816	7	1	7	1	7	7	1	1	7	4	1	7	7	7	1	7	7	3	3	7	7	7	3	71.75	1	3
179	5.3805616837032	5.64667622389991	3.70997278175061	2.52022203330176	3.18223124630771	4.99355871636983	4.76913876957334	6.42999126596708	6.6160601115526	5.66781231661154	4.40403929576748	4.50891946632051	6.51911531851642	4.56031961138354	6.44454117767182	3.28094588340812	5.83610098606685	7	6.06812792667798	2.21549568628249	5.34905423867443	5.6567658846316	6.50452599934148	7	7	7	2	7	7	1	1	7	7	1	7	7	7	7	7	7	4	1	7	7	2	7	67.5	1	3
180	6.27912986414648	5.35020398452644	2.81305951748032	5.9074328222709	3.39700617161925	5.75966555273719	5.64597812207934	5.15850804782628	6.12167902154161	5.92807481249166	5.27921587127856	2.55552299906866	5.84209702493569	1.25190574053898	7	5.33418688177515	6.40381216635201	5.86723992640077	5.09058505671442	2.90757764050094	4.72767466869233	4.08523053343379	3.60507250005358	7	6	7	4	7	7	3	1	7	1	1	7	7	4	7	5	7	7	1	7	7	7	7	92.25	1	3
181	7	5.43584509187379	3.87222390406946	5.46078122707558	4.40527877486394	7	6.46768491881359	7	5.72739684639222	2.83429621453723	5.55398215639891	5.97520473766594	3.61628656656283	3.78701191284364	5.20763977591171	4.38363951875157	7	4.68488366150614	5.24124881272493	5.16832516729184	1.73108862109479	4.30011497517765	3.18830814435731	7	1	7	1	7	7	2	1	5	1	2	7	7	7	2	7	3	7	2	7	7	7	7	73	1	3
182	5.87220820377523	4.55890943661511	2.57172937920249	5.40835328742691	4.75727797568042	6.4277982423223	5.03883546600688	6.80321472575507	5.41146455746402	4.28796802861222	6.45751434868848	5.79159959893164	3.97648862973102	1.3403452107146	5.29503718101697	5.69578132351564	6.19616455811375	6.83843815778295	5.28045790985214	6.42487063724004	1.41574346038395	4.00122641398899	4.23716987693984	7	1	7	1	7	7	1	1	5	1	2	7	7	7	2	7	2	7	1	7	7	7	7	74.75	1	3
183	5.89775612384536	5.08487930996672	3.45276008326317	2.05943611915499	3.33111817214743	3.84749273547669	3.628529880574	5.6139662051596	5.78658239469513	5.70097024372531	4.85426566923547	5.38600227110544	7	5.7643802252277	4.34716512119254	3.98819604388593	5.56781869099972	4.64287561848288	2.39914023395239	6.88975896550383	7	5.47966846874047	3.9630801082764	7	7	7	2	7	7	7	1	7	7	1	7	7	7	1	7	7	7	1	7	7	7	4	83.5	1	3
184	4.67207719396995	7	4.45045650068654	5.61981356344402	3.68764172895442	5.20175248126	3.28805489429208	5.03393215448185	5.38016249545989	3.68933496230257	5.6062650981838	6.94520906888823	4.71370335275024	2.14732464278946	5.67192483139837	4.52124645475137	4.96864312726791	3.94213686725464	5.84883405053059	5.85373229180077	6.68895347182057	6.58373261059854	6.11995722137886	7	1	7	7	7	7	1	1	1	3	4	7	7	7	7	7	7	7	1	7	7	7	7	62.25	1	3
[truncated: 5 more columns]
