# Supplementary material for: How Are Mate Preferences Linked with Actual Mate Selection? Tests of Mate Preference Integration Algorithms Using Computer Simulations and Actual Mating Couples
Source: PLoS One. 2016 Jun 8;11(6):e0156078. doi: 10.1371/journal.pone.0156078 (PMC4898694; doi:10.1371/journal.pone.0156078)
Supplement: S1 Data — Newlywed couple and agent-based model data analyzed in Study 2. (ZIP) [file pone.0156078.s001.zip › S9/Polynomial Model Data/Polynomial Couple Population 01162016 011232.csv]

	trait1	trait2	trait3	trait4	trait5	trait6	trait7	trait8	trait9	trait10	trait11	trait12	trait13	trait14	trait15	trait16	trait17	trait18	trait19	trait20	trait21	trait22	trait23	preference1	preference2	preference3	preference4	preference5	preference6	preference7	preference8	preference9	preference10	preference11	preference12	preference13	preference14	preference15	preference16	preference17	preference18	preference19	preference20	preference21	preference22	preference23	fitpoints	sex	algorithm
1	6.42419227150707	6.85831398817749	6.55374593322883	1	2.730852041996	6.28843683236415	6.73719189901696	7	6.51378992880342	7	6.85183035685322	6.66200078478702	6.35318278501223	7	6.58965452245215	7	7	7	7	6.845149544178	5.25183229380562	7	6.96700936379269	1	1	1	7	7	3	7	2	7	7	7	7	7	7	7	1	7	7	7	1	3	2	7	103	0	3
2	7	6.67054558104288	6.80014403986557	1	4.01644534963988	6.93695019418168	5.86528645840981	6.29301251689631	6.66911410447248	6.89416257506578	7	6.31160475497883	6.58669676775979	7	7	6.71870112495026	7	6.38042875276008	5.47811591711404	4.66544414452438	6.98331003472723	6.71088026125093	7	1	1	1	7	7	3	7	7	7	7	7	7	7	7	6	1	7	7	7	1	7	4	3	106.75	0	3
3	6.66631130379281	6.50142436579695	7	2.11359874905685	4.73045482361189	6.90510033059482	5.4565951816822	6.30259128605273	6.71918483804281	7	5.11515364434517	7	6.73059725193949	6.39117134907249	5.73190613910108	6.48753931054938	5.06290329864217	7	7	6.18115234118448	6.91431236490024	6.51707148859263	6.15261968859903	1	1	1	7	7	3	7	3	7	7	7	7	7	7	7	1	7	7	7	1	7	5	5	97.5	0	3
4	6.83452957483017	6.98312950582323	4.6693257258827	1.22130181690316	5.75445085946135	4.99946138539576	7	6.76278322756601	7	6.2865348840209	4.60842911891116	6.19650592867966	7	6.31620554877057	7	5.82134200959492	5.80699684533558	6.64856807391241	6.97408973812204	7	6.21722237595701	5.18647084327421	6.29856784273964	7	1	1	7	7	7	7	7	7	1	7	7	7	7	4	1	2	7	7	1	7	4	7	105.25	0	3
5	6.77027240688652	4.67615386291196	6.77505031464474	1.03692215065419	4.33963934521517	6.58629377209405	6.73166204243651	5.94259401562225	5.64601450764393	7	4.70301097246088	6.58402115516638	7	6.46082724082936	7	6.76190144432656	5.37584565370138	5.47583720462523	5.83157429237988	7	5.78499985092541	6.9971411505396	5.33386949549711	1	1	1	7	7	3	7	7	7	7	7	7	7	7	6	1	7	7	7	1	3	3	4	101	0	3
6	6.60408612282493	4.35067761656076	5.90089616726672	4.56837912211245	1	5.38152620227944	7	5.16326139764459	7	5.32700770637008	6.16821822204667	7	6.83826266369494	5.78625398458161	6.98152279247573	6.65185041811446	3.84995346966457	6.57359987148213	6.62812286237857	5.91020556667605	3.97854529686427	6.40104801056523	6.2411616749039	1	1	1	3	2	4	5	7	7	7	7	7	7	7	7	1	7	2	7	3	7	2	4	92.75	0	3
7	3.99096476202096	6.70837847400261	3.81727545736908	2.07944189033062	6.77475928459554	7	6.95830228157104	7	6.91459838459048	6.41135506446038	5.05514078142814	7	5.76605323526515	4.77728041225367	7	5.63375958902307	6.84728307176769	7	5.76956730652388	6.0804745228863	7	6.46730780054212	7	1	7	7	1	1	7	4	7	7	1	7	7	7	7	2	1	7	1	7	1	7	3	7	90.5	0	3
8	3.22277213073481	5.59374771328786	4.69080361017033	3.74095297130808	5.83221456134933	6.40410013241338	5.75896764009546	5.91676059847811	6.62585445455121	6.48217541648861	5.10957536822037	6.15774404335503	7	6.659327283842	5.24463955764874	7	7	6.13026412266733	6.93747231575914	6.97408333806815	7	7	6.24478548604972	1	7	7	1	2	3	3	3	7	7	7	7	7	7	1	5	1	1	7	1	7	4	7	109.25	0	3
9	4.46381971330504	7	4.09543211869198	4.11645478432592	5.45831961591077	7	5.81409802736383	6.97440499261168	7	5.62003882052014	6.41329568584619	6.34989181254223	7	6.75154791442712	6.8283384870171	4.49265980738715	6.56973571469169	6.66896105886511	7	5.2186108283879	6.77948366067201	5.24882063205655	7	1	7	7	1	2	7	7	7	7	7	7	7	5	7	2	5	7	1	7	1	7	2	7	97	0	3
10	7	7	5.06425977504138	1.45981227262599	6.24416537908081	5.77848926664467	3.69764855341549	4.46054090101342	7	7	3.26490112132609	7	6.74358105909721	5.59859941475549	6.66835173004635	6.60351485451462	7	6.93379237661944	6.05693996717782	7	5.37354172393678	4.3591836252566	6.531612442738	7	1	1	7	7	7	7	7	7	4	7	7	7	7	7	1	4	7	7	3	7	4	7	111.75	0	3
11	4.58329819855162	4.46546405605976	4.50725320492244	4.53303641359339	5.82049434909596	7	7	7	5.29822678712566	5.67565016291684	5.27752882677113	5.66031875310403	7	5.40379311382126	4.86294031827216	6.77917042476521	6.15525376201375	5.8467647289637	7	6.11458194008146	7	6.21373305743545	6.94870465991817	1	7	7	1	2	7	3	2	7	7	7	7	7	2	2	1	2	2	7	1	7	5	7	82.5	0	3
12	6.60916009929505	4.54240048291716	5.1238830023799	3.23381529616071	2.58444707376121	6.49191830567034	5.96035418980495	5.83279949048349	4.08534801098683	6.85113039663163	6.24446990817328	7	6.77855953699841	6.5230188197221	6.70309071448728	5.38608618963611	6.24070125990422	5.65963507567563	4.4237253127501	7	5.60170493154209	7	6.84048606551553	1	1	1	7	7	7	5	7	7	2	7	7	7	7	7	1	1	2	7	1	7	3	7	107.25	0	3
13	4.25049022067582	4.53680231566187	5.31920376405511	5.14461716256991	6.55862370931707	7	6.35839305137119	6.0836507071756	6.16309533991863	5.30245581826256	7	5.31977001823015	6.36125038818745	6.28948739113062	4.64445714910592	6.48750481487741	7	6.85513532464074	6.21561410443714	5.7099948394335	6.28250915282699	7	6.02714243514362	1	7	7	1	2	2	3	2	7	7	7	7	7	2	1	3	7	2	7	1	7	7	7	96	0	3
14	4.20216242610855	5.23073210175734	2.73848535130208	2.52936773651161	5.86614507879954	4.65570909152894	4.99091868739688	6.37730862348782	6.18533891853899	6.43464268875997	7	6.13984118427447	6.78952827325259	7	6.98055707832736	7	5.51836498384078	6.58940634614645	6.3135977679688	4.72098569578079	7	6.7921112755958	4.26576436175358	7	1	1	2	2	7	7	7	7	7	7	7	7	7	4	1	1	2	7	1	7	1	7	116.75	0	3
15	6.1903863514787	7	3.32136653546379	2.10045476582018	7	5.71410802890242	5.36143214276087	5.75690350436351	7	7	4.05133982626209	6.74456804191158	4.97399112382015	6.5084632588936	6.18523640459291	6.54902077792623	3.0158454783588	6.33038132899834	6.68072205782313	7	6.71555390174846	7	3.20312752963304	1	1	1	7	7	7	7	2	7	1	7	7	7	7	3	6	1	7	7	6	7	3	7	101.5	0	3
16	6.82984999411036	7	7	4.07086654152952	3.43047245300261	6.65084203290824	4.00392584891794	5.66196258174592	6.68667285615182	7	6.67970287955813	5.01438982162272	6.89555057476915	4.01859124268838	5.33173136923042	5.77635643319424	7	6.90919691067944	7	5.95350274688249	6.86326758789909	5.67203683077582	5.49424785282733	3	7	1	1	1	7	7	7	7	7	7	7	7	7	6	2	1	3	7	4	7	7	7	87.25	0	3
17	4.19422189651237	7	3.49269594033828	3.30508208143657	4.53904394900221	7	6.66544683308866	6.54221921724996	6.77019555779925	5.85915146576286	6.45700781317272	6.92634825766723	6.94566925914321	3.40371368568238	7	6.54623999172638	6.60015751706847	7	4.93657759003387	5.6767371787988	7	5.03841699564871	6.63742007392259	1	7	7	1	2	7	7	2	7	7	7	7	4	2	2	2	1	2	7	2	7	3	7	84	0	3
18	3.51908797881932	4.2226522770978	3.86934640458216	3.48632463823804	5.57400393032276	5.44460692073312	5.34798547581169	6.60565537645125	6.60289898992448	6.67614021924042	5.67099705909523	6.84974635415875	7	7	5.59173866819999	6.28180631609724	5.79897379557188	7	7	6.34028764352777	4.78638210061889	5.47088407997207	5.68330793093243	1	7	7	1	2	7	7	2	7	7	7	7	7	1	7	1	2	1	7	1	5	3	7	85.75	0	3
19	3.90918939866913	6.14110751543234	1.87438820440556	6.71915092245709	4.85810153914916	7	6.31570904961024	6.45173872450527	6.23754243048049	6.14450649099609	7	5.78316888193938	6.45957485971989	5.2307180406638	6.61995890296626	3.03457423861725	5.78427512546644	7	6.58348326312183	6.81103115737448	6.86959319270656	7	7	1	5	1	7	7	7	7	1	7	7	7	7	7	7	7	1	7	1	7	1	4	5	7	105.5	0	3
20	6.24156497795317	7	5.02980065601249	2.98490558321271	2.36706309170461	7	7	4.43995317067366	6.71987286540122	6.34139099137955	6.20072572030331	3.69456811670523	5.55338058603502	6.21845022785622	5.63637260529441	6.37852226746661	7	5.25113255667384	6.63258213794204	5.7179421902798	6.95013340928981	6.58818141515461	7	3	7	1	1	1	3	7	7	7	7	7	7	7	7	3	2	2	7	7	1	7	7	7	97.25	0	3
21	6.90768915480752	4.90682368508469	5.42382220488125	3.62369312623211	3.90697461757296	3.51557517098575	5.37007122720558	7	5.79036403834393	5.68424002363339	6.72913805485403	6.33219951731213	7	4.99673673930245	6.88344773167526	1.40755763684324	4.79103565915505	6.76226310041308	7	7	5.00006025200123	7	4.82767844007035	1	1	1	7	7	7	7	7	7	1	7	5	7	7	7	1	3	1	7	1	7	7	4	111	0	3
22	5.38818852571492	5.24732141797559	6.83498385609176	5.15742639294368	1.20014387208677	4.66972591968674	6.81912915248131	6.17502976326103	7	5.43562600630816	6.20439458439487	5.74350984714764	6.6920328094126	5.46448173297972	6.34922797610827	5.02543198840298	4.14626287030077	6.74437105544996	7	6.10956428039733	3.03095249212484	5.05731751707612	6.06069359150661	1	1	1	2	1	4	5	7	7	7	7	7	7	7	7	1	7	7	7	3	7	2	3	81.75	0	3
23	6.61095823042736	7	5.99586358124705	3.42151201319857	2.56832524316947	4.48991206285886	6.9350468591785	6.2459429311384	6.78773278803494	6.61546376117235	6.45941407673576	3.748134568553	5.28056491386157	4.18621397790399	5.85011074112579	5.72603120202427	6.54884225401919	7	6.53093783620538	4.68099503836368	7	6.54659755381951	4.66145021029528	2	7	1	1	1	7	7	4	7	7	7	7	7	7	7	2	2	1	7	3	7	7	7	108.5	0	3
24	4.10067101206834	6.12812347430618	4.17167246570222	4.59862739281879	7	5.50869894821691	7	7	7	7	3.5044007012998	6.01672071127589	5.83902196481415	6.66709426269077	6.29270944737168	7	5.48258287082906	6.74707210947891	5.13739688367143	5.47759444381517	5.66602571939159	4.23880827407035	6.58876314010872	1	7	7	1	2	7	7	2	7	1	7	7	7	2	3	1	1	1	7	1	7	5	7	101.25	0	3
25	4.63675478014614	3.68323994622306	4.35902684190466	2.88755813842153	7	7	6.05006360426952	6.18140180562566	7	7	4.62137490028615	6.78097811379221	7	6.78100336456101	4.71580957936588	6.49088993537537	7	6.23944409432182	6.00373114620717	5.4989672497007	7	6.421301604479	5.48614435230167	1	7	7	1	2	2	3	2	7	7	7	7	7	2	7	1	2	1	7	1	7	3	7	83	0	3
26	5.73542183223314	3.7334012511229	5.64926147727014	4.83091881247729	1	5.46677661123156	7	6.94617274519984	5.47493247375561	6.13574291988552	4.73396775671583	5.46623868541531	5.84382322590029	5.94994443425357	6.73338107875776	4.66577104229166	4.04341977048056	6.29299161930778	7	7	5.19761032529118	6.43321820654844	5.27518047149137	1	1	1	4	1	4	7	3	7	7	7	7	7	7	2	1	7	2	7	2	7	2	4	84.75	0	3
27	6.41613243929438	6.53102529042047	4.92287891966813	3.07347867527034	5.39381372188552	6.04787471493672	4.15493079941952	5.38384226034698	6.38490317314903	6.52469525217942	5.4084621022808	5.3463010482098	6.51937215745566	6.48786761682907	5.92845297745647	4.70129321177884	4.82570371775252	6.4496385970855	6.99507819042984	7	3.62951312809431	6.97723504757033	5.57736594205877	1	1	1	7	7	7	7	4	7	1	7	7	7	7	2	1	2	2	7	1	7	3	7	90.5	0	3
28	6.94593528993309	5.88230940623574	4.83559175481686	3.43613458727624	3.55712255076982	5.51422303118809	6.25674070451467	7	6.13327053973147	6.86692572579083	3.52465251722534	3.87027445547288	6.35400372317357	6.82619979720031	7	6.54396053896021	3.61367107796666	5.0060579639444	6.13592412921187	6.30466056133097	6.49690769675877	6.66704222370803	1	2	7	1	1	1	7	4	7	7	7	7	7	7	7	6	1	1	2	7	1	7	3	7	106.25	0	3
29	6.49614309195977	6.28474198602853	4.16431444000701	3.07799784210246	2.08736661436376	5.49314265271329	6.2677563844952	5.54789413984302	5.21373089355147	6.06336940409974	6.0574968951411	6.66589553744492	5.7600824395086	4.56853051592944	7	2.944166274895	6.51767492206791	7	5.88572911350217	7	3.12002336608884	7	5.5381260379222	3	7	1	1	1	7	7	7	7	5	7	7	7	7	5	1	2	2	7	7	7	5	7	101	0	3
30	6.15973756774011	4.11044846422141	6.58015691422556	1.43915940016034	6.1291586568594	6.82415451454338	4.2634790636778	5.76608662268904	6.9608750554951	3.56079331998466	7	6.30408627530698	5.88332438064279	6.17746990881937	7	3.94530337350616	4.20683194757664	5.89382638865768	5.96732047632816	7	7	6.82171816618484	6.34607103731235	1	7	7	7	6	7	7	7	7	2	7	7	7	7	4	1	1	2	7	2	3	4	7	85.75	0	3
31	5.02808000943901	7	6.46112555526369	2.76707320433669	1.7060284690845	5.62318878628698	6.46862425299919	6.26801500208325	6.8359658060241	6.85679617867641	7	5.48629586510299	6.34322228513624	6.93624110542392	5.51734712792915	3.86952911330735	2.13128993247624	6.15730589015887	6.59517813695884	4.90016093597961	6.5992864645388	6.87724252498418	6.87930660767163	5	7	1	1	1	7	7	2	7	7	7	7	6	7	2	3	1	2	7	3	7	7	7	99.5	0	3
32	5.69470873803978	4.91228056440268	3.02407584166974	2.80010909159906	7	3.99616829675376	5.52771594865661	6.90983020313633	5.90742024146431	6.66524634594417	7	7	4.88361906018185	4.0719789661487	6.9864523019184	7	6.88945302219927	6.43270863792867	5.85043572039774	5.28222995866008	6.92882966247524	5.52717102027829	4.73981864134864	7	1	1	2	7	7	7	7	7	3	7	7	7	7	3	1	1	7	7	1	7	6	7	94.25	0	3
33	6.39156276064946	5.57415618263742	6.56830843846789	1.22379131302773	4.38187521085437	4.5110644718259	6.37503737943378	6.64644161338653	7	7	4.4196457615356	5.64956929544285	5.03299414511246	6.5142644469703	4.55015807150544	6.92836595462689	6.60185630256181	6.9067998276481	5.80119505191715	6.09985632614423	7	4.05826897399958	6.5494122666647	1	1	1	7	7	7	7	7	7	1	7	7	7	1	3	3	1	1	7	1	3	3	7	90	0	3
34	7	5.44319213875287	5.16264617356012	2.10281572377842	3.07644186898958	5.07885158698807	5.67698380947921	6.39935782311797	6.17014471794513	5.53928839083588	7	6.4758493859024	6.67736467814138	5.57608163099272	6.76441351131079	1.83546567066722	6.39430851032004	5.36776331579516	6.33176269262237	7	3.73931953228732	4.44579356714018	5.87984371126154	1	1	1	7	7	7	7	2	7	1	7	7	7	7	7	1	2	1	7	1	7	7	7	116.75	0	3
35	6.96555400403811	6.69129698546778	5.22701657804284	2.78954642290435	2.33449359855225	6.84130164474287	6.64836629171917	5.66520770735643	6.69887541976703	6.49186857735038	6.07794190515674	3.29467423838439	5.349222992566	5.16272825273905	5.59892862365162	3.81614158328547	6.82073892651009	5.24450572889796	5.21898407016476	6.56085942330016	6.87451269171805	6.80389033442363	6.8888589359628	2	7	1	1	1	7	7	7	7	7	7	7	7	7	2	2	2	3	7	2	7	7	7	90.5	0	3
36	5.30558147862165	5.32834237566817	4.16696217074854	3.88889125017512	6.85997999890059	6.88894282665131	6.56814237455496	6.72036820642358	6.60801755071336	6.53677845721201	4.44931030460885	7	6.65245466286621	7	5.19912949654584	5.7406475780609	5.52063121518738	6.04363290131713	7	5.65664145500127	5.35125507868709	6.450784810183	4.83816040805392	1	7	7	1	3	7	2	7	7	7	7	7	7	1	7	1	3	1	7	1	4	3	6	70.25	0	3
37	6.85012044576813	5.40454581002577	6.50342311581175	5.0044531805957	3.44333320621392	6.6483693869674	5.22324922533848	6.88372476968781	6.93934250825012	7	1.46366376798676	7	6.34051126797412	4.32307043709412	5.94862294512416	6.1488885230861	7	5.97935275561117	6.5303640896739	4.31479026451834	5.37632806298128	5.73224105846231	5.71138847748033	1	1	1	2	7	5	7	7	7	7	7	7	7	7	2	3	7	4	7	1	2	3	7	84	0	3
38	6.64397827691391	4.69572430215155	4.2483626186547	3.30843135004755	3.3643358091676	6.13123773966126	5.85383526043371	3.34345769941343	6.42566156676559	5.81791908085116	4.19154871027898	5.96014326693283	6.67658403227469	7	5.04945536877269	7	6.07027797335783	4.3213431431241	5.73978528887346	1	5.85385087922778	7	6.81098997599735	6	7	1	1	1	7	7	7	7	7	7	4	7	7	3	1	5	3	7	1	5	7	2	117.75	0	3
39	6.81914088876984	7	4.39599196850254	6.31352124103331	2.74658630084096	5.74386015511132	7	7	7	6.90640162575231	1.41390742019503	6.09909770842087	6.08499516847212	5.65035232866328	5.72786960134736	5.73194562497458	2.99167572162705	4.70175520549507	5.00811473235774	5.20906802909111	7	6.91201297434824	6.59026302508592	1	1	1	2	7	7	7	7	7	7	7	7	7	7	4	1	7	1	7	1	7	3	7	89.5	0	3
40	6.13773049181932	5.79254488462214	4.67241766206003	2.01984747354938	1.58231798205275	6.0230667308421	5.33271656945698	6.44532804601523	5.7504792780717	5.98144930795069	6.25641807189217	6.6484354549699	5.60154523564635	4.82900955132164	7	2.76933547332215	7	6.03583990415914	6.21204542244365	5.49822343463528	4.00589263266418	7	5.4936704364505	3	7	1	1	1	5	7	4	7	7	7	7	7	7	5	1	1	1	7	2	7	6	7	101.25	0	3
41	6.16983124348454	7	6.67970279786741	4.60135390897222	3.08839618059059	6.36061871230991	5.0061027470754	5.90454780238718	6.86819824530605	7	1	5.16562110459881	5.86284864435583	7	5.72538967773267	6.03713690099656	6.68327262701489	5.0698308438047	6.70815497198075	4.92469303710237	7	6.94380741335683	4.97887382679656	1	1	1	2	7	7	7	2	7	7	7	6	7	7	5	1	7	1	7	1	7	7	7	90	0	3
42	7	5.12917479267704	5.47424706902172	1.78806437953163	3.30638649276893	7	6.35679400304821	7	6.00963495985682	6.58234856092762	6.12194414283789	4.07029003077015	6.05981150964391	5.96856839754566	5.20637740980331	6.57442442675634	1	3.01395701510804	5.20901020206952	2.84529868743723	6.58291221848769	7	5.77529058991989	1	1	1	4	7	7	7	7	7	2	7	7	7	7	7	1	7	2	7	1	2	7	7	80.75	0	3
43	6.87130347293688	3.21222280013806	6.97291259425801	6.02782088697184	1.47201303293324	6.72637883006644	6.53825860802968	4.84087668666692	4.89737211716325	6.03577128796173	4.97056952959271	5.8010712475059	4.83524615366362	6.1931413148226	6.22675424057461	2.61924589995672	3.93066425405093	5.79614239223147	6.99535260422643	5.91598575341064	7	6.68312598678434	7	1	1	1	7	1	7	7	1	7	7	7	7	7	7	5	1	2	2	7	1	7	7	7	94.5	0	3
44	4.82300123924056	5.12415179329492	1.50455886327385	2.80383215329278	6.36973505847246	5.99264453526124	5.70128044266679	5.96192379599715	6.71116468986999	6.03100173973706	5.32648059812975	6.08510857305984	4.57142040291147	5.52342857354894	5.87233682283379	6.58610037257523	7	7	6.60524228608665	4.34871721803546	6.70176483717881	6.43423868141564	5.75590619723506	1	1	1	3	3	7	7	7	7	1	7	7	7	2	2	1	2	7	7	1	7	2	7	98.25	0	3
45	7	4.98514072881623	7	1.88045698413952	2.63577547125329	5.78594724784701	6.21019133642136	6.21959903120381	1	5.79750077958719	1.82026208793066	6.66708617329883	6.53722824455504	5.9303516147738	4.49200014408015	7	6.32078052854208	7	6.9311165908004	6.74675495964291	6.72690457820859	4.36780099132243	6.76898309905032	1	1	1	7	7	7	7	3	7	2	7	7	7	1	2	4	1	1	7	1	3	3	2	103	0	3
46	4.98012871507115	5.68438023249131	6.41126131463065	3.82035412165482	2.16220880251333	5.78293569996784	4.98589701050233	6.37125316841945	7	6.40762419302152	2.43194464945929	6.4012171554081	5.65219156869792	3.52403970690288	7	4.61952643560555	6.30905238761639	6.17918183708042	7	7	6.06402996636626	7	1.01468330709805	1	2	1	7	7	7	7	7	7	7	7	7	7	7	6	1	7	7	7	2	7	3	7	102.75	0	3
47	5.66238853246617	7	4.01256513636256	3.36580860312375	3.80645004431385	5.61378448607259	6.65469597356367	5.17581014062644	2.58188864836442	4.8463380905703	2.55131948521631	2.26397631872642	6.82178853438972	5.29632730614161	6.38681941145271	7	7	6.50124473728445	5.51581897209664	7	4.40606699229428	4.88379920196746	6.80452979611944	2	7	1	1	1	7	7	2	7	7	7	7	7	7	2	7	3	1	7	2	7	2	6	93.5	0	3
48	5.76538250650159	6.34924306615765	5.78661045534932	1	3.97192221632188	7	3.90524308071649	6.42988049746745	4.46300723106785	4.42254119052747	5.08329785222019	6.7846058071991	2.96125760954832	7	6.80080555757205	6.09387679032983	5.85666778411051	6.45256805102826	6.73788356768079	2.19962206119329	5.51264616943154	6.23266197060874	6.55996122522631	1	2	1	7	7	7	7	1	7	7	7	7	7	7	6	3	3	7	7	1	7	2	7	76.25	0	3
49	5.58304023250027	7	5.47335804339407	4.64072829701477	3.64061827328066	7	4.59569401226072	6.83034140060351	7	6.79901629084653	1	3.78976625852598	6.10089452372314	6.50502476676265	6.50078499114589	5.67199190688804	5.30869891584318	5.17179953607053	6.32493097761307	2.41742336968753	4.62303881761469	6.9033822924552	5.15415922172939	1	1	1	3	7	7	7	2	7	7	7	2	7	7	4	1	2	1	7	1	3	7	7	87	0	3
50	6.30359468245197	6.22885298246853	5.1646727381445	3.95892125064966	2.38423653782941	5.46192138538786	3.71080948426708	4.25443666995099	6.35848192386893	6.32450732597082	5.33716565860857	3.57516529707775	5.26733201297418	4.55411127036916	6.01822405428537	6.01009497949681	7	6.28464058374933	7	5.22103866164323	6.90887597859675	7	7	2	7	1	1	1	7	7	7	7	7	7	7	7	7	7	1	2	3	7	2	7	7	7	89.75	0	3
51	6.47275939263589	3.05034585140998	6.85815324310092	5.73796857897722	1.23975739613604	2.27411922228222	7	5.25612388235728	4.59611458306634	4.85304149240264	5.3160756837788	6.98309404945288	6.76090301876978	6.25519343331967	6.58639568109138	3.58355396190354	4.43297755381196	5.34078605714129	7	5.25162662671476	5.8011578337235	7	5.61236113212347	1	1	1	5	1	7	7	1	7	7	7	7	7	7	2	1	7	2	7	1	7	7	7	87.5	0	3
52	7	5.48034317649659	6.25056777513244	2.2217867179275	1.97397260538569	6.8206238853961	5.95803891882602	7	3.08511589836569	6.40536225402296	1	4.69424972066209	6.72131915196089	6.46774602003839	6.61923983043924	5.00179076606767	3.11371823259778	6.87001659851075	6.09931952737941	5.47645243273605	5.8902288895874	5.63362611444313	6.20845494681394	7	7	1	1	1	7	7	7	7	2	7	7	7	7	4	1	3	7	7	1	7	7	7	94.25	0	3
53	7	5.50082438708915	4.91346688571551	2.36855547469152	3.98085745676761	6.47954591468174	6.95897426790107	6.95166410935393	6.03610727382758	6.17271476775693	5.99199331909497	5.27442126342079	5.02506926916266	5.47881335637836	6.64280210852974	5.96388668219909	3.6515340481658	3.96734227174814	5.89007597312955	3.34264594916171	3.72950246246117	7	5.56679182826848	1	1	1	4	7	7	7	7	7	2	7	7	7	7	6	1	7	3	7	1	2	3	7	88	0	3
54	7	6.88026992047198	7	3.07457417620275	2.09728830514264	5.658705139184	6.72248110977617	2.89137922104768	6.68927062404442	6.67009348026034	3.32676574535821	5.1509832451737	5.15490891465224	4.87117972376453	6.39186430049211	3.08022604633215	1.84463379498609	6.43231882791563	5.14711866798574	5.33050798962811	6.85888839124396	7	4.71804768562274	5	7	1	1	1	7	7	4	7	3	7	7	7	7	2	4	1	1	7	1	7	3	7	87.75	0	3
55	5.50060438433961	7	5.3586799268693	2.09709013151347	1.68693809490517	6.73708502787866	6.50343712619796	5.73161629496149	5.39746703271571	5.54593267028292	4.52572003338456	2.71957784387487	6.84961581325606	7	6.739070673645	3.11675166876461	6.76282807034587	5.72816350047771	6.47910567609007	4.96033913614516	6.38014715578812	5.22557016646194	5.48955614025141	6	7	1	1	1	7	6	7	7	7	7	7	7	7	5	1	1	3	7	3	7	6	7	98.5	0	3
56	3.82298029376956	6.56066452425691	2.83972814566165	1.21722758577222	6.52673889193681	5.96616022626001	6.90564557238444	6.38626239075245	5.31835747863195	6.15607335427057	7	5.48357507330367	7	4.86375925990198	6.0859189161186	6.17889769007984	5.64470404191622	4.88883916554812	5.54128113098812	6.2834619336548	7	6.31711859628143	3.55067925449908	1	7	7	1	2	3	3	3	7	7	7	7	7	2	2	3	1	2	7	1	7	7	7	78.25	0	3
57	3.87413021386371	6.79426770447195	3.27500278678365	1	7	5.98412703484947	6.6491917046561	4.71939720787824	5.06003671328746	5.00312799881446	6.9207135828235	5.82198774573058	5.48353727218574	5.62737130287044	5.65147462237227	6.99590814314502	5.83090035656992	5.41367987734212	6.35939362534193	6.67992080513732	6.57433267366532	7	4.25063436858607	1	7	7	1	2	4	3	2	7	3	7	7	7	7	2	5	1	1	7	3	7	7	7	88	0	3
58	6.0521704876942	5.79626107331034	7	5.27932091668867	4.30794596216474	6.10117907854382	5.30224240009291	7	6.46123490615037	6.02881311647072	5.68421034759627	5.60540194434532	5.70363820560076	3.58531627328149	7	5.06846610665625	2.79279190362409	6.51470096575502	7	3.57994042699009	5.8649283179133	6.30913318435649	5.66924657345613	1	1	1	4	7	7	7	7	7	7	7	7	7	7	7	1	2	3	7	1	3	3	7	88.75	0	3
59	5.90761337500002	4.94653508278775	6.0760863148187	4.25761843081985	1.55746960586914	6.43489802467637	6.35179534507734	3.61704454866146	5.39724073584794	6.30878799580542	3.85234490971878	6.58691397853887	6.65411971501485	5.84962162787573	4.64835786999592	1.30014338972771	3.00182777234539	7	6.2618670044319	4.95700205384597	5.55863183195653	5.31747353141355	6.87178436329324	1	1	1	7	1	7	7	6	7	7	7	7	7	7	7	3	2	1	7	1	7	5	4	100.5	0	3
60	6.68770275631829	7	4.00290149571859	1.56304467060423	6.77998808077892	6.06488609953789	3.9769532150079	5.19357345386774	6.614424398147	7	3.14203514876239	6.6980462717477	5.52659266063308	6.69219980149379	6.00343381193429	6.73116002093683	5.10919059860207	5.14488016130963	6.05684682707336	5.33643990819637	6.89933247563013	6.26478564032074	2.37684031328041	1	1	1	7	7	7	7	2	7	1	7	7	7	7	3	1	2	7	7	3	7	3	7	93.25	0	3
61	6.96770257709036	6.5824342520591	5.84793130893016	5.12609120720608	6.49730048591868	5.89373983898184	4.03403125803621	5.76516066735499	6.77842685151843	7	1.5234907010128	3.36415889709388	5.78778848001804	6.86725565014217	4.28338765310275	4.66536808610216	5.8196631173758	6.05485922976626	5.25318641825637	5.11504491859566	5.17743023062924	6.21583959283437	5.85506500154097	1	7	7	7	7	7	7	7	7	7	7	7	7	2	4	1	1	2	7	1	7	3	7	80	0	3
62	5.92614761613533	4.81793445685523	6.73459314783274	2.37782260551771	2.96705534677928	7	4.79248440192451	6.97194906918306	6.77569382230134	5.37705836289261	3.67388767075199	5.08423522640185	6.62463486721242	5.61127485653019	5.82908522733708	4.10253210266909	3.68718521166704	4.24937151079055	6.42774196539486	6.15889486594942	7	6.38007313486617	5.37427451658101	1	1	1	5	7	7	7	3	7	7	7	7	7	7	5	1	3	7	7	1	7	4	7	78.75	0	3
63	7	4.47283241056208	5.42141841195606	2.37811742166911	3.49297097809791	5.62426314980089	6.45187608986564	6.87588714337755	4.82456648963232	5.53855967936236	6.75617367273125	5.31731019178534	6.97587316133024	5.20485105099102	5.98193253463304	1.40000585769629	6.27724198019366	6.08316701810208	5.98466692881413	7	6.30109902493152	5.43669914951647	4.59536151231321	1	1	1	6	7	7	7	7	7	7	7	7	7	7	7	1	2	1	7	1	7	7	7	89.5	0	3
64	6.21876089735821	1.07050717292205	3.84610239066692	2.62405229995239	5.96486901902251	7	5.98998680199958	5.41737974210436	6.21542978988556	6.83679089398517	5.01190036265556	6.45096199926491	6.58913412271827	7	3.94894183761433	7	4.69240607985449	6.17711119119079	6.73951961961385	7	4.5456275210745	7	4.01288667889868	1	1	1	3	7	7	7	2	7	1	7	7	7	7	3	1	4	1	7	1	3	3	6	83.25	0	3
65	6.8167901216943	6.2979235000157	5.7483933069324	4.64884425672903	6.22742229331254	7	3.79370705109293	4.24937199262182	6.31800137458536	6.44392504507267	5.29701123290226	4.53403685690446	3.90674006779839	7	5.54279341189377	4.94818282218843	4.50223564866936	5.43733088460552	6.59042702261961	5.51189403705342	5.65391249116892	6.5748475345192	5.86233507267882	1	7	7	7	7	7	7	7	7	7	7	7	7	7	4	1	1	2	7	1	7	3	7	79	0	3
66	6.301901989529	6.7091432788807	5.49150420053149	6.43741903221686	2.73858550823021	5.59001992405357	6.75668439832793	6.91155689673235	6.88622561021639	5.830862920044	1.41564265882269	4.92270495942195	6.28884522919472	5.82088223907771	4.64450759183789	5.3286157862275	2.0810628967532	4.79423594016082	5.15906322778606	5.38838564976196	6.71359238870415	7	6.1239126743235	1	1	1	3	7	7	7	7	7	7	7	7	7	7	4	2	7	2	7	1	7	7	7	79.75	0	3
67	2.83765618185705	5.86549832419385	3.37610249841613	1.25010677826535	6.48839413309256	6.25165826048431	7	4.20489083096114	6.14320976238392	5.60534717811283	6.8715549276653	4.0411228061873	4.91783521617854	5.06504081459758	6.44819352894741	7	6.46127568068061	5.12832195296887	5.38534149511542	6.99206496639936	7	5.91012092699859	3.08019360677855	4	7	7	1	2	7	3	2	7	3	7	7	7	7	2	4	1	1	7	1	7	7	7	80.5	0	3
68	6.4686486420418	4.57821492397452	5.65598482316349	1.24753688484098	1	4.46130316684421	4.32882893591867	4.69127022197025	4.86350589750871	7	7	6.18453683939516	5.5436285314343	4.52576017521665	5.19841907617303	5.95523050439358	5.38609003750212	5.74807329486954	7	7	6.76724644813379	5.48559674636759	6.32227374371034	1	7	1	1	2	7	3	7	7	7	7	7	7	7	4	1	2	2	7	1	7	3	7	71.25	0	3
69	5.99833598280744	5.8860946748602	5.26491317671871	2.87618845678449	3.68586338593213	5.78454373792933	6.04073263905517	5.03536496831645	4.32901964438308	6.84241320229314	3.45012779982586	4.24869593873674	5.56971576476443	6.10255138442861	7	4.3539910432693	4.54607625859125	7	4.85433113501523	5.523246968134	5.4351375373514	6.83446869116904	7	2	7	1	1	1	7	7	7	7	7	7	7	7	7	3	1	1	1	7	1	7	2	7	81	0	3
70	4.66461241844309	5.08508809005588	7	2.65618749361593	1.77127356319204	6.61958869762912	3.6806714243807	4.39434078940918	7	4.61943776623143	2.52730418622571	3.74748632331693	5.07825893941494	7	7	2.96853372154754	5.43763376219346	6.86068283372121	7	2.77194879758917	1.58795789069971	5.83998178879432	7	7	1	1	7	7	7	7	7	7	7	7	7	7	7	7	2	1	2	7	2	7	7	2	92.75	0	3
71	5.7811979074787	2.72884372286357	6.50159146040916	5.95438714342618	1.62448671849259	2.82216238118187	6.38207527180061	5.54083928284242	3.72078301510311	6.10249520670504	6.38392385026214	7	6.24890402508321	6.3440831630734	6.65524052293944	2.62503445373073	3.35654081738183	5.4744447755817	5.61479909375253	5.46590487858293	7	5.10932001074064	7	1	1	1	3	1	7	7	1	7	7	7	7	7	7	5	5	7	2	7	1	7	7	7	84.5	0	3
72	4.76558348703612	5.36256702674363	2.5742289509727	3.56174003201877	2.09248327567668	6.96605085425711	2.86691400026251	4.08746663662715	5.63860200771999	6.45260029466395	1.98110178472931	5.34920486231155	5.72116075414125	5.36813789680381	7	6.23058167433069	6.9904190605455	7	7	2.33004666972862	5.74268629584356	4.64873058388217	4.94531325254549	2	7	1	1	1	7	7	2	7	3	7	4	5	7	4	1	7	2	7	1	7	7	7	72.25	0	3
73	4.54270821565485	7	4.60427835055346	2.54574065370824	3.48105649300562	4.95750715708696	5.46632696073687	3.587562338253	6.59864386368057	6.96884782366011	6.56266890277201	6.89453474235644	6.45762696654722	7	5.02223504960354	7	2.16808689068309	6.96415203222544	5.06404334400374	2.78211587531097	5.57418458176489	4.33908158415129	2.91393979095235	1	2	1	7	7	3	7	2	7	1	7	7	5	7	1	3	1	7	7	1	7	5	7	87	0	3
74	5.16220210078168	6.39154210101833	6.06906916312461	4.65340740437799	3.26513140722708	4.98191872615199	7	4.94443357494375	4.9295953157242	5.58068111721744	4.6018158249686	1.09120224402335	6.19671465117264	3.66994866285943	6.85610458221005	5.11638406158578	6.36597265963662	6.5810857036422	5.21693900419612	5.7796344553266	6.58334806047255	6.4083265818849	6.64208122447971	1	1	1	3	7	7	7	7	7	7	7	7	7	7	3	1	1	7	7	1	7	6	7	73.75	0	3
75	5.65422958731109	4.49798364621995	5.06515302979637	3.99321707271552	5.23491364746937	6.76883415528849	5.14930546521827	7	6.93349604736644	4.40436732468901	7	4.83158752443123	7	6.82124541069528	4.26878757758673	1.92980397784758	6.03336443022219	7	4.60214709830113	3.82672749195331	6.11892821288849	5.18662835555063	5.56744655225957	1	1	1	7	7	7	7	3	7	7	7	7	7	7	6	1	1	7	7	1	3	7	5	69.5	0	3
76	4.33133355535872	4.98106877113577	2.48576280643343	2.99595337329292	5.30598488525183	5.62920795506035	3.15165583470205	6.30201759051591	6.91299198074986	4.52199080016454	4.26955807089964	2.54338090910406	5.66508222763039	6.09942500810423	6.68052262524974	7	3.42384823904776	6.19571597753528	6.61164165008375	5.51513780571017	7	4.62509791624195	4.58995988236277	7	1	1	2	5	7	7	7	7	1	7	7	7	2	4	1	3	7	7	1	7	3	7	79.25	0	3
77	5.09693539245475	3.41577497032942	6.29458312791532	3.42881169901702	1.29163558394727	6.6984857162403	4.9348710539566	5.2254196000004	7	5.58764671707976	5.01517408467782	6.36032080869469	6.28955298472656	5.20050873049873	7	1	3.01183788068848	4.51969134311886	6.98597973962204	3.23373836453444	6.26400881952541	6.79840833661175	5.9273725720754	7	1	1	7	7	5	7	7	7	7	7	6	7	7	7	1	5	7	7	1	7	5	7	78	0	3
78	6.68717332645916	5.23732124731847	5.35873725605494	2.53510423106267	2.98549187243468	6.45998586596773	6.13161057116446	6.59444126240971	6.26526014592387	5.36157937807475	6.07432561113209	4.36766264442294	4.16793326956039	6.64159562923316	4.67603088322146	5.19498346232153	3.96054992583141	4.22308224746119	5.8082349499719	3.10399303400304	7	5.82205939640884	6.60973851010364	1	1	1	3	7	7	7	7	7	7	7	7	7	7	6	1	7	2	7	1	3	2	7	88.75	0	3
79	6.6118086275513	4.33597016701761	3.98059045718904	3.23867312319772	3.24784087230363	5.11783280837628	5.56715054729392	5.89756298568374	4.84471892804967	4.23401624223482	1.40725392613622	5.29795759918122	6.86426703261623	6.16152555461704	4.97675667147687	6.61324493249213	4.65271202810949	4.52158729326656	4.93456692291389	6.50816585325804	6.02107890673686	7	6.36721882450561	5	7	1	1	1	7	7	7	7	7	7	4	7	7	2	1	4	4	7	1	4	7	2	88.5	0	3
80	7	4.62629185753887	5.36807548704328	2.67712966842062	3.02883093428784	3.75644711072171	5.41203129915215	5.36583782885739	6.02854061474113	5.83985838638966	3.50309937801002	5.79242321881438	6.88233315820691	5.25997693110258	6.12416799278291	5.980560892635	5.99965123791429	6.35389861259898	4.5502263325331	7	5.57752850450409	5.1384673990355	5.25692821427685	1	1	1	7	7	7	7	2	7	7	7	7	7	7	7	1	2	1	7	1	7	7	5	88.25	0	3
81	6.43705079869926	5.49823928164275	5.39975390195977	1.59040315225556	1	4.75589761750769	3.44672941390605	5.33994646796328	5.1216698268667	6.43616538794996	6.8042486122917	6.20816655561135	6.3651109867747	6.34773052170645	4.89498899141942	3.23816929912577	6.13663818233648	6.26551782724796	6.42928823083081	6.69086341920391	5.92792546292565	3.26577655477983	6.38579972162591	1	7	1	1	1	7	7	7	7	1	7	7	7	7	2	3	7	2	7	1	7	6	7	85	0	3
82	6.48114478903025	6.53679158413603	7	7	1.04134508109083	6.24809322877056	3.0276670745391	4.15366576983348	5.18874738807402	6.19405116934092	3.10363460431319	7	3.49322999341144	6.46363624820592	6.39860976334434	7	4.36554677417027	6.61353745905728	5.25716147822619	6.64286840008804	6.5671388081431	6.19024225091432	4.72404276991831	1	2	1	7	7	7	7	1	7	7	7	7	7	7	6	4	2	7	7	1	7	1	4	86.75	0	3
83	5.0525730441867	1.74721906385483	3.7083109705517	3.24737356760951	6.96680061597685	6.65628541233807	3.91992152632501	5.19049296807545	5.35574809712513	6.05387325064403	7	6.17547108021817	5.93404978476272	5.77273301597582	4.36749659639651	6.47267798778428	3.25296333456197	6.64882541751722	6.47191854893529	6.01106298537274	4.48360173620927	6.47036524275709	5.60341550751663	1	1	1	7	7	7	3	7	7	5	7	7	5	7	3	1	2	7	7	1	2	3	7	73.5	0	3
84	2.77398030501196	1	4.2973368630193	6.28193290643265	4.69833938992072	5.5220727065781	4.31157391224428	5.5020934256044	4.54449207459229	6.576627621785	6.76961019433989	5.52882843540746	7	3.52854086284159	7	2.9137623073306	7	6.47860062495097	6.93045981578141	5.94647586486675	1.64014455427555	6.17453037645616	5.10600495498215	1	7	7	1	4	7	6	7	7	7	7	7	7	7	6	1	1	7	7	2	7	2	3	85.25	0	3
85	5.96268042517738	6.79617457408319	3.9888766169865	3.18040183787842	3.2537439561488	6.86926208938423	5.69561979523518	4.24230653618461	2.69835965908162	5.05885076922551	2.63882250689914	2.35001772076197	6.49285544281668	3.75399823268119	6.05326581394339	6.94358645066648	6.49968684104987	6.39643783236399	6.47383243870901	6.98279227474864	4.75136989477453	5.36178604164512	6.11532639499135	2	7	1	1	1	7	7	2	7	7	7	7	7	7	2	7	2	1	7	2	7	3	6	90	0	3
86	7	4.89011015565713	5.48693308219057	2.24922912426687	1	6.24863367298088	4.39084007011813	3.69897783699701	6.16595303907662	7	7	5.95696613071978	5.78587865104295	5.9901963450754	4.61505135411609	3.72204940702248	4.7257508053195	6.69234906883829	6.32384563355207	3.52351732347953	7	3.58593498446097	7	2	7	1	1	1	7	7	1	7	2	7	3	7	7	2	1	1	7	7	1	2	6	7	86.75	0	3
87	6.48808772077355	6.21140818631718	6.09194958898254	2.50214177827	6.76487104151619	5.69305374402405	3.2889890941645	4.20199144557184	5.33477899278392	7	7	5.39561691249521	5.78831364540639	2.23540607732687	5.8170111769909	5.95763577329609	4.41498458071434	4.48371468278368	7	6.57524145053464	5.93534098665914	5.64606050821709	4.97700158591124	7	1	1	7	7	7	7	2	7	7	7	7	7	7	4	7	3	7	7	1	7	7	5	87.5	0	3
88	6.60982329730043	6.78654756332891	4.70072209414063	3.91176389055168	3.34091175407942	6.9371660461604	3.58383901579418	4.76871667640194	5.93346212656818	6.72802384854115	3.5621756740881	5.54571414823907	4.6008963634674	2.49535850741709	6.32130958300505	4.63612482528996	4.72140647278943	5.73317638659061	5.93785639555135	7	6.07354863398622	7	5.523353126229	3	7	1	1	1	7	5	7	7	7	7	4	7	7	2	5	1	1	7	3	7	4	3	81.25	0	3
89	6.1685749180787	6.62093029598701	4.43312506410389	2.69520359265861	7	7	2.84890124163495	4.30394539408035	4.97585161120359	6.89092847297303	6.3074761077799	7	5.11794842234107	6.59579277875816	4.93335770222638	4.43114598971366	3.30516997570405	5.57810821502964	3.59990745679284	6.84354920469691	6.88066491191542	6.20101564052039	6.67255663514913	7	1	1	7	7	7	4	7	2	7	7	7	7	7	7	1	3	7	7	1	7	2	7	67	0	3
90	6.65441837288783	4.68228527482986	3.96654177601303	7	5.00636566176886	6.48641668038956	5.99174380073139	3.50856113069322	7	3.30990382164408	6.60756772848374	4.34809500666263	7	6.15525784283445	6.56944630584204	6.31089223545097	5.7267107955549	3.81733244004225	5.96863855038279	6.58066981335059	4.28631588929603	6.1138204907723	5.56371747958265	1	2	1	7	7	7	7	2	7	7	7	7	7	7	2	1	7	7	7	1	7	2	2	85.75	0	3
91	4.81527511030927	5.46493655184155	2.92809244864826	2.15885099565977	1.36472925577705	6.42257347753106	4.9043821189179	6.39257769958347	6.21375256815671	6.23963457647476	1.60384697074754	5.84454553153943	5.8780613595457	6.26370991438495	4.10530194739332	5.82949557907672	5.75570345656663	6.13564088897368	6.51322548170485	1	3.77895155326615	6.50899962292175	6.52442361437524	1	7	1	1	1	7	7	2	7	7	7	6	7	7	5	2	7	3	7	1	7	7	7	78.5	0	3
92	5.48713723162291	7	5.68211099594855	3.30908859977313	6.94059799657369	7	4.83082794975891	6.228353273925	5.06018083419062	5.96020685605359	6.50089637688652	4.19185617408211	5.96461302474691	6.79856633934123	5.80134520337303	3.0788054297815	3.97987085865195	5.99167994410736	2.74323106644708	4.9791164558743	6.07095377873826	6.46858324210815	4.01810671211137	1	1	1	7	7	7	6	7	7	7	7	7	7	7	7	1	1	7	7	1	7	2	4	91.25	0	3
93	4.73050982183179	1.95582737262522	3.93986944896885	5.5322215776265	5.31920875220723	6.51065587944351	2.67085293830795	2.91018693927286	4.58699767327105	5.74673871061094	3.97993552664052	6.6154039293903	5.03386154685197	4.01565810758771	4.77389921433079	2.84959222813441	6.41371016381376	7	4.43942158786671	6.48046404431743	7	7	7	1	7	7	1	5	7	7	3	7	2	7	7	7	7	3	1	7	2	7	1	7	7	7	74	0	3
94	5.06562134375813	5.90197787401663	4.29590264625823	3.15082109544073	2.91108600062933	6.66996275811941	6.23949214578995	5.21295576404831	5.78111889813824	5.09985456500185	4.38138200247233	2.71338416277624	6.02031635091601	4.25567127225956	7	5.01163815702846	2.61259725339435	5.54742707363614	6.75595777461648	4.79021316922188	5.10859640523146	7	1	2	7	1	1	1	7	4	7	7	7	7	7	7	7	5	1	1	1	7	2	7	3	7	73.75	0	3
95	5.37630919590266	6.74461314701253	3.01641353750842	5.82706843373955	4.16185627585367	5.84046717356967	6.97413147315141	6.87191073879358	6.38310427749019	6.11172727675678	7	6.5858612980374	6.66663871200663	7	5.44233242194001	5.97196164732772	6.67518313377325	6.88358763396863	6.98828603186922	6.82418280875681	6.43001059904424	7	6.8530961897169	1	7	7	1	7	2	7	2	7	7	7	7	7	7	6	1	7	7	7	1	3	2	7	107	1	3
96	4.86966640059288	7	2.44788426948967	5.25998735048057	2.87635297469114	7	5.96713561013288	7	4.8059133078362	6.86147328193442	6.92109944787708	6.19468685357489	6.35515546192659	7	6.07449628073347	6.527698445698	7	6.06387742651479	6.69533405355864	7	6.77202003759916	6.99611905677712	7	1	7	7	1	7	5	7	2	7	7	7	7	7	7	4	1	7	7	7	1	2	2	7	109.75	1	3
97	6.44429135180154	6.504464643001	2.8947502759295	5.32974026698281	3.98322593096497	5.22580457059433	6.94148078498345	7	7	7	7	5.66463244829312	6.7789629537941	7	5.8630125165303	7	5.96315649811596	7	5.98343670517829	7	5.6152927050733	5.32079301112765	7	1	7	7	1	7	4	7	2	7	7	7	7	7	7	7	1	7	7	7	1	3	7	7	110.5	1	3
98	2.0668148406003	2.01544137327142	4.92488294756639	7	4.54181588343118	4.49706149296189	6.01554794607394	7	6.3431366758298	6.8080837774554	5.02178251114487	7	6.99666027139325	6.7479772371512	6.99716226625874	6.59029628419219	7	6.48429192305189	6.19329341247128	6.02678291749379	6.69043373363215	5.86770270481672	6.06153677322215	7	4	1	1	7	7	5	5	7	7	7	7	7	1	2	1	3	1	7	1	7	4	7	101.25	1	3
99	5.49123836894907	5.15257102766778	2.6171725673039	7	2.25782656492173	6.86640240110902	6.83200046572777	6.36396608163862	5.99337583195406	6.04600383225669	7	6.20523678737489	5.58127566192432	6.38233660431496	5.77570391924768	6.7977963766053	7	6.12387407833353	6.81755754748952	5.00696392542861	6.61025495341172	6.63469091737572	7	1	7	7	1	7	3	7	7	7	7	7	7	7	7	7	1	7	7	7	1	7	2	3	104	1	3
100	2.33898340499188	3.29456188986726	5.19075063145815	7	3.09144145370717	5.56838494516792	6.65555831240905	6.31726582027787	7	6.56569069308772	6.14951582451493	6.47059729064415	6.36905732764241	5.93127088128969	6.83974912763108	6.61781909185312	6.11824660341399	6.68177646750033	6.82885897403941	5.67758604786652	6.14184340536464	7	4.50625348336854	7	7	7	1	7	3	7	2	7	7	7	7	7	7	7	1	7	2	7	1	7	2	7	104.75	1	3
101	2.62540988205517	4.40379881448466	6.21265994398132	3.53384038584389	6.2948234035532	7	7	7	7	6.15531048049522	4.32924008522603	7	6.53407454305921	5.88587456353266	7	5.89829107679354	5.75342365204012	4.83234821523112	6.13751472928978	7	6.86109079410214	6.78820343761913	3.50722755530627	7	7	1	1	7	7	7	2	7	7	7	7	5	2	7	1	7	3	7	1	7	7	7	88.5	1	3
102	2.49634456045974	2.93324674929557	5.49217778001776	6.93959353226666	3.45627285692042	5.8238102040832	7	7	7	7	6.1745358168657	6.99996886000703	5.92934867751	7	7	6.43953646835102	5.57721131519451	6.91664520543237	6.40226383081572	6.38252413628469	4.89803951711066	7	4.88983495864481	7	7	7	1	7	3	7	2	7	7	7	7	7	7	7	1	7	7	7	1	7	4	4	92.25	1	3
103	7	5.66961783817531	1.18897322244869	7	2.98330384252972	6.18304324033839	7	4.91757207072398	6.42012875474963	5.88102554573036	5.86222400128213	5.70735181091791	7	6.44259548064101	6.09135455653538	7	5.65386652732657	6.59196347367314	6.40349496156037	6.34502257489539	6.48904571358745	6.9171006365618	5.54588792139844	1	7	7	1	7	3	7	4	7	1	7	7	7	2	7	1	2	2	7	2	7	3	5	105	1	3
104	2.40359773582053	6.4054562763669	2.86556653646758	7	3.34423993603168	7	5.13965806468473	5.62725176075698	6.48226987452962	7	3.0419311425489	6.61037644599607	5.96037474943925	5.71965966178142	6.61085804616709	6.26590774287491	6.54999775034953	7	7	6.85582607149171	5.65950648056408	4.43554482163703	5.87729598896459	1	7	7	1	7	7	7	7	7	1	7	7	6	7	3	2	3	7	7	3	7	4	7	106.75	1	3
105	6.2018119160263	5.8965215334979	1.02335471416812	7	3.04953542217322	6.20894867358026	5.4912334982206	7	7	5.23063295273438	5.06610084102887	6.18800828050626	6.47941516086438	6.55993217185176	5.65669421299443	6.81904211493862	4.40312389724746	5.67628474522735	6.3921498562925	6.9461599356885	7	7	6.77745515474407	1	7	5	1	7	7	6	7	7	7	7	7	7	7	7	1	7	1	7	2	3	3	7	112.5	1	3
106	3.9208028891325	5.59909791435172	2.70374149513783	5.68918225591057	1.83851043705539	6.07918813732575	7	7	6.28160636476322	7	4.6174946501797	7	7	4.25306240930792	7	1.14037264380122	5.21914346966683	5.43259456831338	6.84352444615878	6.84382239225738	6.97849455593538	6.50261377448096	6.34413498545582	1	7	7	1	7	7	7	7	7	7	7	7	7	7	3	1	2	7	7	1	7	4	7	99.25	1	3
107	1.93240642342996	1.99420006538123	7	6.2366288472854	3.26069630268344	3.56988242544048	5.00290415985486	6.38792865755571	6.04600568274512	5.3043698141632	6.87310324755166	6.33087144962755	7	6.84743387839734	6.81813489205917	5.46973407128084	6.63636335063596	6.43078140483065	7	7	5.88685958100815	6.87559334909206	7	7	2	1	1	7	7	7	7	7	7	7	7	7	7	7	1	3	1	7	1	7	5	4	119	1	3
108	2.85088712478146	1.03990502564926	5.44163346890304	6.21383065731951	3.17973769839599	7	2.70084136785422	5.95522485446432	6.33311340456765	6.23368244372309	6.21801060555869	3.28459044417884	7	6.3741892752473	6.98822921309038	6.29121957883669	6.90449882644665	6.76859602237417	7	4.35446281797127	6.64599205992621	6.21395995200357	6.15098425194076	7	2	1	1	7	7	7	7	7	2	7	7	7	2	2	1	3	7	7	1	7	7	7	99.75	1	3
109	4.92053430994004	5.65472739608551	2.21829529059661	5.61848317581528	2.3975052085288	7	6.17754409312572	6.52639254399273	6.11366836539899	6.74320236698781	4.63637354773007	7	4.7092691472163	5.75885212717641	7	7	3.46671486377126	7	6.45852194605202	5.68617736988602	5.84951635894398	6.21485868991044	6.61468645384692	1	7	7	1	7	7	7	7	7	7	7	7	7	7	2	2	1	3	7	1	7	5	7	88.5	1	3
110	6.88178132860201	6.24468066219656	1.12849164791662	6.29630304465811	3.93842059943953	6.22618017374129	5.88801780688647	6.33000875527012	6.83440539888309	5.78094947084067	2.18321267151751	6.30106436914504	5.17554355124612	6.93845910786156	6.14629936864274	7	5.89717938093188	6.90582435378864	6.87986654935238	6.2683216546754	5.92566868352218	6.39952907087495	6.51171934407453	1	7	7	1	7	7	7	1	7	5	7	7	4	7	4	3	2	7	7	1	7	2	6	104.25	1	3
111	3.82752501843482	2.5852136547155	5.17384746194745	5.73874492524514	4.66142425930678	5.51990664542829	5.85631093541587	6.6188146022325	6.91742798663691	7	6.43968583322172	7	6.71696981142728	6.1293079650985	6.35344430843882	6.6703852543055	6.23856666640109	5.70642555271851	6.43058931185949	4.57967669349312	6.61920140810641	7	6.65667149836568	7	7	2	1	7	7	3	7	7	7	7	7	7	7	1	1	2	2	7	2	7	7	7	100	1	3
112	2.88922227438042	3.2657028365142	6.10809395008752	5.8927382959727	5.00150627953812	7	7	5.70539442624901	5.58359000461632	7	7	6.79185856629863	6.60069818494754	5.62430272196436	6.21340911658323	4.78448286982279	4.2854055323022	7	5.63343579724116	4.8856651114328	6.81217951958834	7	6.26158205013663	7	7	1	1	7	7	4	7	7	7	7	7	7	7	2	1	7	2	7	1	7	7	7	99.75	1	3
113	4.75665703952014	6.43582258409285	2.08180370533358	4.82425495436738	3.74730983019643	6.21592426083478	7	6.4799913961234	7	5.77227871814667	6.25584056909885	4.54303184346044	7	6.57760986825705	7	4.85479071980909	1	4.27071599809376	5.82101475867013	2.64073772316239	7	6.46172525155288	7	2	7	4	3	7	7	7	7	7	2	7	7	7	7	6	1	7	2	7	1	7	7	7	93.5	1	3
114	6.99451256621785	5.36447125721277	2.95037370512468	5.37041626982518	3.72924758692935	7	4.6367963338592	6.40829296191795	6.85738392740461	5.63032375720986	5.74279176154892	5.44547883756026	5.89021027792944	5.37952854250143	7	5.42086177349734	7	7	6.64029981024385	6.04374548127684	5.95436659327722	5.6371301724085	5.89265605446557	1	7	7	1	7	7	7	1	7	7	7	7	5	7	5	5	1	7	7	1	7	4	5	90.25	1	3
115	3.18312406648537	6.5187330425798	2.7407751511442	5.05089768771535	1.6210220069733	4.98873566072732	7	7	7	6.73037271408505	4.45396222493235	6.75690210307206	7	3.77313890160216	7	2.22329413416285	4.83291181441405	6.03132421248092	5.97018023148703	7	6.36094186235702	6.4957947425868	5.75679207166264	1	7	7	1	7	7	7	7	7	7	7	7	7	7	3	1	2	7	7	1	7	3	7	100	1	3
116	3.72812925953295	6.67527811790685	2.77546497652733	4.65843178584162	3.76577672942157	6.21185673958674	6.68298485581639	6.19964170868132	5.86050138363238	5.62730807183716	6.51931600465392	5.538146831016	4.3766828486837	6.95466000245187	7	6.00101536965492	1.94157077624121	4.34974474114698	5.49593633292004	5.40907752984928	7	7	6.82596033217575	1	7	6	7	7	7	7	7	7	2	7	7	7	7	7	1	7	2	7	1	7	3	7	106.75	1	3
117	5.25742999429279	5.43387515456143	1.29659575890061	5.51759577387236	3.81514555524801	6.65905128522711	6.7797629543354	5.83523647339264	5.56716715413249	6.52532247137459	6.2011549125372	5.80437414480749	7	2.94168930561476	6.51667934504524	5.18788821552915	7	5.26042217781432	6.20413837899565	6.0317431475143	6.43266134485966	6.52816788179215	6.19962974271688	2	7	7	1	7	5	7	2	7	3	7	7	7	2	2	3	2	2	7	2	7	7	7	90.5	1	3
118	4.50766301274383	2.97186191105803	7	4.93868795336651	1.48743702596885	4.5804899676517	7	6.20923954563201	6.13407066481568	7	4.35644806016216	6.38070630143076	6.5330280655822	6.55397917292958	7	6.24119380230352	5.87770257236963	6.8403661080826	5.80431342443967	5.0934616965532	5.08022517422641	5.26536116987789	7	7	4	1	1	7	7	7	2	7	1	7	7	7	2	3	1	3	2	7	1	7	5	7	93.25	1	3
119	4.99494345576046	2.69677860781578	5.32780155989157	6.10306534476626	4.06706293760326	5.89822774018717	6.67783716581466	5.34638064255111	5.25502426133614	7	6.47905488028962	7	4.62530124160491	6.09959586777415	7	6.45735264235272	6.29262984214501	5.92650358839057	6.70978241433436	7	7	3.94605137317006	7	7	7	5	1	7	7	4	2	7	2	7	7	4	7	2	1	1	2	7	1	7	3	7	85	1	3
120	3.62950884916111	3.32494899387761	6.95733074861096	5.55792428893616	2.23772743750259	5.52761561802781	6.22218353895552	7	5.90214945186334	6.41865729687364	4.20508792930435	6.94725109885903	6.24219060558111	6.30798067818238	6.31730429748739	6.67795812723112	7	7	5.97896991043304	7	5.1433247133002	4.29290440774992	5.69881551884077	7	4	1	1	7	7	7	2	7	1	7	7	7	7	2	1	1	2	7	1	3	3	7	101.75	1	3
121	5.1521682605329	5.75551780450966	2.91715237062872	4.84093762498107	4.44025003029198	6.63743275810718	4.98779431540586	6.15405901662567	6.81986052696041	6.89558828089353	6.42096365030332	4.44033528175184	6.5704983542191	4.2133764211084	5.99239678962783	4.88697051931113	5.92705481929987	6.74704726926793	6.99056822142175	6.07619730766505	5.23415992439005	6.64880734121164	6.741529923291	2	7	7	1	7	7	7	7	7	7	7	7	7	7	7	1	1	2	7	7	7	3	7	94.5	1	3
122	4.53001667514992	4.71517025663801	2.87496389269026	5.0043283871576	3.21225092098515	6.70446422841298	6.46332912345732	5.31254912778356	5.98973939081253	7	3.78597954796508	7	5.65074044509616	6.35650571344705	7	7	6.13100457458388	5.72743174779618	6.69402775206477	3.7579907294321	6.22566087770594	4.52347911167665	6.18867432514021	1	7	7	2	7	7	7	3	7	7	7	7	6	7	7	1	1	1	7	1	7	3	7	89.25	1	3
123	3.5040566195177	5.3162206615396	1	5.20747371231636	3.65759772050763	2.82841789096716	6.82557179150445	7	6.03758324820259	6.0733113418815	2.23205999485173	6.61851528281374	6.75152658138244	5.92686779688628	7	6.3565872469341	7	5.48767410881303	6.77510673929403	2.06570555088	5.91640766255536	6.55816495721052	5.98113884314778	1	7	7	1	7	7	7	7	7	5	7	2	7	7	5	1	1	7	7	1	7	6	7	89	1	3
124	3.88721514498813	3.96576239720498	5.48722367349791	3.25351265261533	6.66816817308701	7	6.09209256257554	6.98567120687781	6.62386139534835	6.47259291935443	4.10635491243747	3.60394134855837	7	6.42179213793849	5.16530797341716	5.30351865592163	3.23348603646378	4.61179443204309	6.85095707292169	6.61553599449217	7	7	6.87699613787815	7	7	2	1	7	7	7	7	7	7	7	7	7	2	7	1	7	2	7	1	7	7	7	84.75	1	3
125	5.52080313310893	1.59482163500251	3.67496920269514	5.35581785368857	4.21529180722554	6.3571347789459	6.16290112754753	5.39645141930274	4.17794957440388	6.01485657320662	5.77334932679327	6.74094743268759	5.25911200915244	6.91728857539489	7	6.80221254338901	5.83422679020652	6.63905266126327	5.76479645625958	6.62232000010588	6.45619954886298	6.11815769752528	7	7	7	3	1	7	7	3	2	7	3	7	7	7	7	2	7	1	2	7	2	7	3	7	103.5	1	3
126	1.31026624283714	1.91064707794651	6.03015256947491	6.88121410550354	3.68591159443398	6.55870433833393	5.97948471685149	7	6.61470378003456	6.57667560950692	3.11046856996172	7	6.9326100729373	5.08795509041778	6.02266743560322	4.85086640291088	6.32013305900105	7	7	6.48427414397951	4.28192680971246	6.62711178663062	3.22308882238937	7	3	1	1	7	7	7	7	7	7	7	7	7	7	5	1	7	7	7	1	4	5	7	89.25	1	3
127	5.84441820880449	6.93603882577259	2.88785894228674	6.69510908944908	3.76226653175281	4.94360247481655	5.74727514005955	5.49940770635201	6.58629006622991	6.47355006365419	6.21180828544256	6.59364333730264	5.25249661933158	4.59359411348641	6.43483524695742	6.87135838200078	6.59843116847326	5.20751017486813	5.80238253685666	6.80755201883107	6.91674043508585	5.47103660701858	5.73152287411776	1	7	7	1	7	7	7	7	7	7	7	7	7	7	3	1	1	7	7	1	3	2	7	87	1	3
128	1.52259881889303	2.1924280794398	1.90615013435708	6.71495765147352	5.1807743446624	6.7914660009969	6.7960205668325	6.34895904692627	5.30281286138488	7	5.25315167239432	6.13454575191635	7	6.79739768227205	5.01576603279753	2.2924708479967	7	7	6.62657083430682	7	4.46577729052086	5.14072606400682	6.7307594410509	7	7	2	1	7	7	7	4	7	1	7	7	7	7	7	1	2	2	7	1	7	2	7	104.75	1	3
129	4.35285225900168	6.78601324347536	1.05118982982524	4.74978742093375	4.79313769723719	6.44670657799198	6.42011488147664	6.63912006803414	7	5.73204834271269	7	6.89187986202099	7	3.54314865712213	6.61495524512857	4.10321847189079	6.87943782810493	6.73819829039357	4.16437731377009	5.64328814444724	4.7254959671468	5.51176578567937	7	2	7	7	1	7	7	7	7	7	7	7	7	6	7	2	5	1	2	7	1	7	5	7	95.5	1	3
130	1.60368792436768	1.81868358723131	6.56249266373554	7	3.93103661540155	7	4.75468832966025	7	7	6.31349355332717	3.30975715501838	6.77507643222816	6.54200241757308	6.60112602144113	6.37792060896122	4.79633666549347	6.83277370097111	5.97812691250816	6.78785422843875	7	4.03397167839452	6.51587806333235	3.45677510187721	7	3	1	1	7	7	7	7	7	7	7	7	7	7	7	1	1	4	7	1	7	3	7	97.25	1	3
131	3.73151470534757	5.72776194320413	1.92156064673867	5.29662025347814	1.50346621013112	5.32444391743243	3.6622997378541	6.66046229379648	4.75763108002559	6.47897770251981	5.04345220228364	7	7	6.72858261578368	5.75120511870131	5.79086743751006	3.82870068529343	6.05660065313621	5.87949408471483	6.80591811394162	5.69373384466394	5.40450840379467	6.89412394542966	1	7	7	1	7	7	7	7	7	7	7	7	7	7	3	1	2	7	7	1	7	3	7	96	1	3
132	2.79489236025222	1.19943193387211	5.22304291293179	5.73737289318788	4.38609991602393	5.98386670866293	6.73427121413772	6.90726689878383	1.26889170215969	5.56456946823936	5.32100064850763	6.99037336292625	6.07254008575745	7	3.93666797045248	6.34322897218755	6.65439969234772	7	6.76997122359626	6.19264791385672	7	7	6.91509695375257	7	7	7	1	7	7	7	7	7	2	7	7	7	1	3	4	2	1	7	1	2	4	7	87.75	1	3
133	4.09194368166212	2.75843306392636	1.17646203087483	1	1.47575539537425	6.17224997504341	6.54107621966132	6.8976995269322	6.9210826864745	6.13814872751892	1	4.79038534063027	6.04675901364609	6.09753016092164	6.99557187857415	5.49485924518321	7	5.17467733444846	6.36563721388062	3.46595811401162	4.94847652906754	6.67489142897995	6.77824661876442	2	7	7	1	7	7	7	2	7	7	7	2	7	7	4	1	7	1	7	1	7	5	7	83.5	1	3
134	2.30418228676762	1.09110856973571	5.64929723122134	3.27356447646296	5.92513383620964	5.98367694953464	5.34295726653224	6.717097927865	5.37209535712326	5.76903210174773	4.18913026579697	5.88031050226356	6.1963027001528	6.3108900367152	6.67425938831017	5.94361782117245	5.39220034845858	7	6.92058743587112	7	5.58235561082753	6.60823109416726	5.03804220539263	7	2	3	1	7	7	7	7	7	7	7	5	7	7	2	1	1	7	7	2	7	5	7	109.25	1	3
135	3.92829282772143	1.30499485902844	1	1.06053763362805	1.24713768163977	7	5.44502488593261	6.60016160604682	7	6.05266375089507	1	5.70081651045507	4.6223848497884	6.78683139261844	5.97895824631607	5.88940122151574	6.98119419052987	6.69751711157422	6.06163361495918	3.44343686162937	5.28187124652303	7	4.13517764966038	2	7	7	1	7	7	7	2	7	7	7	4	7	7	7	1	7	1	7	1	2	7	7	90	1	3
136	2.43192703502112	1.46632176573186	4.07055359004615	1.59608142715675	6.96558989973433	6.82827659965119	6.18095780001994	6.28311500509201	6.65817535020757	4.69247524919491	5.38790674726109	4.22943589190313	7	7	6.80147068484128	6.0418254111667	1.10172978290841	5.65276711031643	6.64668970058771	6.27417037723175	3.74249572020427	6.59928391150358	6.36068181855344	7	4	3	1	7	7	7	5	7	7	7	7	7	7	7	7	1	1	7	1	7	2	7	88.75	1	3
137	3.36036104140772	3.58525711467773	7	6.61105083921173	3.90712582691967	5.59965026314698	5.68260340466316	4.88740558742582	5.31225608473892	7	4.24980298075295	2.90944508715916	6.53714759133198	7	6.27400315885542	7	6.30765885166085	6.36261894093357	5.9631601749185	6.35150003810836	6.04812413308042	5.46569431852199	6.24161719231016	7	7	4	1	7	7	5	3	7	1	7	7	7	7	2	4	1	2	7	7	7	7	7	86.5	1	3
138	3.90575346814576	7	2.90560416310571	6.54641513976146	3.69623718252447	5.97522538246181	5.17608825030808	6.62627272261571	6.32850216546291	5.75011017935648	5.41183446955469	6.47766892092054	4.59175533589449	5.53329775454388	5.71057444996881	4.93857413224541	3.6024103137099	4.34238975761573	6.679496103178	7	5.85479037688971	6.32163600099099	6.27928688248407	1	7	7	1	7	7	7	7	7	7	7	7	7	7	2	1	4	3	7	1	7	4	7	105.25	1	3
139	1.46498876782381	3.51391797913718	5.26375670922041	6.47051283051141	2.49459192033003	6.73734516695079	5.70725940429383	3.7096763927069	6.94500211826573	4.13052855778501	4.83212403147124	7	6.58948729756841	6.92425417576934	5.35878464144292	5.9420672501238	6.68295309355694	5.92297569032071	7	1.30290420450432	5.52843852261471	5.12110820057497	6.10515491866477	4	3	1	1	7	4	7	3	7	1	7	7	4	7	7	2	2	7	7	1	2	7	7	77	1	3
140	3.8888183432126	4.11926016334333	1.94164618087666	6.72174947999744	3.34062625147522	6.23256452713982	3.13227238411876	5.1929846158954	4.73171560164846	6.76733949550952	3.37988862338016	6.89230983744042	5.98160624216961	4.78737544271008	5.35725115632949	6.84149942145896	6.62488875916958	6.99499364995757	6.54723661881941	6.9656299923731	5.2192502976696	5.92305059030906	6.75750544106148	1	7	7	1	7	7	7	7	7	3	7	7	6	7	3	2	2	3	7	2	7	4	7	92.75	1	3
141	6.19022858041268	3.5298013790014	1.18169440466506	3.54453877876672	1.4943257282444	6.24567633828787	6.28278894763064	5.73835368146009	4.94611580085069	3.93287184866098	5.73608018551715	7	6.1135595229441	4.96034460595956	6.56603652098209	7	4.60269585416894	5.2997606215034	5.18066702692823	7	4.88156846454595	5.75523257489804	7	2	6	7	1	7	7	7	3	7	7	7	7	7	7	4	3	4	2	7	2	7	3	5	82.5	1	3
142	3.05614383109976	2.23679304746108	6.42435452916213	6.69498555513052	3.19646517541266	6.91003664930855	5.87183063636342	6.51081930583341	6.10106867032512	6.97786466036249	5.24747542925327	6.33617025971112	6.2511047093049	6.49450381725969	3.53539503880627	5.82837487090197	6.0778721472655	6.52629198024121	6.97417158156196	5.50955292880536	5.90347641189535	5.06468315166537	5.6068029406708	7	2	2	1	7	7	3	1	6	5	7	7	4	7	2	1	7	1	7	1	7	2	7	88.25	1	3
143	5.05282687226753	6.54501071004429	3.79274966987589	6.85881338981899	1.81724671540229	6.11297118718979	3.06260615753748	6.31441311718082	6.93525285220712	7	7	3.08150800036827	5.4555996356953	5.26053545332134	6.27037315163308	6.65404641903665	7	5.96160773007171	5.67879268375374	2.43923298679044	6.40876779356297	4.57966796709382	5.37960085887502	7	7	2	1	7	7	7	2	7	7	7	3	5	7	7	2	1	2	7	1	7	7	7	82	1	3
144	2.56105233035433	1.39488317140912	4.08443863205753	5.75438842118805	4.77670817983453	5.5974750770525	3.59759889802408	4.76631792197807	6.2316613165652	7	6.46937656917776	6.62084515647329	6.1530018803431	6.80111471122273	5.21523245112711	7	4.24213322790562	4.92114358085964	7	7	6.37459683890092	7	6.08516534057608	7	7	3	1	7	7	4	7	7	1	7	7	7	7	3	1	7	1	7	1	2	3	7	87.75	1	3
145	6.38462714171192	6.89292577966519	1.47771360543668	6.30126614921216	2.47045390903292	4.65626887080539	6.09598569963144	4.7692883886897	5.7031701502712	6.9208308136698	3.78124380867	5.65242282676895	5.34984080832331	5.36361893738113	6.68601404468847	3.9511759474539	3.63668679504067	6.22996828132035	5.28139924744068	5.1923278886763	6.60942576754708	6.90356704159163	6.20081533237925	1	7	7	1	7	7	7	7	7	7	7	7	5	7	5	3	2	2	7	1	7	3	7	86.5	1	3
146	2.09846009585569	2.64100634676105	5.40820130452747	3.78974156681319	3.10956150843716	5.07671447014325	6.1524391178601	1.46822671638655	6.91694423424769	4.99892998402973	4.50078387703911	6.84071285924795	5.29002344399865	6.35741937771783	5.74047819936014	6.8852231913636	6.94945459429779	6.98186420234488	6.88313757099513	5.05383016524008	6.83543559494644	5.8420067515922	6.83371492669942	7	7	1	1	7	7	6	2	7	7	7	7	7	7	7	1	1	7	7	6	7	5	7	86.25	1	3
147	4.69123058122535	1	6.9429713352251	7	4.57331426728345	6.51115384872292	6.55561208597685	7	4.94251821329252	7	5.67579191420962	1.58016105362815	7	4.21495971908095	5.50753185247288	5.59677920164513	6.54860659882384	6.11465272341623	3.9763063575229	4.79753651827965	5.57174105331604	7	7	7	7	2	1	7	7	7	7	7	7	7	7	7	7	7	1	2	3	7	1	3	7	7	81	1	3
148	3.43292872085604	6.97714359023544	3.82395282837221	5.79187294715147	2.24637223115893	6.23690772610332	6.66012646877447	6.3148542242888	5.2491235307857	7	6.28347389123728	6.3176075906417	3.32768987290721	4.47344744115866	6.35026942885177	2.2742630691174	5.95973899940345	6.27983170079765	7	4.99746945774777	6.9752848699866	6.07149286844908	5.52050182631121	7	5	2	1	7	7	7	7	7	7	7	7	7	7	7	1	1	2	7	1	7	7	7	94.75	1	3
149	3.38819646742779	5.64928167014584	6.39618562866806	4.19420028025033	6.39133560036138	7	7	6.17224144978168	6.88904923811704	6.04013681042223	4.83683648975751	3.02873687758817	5.81024809334241	7	6.06105085209928	3.33829350588102	3.09359933025856	5.29848625089615	7	5.61897692316518	6.78513664695102	6.36648280697944	3.15926305813693	7	7	2	1	7	7	7	2	7	7	7	7	7	2	7	1	7	2	7	1	7	7	7	77.5	1	3
150	2.5889171144459	1.71734301449221	3.94668388158422	1.3139043699997	5.78636844788593	7	7	5.88304670288048	4.45332371535467	3.97991978489285	5.98823612300559	3.25095393961379	6.59097357837587	5.93424064481873	6.63193598876827	6.44930967593289	6.58562027161555	5.49274250872625	7	5.86221220488805	4.13648185149355	4.98965888204325	5.95239320067844	7	5	3	1	7	7	7	2	7	7	7	7	7	7	5	7	7	2	7	1	7	2	2	76.25	1	3
151	4.58908591020101	1.13986434748829	4.60091385401414	6.32809653647377	5.34504510503671	6.0856307583116	4.06178065857559	3.03706857166923	4.83625988867233	7	6.80902210591358	6.95419407197449	6.24682646418766	5.49065815560236	4.78876194305647	4.35979648816146	5.78698394823708	6.95752744620959	5.62836520169442	7	7	7	7	7	7	3	1	7	7	7	2	7	7	7	5	7	7	2	1	1	7	7	1	3	5	7	84	1	3
152	3.63853316037593	2.04801456961748	2.4914555825925	1.97244620647266	2.14662247605303	7	5.39183516632534	6.73270719381868	6.53839681988828	6.55942197868512	1	2.3172371500408	4.54508036070032	7	5.52932459993077	5.89671336485828	7	5.72142892952954	5.17095664344836	3.34264749677155	4.58745290994505	6.72017618135656	7	2	7	7	1	7	7	7	3	7	7	7	6	7	7	4	1	7	1	7	1	1	7	7	84.75	1	3
153	2.37943543250477	3.14971599410665	4.48012785892402	6.13082699197495	3.89517901921618	5.6852879702667	6.55472240686049	5.70711046087758	7	6.04698904611938	7	5.91809644436709	7	6.3563498493568	6.45690165178015	5.70985997362652	6.29694819224154	4.61316342900868	4.73664325556385	6.84838029201218	6.72818370215795	6.10829379165606	5.47898577675652	7	7	2	1	7	7	7	1	7	1	7	2	4	7	3	1	7	7	7	1	7	7	7	81.5	1	3
154	3.08861429848749	3.1303988728581	5.50466319975604	4.2304121999214	2.74352089269121	6.92696367595951	5.34766026858476	6.5551577910532	6.57260743564594	6.89544265268581	3.7144493011638	5.89542021005017	6.41815318464324	4.10174257926364	5.06460382895538	6.92463025055791	4.91276897821813	6.78444770969872	5.79171794377847	6.08256794511643	7	5.75072676836835	3.26432623739612	7	3	1	1	7	7	5	7	7	7	7	7	7	7	7	7	7	2	7	1	7	3	3	87.25	1	3
155	1.62919130267054	1	4.07399106426853	5.19598873772014	6.54421383826356	7	5.02086559666408	3.83491058505153	5.6135105215946	5.67978586365423	4.12961658033204	6.85407738480401	5.52879985869333	6.20111511490702	6.8096593495828	5.02343239561098	5.55911712712057	4.51271002263784	5.71504737654812	7	5.71163876743455	5.04146814881883	5.98945530806915	7	7	2	1	7	7	7	6	7	7	7	7	7	7	2	1	7	7	7	2	7	1	7	87	1	3
156	2.68548735899492	3.85071383925433	6.13018813826502	6.43433606090007	4.70589402306635	5.23258745381277	4.81988396124793	4.75033027400635	6.34531743692653	7	6.10524966629874	3.84058369793693	6.25956909768869	6.65436819177291	7	4.85147583346592	6.68396160904208	4.34809230554946	5.03487296187697	7	6.20122763928503	6.60722042831741	6.66283272599214	7	7	4	1	7	7	7	2	7	1	7	7	6	7	3	1	1	2	7	1	7	7	7	91.75	1	3
157	2.08283226775604	1.17953439109363	2.06901888066732	7	4.15804484900897	5.86275211195248	6.95853809711129	4.59575679239743	6.79388224453735	4.47786504398622	4.03478471176875	3.53590524708733	7	3.91941572582958	6.59979162493451	3.17495340547685	3.77500507971963	4.62119654650581	6.49489099831436	6.27595747174578	5.75253498661813	7	6.55844836996697	7	7	1	1	7	7	4	7	7	7	7	7	7	7	3	2	7	7	7	1	7	1	1	96.5	1	3
158	6.06561997564874	5.58956841244891	3.89133320689884	5.37451831088558	2.42703131606764	5.52235261681547	4.09236487834447	2.29820113693063	6.18589544396457	5.67757489910483	4.72631604218997	4.16830280540142	7	5.78113148445356	5.96684973306147	6.33980608202624	6.03536713395841	5.05800069128356	5.46924377208112	5.54756891652159	5.20637604105457	6.91881460685435	7	1	1	7	1	7	7	7	7	7	7	7	5	7	7	2	1	4	7	7	1	5	7	1	82.25	1	3
159	2.51017782199361	4.5832681844662	6.4328596299379	7	6.52279557751336	4.87584375936367	6.54552877335112	4.71885854162495	4.73606939711493	5.17172398140987	6.20499305920659	4.71488532534545	1.40192184896021	5.84249825342758	6.11173737083793	3.67674880982025	5.14774493024214	7	6.10060207137041	5.63131014584932	6.02548549973799	7	2.99296030243375	7	6	2	1	7	7	5	7	7	7	7	4	7	7	2	1	7	7	7	1	7	7	7	75	1	3
160	1.66711996306871	1.24795764433239	5.4838582307974	7	3.27841498343281	5.99863188017396	4.23013206456824	6.73349007503306	6.30140651316045	5.25957667071596	5.16937740079161	6.87870840890685	5.95927708074394	6.54716770198274	5.54622249482841	5.22119071505875	2.18488590600286	4.24323640714212	7	1.74733752904212	6.63447850594141	5.14456495669512	6.65710253318545	7	7	2	1	7	3	7	7	7	7	7	6	7	7	2	1	1	7	7	1	7	5	7	83.75	1	3
161	3.38581800560879	3.03190122857122	2.6005847249429	4.28597184292676	4.6215418924237	7	5.3861521744084	6.96035348794394	6.88906657140978	4.50421850253761	7	3.53615264372944	7	6.51073581761057	5.07227510834687	1.88910827262709	5.95776269404658	4.12019338658583	3.69266893493775	7	6.55393695270373	4.74905334520491	7	7	7	2	1	7	7	7	3	7	7	7	7	7	7	7	1	7	7	7	1	4	7	7	82.5	1	3
162	2.02096519243863	2.37815142559118	2.75261388052699	2.17907040701161	5.44081422588185	7	3.57233411761799	3.4233552858861	7	4.76768459088461	6.41360206336187	6.48028066188566	5.24479832230965	3.99351342998819	5.92231891678681	5.91243463015207	6.26549870874389	6.15201056413286	6.2509605129948	7	5.66437020114274	6.22306114707445	6.83892321446801	7	3	3	1	7	7	7	7	7	7	7	2	7	7	6	7	1	7	7	1	7	2	4	91.25	1	3
163	6.23987697707545	3.70813649743195	1.3102182056047	5.02587590835821	2.05668033890175	6.45557096626449	5.80146032682765	5.79131089072997	6.34171402369357	7	3.51314431686032	5.10528020202584	5.2745393047159	5.65835507908672	5.16755749277988	5.94003978124492	6.02330720886654	5.87292108305846	5.84469660395203	5.87810353040854	7	5.80862144402135	1.86671719248292	2	7	7	1	7	7	7	7	7	1	7	7	7	7	3	1	1	7	7	3	7	3	7	76	1	3
164	1.83114223437203	1.89801572281965	5.68106278845002	7	4.02314509252783	4.39460956040957	4.88440860594663	6.94059965021862	6.22535594321307	6.28678736624101	3.46597645736878	7	6.39960188906374	5.23544901666345	6.42774789339341	5.67715766297738	6.49143487329937	6.93021883501799	4.7217929855007	7	5.43899805545976	4.51557372842428	4.91459162062622	7	3	1	1	7	7	7	7	6	1	7	7	7	7	7	1	2	1	7	1	7	7	7	85.75	1	3
165	3.52318482024352	6.42258008045484	3.80879431286206	5.62252834079392	2.06838256035212	4.72531656176195	5.99187935606841	7	4.47799778877949	5.76263250488206	6.81528688622144	6.5200327881338	5.7956713680475	5.01887215691737	4.31539603288941	2.77783061430483	6.09711200534758	6.70022999827604	7	3.84408186649489	7	6.10430276595119	4.60139980406568	7	7	2	1	7	7	7	7	7	7	7	7	7	7	7	2	1	7	7	1	7	7	7	75.5	1	3
166	5.32618947372841	6.09523549824981	3.41455072684809	6.45634248759071	1.74378578628819	4.89901744376357	3.67691924232194	2.78203312070931	5.87213594916757	6.13325394360409	1.42909484055813	6.48136023871566	6.84676589931648	6.31554258424708	5.55486340029241	5.39520094589331	5.6410231446706	4.12971852567053	5.73199972445554	1	5.84622007487648	7	6.33999331537004	1	1	7	1	7	7	7	7	7	7	7	5	7	7	4	1	5	4	7	1	5	7	1	91.25	1	3
167	2.838762802308	1	4.98628858685015	2.19223282455699	4.15233261251598	5.20570560907069	5.5103503313889	5.76720351936012	6.98024969207324	6.29198639707448	5.77796440002433	4.35062867973906	5.82011906700558	6.70469415400065	4.10779096571897	1.18625493000419	5.10002706706429	3.99995420546453	6.98229550556821	5.42717274673106	6.08811088748643	3.76156382981673	5.89048335583627	7	7	1	1	7	7	7	3	7	1	7	7	7	7	7	2	1	2	7	1	5	5	7	103	1	3
168	1.94572910817841	1.85060278124555	6.26505037319706	3.52873583688866	3.24676294131662	5.80836082617582	6.74151728427235	3.37455511741313	5.80625143882961	6.24068215215745	4.34288130787036	3.48948412376259	2.83290469241617	5.85046795814428	4.29336388796021	6.19920228879349	5.99728195432957	7	4.33721876077781	7	6.7009563233611	5.66460105805812	6.97529717315781	7	7	1	1	7	7	7	7	7	7	7	7	7	7	4	1	7	3	7	1	7	7	7	87.75	1	3
169	1.29388612116087	2.09788713234851	5.08898996672614	6.48857752678182	5.0777709516154	7	6.42852488241485	4.78979599235602	7	5.01068152811914	5.96915677726113	4.20717372276698	4.2050148432963	6.80896744132131	5.75979708532653	4.55349429618803	4.21224146507483	3.65697886606257	7	5.80758526733803	6.82666990464845	6.17519600156618	4.54716618171521	7	7	1	1	7	7	7	3	7	3	7	7	7	7	6	1	2	7	7	1	7	7	7	77.5	1	3
170	2.41486648628294	2.41554866113664	4.73388862622312	5.11452283773451	4.51535753211631	6.82920192043732	3.76154534243375	4.56435668931723	5.66976779871541	4.010531647038	5.0657985816324	3.60460010329423	5.42187984052834	7	4.98495461715408	6.65875989917715	3.89530167956646	6.5314036520886	5.80766105615198	7	6.92081223628622	6.93375315924128	5.65230590586354	7	7	2	1	7	7	3	7	7	1	7	7	7	7	2	1	7	7	7	1	7	3	7	89.25	1	3
171	3.68464348086024	4.13476440163778	5.80432210594824	2.6080820325225	4.45162600456495	7	6.34263489981528	5.77110022865781	5.82874719503782	6.90538865963417	3.63639373614361	5.1096835673617	5.89303006234579	4.47945490124821	5.98405481795422	5.26171273737167	5.99946771663355	6.25824708250631	6.84009342757761	3.72207608459092	3.97179911385378	7	3.01789698832607	7	6	2	1	7	7	7	5	7	7	7	7	7	7	7	1	2	7	7	1	7	7	7	84	1	3
172	3.27663270689517	7	3.07417627370883	6.52863579439963	2.60945382041446	5.28301730713618	6.80407603261047	6.29884896997681	4.91438049088088	5.30558423069238	4.88690874361131	5.07680061133865	4.67284167630023	4.69212813950132	5.28701335997224	5.60712137232674	3.91230972647234	4.64699817984803	6.29706419229407	4.87698458667414	6.67434321504677	5.70139884538087	5.10664675662031	1	7	7	1	7	7	7	7	7	7	7	7	5	7	2	1	7	2	7	1	7	3	7	76.75	1	3
173	4.00644941052154	4.91860801624938	1	4.89922065858522	4.20877333155487	3.1026032289959	5.87867087283117	4.7505312214415	4.20611718862175	5.2050842873706	5.71919795330378	6.97642350347014	6.36078834344899	4.99222560336142	6.31885382096859	6.11754014341065	6.43214307023985	5.40600542512938	6.61744525252873	2.92180081469596	6.03088125748527	6.12883894313583	6.19904338447819	1	7	7	1	7	7	7	7	7	7	7	1	7	7	7	2	1	4	7	1	2	7	7	63.5	1	3
174	3.01661471434918	5.29295612295375	7	6.58478654865883	4.93453527487365	3.78102510787584	3.70410539007452	7	2.56503896907077	7	1.35408955075598	5.48158074359476	7	4.62388227303432	5.78708002401179	6.83887903319261	3.93857378470816	6.46504737602593	4.85225569661061	4.71439783675713	5.04229661637816	7	5.95454440657904	7	7	2	1	7	7	7	2	7	7	7	7	7	7	7	1	3	4	7	1	5	7	7	70.25	1	3
175	1.40874984388501	2.3048453589362	4.58818626770144	1.75349169633241	3.57991555617167	5.5595748567697	6.26584425638845	6.93676082726527	5.59757455396172	6.41370608715497	7	4.44003481597352	5.78959430459675	6.13601122423801	3.95952089662021	3.04254514237864	6.18148070256409	4.82738574156133	5.64956781369677	5.96518466580145	7	4.04507643765148	6.44174084813397	7	7	1	1	7	7	7	3	7	1	7	2	7	7	2	1	1	7	7	1	4	4	7	89	1	3
176	2.24304911103174	1.18154260821168	3.71541958812742	7	4.35027123615262	6.04110212052723	6.83512851605072	2.29682535338246	5.61528382282324	3.4740932822601	4.73771459952825	6.9781035609959	5.71392517091989	3.68694185168177	6.17398002341602	2.08301803074657	4.49259697006836	7	5.95164514937681	5.61836326580426	5.09457706639273	5.82664626564715	6.02230470806842	7	7	2	1	7	7	4	7	7	7	5	7	7	7	3	1	3	2	7	3	7	1	7	82.75	1	3
177	1.74529299685936	2.43295919858414	6.10366067761194	5.11863921347698	1.56863756037069	3.2677590551758	5.51483791496394	6.63320570657409	4.54474544010401	5.2087613240932	4.36430962748991	6.53076192384459	6.63224219932209	4.78646344501302	4.58660523907116	4.58989655399659	5.86543750602079	5.15574746855471	6.61540174484852	6.88072858858763	6.29787150708377	5.56767521717513	4.96833102080393	7	5	1	1	7	7	7	5	7	7	7	7	7	7	7	6	1	2	7	1	7	7	7	79.5	1	3
178	2.31258918176556	2.96323735800301	2.8295188184551	6.77112611215859	4.46958164190827	6.00219455947794	2.80572792461467	4.79430838551284	4.09103865866924	4.72400430072195	7	7	4.73723594322725	3.52136160908345	7	3.98916228091329	4.62756587163128	4.76947899145476	6.32066430993293	6.66127441916443	5.72066173731931	6.65235572760224	5.09848638103938	7	7	1	1	7	7	7	5	7	7	7	4	7	7	5	3	3	7	7	1	7	3	5	75.25	1	3
179	4.18489885648609	5.61541138324515	4.8170522940641	7	1.70814771849566	3.59650842361819	3.91756724343698	7	6.97286613856182	7	2.32532463335263	3.18585292579166	5.86928558900193	4.80677589658284	5.63573562422191	4.91582020800017	7	5.65937099796217	5.73930587865107	1.58047579549093	5.07508066635629	5.15107628188134	6.26076696042318	7	3	2	1	7	7	7	1	7	7	7	2	7	7	3	5	1	2	7	1	7	7	7	63	1	3
180	1	3.192286237901	4.86016961040751	6.87798251699918	1.08658946714257	5.63538272486975	4.96093430785404	3.97621482529737	6.90082780440607	6.63645945934886	4.33884506565091	6.39516014472836	6.20328216285501	6.56212404805108	4.17924227045211	7	1.97475875620428	6.20234976318565	7	2.24646851779497	5.50382275544336	5.41886104365132	4.05757356559621	5	3	1	1	7	7	7	2	7	1	7	7	6	7	1	1	1	7	7	1	7	7	7	75.75	1	3
181	2.00956206604793	2.7047282845315	6.31504110245879	3.97282447657545	5.41776314550861	6.0771246023079	6.09677502664771	5.07921462549264	1.89469072827393	5.1284679136112	4.28687714975678	3.0964169369906	6.52599216097334	3.63656637981186	6.66691155629011	7	4.10471562949699	7	5.58649309518874	6.8091930965125	6.23357392267653	4.39448101242812	5.77702932434782	7	3	1	1	7	7	7	4	7	7	7	7	7	7	2	2	7	2	7	1	7	7	7	98.5	1	3
182	4.1289279304976	4.29159921894291	6.36193928563953	7	6.93550975114083	6.44765000073394	4.62594570721175	5.22827224579041	3.02414517874625	4.58918980680397	4.81049495149764	4.17152363590544	3.11027237532479	4.99710866860316	5.40380859079142	1.11984383852	7	6.31853840599838	6.7121810374729	6.10182095122353	5.54354824081899	7	3.40994340214644	7	5	2	1	7	7	7	7	7	7	7	7	7	7	2	1	2	7	7	1	7	7	2	70.25	1	3
183	2.71005872612115	1	2.49816917349156	6.29164327011743	5.34536072035122	7	5.45909834692627	4.65505459005975	5.73257188839203	5.46517591951209	4.08668140653925	4.76660975227746	4.44529616707367	6.66475681784772	5.63945771464415	3.76039050869664	5.99940363953467	4.23254173093157	5.3334038607008	5.55824370369229	6.45929511708539	5.11891786435556	6.30022084158822	7	7	2	1	7	7	7	7	7	7	7	7	7	7	4	1	3	7	7	2	7	2	7	72	1	3
184	2.46710978818087	2.01016897445656	6.79483301580736	4.55539411791514	5.18141250918036	5.79358159213199	6.12087735015732	4.43417983111363	3.90648859534263	5.65766049047668	3.56011867108497	3.07225726235998	6.53292839389533	3.90173343954165	7	6.27597716472489	4.48522093269769	6.91182363482515	5.18242526505766	5.96303970958015	5.8506830939989	5.96981097759165	7	7	2	2	1	7	7	7	2	5	7	7	7	7	7	7	2	1	2	7	1	7	5	7	90.75	1	3
185	3.91333125362491	4.49331616711285	5.161799489154	3.02921736865202	4.58891057204375	6.23390982657128	5.36900647309914	6.87175138308812	6.05938080981245	6.1228099220897	2.70242057420206	3.81215455611286	6.04660308987717	4.16603263599209	7	5.21240432647446	7	4.96050267326984	6.29564742406684	3.59705070534908	3.19402515778572	3.89659182759362	1.67721513706764	7	6	1	1	7	7	7	7	7	7	7	7	7	7	2	7	1	7	7	1	7	7	7	93.5	1	3
186	1.81429698164148	1.59031976716906	7	3.30400770567684	3.54912829424378	6.86334738510772	4.20186719307541	5.50570360598363	7	6.11794275451518	6.47417851380195	2.19535979027063	5.65842828879228	4.66850682163793	4.42835480941137	3.08348599056753	1.63688008126687	7	4.68497384297548	3.0986805916492	7	6.49633156587885	3.45870048753331	7	7	1	1	7	7	7	7	7	7	7	7	7	7	3	1	1	7	7	2	7	7	6	63.25	1	3
187	2.75353349164531	3.39917595133977	6.78380863465719	3.81619240830671	3.70700371446105	4.69526386944703	4.99068069938679	3.10983503725945	6.86803345680273	4.82577426657351	5.87034996137599	6.68624464899166	6.10917908471376	3.00304574376244	5.88630302673605	1	7	5.45125829009975	4.80203016054708	1.92858117460736	6.1358542238714	5.47679304217048	4.37108133778434	7	7	1	1	7	7	7	7	7	7	7	5	7	7	2	1	2	7	7	1	7	3	7	57	1	3
188	2.27118901403962	1.28949450629962	5.78394806757322	3.06454059210465	2.52290333447453	6.71681327655987	3.7475430959067	1.81345122394175	7	7	4.31312546741037	6.08602510369389	5.47304325086451	3.75282266758375	4.84118201029302	5.32841122079113	4.48995564946071	5.88255284965468	5.44893476822768	4.87203855378506	7	6.74637614983521	2.12240005872474	7	7	1	1	7	7	6	2	7	7	7	7	7	7	3	1	1	7	7	4	7	5	4	79.75	1	3
[truncated: 5 more columns]
