# Supplementary material for: How Are Mate Preferences Linked with Actual Mate Selection? Tests of Mate Preference Integration Algorithms Using Computer Simulations and Actual Mating Couples
Source: PLoS One. 2016 Jun 8;11(6):e0156078. doi: 10.1371/journal.pone.0156078 (PMC4898694; doi:10.1371/journal.pone.0156078)
Supplement: S1 Data — Newlywed couple and agent-based model data analyzed in Study 2. (ZIP) [file pone.0156078.s001.zip › S9/Polynomial Model Data/Polynomial Couple Population 01162016 012715.csv]

	trait1	trait2	trait3	trait4	trait5	trait6	trait7	trait8	trait9	trait10	trait11	trait12	trait13	trait14	trait15	trait16	trait17	trait18	trait19	trait20	trait21	trait22	trait23	preference1	preference2	preference3	preference4	preference5	preference6	preference7	preference8	preference9	preference10	preference11	preference12	preference13	preference14	preference15	preference16	preference17	preference18	preference19	preference20	preference21	preference22	preference23	fitpoints	sex	algorithm
1	6.27961881076067	6.3439241635862	4.03512550218743	7	3.02463758791355	6.45720184341117	6.15242203601874	6.91205993242288	7	6.72986328208327	5.77201904374988	7	7	4.68920774838048	5.98594305926366	6.62682442078577	7	6.89582552731176	7	7	7	5.15385222195025	4.24735895783981	7	7	7	7	1	7	4	2	1	7	2	1	1	7	7	7	7	3	7	7	7	7	7	95	0	3
2	7	7	2.39918371340932	6.16074561447625	2.92998482606948	7	7	7	7	6.69685846655417	3.34787742400183	6.1424999514035	6.75663744731113	5.82417997961252	5.0147665422261	4.65466309216872	6.7002621735597	5.71256585251035	6.42766066270377	5.70139065305551	6.89046245958594	7	6.94737198390497	7	7	7	7	1	4	1	4	1	7	7	2	7	7	7	7	7	5	7	7	7	5	7	98.75	0	3
3	6.43997153876659	6.88039257217921	6.09761114513142	5.9095906755019	5.02222255269334	7	3.07135089011337	6.95003226364679	6.82933274115605	5.50325979401151	6.22024954094486	7	7	5.55115639763478	6.38040923650345	5.76531425228746	6.62889808130188	7	6.64717639109139	5.94601527877152	5.9576501496963	5.40888797600078	6.60219814742535	7	7	7	7	1	7	6	2	1	7	1	7	7	7	7	7	7	6	6	7	1	7	6	93.5	0	3
4	6.76013001518536	5.493715892105	3.68377100176507	7	3.10808324825441	6.07700494804121	5.66080894138142	6.09101367888185	6.07263503267814	6.58666025901323	6.65988719267262	5.61569526076767	6.65150872029891	5.47720960394061	5.10121328100106	6.2044199807328	7	7	6.77297315285137	7	6.70934233513463	6.43127947687444	6.76759788796382	4	7	7	7	1	2	2	3	1	7	2	1	2	7	4	7	7	7	7	7	7	7	7	81.25	0	3
5	5.5484473551746	7	6.01252859538227	6.7492229679302	2.96363528768808	7	3.87911475253198	5.53956306850465	5.99294238515896	6.20401654116433	4.89189286383951	6.37166678162558	3.93259745194869	4.87205201707234	7	6.977266862765	6.92972026296811	6.58048862240467	6.42486479492814	6.47644477628512	6.18794144448699	7	5.42440598071878	7	7	7	7	1	7	1	2	1	7	1	2	2	1	7	7	7	2	4	7	7	7	7	105	0	3
6	6.47618311277747	6.91835484369674	6.03121335314724	6.71868681631577	2.57410276967883	7	3.14906240567516	4.75092254079907	6.17617066250632	4.93356905341543	5.74778141762414	5.9892443708968	6.09120471721709	7	7	6.23366219947852	6.95324042331678	7	6.94308978617719	7	5.9038535563576	7	5.96875286053725	7	7	7	7	1	3	1	2	1	2	7	1	1	2	7	7	7	2	5	7	7	7	7	96.75	0	3
7	5.94457306946291	5.92290386316405	6.39815888469026	6.89965710353289	5.53184922855288	6.73171293157609	1	7	2.5859568678341	5.03432348730844	6.80972669434274	5.31132744869896	5.10717290669273	6.87998919477065	6.80957131255758	6.37061287418189	7	7	6.2996254949231	5.47995222885988	7	6.73858901351126	6.66852154599509	7	7	7	7	1	4	1	2	7	7	1	7	4	7	7	7	7	6	7	7	7	7	7	77.5	0	3
8	6.5911265097717	6.99758585445043	6.72750192632264	4.39419137773026	4.15864548716432	6.01525455801913	5.91668105656543	6.467921651219	6.26663271452584	6.01194982946131	6.02685427852461	6.65305432584653	5.66653879113596	5.79119155194013	7	5.63776606198874	7	6.54299738403642	6.79931108684528	6.10262558877885	4.06613237150351	6.55080464194191	6.76449383248537	7	7	1	1	1	7	7	3	1	7	3	7	1	7	7	7	7	7	7	7	7	5	7	86.25	0	3
9	5.73514929543274	7	7	4.95953760154496	4.10673296163377	6.61699153615151	2.45869416780398	6.22402640684151	7	6.15335692826538	6.26911771806235	5.90863741886168	7	2.98956147615596	5.91698439179658	5.94600463546634	6.14639456929467	6.47895267724885	7	7	6.52912608168714	6.16405182747808	5.94561664470479	7	7	7	7	1	7	7	2	1	7	7	2	7	7	7	7	7	5	4	7	1	7	7	91	0	3
10	3.66512044998544	7	7	5.49568693379258	4.18813027979717	7	5.02095319266666	7	5.70312193763249	6.1035777833789	3.70057773746562	5.31688456058634	6.16112770471766	4.90200388682021	6.02667978660544	6.3431332988167	7	6.96379857912592	7	7	4.21386843892383	4.72136880706634	7	7	7	7	7	1	3	7	3	1	7	7	7	7	7	7	7	7	7	7	7	7	6	7	86.75	0	3
11	5.10930022204864	7	6.5283581112026	5.46704664797713	5.12566228929242	6.69966737906488	6.95297820969685	6.87933960885778	4.53401864223224	5.90297254461676	6.28745670939062	7	7	5.38561823892571	6.37189971010408	7	6.83387561176798	7	5.37427651066892	5.5969341603207	7	5.64598626238362	6.43870095424178	7	7	7	7	1	4	7	6	1	4	7	7	4	7	6	7	6	2	7	7	7	7	7	76.5	0	3
12	5.52760320136305	5.81084078011596	6.3579864254562	6.86094435160765	2.64465231896417	6.61580895575404	2.90583616157206	4.48402413615397	5.64999575701879	5.58031428194745	6.72881119357819	6.42909951704832	4.76269071618021	7	5.64920237976378	7	6.46316373700883	6.64699032874871	7	7	6.05385326245966	7	5.4895430682529	7	7	7	7	1	3	5	3	1	7	7	2	3	2	7	7	7	1	4	7	7	7	7	109.25	0	3
13	5.79145687325207	4.08794807700272	6.67669219180284	5.90002424921855	5.07181398742419	7	7	6.28487690945208	6.85077160023024	7	7	5.32139201090512	7	6.82052742184644	5.802303748876	6.17402331904784	7	6.3377493468898	5.24679685536593	4.51611023846631	6.37664914728126	6.53616285330797	6.53040106934542	7	7	7	7	1	7	1	2	7	7	7	7	3	7	7	7	7	6	7	7	7	7	7	90	0	3
14	6.50989769790738	5.88675135797386	5.06465370754471	7	5.92712736980472	5.45171715083784	4.74830646895073	7	6.92523335410251	6.95853032386549	6.33741884142785	5.07883753943618	4.27973783463033	6.623796509381	5.72710883113419	5.35415077140245	6.95619758747943	6.88924002376312	6.01777427964745	6.59593670357562	4.35434700737152	6.15919142967242	7	7	7	7	7	1	7	7	3	1	7	2	7	3	7	2	7	7	3	7	7	7	7	7	84.75	0	3
15	5.68223082914259	4.14128950552219	6.61118404040217	5.73416261337882	5.07165583899197	7	7	7	6.26837365678246	6.4400210909695	7	4.68791798556581	6.21050616145872	5.3977609210853	3.37254694566013	6.08866869359802	7	6.77815461952064	6.25023476390594	4.56892467674967	4.70266112135452	7	5.77383647875257	7	7	7	7	1	7	2	4	1	7	3	7	2	7	7	7	7	5	7	7	7	7	7	84.5	0	3
16	5.79393815018429	7	6.86847573800158	6.44450645254926	4.06639977794115	6.32579407809086	4.60470574881563	5.59394810771473	3.71594705167287	5.71124002199811	6.19570334918542	6.77500912406849	6.9105342324799	5.67989906116626	6.18247194603271	6.84579861754697	6.66320779148252	5.82923980848442	6.43460274604547	6.38003889037632	5.62888569394763	5.70298266218286	6.31311773219959	7	7	7	4	1	7	7	3	1	6	7	7	2	7	7	7	7	7	5	7	7	6	7	97.25	0	3
17	6.93618400389433	3.6340206632508	6.5683884375844	3.29407553588893	6.14422576670788	6.00942109576589	7	6.90621240290637	5.35252860441592	7	4.98167286306394	6.68771800662764	4.50096569334456	7	4.3289960149997	6.95275442660085	6.79756547010303	6.25192829554762	6.54340689762115	6.07301897753155	6.27736733933946	7	6.92074463138515	7	7	1	1	1	7	2	3	1	7	7	7	2	1	7	7	7	7	7	7	7	7	7	94	0	3
18	6.94577818961836	3.59556769334732	4.39050260822602	7	6.33706399281905	6.71410254733029	6.64745379842829	4.0238811687126	7	6.19871946683753	5.53449230484677	6.00318479124592	3.9578003902054	5.87573318287699	5.96412124728104	7	5.80527058330568	6.88021364794975	7	4.65176523006057	3.46729557945156	6.91598289365553	6.41226268380581	7	7	7	7	1	7	1	2	2	7	2	7	4	7	7	7	7	2	7	7	7	7	7	97.75	0	3
19	5.44065941667994	4.71376001104233	5.96587880804443	7	6.37115028543572	6.57190299015489	7	6.94057028785319	6.19993776607319	5.78318672525316	2.58580365145852	7	7	4.15423744485656	6.98226686922394	6.87587001435499	7	7	3.58667066976939	6.13182017634638	4.26592928657968	4.97470200873459	7	7	7	2	1	1	7	1	5	1	7	1	7	2	1	7	7	7	7	7	7	7	7	7	87.5	0	3
20	6.47833742143347	3.14486489133605	6.49913074262306	5.95588817002803	4.49240933445321	5.55348641594043	2.67772956062136	6.15180794740018	5.45843818072206	5.69559148862143	6.15734965936334	7	6.62967281788795	4.06112888213546	7	7	7	7	7	6.83806325989958	5.69883830233492	5.23135046299525	3.71531551637377	7	7	7	7	1	3	5	2	7	4	7	7	2	7	6	5	4	5	7	7	7	7	7	97.25	0	3
21	5.92938584941655	6.29525003984586	4.17238352772518	6.21244547013574	3.57339556987661	7	2.11615814910133	5.93373256604833	6.56397996944641	4.97555967168898	5.20746022537782	4.84971887256717	7	5.61290505789402	6.74784071153324	4.88023346960602	6.25313545607226	6.11080015938206	5.42411261849823	7	5.74765899150377	7	6.31892173798162	7	7	7	7	1	6	1	2	5	7	3	7	1	7	7	7	7	4	7	7	7	7	7	105	0	3
22	7	7	6.43671066745568	4.72688300209435	4.32509318869683	6.98904154210654	3.32441519216735	7	3.99309123897167	6.08545700571149	4.37090372087509	5.54375834951013	3.06483110782395	7	6.52663374449391	6.36557059881056	6.99866045760974	6.33905371657176	4.08080049460565	5.72555024423073	6.8193423469951	6.25212452613712	6.84709642291201	7	7	1	1	1	5	2	3	1	7	1	7	3	7	7	7	7	7	7	7	7	3	7	91.75	0	3
23	6.34667222260084	7	5.25731610557068	6.09537872315179	3.19423803104352	6.61178812618401	2.52191266505234	6.15171560856697	2.9599943372722	7	6.89112068687317	5.18579505733123	7	7	5.8911043089921	7	6.96166287701548	6.18979473668501	6.59983498337102	7	2.56420752630652	4.91612964503191	5.40147583048195	7	7	7	7	1	4	1	2	7	7	3	1	5	7	7	7	7	7	7	7	7	6	2	97.5	0	3
24	4.84122372572838	5.72896076139959	3.91253101434661	5.6682712558597	4.75410706089614	4.48950260220038	5.0232341144123	5.15574690282838	7	6.41330003054192	6.33286230696392	6.5552832801653	5.02337706831795	6.83344554779213	6.50045215164758	6.80842343348746	5.23929594630893	6.51963679002511	7	5.83263941918616	6.65866850612404	6.50085624610837	7	7	7	7	7	1	7	1	2	1	7	7	7	5	7	7	7	7	7	7	7	7	7	7	88.25	0	3
25	7	6.23601187142337	5.55689086543796	5.37365460383703	4.10076966367685	7	6.70604220371604	7	2.08636009691383	5.79125724350884	4.40599667100507	4.55015328873807	4.26447904545544	4.87002289271606	5.88394247313222	6.25701583403771	7	6.67843200392745	3.59529085666855	7	6.30578127848777	6.65102215601838	6.16182478625444	7	7	1	1	1	7	5	3	1	6	1	7	2	7	7	7	7	7	7	7	7	2	7	94	0	3
26	7	6.90890739849884	5.69030343191182	5.4925746978923	3.35636721048817	5.82272871782337	5.3809747579075	7	7	5.94308716454077	7	6.14859383642352	6.06319006114193	4.69808127733701	6.45354534937576	5.87650553086308	6.29462158098	6.59416414514724	4.48196450932052	6.13903120818955	4.91310799123408	5.72337513816362	5.09013041702307	7	7	7	7	1	7	1	2	1	7	7	7	5	7	7	7	7	4	7	7	7	7	4	96.75	0	3
27	5.35339206553249	4.20318278933213	5.12899201193132	6.95955794995228	7	6.00187291413115	5.31704980550163	5.82377847667844	5.56863474659361	6.77093460207247	6.10687277787799	5.51229311727252	6.437919852166	2.80901957581896	6.81005917567984	6.83055974845764	7	7	4.91571860457232	6.72455390915396	6.27046827947878	5.16490110330215	6.03732423202888	7	7	2	1	1	7	2	5	1	7	1	1	2	7	7	7	7	7	7	7	7	7	7	91.5	0	3
28	4.03285855301525	6.347961966028	5.99770361684459	6.96503102910643	5.27440115108847	5.66217546156834	1.33576128087463	6.72705593572801	3.32033133720213	5.01576486838216	6.87658798463059	6.67352992719514	5.44127646323875	6.91940099919418	5.86608672684383	7	4.98570582446162	6.61892913926739	6.15685139290121	5.5710461493085	6.1088293168131	6.53103829153332	6.21234650963578	7	7	7	7	1	3	3	2	7	7	2	7	3	7	6	7	7	7	7	7	7	7	7	88.25	0	3
29	4.27448859211579	6.06768542614007	5.04390828122215	6.29342500256213	5.62422139366929	6.26919973954605	4.13413098185886	5.8101343392203	7	6.56757163720908	5.2792382647524	4.90278856459538	6.7432641445308	3.41568538517868	4.14467555302095	7	6.86397005365349	6.66015784456578	4.53876953296148	6.01194070931559	6.52907979809161	6.36972250997711	5.94673537091089	7	7	7	7	1	7	7	2	1	7	7	7	2	7	3	7	7	6	7	7	7	7	7	95	0	3
30	6.22380193188745	5.88246278603818	5.01200085982991	6.30448287105599	4.35660488074021	3.8659832409186	6.82222882563706	6.37536966422832	6.45375050308051	6.90216769800708	2.82636105218341	6.83518495534653	6.65779502313325	5.51850619187259	4.58798996456847	6.68483913990121	4.29046157725332	6.22163111754764	7	5.07500385409506	2.71288236087966	7	6.85418346564558	7	7	7	7	1	3	3	3	1	7	1	7	3	7	7	7	7	7	7	7	7	7	6	85.75	0	3
31	5.46563342548355	5.72683352490025	7	6.48837585983448	3.9442227444845	7	1.90397316569993	6.06429879454493	7	3.5503371366584	6.41240426843722	2.96539742216456	5.79168658188176	1.02836733498359	5.92209212310612	6.03492083175285	5.62203430948726	4.25607364656437	7	7	6.69429817884978	6.29922335019825	6.58159186778403	7	7	7	7	1	4	1	7	1	7	1	5	7	7	7	7	7	1	7	7	7	3	7	94.5	0	3
32	5.65715363325812	4.2027064876848	5.61285848303756	6.28917567943216	5.66390464655719	4.47207260720339	2.78117878153543	5.91772955313833	5.4569134012161	6.20240840986366	6.86719574046773	5.51703990763771	7	6.07731015239772	6.35878786253239	5.03259111784976	6.70127243583785	6.55241720735665	6.10727556755805	6.01582573861078	5.54780173333766	7	5.95249922709039	7	7	7	7	1	4	1	2	1	3	7	7	2	7	7	7	7	7	7	7	7	2	7	97.25	0	3
33	7	4.5320069414509	6.70227809266523	4.93353285338204	5.92210931359906	5.99251517738637	6.38050372127624	6.46080332372539	4.35613805549968	6.74533494175133	6.23850009691899	4.85372783552258	6.51823119732347	1.42356615423809	4.29884749017509	6.81854927718058	5.79576244067368	5.18632991152158	6.78653866302272	7	5.5736587090818	6.59533106823606	4.13058144095705	7	7	7	7	1	3	7	2	1	7	7	1	3	7	7	7	7	7	7	7	7	7	7	91	0	3
34	6.79308198793234	6.52996240284605	3.50800925946757	4.93632491216822	3.54857935313424	5.58318082430774	2.66787592050111	6.42379776013326	7	4.50936812871428	3.60735038173031	7	5.62646352278777	5.37829961714389	6.39678914120553	5.48964447079547	5.59394715738653	7	6.43945196627321	5.75876046948916	6.9614836261002	6.60649458353297	6.53232608677328	7	7	7	7	1	7	7	3	1	7	6	1	3	7	3	7	2	7	7	7	7	6	7	104.75	0	3
35	5.87968918304894	7	6.32310783788923	4.0809537809308	3.53135974600487	6.52804824788653	6.69859847294663	5.91099260065655	3.84169770661749	7	6.3251650223545	5.88762843953572	4.94812966090959	6.16380387525251	5.99024813952766	3.83338950923036	7	5.89051726457434	7	6.91867884852896	6.23652530069222	4.25260536562484	7	7	7	1	1	1	7	7	1	7	2	7	4	3	7	3	7	7	4	7	7	7	7	1	78.5	0	3
36	5.89083262743688	6.19583600839306	5.09055898601696	7	4.20236235661061	5.17493199250898	6.5893513879809	6.00202911389647	6.21596411930875	6.63803326447153	7	5.74468884087552	5.90127125191468	7	6.19162678132405	5.74312826712177	6.8814302498536	7	1.35083264282498	5.35450023080898	6.4126702876767	4.82836465539545	4.56979006278758	7	7	7	7	1	7	2	2	1	3	3	7	2	1	7	7	7	2	7	7	7	5	7	82.25	0	3
37	5.76734709809019	4.41529418668155	4.36648045321933	5.02687222854553	3.79899215374149	6.49568922923273	7	7	7	5.8877349686403	1.47269774449006	6.17855635415166	4.92944237975497	1.68965998737513	5.89249870375039	7	5.18389239274657	5.70361788918927	7	7	4.25635549759373	6.11932344496033	4.66690217781277	7	7	1	1	1	7	7	3	7	7	7	1	2	7	7	7	7	2	7	7	1	7	7	85	0	3
38	5.79861344166621	7	7	6.59997889223999	1.32836370571309	5.13510839959214	6.44072350210103	6.88595578161116	6.13500531410981	5.94343400859237	6.76269618837939	6.70195067575764	2.32074134349928	4.35282201754219	5.32218498660951	4.83900200252066	6.63117549841866	4.35288488197599	7	5.52904293811625	5.33431807081209	5.38016625836824	6.82448247490895	6	7	7	7	1	7	1	3	1	3	3	7	2	7	7	7	7	7	4	7	7	7	7	70.75	0	3
39	5.70130332317622	7	3.66540328541125	7	4.66723986516483	4.40517833984551	5.81309392074915	5.44960825973459	3.73104248388446	6.74525612621522	7	6.3025759786566	3.38690835506294	2.0161844416189	6.97942243010603	5.78431861779355	5.92442099769648	5.98768861494905	6.28836435579389	6.68828413845105	6.2718144498964	6.36413703560728	4.87486572194178	7	7	7	7	1	4	2	1	1	7	7	7	7	7	7	7	7	2	7	7	7	1	7	79.5	0	3
40	6.51611186629732	6.98327843963754	6.81190227680606	6.55326089773427	4.5384024546079	6.91930607141524	4.1919984552862	4.19252909127103	4.09946070532785	5.11152324850764	4.152009140605	5.01418293990203	6.66614232512975	7	7	7	4.72196216763849	6.64503960023161	5.71761270873719	6.21528514379904	5.93057940211454	5.96875433408951	6.02164715848709	7	7	7	7	1	7	2	2	1	3	5	1	2	7	2	7	7	6	7	7	7	7	2	95.25	0	3
41	6.55539645186937	3.56957140428036	4.59500582571688	7	3.0591925771624	3.20351645531981	4.53549340364497	7	5.71942530164587	5.02266573647413	6.58836530966581	1.33983106765356	6.52229937361283	7	5.99589521035692	5.5256830369917	5.81688431349605	7	6.88110846260834	6.34069303884787	4.11512047073825	6.27981221129831	6.90864712871585	7	7	7	7	1	7	1	4	1	7	3	7	3	7	2	7	7	7	7	7	1	7	7	85	0	3
42	4.46956351277439	6.63826814543682	6.23050844244778	6.29488973057547	4.42502477444838	3.94018517575664	5.67427173941144	6.9178620116189	4.05024416270117	6.89106576228607	4.39532885054393	3.17822628018348	7	2.46461781199217	6.48031845242178	4.68046244145138	4.34870902237631	7	6.32267734126476	6.07954848014787	5.81520085675591	7	7	7	7	7	7	1	7	2	3	1	2	1	7	2	7	7	7	7	2	7	7	7	7	7	90.75	0	3
43	6.64997844827163	3.96441119442169	7	4.8367145289653	7	5.81679010048517	7	5.50882372946282	6.47686572202895	5.87713618843266	6.38298960995735	6.85860520960584	3.12606414987188	7	1.74253966870906	6.12442741046388	5.78883176821296	6.02120694187017	6.35338894224585	6.36678386362366	5.89508064666655	6.70845892033091	6.25376326516558	7	7	1	1	1	7	1	1	1	7	7	7	1	7	7	7	7	1	7	7	7	7	7	87.5	0	3
44	5.53657302118018	4.01145210707059	5.61987258125883	5.76478002398657	7	6.61853148255681	6.31281592020901	4.38737572460119	3.78412091013701	4.82057698783178	6.73561054638524	7	4.27024535933999	7	4.74325046631443	4.24133845144745	7	6.58772245570908	6.84092442372798	6.73800615372063	7	5.60962736580415	7	7	7	7	7	1	5	5	2	1	5	2	1	7	7	7	7	7	7	7	7	7	7	7	85.25	0	3
45	5.49699955722407	5.68704715437234	3.97523810000634	6.49395358918266	4.43172733245965	6.39729938252222	1.19560320046926	5.19892455671319	5.47006344458677	4.84219898843372	4.75342162414778	6.59420928979997	6.49824414014707	7	7	5.02806133104649	5.86745705556603	6.70375869276884	5.95647473251623	6.68147641768594	7	6.43890531555281	4.63126472773878	7	7	7	7	1	7	7	3	1	7	7	1	7	7	4	7	7	2	2	7	7	7	7	93	0	3
46	5.19582792129757	5.90251993340697	3.61647386328729	5.71592873950218	4.19140233545649	3.24789584850135	4.5958702837359	6.81214122977494	7	4.34967629307781	4.76978581468597	7	7	1	6.73524182230982	5.86689272831652	6.39178162342731	4.50394586960215	6.92214599779645	5.97895212964355	5.37584831821396	7	6.22733358585799	7	7	7	7	1	7	7	2	1	7	7	7	7	7	7	5	2	3	5	7	7	7	7	83.75	0	3
47	7	6.95013974513108	7	5.32790063825625	3.43623523495919	4.22729902368702	1.18740019389095	6.19885283707628	2.88766175250442	5.92366451161547	5.96692535322799	4.78436751219221	2.83965881902747	7	5.18704882250983	5.66722850144212	7	5.41580786992138	6.85189908653329	7	4.74302881447878	7	4.31963198611606	7	7	7	7	1	7	1	1	1	7	3	7	4	7	3	7	7	3	7	7	7	7	7	69.5	0	3
48	6.15249338853999	3.69216489179909	1	4.55570980465292	7	5.04103951691974	5.44323550649309	4.87576265511894	6.88112067918753	5.22466895406943	5.90218743293165	6.39359382502241	7	4.66392073949787	6.62456634567925	6.48735299393895	7	5.63417246425474	6.87484753182584	5.51296394364717	1	6.5064681816716	6.63672272170157	7	7	7	7	1	7	1	1	1	7	1	7	7	7	4	7	7	7	7	7	7	6	7	80.25	0	3
49	5.3910158239169	6.02383466009597	5.33672992172382	6.7264450701481	3.66007091751329	5.70447031674593	7	6.21938797544856	6.69717691603693	7	7	6.38467622511283	6.17429952681266	6.251781728186	5.50386497426293	4.58817550900394	7	5.92705089355099	6.22270251899398	3.30012025895815	2.60589454924313	5.52706597769583	7	7	7	7	7	1	7	1	5	1	3	1	7	3	1	7	7	7	2	7	7	7	4	7	75	0	3
50	4.39682173793785	5.26053221945933	5.10474258162774	3.85948936373711	7	6.66080683916011	6.17704796906773	4.81005560054323	6.40989865768187	5.43740489314979	6.04339202245245	4.54440155498272	6.93642222597118	5.26504054563247	7	6.93774224456038	5.68731650350646	6.51411455227011	5.51691697787754	7	2.79049104918225	5.6737768184003	6.82121955671062	7	7	7	7	1	7	1	2	7	7	7	2	3	7	7	7	6	2	7	7	7	5	2	71.75	0	3
51	7	4.53372254841556	5.49124069510533	5.81718713393732	6.90251134399788	4.94545676515287	7	4.79586444192079	3.61474228158309	7	4.89511060750622	7	3.97780403116747	7	6.76632426131246	3.91282469322526	4.68493610087978	5.92382543705741	5.26785681542826	6.44121553338523	2.36995363567355	4.60346247879775	7	7	7	7	7	1	7	2	2	1	7	1	1	2	7	7	7	7	7	6	7	7	3	7	85.5	0	3
52	4.82014968100797	5.4295571003698	5.45318682939949	5.44760516297175	5.46458685652153	3.4648094705886	6.50136651521072	6.73526320754972	2.83987145849198	5.99145980811726	5.99848025011278	5.33335009817037	6.03180934792747	6.06300215155996	4.44520200297524	6.69021455182404	6.74778065706808	5.48454471182612	7	6.55162015994447	1.93002983595965	5.651859483045	4.89939767600435	7	7	7	7	1	6	1	2	1	7	1	7	3	7	7	7	7	2	7	7	7	7	7	54.25	0	3
53	5.72202119594761	6.16975237378853	5.79760239905231	5.06609905849803	3.07976598975646	7	5.67812650068885	4.85032124848254	4.62114662924739	2.49601230627911	5.04140301902176	5.92608239085059	6.92935487916611	4.31930794311658	6.04839799545654	5.36102675215491	6.93429186273881	6.39000979601633	6.88249671365132	6.22700153742394	6.32384544278161	2.26458622091453	7	7	7	1	1	1	5	1	2	1	2	7	3	2	1	7	7	7	4	5	7	7	7	2	88	0	3
54	7	4.75337143385722	5.06535326690033	4.5622038546555	7	6.60783423942778	1.48979865530857	7	6.83594994573979	5.61333395407217	3.0362831580314	6.09101182130284	6.45174263944545	6.06346270848592	5.15672645385889	3.53987236842295	7	6.44057193521955	6.40722628079536	6.1264946630045	6.06033224924568	5.52606734503673	4.17137780069894	7	7	2	1	1	7	7	1	7	7	1	7	2	7	7	6	7	5	7	7	7	7	7	83.75	0	3
55	5.62721727040788	5.04421284412005	6.14334010148278	5.4395554748034	5.88093399519802	5.7333269261209	5.40659969898116	5.27126777560392	3.63364953542166	7	4.4419373613306	7	5.76229555749005	7	6.66144710532955	4.84889089883369	6.01002128260195	7	5.78421378759823	7	6.52165817279921	6.59274589029665	3.1477278554385	7	7	2	1	1	7	1	3	5	7	1	7	2	7	7	7	7	6	4	7	7	7	3	99.5	0	3
56	4.62317863746091	5.62184098835368	3.28161869829987	7	3.4670115600913	4.93647965140655	3.61203093884536	6.80467572851036	3.89554724749188	3.95642592730763	7	7	7	1.44564275846129	4.41813866213977	6.41978849370507	6.19595271580662	6.14278339860216	7	6.422114080793	4.37288271764886	7	5.05578012895089	7	7	7	7	1	7	7	2	1	3	7	7	7	7	7	7	2	2	7	7	7	7	7	94.25	0	3
57	4.82329475063668	6.14437129756981	2.78643094081549	7	3.28107266343536	3.25154538665059	4.76209694044329	7	4.64869782411983	4.59305854630616	7	6.89621600618867	5.83378382383734	1	4.05776476644236	6.10747344491452	6.54277454017762	4.96736485108625	6.89657577969091	6.05438619534912	5.58285310495457	6.38341827196918	5.64359911205722	7	7	7	7	1	7	7	4	1	7	7	1	7	7	7	7	7	3	7	7	7	7	7	72	0	3
58	7	6.58806647016497	5.7284711044293	4.01681300763279	5.19061234647827	7	1.82727892906735	6.21531284616386	3.80394949630035	5.57312573475066	5.84422540868208	5.73210083193408	6.97253200785804	6.31116021764779	6.95546447107269	5.83251625175164	5.93553705450687	4.53256158092534	6.1002560276409	7	5.61469535096438	5.83487819641479	2.05415804583994	7	7	1	1	1	4	7	1	1	7	1	1	2	7	7	7	7	6	7	7	7	7	7	75.75	0	3
59	5.9439284046245	6.14778134459198	5.35410216451854	7	2.91638206658727	4.78116766696121	5.65257738159815	1	5.94813688836048	7	5.96987605514838	7	3.74395596121957	2.89690310301162	6.13839294569567	6.97574436516524	4.70280990041065	7	6.05232708963505	7	3.43065298870258	4.78038265768678	3.54072982479221	7	7	7	7	1	7	7	1	7	3	1	7	1	7	6	7	7	1	7	7	7	7	2	92.5	0	3
60	6.58463590087694	7	6.4145286799948	7	5.30282361815602	6.03541422771946	5.87081941119475	5.565090808173	6.71031744344335	4.26121744132823	6.54130387286414	7	3.96565559959419	6.48484988736223	6.9420187675948	4.83306763822277	5.89014983104777	5.71166437436658	4.42766735740535	6.60387041890135	4.50673766714189	4.86935985435763	7	7	7	7	7	1	7	7	5	7	7	7	7	1	7	2	7	7	6	7	7	7	7	7	73.25	0	3
61	5.53484407363206	6.65986371093069	5.75350584300548	4.1197440697547	4.74525205641176	5.66638004301463	4.38706660506691	5.06507552735268	5.08283411524216	6.27207816796397	6.7007697092951	5.84947127412312	4.21256754545281	5.37077035508118	5.05098846422425	6.75160648585859	6.48919709691906	6.498723729232	5.79897543484484	6.99619907695191	4.31343098212034	3.5487884177909	7	7	7	1	1	1	4	1	1	7	7	1	7	7	1	7	7	7	3	5	7	7	7	7	72	0	3
62	6.67607485600567	3.99113520185076	4.68273186791623	7	5.72180297133654	5.11923846292892	2.98690936125243	5.15146380662294	5.49014625750507	6.62215732692058	7	4.04803177398216	6.59835057129309	5.93024145694184	5.54841977774147	5.77108660354919	6.6182512823348	6.6891347024464	5.38868908542913	4.08066516144906	5.66890983344968	5.9914219670348	5.73754168234307	7	7	7	7	1	7	1	5	1	7	1	7	2	7	7	7	7	7	7	7	7	2	7	82.75	0	3
63	5.05427942550013	3.53372655470952	4.85143750898219	6.37010998994243	1.47791092025169	4.6896946543599	4.28865079951438	5.66758626021241	6.56226194941139	2.51691497045174	7	4.83537845062439	4.05046992699175	6.40334019837894	5.13987258429334	6.71854140581793	4.63877445787777	6.70302972135808	6.58814112144053	7	4.86213786378788	7	6.06365946540543	7	7	7	7	1	7	1	3	1	2	2	1	7	7	5	5	7	5	3	7	7	7	7	77.5	0	3
64	6.0207332141328	4.25563693713974	4.73828826170727	6.04893956873773	3.67094775251107	6.52230529542534	4.65675397928222	3.14447956793017	2.94633810420106	4.84291420866597	7	4.78151370182342	5.88156010275714	5.67411328673434	5.92330075477447	5.3686908440142	7	6.17165270875168	7	6.80328759072411	3.69982722038396	6.08426240451159	7	7	7	7	7	1	7	1	1	1	7	7	7	4	7	7	7	7	2	7	7	7	7	7	75.25	0	3
65	4.65966357835149	5.28752101927761	4.88450516302285	6.67405278159618	5.85047798858301	7	2.24590007284693	4.13828038645095	5.2003848899087	6.05125042558504	5.79194132908495	4.07986349445885	3.80073432369548	7	5.42554180466622	6.74666337889289	5.65118302010987	5.5993899900971	6.0658779690873	7	6.21756278450468	4.80617557848089	6.17135337398403	7	7	7	7	1	3	1	2	7	7	7	7	7	7	7	7	7	7	7	7	7	7	7	82	0	3
66	4.39593984168148	6.07501179785311	6.89436889461774	4.5293705133412	3.81870860131074	6.94281339818573	6.34229867014769	6.2101695085562	2.90652152159718	5.00925589488266	6.95724834025424	3.66156160555361	5.84753828621364	6.63112135382012	5.85204812885019	6.0019926532144	6.4151553985232	6.96819379752918	5.13755906613329	6.52704556322852	4.47735756881616	5.42147265504148	5.23085664013145	4	7	7	7	1	7	1	1	1	3	1	7	7	7	7	7	5	7	7	7	7	7	7	85.75	0	3
67	5.9304702565628	7	6.40137256601306	5.15474697674388	2.96027957017636	6.59239577180328	4.07857372950579	4.86584817914256	3.87190232818402	4.83711453366409	4.53241738975688	7	5.2224628229752	3.09110922050264	6.43273360496622	4.6478120788188	5.41435399575837	6.99242085080545	6.70611621859408	6.35875455004835	6.48891115125718	7	4.29247059684833	7	7	7	7	1	7	3	3	7	4	1	2	2	1	7	7	7	3	7	7	7	7	2	103.5	0	3
68	5.6788065888692	2.97310432422702	3.43295330616261	5.71120365950552	4.22250994348799	6.47366825187262	4.37111180682679	4.84855004954363	7	3.02261509738313	6.26386093615296	6.14084162625574	6.67269046504184	4.93025259344361	6.1927309721596	6.50900319011303	5.99379495011464	4.89049849684152	1.91608654907918	6.03455923328588	5.46577128207071	6.66593532802497	6.08401890382587	7	7	7	7	1	7	1	2	1	7	3	7	6	7	7	7	7	2	2	7	7	7	7	84.25	0	3
69	4.36312629789812	5.93572567919963	5.04473838609169	5.66971931899135	4.10734151345377	7	4.88970777589187	4.07454485625429	3.19556459185682	4.53012173229055	5.26832527681685	4.56551619296791	5.04509374183913	7	5.78061200194367	6.04313054569337	6.52597973885372	7	5.22242258307682	6.27131070688193	4.66852399971498	5.50632216575164	5.91738201789527	4	7	7	7	1	7	1	2	4	3	3	7	2	7	6	7	7	7	2	7	7	7	7	78	0	3
70	4.34833247401822	6.28841614848557	6.22812035649013	2.54230428922711	5.20567193516641	5.05668400676622	6.87932826689143	6.94231875651009	5.97328506054739	5.17458288697465	7	4.93955116678851	3.04532448628721	3.2742996987779	6.36544892383336	3.33714643389805	4.80411014605125	4.80576303403801	4.59184465454598	7	6.33355972728156	6.75771815837165	5.91002243814383	7	7	7	7	1	7	2	3	7	3	2	7	1	7	7	7	7	1	7	7	7	7	7	71.75	0	3
71	6.51891143169967	7	5.9205682598648	6.17604571075642	3.54514117084551	3.73770623005501	7	6.11607436317366	3.83097930450485	3.09672119545907	4.16340927798256	5.71979871840478	6.84833523841152	3.89176738920081	6.4590394736372	6.21999150981074	4.52810153268929	5.60923766811105	6.76368974371031	5.12927930717901	2.64175343739646	6.80816983368747	6.17026866452534	7	7	1	7	1	2	2	3	1	3	7	7	4	7	3	7	7	1	7	7	7	5	7	81.5	0	3
72	5.57369147405826	3.6240472484165	5.87778937785563	6.4499676797935	6.04012491475981	7	5.57748706438612	6.49793656216077	4.19885199458656	6.54914005631439	3.52690429537352	2.82666932108667	6.42444510423384	5.70741568434391	4.73250957413641	3.81231593496976	5.16814667461028	6.08605057281815	6.16752393978002	4.68463683713974	2.60140546978633	7	3.91632329979526	7	7	2	1	1	7	2	4	5	7	4	7	2	7	7	7	7	7	7	7	7	7	7	97.25	0	3
73	6.07682616120044	4.59928986872379	3.62150931585941	6.18535607133825	2.35886671162667	7	4.25226283021542	3.47715501020053	2.67475903120386	5.21947824436207	6.84606289292362	3.55633275161623	7	5.77326463836207	6.32194621183309	2.93174361130849	5.58753065832579	5.71867697339222	2.53780035924279	7	6.13687297827811	6.64236321524491	6.87458073600483	7	7	7	7	1	7	1	1	1	7	1	1	4	7	7	7	7	3	7	7	7	7	7	85	0	3
74	4.64540600171582	3.95916587018948	6.25404033105799	5.47060064564258	6.1237768519285	6.17458024628545	7	7	6.74476013997787	6.98654906895813	3.82990862592483	5.43408799784337	6.43358109787881	4.08041785884113	2.76193486716056	2.06609964617334	4.78288969210724	5.67495027563374	4.64476761399552	6.45173654173203	2.81001761458262	2.25253181090232	7	7	7	1	1	1	7	2	3	7	7	1	7	2	3	7	7	7	7	7	7	7	7	7	81.75	0	3
75	7	2.55180997600615	3.60895857951602	6.20192260891029	4.42703844711275	5.2194797879931	6.11375090888473	5.1514145205206	6.16744160497112	4.4146011738806	6.87161487794441	5.48820451296246	5.40671607242371	6.52214845709808	6.55400747566003	2.71219932531113	4.88346397891528	1.94912532149564	6.93013344223933	5.2385759491187	6.11896415911276	5.43794711314869	6.80894976431075	7	7	7	7	1	7	1	3	5	7	7	1	2	7	7	7	7	7	7	7	2	7	7	71.5	0	3
76	5.88057020161748	7	6.43298481665192	4.86615523304828	1	6.56730990166974	5.12475726932521	1.42801232807047	4.50589420064804	5.82452430704589	5.45699912255048	6.79456243549894	2.08546237952825	3.64840670001331	6.23118577799495	5.68602353978102	4.85656112655133	3.22444788013606	6.2845878156369	5.27584258341096	3.94900131231056	6.40976773647562	6.78279596481469	7	7	1	7	1	7	1	2	1	3	2	7	7	7	7	7	7	7	5	7	7	7	7	76.25	0	3
77	5.8511496525608	3.64693309514167	4.74093387885965	6.25931599604701	3.71019745128448	3.59357477154154	3.55190434159994	4.05021183478726	4.54929338864432	6.93765416672536	6.64474695951227	4.04255940711286	7	6.33391865136307	7	3.10360848965301	5.98217444201471	5.58656075757508	5.42808904400327	5.09570894239762	5.98418536883596	7	5.73623489788117	7	7	7	7	1	7	3	1	1	7	2	7	2	7	7	7	7	7	7	7	1	7	7	83	0	3
78	6.13388650883508	5.998573210148	7	7	4.54218683976865	4.27046099790817	6.97084082864561	6.2100556842057	6.81012375331756	5.7017296751506	3.06956242618025	3.58957553896625	5.43743016516528	5.55678665088873	6.80540421824928	5.35028566185272	5.39567782081502	5.68557593486251	4.40620488964228	5.87624380313647	3.84214996384052	4.64292025814705	6.06539350547024	7	7	7	7	1	7	3	5	7	7	1	3	2	1	7	7	3	4	7	7	7	6	7	68.75	0	3
79	2.79689551120526	4.61288492733093	5.48279911769253	3.88819093137559	5.62147540267086	6.17506298853745	2.08602246530872	6.03876480327699	6.05425129092422	5.34439672521548	7	6.83146231558719	6.50092113623859	2.99444018366337	6.51017672335222	5.04914161445431	4.98189832851256	5.45768448138392	2.38345209508897	6.37800509790666	4.72756522227032	5.77879118350313	7	7	7	7	7	1	7	1	7	7	7	2	3	2	2	7	6	2	7	7	7	7	1	7	62.5	0	3
80	6.06117033889031	7	6.03313475691563	4.92225751276498	2.93549929315173	7	4.00347991478879	4.72255649854522	4.35164880261082	5.46161101266614	4.98411579646185	3.68046871807891	7	5.7138266541701	1.22501694397812	6.27684905202448	6.20799424515653	6.66718412713036	5.30855582269136	6.69526542608665	4.85778521972742	4.19643409167046	4.99715575064274	7	7	7	7	1	4	1	6	7	7	2	7	3	7	2	7	7	5	6	6	7	7	7	90.25	0	3
81	4.04805535889454	5.72894675700207	5.52790210955364	2.36872154395867	4.0845086837553	6.63637324631951	4.07626172323152	4.41553096142469	7	5.9215963678655	4.48439508581487	5.58933211321873	4.53966351698338	3.36690047493352	7	7	4.79397635453506	6.94013846629684	5.36695210054561	4.95955817004491	5.53792164061822	6.2117756849773	3.9152859006863	7	7	7	7	1	7	1	1	1	7	2	2	3	7	7	7	7	4	7	7	7	1	7	87	0	3
82	5.23655254038863	6.58292046129638	6.51035133970922	7	4.65322172061511	4.64207576491703	6.48562383306668	1.5547855030119	5.39217707809842	6.96205152798099	6.27466362693482	1.58420363182908	3.28458677654742	6.57159070753413	6.44483902167267	4.31190095351763	7	5.91961764503985	3.19857027246174	5.98282853675676	4.85851799070619	4.47473311467461	6.38762722215784	7	7	7	7	1	7	2	3	1	7	1	2	2	7	4	7	7	7	7	7	7	2	7	59.75	0	3
83	6.1929996736497	5.3131519762951	1	7	5.00634892831605	5.74940155627875	3.14456427324968	4.38184022549107	1.41628154376573	4.92009458209071	6.79235194914952	6.34840965759318	5.57193473062124	6.14683114984377	5.48829930923166	6.58040386477442	5.1018989672824	4.97183540839886	4.06576143357415	7	5.32316040122442	4.63587240902995	6.32393928230022	7	7	7	3	1	7	1	2	7	2	7	1	5	7	7	7	7	7	5	7	5	7	7	74.5	0	3
84	5.28684009713597	5.56221451544351	1	6.93573711099988	4.77272841688387	5.66355040473306	3.11522346530784	4.33928522011879	6.43781306185795	3.8465111171164	6.46009784830095	5.74353380820201	4.65501142747291	6.27521777058958	5.0553842007008	6.77590281550395	4.90153240820318	6.19550669278422	3.36426782176142	6.07454789519076	3.73299440552877	7	6.86017151304307	7	7	7	4	1	7	1	3	7	7	7	1	3	7	7	7	7	7	7	7	7	7	7	77.25	0	3
85	6.20166419617794	5.09904676365533	6.66536747841069	5.58253938109517	7	4.87328773802386	6.29727868797251	5.51881189766772	7	4.04973342151391	1.38064266692308	4.52299612936932	5.17803616503534	5.61012419595374	3.93556602096388	5.69937596782481	6.83763978480343	6.18072544344878	4.70398083273472	5.54616479834394	1.91082285751455	5.63025127733153	7	7	7	1	1	1	7	1	2	1	7	1	7	2	7	7	7	7	7	7	7	7	7	7	62	0	3
86	7	2.04348093165057	1	5.73889342332068	3.7210162485308	5.98631250681434	5.49327880489468	4.80533627422203	6.78180168188655	1.85661974511233	6.47829694541605	4.07895261122489	5.2351923556346	6.91929304647868	5.59594472267904	6.73881667948257	3.91008600803278	7	3.58044814941508	7	4.15768596514643	3.25509661073652	5.41962261066685	7	7	7	7	1	7	1	7	1	7	3	7	7	7	7	7	7	3	2	7	7	7	7	93.75	0	3
87	5.61281828021552	4.37618719047856	6.43734771854217	6.03688593417352	4.92196132099496	7	4.41362054893143	5.35673091541807	3.58824558959099	4.21866962698355	4.20846714658155	4.56993853188213	3.58268594295633	5.45519138725581	6.37647233898052	3.95952720485266	5.70091490644374	5.3714109743826	7	3.27780214148803	4.38105768363058	7	5.03293982542849	7	7	7	7	1	2	7	3	3	7	7	2	7	7	7	7	7	3	5	7	7	7	7	88.5	0	3
88	6.08783706193789	2.75400683781457	3.17278005291585	6.40601977946395	4.08228926352299	5.70817240136703	6.29830137738513	4.43395769301676	5.9881139322167	4.14916183680294	6.92694034027747	6.6315365822116	3.62971047059855	6.23293390414755	6.05270551565005	3.30103620954011	5.66138668242948	1.93823344124878	6.48064326634975	4.91669187686102	5.89189249658861	6.97335250218243	3.59825545544551	7	7	7	7	1	7	3	3	1	7	7	1	2	7	7	7	7	7	7	7	3	5	7	84.25	0	3
89	4.73391625564037	5.3938447901662	4.83298886196257	6.29057202320038	6.34536496327314	5.57443195485309	5.83901451028937	5.64023862933743	6.73051180085825	3.30949608131183	5.20503536991714	5.11222533413171	4.51804673920733	7	2.9496399436203	4.63534695782707	4.32801073688528	4.35418815715854	7	7	4.5432788488274	5.14840802118986	6.39562116878938	7	7	7	1	1	7	1	2	1	7	2	7	2	7	7	7	7	5	6	7	7	7	7	61	0	3
90	6.3810981417434	5.11556147562594	5.73555670775241	5.48874315080933	6.71997412878488	4.44921449882471	4.34518297096374	4.16159371157733	2.21629602499907	6.24620124967889	4.90575442721617	6.91672682890727	3.77214290113284	5.85279440735998	3.68385794306369	4.36050970677083	7	6.27303845775679	4.98661536898992	6.2027406864742	5.17145437740466	5.19195247962529	2.56842657556818	7	7	3	1	1	7	1	3	1	7	3	7	2	7	7	7	7	4	7	7	7	7	5	72.75	0	3
91	3.36256377745857	5.01337491840172	5.60862813997894	2.41399202043136	5.39976618557067	6.08268227422428	3.37274756930146	5.16733497318965	5.45236533784648	6.60434595021826	4.91071259271205	4.57148421902036	2.97245671202403	3.09313536604931	7	4.54906851767414	4.21875541579866	6.63177879431508	5.40444022294202	7	3.04450597531863	5.4972323769094	3.47644651882353	7	7	7	7	1	7	5	2	7	3	1	2	3	7	4	7	7	7	7	7	7	1	7	74.5	0	3
92	6.19098036720808	4.5790297564921	7	7	6.45286465401648	5.95338268685681	6.07507649309837	3.89495836600476	5.27702872820564	4.79219100919168	3.47604056656597	5.15419566325703	4.16070079695039	3.58498735406625	5.74818300308935	4.55581113380416	5.64645260753256	6.59934405883031	4.31287422167636	5.20165615232689	1.45137796015822	3.63641586306757	6.71530307054913	7	7	2	1	1	3	1	2	1	7	7	7	7	7	7	7	7	7	7	7	7	7	7	62.25	0	3
93	7	2.72681402385241	1.42335572485664	7	5.28616877684739	5.65110714213771	4.30802090960283	6.01441373823475	1.63949205276151	3.64777612432222	6.25162297564398	4.59001216945789	7	5.86772558017131	6.21212102141234	3.64557002071759	5.56895219538214	5.7565508881895	4.76822458378706	6.26993040682718	5.05811264045318	5.16756124807254	6.05947227082095	7	7	7	5	1	7	1	2	1	7	1	2	2	7	7	7	7	7	7	7	7	7	7	73	0	3
94	4.64269875069945	4.14869593662228	5.55762773069796	5.78442387459195	5.07623924786305	6.15812364223265	6.02280623460152	6.67798531740054	6.13663740545567	6.4730030957125	3.18611377202359	4.87479997320307	6.42665091821666	1.25285603454476	3.12176194332573	2.9121955042946	5.76041881255004	6.36801764052676	3.63010061087929	6.35611505858697	2.45329836741946	5.46299487178696	7	7	7	1	1	1	7	2	7	7	2	7	7	2	7	7	7	7	7	7	7	7	7	7	77.75	0	3
95	4.14158262489771	3.49976596191661	6.23388235316135	7	7	3.42694524701498	5.3695680669752	6.14034519807197	6.46179836913417	6.4007444878343	2.36250380702114	5.91425307427386	5.7860071070437	4.55884897244218	5.02765352017999	5.33398042623194	4.47775220678675	4.98393661827363	6.52360504218918	4.55712944456507	2.1450574924011	4.48596091633073	3.29705119134466	7	7	2	1	1	7	1	6	4	7	1	7	2	1	7	7	7	7	7	7	7	7	7	47.5	0	3
96	5.12724280412297	4.39662220187001	5.19528614025919	2.87581703385832	4.20854609975765	2.49305910404384	4.647775837343	4.0277524833994	3.44451983717009	5.5708197098854	4.22288165498326	6.57907311187256	7	1.59275927036878	2.55927385329085	4.12024917624119	4.53673851721155	4.35672525478118	7	5.42696246824655	6.25813440358425	6.11971069627342	4.12567778319139	7	7	7	7	1	7	1	2	1	7	1	7	7	7	7	7	7	7	7	7	7	2	7	79.25	0	3
97	3.50447050271723	5.36117710819579	4.41906470477929	4.10246806845702	5.35048725942001	6.15294706565744	5.25142552784728	4.44005585040595	2.67416358521864	5.35093107097853	7	5.67081883429439	6.06919205903164	3.4688696141521	6.68035760930605	5.36992281751214	5.00446539362837	5.26984725200244	2.01715167539512	4.37713835953146	4.91072976713969	6.51546673406038	6.74477160691055	7	7	7	7	1	7	1	2	1	7	1	2	3	7	7	5	3	1	7	7	7	5	7	57	0	3
98	6.01691619235399	6.28767126514796	2.53696751903849	6.12945260551559	1	6.07850301984034	7	7	7	6.37574728039387	6.94264309733279	5.65929247142743	7	7	5.96938091445696	7	6.66307904785969	7	6.28345266374582	6.5513650557034	7	6.36069248482935	6.25237413167165	7	7	1	7	1	5	1	4	1	7	4	1	3	7	7	7	7	5	7	7	7	7	7	83	1	3
99	5.7502887824898	5.39088769063152	2.12275603511044	7	1.11339064425779	6.4196810068614	2.60702558372131	6.21311347466138	6.36511663254847	6.94189304492551	7	7	6.52800658396827	4.71628473059256	7	7	6.97552582536568	7	6.66885098759729	5.34857045704415	6.18848041675669	6.07497738726296	6.43586827884195	7	7	1	7	1	7	4	3	1	7	7	2	2	7	7	7	7	7	7	7	7	7	7	85.75	1	3
100	5.915387675704	7	6.65651024815774	1.27487813702592	2.60013507611227	7	3.35705648309597	6.97824345398278	3.30529352530062	6.78012623214545	4.02573401393045	6.58589344891615	4.09065413623093	7	6.57076504752183	7	7	6.711645807777	6.55341654260872	6.23932260719927	7	6.84466117496743	6.68127734308622	3	7	7	7	1	4	3	3	1	6	1	7	3	7	7	7	7	7	7	7	7	3	7	96.5	1	3
101	6.72596479388122	6.51503034579643	3.50810477435271	7	3.25155036814672	6.37041848891177	3.12510013792757	5.38938941043372	6.80385386896668	5.97934853009619	7	6.79071016067644	7	4.05097049577261	6.60401812532089	6.41186123783212	7	6.86861992145562	7	6.68898849823398	4.74747197845399	7	2.76533042393581	7	7	4	7	1	3	5	2	7	7	7	7	7	7	6	6	7	5	7	7	7	7	7	99.25	1	3
102	5.44036154411344	6.26934932048836	2.32161536812369	5.24196164896522	2.82101191358599	6.86099375155218	3.58503840890993	7	2.44534580303695	4.65685129287168	6.75473366595514	6.17811682067713	6.99763627828736	6.8917467253499	6.67489726927645	6.40654060695626	6.79771965395754	6.4566080411656	6.73986902881064	7	6.5194324341512	7	7	7	7	1	7	1	3	3	2	1	7	2	7	2	7	7	7	7	7	7	7	7	7	2	80	1	3
103	5.72744180869236	6.91796985136942	2.21913496588286	6.67506871312786	2.10103242501021	6.38634543326084	1	7	7	4.4634615989293	5.87097687908028	6.53191148352804	5.51512201119615	6.95951341469502	5.70843447472331	7	5.09865211412758	6.23681908989961	7	6.33305431775309	5.17724354920008	6.2045164860573	6.10431524597407	2	7	7	2	1	4	3	2	7	7	1	7	3	7	7	7	7	6	7	7	7	7	7	87.75	1	3
104	7	7	4.42114463365458	7	1.69298462743457	6.39523785662786	6.04285741237242	6.93134182618932	6.52484240591637	5.45389631183397	6.34525024242162	7	6.20614449022094	4.19793865706811	6.69611217893237	6.08248251225269	7	6.3731342137476	7	6.7666695290813	6.07796013908757	4.49168537014319	3.23056485681173	7	7	7	7	1	7	7	3	7	7	7	7	2	7	5	7	7	5	7	7	7	7	7	84.5	1	3
105	6.72717604614498	7	3.51456101448277	6.52909169259622	1	6.24315248943247	6.78906653482017	6.25372924452668	4.3942716796186	7	6.02774410143349	6.63207315298904	6.10682936198624	5.56867322857214	5.71079208513104	5.38068576736731	6.71349979944093	6.26255887018359	7	5.81891722731276	4.37107554646532	6.89479112546488	5.65401542587048	2	7	7	2	1	7	3	3	1	7	1	7	1	7	7	7	7	7	7	7	7	4	7	93.25	1	3
106	6.89662769742741	7	5.89683884887903	1.17111698046383	4.35543609616093	6.99692479530376	4.40947209076611	7	3.64200322861443	6.88633430688643	5.05910708144079	6.28038559105577	3.85468942416311	7	7	6.22124710200104	6.77485091988238	6.09201100029767	3.51017342014213	6.47699483208605	7	6.89131169664268	6.15579749571168	3	7	7	7	1	5	3	2	1	6	1	7	2	7	7	7	7	7	7	7	7	3	7	100	1	3
107	5.14406821577943	6.18271852603223	2.89874717804079	7	1	5.19065864265519	4.72102770625829	6.59207114448761	3.17715301065303	6.70517533371478	5.71797715460931	7	6.30614684135286	1.87499082732272	5.59045144015457	6.93720279819479	7	7	7	6.49450537479058	5.85984193238408	2.63282553947695	7	7	7	1	7	1	7	3	3	1	6	7	7	2	7	7	7	7	7	5	7	7	6	7	92.75	1	3
108	6.56199490408122	7	3.7552869436944	7	2.83798163651871	6.41370776491959	6.45963797689357	5.21084774746093	5.64720418029648	5.49468093568065	7	6.57474445893107	6.98026529904865	4.95315962944104	6.33156722498677	7	5.90145950672514	7	6.5751948624007	5.72311284279936	7	6.74815556593627	4.53079514800312	7	7	7	7	1	7	7	2	7	4	7	7	7	7	6	7	7	7	7	7	7	7	7	102.5	1	3
109	7	6.69682540372141	1.59235779062111	5.26167910757744	5.48780254123991	6.91229828226396	1.9885464958378	4.71406354532124	6.11725829806945	5.44347183779301	6.08242982831156	5.42162179675979	6.36862928264559	7	6.76811185975197	4.44761773536235	5.99113893125033	4.79628015581235	6.54284619636879	6.76253665847234	6.73084843627214	7	7	2	7	7	7	1	7	7	1	1	7	7	7	4	7	5	7	7	3	2	7	7	7	7	84.25	1	3
110	5.3664337180456	7	4.08562501211439	6.43018235241249	2.36924223812698	7	5.62609825998614	6.25890268336349	6.42385758729104	6.37742457847205	6.67472179056478	6.40959057919051	6.38163111827369	3.51651264484776	6.29934796649643	6.40871647924199	7	6.77278008457104	6.99831223238767	5.41928621354943	5.70146531719636	4.77658518425386	4.29209879557999	7	7	5	7	1	3	4	2	7	5	7	7	3	7	7	7	4	5	7	7	7	7	7	90	1	3
111	5.33570410353913	4.84293017516708	1.49390151095285	7	5.86620497106821	7	6.55899414470732	7	7	5.95792612101296	7	5.04243848867813	4.49539183706784	5.47063958478364	4.65558215330098	6.12665605571585	7	5.10167403568208	6.21423249186918	5.8109646368908	6.29154059204936	7	5.86471478872746	7	3	1	7	1	5	7	2	1	7	7	1	7	7	7	7	7	1	7	7	7	7	7	86.75	1	3
112	6.41293979427463	6.86738521197417	3.40694581228188	6.13325390342937	2.6201678887257	3.95478185486218	6.01660015070664	6.89323466421083	3.45973151074492	6.53589668201703	7	4.4777032987746	5.53999641318528	5.97304235462611	5.50485806582722	7	6.64209607358213	5.31356315222188	4.81120675685314	7	6.82095788752372	6.0773510231082	6.2247595639007	7	7	1	7	1	5	7	2	1	7	1	7	3	7	7	7	7	3	6	7	7	7	7	79.5	1	3
113	5.36482007253152	4.48368816404317	3.14174845726664	7	1.02389594395147	5.53808786666487	4.548265225184	6.5077100433502	6.56127611202385	6.40841023198321	5.50143626822231	5.91965850630422	6.30059428294617	1.89197617270686	5.38767481940789	6.92536688151745	6.80804753037399	7	7	5.60495351942894	4.77565700716389	1.79150861484466	6.54206495321758	7	7	1	7	1	7	7	2	1	7	7	7	2	7	7	7	7	7	6	7	7	7	7	87.25	1	3
114	7	4.61613873528508	6.17574378760468	5.51430498038085	4.96517773330043	6.92472974405732	6.51630164614718	6.39427554372254	6.71207949897931	6.11827966806005	6.89347574016475	6.14848326172915	6.50379408173629	4.94579876337194	6.89405854524506	4.26723385536986	7	6.04533230323518	7	5.86470906912955	5.34436523580041	4.50242659187442	1.34509601057223	7	7	1	7	1	6	1	2	1	7	4	7	7	7	7	7	7	7	7	7	7	7	7	82	1	3
115	5.01500269859733	6.0029294267672	4.42314351893932	6.72316649924803	2.03130047978736	6.03337729158106	4.97337007129382	4.97747262051333	6.8318303358771	4.35467062319853	6.44823605514088	4.52804710281741	6.81243391310468	5.73656985350417	6.78028429090328	7	6.71314364696667	7	6.5195300109804	5.5478102131457	6.76866015130109	6.85854231242091	5.11020422652864	7	7	3	7	1	3	4	3	1	7	4	2	7	7	7	7	2	4	7	7	7	7	7	93.75	1	3
116	4.69468172975987	7	4.27802847674879	7	1	6.21211827872847	5.71397352015212	7	5.32000105703728	6.3599309995244	5.1530458838186	6.19769246598725	7	4.77441793768756	5.46680799949968	5.12754912873938	4.76585134253134	7	6.66788631897975	6.50307812678478	2.51571254653313	7	7	7	7	7	7	1	7	1	2	7	4	1	7	4	7	7	7	7	7	7	7	7	5	7	82.5	1	3
117	6.3111081832675	6.75332910586053	2.65669902556096	6.44036365917933	2.70298335485255	6.56791074789266	7	5.86677123227018	5.85147054464763	6.00365038501578	1.18100757165477	6.66429760656258	4.86663097316405	4.27480743168112	5.5260313653271	7	7	6.58313463577916	4.04790001147337	7	3.96434626129679	4.89063564191769	6.94232941227816	7	7	1	7	1	7	1	7	1	7	7	1	2	7	7	6	7	4	7	7	7	7	7	94.25	1	3
118	5.25614792213547	4.94593372135987	3.07047357112111	6.42342287051712	1.2239749324001	5.9943298041764	5.82629904375754	4.3316434600765	6.31243865637124	5.49331360677462	7	7	7	5.10559618847364	5.11740395267154	7	6.45059479579209	7	6.12377372432327	6.91018237237319	5.14914151948119	2.51563935213305	5.73908902568752	7	7	2	7	1	7	7	1	1	7	5	7	2	7	7	7	7	7	7	7	7	7	7	96	1	3
119	7	6.17545017636955	6.22955400287717	1	3.72045714127403	7	6.78894446685105	6.273250052143	3.19076348161136	4.3083106837303	6.13206480921447	5.91183480085028	7	5.30247873731499	6.10766026393571	4.42051001145655	7	7	4.93827407817053	7	7	3.05497310973992	6.69252091574458	4	7	7	7	1	3	1	2	1	7	1	2	2	7	7	7	7	7	7	7	7	7	5	87.75	1	3
120	7	7	2.20818318403175	7	1	3.87125399791391	4.63677731203793	6.20445440882608	7	6.54253643655868	6.85164923488662	5.56979861074335	7	6.82211845913853	5.83895735595862	4.79285625543265	5.99870102469486	6.07696615256119	7	6.88925920695461	4.66668073152476	3.19145691300135	6.60155416790249	3	7	7	2	1	3	7	2	7	7	2	7	7	3	7	7	7	1	7	7	7	1	7	80.5	1	3
121	6.28416452528743	5.10809834546217	6.10368483094817	6.06355522212138	4.85977443690279	6.88169865602832	6.89514260019949	6.2861640212965	4.78449671121815	5.97620803534965	4.28843097442913	6.14210683148053	4.19667032847088	6.53018756546368	5.37178333578178	5.88510491803142	6.69736028524184	6.26839650545299	6.76457093635162	7	5.21729315269772	7	1.37004477769058	7	7	1	7	1	4	1	3	1	7	2	7	7	7	7	7	7	7	7	7	7	7	7	82.25	1	3
122	2.70199363481688	6.79102844369935	6.94538865309069	5.05178042400257	4.38459131096343	6.92516447296486	6.3345705533293	4.99284826220193	3.24942504275155	5.42696454169849	6.96033972456435	7	6.81207277782897	6.12796910908694	6.21555401425125	5.77994555615345	7	6.91846846399924	5.55216665017793	6.85338455460706	5.2738653856118	5.71054667989935	6.46837766631553	7	7	7	7	1	7	2	2	1	6	2	1	7	7	7	5	7	3	7	7	4	7	7	84	1	3
123	5.99578359602063	4.27640829344124	1.55791975562174	7	1.53788908905306	6.4374225371387	1	5.7777405960215	4.94118814031926	7	4.10083252482531	7	2.9567146435917	2.98653006056487	7	5.45896131868968	6.72019431299069	5.79049248457725	6.30339552843287	6.34018439215129	6.77426503189152	5.36846645014298	6.60056982758777	2	7	7	5	1	7	7	2	1	7	1	2	7	7	7	7	3	2	7	7	7	7	7	89.75	1	3
124	5.20448629135066	7	1.91097456766663	2.83095228933114	1	4.60221323486655	7	5.19302709578804	6.05435930136427	6.19380327723638	2.35128388430668	5.13983948387679	6.39628268776837	4.06038574082166	7	6.34832318752051	6.9890463144373	7	7	6.81862929293237	3.36593296790099	3.5088252359773	6.40670977464813	7	7	1	7	1	5	1	3	7	7	7	3	1	7	7	7	7	2	7	7	1	6	1	79.5	1	3
125	5.89085319645252	6.42197596310274	2.14572922315242	5.69596325078613	1	7	2.61271500644954	5.24987641813472	2.31406060492026	4.97778325720654	6.35656672773917	6.23523221725274	6.68711429221025	4.89631248826734	6.91276804975806	3.61378089954734	6.82706357770825	6.69718497108996	4.45689302893789	6.57766860703749	6.01829955209694	6.51652683547584	6.26995406376285	7	7	1	7	1	6	1	2	5	7	3	7	2	7	7	7	7	7	7	7	7	7	2	80.25	1	3
126	5.4842671183673	6.23002110108519	4.99807818471049	6.93247549848725	1.09772944070437	6.23389552880864	6.54260668462301	5.70077054816863	5.49141922071209	7	6.24944438971511	5.6195336201758	6.88632171135169	2.7230765247999	5.41362047447972	5.52130196737682	4.96000506514421	7	7	6.5864288093296	2.35982045489351	7	3.42628832847422	7	7	7	7	1	7	1	3	7	4	1	1	3	7	7	7	7	7	7	7	7	7	7	85	1	3
127	5.60302094022132	2.35980184936256	4.6406903596501	6.91390629117844	2.26207073926407	5.71506218966291	6.92396425827145	5.08282370172771	5.59962094298851	2.775649852777	6.84052058472908	5.72008421385522	6.30793302681707	7	5.03522101242314	5.94962734213337	6.17053831801286	7	7	6.50628019844642	6.86760512019436	5.97159265970429	6.20210674568624	5	7	7	7	1	5	1	3	2	3	2	5	2	7	7	7	7	7	7	7	7	7	7	73.75	1	3
128	6.43844577025036	6.11272404067255	1.34036155693926	6.34978960164521	3.21432831377639	6.35784625252549	1.49428928714215	6.97716695660576	5.151136826586	5.07675111676402	6.3420669787754	7	6.11023580916859	1	6.03846066611735	6.36189658204596	6.59882967777219	5.03092208569686	6.61200101956548	7	7	6.11712590150484	5.71752551861948	5	7	7	6	1	2	1	7	7	7	2	6	7	7	7	7	7	1	7	7	7	2	7	71.5	1	3
129	7	5.79596980407176	1.47319442671389	3.92881405290897	5.71946466610179	6.88227779020364	2.81412073061498	5.82979884974967	4.89156663374958	4.32394944211201	6.04172270463378	4.94950108680214	6.13472942790712	6.58511285640061	6.73448279105997	7	5.52425469893178	7	6.3727531879458	6.32434667540613	7	7	3.55293911627399	2	7	7	7	1	7	7	1	1	3	7	1	7	7	4	7	7	4	2	7	7	7	7	100.25	1	3
130	6.66006801055586	4.87065312227918	1	6.35185781378557	1.39965983852026	6.80264100105967	2.45932802143782	6.73665236923915	7	5.77617526966882	2.44627952497361	4.41710009188908	4.40726412782382	7	4.45156590897842	6.7712424394844	6.11381684781815	7	5.56709914926163	6.70390059436012	6.02047511063682	5.79912349500581	5.56870841671636	5	7	7	4	1	2	1	7	1	7	7	7	2	7	7	7	5	7	7	7	7	7	7	97	1	3
131	6.95060783740692	5.4773344920573	1.62985682452961	5.3967542513673	2.53561055808546	7	4.65832793735397	6.86559346595998	6.36854737799425	3.95108499313987	5.55984081650452	6.7263988210169	4.55924740945372	1.47435405431889	5.95935600019069	6.14426871916288	5.06159832083406	6.52951236256933	7	7	7	6.07498994751614	5.4709359359487	6	7	7	7	1	4	1	2	1	2	2	7	3	7	7	7	2	2	7	7	7	7	7	84.75	1	3
132	4.83467020187879	2.84874830674013	5.16407915908393	4.84465279973169	1.50175427185987	6.98791975387773	2.93459607697333	6.81669223054028	2.77254136647804	4.38824351845128	6.78171756204998	6.40369985748196	6.37285637892767	1	6.58018632170657	7	6.13092549918111	7	7	6.56215677528342	4.69134584823166	2.27452491325374	5.4427940818655	7	7	4	7	1	7	5	3	1	7	7	2	7	7	7	7	5	2	7	7	7	4	7	88.5	1	3
133	2.15591092018918	6.80232967590138	5.28166887626871	5.61257404879048	4.33123584788786	7	1.5157331704593	5.53548036324766	3.02749188435696	6.15698149346973	7	6.23571458600256	3.86052054107076	5.74086740632311	6.31256824540138	5.61591210671962	6.00899159535513	5.89026363004729	4.54311362784175	7	6.90557961266253	6.06806180886608	6.39915183050059	7	7	7	7	1	7	2	3	1	7	2	7	7	7	7	4	7	7	7	7	7	7	7	74.25	1	3
134	6.04986165996038	7	7	1	3.33278580068638	6.93740876042875	7	4.27543464290065	3.56076205158099	7	4.14450943393155	7	3.27947600219207	5.82608252048903	5.8093186455262	3.94047847578468	6.98436160894429	6.92387573008992	7	5.4491058604222	3.15202010226901	4.1088570599991	6.37989789530482	3	7	7	7	1	4	1	2	1	7	1	1	2	7	7	7	7	7	6	7	7	3	7	92	1	3
135	6.16504491210891	5.02290101669923	3.43438849156044	3.370602025866	3.00288582452122	6.50747458823564	5.83797932272398	6.72444939046889	7	6.38909578313018	6.16585002304059	6.32035819890451	3.17000716155185	2.54663093394187	5.72400848914408	2.5859794409376	4.82882769825985	2.89952815719031	6.56570858170064	7	5.8309542653449	6.36238185807804	6.27401097854031	7	6	1	7	1	7	4	4	1	3	4	7	1	7	7	7	7	4	5	7	7	7	7	87.75	1	3
136	6.6516955274834	6.43028218227077	2.11840925853817	3.04921579162823	1	4.60357019724321	5.7583777523154	5.48530083895724	3.28780909299021	6.16174438134638	7	6.02509453563654	6.26196248354652	3.55919024401177	4.92977591620362	5.94575008888562	7	6.67906637866943	6.65559911045554	7	4.74178128210441	3.90612136688221	5.06426786832582	7	6	2	7	1	3	1	2	1	7	7	7	7	4	7	7	7	3	6	7	7	1	2	71.5	1	3
137	5.64591013862947	6.59592154544359	2.99560067425125	6.76141538087912	1.16241574342657	5.79150091145893	6.44074403180194	6.49542794907992	3.58265343572922	6.84292082728741	6.04336751527449	6.4322481157916	6.98575822399505	5.17077097261145	5.85986789375517	6.26143808294848	4.3745071556272	6.74314475521611	4.32180626199666	7	3.34527610089594	6.61239159858344	4.78038899014973	3	7	7	2	1	3	1	2	1	4	2	2	1	7	7	7	7	2	7	7	7	4	7	88.25	1	3
138	4.92518491383327	6.72964272688044	1.45788815408371	6.69375669482851	3.90236913219323	6.29767923612792	3.88215720510498	6.39859784133945	5.15393265352983	6.47913076711538	5.63101185063113	5.56591563051077	5.12231707761798	6.63959646427134	4.46344515707008	2.10282603376638	6.76343714827497	5.4150297647413	6.95932936940035	6.68347377684809	2.223956715424	6.43717030191933	5.95517751706122	4	7	7	4	1	7	7	2	1	7	1	7	4	7	1	7	7	3	7	7	7	3	7	70	1	3
139	6.32217372617802	5.43100530782738	1.93281078367835	7	1.51510166344031	7	1.23619060655506	6.44692628195649	4.4469537294891	4.58923894371868	5.84303476687144	6.12252029303343	4.32628651660853	7	6.9998186604515	4.50063287232517	6.28269982715496	7	6.7375204510919	6.07071152572319	5.28849075372041	6.34494481405769	4.64419132253718	2	7	7	2	1	3	2	2	7	7	1	7	3	7	7	7	7	5	5	7	7	7	7	80.75	1	3
140	5.8416991324804	6.94459195940943	5.90326761809	5.18231669332863	1.11126887378929	6.45520341810681	6.45303812080394	4.58025433533183	4.96039528107671	5.77303930786004	5.07096737116449	6.23648555809952	4.87321527600976	6.48656143286786	1.80198600515854	6.2997873642975	6.5287025664093	6.90521008980382	5.06094076546992	7	6.03860007642283	5.9924955624033	7	7	7	7	7	1	7	1	2	1	7	1	7	1	6	7	7	7	1	7	7	7	7	7	72.5	1	3
141	5.5575394099502	3.85193110430763	1.87112469189147	5.29355799004552	1	6.2431960894613	5.49884919137343	6.2110911783978	6.29994970847401	4.0014392113615	7	6.5063024152282	7	4.84365634916228	5.92600831250196	7	6.48076881494231	5.90127060885583	1.79082250308943	6.58082196157578	6.83034282350515	6.51943319557297	5.44226133560731	4	7	7	7	1	7	1	2	1	7	3	7	7	7	7	7	7	2	2	7	7	7	7	85.25	1	3
142	6.00941137008769	7	2.0685050373597	5.84308232638446	4.57859598184814	5.67065247749444	4.61818857470609	5.2537581364877	6.85680118150056	2.25609181689042	5.87034422665613	4.97921857798015	5.39106661444569	6.8441358225267	6.63229904645709	7	5.71049365987183	6.88779727258309	7	6.34569755307857	5.92181953831058	7	5.99164239676771	2	7	7	7	1	7	1	5	1	2	2	1	7	7	7	7	7	4	3	7	7	5	7	81	1	3
143	4.53893586006393	6.41293664622682	2.60273180063908	6.03616385866674	1	7	3.50565258204125	5.35722986282965	4.72470031004431	6.54071386109034	7	6.53162678890599	7	4.80757127698053	6.53991960915991	6.40369293068306	5.43000654516915	6.92388077881628	6.45209876579683	5.25680641295845	2.89736460136294	5.47886858482612	6.47799775119926	7	7	1	7	1	5	1	3	7	7	1	7	7	2	7	7	7	7	7	7	7	7	5	82.75	1	3
144	6.09351245532481	7	1.19750221086963	6.55835312601713	3.59796589507182	6.12589874684254	3.69548239856067	7	5.92825844886751	6.71100259670393	5.76598665071256	4.16248088076049	6.30950673595752	4.98804366808674	5.85893749192928	2.09713331399586	7	7	6.72610857798072	4.2875432742613	2.49422696889913	5.77443594051247	6.08202883513926	5	7	7	4	1	7	2	2	1	7	2	7	3	7	7	7	7	7	7	7	7	3	7	77.5	1	3
145	1.47930579604007	7	5.97012165962469	5.85971281945038	3.47852192080296	5.13154417828756	5.22605581485959	7	4.46095180894706	5.78946850681694	6.06696382270667	6.46244630911852	5.33845252104932	1	7	7	5.28088296554131	6.5602915242718	5.75214406295895	6.24727514808736	4.47891855119315	5.63908160046593	5.00762467690023	7	7	7	7	1	7	1	5	1	7	5	7	7	7	7	7	7	4	7	7	7	7	7	84.25	1	3
146	1.4084329103219	6.25956549611812	7	6.46705159826561	4.99150411752945	6.6576176370693	2.91913887885542	6.43003437014841	4.96750267050415	4.88430589224977	6.50142533951818	5.56882397240699	7	6.55513989710497	4.2502456593058	4.3502685465082	7	5.94287635337277	3.81572060010262	6.53553165590695	6.48833749224012	5.9961162303721	6.67880499731807	7	7	7	7	1	4	7	3	1	7	3	1	7	7	7	7	7	3	7	7	7	7	7	73	1	3
147	6.75636453480287	6.82438440115039	2.49145883342319	5.29227008052899	4.96837630807609	3.70147170205462	4.5994572992191	5.05706761441775	6.84834528625669	6.79551740488392	6.75360570099997	4.41497644477397	6.23780514956837	5.64779443757669	2.93528477828785	6.9726540980403	6.21660857942337	7	3.7892133356387	7	6.04856032073384	7	5.24072543961804	5	7	1	7	1	7	7	2	1	7	1	7	2	7	3	7	7	7	7	7	7	7	4	99.75	1	3
148	4.03581038494139	6.15942742667975	4.97829291147984	5.72402918951658	2.15828932597203	5.83285855970865	6.66262897120366	6.25132176885176	6.9877959741552	5.62700887048424	4.78800852693464	4.70711509746165	4.00444865665412	7	4.26501974634678	5.53686837276069	6.50803991023563	4.47095309701647	5.56692688908122	4.44291502236623	5.71878128680944	6.81763878773426	6.80885506927239	7	7	6	7	1	7	4	3	1	2	2	7	2	7	7	7	7	7	7	7	7	7	7	70.5	1	3
149	5.93102963350458	6.44947955681771	2.1452985218728	2.4853081650721	2.55141676696728	4.551383693636	7	4.89452867369402	4.30757411272514	5.81328089345503	2.93748695119359	4.69202540398111	5.1602208161959	4.74973223930161	6.29366317506717	6.9737493851191	6.23541026773174	6.8697870405369	7	6.65295799990301	3.83552361319822	6.79044886751127	4.89972831596724	7	7	1	7	1	7	2	3	1	7	7	1	2	7	7	5	7	7	6	7	7	7	7	92.25	1	3
150	5.2316824551738	5.77240837969401	2.96039553514648	1.80243565649886	2.34027914301098	7	5.6826268408378	6.43866832006464	4.17727008894864	3.95065934045704	6.07049214731834	6.60917666230364	7	6.03882551627842	5.63401227283575	3.58792474668277	7	6.71525017258939	4.68819595796791	7	4.19650833384387	4.44725792235816	7	5	3	1	7	1	7	1	1	7	2	7	3	7	1	7	7	7	3	6	7	7	1	1	87	1	3
151	5.79255707545584	3.62033399741836	5.97424776752467	6.97254239317194	2.734747746706	4.63316200170683	5.47768432864875	6.53092569520408	6.61122086991757	6.93708098570984	2.55540767771397	5.64574102192374	7	2.19459681655494	5.14301226302364	6.73793521271657	6.66539855608536	4.66326405736788	5.36535413579091	5.31787540113736	4.80483527472429	7	6.73049597946838	7	7	1	7	1	3	3	2	2	7	7	1	7	7	1	7	7	7	7	7	7	7	7	79.75	1	3
152	6.85281883092933	6.57727472329154	2.01995233530396	5.77973858836098	4.45828855354302	3.1870297850779	5.10258718633526	7	6.95702990119047	5.25061556814777	3.2565113629999	3.90122181415122	4.00345566187509	7	7	5.47233523984501	5.00665198481593	6.96851029913571	5.91964369206434	6.47453531692368	3.90918062434104	7	6.56967467304689	2	7	7	7	1	7	7	2	1	7	5	2	4	7	3	7	2	6	2	7	7	5	7	80.5	1	3
153	6.68013432064221	4.15157541468164	1.65825470022403	6.32492250528956	2.51888427758837	6.9812709618526	3.02563165911661	4.45223551138378	5.99772847753285	3.60496871166956	6.6748090219961	5.36555341866302	5.272902978188	6.49954204132618	7	2.84004550848989	7	5.04945379464175	5.82338480972719	6.44080206748805	6.47461824331208	6.29667684709514	6.5804296922878	4	7	7	3	1	2	1	2	4	7	7	2	3	1	6	7	7	6	5	7	7	7	7	75.25	1	3
154	7	6.89383619902842	1.78254639655565	5.12939923220364	4.13722833309837	6.19025115516652	5.61657076059609	6.39849505224646	6.98979265740961	5.2453129754566	3.9421503333675	6.86118316912877	6.55657101439864	7	5.38842940622751	5.01371989136769	5.46954901206999	7	6.49675475088721	4.21056327142071	3.43783713126862	7	3.53654448666118	2	7	7	7	1	5	7	3	1	7	5	1	4	7	3	7	7	5	2	7	7	7	7	88	1	3
155	7	6.68664081225869	2.39871750423243	5.37926001559334	2.73773567396732	6.27699279522027	5.86253916552984	3.38421617960465	6.96696032887476	6.1939765770732	4.849878212993	3.81862155369077	4.51307625277055	5.90116516075566	3.00647145280805	5.21583791995736	5.2916608481139	6.41005909401441	7	6.11151029866494	4.62279254669937	7	6.65476279669539	7	7	1	7	1	7	1	2	1	7	7	1	3	7	7	7	7	2	7	7	7	7	7	77.75	1	3
156	5.07612132805767	5.34795147289254	1	6.12456089348907	1.473333424766	7	4.70052291788946	4.38008720861075	4.20382121173317	5.55576073269468	5.17314349386098	6.0496712034104	3.56476355565821	7	6.77172720165086	7	7	6.31872581885506	3.98213465191589	7	6.47858557343655	5.07975450687882	4.43147300475266	6	7	7	6	1	5	1	2	1	7	1	7	2	7	7	7	7	2	5	7	7	7	7	92.5	1	3
157	5.99523394649244	5.59798221003924	3.65067125170431	6.28125205097768	1	3.8652510421232	2.01867058246701	7	5.0072458521452	6.11422632284731	6.11569520389053	1.07649846068142	7	6.7988988252645	5.7703402795124	5.55841606990743	6.61657642784867	6.12000107360338	5.29652541732862	4.85055736467149	3.87480527960672	7	5.01643074622787	7	7	1	7	1	7	5	1	1	7	3	7	1	7	7	7	7	7	7	7	7	7	7	71.25	1	3
158	6.14325752489783	7	1.48158450331854	2.05123955618522	1.22778097642569	4.97877480700503	3.80194341403218	5.48392832131203	4.35334900635628	6.15248110572893	5.60819771985834	6.49915726762482	5.53607917332443	2.58573342070678	7	6.03314420634385	5.05041116279673	6.03906626931881	6.57047401243557	6.08062335661986	3.84284737860402	3.5101507092395	7	7	5	2	7	1	5	1	1	1	7	1	7	7	1	7	7	4	3	6	7	7	7	7	81	1	3
159	5.86934879869823	3.14472181548516	6.30222343216883	7	1.65363573568221	5.50160077284729	4.07755606055908	7	5.18358575576014	7	3.14354616880362	4.94616657944617	2.8528038410669	1.6641497745535	4.76420180516587	6.47037105902286	6.79577238092743	4.07105764868165	5.63691096357473	6.80806325205067	1.29679224719801	7	7	7	7	1	7	1	7	4	1	1	7	7	7	7	7	3	7	4	7	7	7	7	7	7	75.75	1	3
160	6.39987743245759	4.40744132655171	1.93654353497067	5.64791955268217	1.84603563485787	6.6388560853839	2.44643160441633	3.83601882326151	5.13867455322147	4.35090067318006	3.11119718676675	6.88623421007632	4.8692493221172	6.27789029173491	5.81698668016459	5.90973435209777	5.53849033066418	7	6.58772712049045	7	7	5.04990244573069	5.99706761269157	4	7	7	7	1	3	1	2	7	7	7	7	2	7	7	7	7	5	7	7	7	7	7	83.5	1	3
161	7	6.88031840171237	3.69083466211396	7	1.44674764294227	6.92062484828808	4.61503184682424	5.86495514178668	3.97990937187477	6.37171116950309	4.35870933768682	3.84229402005756	6.09543677550617	4.84084514662999	6.87473831545246	6.23330994770125	4.31773701878922	6.74167097813148	5.36535146692749	6.99672591665077	4.50985021652242	5.5883059824219	6.09493240191998	2	7	7	2	1	7	1	5	7	7	7	7	3	7	3	5	7	1	7	7	7	7	7	76.25	1	3
162	5.87989674518733	4.49184099156182	1.78616130004964	5.84671339174018	1	6.44396602817902	1	6.11696239058403	4.16979135953696	4.62894708572015	4.25159441693674	6.73379548122965	4.72531734182145	5.83124258121658	6.61308876604708	7	7	6.16904482011916	5.76768439076295	5.22598484792238	6.20053553548953	5.09935107876078	7	3	7	7	7	1	7	5	1	1	7	7	7	7	7	7	7	3	3	6	7	7	5	7	76	1	3
163	6.45166369317288	6.30511454812202	2.88428694788589	5.04081827220505	2.84282395778526	6.65060137203369	4.97254167612668	6.48806628660734	3.55347301943562	5.86062589858281	5.02015481229058	6.71770763471407	6.92137318795098	4.70835194575835	6.43246830274433	7	4.80889945463454	4.76040898285795	6.1307143598129	4.28298179558705	2.23538347025801	6.26278587166504	3.64012201972792	7	7	1	7	1	7	1	3	5	4	2	1	3	1	7	7	7	7	7	7	7	7	7	81.75	1	3
164	5.69266294931531	6.99268577122343	2.31899994566172	7	2.18708173050907	5.70209352133973	2.59260184103073	4.79072218670555	2.28671316180171	4.34930463405684	5.58481748536433	7	6.09527712096634	2.76052456288416	5.22818543549255	3.74239089467152	7	6.01776774375721	6.78602754592972	6.05980107080546	7	6.86757293174889	5.65489132294207	7	7	1	7	1	7	3	3	7	5	1	2	2	2	7	7	7	4	7	7	7	7	2	75.5	1	3
165	6.48708043623406	7	1.19508137940665	5.74959559304263	4.9507652194057	4.51345064042584	6.19333527580822	7	6.16526021328018	6.85164074691084	4.60400997765152	4.15031414211694	3.98707170094521	6.78968593984711	7	5.78999026608275	5.05936044913187	6.26478526679168	4.9904325723155	6.62849377242084	7	7	4.67006567303344	2	7	7	7	1	3	7	2	1	7	3	7	5	7	2	7	2	7	2	7	7	7	7	72.25	1	3
166	7	6.36919528167412	6.3859650977938	1.15414759958853	3.78648075298265	5.9508565746326	6.63706513398239	5.03712967737241	3.23670125882939	7	5.08727503149941	3.68454905087746	2.92329297346137	7	7	3.96898144019658	7	6.24906578966599	4.30281928912853	4.88477403181446	3.32615334995392	6.37933226980005	6.34344158615333	3	7	7	7	1	7	2	2	1	7	1	7	1	7	7	7	7	7	4	7	7	4	7	79	1	3
167	4.74028212539204	2.25621767118057	5.94567505871302	7	2.15970420679326	5.88766470179995	5.63195344857737	3.40659313412284	5.90285788910963	2.45488465059832	7	6.04530034298368	5.82996281601576	7	5.48651093461066	2.91318237881848	6.30212010277361	7	7	6.07599072457839	6.01220340772976	5.94353456894338	6.7928114918887	5	7	7	7	1	5	1	4	2	3	7	7	3	7	7	7	7	7	7	7	7	7	7	74.75	1	3
168	4.05234107548881	7	2.51841133106414	5.84997299304302	1.04971057716073	4.23157170197265	4.0474811169623	5.67024767403738	4.26087636263364	6.56105111409836	6.83854663412811	5.11021849971053	7	4.65696731390982	6.04028162311936	7	5.28587921285428	5.49639110416571	5.43903996443969	6.9121919791253	2.67464038625098	4.84780672985829	6.09895685010206	7	7	1	7	1	5	1	3	7	7	1	7	3	2	7	7	7	3	7	7	7	7	7	73.5	1	3
169	4.80479041346363	6.16858214307517	4.91400596791266	6.87744412599476	1.19092677621777	3.54399714794466	5.48156588740631	6.51842016293645	6.34578616240997	6.7871624292035	6.42266201943721	1.96882628190614	7	3.43121141616513	3.23710883990513	5.38714536332507	4.62527299381672	6.92805899388154	5.2742734747833	6.66762119961542	4.85500715776487	7	7	7	7	7	7	1	7	1	3	7	4	2	1	3	7	7	7	7	7	7	7	7	7	7	78.25	1	3
170	7	7	1.80648338285301	6.92576586345121	4.78176713241578	6.13542165048895	3.04067567207379	3.51518435791143	1.53407612960129	7	6.19175276164605	5.74410750122355	6.91467403784181	7	7	6.6181672750307	5.37148200683828	5.95696788839432	6.01481196037932	5.43662418275761	2.96568653702737	5.41339911059433	5.80652187372336	2	7	7	7	1	7	1	2	7	7	6	1	4	7	7	7	7	4	7	7	7	7	2	73	1	3
171	6.2063409080232	4.11015014375161	6.28003244833834	6.52842347217926	3.18606506804712	3.74011285099062	3.81301930065126	7	4.68231693144036	6.88603883540944	6.00665456034286	4.99220539267499	6.65525338042756	2.01642757376337	5.69384310286536	6.0462707509313	6.11852791405504	6.88611381431739	6.76484595800929	6.60768573032291	1.3144943118543	6.39132730983578	3.77696920854371	7	7	1	7	1	7	3	1	1	7	7	1	3	7	1	7	7	7	7	7	7	7	7	71.75	1	3
172	6.47141375915863	6.42463115162502	1	3.85153406289772	3.35113070366832	5.07260698008997	6.0749292720725	5.54381825561072	5.96635609318809	5.65611979963803	7	6.69934295704385	6.17493845198956	2.00058259443469	5.58606584082506	6.10846638763793	7	7	1	4.05418644154251	6.76026290670215	5.66151501660281	4.66699177201161	3	7	7	2	1	4	2	1	1	3	3	7	2	7	7	7	7	3	7	7	7	7	7	68.5	1	3
173	6.47416302886567	4.40889163449948	4.06626058105868	5.62990531820021	4.8700913043958	4.98899560609648	3.72985678279586	3.80668805814824	7	6.45700915351737	6.91892236081797	5.55511282466767	4.04995915359772	6.42472608446435	6.53759304800052	6.75297197931457	3.5124088281231	6.28049623968475	4.30102078843956	4.65168763711814	5.69430880048435	7	6.55200529381935	7	7	1	7	1	7	7	2	1	7	1	2	1	5	7	7	7	4	6	7	7	7	7	76.25	1	3
174	6.40398126971638	6.56489327941987	3.44652711558165	6.9923674500068	1.74986911922742	3.97288595674049	6.95597736200463	7	2.75331181012998	2.84094390595957	6.92524491566371	6.98090711398325	5.36816253799569	4.18923478865029	5.27838534289195	6.54086655059009	5.7302157755835	5.61541858333837	3.47464438962932	6.199852978726	3.5394115403336	5.18355311189081	5.8095774836696	3	7	7	2	1	7	2	2	1	4	2	1	1	7	7	7	7	7	1	7	7	3	7	64	1	3
175	5.86807121800252	7	2.16577593431374	5.48073156744117	2.27518389240864	6.78387619359841	4.80085757986436	6.28285432604675	6.60036690891047	6.01290892805371	2.79061440992272	5.73455710247244	6.82387199962947	4.84750757999146	5.89862383377692	3.03949094791781	5.87766133381296	6.12736537122441	6.22260071223295	3.62855601229661	7	5.18395932109169	5.74985124688617	7	7	1	7	1	7	2	5	2	3	1	1	2	7	7	7	7	7	7	7	7	7	7	68.75	1	3
176	7	3.10665543704725	2.42034374142929	5.93894290870648	4.61902272759242	4.8367778495546	6.43544743716675	2.74040687652112	6.61643569884497	7	6.36111825439568	6.11932817877486	4.04152293716565	1.74538190291721	7	5.03187504528475	4.73926464513774	7	5.58589998452808	6.43222581867836	3.46869501088657	4.24747549420068	6.35939722815467	5	7	7	7	1	7	7	2	7	5	1	7	1	7	4	7	7	1	7	7	7	7	2	62.5	1	3
177	6.97924069454242	4.93202613907477	1	6.22364086159554	1.90816050682522	2.91799926359525	3.19735214277304	6.03662284303524	6.85180565805236	5.93541190917347	6.49129515959061	5.62436849991039	6.49112351979872	4.96419271688841	5.84792317653446	6.30757397958397	6.10158667764981	7	5.47713816884525	5.00233092064236	2.53124936047976	6.47634105678938	4.26470526796031	3	7	7	4	1	7	1	3	1	7	1	4	3	7	7	7	7	1	7	7	7	4	7	71.25	1	3
178	5.22123987968654	3.75538627137327	5.87896897380026	5.60209438675214	3.89300297754467	4.84885071481553	5.085067250219	4.30580418880947	3.42109606045982	4.1919235695323	6.13274784150089	6.28870675951565	3.52906029292338	7	6.19623386062891	6.70298193227709	5.57735670226082	7	6.57113192014507	5.30063139164775	6.48934049583066	7	3.37232481392646	5	7	7	7	1	7	1	2	7	7	7	7	4	7	6	7	7	7	1	7	7	7	7	93	1	3
179	4.7149352933715	6.5773383315743	1	7	5.72663823537556	3.57563517659353	5.29376167880855	6.91454763567228	3.79434226571412	5.62976111872412	5.10365904088374	5.69699571669863	6.59395596915861	4.83194222934088	5.13388191203939	4.66602626299064	5.78704126968964	7	7	4.10808585909268	5.92585221790973	6.7884828499638	6.00337681875613	7	3	1	7	1	7	3	2	1	2	7	7	2	7	7	7	7	2	7	7	7	2	7	75.75	1	3
180	4.12673928335589	4.89695568080596	1	4.24419153149295	1.94599776315451	6.21063132279984	4.31590559005252	3.61289111250115	4.23095555745694	5.37992778975381	5.74149929047127	6.06005721240031	3.7485469006075	5.14645387042059	6.16460047510718	6.68881095572598	4.77000642090899	5.872618272768	3.24254561938742	7	6.33986355333184	6.82016675942206	5.94082579027121	5	7	7	7	1	7	1	2	1	7	1	3	3	7	3	7	7	5	6	7	7	7	7	88.5	1	3
181	5.81017003425834	7	1	2.15258310491357	2.45765386132652	6.49894606845794	2.28525983855126	5.56802172506162	4.09020871014364	5.26143126848771	6.09700784055777	6.49204721468398	7	7	4.62474151708212	6.39647144720522	4.43321884796883	4.91831991568956	6.71721045786149	6.27008293397112	4.97507921579955	5.64627721204696	1.99593626134497	7	7	1	7	1	5	7	1	1	5	1	2	2	7	7	7	7	3	7	7	7	7	7	66.25	1	3
182	4.31601664171239	5.95029260921228	2.63579642965421	6.0684521479312	1	7	4.80399431880864	5.62496020664807	4.09220965590819	7	5.44847738831011	6.19502149360942	6.8649963520467	5.59371360610892	5.87334181195272	6.73517216226154	4.69261588919137	4.19524483983189	6.50497620634503	4.83211328505574	2.36268520061506	5.38250507772052	7	7	7	1	7	1	7	1	3	1	7	1	7	7	7	7	7	7	2	7	7	7	4	7	72	1	3
183	4.64730782253046	6.10421503167583	1.88232831494637	4.44807250790802	5.43381742079923	5.24642406943225	3.51188459085279	6.59130712125897	6.41800362327018	3.92737247460105	6.40283660738607	6.30688855590794	5.66635723442828	6.09896135556501	6.94323488626064	4.79946578568965	5.29728271128844	6.1645989058545	6.11306494836651	5.25140334108137	1	7	5.03001551270051	4	7	7	2	1	7	7	3	1	7	7	1	7	7	2	7	7	3	1	7	7	7	7	69.75	1	3
184	3.77478860804847	6.13391686405013	5.00885294177826	5.50713635743098	3.21913181635095	2.89823728200261	5.23644898050513	6.53236967459006	4.01992822243724	4.08068661003863	5.56424550263566	2.42135868967613	5.31475052145022	1.87450525822283	5.32756183074746	6.20921254361406	5.71175433944328	5.67066566088141	7	5.57874189653245	6.94916181820893	7	4.38376522886378	7	7	7	7	1	4	7	2	1	3	6	7	7	2	7	7	7	5	7	7	7	7	7	64.5	1	3
185	6.10355935319295	6.3390225662578	2.63054591477094	6.61169732913904	1.16086345543728	3.17640046966087	6.63896406146087	5.64045922416604	3.63069781861691	2.95298745072489	7	5.46245202719569	6.77745153404688	3.78516778442649	5.2404032852355	6.80446409118441	6.04654898448986	6.47818713755292	4.75718657366968	6.37535050188883	4.78403731826416	4.90529874731726	3.96466580290534	3	7	7	2	1	7	1	2	1	7	2	1	2	7	7	7	7	7	1	7	7	7	7	67.25	1	3
186	4.44175734145713	4.83181550523199	5.75529729605542	5.58564615082285	3.34783752002292	5.12927852899758	4.14596484911211	4.89131221156781	2.20082644442719	5.02483320338938	5.26392251136346	5.39382971751144	4.3218575430592	6.06528736099172	6.07557255306769	6.65797162889635	5.8997185752129	6.56692207274879	7	5.48317759263341	6.79072050652009	3.56865201145169	4.08759228838349	4	7	7	7	1	7	2	2	7	7	7	7	4	7	7	7	7	4	7	7	7	7	6	73	1	3
187	5.23945469463715	2.36687939592085	5.67436067056685	6.63676805094938	3.05042491928236	4.94231218318781	4.22330103451254	7	4.77445927077668	6.46469242526218	1.77354445365157	5.22549996158604	4.99853154450488	5.33304906466663	2.26111677154624	6.08016524824355	6.04483947235426	1.96309653951825	5.80502587881928	6.46770681460408	2.01711106270947	5.50266731483853	6.32865513324172	3	7	7	7	1	7	1	2	1	7	1	7	2	7	7	7	7	7	7	7	7	7	7	67.75	1	3
188	6.68531408278279	5.06399166425182	3.0193857567984	2.65098730692103	2.19780803985023	4.15645048452951	5.98961440051758	6.49481146900647	5.3119494759233	5.89144577420811	7	6.83570528657612	3.7676597008994	2.27312733431612	7	4.57531119124205	4.84190803139031	1.94636550212909	6.73197502473655	3.78251476493086	5.84703634326879	5.96086548655234	6.54914405811014	7	6	1	7	1	7	1	3	1	3	3	3	1	7	7	7	7	7	4	7	7	7	7	57.5	1	3
189	4.45845876910385	3.57826824155828	6.47158240277657	6.46884601304284	3.15605814974782	4.19633374292827	4.71810799970588	5.81854162582339	1.94327229636574	6.511817913358	6.36419323998717	7	3.88642415052247	6.16080608478731	4.45475929276023	6.20071007726818	5.03161290337027	6.71949371693816	7	5.17062489671614	4.73847529116493	6.28471889221355	2.13291857965478	4	7	7	7	1	7	1	2	4	7	1	7	5	7	7	7	7	5	7	7	7	7	7	61.25	1	3
190	6.7872364909587	7	1.39863040915182	6.61348013592099	4.09607576003474	5.31821286938074	3.59328814227803	4.73546758962155	5.60909599540907	3.49640573262773	6.57610131898831	4.92903975366672	6.51238792591121	6.73347379851243	5.72387833351045	7	4.06033722308879	6.20304868399269	2.83173520360425	6.73652065695965	3.62350846801336	4.19265750396088	5.51617481443311	2	7	7	7	1	7	1	7	1	2	3	7	7	7	7	7	7	4	2	7	7	7	7	68	1	3
191	6.35520609110526	6.70355759777363	2.76806952502125	5.91292411765061	3.33920654177632	6.85488310422387	5.56366588470827	4.72749481268518	3.95197309257847	7	4.55705296228153	5.93734492501821	3.80859315701225	7	6.2808209186644	6.42703969832884	1.99196444421605	5.97695080781449	2.18743353609524	6.80514089234542	5.58015158422078	4.84747725389464	5.94678419469743	2	7	7	5	1	4	7	2	7	7	1	2	2	7	7	7	7	5	7	7	7	7	7	72.75	1	3
192	4.33475798227511	2.35836942832988	5.5247192127161	5.93821715682407	2.80650169194337	6.26319146206632	4.18499335276356	6.4251016290883	4.35830270259874	4.1979488549437	1.31247010452504	5.52098192136409	4.79070005202581	5.11883274368	7	5.8249413389346	5.55275574252707	1.43467125345849	5.60565883187555	7	2.51030148551076	5.75226328036641	5.07757135592128	4	7	7	7	1	7	2	2	1	7	1	7	2	7	7	7	7	1	7	7	7	7	7	73.5	1	3
193	5.28649399603325	3.39367453910152	1.24980310576096	6.51069648586163	2.04776683569863	2.41971438298374	2.39072348379042	3.74437391482229	2.52932911645082	4.54111918939481	6.11051580632085	5.82135224597848	5.4776873286039	5.6670062988904	7	7	5.6381828554783	6.33065660693309	6.17736849838236	4.28796288505443	5.77465158068207	5.63673608938003	5.5306914670362	4	7	7	4	1	3	1	2	1	7	7	7	7	7	7	7	7	3	7	7	7	7	7	76.25	1	3
194	6.93459528083049	3.96817449153316	1	6.64857758071835	1.47552394564894	3.56382146356111	1.14439476186468	5.64807152342389	4.6250062348347	5.1879921421686	4.63065134861823	5.45635566730022	6.7532336015353	4.62506759649612	6.56707966823664	3.51863583496861	6.59299947611412	4.52152923133757	5.24839363215119	6.46608303661931	4.57691132201809	6.52102507863166	4.68869447232072	3	7	7	5	1	7	1	2	1	7	7	2	3	7	7	7	7	4	7	7	7	2	7	64	1	3
[truncated: 5 more columns]
