# Supplementary material for: How Are Mate Preferences Linked with Actual Mate Selection? Tests of Mate Preference Integration Algorithms Using Computer Simulations and Actual Mating Couples
Source: PLoS One. 2016 Jun 8;11(6):e0156078. doi: 10.1371/journal.pone.0156078 (PMC4898694; doi:10.1371/journal.pone.0156078)
Supplement: S1 Data — Newlywed couple and agent-based model data analyzed in Study 2. (ZIP) [file pone.0156078.s001.zip › S9/Polynomial Model Data/Polynomial Couple Population 01162016 012801.csv]

	trait1	trait2	trait3	trait4	trait5	trait6	trait7	trait8	trait9	trait10	trait11	trait12	trait13	trait14	trait15	trait16	trait17	trait18	trait19	trait20	trait21	trait22	trait23	preference1	preference2	preference3	preference4	preference5	preference6	preference7	preference8	preference9	preference10	preference11	preference12	preference13	preference14	preference15	preference16	preference17	preference18	preference19	preference20	preference21	preference22	preference23	fitpoints	sex	algorithm
1	1.98775969082879	5.51888564509442	6.95574144342428	4.11404932710425	5.77523465289123	6.93673534818337	6.2364780159947	7	6.1684742141775	6.31866460785537	7	6.47739599683985	6.75048968891141	6.54846845384484	7	6.38680185549345	5.1131872435687	7	5.68294267864913	6.57905227738801	7	5.87479977437833	6.42241524259037	1	7	7	7	7	7	7	7	4	2	7	7	7	1	4	3	7	2	7	7	3	7	7	96	0	3
2	4.02010900841513	5.25256364789876	6.01321477039768	4.34343551203933	3.94893069471576	7	5.4326580958103	6.99011875877363	5.79756529532349	4.93226826675839	7	6.19057498922113	7	5.42873430551792	6.48078627286748	7	6.76402758004779	5.90440135759647	6.27255445154449	7	6.95383820826389	6.56264872493618	7	1	7	7	7	1	7	7	7	5	3	1	7	7	7	7	6	7	1	2	3	2	7	7	92.75	0	3
3	4.4709890245802	5.32583392405837	3.93714031359235	5.47089791429618	6.50613608385991	7	6.05668995062351	6.82204151931012	7	6.56308220919111	5.07685770638916	6.53577100876674	6.3568655582962	7	6.52369660760753	6.18601537764305	6.74458968723177	5.57891101618951	6.23999710414304	6.82070735536739	6.64785125849942	6.1112054756051	7	1	7	7	7	1	7	7	2	2	2	1	6	7	2	7	3	1	2	3	7	2	7	7	94.5	0	3
4	1.81354236152596	6.78907600707347	6.9731541294113	5.09230643429019	4.37097483072363	5.74643005959257	6.21967716890019	5.60749016482784	5.99668548847216	6.00984010372895	7	6.53666524515218	7	6.27753528512209	7	7	4.19625875894817	7	6.50274456911457	4.7703051856526	7	5.59654056329134	6.98427829450835	1	7	7	7	7	5	7	7	4	5	7	7	7	5	2	1	4	2	7	2	3	7	7	92.25	0	3
5	2.36114367102101	4.77196330219296	6.60549299187343	4.52014777106766	3.29568534539588	7	5.87987437917471	7	6.00821689303994	4.75468069346531	7	6.05646434111933	7	7	5.58501176099272	6.17062533219068	6.18323458532931	6.37194465067622	6.76862665592202	7	5.29467289756868	5.83205784165813	6.97928201384145	1	7	7	4	1	7	5	7	7	2	2	7	7	2	7	4	2	2	2	7	3	7	7	107	0	3
6	5.78718934110042	4.26459075193593	5.06201685470225	6.0423775784118	6.56407954012376	5.31279561158854	6.49708373221916	5.43105800678202	5.49632137898814	6.73199601232291	5.6921201630329	6.2716007208461	7	6.77214817821995	5.48302248996274	5.8423249292066	6.03355659487877	5.75248170361589	7	7	6.18328254139755	7	7	1	7	7	7	1	7	1	5	3	1	1	1	7	7	7	3	2	2	4	7	2	7	7	92.75	0	3
7	5.84807868134676	4.7702868261367	5.4961429979652	6.44009121327752	6.04435146660763	4.49686833914826	6.34006712404411	7	6.50358590734759	7	1.86087502805517	6.90514460577569	7	6.94916440226687	6.48749882326533	4.94687413978404	6.07104834010897	5.12701139865471	6.16513376097231	6.09833211852377	6.1287132550252	7	7	1	7	7	6	1	7	1	5	5	2	2	7	7	7	7	7	2	2	6	7	2	7	7	87.5	0	3
8	1.7051641108186	7	5.82084924160363	4.35431656687548	3.38901185454851	4.69207828025284	6.00131580707892	5.472828383669	5.7905536124018	6.95324136085415	7	6.69794089749161	7	5.93146009064468	6.93961733341917	6.9329631674279	4.89344806437825	6.64599510783592	6.29391726733347	6.61506038056661	5.39796024219877	6.62510945555025	6.11430883980578	1	7	7	7	7	7	7	7	1	5	7	7	7	7	7	1	1	2	7	2	3	7	7	85.25	0	3
9	7	2.82447827429273	7	6.6922751490458	7	6.77891898433015	5.98919159869862	5.86550556857005	5.84070200228324	5.71221639174706	7	5.58113564829944	7	6.54965982814221	5.67494569049644	6.86192870299073	7	6.56530729647016	7	6.18356575250703	7	5.12767839854149	6.82788227888901	1	7	7	2	7	7	7	7	2	6	2	7	7	2	7	1	3	2	2	7	1	7	7	97	0	3
10	2.59273706562214	6.94996481474092	6.58376645672941	3.70174074506926	5.05776990094253	6.21100582235927	7	6.04694537740098	7	7	6.56811104678016	6.43735939162914	7	6.83476322309436	6.4101255899072	1.09733141315317	4.95214547542172	7	4.18162477165426	6.64737094460853	7	5.30172076247183	5.63362384533133	1	7	7	7	7	5	7	7	2	2	7	2	3	7	7	2	7	5	7	7	2	7	7	112.75	0	3
11	2.45196477140962	4.79050197876679	6.1551591890151	4.25359107146163	4.71920552979694	6.20862559523075	6.2677487285533	6.51206746887617	5.76596661244766	5.05126024212984	6.45179715087526	6.77247823207928	6.97013251640699	6.61325832474036	6.36704437882712	6.91692359468651	6.30924142499505	6.96764776292408	6.73289559725536	5.67906133178489	6.28169877296419	6.83299357458417	5.21205304885763	1	7	7	4	1	7	7	7	2	5	1	7	7	2	7	3	1	3	7	7	2	7	7	95.5	0	3
12	4.70809732093779	5.72868341753289	4.54254618558816	5.57130486495853	5.58584349367765	6.48932966658288	5.40918861273048	7	6.0713554609783	6.98738100546778	4.32099126911763	6.19549753866302	4.42511716257004	6.95866035934855	4.96302091476022	6.5550888395484	7	6.92455684991457	6.82005471054359	6.33626982451273	3.94669030988244	6.49255588354307	6.98423799954319	1	7	7	7	1	7	7	7	7	2	2	7	7	1	1	2	2	4	2	7	2	7	7	82.25	0	3
13	4.05023029733169	5.3667154805784	4.54317944342536	5.93966956875491	6.84734548415385	6.21673201103019	6.90383338183477	5.98369383342163	5.11999534815109	7	5.70519159080453	6.2803263370453	6.44036410516866	6.47666259098902	6.18970552582847	6.00991441442726	7	6.71094257254924	7	7	6.7114253906067	5.88489770311312	3.05677738381847	1	7	7	7	1	7	7	7	2	1	2	7	7	2	1	4	1	2	2	7	2	6	7	94	0	3
14	2.96656258453941	4.74248835298323	6.53016776169324	6.52588301961926	4.44985527682964	5.13144881485821	6.76624948530427	6.82663255321852	6.90853529778574	6.50899845067147	7	7	5.63665994776596	6.91538108523479	5.28379955051317	1.02434378595228	5.61835835582654	5.87554882733866	7	5.79803257107565	6.58077347034997	7	7	1	7	7	7	1	7	7	7	2	3	1	4	7	7	7	2	1	7	7	7	2	7	7	96.75	0	3
15	2.15039781061734	3.23648177234357	2.38769048841798	6.56959630352986	6.50105829252593	6.14417550303432	7	4.8140834345343	7	6.0133541196948	6.55367067228313	7	7	6.47711694111717	5.10651419504444	6.77961739444103	5.59666686219455	6.37015845588956	7	6.14472413912097	5.04667412517345	6.48793346123161	6.62662694938231	1	7	7	7	7	7	7	7	1	3	2	7	7	1	7	7	1	3	7	5	7	7	7	102.5	0	3
16	1.42162695618727	5.83702084580546	7	2.14020347633311	6.28103600678191	3.95634832910402	7	7	6.407194818886	6.62872661868246	6.47917964316205	7	6.7635901154602	7	4.35529239875793	6.02137007725851	6.35743027557043	7	6.45599528992847	7	5.74304201428043	4.6729570067686	6.97846094134559	1	7	7	7	7	7	7	7	7	1	1	1	7	6	7	1	3	3	1	7	2	7	7	102.25	0	3
17	2.30363307781107	7	5.62781373757902	6.15899137246376	4.38045055408879	4.3999049661741	6.05876035302247	5.95456529836677	6.74214758534769	7	7	6.72328679421725	6.06782608737878	5.1575083885075	7	4.89947811978289	4.21034135916862	6.32267164274909	6.81841868653214	6.44049444548306	5.98501628129519	5.89412451059123	5.97240387234622	1	7	7	7	7	7	7	7	1	5	7	3	7	7	2	1	3	3	7	7	1	7	7	84	0	3
18	2.63761119583358	5.34225025812878	5.9044569129188	4.81709475864367	4.13145998181828	2.18294182997846	7	6.35572417888358	6.41300281996429	6.88973238649703	6.25844856202004	7	7	6.95777384688585	5.86101702222688	5.74518894921159	2.80724967026486	3.20088390210005	7	6.87435355033174	6.26735890343411	6.49375409905403	5.86957685388661	1	7	7	7	7	5	1	2	5	1	2	2	7	7	7	5	7	1	2	7	1	7	7	89.75	0	3
19	6.79589689335452	3.52920719843195	5.4483866573712	6.71546033834636	6.8508806653142	2.14547934714034	7	5.8002716940147	6.42695566711864	4.54977875417851	7	6.11923556043534	7	5.19256488306138	7	6.88140785934832	6.6133095369802	6.50614983245198	6.22259819718467	6.71938161125333	5.53762062033986	6.71535984210621	5.40156093988795	1	7	7	2	7	7	7	7	2	4	3	7	7	2	7	1	7	2	7	7	1	7	7	92.5	0	3
20	1.7510586900559	5.64550578462299	6.79673809140623	1.74324840798225	5.59353242228287	7	6.86951019066221	6.4824679912466	6.18130732390127	7	6.85101358885919	5.82250043871538	5.85981439250438	6.44738237037626	6.59166367081546	1.47017044617085	6.0760094074078	7	6.11799032129897	6.74346189338967	6.05757400351004	6.22926199537778	6.21742154039151	1	7	7	7	7	7	1	2	5	1	1	2	7	7	7	4	2	2	2	2	2	7	7	87.25	0	3
21	6.40019486559761	6.20852799004753	4.66737293594479	6.22191273924822	7	6.41604603779735	6.09656292954732	6.60215544091468	7	6.78005253648408	6.44921145030695	5.32664400623052	6.7469733585011	6.34978100016042	6.20204873833754	5.46242686418345	5.86343741578946	7	5.80601975151273	6.05857998623128	6.98512292463808	1.01797038465693	4.91378399081909	1	7	7	3	7	7	7	7	4	2	3	7	7	7	7	1	7	7	7	2	2	7	7	99	0	3
22	4.34529986552015	7	4.47125143106338	4.17872025338533	6.31329453411509	6.08025427575029	6.59972841218055	4.64524763877183	5.67412357949154	4.7964638246123	6.4562331646327	6.96421116258464	7	5.91860716086594	3.90978040546059	3.79543171113305	5.82254535400306	7	6.88265330048758	7	6.10717701429694	7	6.08469929190256	1	7	7	7	1	7	7	7	3	3	7	7	7	7	7	2	7	3	7	7	2	7	7	101.75	0	3
23	1.84386042036515	5.86027890508129	6.987080105442	2.83781374772833	6.05692414506044	7	5.77998033396323	7	6.30295726171385	6.87977572498251	6.55238410866355	5.71395638547655	6.89088164334682	7	5.81712295573457	1	2.39009448540334	6.30396049448379	4.80572858135284	6.70160076323793	5.35689091599675	6.34323952332275	5.87956016770817	1	7	7	7	7	7	7	7	6	1	1	7	4	3	7	2	7	3	7	7	2	7	7	105.5	0	3
24	3.23827807066546	1.46746710625071	3.54002251664042	5.52420205031727	7	5.51772955191446	5.98689221845657	5.16588310345894	6.71328652956089	5.81638180968612	6.603155621013	7	6.72431815588733	6.28932976872704	4.22975030146956	7	6.23641387866196	5.52256244160941	5.38704573364199	7	6.64151298524808	7	5.67753294305489	1	7	7	7	7	7	7	7	2	6	1	7	7	7	1	7	7	7	7	7	1	7	7	97.25	0	3
25	3.74378755675504	5.18426963711777	3.53447378368143	5.11043761623935	4.93152540804231	5.66686549654925	5.41949672247042	5.88946580004582	2.90569065415792	6.68860286686189	5.04051103969415	6.93368083488155	5.26945183214479	6.28307035870514	6.61247214198364	5.21476031557609	7	7	7	7	5.03120741579902	5.42793385981797	6.73089885625204	1	7	7	7	1	7	7	5	7	2	2	7	7	1	7	7	2	2	2	7	2	7	7	92	0	3
26	2.59827027448487	4.46910672604488	7	4.95932417716028	3.57843757903206	2.55860792763725	4.93213623282207	5.80267231866133	6.4211606006245	7	6.03204434144093	6.46524720169649	6.40933369605199	6.40679918035631	6.48999861051907	6.26045926719895	6.56812260542693	3.96867018163581	6.85042358663467	6.54605454418194	6.72195204132878	6.41383562277549	5.02317507969555	1	7	7	7	7	7	1	2	5	1	1	1	7	7	7	3	1	1	2	7	1	7	7	83.75	0	3
27	3.35057647531349	5.14162892946719	4.28767581316376	5.70966748737298	4.23989133759262	7	7	6.89778009443467	5.31366575850469	1.22381272823128	6.47493468789277	6.61503155091831	6.10728570437143	4.99240732560518	6.63629609298105	6.57310694693508	5.13545804749528	7	6.74249673135227	6.68932401570712	4.33288270426847	6.3536926130676	7	1	7	7	7	6	7	7	7	2	2	2	7	2	7	7	1	7	3	7	7	1	7	7	83.5	0	3
28	1.90408771933111	5.15599114873293	6.77323471225588	5.1651649568565	4.68133253960328	6.74092617528166	6.7179043661077	6.85106505024926	6.63959962227967	6.18241163388834	6.81747770710748	7	6.23062980996191	3.1695882268945	5.81053321468563	5.98099527914496	5.36853478418826	6.5124809114242	7	6.76666368976751	6.44899568108459	4.9625267915987	5.13783321961405	1	7	7	7	7	6	7	7	1	7	2	7	7	7	7	2	3	1	7	7	2	7	7	98.25	0	3
29	2.17176602420841	3.41347052388022	2.05921551614322	6.84488745690892	6.00721737824278	5.15402010093966	5.13591000020231	3.74512083692621	6.85546770055966	5.89815849077582	6.95199732952759	7	6.82017480901753	6.848191655577	5.51433830881713	5.7826603979855	5.46644837772537	2.93753312230872	5.69531835780951	6.84057566597664	6.92787545790945	6.82856583805547	7	1	7	7	7	7	7	7	7	1	1	1	7	7	1	7	7	7	2	1	5	1	7	7	86	0	3
30	4.92817623749922	4.6243598958404	3.37234449703842	5.51562545223144	6.87812596109781	2.73480382266612	7	7	5.01658403700576	6.96475418973054	6.44107352632915	4.04400072902274	6.59875966872912	5.81166125519624	5.71927992230941	7	6.8910478939838	4.65817846616448	3.68005848708662	4.51870378326279	5.87376741143578	6.87525163599817	4.62120865858926	1	7	7	7	3	7	7	7	1	7	1	2	7	7	7	4	3	7	4	7	5	7	7	84.75	0	3
31	2.57629933040477	3.86566867689596	2.80069677125707	6.38590484401503	6.28468699596442	5.57146558949832	7	6.62922722813906	6.26581992643491	5.56901101191457	7	7	6.29251616788757	6.4953698993591	6.99206289901665	7	4.31484883198626	5.11847898708922	6.49888751288788	7	6.85991820046469	4.43767844186898	5.51596378006199	1	7	7	7	7	4	7	7	2	1	2	1	7	7	7	2	4	7	5	7	1	7	7	82.5	0	3
32	2.45077041809989	4.66609158906748	6.92853958206896	3.24006427874782	4.20389303061361	5.26739166913216	5.15394241651369	6.71572060911053	5.37618702770781	5.54734748156046	5.87229524599416	7	5.24594085545873	6.77490711956063	7	6.2279274505655	4.8125546690167	7	5.44084019151823	7	6.56056906990998	5.80101367792037	6.75920979906056	1	7	7	7	7	7	7	7	2	3	7	7	7	7	7	2	7	3	1	4	2	7	7	83.25	0	3
33	3.12916603448493	4.92405101921787	5.03228669852797	5.92468763955043	4.42958683158068	4.89670954666856	7	6.36597865144121	6.27940043341157	5.43592377560727	7	5.50997472119888	5.51936031937029	5.76395446320237	6.52358333463851	6.3414227307344	5.06420498078001	5.38481708350217	6.73659960433565	6.29222518814588	6.77732948576145	5.17325405329305	7	1	7	7	7	1	7	1	7	3	3	1	3	2	4	7	1	3	3	2	7	2	7	7	75	0	3
34	1.69293860883487	6.83197274377936	6.48865756405879	1.47624163344625	5.25308142146152	6.22223434323541	5.54387646511293	4.30121076375933	5.70944878449887	3.05527972335514	7	7	7	6.07088970338707	6.57286102608748	5.03034489426882	6.11817894644067	5.04104770455297	4.82665852083689	7	3.68368466017893	6.84212092770878	6.10923964717241	1	7	7	7	7	7	6	7	2	1	2	7	3	6	7	3	7	3	2	4	1	5	7	81.75	0	3
35	3.93786677735044	5.26207353834927	4.6141185533525	6.32930256746698	6.53316387279817	5.48263274459637	4.17968984949431	6.95627845130659	5.07707068903182	7	7	1	5.50962438912063	6.54723057847809	3.91115071626845	6.51452158029682	7	5.81757394745391	6.27832697991825	7	4.87636218910039	5.02512514996882	6.93202680743053	1	7	7	7	1	7	7	7	6	1	1	7	7	7	7	7	2	1	7	7	1	7	7	88.5	0	3
36	7	5.39585741361181	6.68497164375942	7	7	5.26864611205676	6.82689809093036	7	5.60021421938251	5.36535172614415	5.95799505368712	6.16560176428033	6.98808131463676	5.87743245270047	6.351935391417	4.54147855815429	6.56915891586386	7	4.65804178406919	5.15420341770506	6.13122652506801	6.59304344808775	5.87600740972726	1	7	7	2	7	7	1	3	3	2	1	2	7	7	7	7	7	7	2	7	2	7	4	88.25	0	3
37	4.39414388543469	4.58328210136276	3.2600308698172	5.55538211218889	7	2.34615309123843	7	6.768916520648	5.39413243792316	7	5.01409511472336	6.19891786974641	5.64214129770624	7	4.3834475555252	5.64668223092855	5.74483871125468	6.97566701050954	4.89291671371843	5.02204462604624	5.50005867646867	7	6.95430702922716	1	7	7	7	7	7	1	6	1	7	2	7	3	7	1	3	2	7	5	7	2	7	7	90	0	3
38	3.37956110393984	1	7	2.9810153030673	6.68559703577595	5.57186790373224	5.53712568160165	6.79521792298458	6.06283918047674	7	7	3.73078089552229	5.97988804634333	5.89062692754451	5.68258485603508	6.19238927095936	3.39777183546443	7	6.62931357078151	5.81206772696872	2.9931111899381	6.66240235745795	6.29040309026046	1	7	7	7	1	7	7	7	2	7	1	7	7	2	7	5	2	2	7	7	1	7	7	94.75	0	3
39	6.2404447346679	3.3015435768564	6.35667858338221	6.25543185902535	7	5.44119690581657	6.96539670727058	4.71976266385879	6.154119922749	7	6.09016088351902	7	3.81414195449556	6.71372602042677	7	4.62850668271895	6.60194992681576	6.59141906384339	7	5.34858414445951	6.94150133438309	5.33787837325889	7	1	7	7	2	7	7	7	1	1	2	1	7	7	7	7	4	2	7	7	7	2	7	7	73.5	0	3
40	3.94130875739709	5.82944616807935	5.6856337131613	5.83406928495721	4.34504375310245	4.53269004181108	7	6.38863159708751	6.35836881830478	5.23571354511508	7	5.61477118866739	6.03346009120844	6.40219215940229	5.99304978780268	6.80795168942708	5.38667524758272	6.41024278928234	6.97800189544581	5.7164242646547	6.53303904177047	5.08137868945679	6.44839872727882	1	7	7	7	3	7	7	7	1	2	1	7	2	7	7	1	7	5	7	7	1	7	7	89.25	0	3
41	3.36573498780158	4.2274837246772	5.21067000417105	3.34478348907444	4.31473503332698	5.45676915152437	3.90117203681138	6.92724348399973	4.48533692400724	5.92880887363181	6.52284502139659	6.47341719353697	6.88288108664764	3.91417420965994	6.58385893602109	6.69548733182469	5.00983343232295	7	5.15566397833779	6.33905638241205	6.69625260389912	6.24187669497745	5.08142179469178	1	7	7	7	7	7	7	7	2	7	1	7	7	7	7	3	7	1	2	7	2	7	7	82	0	3
42	5.12128132514906	6.79161834207905	5.12917310445099	4.34676498601148	7	4.23928911280814	7	3.09909691752295	6.70329808402366	5.33318644934971	7	6.41293771563899	4.46767646845817	6.66401887694009	6.89113489937089	6.7848731899312	3.70033228797856	5.68124954532373	6.3113590494292	6.67642151661868	7	5.00823744552256	5.44494857095538	1	7	7	7	1	4	7	7	7	2	2	7	7	7	7	1	6	5	7	7	2	7	7	87.75	0	3
43	7	5.25645003951	7	5.24531319872632	5.84749344613826	6.27893551837318	6.98612110656509	5.35370062799448	6.17757853446992	6.634583755331	4.67560704812225	3.07377524991752	5.07423561201743	6.78950195352978	5.32516044503074	6.47160887992259	6.70352451195912	6.10257966993674	5.42601711766573	7	5.03172057295171	7	4.34110146059041	1	7	7	4	1	7	7	5	1	7	1	1	7	7	2	1	4	1	2	7	1	7	7	86.5	0	3
44	3.13912752055525	5.97733171761647	3.14778456427151	6.19266677357682	6.22068293229481	5.16660262129722	7	3.41574557091629	5.80453206786325	6.57869092053845	6.81927485949146	5.5709852587626	6.89409671095444	6.89328492036554	3.03244902756281	6.06581837608157	6.32375266537315	6.77850287444785	4.18244712809951	4.8057315973364	5.28418305663859	7	6.95574786743999	1	7	7	7	7	7	1	3	4	7	1	3	7	7	7	2	7	2	3	4	1	6	7	90.25	0	3
45	1.75937541788926	3.7074914033103	6.56226805050897	5.04425479912323	4.4310072249373	6.33738126956692	6.12530839293386	5.34792150174283	7	7	5.48952541256111	4.82054578970052	5.84516802663954	7	6.8779214768895	7	5.66318460254739	5.58389155627605	2.61575500484432	6.90739688028997	5.05555744990229	4.27484764387563	6.74912612305485	1	7	7	7	7	7	7	1	7	2	2	2	7	2	7	3	1	1	1	7	2	7	7	96	0	3
46	7	4.61931569357275	7	5.4018035003688	6.23276883262529	3.41878482559208	5.90678681717492	3.31920656269413	6.61678220328949	7	5.93874056189	4.61215605454003	3.05636493971905	5.76416377500205	7	7	7	7	7	6.15149301379896	5.76274394326569	6.88003330915816	6.77354824246439	1	7	7	2	7	7	1	5	1	7	6	7	4	7	7	2	2	7	7	7	1	7	7	76.75	0	3
47	5.77673254848791	6.73235892261839	4.74705249260695	6.5353942022246	3.91956079719842	6.2843905303078	6.51767009780885	7	6.26919265450085	6.41356842560294	5.99715195795588	6.0458224827093	5.29917234771899	6.34584751470042	5.95758947523817	3.2025092288444	7	6.37665604295758	5.37568970933552	6.3801484988178	5.89907784004953	6.03471302823684	5.77644493479247	1	7	7	7	7	7	7	6	2	1	7	1	3	7	7	2	7	2	1	7	1	7	7	73.5	0	3
48	2.23889522249386	4.48290833070245	6.62290541229115	2.32178548073234	3.10200221839676	5.05546741127908	4.78733507140456	6.82492344456496	6.59265220429454	5.88421306523335	5.12241540034343	6.26537270948703	6.29874853974585	6.1016758639333	6.57266296845532	6.34358017515629	4.69852208684043	4.59893887731414	4.95832618851505	7	6.33599370863288	5.95835353747071	7	1	7	7	7	7	7	7	1	1	2	1	7	7	7	7	2	7	4	1	4	2	7	7	74.25	0	3
49	6.04266665537322	3.36568989321364	6.71785270635855	6.42414560637534	6.43420306759548	5.57638626900788	6.94969904831003	4.15601909223741	6.41191141332367	3.64689848254143	5.60490562797909	6.68504531539547	4.50942156748428	7	6.97942108947614	4.17476426895576	7	6.25264482295251	6.636909083911	6.27571489508738	5.61901564316596	5.06734952496303	7	1	7	7	2	7	7	1	1	1	7	1	7	7	7	7	4	2	3	7	7	1	7	7	75	0	3
50	4.74497143392478	2.7703304885354	6.52559855222492	2.10181849089721	6.87020147463502	6.58951422246759	6.67695306408819	6.63154550766697	6.92113983836575	6.99813554311018	6.06912971925516	3.43689311027479	6.43932964585205	3.63017979504818	2.78793117977225	7	6.03546424374665	6.24047905205864	7	4.83247008971163	7	7	5.1196983509647	1	7	7	7	1	7	7	7	2	2	2	7	7	7	1	1	7	3	7	2	2	7	7	79.75	0	3
51	3.12605210737284	2.7820139206749	2.68423679016254	5.19148794886811	7	6.96444884123073	5.94533954471742	7	5.72578137850288	6.24253186232608	6.25773586108974	6.47819140710262	5.37164862983229	5.80168317339295	5.67425021784583	5.64156135446202	5.5035346885225	6.7169024799638	3.67364312133647	4.62801560559884	4.75030733799718	6.79023028381399	4.92314646476647	1	7	7	7	7	7	7	2	6	5	1	7	7	5	7	7	2	7	7	7	5	7	7	86.5	0	3
52	1.81783849015668	6.885442566725	6.46006210235509	7	5.82851500625932	1.38512727656371	3.62630148589812	4.54559215523987	5.67263021376526	6.45457103107869	4.76656242172642	4.48835882018875	6.93200502899736	5.34561019040614	5.6189768012076	1.10283453079004	6.58452179340246	7	7	5.96076601835475	7	6.35313894848033	5.51095383768872	1	7	7	7	1	7	7	3	7	2	1	3	7	2	1	4	1	2	3	7	2	7	7	85.25	0	3
53	1	5.63348356157315	4.7211465121238	4.59793563140854	4.23717818510086	1.08255311983563	6.69840522906453	6.65403476974922	6.04845362524473	6.4947018292122	7	4.30147132057695	6.37485197664287	4.16164265384338	5.43587099740095	6.68370500455633	5.73200079034301	7	6.04007780611244	6.87364516518433	5.20103991794094	5.14220645655245	6.17752646648719	1	7	7	7	7	2	1	7	2	2	7	2	7	7	2	3	5	2	7	7	2	7	7	87	0	3
54	4.20439142996135	5.27111643678259	6.86307929061944	4.97818166555117	4.29342101113571	1.32019879864803	5.09941123578201	3.62214795556914	5.34161044787051	5.91017306301434	5.64541909553948	5.96074359687429	6.52972831990879	6.6913721943034	4.95751813710792	6.45374308252932	5.93013734033677	5.77679875636107	6.53474972707744	5.9769258816531	6.76744852198923	7	5.5358658738492	1	7	7	7	7	7	7	2	1	2	1	7	7	7	1	2	1	6	7	3	1	7	7	88.75	0	3
55	7	4.49135801024771	6.64765236702694	5.04502362608481	5.59933616711902	5.98566061361272	4.20421226311303	5.89093193420847	7	4.86240202577607	4.89635166821129	4.34285748532949	5.41800339616106	6.52267089375137	6.15767884130254	7	6.687210246158	6.32190772869282	4.31445141218612	6.32086995158229	6.13995439910151	7	5.025275710916	1	7	7	4	7	7	1	5	3	7	1	1	4	7	7	1	3	2	2	7	1	7	7	91.5	0	3
56	3.54561096836214	1.40422639949866	5.34176359348362	4.41639094601492	3.41097158370802	6.59072852945741	4.66389825095029	4.18506535640335	7	2.44508839609998	7	3.98002317622999	3.91958136326746	5.92187229798358	4.30622181461856	7	7	7	6.73571979877483	7	4.76967847798406	5.96990094828407	7	1	7	7	2	7	5	7	7	1	1	1	2	7	7	7	1	7	7	3	7	2	7	7	74.25	0	3
57	3.09711349806937	4.95602223666637	6.82505774685075	2.33347254013117	3.22847149543753	5.26201066601331	5.40350210424603	7	6.54312313892759	6.7517856868441	5.54814340916147	5.88386062279871	6.39578972040386	5.77760783319073	7	7	5.54772002075486	5.62287739239965	3.85073445581589	6.53599730853053	5.36892298890891	5.08214937864803	6.15211048543626	1	7	7	7	7	7	7	7	2	2	1	7	7	7	2	2	7	3	1	4	2	7	7	87	0	3
58	3.7941212013944	2.27272198601758	1.20522154251874	5.69992407050672	5.99992265875006	4.31083831871699	6.61591705201294	3.51407119186276	3.45723338962049	7	7	5.9547169639577	7	5.16340766077368	6.24108161818719	4.52039498911228	4.36512920102898	5.92447497529545	7	7	5.9942037235304	4.85086428483069	7	1	7	7	7	3	2	7	2	3	3	1	1	7	7	2	4	3	1	7	5	2	7	7	96.75	0	3
59	2.17430216768851	4.36422558924903	4.89586727605324	5.04104832039553	3.81414553109859	6.29088320529349	5.65717754626936	3.81902880090627	7	5.84461971436252	4.76926316152247	6.1272641883989	5.84498767465174	5.58261203929226	7	5.60124636269315	5.13049459808816	6.71333334901267	5.09613737825476	6.78178849713836	6.48684670678088	4.82604686080421	5.80127642225069	1	7	7	7	7	7	7	7	1	3	2	7	7	7	1	4	4	4	7	7	3	7	7	86.5	0	3
60	3.69936351809193	5.44239137498781	4.93091350746385	5.89518848515881	5.85618192483484	1.14341425679469	6.38211020925975	3.892111216144	5.85436816927289	7	7	1	4.90066119229555	6.63073758902222	6.76312519245023	7	3.00978845437654	5.42331160651688	5.42560790510246	6.15512964607093	5.87126799880118	5.26900739384511	7	1	7	7	7	1	7	7	7	7	1	7	7	7	7	7	7	2	6	2	7	1	7	7	69.25	0	3
61	3.70020456422841	6.03310942936418	3.44511125860797	4.22427696575135	3.99251998908998	5.13707158591685	5.42673179745919	3.75673469099058	5.36809718473055	6.75047120225301	4.42946456917652	7	6.74506483152558	5.97474410594013	5.09741007987461	4.48528629481781	5.78113513172308	4.83609211588121	6.86054148650865	7	6.75356198045026	7	3.88851539289424	1	7	7	7	7	7	7	7	5	3	1	2	7	7	7	5	5	2	7	7	1	7	7	72	0	3
62	5.97222487590124	4.27006327719931	6.14135461325238	5.40888173075949	6.334089664326	6.39318339787997	2.23443033560567	6.50263757504989	5.80190636400558	7	7	5.00207477777859	5.44060094520182	5.3362947089176	4.16202600922963	3.97054188465923	4.95123975025789	5.475886128866	5.64536671957535	6.95974480963628	3.37573435297226	5.94548814545184	6.79946795323478	1	7	7	1	7	7	7	2	4	3	1	3	7	3	7	1	7	2	7	3	2	7	7	85.75	0	3
63	6.16861341194418	7	5.06917489865706	7	3.9552053400177	6.58824426825139	3.77783569764992	3.41687826105503	5.9322568103952	6.96823143766949	6.73949437581826	5.9594744104237	5.76674003201733	6.58100872332089	6.8240895981254	4.13609569701662	6.83767844028704	6.45940958707602	2.66668547222885	6.0463327414556	6.78049052297227	5.92318653721513	3.69906141341686	1	7	7	7	7	7	7	3	2	2	7	7	2	7	1	7	7	2	3	7	3	7	7	63.5	0	3
64	3.96407227369088	4.38194787765949	2.59252079937928	3.94569776570633	4.85493927670171	3.75829057921458	4.04694985374496	3.16223842203906	6.08955603810854	6.63739035285343	6.35672540848033	4.17590316460053	6.90364663867502	7	6.63646553049533	5.65929139748829	7	5.09344850417864	7	5.05748218818151	6.77672828501992	5.05674451727414	6.68786515851999	1	7	7	7	7	7	7	7	2	1	7	6	4	7	1	5	1	2	7	7	3	7	7	71.25	0	3
65	4.06245811076703	5.68251581793587	7	6.17505048526363	3.84156338165547	2.32316522164295	6.29842237383223	4.23671862021398	5.25321519987083	5.57802070435512	6.11116002647123	5.4997678878081	5.88575153897804	6.6522800623394	5.78818957117298	5.59943038047338	6.21978477824882	5.03087374116631	6.38940022151412	5.51613069794921	6.20595156094055	7	5.24733716978178	1	7	7	7	7	7	7	3	1	2	1	7	7	7	1	1	7	2	7	3	1	7	7	77	0	3
66	6.42171033408935	5.42281169753383	6.24717624810337	6.57772000559737	7	4.40801629610738	3.03804565756361	5.41149262674417	5.43440816242485	1.5536447897669	5.26267999649492	6.65761444408048	6.6169465184706	6.78498574734078	5.28375897539808	7	6.27160211514953	5.55594911026494	6.46727355185832	6.66922341443273	4.90754706240156	6.18391991233074	5.1788256737801	1	7	7	2	7	7	7	6	6	1	1	7	7	7	7	7	2	4	2	7	1	7	7	87.75	0	3
67	3.65900511891209	5.52619006833176	2.7748689487612	4.44439191975379	3.72515522111757	4.68431729144751	6.44614814625401	4.78637915832678	7	6.37863069160697	2.73926474857252	5.62623247201928	4.98698716802935	6.6517922278942	5.28121930937421	7	5.0349232667596	4.44056066182476	5.41286830851983	6.91261832793488	5.72663057728544	7	6.45903911593092	1	7	7	7	7	7	7	4	7	2	7	7	7	4	7	7	3	1	2	7	1	7	7	69.5	0	3
68	1.60051527368766	4.29595745621264	5.1608552007783	4.39169097585942	5.69877109084396	7	5.17774814325424	7	5.61036087197599	6.81187756050969	6.04234696919705	2.06761432157014	7	5.70150173436305	7	6.5858998886612	5.22222181599485	5.51589201130797	6.37137798785387	4.84300947287592	6.47565205815322	3.15401564461547	5.38775789580603	1	7	7	7	7	7	1	2	1	2	1	1	7	2	7	7	4	1	7	7	1	7	7	71.25	0	3
69	6.41853002316268	3.89943191262501	6.15047709684644	5.78377459496032	6.78940015548352	6.8449925867935	2.21667245925125	6.51228610732948	6.12187354234051	6.90176850578573	6.03021920620095	5.27725178525889	5.79417226429363	6.43580009233217	3.39546119487717	4.31062692214435	7	6.49745336574003	6.52479819464306	4.28743146969825	3.4878735262659	4.1676775888481	5.07132324117177	1	7	7	1	7	7	7	7	7	3	1	2	7	2	1	1	2	7	7	3	2	7	7	75	0	3
70	3.90729189172232	6.23542899588372	1.71335806865613	3.93968331057096	4.99138745730483	5.46195350644049	7	3.18199711402921	5.93625938333511	7	5.65511630112703	6.89620504214534	4.80404833685443	4.5766110563243	6.45521827857866	4.89397570301459	6.07495330033895	7	5.25209437898571	5.78387716669096	7	1.68520122992742	2.78949937591357	1	7	7	7	3	3	1	7	1	1	1	7	7	7	7	1	1	1	2	7	2	7	7	68.75	0	3
71	7	7	5.33028004708489	4.43782288073303	5.76286767761634	2.05160211155764	6.36108090116427	4.88907594564068	5.41716779255105	5.21652434033352	4.37907525390211	6.12562030917927	4.20029732470263	6.13256206170098	5.42532436941601	6.85920139447696	7	5.85998372018594	7	5.8227888917063	4.82418813608099	7	6.67230793022315	1	7	7	2	7	7	1	7	1	1	1	7	3	5	7	2	1	7	7	7	2	4	7	67.5	0	3
72	2.26081641742755	5.60276559741401	4.82005619542327	5.51238382844585	3.45587863247248	2.0540875762037	5.6420820672642	5.63319455281807	6.41584371294346	7	5.58092163472713	6.76466763551117	5.01802035964927	7	7	6.63074602683249	4.63232187318923	7	5.84967511692201	5.15042609121442	6.21135359908419	5.81605280517644	4.79425339004324	1	7	7	7	7	7	7	2	1	2	1	7	7	7	7	1	7	7	7	7	1	7	7	61.25	0	3
73	4.44104093923787	2.95233480416498	6.89351655293537	3.64081717651531	6.58468439466759	6.84112025056347	3.21371792967674	2.59154009885032	6.57854862514557	6.65276272648555	7	5.53196612214641	5.1817987622997	4.54899138228374	6.16402399109507	7	5.7734187837448	6.55745567548095	7	4.78301088005755	6.93208108100994	2.08954095442725	5.13968623402283	1	7	7	7	1	7	7	7	3	2	7	7	3	3	2	1	7	4	7	7	1	7	7	85	0	3
74	4.17159315186537	3.00022791539927	2.65631689738776	5.34802594206155	6.84631937037762	6.68960195668565	6.20436540902267	6.32951347950003	5.28825646378369	6.76268094109194	4.50650231718481	7	5.31204273285917	6.00769615832699	4.76033476524284	6.00532654551256	6.23881262843463	5.91696358346341	5.20147179824097	4.80521672015269	4.84194708760949	5.60854460275111	4.9205308434787	1	7	7	7	7	7	1	7	6	6	1	1	6	1	7	7	3	7	7	7	6	7	7	77.75	0	3
75	5.28805081578465	3.85296044700211	6.1013023874259	2.50496515730056	6.52299837902716	7	6.31885440630055	3.90005321039328	5.0367999283982	7	7	3.79716781011052	6.70128368052817	5.68120678247422	6.34146484007665	6.07507940947058	5.5275369815205	6.20844082175239	6.8549193758	4.5751847424759	7	2.3608557803454	4.47598759980318	1	7	7	7	1	7	7	7	2	2	7	7	3	7	7	2	7	5	1	7	2	7	7	83.5	0	3
76	4.49339262456715	3.39248988883541	5.99119074296142	3.75885077024652	5.22126338299846	5.77463455012688	5.11269154825212	5.15398811447873	4.67081000980336	3.0526031843874	6.76359362400505	3.28693639204164	6.66448306144295	6.93345495256812	6.28062351104733	5.24668357929224	5.56762856916404	6.27733728643862	5.50879774651133	6.38334470598249	4.33622367406655	4.30436392509366	6.30591022976361	1	7	7	6	1	3	5	7	5	2	7	7	7	7	7	4	1	4	6	7	1	7	7	82.25	0	3
77	7	4.88227107418413	5.70796272804031	5.36070026890508	7	5.59656066126539	6.78738263988353	4.36979717496006	7	5.7998916710725	6.9046734844178	1.99880263824668	6.92364337485246	7	5.10465353105977	4.95732445341491	6.11318382433142	6.3081856302715	3.54860642420813	6.13555298888424	5.11126382777961	5.20329071267235	5.50415593879019	1	7	7	2	7	7	1	2	2	3	7	7	2	7	1	5	1	2	5	7	1	7	7	106	0	3
78	6.20139713270536	5.1393013134626	6.99739902010657	5.28416754309094	5.03036833757935	3.21870860308202	6.66164437656579	3.65093823594287	5.16611999480584	6.8863336436088	5.80470993935919	5.10864091449569	5.78185007271495	5.46060168470736	6.8422604308195	5.37544794821198	4.86632631532812	6.31608433066673	7	5.91129085537586	5.27240994123362	6.73365308950804	4.5031232639359	1	7	7	2	7	7	1	2	1	2	7	1	7	7	7	2	1	7	7	7	2	7	7	71.75	0	3
79	4.30688275632649	4.02891310198537	2.35468994436537	2.97529816644687	5.97681722025716	4.17937373264051	1.59778932991554	5.06578421694702	6.44953761437475	6.88284641164234	4.75838250763475	6.54739587404669	6.38689948224142	3.30106289117731	5.84269318436543	6.80031846070631	6.64072124616213	4.89905081023586	5.80222751263782	6.39984739709497	7	4.45026550707108	5.02071711683468	1	7	7	4	7	7	7	7	6	1	1	4	3	7	7	7	1	3	7	7	1	5	7	72.5	0	3
80	4.74393160131073	3.07245678532953	5.74888798639577	3.8549323476262	3.22194085462012	4.56487175435469	1	3.90053336270401	6.01014925193505	7	5.63410299833604	6.86416060853124	5.65469090944823	6.75499670966442	6.59496845200372	5.87012069239914	6.09601954063387	5.92165131459835	3.81530078863968	7	4.68411568476023	5.38147873032437	6.45393213950422	1	7	7	7	7	7	1	7	3	7	1	7	3	7	7	4	1	2	7	4	2	7	7	74.25	0	3
81	6.1042426867078	4.14736756431085	5.50778457273653	3.84201760167325	3.85843592075747	4.93226792228028	1.15336571671534	4.06966189555755	5.05907482293398	6.42817514449921	5.56325016351998	7	6.45023531581834	6.18506082765619	5.73382685393603	6.95357154602619	6.4091024896193	4.54797342561424	3.70291364908951	7	7	6.25260284504568	6.67877087646121	1	7	7	7	7	7	7	7	7	7	7	7	7	7	7	4	7	2	7	4	2	7	7	70	0	3
82	4.94332937000193	2.95913567164544	5.89913068187735	2.43218984200916	5.20530410616125	6.0003720231059	6.61771974136678	4.73372382401965	4.51766121283986	3.94225876153059	6.96683165610107	4.65864207838046	7	5.5400738336958	4.84055611869829	5.74262882234881	7	6.37241627213187	5.8455861695193	5.64654108646395	4.73628151786954	4.8343257283146	6.59886322684616	1	7	7	7	1	7	6	7	4	2	7	7	7	7	7	1	7	7	2	7	1	7	7	69.75	0	3
83	3.79190925546596	2.03798952245439	7	3.83788032666678	7	7	3.22185073561697	5.37259504891779	6.55942749246548	5.38740232092325	4.02534362219433	6.61815896750618	4.16893328995901	5.7115993731926	3.76365503906057	4.51267896168118	5.37140958376099	6.83846089447895	6.8841026947139	5.84380195233642	3.15209093334753	4.80102882525912	5.40919716340968	1	7	7	7	1	7	7	2	3	2	1	7	7	1	7	7	2	3	1	7	1	7	7	74.5	0	3
84	2.93327829663469	2.31364144899087	5.31419328670438	4.11578110748195	5.46377009293641	3.86381839792263	2.93081560536421	5.88673100947946	4.75012371459056	2.80494115090115	5.77816281297584	7	6.82230780112526	4.9619473624586	6.4673217672028	6.06633117826804	6.95323107860908	7	6.1990544848402	6.18238110751163	5.045617449544	4.80616522738609	5.84276418406427	1	7	7	6	1	7	7	7	3	1	1	4	7	4	1	7	3	7	3	7	2	7	7	68.25	0	3
85	3.17445153972069	5.41581143371582	1.07544825043576	5.71324166554639	5.15805092559732	6.24327528813109	7	4.11902541553516	6.26302843209954	1.48539140028181	4.95915755147731	6.81458359859474	5.65337411059938	5.20258176921842	5.67861983970181	4.52508692821651	6.46501891530305	6.53098353449084	5.16356433629826	5.45794858306017	6.60667434827595	5.94864014777167	2.51955770346238	1	7	7	7	2	7	1	7	3	1	1	7	7	7	7	1	4	1	2	4	2	7	7	72	0	3
86	4.06218350967626	5.8166778518801	2.3968056664789	5.89881556890839	7	5.27565467682297	5.4575999667884	4.5959281793405	5.03138806102663	6.12652328382334	7	4.91340814183911	3.63039000615308	6.20624786079169	3.14598873772443	5.51227472594701	7	5.86507883962709	4.39340913460607	6.7959128565052	6.17256238727463	3.63196807496597	4.40639685529816	1	7	7	7	7	7	1	4	3	1	1	7	7	7	7	2	7	2	3	7	3	7	7	68.75	0	3
87	4.54775775380827	5.35160921690591	4.27330302291773	3.95624784703729	4.45406093655473	5.18845169205697	5.45004188956697	3.70267380720367	3.71191065299919	2.00456195747079	3.83923684130906	6.83348538657727	7	6.03467394831932	5.2080135804636	5.73599745091606	5.38390727786326	5.17167238264693	7	7	6.55123085771338	6.77129548907436	5.36543057571844	1	7	7	7	7	7	7	5	2	2	1	2	5	7	7	3	3	1	7	7	1	7	7	61.5	0	3
88	3.19130779380772	5.79429607403712	7	4.46609141432027	3.33502956830036	1	6.4246528581268	4.31843041454306	4.69688156860661	5.92767581384732	5.73214771464646	6.48919930296721	5.99942215883166	5.39699474378736	5.47362040464363	6.02454046888397	4.97396300046094	5.27119909461336	5.41938278236203	5.84200976599273	5.63348497434829	5.83839507526753	5.91105795298554	1	7	7	7	7	7	7	3	2	2	1	7	7	7	1	1	2	2	7	7	1	7	7	66.25	0	3
89	1	3.77836877029055	4.51010000863223	5.40664283127478	3.57520290073609	5.2883624338583	6.8863133658325	7	3.66691490478831	3.88418752096593	5.75829217082811	5.49097924523015	5.59540934480247	4.5572710625666	5.70217822616363	3.82300260156712	4.71448777841276	5.89688349416731	6.09289642912563	6.61198446304639	7	5.43913748277555	5.04850054474412	1	7	7	7	7	4	1	7	1	1	7	7	7	2	7	7	2	2	6	2	2	7	7	77	0	3
90	5.45123621941885	4.3142880295129	5.17593147225673	5.97201105143594	6.60237852235236	4.08991815814262	4.86941293659707	5.35716568903173	6.9752681117336	5.6863628160264	7	2.36419769050487	6.99779011782648	6.04594705279298	3.45421610803398	4.56577805411035	5.15132506898818	6.49532473478671	2.07517460717822	3.66273041613099	6.08507865752269	5.5049135429324	5.94524557757964	1	7	7	7	1	7	7	1	2	5	2	7	7	7	7	5	7	4	2	7	1	7	7	75.75	0	3
91	1	4.25504412640861	4.99080636479228	5.35351353875469	5.54221763483105	5.13501002558624	5.58393089590853	3.32698894075422	3.95862328153118	6.57571967525705	4.9525581967203	6.02170636449003	4.76197844025111	6.37043519826928	6.43383096094891	5.90595561553529	4.99941990595942	4.54123768605596	6.13379730172664	5.56781611218232	7	6.09599399638067	6.46601373949372	1	7	7	7	7	7	7	7	3	2	7	7	3	2	7	2	3	2	7	3	2	7	7	60.5	0	3
92	5.65822378377123	2.92639815822347	6.82178819124339	3.03248703034507	6.55373099586411	1.82037429957531	7	3.82277486212414	5.28442081134241	6.80490067772982	6.48471805572908	5.30235642958892	5.15940732049879	4.85822556913034	6.42660183615526	6.79166314951759	4.73021428132615	6.25043252960839	7	4.2976378230823	4.85682099711442	1.37278383118045	5.30749854061708	1	7	7	7	1	7	7	7	2	4	2	7	3	4	2	2	1	3	7	2	2	7	7	80.25	0	3
93	7	3.88204469703343	5.70277744455671	6.34370127711402	6.00231838008951	2.07733946117284	6.67811222546769	3.95539097497909	5.3915001303555	6.18357960626503	5.61519146594886	1.41926431989136	4.66134226700204	6.70161724626574	6.7084571361055	6.55306208916896	6.44842722746128	5.96795868310827	2.86747737815379	6.8478495797328	4.62810957290736	4.90366911594416	4.45150466564421	1	7	7	2	7	7	7	2	7	2	1	1	1	1	1	6	1	3	5	7	4	7	7	80	0	3
94	2.97087054526798	5.41964134888695	2.40906115579209	1	6.59895933423532	5.76256725652309	6.73204944577443	5.5134243413088	6.37756143519141	5.56226726753752	4.86940887429766	5.13292697249989	4.94789749588814	7	3.53934350645759	1.34953656141853	4.65369357277036	4.60743948098154	6.02321803398337	6.25824349762419	6.09622559454336	6.56361292621368	3.06801246295906	1	7	7	1	7	1	7	7	4	2	1	2	7	7	7	7	1	7	7	7	2	7	7	58.75	0	3
95	3.02619223920963	1.98369045216547	6.48979635480062	2.66938279582841	6.7560354293176	5.30177099539733	4.76244989773092	4.66027345086256	4.99746672245837	7	7	6.34459766216326	5.32231150856378	6.06438050510242	3.05864603501678	6.00064179009948	6.40267911762131	3.72082735055522	5.04619811151059	5.29974083049704	1.07676185326707	3.59908477550698	6.82322663575368	1	7	7	7	1	7	7	7	2	7	1	7	7	7	1	2	1	2	2	4	2	7	7	72.5	0	3
96	6.51431119558862	3.54472145435655	5.16913726544227	6.65117167819026	6.83703725537925	4.76934008167812	3.30258266493633	4.51909296046071	6.00040576968024	1.61707250262227	5.17156176416231	6.88106782039323	4.68777486211946	6.90787522909413	5.57823719250824	7	6.34893532769484	5.40415929286341	6.02031089296535	6.13506191411269	4.66196787601595	6.2491537588656	5.80191984359275	1	7	7	2	7	7	7	1	4	2	2	2	7	7	7	2	1	3	7	4	1	7	7	67.25	0	3
97	2.35774441090772	1	6.14157075906036	2.44830544972009	4.36800234538902	6.53783152557698	4.67000784278427	7	6.31636003671519	6.96083735734486	4.14720564181217	5.56977081337786	6.72151126277525	5.17278955442406	6.92865698380372	4.93435737257166	5.7803708525816	4.75345188614127	6.80159759450321	7	3.24129566241188	2.06249004236724	2.68755457874409	1	7	7	7	1	5	1	7	5	5	1	1	2	3	2	2	3	3	7	6	1	7	7	58	0	3
98	4.35086747508211	1	5.00519654455496	4.69125362866981	3.03213803415237	7	5.32575280616954	3.73484011687202	3.60354133747235	4.03038026799848	6.7256926164276	2.98329683520934	4.20553084603106	5.00672809534329	5.74583034329272	5.46856749234124	3.87943321386789	7	7	6.14380899851043	3.93954376886907	5.55552158176848	6.37208813251044	1	7	7	2	7	3	7	5	1	1	7	7	6	7	7	1	1	4	3	2	2	7	7	64.75	0	3
99	1.16906042041331	4.98872339523632	5.54260711904238	4.18357942633147	5.70151596508912	6.98357232651918	5.2117392515193	7	5.87992085452402	4.16232675073048	5.67900523161635	6.73301957514364	6.22463211721048	5.3438655541342	4.69056064109056	1.87513758908518	4.5378219000888	6.3562793783875	6.26436847271167	4.23178372167294	1	3.08310692727172	4.7089444305688	1	7	7	7	7	7	1	2	1	7	1	1	3	2	1	7	7	2	2	7	1	7	7	70.5	0	3
100	6.93036601582828	5.74231567578605	4.87906490299551	5.41696316925137	5.36942953386522	6.40667933225169	5.6338603212394	6.62634328487475	6.11045818564063	7	7	6.51729082975447	7	5.88437711962692	5.48415286057166	6.93398525278203	5.08652602163186	7	7	7	6.80134020376848	6.68322694847017	6.54786274988558	1	7	2	4	1	2	1	7	5	4	1	1	2	7	7	7	7	2	7	7	2	7	7	94	1	3
101	7	2.3517820607653	4.31392384996646	6.99091018023911	4.06681272926823	6.10242610856769	6.74240908512289	6.48825461393063	6.54038393828018	5.86155685308153	6.68900677376734	7	6.31303838179779	5.71537282423726	6.53612176545712	3.547130960343	6.63661581933225	5.57802592908468	6.67428635443072	7	6.15250556210837	5.92283543256591	6.82683735467226	1	7	2	7	1	7	7	2	1	4	2	2	7	2	7	4	1	2	7	7	3	7	7	94.75	1	3
102	7	6.71088994885041	6.52080412402872	7	1.91061474242898	6.46206561511262	6.13247493269543	7	6.23891700081044	7	7	6.02593040173116	5.09916887214919	6.33109789976214	7	6.56665815967824	5.82109503168387	5.61335913636646	7	6.25172791782364	4.83218313226901	6.11068064902352	5.79210692617253	1	7	3	7	7	7	7	7	7	4	1	7	7	7	7	2	1	7	2	7	1	7	7	91.5	1	3
103	7	4.8589486373622	4.77918339114744	6.52600774858741	3.17860703134264	6.63721454385597	7	6.90788748497369	6.40820834116983	6.49234851728451	5.63613874026134	5.70468491982102	5.98036130300782	7	5.27630905398464	6.93862799750345	5.13103506570907	7	5.96072426479277	6.75518816314734	6.23862792218746	5.92645436099182	6.56857245717018	1	7	2	4	1	7	1	7	6	1	1	1	7	5	7	7	2	2	3	2	2	7	7	88.25	1	3
104	6.65596429802658	2.07548126507475	3.7838059531691	6.54615624057745	7	4.89626513156125	5.23881873763859	7	5.7989682576489	5.82317093900791	5.82522005328859	7	6.18366464159413	6.8043477576669	5.80851506078134	5.58050310624802	6.42544545111574	7	6.87622273057336	6.43675482806863	5.79187145090227	6.41217042631924	6.44869247915604	1	7	2	7	2	7	7	5	7	2	2	7	7	1	7	7	1	2	2	7	2	7	7	86	1	3
105	3.55081873829499	5.52837524887437	6.82726794163729	4.51386860808435	4.06294620830546	6.53346407463559	6.77445651804569	6.7919049835397	6.26152004001636	6.57172125524534	7	7	6.6663871360477	7	7	7	5.29090176464954	6.67389734053844	3.80177587645359	6.39906774007956	7	6.1693732887419	6.09374756450365	1	7	2	7	1	7	7	7	3	3	1	2	3	7	7	2	7	3	7	7	2	7	7	94.75	1	3
106	4.52992488840677	5.65915555933059	7	5.30994649375949	5.29776502449334	6.28374859866168	6.46017762833634	7	6.02021774213656	6.44301992584595	6.3509022809503	6.48648007146312	5.99484476428997	7	7	6.72782054644927	4.78404452553893	5.39732553630814	7	7	5.64785165001367	6.94294848321641	6.75734642606908	1	7	3	7	1	7	7	7	1	1	1	7	3	7	7	2	1	2	7	6	2	7	7	84.5	1	3
107	6.51846107685126	1.44707116558113	3.2615613560779	6.68961086226273	3.95013539171621	6.42436226113962	3.38710713064865	6.05333016936033	5.78012507063963	6.90492953640851	7	7	5.52112647213825	6.21779025761368	7	4.95574422490024	6.08717791421811	5.80806433973251	7	6.63774223945113	5.74678673320963	5.62488618510231	7	1	7	2	7	3	7	7	2	1	5	2	2	7	7	7	2	7	1	7	7	2	7	7	85.25	1	3
108	4.10332669411475	6.54377450034907	2.57892605611377	6.19521812880884	3.74874736223006	4.72992870595211	6.0776953830744	7	7	7	6.78994986684722	4.46306825315335	6.46079406089235	3.7389393005957	5.75662420174475	7	7	7	6.15713632848736	6.72062931761199	6.32537495403197	7	6.96663303557393	3	7	2	7	2	3	1	7	3	4	7	2	7	1	7	7	4	7	2	7	2	7	7	85	1	3
109	6.08170276828831	5.60270976652822	3.90580079188937	7	3.66438884727904	6.3520503030247	7	7	6.24087708988741	6.72615323326598	6.82254173260111	5.23940415014944	6.23192126761003	7	3.47882766535551	6.20819827789967	6.54138961036965	6.4779706804992	6.26364189974452	7	6.49913456005646	6.44012579292129	6.93744916269179	1	7	2	5	1	7	7	6	5	1	1	7	7	7	7	3	5	3	7	2	2	7	7	88.75	1	3
110	1.28025579556391	5.46061487966753	5.7365395335594	7	7	6.49876527889779	7	6.52678161366251	6.66289626278395	7	7	6.30573072503068	6.48294848298343	6.17860566860316	7	6.82411481093914	3.87730865002796	6.16766400672902	7	5.86771924982799	5.44758983479645	6.33893868121252	6.47295358100546	1	7	4	7	1	5	7	7	1	3	2	7	7	2	7	4	3	2	7	7	3	7	7	100.5	1	3
111	7	5.74520607792047	7	7	2.61697040772372	5.00079212830488	5.83640760336828	6.87687154678965	5.92719449217297	6.67907969474168	5.65850488178833	5.68752782373974	6.94553295713556	5.02420792546397	6.22243806384071	6.47443815424487	6.85318419245984	4.92539878232199	3.29628552950403	7	6.3888396100178	6.19702706234364	6.82619758007868	1	7	1	6	2	7	7	7	7	3	5	2	7	1	7	4	3	5	7	2	1	7	7	89.25	1	3
112	3.82149524579705	6.51086037400279	5.43213533534433	7	6.17415247188545	5.82489089014322	6.81633412685998	3.38948905356812	6.14046418450127	6.53796610052764	5.41546010913505	6.627223052941	5.55766554960685	6.60532211128659	5.52991090354115	6.94972557630766	7	3.67819766091169	7	7	6.63141439245249	5.65985882484193	7	1	7	2	7	1	7	7	2	2	1	1	3	7	7	7	7	7	3	2	7	7	7	7	83	1	3
113	6.50163967724371	3.04819364566634	3.3569719909996	7	5.24350681639192	6.59894132872233	6.99495000705674	6.77661496954034	6.90422770956313	5.93014589954406	7	6.41198734342	4.74196839599812	6.06043075756124	6.2335245271271	4.63326290909867	6.23908768342719	6.02948180025342	7	6.2119010396094	4.62390959900408	6.23568856930782	5.7848871310705	1	7	2	7	1	7	7	1	1	1	2	2	7	7	7	2	7	2	7	7	2	7	7	104.75	1	3
114	5.56953428632244	1.99244073462182	4.03264644137987	6.10709024074913	5.19866172856255	6.65442365788253	5.87114671334627	6.79425129457252	5.24269548347574	7	6.21039906533158	6.52917130838604	5.87118087700842	6.2524939807392	7	6.63607548085626	4.66694013401851	4.57815663225869	6.96502945941448	6.13304281572872	4.95345106461864	7	6.63952137708352	1	7	2	7	2	7	7	6	7	1	1	3	7	7	7	2	2	5	2	3	2	6	7	78.5	1	3
115	6.38429345013513	4.6319318368735	5.30097460951585	6.3074007047539	4.18007929145113	4.64113972560351	7	7	5.80653206915597	7	6.42192513042555	6.56248872138057	6.6836842658454	7	5.32217353588297	1	6.83149280271422	6.88134605636404	5.52493760205497	6.46681198532959	5.54027039252091	5.88161855606837	7	1	7	2	3	1	7	7	7	6	1	1	7	7	6	7	1	1	3	1	3	2	7	7	88.25	1	3
116	1	4.88784531867487	5.4542366805131	7	7	6.94662316906522	6.27055793019917	6.33909024364687	6.61497539110223	5.59975604056266	7	6.13632029209839	5.08670701274036	6.46131011054533	6.49440955527189	7	3.37300737638184	6.23915754991345	6.51595946456614	6.1921000080348	7	6.02649892357103	6.48684806570185	1	7	3	7	1	7	7	7	5	3	7	7	7	7	7	3	3	2	7	7	3	7	7	89	1	3
117	5.535050686209	2.55122188134679	3.07122282589435	6.13554844230399	5.15371152214351	6.36656912202871	6.0127972526543	6.2833749357249	6.38175427331617	6.97247919338121	5.2672158621298	6.21651652296078	5.37934370412144	5.87225526525374	7	6.77468333200023	5.43008650255076	4.70534781852236	7	6.36181405445338	5.31723553586946	6.97402991489355	6.11315433382339	1	7	2	7	4	7	7	7	2	1	1	7	7	7	1	1	1	4	7	2	2	7	7	85.75	1	3
118	2.65522998454375	5.35900243354032	6.65764734556951	6.86802242588184	5.29689443703089	6.20568588388868	6.08363747436018	5.85272723999923	5.44384296035849	6.7656792538524	4.26447810459921	6.15021968935177	5.10467777670757	6.118667357657	5.75343887335732	4.39148333413373	6.90772406592406	6.77372350664577	6.74717394983424	7	6.86800561320664	5.28937400671528	6.70402574452284	1	7	3	7	2	7	7	2	1	7	2	7	7	2	1	4	7	2	7	7	2	7	7	98.5	1	3
119	7	6.09852069046656	6.23851470603382	7	3.01229859462743	5.84031834143342	5.50951151433367	7	4.1719458405146	6.4814741379833	5.40873986364447	5.78918878676472	7	3.61111366767358	7	6.96426179969587	7	4.82316703165407	3.59127691135985	7	7	6.20103169202934	5.87329833434984	1	7	1	5	2	7	7	2	3	7	1	7	7	2	1	3	7	5	7	7	1	7	7	85.25	1	3
120	4.70934586740857	6.39889022041585	2.83739414598089	6.5031331322668	3.97766886606814	4.20079794681789	6.56091823041706	6.40277991688417	6.98005778448023	6.19636134480556	5.28593758150294	1.74728001065386	7	6.60793543117703	7	6.74663692228958	5.88767873607074	7	6.5924964766341	6.74275067094409	5.85878120138641	5.69846475248841	6.63289842120008	1	7	2	7	2	7	7	7	3	7	1	2	7	7	7	7	4	6	2	7	1	7	7	103	1	3
121	5.74463915095142	1.41917308271238	5.13892769862702	6.07876073587063	5.33888838679797	5.13116151248626	5.71563009936685	7	6.75060341227059	6.55840144188559	6.63985438146662	4.63478386310505	6.03030779390448	6.97148382210764	5.40747256882312	7	4.28220138136528	5.56883064742988	6.14445556770168	6.33998758978405	4.49711556263419	7	6.53327793280063	1	7	2	7	1	7	7	7	2	2	1	7	7	7	7	1	7	7	7	5	1	7	7	83.75	1	3
122	7	4.83788316453488	6.41811093855393	5.72254293404328	4.66579799006288	5.85116958147975	7	4.94397913225986	7	6.16263232927682	6.65131955207397	5.73002860794997	7	7	5.36034825313951	6.81931551097755	5.16649897375147	6.01133560076111	4.93080077553816	6.3009513854002	4.38824769602901	5.17590128911547	7	1	7	2	7	1	7	7	7	1	1	1	7	7	7	7	7	7	4	4	7	7	7	7	108.5	1	3
123	4.12009526048888	5.01038831020153	5.35648713159399	4.66733722023206	1.34829794274758	4.89403790142702	6.3563449402183	5.24633093763092	6.13637954721522	6.78627048988567	1.97176399376448	6.69873936131842	6.83587625192163	7	6.27338579775607	6.28196667680133	5.27709753138905	6.87994381176088	6.80991410352959	6.77338549524526	5.33529093738393	6.84426277324411	6.47402145941365	7	7	4	4	7	3	7	7	3	2	1	7	7	7	7	6	1	2	3	7	2	7	7	89.25	1	3
124	4.37478781558351	4.34864622510655	6.10220821398733	5.87813220264664	6.10778548509102	5.5001302745691	6.42427731023159	5.83182857557945	6.76089757121373	6.47173051375243	6.61589473365509	6.52822032627462	6.80099213536243	6.22465600795788	5.24332546406613	4.09701579306116	5.85053677275034	6.56503031118104	3.94261280190008	7	6.80566459102723	6.29789902134475	4.90726757415883	1	7	2	7	1	7	7	3	2	2	1	7	7	7	7	3	4	7	7	7	1	7	7	111	1	3
125	4.07490112012221	5.15079723935375	5.02996806357485	4.34857379731338	1.48818707656824	5.58411400698345	4.89304331973878	6.05873940954079	4.98948616519898	7	6.84909375127517	6.15102585942791	6.76317206777041	7	6.71699748343837	7	3.34511431447073	4.72990701293857	5.71436333062974	6.64462222538442	6.53940678035545	6.78300337013039	4.58822676263519	4	7	3	7	7	7	1	7	5	1	2	2	7	7	7	3	7	4	2	7	1	7	7	87.75	1	3
126	3.29105553697394	6.53761120686395	5.67742575539854	6.44679401661877	5.82621571387255	6.45324109326867	6.08786970506408	5.14871302581892	6.82700504286151	3.71060737732801	7	7	7	6.70722945834865	4.51674461370872	4.37820321905649	5.69306011874225	6.68556309209643	6.43504750963155	6.39908927091949	6.29715995473796	7	5.27189100737085	1	7	2	7	1	7	7	7	1	1	1	2	7	7	7	1	7	7	2	7	1	7	7	92.5	1	3
127	5.59525075604676	3.74863482588317	5.50122731005264	7	5.87116717422777	5.39565463073485	5.0552308676813	7	6.30515383907171	5.96036635355589	7	6.47372064133055	5.94019214373539	5.39088627990107	6.91843285890243	4.60642597189716	5.70605853723195	5.10300895245598	5.94533175886625	6.98415662684481	6.38635045771739	7	6.03431945603827	1	7	2	7	1	7	7	7	2	4	1	3	4	7	1	3	7	2	7	7	3	7	7	81.25	1	3
128	1.41983521296061	3.28360763940529	4.3310981982416	4.89659049035234	5.69369425272382	2.86483502064333	6.63075134180108	7	5.86943438676398	7	7	7	6.46342703562088	6.23900375749055	6.14113058519129	6.61650115708843	4.39066312052148	6.85258375762793	3.97397349267862	4.96571139339488	6.43441221193919	7	4.5703326156686	1	7	3	7	1	7	1	7	3	5	2	2	7	7	1	1	3	7	7	7	5	7	7	85	1	3
129	4.39534408929383	6.60279989445098	4.04699725522237	4.75932680629811	1.45025619057904	5.71403947336508	6.83122637519702	6.33480026533625	5.78215374652954	7	2.33961464195797	6.25536587196096	6.30417027113146	7	6.28574256655005	5.52007445116743	5.7556656246177	4.99417466953722	5.68054364666595	6.34168371186486	5.91884887836482	6.29802487635387	6.91099425951542	7	7	5	4	7	7	1	5	5	1	2	1	7	7	6	4	1	4	7	7	2	7	7	74.75	1	3
130	5.15205792319164	4.85149894934818	4.64966785959749	4.08086926751026	2.10695578026367	6.21996091352182	7	5.92983126854403	6.35231341268604	7	5.98129843885342	6.67579324479009	6.53897819937782	6.43611389599852	4.49844941876126	5.60448305170823	3.96033164446792	4.30992701636129	6.69102233263049	6.5673252602228	7	6.00788452022269	6.71440750572931	7	7	4	7	7	7	1	7	5	1	1	1	6	7	7	4	7	3	2	7	1	7	7	84.5	1	3
131	4.05918776232712	5.82464859518684	4.16767702236534	3.47956212065167	5.08899683940152	6.34417857357117	6.41218831748799	5.73664892750805	5.03721354645818	7	5.87419743029336	6.27991478604811	7	6.5796845409916	6.76083387552357	6.66470583546574	6.04748657737616	6.86348414649035	4.04122214870743	7	7	5.51492218590869	5.19897806650806	3	7	2	3	7	7	1	3	7	3	7	3	7	7	7	7	2	7	7	7	2	7	7	93.25	1	3
132	3.32323270129476	5.66789033346217	5.45202449950719	6.76921696437021	6.38638631874355	6.1232064378138	6.53217070519434	4.55665269372946	7	6.88798021926118	6.46641392013376	5.2832372324766	6.22581365237557	6.33156809620595	4.79415907919014	1	6.89686009928542	5.17595974486181	5.71628345396719	6.10540155929666	5.1425730494465	6.70487261507629	5.59216298071903	1	7	4	7	2	7	7	7	2	7	2	5	7	7	7	3	3	3	7	7	1	7	7	78	1	3
133	6.23475751443161	6.4252639203418	2.95110836769156	5.65853629740439	3.67072982357849	6.55278325909026	6.43970661220144	6.04042207030255	7	4.18217741857798	7	5.1950051226422	6.70618592192906	4.81105809204789	5.09811828908384	6.64048801589553	4.48110211685792	6.06205366646172	5.178513880328	6.80697235715227	4.93979150557631	6.33324183586537	7	7	7	4	2	7	7	1	2	7	1	1	7	7	7	7	3	7	6	2	7	1	7	7	87.75	1	3
134	5.35162314833437	3.77137448221387	6.32210390325103	7	5.7492017607795	5.91105034041672	3.76754782894226	7	6.26790406128369	3.51051819373844	7	4.6187889363737	6.08090351816331	7	5.16027135417995	7	4.25749932917613	5.82343145682117	6.89626838438009	5.99549548864675	7	6.94032110830812	6.788988501836	1	7	2	7	1	7	7	7	2	2	1	7	7	5	7	2	1	3	7	7	1	7	7	85.5	1	3
135	3.8978956412778	6.5361687678455	4.30059588807988	4.42848988467311	5.2302877347205	5.94462768719233	6.53645035692866	6.97085050597577	6.20516390613943	6.81203616442394	6.60175492815262	5.51352071247206	6.97767156623213	7	6.62740171423204	5.75457738670293	5.56498979136958	5.73261111863966	3.42082696465378	4.4271801861287	6.69450832371983	7	6.03032991613382	7	7	2	3	7	7	1	1	4	2	7	1	7	7	7	3	2	6	2	7	2	7	6	93.25	1	3
136	4.75747384608425	6.3550044385785	5.00633426983366	3.698391745634	5.15000633852	5.30608813682535	7	6.38293645006051	5.51507574337793	7	5.76305551395354	5.95977396514796	5.49689288003257	6.96518958507582	7	6.99276071585255	7	6.59169037176134	4.59986710048495	6.02047639523482	5.79637792610344	5.8863546701379	5.49174599456696	3	7	2	3	7	7	1	1	5	5	7	3	7	1	7	3	7	3	2	7	2	7	7	71	1	3
137	5.43366486775984	3.69946696165181	6.10679991316613	7	6.79100305732968	6.93423962226426	4.37299689167033	6.21854602300868	7	6.20142940175225	7	6.51998757603614	3.92076308693887	4.74966147429253	4.58533222036775	4.59421049210475	6.10484508210568	7	7	4.85648863626211	5.46729460471359	6.52097931897942	5.50040230900477	1	7	2	7	1	7	7	2	3	2	1	7	7	1	7	7	2	3	2	7	1	7	6	98.75	1	3
138	3.04282182180605	5.9871473145293	5.11020088882683	6.32000218266882	4.85598132202084	5.6773313053378	6.26264634797481	3.13468652566654	6.09991543190909	6.55595850767107	4.88601155686509	5.27226004804544	6.08713479133393	6.50462826789118	4.78624858106677	4.83469829180418	6.56882201603379	6.97994707464215	6.96200774933353	6.5175747906117	7	7	6.07401106762261	1	7	2	7	1	7	7	7	1	1	1	5	7	5	7	2	1	7	2	7	1	7	7	75.5	1	3
139	6.39643838155902	5.43727973498524	6.07461994426844	6.67774735996935	5.33087475971514	5.88690266442321	5.22172318175945	6.19671761423637	7	5.20642324534076	6.60150147348107	5.64851290247718	6.35130366986961	5.95087528523409	4.82394028519058	4.23741371739229	7	6.82758181833985	4.82987299591742	5.38446543487802	5.55281096061075	5.55465496261235	6.68071405866565	1	7	2	7	1	7	7	4	2	1	2	7	7	1	1	7	1	3	7	7	2	7	7	97.25	1	3
140	4.97108764087248	7	4.20811279208875	7	2.5154828711314	7	7	6.55072009116255	5.54456708970858	2.219911526699	6.15832837939863	6.66109326552844	7	5.2136488471646	6.13714194458868	7	5.06382161690499	5.8007899495062	7	4.70997584218335	5.31217316667324	6.96158228636717	5.83263431247458	7	7	7	3	3	7	1	2	7	2	2	2	2	2	7	7	5	3	2	7	1	7	7	90	1	3
141	2.92493459163951	3.10066337029711	7	4.71145630524267	6.20973467760289	4.99875673106225	5.91051836601562	3.49059992415039	7	5.82169679056607	5.21138757726394	5.79925122238862	7	5.88725142944628	6.24938811359621	1.25135093952168	5.76380453754293	6.126464613973	3.77030175675861	6.9795568266797	7	7	6.05063835433537	1	7	2	7	1	7	7	7	5	7	3	7	7	5	3	7	7	3	7	6	2	7	7	91.75	1	3
142	4.74032463049422	4.08815188800266	6.2662895470593	4.75647461660366	5.23570889991016	6.43558835354145	5.1825780605135	5.89795069621917	5.53533148593084	5.91720601152302	6.3110084484274	5.94592102728995	5.56576010249555	6.70017793556949	5.42725375831974	7	6.12390012890719	6.40757717571065	6.65639035987095	7	5.78716573616516	6.36794106679021	6.16379710150568	1	7	2	7	1	7	5	7	2	3	1	7	7	2	7	3	1	4	7	7	2	7	7	88.5	1	3
143	6.2694988163094	3.72038807345859	6.67079206086214	6.23132106078674	5.14411900556728	5.68000056530562	5.61662073898364	5.10849547111708	6.79426869747711	6.31871644778615	5.92656780049441	5.08976178068724	6.55448351504622	7	4.03256434037456	5.85065349399446	5.07004124106012	7	6.81788481257289	5.43682636480229	4.43452535759697	5.58669482041473	7	1	7	2	7	1	7	7	7	2	1	1	7	7	2	7	7	1	4	7	6	1	7	7	92.25	1	3
144	6.57662495831511	3.17210554405306	6.2895091201865	6.54079463373849	6.14872899014865	6.53697729540456	3.97720617976273	6.7224785568475	6.68317874917222	5.35764575279388	7	4.56345690576725	5.5375256549561	6.9896789665729	6.22737444002904	6.27061044269313	4.41915814502047	5.73216102509632	5.93363164573793	5.88025224360275	6.05635768947722	7	7	1	7	2	7	1	7	7	2	2	2	1	7	7	7	7	7	1	3	7	6	2	7	7	85	1	3
145	4.50264153208074	5.05593879992798	5.13484981806903	7	5.14664333403031	6.10283211782973	7	4.59672348272727	4.63065217364269	5.02602686741074	7	4.10642121464614	6.85616285283379	5.65767912439123	4.02128294901928	5.28742082366766	6.57494288022858	6.2313242236673	6.78449969700585	6.45625203146488	6.30066656145099	6.09950079604495	4.98894255677378	7	7	1	7	2	7	1	7	2	7	1	7	7	7	7	7	6	7	7	7	1	7	7	89.75	1	3
146	6.18031359425384	3.53805284279146	3.23284990672632	5.23011934877246	5.04205848128361	6.05727426671904	4.41009116711661	6.73421728732088	7	2.61152902730067	6.05454901931899	4.95764560065597	7	6.47366619876781	5.63049524975118	7	3.97559802479972	6.38792769444927	5.90908797130145	6.84553477764356	5.96615518910401	5.32669161798438	5.48941224503373	1	7	1	7	1	7	7	1	7	3	1	2	7	7	1	2	7	5	1	7	1	7	7	97.5	1	3
147	4.66370238857371	2.8707178472993	7	7	4.33827461800453	1.22403821696327	6.21850851264574	3.56336881098245	6.59200457133392	6.45746506555823	7	6.11441771237232	7	6.30907930787134	5.59708303003114	7	6.13493180607254	7	6.65712537504513	5.52357900672406	4.18570255278279	6.30924644179726	4.40582549320375	1	7	2	7	1	7	7	7	1	2	1	7	7	7	1	2	7	4	7	7	1	7	7	98.25	1	3
148	2.70192696948474	7	7	5.65291086241756	6.45438881163313	4.88414783912716	3.76776750575142	6.98094688162008	6.81123229102818	6.82677043123413	6.67228020224468	4.10268821885916	5.73487008259691	6.33214884842194	4.14855433140121	5.92388231791396	5.98990629464134	6.18584276163083	6.98769901576938	4.76093521793805	5.66863747342943	6.02233331579645	7	1	7	2	7	1	7	7	7	3	4	1	2	7	2	7	7	2	2	7	3	2	7	7	76	1	3
149	3.35047997377008	5.02904846002936	5.00509111581044	7	6.16329057097783	5.64556093984081	6.22353443341819	6.44935669889333	7	7	6.58485283956976	4.86461292704885	5.15396777310687	6.58120930458807	4.93407270505881	1	5.04141998310945	4.59939242171822	6.35236584441777	7	2.80176802376017	6.72333362648232	4.72396767701853	1	7	4	7	2	7	7	7	2	2	1	2	7	7	7	1	3	3	7	7	1	7	7	83.75	1	3
150	4.74580986976016	6.34953618536231	6.43318890410661	7	5.75755455868269	5.13692601721017	1.36631736522242	4.66728349471677	4.78066761518918	7	5.57790901366918	6.86864019306664	7	6.17715960568133	6.43324100058792	6.00013039699648	7	4.48649058912626	6.58473265005873	5.79484862292495	7	4.22093940694232	5.75883753420559	1	7	2	7	1	7	7	7	6	1	1	3	3	2	7	3	1	2	7	7	1	6	7	80.5	1	3
151	2.26175697927696	4.82500323989638	5.86603183830097	4.92442001617888	6.42170999230098	2.37185163077162	7	5.01213235550938	5.63922189592065	7	6.33286487360202	5.88515814173474	3.11321643249345	6.3457484682774	4.72472219529125	7	5.69321987379284	7	7	7	7	6.677681959013	2.50328242191397	1	7	3	7	1	7	1	7	2	2	7	1	4	7	7	1	2	7	7	7	1	7	7	76.25	1	3
152	1.21551715461303	5.11188030010509	6.42417120731298	5.33715917193551	7	6.68307896714308	6.23620892925843	4.05538345286897	6.48579743708557	6.9217763899017	7	1.85986187040876	6.24468188380551	6.31100571175029	6.41247350690181	2.84748439980049	5.06445576408123	6.3214588884786	7	6.33904620286715	6.13005774381843	5.43081725366762	6.21188313939373	1	7	7	7	1	7	7	7	3	2	7	2	7	7	7	7	4	2	7	3	1	7	7	82	1	3
153	4.59046861550459	3.56035363028248	7	7	5.17381272913754	1.03879568964387	1	5.59481653087307	7	7	6.41320291359566	7	6.05749797766732	7	6.58636231262502	6.2159056495524	5.44316012075545	7	5.1926562547798	5.7239777487042	4.47926581420129	6.92049560030638	5.26360836217323	1	7	2	7	1	7	7	3	1	3	1	7	7	7	1	3	7	4	7	7	1	7	7	82.75	1	3
154	3.78652747757859	3.97145324487791	7	5.02412129009954	5.6598660068193	6.0989081781702	7	3.56764173847823	6.61792203090414	6.12408152935207	5.22958386541413	6.42093021380809	7	6.17242742011869	5.87672077487057	2.43608623439168	5.85743585974515	5.53184799667248	4.31086909991418	6.76426052151778	6.83220786729027	6.34964672667107	6.39268674288621	1	7	3	7	1	7	7	7	4	7	7	2	7	2	3	7	7	3	5	5	2	7	7	102.5	1	3
155	7	6.79080776440181	2.55158088719806	5.5598915549771	3.84559959524361	6.01321525888729	6.96192735647906	6.82230077360193	4.92498670764021	3.36567924784972	5.69376589998079	5.33650344967442	4.58683402008409	4.63223635158643	6.59114523528407	6.97179959787223	4.89136596800139	6.58487921092908	5.4007592017585	6.48859223077398	7	5.95341335807512	7	7	7	3	3	3	7	5	7	2	7	1	7	7	7	7	4	2	1	2	4	2	7	7	74.25	1	3
156	7	4.91859291848924	6.58755135559715	6.05689313830818	5.66304422932483	6.53075097420075	5.46543829112939	4.45029260086884	5.95540254465548	5.96933206514906	5.83252729928354	5.18691822661149	4.62909314281967	6.52053039748827	7	4.59880459152903	6.38442533618561	4.82915232152105	3.39465846295288	6.7292210602023	5.47573418234919	7	6.13449257751172	1	7	3	7	1	7	7	6	7	2	2	7	7	7	4	2	7	2	1	7	2	7	7	67	1	3
157	6.53163305963549	6.65076663089176	2.05448448108629	4.61332527239916	4.04921094179419	5.69145397136314	6.71070729951683	6.74557908847241	5.21622098371404	3.05528437403033	6.96359217684736	5.30464651669211	4.01817188015295	4.61636092292784	7	7	3.78069309343932	5.69261800888453	6.25170657879449	6.10601773985403	6.93785606697663	5.87224397106728	6.08843956695181	7	7	7	7	3	7	7	7	5	7	7	7	7	7	7	4	2	3	2	7	2	7	7	75.75	1	3
158	3.77658172098251	4.66010388790461	7	4.10216214804382	6.30369338829871	4.58028214711439	7	4.33577177150897	5.85270427320986	6.44529564831742	5.52854837268179	5.74366654805628	6.04510685883993	5.80015508337878	2.922414166516	3.08131024277684	5.36594433450917	7	7	7	6.99498402906429	7	5.33837313365056	1	7	2	7	1	7	7	1	4	3	7	2	7	6	3	2	3	4	6	7	2	7	7	77.5	1	3
159	6.6988021679573	1.00195805258683	5.63588410575353	3.85050698486828	7	2.13078079949722	3.42661003677882	5.19429728500451	7	7	5.63905558717675	4.33000257077301	7	3.84536632025345	6.14593426574425	4.74367967653279	6.90797223669136	5.58077582685054	5.70032065229061	6.95921248097255	5.83471422351322	7	6.87824775613748	1	7	2	7	1	7	7	2	2	2	1	2	7	7	7	6	1	2	7	7	2	7	7	62.25	1	3
160	3.66160070528131	6.93537862569094	7	7	6.43961527045576	1.56993002945159	6.58247775735359	4.90711672039835	5.10395695114524	6.63660502273321	1.9124037086355	7	6.51517382688453	5.96090343517392	6.78064447441212	1.48080498505499	6.73280790612571	4.35775094602301	6.72321288182174	5.67623807950664	7	7	4.45914629755175	1	7	3	7	1	7	7	7	1	2	1	7	7	2	7	7	7	2	7	7	1	7	7	67	1	3
161	4.38979713811664	6.20582661289265	5.89562291517527	6.60740284468917	7	6.70485666525614	3.44380672093371	5.74487227490954	5.77341985096432	7	5.62761783293436	6.64596097750723	4.10324908720537	6.00427516041587	4.38891967237138	6.22913660797225	6.38707320086074	6.37965298979618	4.86575085231603	5.22318589635276	5.69044162425701	6.39489937479885	5.50603312661023	1	7	2	7	1	7	7	7	2	6	1	7	7	3	7	7	2	7	7	7	2	7	7	69.75	1	3
162	6.8765242051119	1.07543048618248	6.44351436404147	3.30097747214568	6.41946119283163	6.75481688880472	7	7	4.55835744563595	7	6.62851181071672	6.14878747726482	5.19003480430202	6.36253589107476	5.49753225969903	3.66647324656085	6.78185888614724	6.20098445435943	5.30958347020672	5.8313456262628	5.67445359349111	4.78385986186538	6.14335410844952	1	7	2	7	1	7	1	7	3	1	2	1	5	7	7	2	1	2	2	7	1	7	7	71.5	1	3
163	6.44138207799167	5.33873746780828	5.18549099546952	6.26667393076161	5.79434276551252	4.93163872403001	5.17196788646377	6.59065783538522	6.80331991811899	5.4655664535786	6.65874775142215	6.1509546621844	6.29714009855077	5.70955331515868	5.34657842079332	5.42376574383437	4.71686155978378	3.73630240580371	6.44150090467896	5.3276917312059	5.84383492588029	6.05421674991741	6.13186503795581	1	7	2	7	1	7	7	4	1	1	2	4	7	1	1	4	1	7	7	7	1	7	7	73.25	1	3
164	5.71975424738099	4.73857379690866	6.8710688452164	3.37408415053204	5.67727182978861	4.80712077741086	6.58436258783034	2.63360997088989	4.4486446382013	5.83218964666859	7	5.94004068976677	3.84049170740153	5.78750001355949	6.51800515332963	5.59609831127513	6.51689446952905	5.40329138793346	5.39405661162843	7	7	5.52878101120058	6.66519952945122	1	7	2	7	1	3	7	7	7	2	2	2	7	7	7	1	7	6	4	7	2	7	7	58	1	3
165	3.39419342072096	5.03849058242618	5.08279333481185	5.85623974679335	6.02097049779496	6.74956574412895	3.54313363317592	4.71243666140518	6.71544028361868	7	6.00510396134248	5.65769717859075	6.65668274107826	7	5.22107742279484	6.44492113060857	5.73269859043139	6.84229925685959	4.78283305271556	7	5.09516414686294	4.68448730133012	4.95898433758082	1	7	2	7	1	7	1	7	1	7	1	2	4	7	1	3	4	2	7	2	2	7	7	91.75	1	3
166	7	4.58749433723917	4.77390749121535	7	6.09781825479982	4.87524035422416	5.00634037101384	4.33913424070683	6.35006466907668	6.41324423064824	6.77822734416484	5.4857587596262	5.16983496066259	6.26716806691125	6.94549000546698	7	3.25651101648832	5.13556376453748	5.37644602122324	6.79205762027278	5.46529937288265	5.11040844223402	6.86184861104094	1	7	7	7	1	7	7	2	7	1	7	7	7	7	7	1	2	1	2	7	1	7	7	68.5	1	3
167	3.5864029486983	6.80060641273984	4.86746558198946	6.16934810892681	6.36022297479049	6.74225677146256	5.36692142671492	4.49823616150269	6.54188765267531	3.27826838980457	7	3.20117405464007	4.21068315754961	5.44358925920432	5.82679115682084	6.18613575971521	7	6.49517254415402	7	6.76299112185904	3.60664815532956	5.75273866961808	6.42322358906758	1	7	1	7	1	5	7	7	1	1	1	7	7	7	7	1	7	7	4	2	2	7	7	77.25	1	3
168	2.10627336526168	6.6390424484277	6.83385674954201	4.65190111759419	7	6.57216860988386	2.27033977374081	5.76630177598284	7	6.00405655199422	7	3.69622469700971	5.28534306345143	7	3.35470601810373	5.64584431880422	5.14265874230785	5.21464428384504	5.21775391665013	7	3.88265243273473	2.07784342384415	5.16413613712874	1	7	3	7	1	7	7	7	4	2	1	7	7	1	7	1	2	2	7	7	2	7	7	65	1	3
169	4.72977997714662	3.59600775512406	7	6.87089742923102	5.26218955611211	1.36075309278908	1	3.43221388786582	6.60171723394392	6.42227088107797	5.48168234664816	7	7	7	6.64837945987636	5.49232395828123	5.8892243588057	7	4.6077896943396	4.80396801414371	4.35282945918377	7	4.75645717965915	1	7	2	7	1	7	7	7	1	4	1	7	7	7	7	1	7	4	7	4	1	7	7	85.75	1	3
170	6.26717377000511	7	1.01687423283404	5.44081732128158	3.82557410906962	4.33845074172643	5.56180640431635	2.83220536328209	5.70580198833652	7	4.28398011725278	5.87619986736295	7	6.75210769314561	5.4722295383946	5.71703134587362	6.49597104719969	5.03832684347237	4.2236006874118	7	7	6.05980369219248	4.10756226697875	7	7	7	4	5	7	7	6	5	3	1	2	7	7	7	3	3	1	7	7	1	7	7	72.5	1	3
171	5.11152307991951	4.53252313329843	6.45764731703835	7	6.62713353995421	5.59551141385784	1.7732153945757	5.58324828328499	7	6.24233914286392	7	6.97482621505436	6.50208052627304	5.64761481959363	4.38519238550993	4.3947840614546	4.95355732295967	6.79351575689076	5.0178552903111	4.62045873621647	6.91057992719794	5.02816170595838	6.3903946506301	1	7	3	7	1	7	7	2	2	2	1	4	7	7	1	3	7	2	7	3	3	7	7	100.25	1	3
172	6.25566049975712	2.71606306348007	2.81515110331072	5.01057192660336	5.42934185863182	1.62243942079998	5.39269674114675	5.1075312380517	6.05162338210609	6.56245599978748	6.83558411316672	5.90235419292094	3.52002327188542	5.58324115725521	6.98920508024111	5.03698864406681	4.88645459235011	6.62280860824335	6.13971683235841	4.59061439300307	7	4.627089933329	6.77056844683932	1	7	2	7	1	7	7	7	1	3	2	4	7	7	1	4	7	2	7	7	2	7	7	76	1	3
173	3.80022961532613	4.89773498817762	6.23496095953092	6.93558856602492	7	6.76018510027099	3.14868107305646	4.91869300284204	5.83258214176132	5.46547956332428	6.26208538380039	6.43499124076924	3.76272534972268	4.61517765236912	4.8727543805017	5.54870657315486	6.43942310773344	6.30010617912064	5.38635232998466	5.33130206346607	5.22382969989293	6.62811540535463	6.29855641424705	1	7	2	7	1	7	7	3	3	2	1	7	7	1	7	7	2	2	2	7	1	7	7	81.75	1	3
174	1.1699162402984	4.69715190502397	5.71207286388035	4.5162425102861	7	3.55445356876478	6.77840836670886	5.05496691702174	3.17516763903956	7	5.50530217298942	6.54728143847806	5.04996223958585	7	6.40431896921205	6.2222059925277	5.77326706989944	6.73417139398475	6.44572831442955	6.14294897613265	4.42213581496766	5.58764392265573	3.99014023164624	1	7	3	7	1	7	1	7	1	7	7	1	5	7	7	2	2	7	7	7	2	7	7	75.5	1	3
175	3.63047390201579	5.58943749812014	4.17058919371093	7	5.24170754542612	5.25746842482271	6.45674791426928	6.232139484193	4.7966526992512	3.7494245916443	6.72273926803466	4.60767602949056	7	6.80439995248524	5.65011100898149	1.01218698220132	5.76638829084964	7	5.21236916866197	5.74688505443924	3.68514926206134	5.29264398134894	6.24127588062336	1	7	2	7	1	7	5	7	1	1	7	7	7	6	7	2	1	6	5	7	1	7	7	88.25	1	3
176	3.31432913843426	3.26348519967209	7	6.79069818976259	7	4.73818851526186	2.76040854366836	4.84509736091272	7	5.80521026023059	4.96790311458445	5.26421514082906	3.91895516069838	6.95654681444337	5.45583382712773	6.53130721669811	5.24905697466743	6.40865311357469	7	6.42179650642676	6.73860664833486	5.65676124839095	6.5563285295407	1	7	3	7	1	7	7	2	5	1	1	1	2	7	7	7	1	2	2	4	1	7	7	71	1	3
177	6.39160264702418	7	5.04765576410809	5.89743678112459	5.89023304951284	5.36988009267151	5.72451491083541	4.2800250764507	5.79054127870478	6.5355930845996	6.25491678256322	3.62932301635728	4.65062469181927	7	3.17160443174844	5.74881570224141	6.12585795440652	6.40085839664417	4.74759656995071	6.87574234155424	2.68676130754255	3.96274019294361	4.72605565016989	1	7	2	7	2	7	1	3	4	7	1	7	6	7	7	2	7	1	7	7	2	7	7	65.75	1	3
178	4.96287114747157	4.91292211827603	4.43659819234182	6.61929446645471	5.43978169704402	6.21081915202446	7	6.02505038567818	4.56464989693881	4.77754622130754	3.03674130982699	7	6.28721141058107	4.64286929742332	4.91824687777909	5.6889557163345	6.09167752403461	6.65874004517794	6.48509792705868	5.32750029388581	5.77485756238522	6.45583486278288	5.86777488636096	7	7	1	7	2	7	7	1	1	2	6	6	7	2	7	7	7	2	7	2	1	7	7	84.5	1	3
179	7	4.37645913383388	5.40467897415028	5.52596796286345	6.25555874341893	3.0027135705753	5.07824750384846	6.42448852727924	7	6.09578004559353	6.41900516985287	5.9030479884703	4.44147575352437	5.00247437004845	6.33894711434142	4.14399020540594	5.11708922039601	6.6802809753387	2.59690235188371	4.32774117552596	4.88064979311203	6.68245894516989	7	1	7	3	7	1	7	6	1	2	4	1	7	7	7	7	1	7	2	2	7	2	7	7	79.25	1	3
180	6.99244417375419	5.8728668767991	3.8359298351262	6.10062282252246	6.25929918807419	1	1	4.78831361213516	7	6.08132271473618	5.68893791443153	7	5.84141803819489	6.14712941522449	6.38302959747426	6.94421224485849	5.8461866001612	4.49548639103588	6.97454612663668	6.86667705621017	4.16767757301607	5.16267377928864	5.53137424297782	1	7	2	7	1	7	1	7	7	1	7	7	7	7	7	3	1	7	7	7	2	7	7	74	1	3
181	4.21320300250928	6.17258876752712	3.91151318944829	6.90336377472019	4.13719485511087	4.7978676811974	7	5.59277220045774	5.18743996218664	3.46136037240034	7	5.00906129012649	6.46319569953537	4.74974228607842	4.68845852128502	6.48252804192285	5.61459198968957	6.72590601928555	5.90348791766213	5.52564541031871	4.69431174443109	4.56305580040016	6.06912020631485	1	7	2	7	1	3	5	7	1	1	7	7	7	6	7	4	7	5	6	7	2	7	7	84.75	1	3
182	3.2016228939568	6.20248073384955	6.86716097784298	6.26325953140572	6.40377933726524	7	5.68101511547934	5.99838535209841	5.67131578834003	6.81569385485763	6.10035296180491	5.12234286302502	4.57939688675091	5.84842704665139	3.45954878609215	4.60081171115272	5.84727810052218	5.19066461055383	4.17261216555261	4.39975143363191	4.925406123183	5.92929248277307	5.53691027156085	1	7	2	7	1	7	7	7	2	5	1	7	7	3	7	7	2	3	7	7	6	7	7	54.5	1	3
183	5.13061713407575	7	2.89983803659547	6.81337415614655	3.21444608466143	6.16053221422105	5.59287683083884	7	6.12467067891138	4.24465583721624	6.90507269015303	1.39221363773167	5.96492696069675	5.48072762035918	7	6.6227054047349	5.18844049066472	4.90370050372413	7	3.90780741610841	2.65771504899065	2.73730953202775	6.70147163094447	7	7	7	4	4	7	1	2	3	3	1	2	7	7	7	7	7	1	2	7	1	7	7	68.25	1	3
184	6.32615557490511	5.2032811688712	4.84796146601185	4.81037504998792	6.77371498821388	6.63222640830583	3.6030242473532	6.91140079848882	6.7933755917347	7	6.0601247396667	5.43863104908085	5.88378257890924	4.23291161276188	7	4.58133593003691	6.32294489716823	4.8850064868596	5.41108816507877	6.52554871558039	3.96344839647067	1.89865472288069	2.74400518530664	1	7	7	7	1	7	1	7	5	7	1	1	2	7	2	1	7	7	7	7	1	7	7	61	1	3
185	4.98960353576495	7	5.30857263024981	6.7798213485385	5.17914511494648	4.8636692755213	4.08410346425579	4.00732627113424	6.13529780523618	4.87341057431242	5.22979244514348	3.67186728750164	5.48651580521497	7	4.45990770080049	6.26440783137561	5.65262966374693	6.82140251725846	3.02247567526083	6.81544160629202	2.61063640470418	3.56488395007143	5.30418363372342	1	7	2	7	2	7	1	3	4	7	1	7	5	7	7	2	7	1	7	7	2	7	7	83.75	1	3
186	3.72780625479898	7	7	7	5.57382433895542	1	6.25769617271785	4.6593900574168	4.8349512693332	5.76681515451674	1.80080657924737	6.72981151114809	6.21611288627258	4.66168814123971	5.58703014558914	1.34828312602781	6.30737641885567	5.05360698758495	5.72758040082804	6.20199207297009	5.81692748540467	6.06149778585216	6.547174107378	1	7	4	7	1	7	7	6	2	7	1	7	7	2	7	7	1	2	7	7	1	7	7	66.5	1	3
187	5.51603356702043	3.81674861717348	6.71350686923394	6.49724492143974	6.63945456823912	6.68454295894582	4.30911967181895	6.28043454643401	6.64030453992237	6.87624864849503	5.31029035086905	7	4.85724871454239	7	4.4434929194364	5.36175017622067	5.99438614277251	4.88573831859526	6.87259156144086	5.50257417142882	4.8578288327435	4.83479695124711	6.39775024462435	1	7	2	7	1	7	1	3	2	1	2	3	7	7	7	4	1	2	4	5	4	3	7	71.25	1	3
188	4.77623335650284	5.11863219143823	5.38179762421523	6.86230157407517	5.89642459756483	5.62756011204879	4.34519916277193	6.03022420705642	6.23822054471507	7	6.68094097194002	6.69463849572297	4.08152088435197	5.23681189944595	5.11832336389938	2.92245404652445	4.69729697265122	6.1548932257794	3.97866175102841	6.58384868665774	6.51505154341576	5.24856977983192	6.34899670082735	1	7	2	7	1	7	1	2	7	6	2	1	4	7	7	7	1	3	4	5	5	7	7	88	1	3
189	5.87101704690271	4.63531025819458	6.64795308576439	5.43824946067905	5.84879990777079	4.91985268115797	6.84558383391109	6.45866796261167	4.92003449144912	5.21907160581018	6.27290348694256	4.29944663847625	6.2782420011813	4.86826824885518	4.0290785742875	5.94697565617962	5.80298887613946	6.12251304920305	6.12820469770642	5.38339711674068	5.7958282990495	5.60420743608856	6.02761540764175	1	7	2	7	1	7	1	7	2	2	7	7	7	7	2	2	1	3	3	6	2	7	7	64.75	1	3
190	5.59865442655259	3.2419041188579	5.17799589934588	6.44609483770583	1.02549489273835	1	3.30856198948432	7	6.06141387386407	6.20304017470988	4.49462040989767	5.57197365288522	7	1.48219211205726	5.23999065041489	7	5.75278376002077	5.82255403600693	6.06028830351622	6.05077127574381	6.29371118042041	5.71892267780802	3.82193614514853	1	7	2	3	4	7	1	7	5	6	2	2	7	7	7	7	4	4	2	5	2	7	7	63.5	1	3
191	1	4.14381369914154	3.82400870877118	3.76251127869081	6.32908416536278	5.6052363396861	6.84876418837243	5.73095472213997	5.12409413132085	5.03890841145219	5.42543345506231	2.9293246854084	7	7	6.67101242191341	6.47696388058404	4.37379055372639	2.50098005538772	6.70865197369592	5.79311034452128	5.5364761970485	7	6.45568351770444	1	7	4	7	1	7	1	1	3	7	1	7	7	7	7	5	7	5	2	2	1	7	7	66.25	1	3
192	1.32133083987786	5.88320959260445	6.91658096361221	4.77764331273187	7	4.92477010953723	7	4.40331907173566	5.50895878535531	6.24866414004013	6.2425489860791	2.72276502090638	4.96429989654423	5.18632633960386	5.36879307794436	4.17963854922017	6.72791834086884	7	5.9242564766659	5.97692607800502	4.53971158243873	6.03380762438868	5.94304427823629	1	7	2	7	1	7	7	7	1	2	1	7	7	7	7	3	1	3	7	7	2	7	7	65	1	3
193	2.95697530533915	4.10428763559806	6.49146193304316	5.66729920481109	6.5493391384089	5.58154572214957	6.3413872760974	5.85543494577019	6.03038251397917	5.07555862286765	5.0821146985289	3.04555173167871	6.17374604073955	7	5.13984720311373	4.77695180082604	5.32739125112811	5.64445880282401	5.57995533962272	7	6.42663656422433	1.42196783775322	6.01931445035832	1	7	2	7	1	7	7	7	4	6	2	1	1	3	1	7	1	1	4	7	1	7	7	73.75	1	3
194	6.32540750190693	5.88637489311721	3.81678936587833	5.26920126426361	7	5.93605042834175	5.60455721254749	5.10887828638357	5.59142673796124	5.91158515121062	5.71434325680748	5.37825861862121	6.12603431790784	4.29670121045588	5.63265590088464	4.92133912292328	6.86261874496266	5.54394129426574	7	6.70808838074404	7	3.03634827979991	2.50899031711525	1	7	7	7	1	3	1	7	6	4	7	1	2	7	1	2	3	7	7	7	1	7	7	55.5	1	3
195	6.44884786761261	4.63603671427114	1.10872598429371	6.50764145562276	3.02262824684217	1	4.4764828019396	5.62393855729294	6.29254295822551	6.6234176614578	5.77976657814253	6.85620309584791	5.80712614420349	6.13564635058612	3.94089727412288	7	4.23680607003855	5.53133046277845	7	6.12223742994024	4.74364408990569	2.85295484026171	7	1	7	2	7	3	7	1	2	2	7	1	3	7	7	7	7	1	3	2	6	1	7	7	73.25	1	3
196	5.73625881986025	4.20790999338414	1.70409582304588	6.38727409630703	4.37881280354939	1	5.28974355062798	5.34576014627196	4.45974817518376	6.26147146171035	5.8794125333821	7	5.88550928746824	5.7588573975355	6.75758941498656	6.71951982358975	5.04859503398943	4.46587957418309	5.75961711943824	5.9608195355292	4.63272611767658	3.94804846501724	5.56601881048341	1	7	2	7	3	7	1	2	2	1	1	2	3	7	7	4	1	7	3	3	1	7	7	62	1	3
197	4.33226186627589	3.70961337158657	6.73056263220766	6.97361402920949	6.77989176256931	7	4.02068789861039	4.60189572110964	5.92395328589521	5.94680642954104	5.80406567066649	6.98925209847981	5.42126005844641	4.4509214774426	3.16389269700642	4.80176482523814	5.7756889865917	5.64395805604349	5.03416781461488	4.80470448718386	2.66967893882931	4.48521148217732	5.24908969699233	1	7	3	7	1	7	7	3	3	2	1	7	7	2	7	7	2	2	2	7	1	7	7	67.75	1	3
198	6.84013719251311	2.81012493882656	1.06319717298735	7	3.82066624987011	1	1.65589963638945	5.17720536337563	7	6.47018897595718	6.36148729631709	1.91472158834563	5.97036410710798	5.51273852165334	4.04937941469044	6.7070056928365	4.39780858484535	6.37245621240232	6.09931315286698	5.42775882102661	3.74028577264786	3.9900594196547	7	1	7	2	7	3	7	7	2	1	1	1	1	1	7	1	7	3	7	3	4	1	7	7	76.5	1	3
[truncated: 5 more columns]
