# Supplementary material for: How Are Mate Preferences Linked with Actual Mate Selection? Tests of Mate Preference Integration Algorithms Using Computer Simulations and Actual Mating Couples
Source: PLoS One. 2016 Jun 8;11(6):e0156078. doi: 10.1371/journal.pone.0156078 (PMC4898694; doi:10.1371/journal.pone.0156078)
Supplement: S1 Data — Newlywed couple and agent-based model data analyzed in Study 2. (ZIP) [file pone.0156078.s001.zip › S9/Polynomial Model Data/Polynomial Couple Population 01162016 014227.csv]

	trait1	trait2	trait3	trait4	trait5	trait6	trait7	trait8	trait9	trait10	trait11	trait12	trait13	trait14	trait15	trait16	trait17	trait18	trait19	trait20	trait21	trait22	trait23	preference1	preference2	preference3	preference4	preference5	preference6	preference7	preference8	preference9	preference10	preference11	preference12	preference13	preference14	preference15	preference16	preference17	preference18	preference19	preference20	preference21	preference22	preference23	fitpoints	sex	algorithm
1	6.26292508351389	6.11964597414768	4.1994756019813	6.90174368311574	2.23088867292438	4.74591777358839	7	6.45960186700263	7	7	7	7	5.1105676505445	6.40011128520915	2.10554579429055	6.40281363340571	6.89485199671756	6.58438403641623	6.36256126731664	6.82288857254848	6.12047050515139	5.06998138940914	7	7	4	7	7	7	7	2	7	7	6	7	7	5	7	1	7	2	5	6	7	7	7	3	101	0	3
2	6.78454906129272	7	6.79417153070518	4.47984771512095	2.54963839396201	5.62732627353798	7	6.27663620208604	4.29196222248535	6.27033029747241	6.93069465463744	7	6.14350314544316	7	5.7454947157306	7	5.52470992342453	4.3993015898637	7	6.92766187859741	6.39663571472602	5.70350406849572	6.02299163716814	7	1	5	7	7	7	2	7	7	7	7	7	2	7	1	3	6	7	2	7	7	7	1	106.75	0	3
3	2.89123588050248	7	6.66383281079838	6.55718695366295	4.54821101204692	6.42956238108119	7	5.52882240937616	6.26691068566506	7	6.62068266548205	5.43372079577117	5.53791291369351	6.94462718509568	1.1459232040135	6.67779851790046	5.70761792451076	6.82241150436718	7	7	6.85350400690535	7	6.71274882702771	7	3	7	7	7	7	3	7	7	3	7	3	7	7	1	6	7	7	2	7	7	7	1	94.5	0	3
4	6.64199102053591	6.48887519946562	6.06899428664026	2.88756800096274	1	6.75426134161309	6.39868735379486	7	5.95967347114044	6.99534878489635	6.40956328253883	5.99113337013747	6.68878134091429	6.42998565015328	2.62241419244064	7	7	6.78819014757531	4.10307452440648	7	6.14793999163351	5.13930800193382	7	7	1	7	7	7	7	7	7	2	3	7	7	7	7	1	5	2	7	3	6	7	7	2	91.25	0	3
5	4.33357334856782	5.97530179320146	6.29476958700747	6.06893735853773	4.54910967219348	6.10676458703914	7	5.20332610269012	5.74449852798853	6.76699525821523	7	6.68834163345648	5.68354867659044	6.69688004225347	6.61002470079621	7	7	4.85377498626059	4.90894899443248	6.76785767371541	6.71877867394578	6.54193652666044	6.05398159323376	7	3	4	7	7	7	2	7	3	4	7	7	7	6	1	3	7	3	2	7	7	7	4	86	0	3
6	6.64047410956901	7	7	2.6405090431462	2.82808150620742	6.72684238078021	7	4.85345155880397	5.60265248379175	3.64870554965283	6.51954642743092	6.60060791005985	5.41314390897006	7	5.5702127289596	5.35545295549631	5.14928728644411	6.7695327855133	7	7	7	4.50840384110011	5.93031034876841	7	2	7	7	7	7	1	7	7	7	7	7	7	7	1	7	1	7	4	3	7	7	2	106.75	0	3
7	6.60123212516377	6.18123275564093	6.99174592838034	4.22077617117784	2.46551193068098	7	6.5206668765574	6.04855344310299	6.81651378373525	4.43041586045183	6.13548568713454	6.99548412631455	6.35432824455662	6.34973757865944	1.57993579749072	7	6.78587962795657	5.18403381985824	6.75968910997425	6.45386206830999	7	6.43696848593067	5.07016397222301	7	2	7	7	7	7	2	7	7	7	7	7	7	7	2	7	1	7	3	7	7	7	3	91.5	0	3
8	5.00716844069153	6.18375632457732	6.90220067409584	7	1.23597561871681	6.91464063877735	5.36009324466618	5.78014614470401	5.69592470687604	6.08168899956815	7	7	3.87206483208245	6.99580028595325	1.94240428910583	4.51741583916481	5.9811512131783	6.92974836792313	6.83993468178023	7	6.19425680029993	4.27905067808486	6.91273401670732	7	2	7	7	7	7	2	7	7	1	7	7	2	7	1	3	6	4	7	7	7	7	1	110.25	0	3
9	7	4.53606918847716	5.66527347180405	6.9631361907908	2.98149661510806	6.0425936873669	6.18850740376314	6.51752717070185	6.06504255454096	6.98459306084281	5.64260678218015	7	6.14324460470192	7	4.3051923788792	6.30150710112467	6.548730945969	6.38819768757387	6.8555290289057	6.27873833569554	7	4.81332002256213	6.01334496105342	5	7	4	7	7	7	1	7	7	1	7	7	3	7	1	7	1	2	5	3	7	7	3	78	0	3
10	5.11328764962311	5.08855613058984	5.70600184922896	7	5.54444557588518	7	7	6.26782575206505	7	5.07494215332913	7	7	4.76636288343229	6.30033578144809	5.58909829881364	5.80759436579992	6.93897315788369	7	7	7	6.82510282920693	6.45361175579824	3.14911858395043	4	7	5	7	7	7	1	7	7	2	7	7	6	7	1	2	2	7	2	7	7	7	4	100.75	0	3
11	5.8579881068716	7	7	6.69468960204408	1	5.98847937572705	5.22138121017674	6.86962643984444	6.43952408060162	5.39702027870536	6.52524380867388	6.53580070122476	6.95254773197069	5.69575545868765	2.83791508501052	5.00403424652498	6.43021241398984	6.04547192015777	7	6.91768182737164	6.71055121588425	4.8433014636216	5.87197992243732	7	2	7	7	7	7	2	7	7	1	7	7	5	7	1	3	6	5	7	7	7	7	3	103.5	0	3
12	6.20901528529485	7	7	2.26772882509627	2.2581009650823	1.58165733267955	5.64446052560635	6.97475132261004	7	1.6260372247147	6.86629974094129	7	6.937028083369	5.59166885740286	6.83397820705121	5.83187067256481	6.78293172152596	7	6.84028085696133	6.72120790216851	7	5.84192699969219	6.3529623316114	7	3	7	7	7	7	1	7	7	7	7	7	7	4	1	3	1	7	7	7	7	7	1	99.25	0	3
13	5.37307471727193	4.52957133758939	5.32417424269668	7	3.04790733117257	7	4.94848442201912	7	5.94426763007352	5.48689331750833	6.66074315438879	6.74685781694017	6.79597582318572	6.6924985633874	1.32149194864368	5.94412883770838	6.1486180922604	6.19793349639949	6.12603374842526	6.17121333607388	6.24538671975828	6.96632931236278	6.07540523349124	7	3	3	7	7	5	1	7	2	3	7	7	7	7	1	3	2	7	2	7	7	7	1	104	0	3
14	4.99586669349353	4.80661095536305	4.73626159270835	6.30079571427909	3.14684758022796	6.81601856675146	6.43036963325364	6.05298938150648	5.39509770055752	4.38417469097826	6.11422691562536	6.46174084015897	6.9645223729125	6.2403548556846	1.38265739795008	5.54993773302237	6.87214711537563	4.56982754158105	7	6.37399802782556	7	6.59589233554767	6.79852596945071	7	7	3	7	7	7	1	7	7	7	7	7	7	7	1	7	4	7	2	7	7	7	1	78.75	0	3
15	4.10990886609167	6.72535137872631	6.84979541783217	6.03682371016283	3.13589582036265	7	6.26740963071117	5.63476234088225	7	6.99474123311961	7	5.8442013415636	5.52725259467426	6.38324285502814	1	7	7	4.50020417712022	6.71779750836663	4.00121983228642	5.52539095853272	7	7	7	2	6	7	7	7	2	7	4	3	7	3	7	7	1	5	7	7	4	7	7	7	3	86.5	0	3
16	6.5747504502269	5.87998109274179	5.96651868539668	3.7088304465852	3.12103544489096	5.83252492964452	6.85088765957856	7	5.36104775819637	5.42720306101489	7	5.80012673321641	5.3025073343801	6.38050769471998	6.46263583563613	6.49862108934363	5.86299527926558	4.66870018489618	7	5.06566856678696	6.86600278696977	6.74870978075112	5.63421174675031	7	1	7	7	7	7	2	7	7	1	7	7	2	7	1	4	7	4	2	7	7	7	1	88.25	0	3
17	5.36067606244711	3.32726668397665	6.82493653976349	6.15809779767118	6.35857433691165	6.70716443541839	6.86895311685053	5.73470745407894	3.80347938999785	7	5.5058044140166	7	6.45957166990423	6.29730777046884	4.95967449311571	5.25914650259248	6.50017552596239	7	7	7	6.10551256166263	7	6.59394743427109	4	5	3	7	7	7	2	7	7	3	7	7	6	7	1	4	7	7	2	7	7	7	1	102	0	3
18	5.89000232821917	6.39603729340432	6.79943391872632	2.43559445666445	5.68445113315061	7	7	5.93297018573706	6.13921369294316	7	6.79919638510069	7	6.53080157000126	6.7771547258847	5.55966859159581	6.08839224084839	5.42810493455246	6.53658984071675	4.60600933469062	7	6.46849574932963	6.77209973377022	5.22881913484982	7	1	7	7	7	7	2	7	7	4	7	7	7	7	1	2	2	7	4	7	7	7	1	104.75	0	3
19	2.6975672602207	6.02461445040377	7	6.43369319939121	2.11154278241282	7	5.83392127226984	4.58885692228106	6.66478414427964	5.93086826485204	6.60836773189625	6.52749782743817	7	7	1.86431242574057	6.02269471822848	5.87094609069384	4.19559186304768	6.34564883081983	7	3.84290629120201	6.20846484054985	5.65288670367849	7	2	5	7	7	7	1	7	6	7	7	7	7	7	1	3	1	7	2	4	7	7	4	97.5	0	3
20	5.71427571470795	4.69740050034545	6.62509841543235	5.79791079636685	1.48351802388441	6.4192035236586	6.73046710556855	7	6.01769357766264	4.71237010365025	5.91275814520076	6.33723440725333	7	7	3.63723692932077	7	6.85674369378517	3.96491680472363	6.64930148948134	6.17731627235437	5.85660420967165	5.51576115083811	6.42604130378289	7	3	3	7	7	7	2	7	7	7	7	7	7	7	1	3	2	7	3	7	7	7	3	97.25	0	3
21	5.57439777548839	4.53507473425808	5.868381511842	6.11066547317864	1.45119993107976	5.85267253250508	7	5.76855958341173	5.82452739303677	4.27728455856235	6.55187840146046	6.72005028419492	7	6.26722411355609	4.40054174466269	6.82739049244076	6.25033897156857	5.47795135478336	6.50638025158155	5.4626554908988	5.45937644487044	4.91478168933748	7	7	3	4	7	7	7	2	7	7	7	7	7	7	7	1	7	2	7	3	7	7	7	3	92	0	3
22	7	6.86305123959886	6.56974563150637	7	2.37621690399161	3.41096657829465	7	4.88547064063422	6.84161073144023	3.7441745195337	7	6.22768356776837	5.77768105834763	6.53294812356852	5.81628911949232	6.60059521477382	6.59112683256389	6.58457716837128	5.25294054075121	5.72011950041751	7	5.36033413964875	5.92351702169072	7	4	4	7	7	7	2	7	7	7	7	7	7	7	1	5	3	2	7	7	7	7	3	84.75	0	3
23	6.07038673942202	6.90901539445882	6.82819395081303	2.65288900360809	4.13779617579925	6.43131650048006	5.76627690781713	6.81648559899645	6.18945363757611	6.04230380714212	5.73988819193155	6.42944860225475	6.65201615773499	6.85336589686271	1.00906952031072	7	6.42196696897235	4.31394284682289	6.55802600948448	5.7083445198422	5.46864678606323	5.83505878181354	4.73383602148337	7	1	7	7	7	7	2	7	7	1	7	7	2	7	2	3	6	5	2	7	7	7	1	87.5	0	3
24	2.8898535540338	6.68574712716317	7	7	2.05065312156638	6.35383413254146	7	5.87974277182365	6.66927613275365	7	6.94603447386343	5.37015932882588	6.7637551655837	5.37669575910342	7	5.41792226543533	6.16669859233173	7	5.07092300016419	3.45756888629886	5.78612198052175	6.32127009062511	7	7	1	7	7	7	7	1	7	7	1	7	7	7	3	1	2	3	3	7	7	7	7	2	83.25	0	3
25	6.5611196093681	6.5900416540013	6.29309734886335	5.40022920186786	1.22509600233733	6.10020399666955	5.05794764046685	6.03636555370811	6.22410725215151	7	5.11297508312454	6.22745509690927	5.75150104326729	4.22229617945141	1.4868626224676	5.75926555718155	6.98225058306423	6.30588141611605	7	5.74761399862983	7	6.0860870825448	6.77336192904535	7	2	7	7	7	7	4	7	7	4	7	7	7	7	1	4	7	7	1	7	7	7	3	70	0	3
26	3.03040644693863	5.05819362525591	5.36927552738044	6.3523234375072	1.46314099678535	7	5.75492513774243	7	4.12584141310867	6.61192695795807	6.06070472902035	6.15668651063956	5.92344438649089	6.69092275636603	5.98908210452512	5.67273624830709	6.06462065068614	6.20906042312537	7	2.75513020838289	7	4.67417445025055	6.43078857385238	7	7	7	7	7	7	7	7	2	7	7	7	7	7	1	5	5	7	2	4	4	7	3	79.75	0	3
27	5.9775441143389	6.82144810097025	7	3.56006889422745	7	6.52602122432932	3.81867904210737	5.25150464212261	5.85515962200729	6.42424738192814	6.8232657685279	6.87321252487348	7	5.5854640067243	4.87730910911102	6.00608877611896	6.97306361889969	2.71176472715981	5.45007625935515	6.84764299863385	7	6.86385836715162	6.12466272919035	7	7	7	7	7	7	1	7	7	2	7	7	7	7	1	3	1	3	3	7	7	7	5	103.5	0	3
28	2.42804578815982	4.98979999884748	6.3932888922112	6.86822535368759	2.35930766885067	5.1182292689588	6.85323553710394	5.24761618895502	6.035933384041	3.69189694777105	6.29546979618005	6.43323619206074	6.53828422664764	7	3.22115435477588	7	4.92694793265293	5.36594113493769	6.03550372352347	7	7	5.56182566640551	6.95596449019174	7	4	5	7	7	7	1	7	7	2	7	7	7	4	1	3	1	7	2	7	7	7	1	84.25	0	3
29	4.42096964353914	4.46252285664901	6.78691629158053	7	2.00651313659809	6.36270702031766	6.19876714655403	6.73629847169352	7	4.59459027263386	6.65391665421692	5.40015677418296	7	6.84663118241276	4.01735603931078	6.22295910623382	6.15919461341538	5.39572421659028	4.38010229429326	7	6.52540654406651	5.98604811079988	6.56851936036746	7	4	4	7	7	7	1	7	7	7	7	5	3	7	1	2	4	3	5	7	7	7	1	69	0	3
30	6.02389928978514	6.32622089912031	5.6589499124035	2.68651763408519	6.58406281670989	6.77881016565181	5.14867878095682	5.94605694960036	4.69375182339211	5.26518572557719	6.24060105995633	6.71741554439249	7	5.90409551334366	6.67801809736988	7	7	6.9536537849553	6.10961996546706	5.18562705559209	6.28322584936117	6.51949668616687	4.14665887670715	7	3	3	7	7	7	2	7	7	7	7	7	7	4	1	7	2	7	3	7	7	7	1	78.75	0	3
31	6.0085295377385	6.44834271989831	6.25935609499623	3.88513805167378	4.34423384848055	4.28529997821498	6.62153631595616	6.73778518378238	6.30156758131456	6.54331422731491	5.75830640823687	6.78006881558101	6.38716513168011	6.18464794859482	3.85623939935059	5.96061970303053	6.05417334700978	6.79800963317874	6.96809593559225	7	3.17185562315899	5.41734274001422	5.73107949573508	7	1	7	7	7	7	2	7	3	1	7	5	7	7	1	7	2	4	3	7	7	7	1	101.5	0	3
32	5.70228028774203	6.43337999485413	5.00524849329709	2.90056482788875	6.56645042664916	6.65455267416349	6.64737737211815	5.79710377604957	5.5946328396968	5.94446198073001	6.17574476936024	7	6.81053320744378	6.07628386747794	5.03747868048887	2.53804996384469	6.29091528437505	6.88192038062768	6.3793324330083	6.80073742749735	5.41138844419712	5.76415949956147	3.1132073550104	7	2	5	7	7	7	2	7	7	7	7	6	7	7	1	1	5	7	4	7	7	7	1	95.25	0	3
33	2.07235317835226	5.169110360103	5.94997303704393	6.40417081428209	2.75311927014766	5.58811695206478	6.99095770562768	4.84077613732166	5.86326335241725	6.08088194873931	7	6.94892020984534	7	5.88473524879284	2.10186018058695	5.71201427224649	6.67490766289601	3.75008624854974	5.83438896714529	5.25622791638714	4.08553318079797	5.75142175254634	5.96583696780346	7	2	4	7	7	7	1	7	7	7	7	7	5	7	1	2	1	7	2	7	7	7	4	97	0	3
34	1	5.42543658102659	6.46863760956648	6.33071809774867	3.93042083382739	5.79566673726905	6.96069118883804	6.49352142416688	4.75116777979612	4.02365960008324	7	6.76440355349146	6.11390563533089	6.81556453754668	3.12943845552011	7	7	3.81730975810196	7	5.31032378250299	5.38474015531058	5.76646925911127	5.75494352387534	7	7	7	7	1	7	1	7	6	4	7	7	7	7	1	7	1	5	5	7	7	7	4	78.75	0	3
35	4.42946613477248	5.76953140626482	7	6.35450834252454	2.7580325327503	7	6.70670862442938	4.45361472538448	4.057915797121	7	6.93177994064799	6.91402808616259	5.96101858656154	5.72947897602494	6.74168681886184	5.43521308712143	6.54370581822338	5.63295490924207	4.07694574114402	7	6.72080887296934	5.03599975006689	4.99610507473965	7	3	3	7	7	7	7	7	7	1	7	7	7	7	1	7	2	7	4	7	7	7	2	81.5	0	3
36	5.81269915577411	5.90571526841919	5.12987382001349	5.09274822596534	2.51002379087908	6.0059165975738	6.09947890898049	6.87940031225556	6.92575015290423	4.59738419682302	6.20159180267177	6.30148815922857	3.25469622469666	7	1	5.61363588895203	7	3.63943097701848	7	6.38790305852172	6.4240630137288	3.57422054276682	6.19090947815497	7	7	5	7	7	7	1	7	7	7	7	7	7	7	1	7	1	7	2	7	7	7	1	79.25	0	3
37	2.7808815350455	6.40403820487197	7	7	1.96646515386582	6.31634491201198	4.80469975712102	5.281587585595	6.42329616388194	7	5.07919037022512	6.25098920859249	5.06757901995657	6.65516787651408	1	5.08480371278173	7	7	6.53298112843886	5.19940638287717	6.88699391313757	7	6.18765567281017	7	1	7	7	7	7	1	7	7	1	7	7	2	7	1	2	2	7	7	7	7	7	2	74	0	3
38	6.82566030709165	6.49848709321639	5.79852342156378	1.57601307187144	6.41104414085584	6.17556627480675	5.24956788163211	6.28631722221758	4.39062969015712	5.21320440569735	6.36733078128225	7	6.32578399116471	4.91527084936759	4.4018047802663	6.5423727813223	5.94750120558695	7	6.05874408044081	2.47320755959855	7	6.60759378105867	3.92653809986509	7	7	4	7	7	7	2	7	5	7	7	7	7	3	1	4	5	7	3	7	7	7	1	75.75	0	3
39	7	6.10201126497543	3.25341511735682	2.23116675388413	1.41531096676336	7	6.80970149083117	6.23343688524433	4.69353328174568	6.13433629147934	5.20555263138489	7	5.72885194522714	6.70474690530103	3.20330444402763	7	5.60604933133928	4.70528204188007	7	7	5.94756642578517	6.1836472364005	7	7	1	7	7	7	7	1	7	3	1	7	7	7	7	1	7	3	5	1	7	7	7	2	81.5	0	3
40	5.22705750276057	4.47112862194863	6.43623096352183	7	6.27756819205871	6.87733469672024	7	7	6.39527497198449	5.64464120981587	5.36748606925368	4.56681246556999	7	6.67664993483254	6.5734999848381	5.65717873417309	3.38420050150183	4.47015590716946	7	6.78371848635504	7	6.32420364204418	5.86494237566445	1	7	7	7	1	7	1	7	4	4	7	5	7	7	1	1	7	5	7	3	7	7	1	78.25	0	3
41	6.91065418644148	6.10617727588272	3.85741965301292	1.70288067607531	1.43978973572645	4.77830749825648	6.22234337698089	5.05373363020591	5.23271414558538	7	6.33273768582832	6.11576960705324	6.74299770927321	7	4.8215193419282	5.96271122022886	6.09429069173843	4.86138866111205	7	5.75408530317828	6.01572585580052	5.67616756306469	6.4092012250401	7	1	7	7	7	7	1	7	7	3	7	7	7	7	2	7	2	7	4	2	7	7	2	84	0	3
42	6.43483042217296	6.44380358758448	6.2328631475658	7	1.259776441199	4.62445589042832	6.4276711123286	7	6.39809426799667	4.12486255063246	6.28784203108393	6.35338115603074	7	6.64078119245483	3.28068085736483	7	4.04574956706604	5.53634985081367	4.47801237956554	5.50636063791106	5.56301163411576	7	5.90830755085371	7	3	7	7	7	7	2	7	7	3	7	3	4	7	1	5	7	3	7	3	7	7	4	70.75	0	3
43	6.54096635195094	5.93298902592121	5.96580446960523	2.92860295686421	5.77536961101435	2.36865665995001	6.34656011303586	6.92524017021797	5.80995943170153	7	5.93573437976646	7	4.83322617710732	6.87612907050646	6.32657133835849	5.99763983556574	6.92946749947768	6.81662347049635	4.35395398012254	4.09951072169551	6.37111556612678	7	4.57275889867676	7	2	7	7	7	7	2	7	4	2	7	4	6	7	1	4	4	4	1	3	7	7	1	82.5	0	3
44	6.00835602348651	5.73427775850163	7	3.58167334901658	7	5.27823590711436	6.95747597865075	5.6830815410592	4.86004194707267	6.17813718517616	6.11868078194175	3.9700025222099	6.31546977157976	6.25248468982454	3.92876622702388	5.38445874021711	7	6.24534509772376	7	3.82775398438752	7	6.4611569466824	6.29580020778353	7	7	5	7	7	7	1	7	7	1	7	7	7	7	1	6	7	7	2	7	7	7	2	77.25	0	3
45	5.61348591269519	2.62435127695365	4.55093182726658	1.65622355904507	3.3789163813173	6.00634722343107	4.32185596348463	5.10489480762919	5.83543967702656	5.04985446294428	6.9517483409734	6.5877705130424	6.87850087126628	6.18928246038395	5.84206404712027	6.26976030705767	7	7	5.70909747982	5.47046517924798	6.70351143198915	5.79334434450724	4.84722153697418	7	7	7	7	7	7	7	7	2	3	7	7	7	7	1	6	2	3	4	7	7	7	7	103	0	3
46	5.8736118323564	6.65212187468922	5.58374904319925	6.23597754733577	1.84952641075331	5.09896724596012	7	7	4.28938566804838	5.69680779289434	6.31297864390964	5.67231055729056	7	3.66450849678047	3.76431474503923	6.51853736574897	5.71107107596061	5.51655818987692	5.9376456037033	5.90404388097902	6.90944581457884	5.07514105336537	5.43156208498459	7	2	7	7	7	7	2	7	7	4	7	7	7	7	1	1	4	5	3	7	7	7	1	74.75	0	3
47	5.74801216425294	7	6.0395543546588	2.87930959586298	6.26027913438721	6.91324150967133	6.21352431698982	5.27444523152039	4.75004257729534	6.37736457923616	6.10933033281708	6.94061683919799	6.98917593642686	6.39681301885919	5.50162451533534	2.25806278630701	6.61038675108946	5.07914048436081	6.64224181336387	6.87954560487278	4.00955461709798	5.82067979434893	4.15056555500252	7	2	7	7	7	7	1	7	7	7	7	7	7	7	2	1	2	7	5	7	7	7	3	86.5	0	3
48	2.36099155382357	6.17897529810856	5.15159203648945	1.24027898644999	1.34309193766517	4.30133927434272	7	6.74625155710231	4.78781214449087	6.14590114388631	7	7	5.69524108146681	5.76523363250733	2.58345040008163	7	4.0838904454341	6.49275931174611	6.13153920466167	6.37627330573496	4.53776865580079	6.84354252204401	6.92082417512171	7	7	7	7	7	7	1	7	2	7	7	7	5	7	1	7	1	7	7	7	7	7	1	66.25	0	3
49	3.69096731038193	7	6.25887887975692	6.08886323907095	1.46620254943628	7	6.90362671255938	6.18865753143193	7	6.11271269636943	4.58515140941787	3.21980873009737	6.34751950626739	6.77132370318034	2.24698487255757	4.92624355094065	5.29921376733277	5.48058397038273	3.5883125436775	1.81306290892969	6.95492631324645	7	6.80811974456912	7	3	4	7	7	7	1	7	7	5	7	7	3	7	1	7	1	7	6	7	7	7	3	60	0	3
50	5.78991011337768	5.09985603138339	6.77644237006654	7	2.18830015411409	1	4.0859464572206	3.01357592669472	6.37361948722926	6.72591820282351	6.19125670377647	6.69872669655591	6.73174752933983	4.70380998567	5.79255639147592	4.85734561380315	5.78290713117087	7	3.4923707831268	5.93096923627481	7	6.43180288883565	6.73916853877594	7	7	4	7	7	7	2	4	7	1	7	7	7	7	1	2	4	7	2	2	7	7	7	94.75	0	3
51	2.87625100755965	4.78542643993391	6.9307475668916	5.70621258500051	4.65113809475521	6.47039188894061	6.81534281146402	6.06125950131865	5.700920282272	3.69212090951	6.54777257990933	6.64112040594862	5.86539174749098	5.71641228159964	2.26806391354203	6.82443454285216	6.40100136435838	7	4.92625485187099	6.96263093021147	6.64887032371954	4.86046127312887	4.81504504349829	7	7	7	7	1	7	2	7	7	3	7	7	6	7	1	7	7	7	2	5	7	7	1	94.5	0	3
52	4.33654225956903	5.15907455923801	6.27823871561357	6.71881020746316	5.05927523017358	3.3726637281805	6.87972043050411	5.90137090720114	6.72922565215194	6.35766103802562	7	6.90957221215189	6.84068897431314	6.00695379911257	4.62992885403447	5.93007879251365	3.09449374698545	5.27898021444179	6.79638799234318	3.59616991500394	5.64165626870935	6.8775153015012	6.03872343997927	1	7	7	7	1	7	2	7	3	7	7	4	7	7	1	2	7	7	4	3	7	7	7	84.25	0	3
53	5.95695196346942	5.57544786638566	6.26126892412013	2.15412658271279	1.83478838240513	5.59343051890023	5.28971707691363	6.40821069518877	5.71947310942032	6.95554875450618	7	6.49615456833042	5.47672598794379	7	5.56579875462439	7	4.62115059834648	6.94774776243098	5.22875463921113	5.10588552068581	6.10710223718101	4.80110109341549	5.85559341149376	7	2	7	7	7	7	3	7	7	1	7	7	7	7	1	3	7	4	3	2	7	7	1	76	0	3
54	4.77413178949331	7	6.40375608342358	2.93213456880854	6.37187741756042	7	6.09073441418593	4.54817308158792	6.28109778671006	5.53065926117074	7	4.62056813141425	6.18954992233692	6.28022490686392	1.84942844781227	6.19556971586732	5.85036167862984	5.7342703991373	6.64803937416454	4.56654463557172	7	7	3.93953860290559	7	3	6	7	7	3	7	7	7	6	7	7	7	7	1	7	7	2	3	2	7	7	1	74.75	0	3
55	1	5.3001505153338	6.14316792948697	6.12317223836436	3.23015225340654	5.51714096946389	6.93526294536249	4.36475964010476	4.62776620519233	7	5.92582657164016	6.67126592556473	5.50054813964059	6.80924744535006	1	6.6890535920345	6.33906921489672	6.0600421287835	6.38284812452505	4.553826721323	4.95569267869017	5.92112108081587	5.80733346363283	7	7	7	7	1	7	2	7	7	7	7	7	7	7	1	4	1	7	5	7	7	7	4	79.5	0	3
56	2.64299567213806	6.36063834127314	6.54677502038235	5.34366932631716	2.64894359408577	6.59453588458218	6.24968102336479	6.30046932323937	5.7480136133384	6.14586543472006	5.11666139554193	5.09774478290839	4.91623526526699	5.44764495428812	1	5.9259596068602	6.29707156852474	6.78629631069113	6.56719740123607	4.26328121502663	4.97300429801994	7	6.4620167379286	7	2	6	7	7	7	1	7	7	2	7	7	2	6	1	2	3	7	4	7	7	7	1	73.25	0	3
57	7	5.38614482175571	6.36742050545665	2.6860292821046	6.85171735645301	2.53835452918479	6.19574697764265	7	3.83138827351587	5.70810619193144	5.95953712298748	6.29567966361217	7	6.36642615827493	3.32102876378578	5.83911519119519	7	3.02633239647522	4.76682119846575	5.2212773595331	6.4914552093289	6.6309369680079	7	7	7	7	7	7	7	7	7	7	7	7	7	7	7	1	7	2	3	3	7	7	7	7	65	0	3
58	3.31730936802012	4.41580420304364	5.01628547574739	1	1.6825824547815	4.55733305238447	5.14830241081873	5.22120523648115	6.80413505862395	3.41124091461075	6.37005202214165	6.22602755258079	3.26725683329487	7	1.24039586808449	5.94842724670259	7	6.59495657091922	5.77245838940008	5.57165087097578	6.20346935811621	7	6.24091841327966	7	3	7	7	7	7	1	7	2	7	7	5	7	4	1	4	3	4	2	3	7	7	4	71.75	0	3
59	4.4478923516347	2.89877054566134	6.21017555031795	1	3.93523758135231	5.17952377303926	6.32033815373315	5.66662056455541	4.74392489886117	6.11308919923888	6.25872303890858	6.08292769396631	7	6.24263437404708	6.65301063334992	6.300016004407	6.69516293298023	7	4.15344817896472	3.13151052235336	6.99783455823958	4.71010641087626	4.7183497938273	7	7	7	7	6	7	2	7	2	7	7	7	7	7	1	7	3	3	7	7	7	7	1	57.5	0	3
60	6.28823453995013	6.80337686326966	3.89685958211272	6.8344400253382	4.30758656182894	4.3339197923304	5.12392564858386	7	7	6.84799385758651	4.02309482633208	5.89735202760623	7	7	4.32204942662472	4.19167932604452	6.80262093591646	6.5168352352047	6.36336683706016	6.61128229667258	6.7525749200833	5.28866317867157	5.45392064426182	7	7	7	7	7	7	2	7	7	7	7	7	7	7	1	4	2	5	3	7	7	7	2	78.25	0	3
61	5.23081425691356	1	5.93451459201821	5.39574079574924	2.37958730422036	6.338153421788	6.80124528701322	5.38085573859229	3.96116728843803	3.71494595113953	6.7542210499039	6.91620355926688	7	6.01105966622365	1.94257218624343	6.9317361871399	5.52371772665601	3.63309138511218	6.40296577659558	3.64857749001424	5.58150035997066	6.84840765149908	3.1443439841063	1	7	3	7	7	7	5	7	7	1	7	7	7	7	1	3	7	7	2	7	7	7	1	96	0	3
62	4.18572919675399	7	5.46150903780551	2.84952911954913	6.82671958214185	6.6904434334733	6.8426074300279	2.98683148445363	7	5.23492148545737	6.6557066936386	5.95812555290045	5.703210412737	6.98219638494005	1.20470363307463	6.02509425520907	5.89295204923457	3.28143799836592	3.81473027392398	6.46827664696158	7	7	5.0049015035356	7	4	3	7	7	7	1	7	7	7	7	7	7	7	1	7	1	2	5	2	7	7	1	68.75	0	3
63	5.52345546051779	6.79207348648706	6.81479012483566	2.5683889012061	5.21211095442145	6.8769836581842	2.9803633788983	5.63730477794283	4.76866991088877	6.79920489094218	6.41702168922468	4.9847116934039	6.53158540551489	5.35875008422233	5.49709970458986	7	7	5.23261490088982	2.82037737537351	5.763465744795	5.88354826695245	4.17895481133869	5.7217021616667	7	7	7	7	7	7	2	7	7	2	7	7	7	7	2	7	1	7	7	2	7	7	1	72.5	0	3
64	3.62282244895861	7	6.63326629847505	7	1.91639245940384	5.31079694500023	5.40063853914387	4.12224201823928	4.06690930506419	6.86474879010278	6.45496324046802	7	7	4.10300905996418	2.69432301642521	5.58423414995445	7	4.83603040751554	3.91873838731614	4.5603155264573	6.45100368782676	5.4367229040773	6.2801789309915	7	4	5	7	7	7	3	7	4	7	7	7	7	7	1	3	2	7	3	7	7	7	1	74.25	0	3
65	4.1056494889685	6.01468199456616	5.42179421346396	1.35665257397289	7	6.03301801194498	5.99679152482359	2.76204082354553	5.42132163486248	5.23013777102447	6.93383922559218	6.44202403362674	6.49964461921995	6.1617818617358	2.42977599016862	6.73971673881456	7	5.46758375997469	3.85657860245983	5.87804236270422	5.37238350411079	6.02996959369463	4.54456302750195	7	2	3	7	7	6	1	7	7	7	7	7	7	7	1	7	3	2	5	4	7	7	1	56	0	3
66	7	5.25405557941689	5.01273030018696	6.62651820077981	2.79239965516312	7	4.55409743195661	5.30575411142132	4.75871385836103	5.91177376969174	5.76418907052058	6.75267133475769	4.30209883792107	6.87639079046407	5.1385612175309	6.05123829084997	2.80130789019682	6.79913975721728	6.9922792752283	4.21999671906517	4.89048334630313	5.14887804654751	6.5303581897895	5	7	7	7	7	7	7	7	7	7	7	7	2	7	1	4	1	5	3	4	7	7	2	81.75	0	3
67	6.5479399216711	2.14129649798167	4.19403626414827	2.61361217235322	6.39537105121762	6.05071717221115	6.51901904029443	6.48431513894803	4.46754361770708	5.41526198353228	3.22951987607795	6.44823542088531	6.8917819249104	5.57913028036085	6.51595475476438	5.81853592701385	4.56648260790692	7	6.70043142359191	4.77881254388477	6.94032120561862	5.97559036372503	5.02265782344568	7	7	7	7	7	7	2	7	7	7	7	7	7	2	1	7	4	7	2	7	7	7	2	74.5	0	3
68	5.03057235813594	7	6.4313224589891	1.88454958992381	7	5.85894772444392	7	6.43674312755808	6.18405611351155	5.48045623299813	6.05360821604131	4.34932114403693	5.5006783584785	7	4.24915713083679	5.70917054348341	6.00003660754723	7	4.82597115783286	5.36179422225581	6.56048832376757	5.6677902442762	3.96319509608809	7	4	5	7	7	7	1	7	4	4	7	7	7	7	1	7	2	2	3	7	7	7	1	72.25	0	3
69	6.7639363115283	5.65647847915402	4.08153608706376	3.97990995559121	6.95819690404335	1.18096960988239	5.60430084164134	5.33407685869532	5.3234631412085	7	3.03285106815816	6.579249115595	7	6.96069413598564	5.24903422177059	5.65470197827644	6.12799909616111	6.29068044641081	5.64219644811963	6.43732175956037	6.4695195328922	1.81579647143482	5.6277649889554	7	2	3	7	7	7	1	7	7	7	7	7	7	7	1	4	3	5	3	2	7	7	7	76	0	3
70	2.20591110865302	5.1608960805743	6.01779293451956	1.45937335480027	2.90152764849573	6.15212921082266	5.56579582507576	6.24630531526804	6.70144230758832	1.27294447227259	6.02318149866142	6.8087294465033	7	6.50199974884903	1.73437515395101	5.98722416030077	6.57404914502581	3.85578655655565	5.30656051188996	4.69227944424312	6.19775290090543	5.62116342636251	5.32440109198709	7	7	7	7	7	7	7	7	7	7	7	3	7	6	1	7	5	1	2	7	7	7	1	67.75	0	3
71	7	5.58452145982742	7	4.38182677072723	3.63508506582661	5.5964484734926	5.12378743237693	5.38474440970394	5.20343666870727	4.59368033294185	4.59337624533661	6.54863165078487	6.42779082575599	5.85697540933466	1.66960278418414	7	7	7	6.51722476294484	4.82230350331398	5.53012893076982	5.97692227857227	3.48159145556394	7	7	7	7	7	7	2	7	7	1	7	7	7	7	1	7	1	7	2	5	7	7	1	82.5	0	3
72	6.60942579971766	6.33780939133028	5.7729087609861	1.88883007054504	2.18548604279603	6.20188487931721	5.61265337797302	5.27328098023204	6.23999154715748	7	7	6.64901470424599	4.88478245805246	3.86618500436501	5.33852399294476	6.69526345255108	6.52757925692982	4.62788998625492	5.11903230374735	6.34836192948105	6.15121676413184	4.65681948566229	4.72658005536222	7	2	7	7	7	7	3	7	7	1	7	7	7	7	1	4	1	4	7	7	7	7	1	74.25	0	3
73	3.30281100877398	5.39884638410074	3.90543014875508	1.01080858121811	2.56979501398973	1.24976791617078	4.36057954538189	6.60122738335335	6.74042144009356	3.06802846808583	6.34553917067354	5.84256600533449	3.00661798602237	6.25818710369715	1.60890243111657	6.5078403334996	7	6.02890797337323	6.20810621631892	4.95987459740414	6.1219785722075	6.83140944576375	6.749147060571	5	5	7	7	7	7	1	7	2	1	7	5	7	7	5	5	7	7	5	7	7	7	2	79	0	3
74	6.35749368358032	3.38846836014833	5.95466743605252	4.25151641377234	5.32089455292103	5.94026544992166	4.1050666147348	5.09068373849653	5.88348166796259	7	3.26282656134239	6.26590964182731	5.879932299818	6.46243125248369	1.36192707947719	6.04760372659675	6.85782578831238	7	6.97971432526355	3.97282977387486	7	5.96369462963766	5.27080066202558	7	1	7	7	7	7	1	7	7	2	7	7	2	7	1	7	4	1	3	2	7	7	2	82.75	0	3
75	2.43988676368398	5.12440072922428	5.81850696786894	1.34864681697018	2.66429384411591	2.10358261675929	4.79231140544437	7	6.03948145448716	1.06333270741797	7	6.81326994656131	6.53091440458672	6.60332396941524	3.67346641580808	2.529547400853	6.4694133597421	5.84493879194339	4.17311843815251	6.26212969796445	4.56272733979675	6.43198947576666	5.68467809496661	7	7	7	7	7	7	1	7	2	7	7	3	7	7	1	7	1	7	2	7	7	7	2	76.5	0	3
76	7	3.82215866071813	3.88335311416328	3.23097557144689	6.80635999086787	6.54838021815552	6.40031083293423	6.55999334059049	5.73054468127646	6.3618754416253	3.54984251448625	3.18955886959977	5.34905862117709	6.36021790251097	4.97024466881993	5.13625284989636	6.92932565903197	6.97223076523794	5.12243713265533	5.9971269243111	6.39771167559275	7	1.33263828526793	7	2	7	7	7	7	1	7	7	7	7	7	7	7	2	1	1	6	3	2	7	7	7	70.25	0	3
77	4.61028357085721	7	5.79015013859777	2.55836392148969	7	6.76060445694388	5.97455759231505	5.62015630384739	4.50631145902071	6.16453655097133	6.43558943772133	5.03826176594192	5.14913871062391	5.52186466719894	3.769681685555	5.78567851058088	5.54149626763085	6.86199800483716	4.79497222391289	4.67683139016854	6.31161294721762	6.01050385722858	3.98804465197258	7	4	6	7	7	7	1	7	6	4	7	7	7	7	1	6	2	2	3	7	7	7	1	59	0	3
78	6.70616520611537	2.37021624452026	6.55831727657126	7	2.97613265041997	3.80580428067185	3.98037461611092	4.48847037170763	6.48545632685589	3.35066572696382	6.17151858123093	6.69095059228916	6.22524095541696	7	5.24525746644331	6.85595777395126	6.23578826317217	6.55408455591373	3.69386449906192	6.18419147336641	3.09713397195556	5.70795086098653	6.87929712615559	4	7	3	7	7	7	2	7	4	4	7	7	7	7	1	4	3	2	1	3	7	7	2	86.75	0	3
79	6.35051559242963	3.301506175367	4.89433959251855	7	1.50605543485614	1.02873106255753	4.45996949169863	5.80762917933696	6.45124617390546	1.71640353406142	6.79253235611941	6.14935686669225	5.93733077076216	6.29301307664464	7	5.44575652303709	5.64900349289051	6.613315012258	3.46876267242261	4.80388323027837	6.40099610110248	7	4.88298482751703	7	7	4	7	7	7	2	7	2	7	7	7	7	7	1	6	7	2	2	6	7	7	1	78.5	0	3
80	2.25310726189549	4.95379249159952	6.15065157212466	6.20416142475877	5.0530526358331	6.33863085214253	6.07495507591029	7	3.87652246721694	4.78447093638815	6.53775794235385	7	5.91095025798895	5.75727115522406	2.61912178259373	4.99679676761374	5.72292718799512	5.29278072545886	4.88659708078615	7	6.64484478089414	7	4.99603909000303	7	7	7	7	1	7	7	7	3	3	7	7	5	7	1	4	7	4	2	4	7	7	2	68.25	0	3
81	6.33008305938855	6.53533712717566	6.40488886609241	4.17497787940611	5.04057334376487	4.82969786476266	5.99805935654694	6.03949948281174	6.94051194364518	4.03743158959294	5.16716802018798	7	7	1.77846060410152	3.43544220688058	5.46705477702007	6.48867264645584	6.03347000169492	5.14396641182946	3.41825424760633	6.77258920381554	5.40487741555901	5.4687779381298	7	1	7	7	7	7	2	7	7	1	7	3	6	4	1	7	7	3	7	7	7	7	2	64	0	3
82	1.13995604661544	5.90053377574026	5.07214612408234	3.02365136941014	2.09591279391627	3.98069679069649	5.68781106942716	5.80242568463867	4.70171348876175	6.69652938380183	7	6.95842737439625	5.88118748562137	6.28031858269239	5.0119480485881	6.5005366737319	2.69271541536349	4.90135531274872	7	7	7	5.88184844266039	4.81519195237059	7	6	7	7	7	4	3	7	6	1	7	7	5	7	1	7	3	7	3	7	7	7	1	69.75	0	3
83	6.63569394009169	6.04898406769421	3.32478190415894	6.16896798934753	5.54196061360051	3.90803037297387	5.913882106352	7	6.52074373507978	6.40232022829782	3.38526499480731	4.70156855795147	7	6.97622436366831	4.03184965453877	4.452681202008	5.48223803252688	6.57100579595988	6.36141058059572	5.68718911655101	6.68568510249399	5.32814817981548	6.34744392386113	7	7	7	7	7	7	2	7	7	7	7	6	7	7	1	4	1	6	7	7	7	7	1	47.5	0	3
84	4.25655538172993	7	5.50346501709521	1.92967132001726	6.76669157647765	6.26863243774467	2.6779460675799	7	6.04661930875867	6.07541087088237	5.95396094346285	6.64407044181906	6.53902692465276	5.68947764058779	2.08260847098017	5.94931081575169	3.4044822068483	4.35427737768697	6.06623791980528	5.97753145617121	3.8899185696072	5.39555854606171	3.29385846814663	7	1	7	7	7	7	1	7	6	1	7	7	7	7	1	7	1	6	2	7	7	7	1	70.25	0	3
85	4.03562013859829	2.46426751859005	6.70588353292749	4.44671132801301	1.41397602209002	5.8428200104512	3.64169659525844	5.61510074478702	4.97856000879601	6.19540870936149	6.71667464240317	6.48150233368908	5.85246827411437	6.91222389802445	3.83756448245321	6.27697726634121	6.94983947450091	2.62294269436455	1.76147168516496	6.52158771230169	5.99279806677982	6.66383654584019	4.35948832016058	3	7	3	7	7	7	1	7	7	2	7	5	7	7	1	7	1	7	2	7	7	7	1	64	0	3
86	5.29811673046104	4.52253740068777	6.25048001399332	4.76825247485914	4.99402849372302	4.24795354620945	5.30233782073669	2.90259226128558	3.64169687016364	6.92723009797782	4.08257734477964	7	5.83764675219132	6.08085824152908	6.03416684326431	4.80275747914708	5.66493567877106	7	6.55147024770227	5.4054917403492	4.78604025395438	7	5.61050202365478	7	1	7	7	7	7	1	7	2	1	7	7	5	7	1	3	3	2	2	7	7	7	2	82.75	0	3
87	6.86979648888746	4.4108388566864	7	6.07910428673147	3.01391844198056	5.00404758019718	5.05698257100977	2.26355729084547	4.10310180201459	4.1800363937679	4.75457485831956	6.8252445654159	5.07363706545393	7	7	5.06158165871813	6.44370047312982	5.04779049668916	4.9057127557896	6.80618679324279	4.70807020526587	3.33111607530286	6.17283350103545	3	7	3	7	7	7	4	7	7	7	7	7	6	7	1	4	1	4	1	3	7	7	2	61.5	0	3
88	6.40110456233695	7	6.23380696936368	1.2173653290433	6.81773662912485	4.17926468193522	6.23943186031384	4.33748547230426	4.91975554030799	5.71363463181243	5.69884930086012	5.6284543007438	6.88801912423464	3.25690573277288	4.5500152532358	4.19673426543639	5.93801853419581	5.65046948214257	4.1245777711864	7	3.97192210068502	6.35144242569567	7	7	1	7	7	7	7	2	7	4	7	7	6	3	3	1	3	1	3	5	7	7	7	7	54.25	0	3
89	2.81335504524956	5.13839181964679	4.2152744392644	1	2.32011234142748	1.97312324717343	4.4066529695055	6.27111519010193	6.57821907269633	3.02359064992244	4.73303413385513	6.69094230482432	2.79376509946579	6.05510324999583	1	6.97227832095591	7	3.98565783211573	5.93143242534622	5.57972134373511	6.21794094154663	6.98131882665667	5.65736800276323	6	4	7	7	7	7	1	7	2	1	7	5	7	5	7	5	7	4	4	4	7	7	2	75	0	3
90	5.68404903250391	5.78175414127904	6.86694261894791	4.8385468887189	3.45055958903826	1.10726906107944	3.43683793045341	7	7	5.91852702723506	4.96527326658669	5.28610776873595	4.57799765790734	5.10539288671482	5.7148632545774	6.29024797155184	6.37964952754425	5.1746981031126	3.29620894983575	5.4985884052231	6.32164015341398	6.83535321843022	7	1	7	7	7	1	7	1	7	7	2	7	2	7	7	1	2	1	6	3	7	7	7	1	59.75	0	3
91	1.04104685655734	7	7	6.63768722172702	4.16000573621365	3.87707607883504	6.32803577480943	4.94056110582155	2.30978773290359	5.26868777257549	7	5.99728934393648	4.83921002361466	4.78202243247236	3.02760227152742	6.94008184059023	6.37796254862698	6.3286183399876	3.85906852867349	2.87280565354336	6.05789318537375	5.50193391061794	5.42155429658656	7	7	7	7	1	7	2	7	7	7	7	7	5	7	1	2	7	2	4	4	7	7	4	75.5	0	3
92	4.73166593894269	4.06040364279977	5.67730010316326	5.87085361742823	1.66861844167388	6.68454372598697	3.74538586655652	5.33481698056225	5.54337719932184	7	3.44792128808922	3.42029358719212	6.95477024969015	4.83121203735823	6.11316387926162	7	2.39245613866932	7	6.67657947217923	6.35088389880186	5.06721823903573	5.24484470463546	1.88180089792179	1	7	3	7	7	7	7	7	7	7	7	7	7	5	1	7	1	2	1	7	7	7	1	73.25	0	3
93	1.47853742477268	6.73805002932434	6.20941223936425	5.17958230254173	3.69765015505324	4.70809798303478	6.32306539814238	5.22132141070206	5.2939407652244	5.91821379269375	5.38948333723784	4.72359823147767	5.19651649709884	6.4118143804169	6.85180885856876	3.85467136398295	6.32502701666558	2.04166400044108	4.2754813605331	5.41362222181405	7	7	2.72759165602705	7	7	7	7	1	7	7	7	7	7	7	7	7	7	7	3	3	3	7	7	7	7	2	51	0	3
94	5.06395902293757	3.77079552901787	4.06025140218302	7	2.58036940410048	2.4702400654526	3.80886718869408	4.68577703006577	7	3.13056577976643	3.06727824933921	4.62668487885228	4.61583760139671	4.84497982040424	3.23672680199873	6.86871928184979	6.54357747417922	6.28953050093925	5.43748831877596	3.58297126945408	1.35902121847835	6.478186412306	6.67767739048139	7	2	7	7	7	7	1	7	2	4	7	7	7	7	1	6	2	3	2	3	7	7	2	68.75	0	3
95	6.13354196445404	4.14437945616234	5.30511197098918	7	1	1.1076829993725	4.00390573584684	3.30057391122204	5.9512050865282	6.72369316612066	7	5.83488351194776	5.0629552656612	4.95410863492353	7	4.76469601545104	6.6376263291249	7	3.29444649183754	4.92721223655819	4.78562764624813	6.80373984064674	4.38598850413628	7	7	4	7	7	7	1	2	2	1	7	7	5	7	1	3	4	1	3	3	7	7	2	59.5	0	3
96	5.62627784732775	5.1396728583118	6.85656600824964	4.17251338505452	4.31356804113237	1.31441683365204	4.40905635623057	5.92423238400746	3.93783807792873	4.97139390093276	4.26723905282065	4.610000871709	4.86899791609184	7	6.90269159417109	5.42425851233875	3.58993928626623	6.96238142965088	3.42821012601063	5.14030381086562	7	6.45639323878235	5.44237439355035	1	7	7	7	1	7	1	7	3	2	7	3	7	7	7	2	1	1	7	7	7	7	2	74.25	0	3
97	4.69230435672577	4.95886793487379	5.5858950134247	6.03001282043959	1.29387257319836	5.90245972460613	4.38872117697343	5.76740917878263	5.09742203026862	5.25893335004756	5.96233709205416	4.22629135549614	6.84737024425135	4.09460552995248	6.37335825803992	6.72701345452835	1.33832819707439	5.92451171992416	5.63289375019574	5.38953503983306	5.0699280238863	4.68511429281784	1.7696332016565	1	7	3	7	7	7	1	7	7	7	7	7	6	4	1	3	2	1	7	2	7	7	4	62	0	3
98	5.74432442314988	3.96400843999333	6.50151266986491	5.65079644302877	4.26836873124794	5.29209245666847	5.55418478929361	2.91167522460089	5.07588741119286	6.5573758578328	3.90758210669481	6.56403893499128	5.43542811946679	3.98807457373173	4.42567584999847	4.84657343928094	5.72861798515154	5.28205627776503	6.37813054317393	5.78528969458205	6.21899579875439	3.11884232499845	5.12746838269108	7	1	7	7	7	6	1	7	2	2	7	7	2	6	1	7	3	4	2	7	7	7	4	71.75	0	3
99	4.20823182835901	1.27704422420645	7	5.26308433655723	1.50626973249502	5.17288346720964	3.59855923180937	4.35066441837114	3.51842666963615	7	6.22212710846562	5.70128868831225	4.43876232595995	5.56898239229402	5.92215008417147	6.06889129805752	6.3830367846791	4.28860551169548	2.05203773138509	3.54757695672942	5.65888235486732	7	3.96803206781278	1	7	2	7	7	7	1	7	7	7	7	7	7	7	1	2	1	1	3	3	7	7	1	80.5	0	3
100	7	4.10570073715973	6.92510483085149	3.35708141686972	3.56853950901675	5.23691103315181	6.88957129214228	6.76593376276183	7	7	6.4580001032757	7	7	5.51377133745025	1.3491738214252	5.919436584511	6.17591747887258	6.39730945407636	6.36386781426345	7	6.26935179305185	6.42317981358452	6.77284776228316	7	7	7	7	7	7	2	7	7	7	7	7	5	7	1	7	3	7	4	7	7	7	4	105	1	3
101	6.35226166438544	3.47080925204885	6.99432753930307	4.34566713163574	5.53965960408467	6.34743080510196	7	6.72784093666712	7	4.04396369874685	5.43001173981697	6.2794246112559	6.57457694503221	7	1.9060094764056	5.28895635867267	7	6.94720456763372	7	6.42660067851922	5.70933271517672	5.5949874492337	7	7	7	7	7	7	7	3	7	5	2	7	3	7	7	1	7	7	7	2	7	7	7	3	96.75	1	3
102	5.98066097870349	1	7	7	7	7	6.96084829520126	5.49338632859273	6.35146731749846	6.79390534382907	6.32179408147165	6.81349791966461	7	7	6.39330962817021	2.4189974358336	7	7	6.29043128240284	6.70491573058147	7	6.73642482913703	3.52566698942142	7	1	7	7	7	7	2	7	7	7	7	7	5	7	1	1	4	7	4	7	7	7	1	109.5	1	3
103	3.58795473749252	6.26584390257194	6.14559911145874	7	6.38808448271746	7	4.38705779587367	6.0406369408422	7	7	6.18414344075872	6.60055084231319	6.51405963184047	4.74705635462086	1.60833652295119	6.81846395921099	7	5.74092603910389	7	6.86879741278628	6.16264088226806	6.53333326187592	7	1	7	7	7	7	7	2	7	7	4	7	3	7	7	1	2	2	7	2	7	7	7	4	93.25	1	3
104	5.10165674674498	2.16041921661377	7	6.52353862188448	7	7	7	6.60996152646754	5.04127309494748	7	7	7	7	5.5034992197634	4.67452894166335	6.8219725815843	6.235706559519	6.72118879613409	6.7745881814432	6.87661101467011	4.29840220385616	6.15459730682565	3.61476256480637	7	1	7	7	7	7	1	7	7	2	7	7	6	5	2	2	5	7	2	7	7	7	1	106	1	3
105	6.83204077831918	4.01868222418934	7	4.14542605891459	6.70021582147565	6.81386650583526	5.05588179748258	5.970631188097	5.10591197391391	3.93177018105302	7	5.90669732781406	6.59405269914816	7	6.56705365806782	7	5.28311792794983	7	6.48626154680897	6.09126481682091	6.72487101219699	6.52243647893656	4.3404106418862	7	7	7	7	7	7	2	7	7	7	7	7	7	7	2	4	3	5	2	7	7	7	1	77.75	1	3
106	6.31316613499251	5.02007904635849	6.86797680785109	2.7624242285693	3.49845859146823	6.87437598148422	6.26682037373469	5.96824467569437	7	7	7	6.92750736016796	5.36367849067598	7	1	5.46266864052578	6.0211574482331	5.68814770637747	6.74676807178956	7	7	5.33549803319511	6.77830806119947	7	7	7	7	7	7	2	7	7	4	7	7	7	7	1	7	7	7	5	7	7	7	3	88.5	1	3
107	6.65972638836553	2.53672197266198	7	2.14667301398514	5.53887671823339	6.39005166185694	6.37128351803119	7	6.39184339326033	6.14047616304233	7	7	5.40730749456122	6.36104305905073	4.78040417167044	6.88950413347029	5.84548592335288	7	6.15509213015955	5.54311702043588	5.60123309282941	2.70172137905719	5.8747073291798	3	7	7	7	7	7	1	7	7	2	7	7	3	7	1	7	1	7	4	4	7	7	3	99.25	1	3
108	6.86202011564448	4.38474152188018	6.35917274520011	4.3092661193894	4.6741305438128	6.72820387942623	7	6.73553924260115	6.40503785053953	3.80168139584855	5.33745519332339	6.17085686204215	6.29486549024121	7	1.3023332956877	6.49903541792295	6.45270787796492	7	6.82005016004502	7	5.52212012046902	5.73960824233373	5.81821963401609	7	7	7	7	7	7	4	7	7	5	7	4	7	7	1	7	7	7	1	7	7	7	4	97	1	3
109	2.36125064824174	2.78972834384432	7	2.32113753394635	6.67015164370302	6.5921405229001	6.52471315351578	6.05116450671037	3.4755413901083	7	7	6.61739392421262	5.79175097425639	6.29723308370394	5.97011868199079	6.91215670531215	6.99510178501531	5.33099526046519	5.82263123361037	6.70706755616096	6.66235174896244	6.21217747561262	7	3	7	7	7	7	7	7	7	3	2	7	4	7	7	1	3	7	4	2	5	6	7	1	98.75	1	3
110	6.98441469032185	3.44543508727886	6.24956889343184	1.54453927959334	4.61655195769486	6.70518202577704	6.11397598229984	6.7611498053371	5.46929725913241	6.10278868174621	7	7	6.37205572633471	6.91164122416455	4.1296186044372	6.20405486898845	2.92003349538189	7	6.69567906758629	5.8693263289137	6.36784359624753	5.67570664416406	6.01815293824884	4	7	7	7	7	7	1	7	7	1	7	7	7	7	1	6	1	3	7	7	7	7	1	87.5	1	3
111	7	4.62120325646321	6.59864420887469	5.9869559694894	4.1297375884394	5.947204244002	6.84091972585686	6.87858652658633	7	6.63435227253817	6.38096330184492	6.7487738758645	5.66564537397816	6.58459040111729	1.983336354822	7	4.68659613540569	4.72244780313169	6.15182656663813	5.8299588370897	6.28088088842936	6.65389819383452	6.31129078088335	2	4	7	7	7	7	3	7	7	3	7	3	7	7	1	7	2	4	5	7	7	7	3	94.25	1	3
112	6.70180370434022	3.02630337435787	6.19150644170818	3.12822283258983	4.49415083858175	6.72537404992066	5.81986108475617	6.94933880689049	4.46434748293045	4.48112352723473	6.13010412838641	6.59229722622395	7	6.48120272794686	1	6.43674676676486	7	3.54275554470563	7	7	6.09922762709959	6.73857327534167	5.92119614685283	7	7	7	7	7	7	1	7	7	4	7	7	7	7	1	7	5	7	2	7	7	7	1	95	1	3
113	6.82348718189125	3.96483816492149	7	3.34272909326596	2.53509811848088	4.69849283240902	6.94927257807766	5.84455542979484	5.96519087683197	7	6.73634568418242	6.78746754574316	4.83420741674631	5.07669828360612	1.55624863728978	6.71428818108477	6.11514099989211	5.23584913517802	6.57417453424851	7	6.32236710445405	5.85451297979152	7	7	7	7	7	7	7	2	7	7	7	7	7	7	7	1	7	4	7	7	7	7	7	3	106.75	1	3
114	6.38580088915007	7	7	3.65171742570055	4.24468891142149	5.39960895567516	7	6.74131965658589	6.63486415305971	6.01298514262507	6.81770759800193	3.38846704358071	7	7	6.60933933461887	6.05408217853574	4.34570356749335	6.55519560248693	6.32799893161369	3.96521491393066	7	7	6.54984692715223	1	7	7	7	7	7	7	7	7	1	7	7	7	7	1	7	4	7	2	7	7	7	4	93.5	1	3
115	6.30688093231259	2.42005119872067	7	4.66111561344764	7	6.06268544932629	5.94132398119622	5.41480507185229	5.2333260265599	7	5.77289761020097	7	7	5.90452594109881	5.75333023957713	6.51657825967213	6.54725349844157	6.44616233097665	5.63547443835561	7	6.62960069347182	5.62466658409008	5.89455091985291	7	7	7	7	7	7	2	7	7	2	7	5	6	7	1	3	5	4	2	7	7	7	1	91.25	1	3
116	7	6.52268009279638	5.91148371114415	3.08623228011437	6.18401940721229	6.11473633292333	7	5.11036212738386	5.60580852979804	7	7	5.42152592674042	7	5.13080545822076	1.27610665593486	6.13304416095331	7	6.98633180225938	6.22388741773862	6.18439417242003	7	5.31335637613311	5.94186149329231	4	7	7	7	7	7	1	7	7	1	7	7	2	3	1	2	2	4	7	7	7	7	2	83	1	3
117	6.05959510682778	3.96657333417931	7	5.9629764331304	4.88886564052398	5.46120195604851	6.78975543884311	6.1398235770593	4.89004210807732	6.68137371816196	6.50750940868798	7	6.88945358199291	7	1.62282202456123	6.22032914942286	4.19954360857326	6.62727777241001	5.8775107297663	7	6.18265407962725	6.93515863890343	4.76355043907805	7	1	7	7	7	7	2	7	2	1	7	7	7	7	1	4	4	7	3	7	7	7	1	106.75	1	3
118	5.70655406286011	6.26089031637933	6.68724084409792	5.30692810422682	7	7	6.13906319525026	7	6.00204982754147	3.90796102440931	5.47364529302465	6.50880936268818	6.25702628402559	4.84042220040581	1	6.71079832489044	5.82778659325283	7	5.92052335367202	6.60819080855206	4.81549426783894	4.86789772766179	5.51050883054902	2	7	7	7	7	5	1	7	3	3	7	7	7	7	1	7	2	5	2	7	7	7	1	89.5	1	3
119	5.2614122754704	3.48567476055968	4.98012461856576	1.38036590056711	6.34321707795298	6.1947771403143	7	6.73122707383747	6.53845731477428	5.21929694972258	6.90793911492715	6.72357689298328	6.6851626805093	6.79479643738555	2.47792111717524	7	6.87478597029754	4.71580413999419	7	6.30204719850104	5.59768646610561	5.04561560015168	6.02961670294574	6	7	7	7	7	7	1	7	7	7	7	7	7	7	1	4	2	7	7	7	7	7	1	94.25	1	3
120	5.81677118751671	4.34447373787323	6.11838138727765	7	5.23226434209184	5.74617351976898	6.25251100051483	7	3.51017916553013	3.50167028680709	6.35546135111475	7	6.1139153381659	7	1	6.78233720404035	6.98330549160305	6.62680960458658	6.86512689950654	6.45479438736927	5.09110383093795	7	7	7	1	7	7	7	7	2	7	7	1	7	7	7	7	1	7	4	7	2	3	7	7	1	74	1	3
121	6.52824681837669	3.60774609334955	6.92078140773008	3.76165040931281	6.84194875962193	5.62032525278867	6.11020576557968	6.57720824256038	3.23322823696557	5.10503575672519	6.61539973115006	6.88255324350769	7	4.47799575610361	2.68667380772297	6.12334108968734	7	6.13474159601431	6.65039834762048	6.40061850133593	6.73063853219647	5.74270095919398	5.06632645458608	7	7	7	7	7	7	1	7	5	4	7	7	3	7	1	6	2	6	2	7	7	7	1	83.75	1	3
122	3.63199341797923	1	6.95735210123427	7	6.97001082584547	7	7	7	6.06831159652375	5.92981985153229	6.51288003765966	7	7	6.70438683519799	5.43673501715792	4.17035759921321	6.35362973030632	7	3.22974841760522	6.06126246354853	6.79259595743826	4.67147049129661	5.38116379459531	7	1	7	7	7	7	1	7	3	3	7	7	7	7	1	1	2	5	3	7	7	7	4	93.5	1	3
123	2.79664735256732	5.73768455177683	5.98473897609035	6.51728083549879	6.1872460355529	4.46228507819328	5.31992683896554	7	6.54920314248954	6.98823093289512	6.75458317350735	4.91688829907946	6.21331107609785	3.64822354273658	1.87194062974428	6.98763780633795	7	5.65131454241337	5.16931258326643	5.73354395596601	6.02120769671114	7	6.83051048350964	1	7	7	7	7	7	2	7	7	2	7	3	7	7	1	2	4	7	2	7	7	7	3	73.25	1	3
124	3.37322497618441	6.75944175190561	6.69255892399928	6.14247029019603	5.59849164261022	5.77035802038342	5.80137022177706	5.50772988690807	6.54400996595814	2.6055390776971	4.78149772182244	5.37448443495928	6.30488713262172	7	4.08122751089759	6.7182434655058	7	7	6.39670354665667	6.08968743568813	5.90020842297486	6.46948609285986	6.99802288508106	1	7	7	7	7	7	1	7	7	7	7	7	7	7	1	2	2	7	7	7	7	7	6	67	1	3
125	4.45789079905608	3.83196790280773	6.65117712242005	1.95400079079362	7	6.04594207965493	7	5.78635104958755	4.13065020113673	4.09523740202794	5.94264365464086	7	5.53416115385486	6.88306531222794	5.13229473177589	4.87340563166765	6.49517074151174	7	6.3659457683268	6.16459602803043	7	3.41076818637396	6.72047583792911	6	7	7	7	7	7	1	7	7	7	7	7	7	7	2	7	1	7	3	3	7	7	2	77.75	1	3
126	5.46192310115402	5.03440395326632	5.34378145104331	5.91788494206092	5.06470302100673	7	6.71000240018374	6.83280324231369	5.43909369805532	6.13684074254554	6.77947917390427	5.10534269119788	6.75817310357962	4.79846854518182	7	6.70230326422845	6.9803238612107	5.68318498643857	6.6284584336205	5.95401521132253	6.7273030181252	6.93171392339185	6.60163467374983	2	5	7	7	7	7	2	7	7	7	7	7	7	5	1	7	3	2	2	2	7	7	1	71.5	1	3
127	3.86628433325928	6.20991168437801	6.17675688097669	6.38783359813187	6.23145447316139	5.10385994369964	6.9014869832827	6.1059873274597	6.90095774515715	4.46448500598524	4.06711338299535	6.66370489102278	6.55460343649591	6.13454040989457	1	6.8470711912734	5.52837073662504	5.88514924613389	4.24874542395176	7	7	7	6.15198193021148	1	7	7	7	7	7	1	7	7	2	7	7	7	5	1	2	1	7	3	7	7	7	1	91.25	1	3
128	5.26898605321083	2.52613579858212	7	2.19193592464592	6.04762147814296	7	7	5.11897084769532	3.66343598908918	7	6.34918628684349	7	6.13634761253337	5.58089244337474	4.091351232448	6.61642450437523	6.22360360088281	5.84399242801881	6.64109715559533	7	6.12056448262903	5.06629917001369	4.59851742518346	5	7	7	7	7	7	7	7	7	1	7	7	7	7	1	7	2	7	5	6	7	7	3	99	1	3
129	5.40992927975328	2.49146869564582	4.87642443716134	5.6231799487702	3.63433060176929	3.7911699495441	7	7	5.27638147193151	6.52946494177948	6.412534891374	6.08303741605535	7	7	2.42096683688462	6.46952185774581	5.22937047422171	6.60176433950764	6.41414392308157	6.79912661517493	5.81277191753571	6.30088195150223	7	7	1	7	7	7	7	1	7	7	7	7	7	6	7	1	7	1	6	3	7	7	7	1	91.75	1	3
130	5.49104814538835	4.36432806997222	7	5.9290543757256	4.32935171579218	3.89749728615676	6.82126277723591	6.18925657755375	6.9698167494235	7	6.42493231553	7	7	4.91489083074553	1.23643276269826	7	5.03021888090963	6.83230464386576	6.90042624402983	5.62452403654023	5.76871248541816	7	4.44012350668064	7	1	7	7	7	7	2	7	2	2	7	7	7	7	1	7	4	7	3	7	7	7	2	83.5	1	3
131	5.98757543937205	4.45884901292235	6.12488680927186	4.45976701138883	6.86663461906071	7	6.91684314265548	4.70789960119835	5.50736023350949	6.59146472765598	6.94956218123723	7	5.10328299902603	6.78417132505181	6.35742096148183	5.84897151754771	6.20323916087782	7	4.80680089791507	6.67833945053948	6.26208102243267	5.85275292654331	5.56318949926629	7	7	7	7	7	7	2	7	7	1	7	6	7	7	1	3	4	3	3	7	7	7	2	108.25	1	3
132	5.0665755703307	1.23031308576411	7	2.4269707435902	6.60302989708176	5.6386350957337	6.61239769670086	6.04269147142535	6.14647714863628	3.42787869358551	6.44050327078996	6.50902969415916	7	6.98471624332206	1.97068191967188	6.61722606811415	5.34318744128579	4.56246893921858	7	5.27957927942914	5.73905379209129	7	5.92263446626845	7	7	7	7	7	7	1	7	3	7	7	7	7	7	1	7	1	7	3	7	7	7	1	84	1	3
133	6.22178606327992	3.09581916758515	6.81684380819032	4.78586037004887	5.37579080055789	6.96589409494853	6.87531908553292	6.66802853061465	4.89383866471165	6.91602125440268	6.36293177413474	7	6.37703547942024	5.99974766471944	2.88541147398006	6.14119474656181	6.48271158052508	6.18169512600786	7	4.09405534695151	6.47384777197476	5.16419134077709	6.67867486012316	7	1	7	7	7	7	2	7	7	7	7	7	7	7	1	7	6	7	7	7	7	7	2	95.75	1	3
134	7	4.53227779612372	4.16589526155925	3.15398245910414	6.29922910465156	6.91607187341323	6.90368627860381	5.01363776881049	6.84014257415929	4.77198270059353	6.95344307526434	6.4830640331648	5.91504201602562	6.81179391522354	5.98476661751536	7	5.87068578568296	4.81329012565978	4.57429192115657	6.5515957940015	6.92414115618294	6.32529555252838	5.4286162026368	7	7	7	7	7	7	2	3	7	6	7	7	7	7	1	2	7	3	2	4	7	7	1	91.5	1	3
135	6.47260965419613	6.25304140015224	6.0893337394352	2.80030459355219	6.57867468979317	4.29267594480467	6.91268335951782	4.6541009171504	6.4692060815124	4.11219760536776	7	6.47068606219909	5.88660159400495	6.07373271841786	6.32284594482057	5.76228737503045	6.96764398902021	6.50333028752356	5.56490800748571	5.88710982579031	5.8226677745713	4.64802873728693	6.69539742113988	7	7	7	7	7	7	3	7	7	7	7	7	7	7	1	7	3	2	2	7	7	7	2	91.25	1	3
136	6.59521224417908	7	6.22514266100692	5.01237503193168	5.04822335259541	6.8056080712681	4.42103447059994	6.03513864879686	5.95649284565036	5.20462066266646	5.57311463726354	7	6.05413145153469	6.19990946504266	2.75778360883709	5.55767849290457	7	6.99180790365521	6.96919706409643	6.49770880781548	4.87868290980026	6.42714333380086	5.39648083488739	1	7	7	7	7	7	1	7	7	5	7	7	7	7	1	4	2	7	4	7	7	7	3	82	1	3
137	5.75166427873809	6.73703199398958	4.25139649235207	4.47036160331827	5.90423159186837	6.09729660802652	6.56609267518004	6.51854403292629	6.75971095188823	5.25290317574204	6.91442632379218	7	5.47527177302862	5.48431747917979	4.87006285869634	4.49096527470695	6.4176621454348	7	6.24016361934575	6.00270109418015	7	6.62075547205097	4.05345680505122	2	7	7	7	7	7	1	7	5	2	7	7	5	5	1	3	2	7	5	7	7	7	5	82.75	1	3
138	3.64057432732705	1.36165134674863	6.01495698228577	7	6.80285251702199	6.9530891443408	6.36324677096424	5.33581956838643	5.69310614254461	6.44326137259409	6.66533092619694	6.08362756275473	7	6.6285569454564	4.58443472201623	7	6.18093455426191	4.09687612486526	2.90652544573302	4.8614198340125	7	5.44866671177695	6.22712138321919	7	1	7	5	7	7	1	7	3	2	7	7	7	7	1	1	3	7	4	2	7	7	4	82.5	1	3
139	4.9693562240121	2.94659122840414	6.61638921550246	4.08482191662186	4.81626150458984	5.51298033850632	7	7	6.26362336732549	6.88754010859515	6.26641716153473	5.39080713581887	5.95157695743648	6.87387801616702	3.47751961340342	5.63371865939059	5.48078429880898	6.25221436806239	7	4.27006585808301	6.87922073771014	5.89308245157059	6.23452154001122	7	1	7	7	7	7	1	7	7	2	7	7	7	7	1	6	6	7	7	7	7	7	2	83.25	1	3
140	2.33945927285609	3.25514384814719	7	2.82379101739158	7	5.24604470844932	4.61614100460209	6.17618245551753	5.7139074811496	7	6.07679786373124	6.49702421081602	7	6.94308554803855	5.43476764098971	6.03255556272679	6.02632144432598	3.98662080321005	5.79807532365041	7	4.64738181377584	6.71700800101852	6.59943305456157	7	7	7	7	7	7	1	7	7	2	7	7	7	7	1	3	1	3	4	7	7	7	4	86	1	3
141	7	4.91057909413826	4.98345026033026	2.44621979023723	7	4.03743603178907	7	5.25899176803197	5.6406861117332	2.40104396583825	3.74716960659137	6.22910198875357	7	6.32918997081369	5.36165680263328	6.00738178936792	5.38680714378132	5.78968859521297	6.82943309527585	7	3.88141866340088	6.89371300214207	7	7	7	7	7	7	7	2	7	3	1	7	7	7	7	1	7	7	7	3	7	7	7	1	84.75	1	3
142	5.96471774833323	4.29103408154086	5.7642406587997	1.32083988097394	4.80198508514613	4.78741092804918	6.92310407776144	6.72827403129047	6.28839345124391	6.58752414628682	7	6.59882695227204	5.85617407563508	6.51984109820758	3.95235735842605	6.9784353226884	6.99524064723385	6.9889762992773	3.81022454505419	4.37187517374726	1.70793223962401	7	6.21466852656174	7	7	7	7	7	7	1	7	7	7	7	3	7	7	1	2	1	7	7	7	7	7	2	88.5	1	3
143	5.27051981342917	2.96118309071184	5.17297251040336	6.43906222573425	6.22991577576955	5.73490684453574	2.49904258466395	6.7238641902702	5.86120081956749	7	7	7	5.5915013760412	5.48558773050326	6.10659732817735	6.34682558507374	6.5204214176925	6.96934402652059	5.61266548444233	4.99122052193883	3.6876301560784	5.75757634061633	6.53189676808702	7	1	7	7	7	7	1	7	3	7	7	7	7	7	1	4	1	6	2	7	7	7	1	90.25	1	3
144	4.91644172792683	4.29692147271112	6.82801015144644	1.68338272216607	5.36231554456772	5.62424688925067	6.6852467781606	5.22127386327344	4.74460729802303	6.03100877806879	6.37134888399559	7	6.22630161086689	6.16648695872963	5.34556030306474	6.01631251239981	6.88521700473539	7	4.03632446042075	6.08287644781538	6.91103671289	5.0852326845594	5.38030776774756	5	7	7	7	7	7	7	6	6	7	7	7	7	7	1	2	3	7	3	7	7	7	4	74	1	3
145	5.3774703977214	1.71992403796794	6.98643792766323	6.24536785769262	6.23649256507836	6.01878569499699	5.5163238450329	5.82545445068585	5.5256324381885	4.86776425713711	5.51324043669989	7	6.96452909893026	6.73590801769241	5.48686848351039	2.41341225988038	7	6.21895682545654	7	7	3.7498478036289	7	3.03455343321839	7	1	7	7	7	7	1	7	7	1	7	7	7	7	1	1	4	7	2	7	7	7	1	83.75	1	3
146	4.13675251575966	2.52722909661646	6.76092414437984	5.72202050233445	7	7	6.71965707660228	5.31612371952457	3.77968375877174	5.54510250362928	5.34057508265285	5.47091319010331	6.77062791846005	6.4664420077702	2.90113780475306	6.01989443492504	5.9066284627558	5.25000243719229	6.55895040685114	5.9254230386185	5.80398704141557	6.08421901097918	6.83513052752866	7	1	7	7	7	7	2	7	3	3	7	7	7	7	2	7	2	4	2	2	7	7	3	88.5	1	3
147	5.52545449837953	1.83222235826081	5.48339013900953	5.67367070747727	4.2316006573048	7	6.16941470300943	7	6.08310559296259	6.21864665155766	6.52268869805122	4.29945746346114	5.96646142492119	5.85472400174686	4.46951296869232	6.14130056643793	6.79381474474914	5.76567519314749	7	6.44635320268927	5.70730364094465	4.451189062678	6.13066434504978	7	1	7	7	7	7	2	7	7	1	7	3	3	7	1	2	1	2	2	7	7	7	2	87.25	1	3
148	6.17088697752404	5.31247699725542	7	6.97401058204593	4.25875466192588	6.92429807571835	6.29734687444284	7	6.02002243784908	4.24335050224929	6.59169316829839	3.84126383191826	5.3588842232861	6.18741841082602	3.55404618742936	5.97333853089549	4.85286862015908	5.11721959033305	5.14276969448336	5.72339040857127	6.30911693036214	6.86974688298075	6.89432590032223	1	3	7	7	7	7	2	7	4	7	7	4	4	7	1	2	3	4	3	7	7	7	1	81	1	3
149	3.51332502017569	1.84125434016251	6.89320523672641	3.2453272485706	6.89556832496437	6.05983255185977	4.72056247563159	7	4.53865533936183	7	6.83108368410633	6.18691918728025	6.50515607988944	5.92711303355804	6.14450764685524	6.18590118713341	5.50698885232584	3.51809938963884	5.61733195548339	6.55069701092784	6.57517593582262	6.905585867039	5.76173601848041	6	7	7	7	7	7	1	7	7	2	7	7	7	6	1	4	1	3	4	7	7	7	4	86.75	1	3
150	7	3.71001637424978	5.593343834637	3.37435666642626	6.86485297329419	6.77943746996719	6.71175564579986	6.53604567183934	7	3.62122560184815	5.77430373328783	6.74312935303475	6.42894731559684	5.19675770295114	3.31452562262186	7	5.35047481515522	6.92509251884227	5.33234282548748	6.82954596673313	5.67245303739394	5.59011411788036	4.70765763430977	7	7	7	7	7	7	2	7	3	7	7	7	7	7	1	6	1	4	1	7	7	7	1	76.5	1	3
151	2.23507124209787	2.62312681963618	6.74339247275352	4.31169216691106	2.63575977072689	2.31619470540241	6.2995024448346	6.38900518204696	6.69507493783685	6.49648867116294	4.81156028393407	4.72121936852329	5.89757749696317	7	3.84935435195221	6.55834316269683	3.0045198930927	7	7	6.19910223479007	6.05844414738393	6.68840041812939	5.02298939659704	7	1	7	7	7	7	1	7	3	7	7	5	7	7	1	1	1	4	7	7	7	7	1	75.25	1	3
152	6.90782942890597	5.19183283589073	4.68602579301542	2.40485699054635	7	7	7	6.67072662662573	5.8912261396966	3.46567468185831	5.78316265103206	5.56373677504558	6.53732057829891	6.20240368781926	2.64496966823468	6.77341745816897	3.62898362027252	3.89253790837567	5.67734445589876	6.05267695109228	5.46405285967778	6.31646853047604	5.61690212977358	7	7	7	7	7	7	3	7	7	3	7	6	7	7	1	1	3	7	2	3	7	7	1	81	1	3
153	6.79931210734412	7	7	4.99778316767358	5.52632448626416	5.79692982335557	4.13803911234989	5.76558063942932	5.26198512568808	4.43732305996168	6.06737952876633	3.63716958653569	5.79770907898115	6.13758665879217	3.11448274671537	5.54135537714087	6.28455743745141	6.50802315287908	6.47877580865276	6.86627987746138	6.88987811690177	4.31495096341421	4.98980289282612	1	7	7	7	7	7	2	7	7	7	7	7	7	7	1	4	1	7	2	7	7	7	3	74.75	1	3
154	5.28984348879464	3.48836968405151	7	2.38331252069408	4.98914048118997	4.16383281325595	7	5.6355321994085	3.66239496486029	7	6.53773917262114	5.39801847031638	5.20950009404651	6.29183706875674	5.89338826591671	6.806376159887	6.92086513551158	5.01238564534424	6.23952856788106	7	5.96545215402069	3.65824690939197	5.68792298769407	7	7	7	7	7	7	2	7	7	7	7	5	7	7	1	2	2	7	4	7	7	7	4	89.5	1	3
155	4.56375407533079	6.99272868656619	4.74505060474187	4.07073851211774	6.42092810295123	5.95618580754093	5.93783782464042	5.4944196182558	4.47280409476842	6.63969041505888	5.99636291707314	7	4.53709210079094	7	6.01235434613465	5.0962253296844	6.52458630125964	7	6.32884796818481	6.40791205705498	5.41153083430044	5.91606039398167	4.50401641928654	2	5	7	7	7	7	2	7	7	7	7	7	6	7	1	2	2	7	3	7	7	7	1	76.25	1	3
156	6.71206674485396	2.86644213268953	5.23790478904903	1.09583190197309	5.42713645323687	3.81241409835169	6.95952141366313	6.55193611173654	5.07241243689483	6.86659600590751	7	6.66035558282676	5.96227764723448	6.48297043075519	3.99456922201758	6.67480389515411	6.41862819450882	5.21920340574254	3.60656067995619	7	1.94090749173998	6.41519575480393	5.18120485340444	7	7	7	7	7	7	1	7	7	7	7	2	7	7	1	3	3	7	7	7	7	7	2	85	1	3
157	6.61789083285953	3.04245944694695	4.28726283348777	5.03526065432825	7	6.1644114892823	6.55847828843441	5.37741973654025	3.35970920063687	6.85022978235601	4.46758952115471	6.44548387001678	6.99563068200372	4.91191869889216	6.26184411659533	6.16407795418071	6.07360021787621	6.99186479760417	4.91558504447134	6.09542151190829	6.15826330138255	5.96342340415765	6.7560845711594	7	7	7	7	7	7	7	7	7	7	7	7	7	7	1	3	2	2	3	4	7	7	2	85.75	1	3
158	4.30551640326732	3.420084061992	3.89396742460694	4.15644179622327	7	3.9342105903994	2.81029734357357	4.98585211273536	5.2394559735368	6.7314901943388	7	5.51399097612961	7	7	5.47957957430822	7	6.34588476846026	4.4697464148767	5.07612154011716	5.70695357432847	5.67704409620371	5.24943220275355	5.89935372756716	7	2	7	7	7	7	2	7	7	2	7	7	7	7	1	6	1	7	7	2	7	7	1	86.5	1	3
159	6.41943584250579	4.23080279190789	6.93939028197087	1	5.62967895992111	3.94194390878541	6.67357553715781	5.22812885478469	5.87316947658977	6.59528797426962	5.78003639211665	5.31481120246681	5.05894757030805	7	5.93348562820992	6.24652893115447	7	6.69296868423366	5.05740248585966	7	6.10938407978961	4.03801769364052	4.33358161109082	7	4	7	7	7	7	2	7	7	7	7	7	6	7	1	2	1	7	3	7	7	7	6	83.25	1	3
160	1	4.3867012586015	7	5.38551660289644	1	6.77582168452311	7	7	5.34792886205115	4.48943929252035	7	4.8391322382128	7	4.57189878750607	5.23620970844393	6.91093634941631	6.63440086898933	6.0414477293895	4.15015370015518	2.59345513006334	5.7196985280792	5.05669234536844	6.17450520498854	7	1	7	7	7	7	2	7	7	7	7	7	6	7	1	7	7	2	3	3	7	7	7	64	1	3
161	5.17516480062672	3.85302342084261	6.50037523261766	6.30932588595983	6.85150517457971	5.32001627474837	6.82903768007039	1.84837040060125	7	4.53910116787656	7	6.594813554422	6.7595702175621	5.85825741715128	1	5.76930268506397	6.89560958988545	7	5.61193707628173	4.51733729013321	5.02168089877516	5.61239437027166	3.6246091638712	7	1	7	7	7	7	2	7	4	7	7	7	7	7	1	7	7	7	3	7	7	7	1	78.75	1	3
162	6.4744962003766	4.2215132400524	7	1.96447623468735	5.22709540283722	2.92208631361329	6.99456473716454	6.66501456700892	3.96947378111378	7	5.9312841445668	6.22286043447822	5.08768456717957	5.70664580964123	6.92506009988419	7	6.3754948895216	5.62329322298734	5.552229444394	7	6.3348883133859	3.42767556744327	4.59564113258612	7	6	7	7	7	7	3	7	7	7	7	7	5	7	1	7	2	4	1	7	7	7	4	80.5	1	3
163	4.78824214034849	7	5.66685792424081	5.13185819147222	5.10099894295828	6.33372950204084	5.66074818546313	6.38511039580721	7	5.92009654725369	6.69609875362555	5.24869724648763	6.33581628266496	4.90893957116026	5.84714338349197	5.42988432520735	4.4695282034376	6.8520962347884	6.33755549634095	3.50003769552204	5.04486052280946	7	6.25583212645845	1	7	7	7	7	7	1	7	2	7	7	7	5	7	1	3	1	7	4	2	7	7	7	57.25	1	3
164	5.14762510118245	2.61919423499483	6.01192697733592	4.14146757968945	6.66933763354064	6.40655910758636	5.16061383815866	3.51609448101635	6.90549850959057	6.06043514832348	5.48617272935937	7	6.87746943602472	5.01528978161369	5.03938802086797	7	5.24074865639429	6.14467866542112	5.87423242059965	3.53086594725153	5.54651605629075	6.03338034998523	6.46667096209635	7	1	7	7	7	6	1	7	7	1	7	7	7	7	1	7	1	7	3	3	7	7	3	75	1	3
165	5.84187984268602	4.29393521723603	6.93023987086706	3.00909211964302	5.53638069053878	5.47146648977496	4.21781970139484	6.89498765750138	6.39194132447328	3.69409281655364	5.69259638210008	6.58305796588749	7	6.21959022284152	1.27463031717738	6.76896287956422	6.79772121392254	4.60043336022945	5.0021939187969	5.14611689726243	7	5.95829694601911	4.83508766362367	7	7	7	7	7	7	2	7	6	7	7	7	7	7	1	2	3	7	2	7	7	7	1	79.75	1	3
166	3.88182685393668	6.60468934880714	7	7	5.9473312856537	5.92355302977461	5.45462887373374	5.73856904316923	5.88313383763715	2.72349747731101	4.8161417821155	4.04599865168256	5.14423561719378	6.51071712525045	3.6186762188411	7	6.75150284707269	2.6463718452582	7	5.64263945987513	5.27810815628683	6.27692476147133	6.11230762602737	1	7	7	7	7	7	2	7	7	4	7	7	7	7	1	1	1	7	5	7	7	7	1	67.5	1	3
167	5.89179669680798	6.14906917828936	5.35627446964452	6.69236752337404	6.44902342721519	5.95732760861967	7	5.48281983935578	6.06401574706959	6.20440783289678	5.30257043568894	7	7	5.42633984007589	2.0954137591351	4.31623088196509	6.68428665913322	5.22718752085617	5.24217173684889	2.95182902050059	5.79819545399377	6.57204444831752	6.95488545532727	1	7	7	7	7	6	1	7	3	1	7	7	6	7	1	7	1	4	3	2	7	7	3	78.25	1	3
168	5.32670793546891	3.15267299556675	7	4.7075413591639	6.72195396442074	3.11737500088492	5.80688500593094	4.25596221929438	6.29365049304527	6.51422435808413	5.51756054130991	7	6.40830136618481	3.77542624512812	3.77614462129367	6.00659720399296	5.27505027779221	7	7	6.01893581929999	4.87258394132891	5.71034650243016	7	7	1	7	7	7	5	7	7	4	1	7	7	5	7	1	7	1	7	2	7	7	7	3	74	1	3
169	6.67325308276297	6.67541948067675	5.70042569558889	5.91629376691868	3.21594507588077	6.636814671687	6.23345665605903	6.87200637632172	5.30452889058406	7	4.36576322055911	3.02684073315862	6.88213334870301	6.98228658685984	1	6.2005367615127	5.44689001214763	4.87207477427261	4.34511938556702	4.96298444435045	7	6.41222188459384	3.57428844766459	1	7	7	7	7	7	1	7	5	7	7	7	5	7	1	7	1	7	6	7	7	7	4	50.75	1	3
170	4.72096990143222	1.62128144895356	7	7	7	6.16122173326136	2.09041387404135	4.98777710161839	5.43946530108902	4.7674365630811	4.71865593723351	5.81395484867641	4.16297486911457	5.56412644611764	5.79508774049649	7	7	6.93413912308169	6.52409567900375	6.88645980112151	5.54974914297099	4.62386570345969	4.37935501015995	7	1	7	7	7	7	2	7	7	1	7	7	7	7	1	7	7	7	4	5	7	7	2	75.5	1	3
171	4.9242959639546	1.73938216819201	2.61757139117364	4.0558456515397	7	4.24405405894542	6.80468989466557	5.75708766443607	5.1040389817915	6.28835831433802	5.69908749100424	4.15358987138278	4.12550072088	5.97718445053461	5.68130753380387	7	6.64278084742106	4.93744121153675	5.45622902443245	6.50479231379984	6.34713071828579	7	4.95207702778803	7	2	7	7	7	7	2	7	7	2	7	7	4	7	1	6	4	7	7	2	7	7	1	78.25	1	3
172	5.43757471253402	3.00734384817942	5.59362193808851	5.73438666018471	5.36255014806917	3.90787117686445	6.87305709689726	4.24105604368621	3.90745570275246	5.91274577893714	4.83113531956771	6.32983245556691	6.59107338637936	4.17780041883135	6.97567381348913	6.7013399174831	5.68605234041114	6.81048054436678	6.0633958287335	6.32874581154421	4.49467026143121	6.88900052052351	7	7	1	7	7	7	7	1	7	7	7	7	7	7	7	1	7	5	7	2	7	7	7	1	84	1	3
173	6.21359080686604	3.03155405735004	6.39334419824934	4.89731980762432	4.88557640986037	7	5.59047910231633	7	4.72179978313252	6.62269477650429	6.46139202078073	4.78745418280188	5.89487049444882	6.69513262807272	3.64996256437194	6.24845483679785	6.13568670313162	5.04333323538065	3.62074666471374	4.01856837667193	7	4.64897746752062	6.10279792630519	7	1	7	7	7	7	1	7	7	7	7	7	7	7	1	7	6	7	3	7	7	7	2	62.75	1	3
174	5.24640599552566	3.51957516017993	5.59023336543386	6.46219931769657	5.4248745990551	5.523206458923	5.42694114639999	6.88155933485265	6.19234898863542	7	6.70645160878313	6.31610809492956	4.57384875200933	5.71433987881909	6.57345589738365	6.69785213287384	3.14881389488872	3.64128982475948	6.18223974800802	4.76390476194194	3.83866046316399	6.58008735239741	4.79608371943222	7	1	7	7	7	7	1	7	4	7	7	7	7	7	1	7	1	7	2	7	7	7	1	77.5	1	3
175	4.25800299847031	5.62467158192126	5.524059962771	4.94704497125873	7	1.70644735221716	3.26525904278639	3.90717060080533	7	6.50813163586077	5.18820357363613	5.27900674865048	6.607784270232	6.59100632737301	1	5.88993948516643	6.14788900754616	7	4.75659899542471	4.88070428108104	6.07390861323397	3.27598460415464	6.58854581805895	1	3	7	7	7	7	1	7	2	7	7	7	7	7	3	3	4	7	2	2	7	7	1	64.25	1	3
176	6.54227233486408	6.89864874169541	5.34713596106041	3.35703356878938	6.8000401892217	6.39281443347625	4.40173570976117	4.10712591421072	4.21736113850889	7	7	3.83574432490522	5.17139789036197	5.50664904329685	3.13876399305197	2.22030848626396	6.05182194168941	6.87199373021472	7	6.12583309727575	6.26883727546559	5.75440050807801	6.38902696304472	3	7	7	7	7	7	1	7	7	7	7	5	7	7	1	3	1	7	2	3	7	7	1	88	1	3
177	6.96355719460645	3.67717764736853	4.45112444270223	3.74286064901249	7	7	6.25962843464063	5.03287167169691	4.37562146937982	6.04652366210812	5.26482076753023	6.61245943457405	4.58219445705018	4.46160386804139	4.69640890511365	6.19371936725099	4.2328799653629	6.86864254661065	7	6.41290282065026	6.15818962830953	5.6020911660668	6.65851770098874	7	7	7	7	7	7	7	7	7	7	7	7	2	7	1	4	1	7	1	7	7	7	2	72.75	1	3
178	5.78333627178793	2.99897182159881	3.75913795124613	5.14386931848097	6.6689576977662	5.68900226154643	5.32852953495654	5.71252655943411	3.65292254542865	7	5.9909490346076	6.7595624686934	4.43391856580951	5.19391155501696	7	5.31082305684807	4.89232998458593	6.4714449919223	4.34675767671303	7	6.83867003084089	5.61395942071313	5.80098366312014	7	7	7	7	7	7	3	7	7	1	7	7	7	7	1	7	1	7	3	2	7	7	2	58.5	1	3
179	2.99836594512249	3.00227442720163	7	4.98624081374152	2.77139820298498	5.49743085355285	6.23377536896655	5.61730279093379	7	4.40831568672515	5.9507436308563	7	4.26204720449902	5.92449951773579	1	6.51811302055522	6.74324655506431	2.9931958484143	3.99381604697802	5.12903111948245	6.07868103439965	5.11296233100073	6.68835485282505	7	1	7	7	7	7	3	7	5	7	6	7	5	7	1	7	1	7	2	5	7	7	2	63.25	1	3
180	4.66532557398733	6.97583758639152	5.24437084022701	6.00541945249535	4.27133737362321	6.11611523082752	5.67187419086342	5.5269674151161	4.74958639983478	6.29405603140908	7	7	5.55473094152503	4.59042819106694	6.0528104583279	6.44746108661197	4.10568980260689	7	5.93890516444333	3.48568629298883	3.95176445637328	7	4.8111394349552	1	7	7	7	7	7	2	7	2	5	7	7	7	7	1	4	1	5	3	7	7	7	1	67	1	3
181	5.37009984730771	3.57958624792564	1.88707478154093	7	6.14663592164301	6.03163029036488	6.23522150579771	2.53404341546582	6.46263866019122	6.70103199176521	4.85562581180559	6.6839328023978	5.48885687375254	6.36312928025242	3.90851754736902	6.20017026358658	5.92902265203371	7	5.49672595324922	5.8481330889241	5.6012572187829	3.08823651695993	5.87948793631625	7	7	7	7	7	7	1	7	3	1	7	7	2	7	1	7	3	2	3	7	7	7	2	72.75	1	3
182	4.79152894067038	3.67665130671857	4.09304806164755	3.18024260178373	6.51498475159512	7	5.88917110653612	6.8861557015071	4.29568416516117	5.22568629047865	6.77939050594712	3.15932674716518	6.11959475149929	6.67303172544758	7	1.77800081663043	7	6.28644546929994	5.79564994251207	5.57555542776211	6.0447473541344	6.15396828391119	6.00897137327482	7	7	7	7	7	7	1	7	3	7	7	7	7	7	1	2	2	7	3	2	7	7	1	63.5	1	3
183	4.70524827625993	2.46567914127399	6.9747680910304	5.09932562629328	5.36941686708214	5.35740996269756	5.46023483638136	4.72470368309742	5.7031543683835	6.30708588288074	6.12024553708035	5.76602265009367	6.60249401080314	5.34940979091197	6.43979590052947	1	5.24424136383196	7	6.27544958843149	4.54310513336419	3.52608382068704	5.23502177504236	6.69793916444915	7	1	7	7	7	7	7	7	7	2	7	5	7	7	1	7	1	7	3	2	7	7	7	75.25	1	3
184	3.98207981065969	7	7	5.60647294754498	6.18655092324998	1.91250991922137	6.69245337844966	5.79184126575367	4.601415317862	6.24272303383678	5.45330157425663	3.62433666285016	5.38793802766678	6.42862249452039	5.98927580707248	5.08804650290732	6.79226156265248	7	3.99542359137241	4.48459976436595	6.85591458738774	5.89671197623533	4.54423637980892	1	7	7	7	7	7	2	7	2	7	7	7	7	7	1	2	3	2	7	2	7	7	7	73	1	3
185	5.15766707686695	3.52556378666458	5.44540165511852	4.00851779362478	5.70804399985517	2.18766917965109	6.63613026391131	6.42239528549045	5.52216053301842	6.35640815401143	6.09987515597184	6.49033403949832	5.57654078726324	3.04915952084238	2.82923670098726	4.54853591767836	6.03641694507006	2.51892665629965	6.00895905948314	7	7	6.71440361476663	6.11394210183892	7	7	7	7	7	7	7	7	7	7	7	4	7	7	1	7	3	2	3	2	7	7	1	75.75	1	3
186	4.82002882426375	6.33668291910035	5.81003820361159	4.60116414971808	6.7567361903798	6.1919578031901	2.89611953621363	3.45022648568792	4.21189665584533	6.22054995249699	5.61932373811452	5.27869920296042	7	5.22901652239273	1	4.15861189337724	5.59782671331336	6.52908685351073	4.7771393559263	5.77168246693201	5.96599216844446	4.20520089286454	6.91191196544505	1	3	7	7	7	7	1	7	7	7	7	7	7	7	1	3	7	7	2	2	7	7	1	52.5	1	3
187	6.56712990338055	7	5.80709946081895	4.19784756172131	6.26523857410363	4.19231191110979	6.13501771288303	4.6150863257995	3.31691517696356	4.36069810409271	6.1676464308454	4.41073536617588	7	5.19733649239138	5.02578574775066	6.73950436739354	6.76042768491719	6.23337683087515	6.02167770142019	5.68922222069656	5.92057155134532	5.42461884523323	6.08702467286813	4	7	7	7	7	7	2	7	5	7	7	5	7	4	1	3	1	7	2	3	7	7	2	64.25	1	3
188	7	6.76694711568712	6.28066863633065	3.02144174372816	6.40723688839301	5.90237837278067	3.78352281537134	3.7825306164307	3.7765829952637	7	5.51927840615332	5.60712330756914	4.97120299770555	5.66573101892557	3.26851903352033	6.50974694899548	6.46136824601482	5.43984485628927	7	7	4.84004172554139	5.5545867804509	6.66702217249761	7	7	7	7	7	7	2	7	4	7	7	7	7	4	1	2	1	7	2	7	7	7	7	70	1	3
189	1.94639281436144	1	5.34960485416536	2.6358274815834	2.51252488763845	1.7286420982548	6.68213738762959	5.28114572021422	4.39032904024131	6.17582215330005	6.57626328717476	4.05789790539134	6.86328318532235	6.73979421654555	2.526870042921	5.24660786707662	6.17489559915089	3.96489685289332	4.31755567589925	6.82459897581669	4.41520167461519	6.16869002035897	6.81331022401753	7	1	7	7	7	7	7	7	6	5	7	7	7	7	1	7	2	5	5	5	7	7	7	82.75	1	3
190	5.97746100179844	3.68773020240649	2.27876697396337	6.57929415356176	5.55874495918497	5.23854607162019	4.68678685336119	2.76147345606292	3.74950576922103	5.84262670139342	5.13950662393964	7	5.33457994985046	5.99423518914516	6.06549153323635	4.61143769394288	6.77729508081754	7	5.93423947017785	4.52795259664563	6.53167439840527	7	4.64238831857425	7	7	7	7	7	7	2	7	2	7	7	7	2	7	1	7	4	2	3	7	7	7	4	71.5	1	3
191	5.6556137373688	2.38173299461802	6.13698361624316	6.16736792330387	5.40149083520641	3.69777444873633	6.28003002928852	6.27768340214986	4.87353208837732	6.68378406528221	4.7529716743571	2.26850005002859	6.29231715407619	5.9568433984758	5.85332168577524	6.06863527528182	5.33683317573367	6.22469093127702	5.55449101330308	4.17164609458117	4.92708697861182	6.38987930922585	4.93132477651797	7	1	7	7	7	7	2	7	7	7	7	7	2	7	1	7	2	4	2	7	7	7	2	59.25	1	3
192	6.90257146728171	5.99895953805361	6.31842952164116	2.1351926420775	6.57976368417774	5.85656016931531	5.95666945526566	7	6.09362048055057	4.33448010667984	7	5.07070324471277	6.00778505673691	5.79555788109131	1	5.44500041746655	3.32644838519132	5.56124333668197	1.60191756719428	2.56157197601006	4.98668438711423	6.2333181831924	4.78117498677339	7	7	7	7	7	7	7	7	2	7	7	7	7	7	1	6	1	7	2	3	7	7	2	54	1	3
193	5.770175103593	5.80015414353609	6.18002303710863	7	5.82150086975877	4.47403462699095	4.47889181494145	3.49790432777958	6.51929594737898	5.69529127149988	5.60397934822409	5.58622539129945	5.45825095055635	6.08457079479581	1.85301616870457	5.81621066473764	6.89783939549756	5.2938120391876	6.33127240200255	3.07102323357039	5.82902138931989	5.45406493246082	6.05660739630628	1	7	7	7	7	7	1	7	4	1	7	7	7	7	1	7	4	4	2	2	7	7	7	64.75	1	3
194	5.60158703588496	4.05562102732204	4.56041634562162	4.8403154917967	5.26205415680474	6.87792854460034	6.61280520813159	4.44642463288896	4.3861080149003	3.28985331393177	6.34904103258086	3.71034468037167	6.49301023821465	3.40671016316812	2.43149471811575	6.32197726994807	7	5.46230361940376	4.0247458090623	6.14034048372154	3.57890703287445	5.31545244688622	6.13549537451207	7	7	7	7	7	7	1	7	7	1	7	4	7	4	1	7	3	7	7	6	7	7	7	68.5	1	3
195	3.46994468262608	5.34271464335829	2.04452376382644	6.60115777580508	5.92792201606202	5.4220782703337	3.34890839717132	7	4.96587561674518	7	5.60662403923726	6.25038776852722	5.53084809462693	2.98882958873999	3.29917381877114	7	2.21152026054017	6.0128624855366	4.80053544707271	6.80014194240321	5.14336459025594	4.48643241951668	1.59924752720259	7	7	7	7	7	7	7	7	7	7	7	7	7	5	1	2	1	2	7	3	7	7	4	51.25	1	3
196	5.44331193654703	3.84491415107042	4.08193962190803	6.43100826838715	5.06091045263164	3.79547301580456	6.69626216739501	4.50952643220767	5.20141184932022	4.07204996924928	6.38899525998489	5.76670058029213	4.91181218519758	5.93221028937827	2.62306568674163	6.21652796561699	4.8812192627057	5.43841371944051	4.60115363549993	6.96657268216356	5.51276591464885	5.98763485763358	4.74742915029172	7	1	7	7	7	7	1	7	3	7	7	7	4	7	1	7	1	5	3	7	7	7	1	67	1	3
197	4.43826516231623	3.22191066291278	5.4614260248963	1.02164893964574	5.63504991807074	5.74481448814905	5.12398184305132	5.97912553355996	4.55670323669758	5.40796340903585	7	5.24501837178012	5.81854563900412	5.09438151953574	5.5447220910065	7	4.4536007039843	5.8773081711352	4.13458047108735	2.81274922579936	6.76758782224887	6.22910552118044	4.73965574522486	7	7	7	7	7	7	1	7	7	7	7	7	7	7	1	7	1	3	2	2	7	7	3	55.75	1	3
198	5.05993770047032	5.76672654706517	6.41712751555523	4.53769238101294	7	1.05769341088939	2.19736236198651	4.00274008274653	6.81007904191336	5.02182621266361	4.28749705623133	5.04457074254007	6.46344227117632	6.13064887417333	1	3.7159935215443	4.57701123142049	3.9122465159553	4.52405908387216	4.29821890264193	6.23880637079858	3.52280972798993	6.5817785688413	2	3	7	7	7	7	1	7	7	7	7	7	7	7	1	3	5	7	7	2	7	7	1	66.5	1	3
[truncated: 5 more columns]
