# Supplementary material for: How Are Mate Preferences Linked with Actual Mate Selection? Tests of Mate Preference Integration Algorithms Using Computer Simulations and Actual Mating Couples
Source: PLoS One. 2016 Jun 8;11(6):e0156078. doi: 10.1371/journal.pone.0156078 (PMC4898694; doi:10.1371/journal.pone.0156078)
Supplement: S1 Data — Newlywed couple and agent-based model data analyzed in Study 2. (ZIP) [file pone.0156078.s001.zip › S9/Polynomial Model Data/Polynomial Couple Population 01162016 014310.csv]

	trait1	trait2	trait3	trait4	trait5	trait6	trait7	trait8	trait9	trait10	trait11	trait12	trait13	trait14	trait15	trait16	trait17	trait18	trait19	trait20	trait21	trait22	trait23	preference1	preference2	preference3	preference4	preference5	preference6	preference7	preference8	preference9	preference10	preference11	preference12	preference13	preference14	preference15	preference16	preference17	preference18	preference19	preference20	preference21	preference22	preference23	fitpoints	sex	algorithm
1	3.89571740223693	5.86344059621016	7	5.10643240976462	4.57706859237448	6.92378045614683	5.61113595946403	4.39304184916684	6.68409905067808	7	7	6.54698410984512	6.91174149236503	6.85517559087762	6.73678951324789	6.73362251158249	4.57941754842258	5.83238751896968	7	5.70351833979782	6.9049398291246	6.31361836794347	7	7	7	2	1	7	7	7	5	2	7	7	1	4	7	7	7	7	3	1	1	7	6	1	71	0	3
2	3.65344334970909	6.79434523403122	6.81185919957223	6.75115336866408	2.95614346089551	6.40661523734651	6.39177466448723	6.96344684695212	5.89195688653921	6.67482964250594	4.49901335132137	4.89046915034158	6.84574851156391	6.94688470512531	6.68891565198617	7	7	7	7	5.91768144688386	5.54124664503639	5.97303279494616	7	7	7	1	1	7	2	7	7	4	7	2	7	7	7	7	7	7	6	2	1	7	7	2	76.75	0	3
3	4.67178828484364	6.61380063390989	4.35721792568992	7	7	5.0180234472749	6.86132632856117	7	5.37372866999216	6.28570239102235	7	5.48493752801219	7	7	6.82308018964923	6.07440662820735	6.32342647586014	6.53886379441662	7	3.53561539757533	7	2.14073661962109	6.1893310157858	7	2	2	1	1	7	7	7	7	7	1	7	7	2	7	6	7	4	2	7	7	7	7	76.5	0	3
4	4.48047652731394	3.74031967461761	2.78959551236766	5.43865381472924	1.86401288454918	6.17447210125566	7	7	6.27363379606041	7	5.83572919989596	3.64542110861798	6.4108450700479	6.69791748293875	7	7	4.35379487712652	6.42927474751558	6.69021428370169	3.72377584921314	7	6.5292868369237	6.08984036912384	7	7	1	1	1	7	7	7	2	7	4	7	4	7	7	7	7	2	7	1	7	3	3	75.25	0	3
5	4.65924827998034	6.27286025250891	6.61765498573878	4.66241724598297	4.30879581737145	4.9554523483637	6.93908854765032	5.50619323121879	6.64933941191771	4.38273320769326	6.44950746973358	7	6.88015080117921	6.65592043001455	7	6.72460184250937	3.94359824676503	5.33280381491315	6.96727364856546	7	6.85925308406819	6.1636533297412	5.42252131260587	7	7	2	1	7	7	7	7	2	7	3	1	4	7	7	7	7	5	1	1	7	7	2	83	0	3
6	2.17444928516224	5.96471158294046	4.86749203583262	6.24913168743946	3.02904589423186	2.92071658276523	6.92114283129595	7	7	6.44245448132614	6.11665238748985	5.61365192037301	7	7	6.73815636697937	5.65527654013132	5.99777751728059	7	5.44196216037992	2.57662420515834	6.19133517598709	6.91844535054607	6.07649743858592	7	6	1	1	1	3	7	7	4	2	1	1	5	7	7	4	7	5	2	1	7	7	7	79.75	0	3
7	2.91904694116311	7	6.56515482467131	5.66936676466639	3.55965618019003	5.48490919148236	6.33148493807701	6.51147639745386	6.35305103451551	5.18125815494924	5.63536521269658	6.53577762509181	7	5.42981155982174	4.59225369040026	7	6.46546597543864	6.39574567406488	5.80392494129404	5.72222043100043	7	7	6.0323714298045	7	7	2	1	7	2	7	7	4	7	1	1	7	7	7	7	7	2	3	5	7	7	7	69.5	0	3
8	5.80500279208614	4.6136798075799	4.86128578013018	6.0807801910039	7	5.36014409078526	6.92568533140669	5.97006331334362	6.06555659015429	7	4.11678946833907	6.7081960986856	7	6.87702915495181	5.91633168982011	7	6.13454522470062	5.0847595090418	6.40854040157615	3.98197241361808	7	5.01765315725185	5.10624642813559	7	3	2	1	1	1	7	7	2	7	1	2	3	7	7	7	7	3	1	1	7	3	7	85.25	0	3
9	3.51675190534785	6.831932168377	2.92126261878851	3.95893938558403	3.07001873026322	5.55504447997062	3.84945984621322	4.80445526863999	5.92690146645985	6.15961421499453	6.4139275348194	5.22805593603394	6.80546851894388	7	5.8788645865769	7	6.86650727508457	6.69717533253809	5.68753280619296	5.06799806730477	6.93364185230296	1.2045995196241	7	7	4	2	4	7	6	7	1	3	4	5	3	7	7	7	7	7	5	1	7	7	1	1	79	0	3
10	5.03942585133022	6.39192183219326	4.07197742550294	7	5.53160686793583	5.01142129551847	6.79201779971695	7	6.2821078851252	7	6.75335206446057	5.37257926606716	7	7	6.47776874645454	4.96840493542467	4.92254060816584	6.6015143930864	6.73462713007569	5.0531193439943	5.75840942106737	2.7348979593194	4.24756064634975	7	2	2	1	1	7	7	7	7	7	1	7	7	2	7	3	7	5	2	7	7	7	1	64.75	0	3
11	3.81688976336985	5.65288684965997	7	4.37520944104882	5.74962438182574	6.82379010365312	2.0104422518545	7	7	6.25472058473109	5.15460467525034	4.26989683248138	7	5.19194323083899	6.26580637728836	7	5.96776176117738	6.59841791130899	6.5827726344239	4.52224159904279	7	1	6.4434556972729	7	7	2	1	7	7	7	7	3	7	3	1	4	7	7	7	7	5	1	1	7	7	7	81.5	0	3
12	1.44019455649905	5.08430610836207	7	6.32945782862993	2.444077188822	7	1.50036161875824	6.2193186665481	6.51260656226647	6.41328620307353	5.97108830748727	6.48728391217993	6.29291924703997	5.82434737896241	6.7909130596815	6.61874426119693	6.17581375078479	5.94594831438684	6.68725064142122	3.76250017654567	6.43414877356764	5.49842437913466	5.32711470711288	7	5	1	1	7	7	7	7	3	7	3	1	7	1	7	7	7	5	1	1	7	3	7	94.25	0	3
13	3.07602671689529	5.21088333353693	6.37087107194668	3.88742810360853	5.30416716013603	7	6.23078845474846	6.9234661193997	5.63700391559455	6.41042823774475	4.86243131404247	6.93929727568006	6.48723122483465	6.38822548250226	6.65805315721534	5.64316401279159	5.652073019831	5.76296907620821	6.10076579763286	4.92323571869999	7	1	6.45292216860902	7	7	2	1	7	7	7	7	7	7	2	7	4	1	7	7	7	6	2	7	7	7	7	75	0	3
14	3.98683538575165	2.02326133858188	1.65815848037831	3.51437466142259	5.29359723755392	7	7	2.82589011529235	6.20065078935937	2.38094088365718	4.7192492667573	3.3123801302231	6.29313001828152	6.76208342403858	6.91712264946047	5.97813199693912	5.17766390347011	5.95290894768609	5.94575359655389	1	6.5132861536942	6.4809428311197	4.73367607203503	6	7	3	2	7	7	7	7	2	7	1	7	3	7	7	5	7	3	7	1	7	1	7	91.75	0	3
15	3.65694755911554	1	7	2.69262931528538	6.79374993361986	6.79395905191701	5.5429869342126	7	4.8875534294146	6.66294056920504	5.24232921266243	5.40421583525193	6.37961479213886	6.03677573183379	5.23313173139419	6.32761528731549	6.79842316683495	5.16460723881962	6.71574611907878	1.46240581833837	7	4.22075682342273	5.34797181576371	7	7	1	2	7	7	7	7	2	7	7	1	7	2	5	7	7	2	1	1	7	2	5	95.5	0	3
16	3.14901790217043	6.9826142919864	6.95078022301358	6.15031434553349	3.18170911548489	2.4638238401959	7	6.44761974029429	5.42437028299833	5.54102960708898	4.96837847655781	5.508618523618	6.81662263211085	6.21248119034918	4.54246983462612	7	6.08869462794353	7	6.00027904878744	5.41105446794448	5.39198427874541	1.26324544979136	5.87947043417113	7	6	2	1	7	2	7	7	4	7	1	1	7	7	7	7	7	2	7	1	7	7	7	91.25	0	3
17	3.13553852434587	4.44210755791915	5.97883949605795	6.63187333566583	1.38671718753797	6.83857781751435	6.50574489122398	5.20928389937295	5.44795324533237	7	6.07783436333011	3.35863459624844	5.15508661919057	6.81807854576676	3.18611763942654	7	6.80133008258272	7	7	1.10270113341269	5.6459116956113	1.06041225299272	5.39031287118646	7	2	2	2	1	7	7	5	2	7	2	1	6	7	7	7	7	1	2	1	7	3	7	85	0	3
18	5.44817177934813	4.62865417769742	3.9560180908161	1.62869894056342	5.77669099390951	7	6.01599181492008	6.97565408777689	4.66431939852727	3.04848771894536	4.24225658899954	7	6.8935716703112	5.65252768961351	6.66357887403943	7	6.80593252019063	6.65188692817377	7	1.58084247414771	5.37751217458221	4.2944057189421	1.98827885978343	7	7	2	4	7	1	7	7	2	7	3	7	7	7	7	4	7	3	1	7	7	4	5	88.75	0	3
19	4.35497678045788	5.65256665311584	3.42053775868829	6.73357021460672	6.9413534501365	7	6.37853137605779	6.68125655794013	5.80353589044077	6.70182145357945	3.57990235165195	5.97202440765418	6.92925761760326	4.47549120887953	3.93595590672623	6.59068994350452	6.14451599060265	6.238964165666	6.54796550187948	4.37906614866038	6.16264005822519	3.73375675175464	1.60296398084045	7	3	2	1	1	3	7	7	6	5	1	7	7	2	7	7	7	2	7	2	7	7	2	85.5	0	3
20	2.77308911351775	6.62561989945914	7	5.85279227507559	4.53449421508369	6.76353840555278	6.01515614872556	5.06847559817245	5.78662327015807	7	4.58781142063012	3.92582299625494	5.67183828740372	6.70865919980748	4.2973369893588	5.98661299434758	6.71356289936672	7	6.29229191796322	4.62219937443478	5.71802448854632	1	6.18666132985175	7	4	1	1	7	7	7	7	3	7	2	3	3	7	7	7	7	7	2	7	7	2	7	66.25	0	3
21	1.7252285636534	4.10322644599505	7	6.70627399918408	2.87931825548243	6.79091626025437	1	5.22977936535991	6.45018103512607	5.7868156860462	5.92946017292804	6.75643794702827	6.17323507236878	5.70734891754055	6.58932188870186	6.42846940658249	5.93692065898412	5.83596712201126	7	1.97206241348248	7	5.63392717291914	6.16711374187917	7	5	1	1	7	7	7	7	3	7	3	1	7	1	7	7	7	6	7	1	7	7	7	83	0	3
22	3.29637330123759	2.25286494063036	1.16110527952025	2.5771244696885	5.30248775811005	6.88324437798871	7	3.47570108293255	7	1.89095640310304	4.29680103562769	5.17406824842924	6.80798799961133	6.09234003257912	7	5.80676641824812	5.07324239114642	5.12986138173716	5.32075131339794	7	6.57471515622509	1.25588516284302	5.77440848049264	6	7	3	2	7	7	7	1	7	7	4	7	7	7	7	7	7	2	7	1	7	7	7	89.75	0	3
23	3.12010319689498	3.80441869663752	3.36578873569999	1.96209568729611	6.51806887560489	7	6.42109705660713	2.90101618333958	6.46261024152919	6.4336080945735	5.2708494185275	6.61687980732696	7	3.46560671244518	6.49089870912037	6.19041598989009	6.04811195170054	6.0488555327359	6.12685833011804	6.89482315670482	5.93665639287422	5.06446021506474	7	7	7	2	2	7	7	3	7	5	7	1	7	7	7	7	7	7	7	1	1	7	7	3	72.5	0	3
24	3.8223709849737	1.55448999917752	1.82458205296687	2.93053120698056	5.38566460431096	6.94925268672685	7	3.79101129056153	5.62519790412717	3.01525989676174	4.01456762111411	5.97943503168794	5.25814409210537	6.50055189384283	6.27875364805991	7	5.31224921352423	6.21279561456711	5.43062975492387	1.48709986093324	7	1.65545884839437	6.46251204893536	7	7	3	2	7	7	7	1	7	7	1	7	5	2	7	7	7	2	1	1	7	7	2	91.25	0	3
25	3.62749721780021	1.04105151034953	6.08247692329696	2.06802105769754	6.90478214105126	6.93065137514904	5.43279970255142	6.42455568521074	4.51590900743376	6.81180891503817	7	5.46343130347585	6.69358662777294	5.64428533764018	5.43894083826102	6.06842963104161	7	5.56793938404696	7	1	6.72314292774048	1.09767329816059	4.04909834112169	7	7	1	2	7	7	7	1	2	7	7	1	7	2	3	7	7	2	1	1	7	2	6	86	0	3
26	2.6345180581053	1	7	1.88203920691134	6.6185356671172	6.11381338607184	5.46256150754978	5.79735896707413	4.50538580399344	6.12802668392883	5.71070076996261	5.70003552202857	6.12360979516903	7	6.72937235739872	5.95297968259606	6.52249989411774	4.85514838799303	6.80585289961357	1.67260614744415	6.62031395715342	1.03112321637478	4.52537489440056	7	7	1	2	7	7	7	7	2	7	7	2	7	2	4	7	7	2	1	1	7	1	7	89.75	0	3
27	3.12082740728697	1	5.22088993664435	2.58152157763757	4.12644237012465	6.19283780073158	6.97478034993168	3.07517421448495	6.52821875826547	7	2.96643786518386	4.27638870689276	5.39856564737074	4.75009933227567	6.48324807979257	6.80582411559652	6.95675134718546	7	6.57319541367636	2.42112479846304	7	6.11525715411514	5.77310657939568	4	7	2	3	7	7	3	7	5	7	1	7	7	7	7	2	7	5	1	1	7	3	2	81.5	0	3
28	4.54581521333653	4.95878537893016	2.36896767274097	4.81143322584538	3.63281637989465	6.42109724368536	6.34393174804791	7	7	2.28888508481468	6.60986303785872	1	5.76881846143606	6.08039418076548	5.13419776930191	7	6.16766010679673	6.65518021044732	5.31258982294306	6.66544193760157	6.8903322661528	6.47417294047852	4.0923095380712	7	7	1	3	7	1	7	7	7	1	3	1	7	7	7	5	7	3	7	1	7	7	7	79.25	0	3
29	5.8012703663601	2.96609642777393	2.15975670639601	4.39553565716301	2.42098466716271	3.79777747296279	6.91994342821573	6.30813633243903	7	4.225404492995	5.46944705798561	4.76978554955471	6.86456088439404	6.5342434761554	6.70227201584458	7	4.4095624309142	4.55581399267891	5.71541229937031	3.74132805013065	6.20311905797283	6.02860293300236	6.68753854783401	7	4	1	1	1	7	7	7	7	7	4	7	4	2	7	7	7	2	7	1	7	2	2	91	0	3
30	5.96230747719424	5.93598875816331	4.01149338984709	4.28233695386779	1	7	6.19593934360043	5.32103875212347	5.76722589878911	6.67203360878602	3.85646903082226	5.86345457380221	4.96090307880448	7	6.91417152940272	5.49993523070206	3.33997528599141	4.62519889963509	6.97089415982574	6.80331082579615	6.85842723379435	5.82174599367197	6.4868586552228	7	7	1	1	1	7	7	7	7	1	1	7	7	2	5	7	7	4	1	1	7	2	7	52.75	0	3
31	1	5.93222806853768	7	6.51110248175384	5.03379250145287	5.86454646139824	6.94306891222689	6.13225132885148	7	5.85061244883194	4.28298547819762	6.11750775633563	5.34757169918759	6.80335643248017	3.86456719340371	4.75780262494214	6.49879454997251	6.57051500254809	6.26948428907739	2.18961186057652	6.67405655588382	2.26452925160575	5.3529672448578	7	4	1	4	1	7	7	7	2	7	1	7	7	2	7	6	7	5	1	1	6	7	7	79.5	0	3
32	5.49630434857415	3.7490790364488	4.26345742244288	4.620172083647	1.94394497575806	4.93661390535613	6.21370509954778	5.52252757414428	6.97965854378554	7	5.78251409050172	5.70353152766712	6.30437418427973	6.43595004399658	5.48965544151129	6.58684622821747	3.22679787554479	7	4.93672010611202	6.50215388636374	6.4121653903128	6.73464191246826	7	7	5	1	1	1	5	7	7	3	7	1	7	7	7	4	7	7	3	7	1	5	2	7	80.25	0	3
33	2.97871711890869	5.52227268558372	3.37167636724091	5.86479447256692	5.74581099176428	5.38955143757391	6.42664179393027	5.8903034842237	5.72757213254009	6.31886321515282	7	5.84562231305903	5.75454043190774	3.53046995374762	5.94493164259993	6.96416064369534	1.23085041911959	7	2.63601225404935	6.51876542132515	7	4.75022970629489	4.37026093092414	7	3	2	1	1	1	7	1	4	7	4	7	7	7	7	7	7	2	7	1	7	7	1	76	0	3
34	3.95352754862613	6.16290390598766	3.46257505084253	6.66131936395103	7	5.00587132911096	7	6.0110593648468	6.60554903078604	5.8842792924592	5.96445245877182	5.70167603669936	4.95344115573408	4.00763138841839	5.6351058144319	6.42688509235211	5.08627971148165	6.33009008551068	1.33595717443526	7	7	4.55022089344541	1.99801042866696	7	3	2	1	1	1	7	7	3	7	3	7	7	7	7	7	7	3	7	2	7	2	2	88.75	0	3
35	1	6.19403352524273	3.37006119972735	6.14972524393532	5.30078889704178	1	5.26311144847115	6.89445749194406	5.2347761411824	6.10527890643099	5.87530794620701	4.62016028250058	7	5.08583200636359	6.80869582414354	3.25283496191595	7	6.34890418686524	6.05633485601462	1.21224703225073	6.94508373760973	1.85970389641704	6.87613258387227	7	3	2	7	7	7	7	7	4	7	1	7	6	3	7	7	7	1	2	1	6	1	1	82.5	0	3
36	3.1338693947143	5.889571281115	5.90486656183617	5.73732753734289	4.80927758906244	6.06947672057007	6.4174063019954	4.33170978361647	6.43329273824022	5.284591925208	6.01634898855514	3.35110162096011	4.33465251415396	5.41187423631618	5.71081946316338	6.93432232722032	4.56022099267515	6.40829802441915	6.52317843621796	3.94995842933558	7	4.54850497582224	4.27935224472787	7	7	1	1	7	3	7	7	7	7	5	7	4	2	7	7	7	1	3	1	7	7	7	64.25	0	3
37	5.75074281397281	3.52440673026743	2.21523569328792	3.81728192691494	1.88126502275563	3.02133282771597	7	7	5.9041111829404	5.51494204081458	6.03318449871538	4.50902973136705	6.66725539667488	6.46664152208008	6.86374680610342	6.25450512069383	3.8949430260102	6.98206727342414	5.78053652556878	6.29626307833245	6.26160253328578	5.61872084331856	5.59806010764352	7	4	1	1	1	2	7	7	2	7	3	3	7	2	7	7	7	2	7	1	7	2	2	76	0	3
38	4.51295988640916	3.11250361337629	5.32797371910468	6.78995840586082	1	3.50584942260098	6.80439821631286	5.7645827645687	7	5.73154710960075	5.3089062011408	5.12207300081658	6.46382983106697	5.03288942335374	5.82594377766798	4.49913024253054	7	7	1.3050961672287	2.00312223002029	6.48355520752682	4.19824128698602	4.87866654255331	7	2	2	2	7	7	7	5	2	7	1	7	7	2	2	5	7	2	2	1	7	7	2	86.75	0	3
39	1.20863566222601	6.33480768181724	6.53216559035332	4.82700665123625	5.10071977920705	5.6734261826589	3.45058184834226	6.86169648419717	7	7	4.33419546345828	6.7232826140089	6.51829877860651	4.28470796448083	3.71334909264464	6.61889796661143	1	6.83929411796431	6.29278635155822	1.57307874681984	5.36576424274824	4.42885529533957	2.98412997362425	7	3	1	1	7	7	7	7	3	7	3	7	7	7	7	5	7	2	3	1	7	7	7	78.5	0	3
40	4.17733259434419	3.89840232821414	3.64472692245356	1.50470772207647	4.03216737734865	5.14799558735091	6.37210880543555	7	7	4.40997407226513	4.61716147250793	3.60941688944855	7	3.98126249991718	6.6220709201049	6.46655994340723	3.57915500429631	6.72861642620787	4.42087413915549	5.11205263167043	5.5709332575768	4.9402221059709	6.71295266421314	6	7	1	2	7	7	7	7	7	7	1	7	7	2	2	7	7	3	1	7	7	7	7	72.25	0	3
41	1.94939994276917	4.89526104655815	5.89941792015842	6.75079071360055	1	3.91480849864029	6.72640233289771	4.65586002288921	6.95066695651193	4.55737865207256	6.19029971870786	3.03110329444687	5.89934221416228	7	2.75131480835238	6.27661765256024	7	7	3.87640091057393	1.71063367519835	6.04396523159752	1.48671999422034	4.71309370792012	7	2	2	2	1	7	7	7	7	7	1	1	7	7	7	7	7	5	3	1	7	7	1	83	0	3
42	4.01822392940967	5.4993556217238	3.13416040549338	4.76550847529205	3.32327015621403	3.76562351326048	6.90481053937425	2.57338779496724	7	4.85958745918825	5.2677179981066	5.18028171043912	6.7454594822603	3.76568696247033	7	6.87049173082185	6.48351489198604	6.51298655597791	5.64965358432845	1.23514199282716	5.13908727058863	3.15664300957452	5.53742872692145	7	5	3	5	1	7	7	3	2	7	3	7	5	7	5	7	7	2	1	1	7	7	1	75.75	0	3
43	4.35115859983845	2.16014457243387	3.53662825566642	3.36098537042224	5.23848031615958	6.41393173318586	6.04287616353841	2.35719463825107	5.9735693654738	5.95725390865285	7	6.40228869173798	5.70302153248916	4.04333547593785	6.16602740051594	5.72188873054876	6.51365907265115	6.52300807831403	6.25922209823749	4.53385953013795	5.29364348121116	3.47208134944826	6.7174538422586	6	7	2	3	7	7	7	7	7	7	1	7	7	7	7	2	7	4	2	1	5	7	2	80.5	0	3
44	5.25978511583748	3.91773253340423	2.77851868775772	2.060075124451	3.72985361879832	3.49680543719986	6.88591131252373	6.85267939952963	5.07061864780977	3.45323015861486	4.03774061339635	4.53484954171653	5.88350450014379	5.38579160494065	7	7	3.83835561828358	6.64073902109347	4.99710023164803	6.05343495489076	4.83412397522751	6.21790791964742	6.97403569439907	7	7	1	2	7	7	7	7	7	7	1	1	6	1	2	7	7	4	1	7	7	7	7	81.25	0	3
45	2.12475270998112	5.81649590931004	5.44787009367711	6.09573522241476	4.53830482796358	6.25921490009735	5.88681868222282	5.97425429607415	6.21514824329117	6.71456108183114	6.62441816689272	5.23008729862811	4.98832441814371	4.17295717787411	5.29745764430391	6.63119290305267	2.40309633255355	6.49439606233375	5.52343496151532	5.7971472578646	6.51063041944058	1	6.55507951985374	7	3	2	3	1	7	7	7	4	7	1	7	7	7	7	2	7	3	2	1	7	7	7	76	0	3
46	2.00479196305546	6.13174793824965	5.75838747682263	6.44728647207578	4.35571677534469	4.65486207086036	5.7264230580878	5.93956451730504	7	5.06287428617896	6.78761653922574	4.31337780453144	6.9260225501551	4.730060465255	5.66967196518498	5.79214674618141	2.91455895265871	6.41872756271813	5.97584583462468	4.75671938319336	7	2.4557192858626	4.67021723821506	7	4	1	4	1	1	7	7	3	7	1	7	7	7	7	3	7	4	1	7	7	7	1	65.75	0	3
47	2.78513021894077	5.01254073746444	5.23159823299151	5.91732118807562	1.68722056041609	4.38045787938655	6.96047459742428	5.09345137570766	6.27529277707964	5.57582001564819	6.44496107755275	3.90946377472746	5.21544319499227	7	2.93406298136698	4.847900644452	5.48557729534901	7	7	4.13119497042413	6.17076181741986	1.49245258941251	5.79320490278814	7	2	2	2	1	7	7	2	3	7	2	1	5	7	7	7	7	4	2	1	7	2	1	70.5	0	3
48	4.22172620250971	1.26770276220794	1	3.56313066861474	5.59304664442354	7	2.63333145811454	3.28634934723214	7	4.72104026427592	5.38783128579696	1.8670697606939	6.37681672409736	6.39615776685553	6.38972631015869	6.96143229443815	5.84808754833242	5.27190290030638	7	7	5.34639573352974	2.81263612952176	5.74571239181233	7	7	3	2	7	2	7	1	3	1	3	7	4	2	7	7	7	3	1	1	7	7	2	76.25	0	3
49	5.7722023556328	2.84908406140942	3.90207489897019	3.84814313255926	1.79311703536097	6.54045583823362	4.98038827129709	4.15710689221161	7	6.60512224113947	6.84785133917711	7	7	4.94713294698494	6.69269995758364	7	4.76693480546769	6.00878239540814	4.80015453275433	3.50775474058484	6.10808180420889	5.62641747818374	3.86863971252149	7	4	1	1	1	2	7	7	7	7	1	7	7	7	7	7	7	4	7	1	6	7	7	65	0	3
50	5.93955356751758	6.8519763404217	2.58350150276702	4.73211806098636	3.55284987962775	5.1160349459619	5.09342174539913	2.49549916348506	6.43970902647549	6.29329872708313	5.01435831283117	6.68908333265744	5.55565611262435	7	6.7230691482771	6.96280909228505	5.02148342727031	3.65122199575276	4.5701348492253	3.64486785066402	7	3.77826305029219	5.88425588876655	7	7	3	3	1	7	7	7	3	7	1	7	5	7	7	6	7	7	2	1	7	7	2	76.75	0	3
51	4.04245276431951	3.62767969237803	4.71694111935059	1	6.97034620582688	4.79030155510378	4.07279335732436	2.48922795902377	7	5.85090728210184	6.60089516427152	3.39707730147327	6.42381076021251	6.00437152795487	5.15432491024681	7	3.20394811476933	3.57407632887985	5.61257802998795	5.79877444890682	6.84072317814403	4.84691131100505	6.43421004145626	7	7	1	6	7	1	7	4	2	2	1	1	7	7	1	5	7	2	1	1	7	7	7	87.5	0	3
52	3.13199576431511	3.42110266219189	4.44943417973397	1	6.78720801912876	4.99673192626071	4.9029998968571	2.73218958838521	6.81949851546885	5.96997763498748	5.84288974293687	2.03245693570306	6.97440870458711	7	5.93908190318357	6.54008056610251	7	4.2459178161645	4.00364185679589	4.91095540781738	5.61881587065603	4.60910275723361	5.83650053531542	5	7	1	4	7	7	7	3	2	2	1	1	6	7	1	5	7	3	1	1	7	7	7	87.25	0	3
53	1.67056346846654	5.47296780786448	2.92168246820784	6.52990277772248	6.01548515574252	3.29047596890679	4.3476764758378	5.01196907208345	5.73991461098098	6.66671062392441	6.10988553736318	3.66889626912153	6.64194511575113	4.69978681107889	1.98157903823706	6.23321831646027	6.21708773778315	6.38078016701564	6.53644902796619	3.6748605466645	6.95968670043243	2.71410736012276	6.94931543329251	7	3	2	5	7	7	7	7	6	7	1	1	7	7	7	7	7	1	2	1	7	7	7	72	0	3
54	5.58183983430514	1.89026057038618	2.86721433923679	5.1795289909087	1.82362052366819	3.51315652829098	4.71979893113094	6.42279173927302	5.58983057333196	7	5.75491524647622	6.84570718072324	6.8558848736168	1.62639574062819	5.61717702132758	6.58758019769638	4.59678956316551	6.84209925930163	6.71570440244854	3.91977865253301	6.41318942635611	6.66516864301837	1	7	5	2	2	7	2	7	1	4	7	1	7	2	2	7	7	7	1	2	1	7	7	2	75.75	0	3
55	4.05650213642467	1.56040590547218	4.59208380762593	2.38831305359751	5.69714531613164	6.75716585835516	6.64479005423148	6.1841799675249	6.66901580272768	5.31637803239612	3.98418268037093	6.72737844043258	7	1	7	7	3.6969857128215	4.85221701078211	6.73529322704519	6.18577060748118	2.09052358158059	3.81081531820185	5.88158066601241	7	7	2	2	7	1	7	7	3	7	1	1	5	7	7	7	7	4	1	1	7	7	7	80.5	0	3
56	1.58657130350552	6.78739772880279	6.48253876254297	6.14443882048635	5.54537006052142	4.84844886461514	6.64385851237453	7	6.37094111186572	6.00815354664188	4.41833457299707	1	5.25994753618925	4.51302155245881	5.63733795763804	4.50697542697257	5.74298907756659	7	2.99639320839438	2.52396302022651	6.93353256489636	3.02255513950795	4.75649305888021	7	3	1	4	1	5	7	7	2	7	7	7	3	7	2	7	7	4	2	1	7	7	1	79.25	0	3
57	2.81835082821529	1.51213539279976	4.13085722330709	1.17492807262648	6.90740458312747	4.28383449568099	4.72291461404643	4.38230232859047	6.47556818996433	6.14291949328303	5.87727107739864	5.98870576113544	5.43215056056576	6.61733280177644	4.34547718437945	7	6.88453836543509	5.61896359501116	5.27370436737357	7	6.60340614105332	4.73070735411159	3.86391598652068	3	7	1	3	7	7	7	5	3	7	5	7	6	7	7	7	7	2	1	1	7	7	1	67	0	3
58	4.27573492040807	2.56059707117217	3.42957993555449	1	7	6.40726431643926	4.89053619518983	5.96732354607833	7	3.29101406126226	5.43810656669844	4.24647615668432	5.50869716601067	5.83949643541992	7	6.59406017802872	2.77427363004554	6.3382661605869	1.56500556228306	7	6.22187653643314	3.90204957969321	4.22156428873325	7	7	2	3	7	7	7	2	4	7	2	1	7	7	7	2	7	2	2	1	7	7	7	84.75	0	3
59	3.27794355553164	2.82223736143832	4.5718936068429	2.14511122694853	7	4.81621025881463	4.59174826324209	4.94521499003615	6.26466185613368	5.18125536702699	7	6.58566469472282	7	7	4.52939352886438	4.73590344090478	2.97329174674661	6.83011405934715	3.72995709320191	1.25491171045109	5.77917463247457	5.60871269034255	3.40921363871791	7	7	2	3	1	7	7	2	5	7	1	7	7	7	7	5	7	2	7	2	3	7	7	66.5	0	3
60	2.96190879742065	1	3.33520205347365	3.46072670505776	5.11585297234881	5.69812436082012	6.8512237405498	7	5.98199486223201	6.94927150931481	7	4.60919094118791	6.46788532920604	4.10460598652771	4.81444833262868	7	2.22310950173162	2.46679701640086	4.00627784431392	3.41670971841557	7	2.28556025792027	5.46854422401506	3	7	3	3	7	2	7	6	7	7	1	7	3	7	7	6	7	1	2	1	7	7	7	75.25	0	3
61	6.14587886993403	7	2.75818431286824	4.35633358097089	4.1191856276697	3.9247119137199	5.14592477772113	6.00890327712642	6.02747544818761	6.72867876686889	6.02382135814015	6.17646593601562	3.76187750853985	6.08172255137516	6.38124294454391	5.58902026863153	5.35768991690417	2.72862243284098	7	1	6.9838290277654	7	4.52537984240617	7	6	3	3	1	7	7	7	1	7	2	7	6	7	7	7	7	4	1	1	5	7	2	69	0	3
62	1.00937624928386	3.15317072445515	4.0887953248159	3.23872960899952	6.31959466346142	5.60643598494507	6.5770955091443	4.37779377547283	6.43743566421619	7	1.97101124899147	5.66693826261093	6.61314127998674	3.88014752273393	6.67319461628871	7	4.56935364409694	6.54850299103354	5.77289455091882	4.08818998429415	6.78933405316539	3.09828280762204	2.70187510892245	7	7	1	1	7	2	7	7	7	7	1	7	7	7	7	2	7	2	1	1	3	7	5	71.75	0	3
63	2.43251182341569	1	3.78508591588181	1.0473280151292	5.8862293536275	7	5.24570064091617	7	5.22006625102563	4.80476152450765	5.28301392232241	2.51893325641004	4.99608891808717	5.57405553327583	6.25701293864373	4.62603998455389	2.05978734527851	6.85932193861863	6.74783850175554	7	6.54913833937201	6.31868831531655	4.56906298552938	6	7	2	5	7	4	7	7	2	1	1	7	3	2	7	7	7	2	7	1	3	5	2	65.5	0	3
64	5.98197821524994	2.21886813794206	2.46687884331519	5.48837764082489	1.06242259389093	3.38222713740371	2.02459922092687	5.41925456847966	5.57694460742987	6.44875847064569	6.76181056705886	5.80594431651303	6.22355238031045	3.96686171747012	4.63509554691554	6.58504089227445	6.97086910671494	6.72337362810137	6.2800974066576	4.47459964421718	7	3.01269096509597	5.22329996404213	7	3	1	3	7	1	7	1	2	7	1	7	7	7	7	7	7	2	7	1	7	7	1	85.25	0	3
65	5.30601511826745	4.73631865337529	2.51573536808757	2.64050357691384	3.91384240256716	4.09734619342522	5.96457675160043	7	5.15509804708012	4.62859015319086	7	2.76565423049724	5.85732546198105	4.35467374263642	7	6.06407722485295	7	6.22089832648251	2.31323796872029	2.80860657472911	5.99485845092158	6.08818024554896	4.79459943780301	7	7	1	4	7	7	7	7	7	7	3	7	5	2	1	6	7	5	7	1	7	1	1	72	0	3
66	3.79378638141232	1.04134689582356	3.48907857722212	2.58612782210528	4.65013973610338	6.2750357388768	6.32849650446044	6.97195387771024	5.35123592622396	3.82371426213879	5.78278993033422	7	7	4.93082494786803	4.02956165616576	5.99430529593836	5.30849379085008	5.93621440199446	3.19367739342624	2.58970486384919	7	2.54966218768588	4.59033646660452	6	7	3	3	7	7	7	6	2	4	1	7	7	2	7	7	7	2	2	1	4	7	7	72.75	0	3
67	2.99354948212919	1	4.87918241583109	1.73419256811021	6.48899486531633	2.70650657038775	5.68044982249793	7	5.3882680262685	3.09489511157426	4.59959224132501	2.82351698143498	5.22470076622758	7	5.60409791853331	6.1606925850327	7	5.86441697952417	4.27133926233883	1	6.32867651090606	2.72246967481245	6.28065310686477	5	7	2	1	7	7	7	7	7	7	7	7	6	7	5	7	7	4	1	1	7	1	1	78.5	0	3
68	3.32982258184172	1.2157976197329	7	1	5.90697966865541	6.08006409921804	3.4179174501661	5.16242183325348	5.89398633623035	5.38145806562598	6.7668279786195	2.10642159398143	6.78019792149561	6.2897122454327	4.99881738117701	4.65680494171173	3.22662305439795	6.47892105190835	6.02571617824504	2.0799021223855	7	3.07205397760425	6.08902154102644	3	7	1	1	7	1	7	3	5	7	2	7	5	7	7	1	7	6	1	1	7	7	1	66.25	0	3
69	6.00284804178166	2.07024748320308	6.4643340137116	1.73901579659414	5.71196756183885	5.00393869385873	4.96833121196493	6.00361231776296	4.63778898044441	4.32215557908169	6.16989811317747	6.94665494961422	6.30535738757992	4.92555688192076	5.96427209728329	4.77119885952379	3.94087202675471	5.50766837215816	6.48980346157851	1.45330220455687	7	7	4.4207256956991	7	7	1	4	7	7	7	7	2	2	7	7	7	7	7	7	7	4	7	7	3	7	3	74	0	3
70	5.40263138827607	1.44773144529012	5.64546758467592	1	6.36198461996212	5.27821712492338	6.43345052468323	6.07198415611499	5.96688075893308	5.90971712065439	6.2023770098588	7	5.95420826074923	2.75602936102332	4.40280058808999	4.46864274368707	7	6.90994699643847	3.9025552512183	1.67273640588047	6.90250630547348	3.25318111091577	4.70765255109685	7	7	1	2	7	1	7	7	2	7	1	7	7	7	6	5	7	3	3	1	7	7	1	72.75	0	3
71	4.9781339962079	1.75871083794169	5.5319066147645	1.44507785695325	4.09593493831466	6.12361263174725	6.22654361701366	5.72769297168276	5.4608023563611	6.37924426213315	6.67570345544468	6.05515850460577	5.98988300348379	6.72331707994723	7	4.69261407156608	4.58277899915845	6.35644704153427	1.07495606535213	3.45681189568981	4.93896908686661	2.55955700265622	7	7	7	1	4	7	7	7	1	3	7	7	7	7	2	7	7	7	2	1	7	7	5	7	68.5	0	3
72	6.24506564065831	2.64080562056345	2.47472010203535	4.68326291741316	1.00688287505545	3.43977130332902	3.99068392803396	6.41998438062397	5.48597354108043	6.98043612221518	5.48685909327957	5.92391974139425	5.9942114419625	3.9624601213835	4.52396924439411	6.37492367237246	6.95843799727927	6.74042000198675	6.48905156728465	3.76699895551899	7	6.96939956437931	1.56381341270157	7	7	2	3	7	7	7	7	2	7	1	7	7	7	7	7	7	2	7	1	7	7	2	82.25	0	3
73	3.46329550320328	1	2.6946177585501	2.86271442747165	4.61081160503435	3.33987535156709	5.47490845661051	4.74919804077563	6.72596715276665	4.95217380076355	4.39269332639283	1.59280518695525	5.61095399466784	6.15016314074659	6.66323622492701	6.49729066035996	1.89306506139614	4.5828776252329	5.6148709447656	6.49374919764737	6.64189412248932	2.03071812280272	5.35620147032464	4	7	3	2	7	7	7	7	7	5	1	7	7	7	7	7	7	2	2	1	7	1	1	73	0	3
74	2.4408811336805	1	4.90425112460552	3.07593131816707	1.95357430899357	6.95796330764614	5.65430251341205	3.44257730880941	5.06412415084871	5.98747710538405	5.89878776787536	5.34637754942788	7	5.89398428622443	4.44434039191266	3.69861843244599	5.7192339348931	5.56551909480154	5.26228940087089	5.88650513449135	5.67835379324191	6.25249917934827	6.36315263700683	7	7	1	2	7	3	7	7	2	7	7	7	3	2	7	7	7	3	7	1	3	6	7	66.75	0	3
75	2.71210780937905	6.61292018437003	5.229352801736	5.49439700718111	4.58603465573636	3.78709472727256	5.07473457587884	7	6.67919028926729	5.67441928894759	4.95413242978128	1.61325253311678	6.42974284264702	3.23287792067473	5.0946463725602	7	1.95994060988004	5.71809739056152	3.90278538846336	5.84427044671771	5.7526792918412	5.74435020065538	3.50023821124162	7	2	2	5	1	7	7	7	3	7	1	7	7	7	7	7	7	4	2	7	7	7	7	74.5	0	3
76	4.29059915801506	6.00372146334568	6.00720065485591	6.62174466640553	2.70149374012468	5.28269064319224	5.5883758896326	6.09911915423627	6.58498917155534	4.00524320416409	5.08255511263568	4.20749098781499	6.46810883983247	4.84417940351309	6.00866958508948	6.59225352196678	3.10473950434357	4.72684734833305	6.05336992207514	4.90906918119918	6.00006544600957	3.89102543646259	3.72427061098379	7	5	1	1	7	1	7	1	7	7	1	7	7	7	7	6	7	1	2	1	7	7	4	71.25	0	3
77	2.173640377879	5.89385431621459	6.2970441672593	3.56172788688391	4.0588158135623	5.68070187850934	3.6444630097294	3.34715184590898	4.86228865360747	5.41337043708562	6.47093177149434	6.63490238293399	5.26672214640252	5.11571836839772	5.53755917467607	4.97349161739926	3.00482130976007	6.60599580708739	5.59727358137016	6.86149586389069	6.37185745464765	6.22291002743941	4.02230451170908	7	3	2	4	5	2	7	1	4	7	1	7	7	7	4	2	7	2	7	1	7	3	1	57	0	3
78	3.69990833897856	2.66502741410389	3.54416600112345	2.38734253393032	6.04330432587188	6.16052763599285	6.06306408341582	6.02396664611293	6.76426559887332	4.44737079906189	4.27480301172103	3.28639568480091	7	1	5.06139189210097	7	4.38342719285684	5.62687891921801	6.86213011437834	6.08243360794939	3.02863116322299	4.80795680063406	6.66403179992779	7	7	2	2	7	2	7	3	3	7	1	7	4	7	7	2	7	2	2	1	4	7	7	73.75	0	3
79	4.02291052788678	2.90755704268078	6.1641492967065	1.05145751308156	5.1897885011032	6.49224388886084	6.29795270889762	6.92196749205662	3.52167145434235	3.70503279125734	3.69923086718291	4.8731558571322	7	1.68964236084047	4.35159794669343	7	6.12892277197085	4.51494520603089	5.41726085097781	1.5610882007908	6.42058823472886	4.87326004349603	3.90763443037704	6	7	1	5	7	7	7	7	1	2	1	7	3	7	7	7	7	2	1	1	7	7	7	69.5	0	3
80	5.15517887799319	3.74063687224272	2.8277609050294	2.6060823418039	3.4851400975892	5.90699456610816	5.76819853067787	5.45124222371979	2.30587507720781	4.60184333964345	7	4.30747639303618	6.62670500558537	4.57626863101407	7	5.58508594116368	7	5.54532039349555	4.64934865415359	1.78854010835782	6.07458585597045	2.01702731302236	5.21313442495878	7	7	1	3	7	3	7	7	4	7	2	7	5	1	7	6	7	4	7	1	7	7	2	61.25	0	3
81	5.5092382197592	6.18853887718716	2.68789757899888	5.28859472120236	5.217331420047	5.37444039332914	3.57585768733513	2.8195939529292	4.75564084405204	6.20891290741872	5.41350752179075	6.2908266879717	6.85967605675161	6.08199197182723	6.14370698404904	6.09150561864146	3.7051297514954	2.91782429588908	5.84759675041913	2.95381010089664	7	2.44312458283769	5.24551752650679	7	7	3	3	1	7	7	7	1	7	2	7	7	7	7	7	7	7	1	1	7	7	2	68	0	3
82	4.51601781880015	1	6.01767699432567	1	7	4.58572657548776	6.21398243009334	6.15178908595003	5.91315731102384	4.62112874213623	5.72892966196086	2.66068530191061	6.21887907799985	4.48694530800067	6.1664114428479	4.17061204550354	6.76365054262466	4.03020210104274	6.91520088503752	4.53853485934085	6.65309430701083	1	5.00798537793806	3	7	2	1	7	3	7	1	1	3	7	7	3	1	7	7	7	3	2	7	5	7	7	70.75	0	3
83	4.09879182413928	1.97741357489933	6.8130997836267	1	7	5.12579101966586	4.88362111388892	5.36757645790815	7	5.02785933728817	3.55994450554418	7	5.74855145708777	3.56783761135495	5.39455452658021	5.47174825216769	7	5.744495710378	4.1360837902238	2.82962163157414	3.68643944880339	1.60746522422576	3.71987156785726	6	7	1	2	7	1	7	7	2	7	1	7	7	7	6	5	7	2	3	1	7	7	1	87.5	0	3
84	3.4620239568472	1	1.74993748160761	3.14282084810336	7	4.84443482797169	4.36576932724698	6.07996548125424	6.60088207788962	5.05858819385164	3.45130969776505	2.34771266208697	6.61941314468966	5.14193728442324	6.44370719256196	6.56926774044253	5.09474339900212	4.89314829874138	4.84259655665758	6.67981431886327	5.7519698163516	4.95203181388561	3.54894040317729	7	7	2	2	7	5	7	1	3	7	3	7	5	1	6	7	7	2	1	1	7	7	1	70.25	0	3
85	4.94438625083375	4.72651867654242	2.50023276185846	1.37358439036935	5.41036645375732	6.15175488128236	6.17165841544855	5.55625673860918	2.52670306416072	2.69823169407253	2.21121090920571	6.12236472963258	3.53616730220586	6.08002410424056	5.72394977137018	5.74568418915873	4.10912010051924	4.94251687966803	5.98145204955862	5.76987451896116	6.84117219415635	4.13157352635095	6.71428822983037	7	7	2	3	7	1	7	1	7	7	1	7	7	2	7	7	7	1	1	7	7	7	3	72	0	3
86	5.10721330631998	3.26773652846193	3.30743439716719	4.92880103076189	1	4.77086334474898	4.67754340942791	5.65121202094918	5.96059841907838	4.83991151075006	7	2.70492716995147	6.58983984795469	1.47982470780032	5.3758243006218	6.10382675830737	5.36259323869044	5.22653111644644	3.80030943150451	3.99266524312274	5.7236415672591	5.37316230506139	5.17528285323775	7	3	2	2	7	7	7	2	4	7	1	7	2	7	7	2	7	1	2	1	7	7	7	70.75	0	3
87	3.83951213293563	3.74271787699364	6.29373043495443	2.69954429284244	6.30652522411064	6.50951970307223	5.82413168587073	6.64912090903364	1.91248159580223	3.22991257258998	3.67135250738167	6.53296041582754	7	1.75904008886087	4.67666071312029	7	5.43127428931878	5.45906400757973	6.15124910910066	6.99079747685974	5.14227686549059	2.21342178466738	1.96985103968768	7	7	1	4	7	7	7	7	1	2	2	7	4	7	1	7	7	2	1	1	7	7	7	81.5	0	3
88	2.53523406258833	3.08573581116661	1.91912933604573	2.56323931949312	6.31045912325716	3.31632161818084	2.31761197449856	3.30730728020441	7	1.43527944411322	4.39239694193045	4.39255546807389	6.8518665564148	5.32413310171404	6.41644675123275	5.94052884086676	2.84764301055015	3.19090889561262	5.79040348416722	1.76387679241142	6.65509493145729	6.10206723991405	4.90120513152238	5	7	2	3	7	7	7	1	4	7	1	7	7	7	1	7	7	2	2	7	7	7	7	78.25	0	3
89	2.9420912521387	1.47481219801988	3.61122466190936	3.41458408151921	6.72460904645955	3.83052983309537	4.23047338703914	3.57383831544029	6.89912717819853	7	5.00650721166697	4.55535961510839	5.7649821645386	3.67740481490318	5.19622918873622	6.1663690454547	5.85515017305241	6.49845263192238	1.90091987384181	4.60601541714278	5.368021832096	2.14356009555329	5.82743009975984	5	7	2	3	7	1	7	7	4	7	4	7	7	3	7	7	7	1	1	7	7	7	3	64	0	3
90	3.30032802008105	1	4.06515990532446	1.82721512903245	5.79144100756837	5.78007202038025	3.74646449849743	5.89227371289255	5.49601622757287	5.43587965822092	5.24686948206039	6.20636278184669	7	5.36929451336718	4.12084522735323	3.13901267672215	4.75842292818196	4.08456633687459	4.85882595120247	4.76207411061216	5.34733885906193	3.10728331175296	6.03770795933992	4	7	3	3	7	7	7	2	7	7	1	7	3	7	7	7	7	2	1	1	7	7	7	55.75	0	3
91	5.12281885735134	6.73503975602193	5.89804188308173	7	5.34141972298167	7	7	5.44409772788203	7	6.24227078245873	3.88998468710019	7	6.46804940238308	5.70330852994164	7	6.23865811790732	5.46643772590157	7	5.78855371269935	1.84968791890356	7	5.06883393929992	5.83086114425674	1	1	7	1	6	7	7	7	4	7	2	1	5	1	7	7	7	5	7	1	7	5	7	96	1	3
92	5.72134171292038	6.92854891342338	5.09394754061295	6.46025702747219	3.39977735142486	5.13319591468193	6.48531574476949	4.7754877827658	7	6.20251225956397	7	6.68581737239533	5.80346106530274	6.15731463702074	6.88198807421869	7	6.25652547005018	7	6.22857664820191	2.67043103967801	7	2.27697764018471	5.5197466673912	7	1	2	7	2	7	3	7	1	7	1	7	7	7	7	7	7	2	1	1	7	7	2	88.75	1	3
93	7	7	6.09829482343078	4.83175038368904	5.03874822639337	5.92879656466977	6.4605284284982	6.91998483773592	6.77492819307301	5.65612177176795	6.84081060693677	3.06552996418136	6.84344221218406	6.75924344082091	7	4.51133061366617	6.8206075217957	4.8977482255224	6.8394786433193	2.76791190643662	7	3.16802626442427	6.43324635093257	7	1	7	7	7	7	7	7	2	7	1	7	7	2	7	4	7	4	2	7	7	7	1	72.5	1	3
94	6.94507062620531	5.15344452977197	7	7	5.8467093768834	5.64530829202724	6.44000748475568	5.71985102866392	6.05045947019679	5.95159132435382	5.73117330815078	5.23210395261136	6.80034510782198	6.69675693691358	7	6.61706486901115	5.71983778351814	7	5.87338499636058	6.42032550268173	7	5.447338596447	6.45088291799001	7	1	1	7	1	7	7	7	7	7	1	7	7	2	6	7	7	4	1	1	7	2	7	77.25	1	3
95	7	4.57358326939967	6.82458718843572	6.19313011318628	5.27774303695119	6.43307745210633	6.76238105039541	6.46307235488803	5.10416366604462	6.54680697645119	5.58088610238831	4.43042546929041	6.55020331153914	5.80803299220923	5.89700470332562	6.54779084617815	7	6.63478755986849	6.91822955580949	6.48753266105232	6.1490989498062	1	7	7	1	1	7	1	7	7	7	7	7	3	7	7	7	7	7	7	6	1	1	3	2	7	90	1	3
96	6.98546387996852	7	6.38165881505628	5.17864737818397	6.13028078736166	4.75540243709561	7	6.68922947951237	6.357464178223	6.10289902882031	7	6.12379885837739	6.1050885068142	6.791365597221	5.88597082984078	5.00990714745921	7	6.08990090782767	7	6.05012676098777	7	2.93569188523754	4.7861119035893	7	2	7	7	7	7	7	7	3	7	1	7	7	2	7	4	7	4	2	7	7	7	1	87.75	1	3
97	6.32544402663935	6.92653961835686	7	6.09647329452377	5.8198559053147	3.04173585120314	6.67349733956834	5.92048665402645	6.96708331296222	5.9561661676531	5.14581593621002	5.30630899704274	7	7	5.82563096638895	6.95213403327	6.15586034294956	6.37119502842751	5.89261596575473	5.46975448029817	4.88033291436579	1	7	7	1	3	3	1	2	7	7	5	7	1	7	7	7	7	7	7	5	7	7	7	7	2	100.5	1	3
98	4.67127935633738	6.06895953241382	6.83002364351182	6.71840977765749	4.98314146781415	6.97262926014123	2.11092654578496	5.26881536164707	7	7	5.19096802135866	6.61740868087824	7	5.63614443248749	6.45455941432213	5.81763689412282	7	5.90047311691897	6.42958082583966	1	5.54936852876598	1.27462066163763	6.37060721512815	7	1	7	1	7	7	7	7	3	7	3	1	7	1	7	7	7	7	7	1	7	7	7	92.25	1	3
99	7	6.9867644435044	5.26943185638107	6.46719442292693	3.65894781484045	4.99489741607833	6.55083319524295	4.89980888294766	7	6.20322350380393	7	6.21013330932679	5.71081137915593	5.49783419501526	6.05717704811099	5.99573603055943	6.62699267865123	4.93566863684714	6.90752490131663	5.07500911698192	6.43796258536372	1.6924761160589	5.97240888089939	7	1	2	3	7	7	7	7	7	7	1	7	4	7	7	7	7	3	1	1	7	7	7	97	1	3
100	2.10929131621631	6.47282985627239	7	7	5.15386176841866	5.69200126738264	6.94340170653946	7	5.55538127204945	2.65646719571235	5.73138306383812	6.87630880973309	7	5.77428856602659	6.47506059676034	4.77415462038725	6.47269661392284	7	6.0882387045533	1.78879544879041	6.75601516399284	3.8098406411932	3.64036059758421	7	1	7	1	7	7	7	7	3	3	3	7	7	7	6	6	7	2	2	7	7	3	5	79.75	1	3
101	5.58289792414278	5.81084820042325	7	5.99512697493638	3.95165915407658	5.13299409443974	6.43037414524846	3.3749637561811	6.54719043507263	5.7275895082689	5.62319026182934	2.34635258972951	6.70602716206081	7	5.18457743837557	7	5.1241452828889	4.9456234920118	6.87223266000446	3.14143361659729	6.42632219004847	1.18479197906547	7	7	1	7	1	1	7	7	7	3	7	1	7	7	2	7	7	7	2	7	7	7	7	7	100.5	1	3
102	6.11891649629543	6.51424427943121	6.76346108682954	5.57038183908604	4.80271918064312	6.92363923586048	6.66615436259628	3.81976793033172	6.85089488894704	5.96563794469956	2.96682590956887	3.89069929580595	6.10421558695024	5.5171668487113	7	6.55936364145841	5.70026382721745	6.90481525103294	7	5.10540847226136	5.55360134800487	7	2.20067089897342	7	1	2	7	1	3	7	7	7	7	1	7	5	3	7	7	7	2	1	1	7	7	7	81.25	1	3
103	6.19097139381298	5.99720656559983	5.25859152871333	5.69322958194704	5.61296948302492	5.36079894561601	7	5.64488486956399	6.62414924397212	5.96115793724507	5.3668102448033	6.48892917558005	7	7	5.87146883482842	7	6.54646536080864	3.86276370499101	6.14819409871739	2.98547080581153	6.19965049890289	5.36081515577743	6.91302322745346	7	1	1	7	1	7	7	7	5	7	2	7	2	7	7	7	7	4	1	1	7	3	7	99	1	3
104	5.12415168548741	6.16070227833739	5.87246703591204	5.11667735125811	6.24110369901155	6.98834282400143	7	1.18612384131294	6.32117537555243	5.56456305235819	6.22789477362858	7	6.8984372596185	7	6.05474835569496	7	5.56272872246048	3.51165543907127	7	4.40932193421274	5.84461180913892	6.46056719605708	6.47625306753365	7	1	1	4	1	7	7	5	2	7	3	7	2	7	7	7	7	7	1	1	1	7	7	88.75	1	3
105	5.74084189192622	5.75506362645571	6.27454951318707	6.596523029321	4.26543357179512	6.74386147599779	6.31696333480109	5.65702908251373	6.34608542385967	6.25181527887176	4.83668524485289	5.05720775653864	6.55614670498738	6.28283673592875	6.19478248231499	6.27024144971502	7	7	5.53203083537166	4.23055231453421	4.86519671921431	5.50628770737042	6.15664889292521	7	1	7	1	7	7	7	7	7	7	3	1	7	1	7	7	7	7	7	1	7	7	7	83.5	1	3
106	6.08956825978138	6.28441178389682	5.43387394965999	7	2.95795217721136	3.80255860123532	7	4.80315710191895	6.44245951914011	5.69459796304159	6.19561227578711	6.29613021609062	6.10916184346396	7	4.73028737381535	6.25852717318683	5.76751451034085	4.29732520979788	6.50347285490375	4.74823911051912	6.25889074014254	4.8725887066079	6.39251896984391	7	1	7	1	5	1	7	7	2	2	7	7	5	7	7	2	7	2	2	7	7	7	1	88.25	1	3
107	5.71946958088614	6.58106180010861	5.96967470235964	6.21008563679436	3.44262718321377	6.98688739987317	5.87409402757059	4.76506814469599	6.79702184847393	7	6.24345932426821	6.20004445240699	6.84656758895849	5.79550550017687	5.4875757988514	6.52222747635915	7	6.13511770782306	6.75442636014924	1.92071329615339	7	3.01151116360268	6.27869268347446	7	1	2	7	7	7	3	7	1	7	1	1	7	5	7	7	7	7	2	1	7	7	7	90	1	3
108	5.49207352514921	6.9098073226853	4.83347920274781	4.64011989459146	6.06427517162482	6.24796954300458	5.5515352012754	5.02205268977836	7	6.11123161056285	5.85784837400742	6.22539590339898	7	6.84983884413802	5.18255474810446	3.43024008029505	6.8290606593177	5.78929880490645	6.188830031581	1	7	5.01759659842003	6.20331268289546	7	1	1	3	1	7	7	7	2	4	7	7	4	2	7	7	7	2	1	1	7	3	7	86.75	1	3
109	6.5996443172389	5.62338175082104	5.66959617042363	5.54941151004033	6.7378125276178	5.8707924733219	6.81798625971037	6.07995368553423	7	6.05114338344334	7	3.23311618311008	6.22840633694232	4.43767651912588	5.73559911248917	7	3.64833894822475	7	6.39477896700074	1.85679010876028	6.28028449240265	4.63374713533727	7	7	1	7	7	7	3	7	7	2	7	1	7	3	7	7	6	7	2	2	7	7	7	7	96.5	1	3
110	6.7933880930616	5.67183499540708	6.45609082016471	2.0782084892474	5.3653796326141	6.93651827031896	3.75849263532607	6.95173266419265	6.930002527836	5.75118353849788	3.93776010497529	6.51720730438055	6.06118533527947	5.10709332580059	5.6532664696889	5.69478663327747	7	7	7	2.05294296686112	7	5.42411109880834	3.28475497413959	7	1	7	2	7	6	7	2	2	7	1	1	7	2	1	4	7	2	2	1	7	6	7	75.25	1	3
111	5.94756428899395	5.17706251487365	6.88916388151551	5.2723874370836	7	7	5.11397510522177	5.23645691311065	6.51429137526904	4.51636466894392	7	5.8061401304566	6.71345713943532	6.76635299912712	7	7	4.2948870540198	5.98632860172204	1.59380048192694	1.41355118315643	6.87503552951798	3.08575167479823	4.80471307606873	7	1	2	3	7	1	7	7	7	2	4	7	5	7	7	2	7	1	1	1	7	2	7	75	1	3
112	6.6883011386084	6.41633243178583	6.53392323027326	5.16503866763003	4.34284270696789	6.13890022770467	6.49250658155798	2.41223472524667	6.49000943553699	5.95523747651229	4.59121133823329	2.16641259179282	7	6.65020272799971	4.24411592067164	6.40094004587031	4.79913316026925	5.74584645544972	5.89839952093067	3.50112767616838	6.28203525363849	7	3.44257302118062	7	1	7	1	1	7	7	7	5	1	2	4	7	2	7	7	7	2	2	7	7	7	7	83.75	1	3
113	6.84519988714068	7	7	7	5.44935098000135	6.51185117394632	5.99246864559356	6.14518591384086	6.01198876744596	4.96432381184469	6.12424724679272	4.47993412187237	3.88932153879086	4.67060053114332	6.51600654481874	6.83215657070642	6.37163789394301	6.53147939654157	6.72638411582944	4.41377593297937	4.68166756396548	6.74566977382011	2.38593898109971	7	1	2	7	1	3	7	7	7	7	1	7	4	2	7	7	7	1	4	1	7	7	3	78.5	1	3
114	7	6.40312311925755	5.9140399805481	4.75999363818403	7	4.94106898378035	6.24631357408841	7	5.60444607672328	6.00132935364042	7	6.2166515544957	6.19708281149347	6.13464968416518	5.87646415720405	6.34895875089411	3.19994968276707	7	7	2.27420731221763	6.66233396241141	4.37033545814559	1.54430053359099	7	1	7	7	7	3	7	7	2	7	1	1	3	7	7	6	7	2	2	7	7	7	7	89.25	1	3
115	7	6.32098189507786	5.9546062738175	6.35488946054165	5.74706319550645	6.54347126496203	5.87804186327295	5.71942532076677	5.91142142440736	6.66082490163658	6.0545147301847	3.80663382910947	3.64492334335497	7	4.26689635298654	6.79741027347215	6.56044036619075	4.00961770911433	5.56633189192249	2.10321185032745	6.88116418799123	3.77883446429208	3.94398428953919	7	1	7	1	2	7	7	7	4	7	2	2	3	7	7	5	7	2	2	1	7	7	3	82	1	3
116	6.83131681084786	6.63122933983139	5.73253918094321	6.02948836380991	4.47838976654987	7	7	7	4.75806441727112	6.79546595114777	4.90335484068493	6.48430236620778	5.27796416398435	7	4.35801594492692	6.42989609682973	6.58892288785648	4.49423123092798	5.8046461917159	3.94689727574895	6.08896983495098	1.36655614401103	4.36302935099305	7	1	7	1	2	6	7	7	3	7	2	2	6	7	7	7	7	2	2	1	7	7	2	92.75	1	3
117	6.23215970715273	6.27644427449204	6.39538067106267	6.23700868232968	1.93344809703634	5.37798172565418	6.57768684104306	3.13628850222961	7	5.57323969858712	7	5.56460031362589	6.81201711958395	2.91945604256012	5.94204304119147	4.95489330035826	7	6.70315491252315	5.57709149453726	6.4662389009822	6.69412503066063	6.24706126025639	5.73400730122883	7	1	2	6	4	6	3	7	6	7	1	7	7	7	7	7	7	7	1	1	7	7	3	74.5	1	3
118	5.69737534872386	6.38805467617835	6.79579179522127	5.99743105526836	7	4.83533933212154	6.82006627692376	5.11781755530462	5.71545164857819	5.99748677356488	6.9772159320792	6.36621961942542	6.36107422916721	6.03461070445749	6.56365404678409	6.63678669821445	4.74404328058959	7	1.65453101049963	1.70272679095084	5.7574426295595	5.97501705886872	5.53882349707375	7	1	2	3	7	7	7	7	2	2	1	7	7	7	7	2	7	2	1	1	7	7	7	93.25	1	3
119	3.68908815313073	7	4.7179077309155	5.94634759830929	6.88798018431292	6.02371223948057	7	3.2232214821768	7	4.85266657596788	7	4.15951904198948	5.92523660815729	6.70949407500033	7	5.10023996980231	2.05247568256642	6.34243764667418	5.81976762844215	1.68475914387293	5.09853821293259	3.94678972470791	6.23790631362761	1	1	7	1	7	7	7	7	4	7	1	7	4	7	7	7	6	2	2	7	7	5	1	73	1	3
120	1.77327330754361	5.79608911765141	7	6.16094112096254	5.84006856704006	6.85445955213547	4.18587716782506	6.79628581032205	7	5.06849180330404	4.91726004533765	6.13778545931077	7	5.31015671316794	6.94515811540937	6.50695211200997	5.13863738743618	5.43395054488531	7	7	5.7853633185561	3.50593299930527	1.89970994231811	7	1	7	1	7	5	7	1	3	1	3	7	4	1	7	7	7	3	7	1	7	7	4	85.75	1	3
121	2.76972303290149	7	5.83547983424288	7	4.72073634415114	6.59246727846641	6.32838414726926	5.92292050817932	7	6.16577745471098	6.92068057561616	5.72184600520254	6.5699274656488	3.64009108858088	5.84781389666433	4.82718910997755	6.29584296316247	6.77922821275995	6.47140505053902	1.64637004616489	6.10881701100639	3.7895335101903	5.53454943094214	7	1	7	1	7	3	7	7	3	2	1	1	7	7	3	7	7	4	3	7	7	1	1	88.5	1	3
122	5.3373480673402	6.78432234326159	5.28019430027887	4.76469739314747	5.03580076872261	5.53822608694675	6.48954767531679	3.03504517048195	5.84304427603796	5.88272745244989	5.89337925834477	5.88668194859424	5.77332844184675	6.18881963314779	5.58137714513384	6.23575682481505	7	5.28974274716547	5.89432176528588	6.77133152752432	7	6.08547738684628	6.40171013232332	7	1	1	3	1	7	7	7	2	7	1	2	3	7	7	7	7	6	1	1	7	4	7	82.25	1	3
123	2.10907852178155	6.77423345227423	5.93870104867217	7	6.42262081038359	6.77784078759547	6.43514510325943	7	6.95132306442586	6.56543080451928	6.68610807248781	7	7	5.28275857371985	3.72805538693601	3.14585316342577	4.87634485243267	5.92591617309304	5.65676875733546	3.81438331801048	5.45196826001117	6.26367503345747	2.67704133506201	7	1	7	1	2	4	7	7	2	7	7	7	5	7	7	7	7	2	1	1	4	5	7	81	1	3
124	7	6.41449463724571	6.64607934704326	5.68907693641672	7	2.97390964193293	5.89251703975679	6.78001239694999	7	5.35574347750646	5.57965684941852	6.19604439933333	5.90298591630507	3.61780092100931	5.82018458658484	6.39354637685596	1.8987684181697	6.63084711940797	6.89057885670666	4.75007000331085	6.53674954718402	3.26828586137238	3.22853307837489	7	1	7	7	7	6	7	7	2	7	7	7	4	1	7	7	7	2	7	1	7	7	7	72.75	1	3
125	2.25709580267655	6.03102399333926	6.73197980304677	7	4.89176447664631	3.77898402059571	4.44096091512018	5.6748271920684	6.86833102536353	2.70498929079146	5.39117350356988	6.61385134914791	6.55771470440413	6.2566242191478	6.48855824978797	6.79510615479293	6.64120733487866	4.69841956274883	6.37781562412747	1.93612600775274	6.8855947762692	4.58681396613354	2.24067141437873	7	1	7	1	7	1	7	7	3	3	7	7	7	7	7	3	7	3	1	3	7	1	1	88.5	1	3
126	6.88103048171419	3.47291317436697	4.35892630252777	6.41983765086777	6.62574837132571	3.57277630524427	6.11968346596308	5.91722144883301	6.94971046877034	6.04808557677224	7	5.08992853292594	5.82460309438056	2.67611587023988	7	6.74513399022601	4.71453786417503	6.19376043623529	5.94335792416562	5.95576382709076	6.98270847560195	6.72055268316265	5.20706246199666	7	1	7	1	4	2	7	7	7	7	1	7	2	3	7	3	7	2	1	1	7	1	7	76.25	1	3
127	6.03348526570153	6.14255587824448	5.23263068558365	5.30692826507278	4.96967910280196	5.40142101789783	6.45404440607029	5.2422040348608	5.96217173726179	7	3.62248385265254	5.57937762893634	6.18047409103678	5.7395678538924	5.09413936657632	7	7	6.00495516194212	6.96680282528788	3.42896098596055	6.1685122412083	6.65736204282148	5.60745682032622	7	1	2	5	1	7	7	7	5	7	1	7	5	7	7	7	7	6	1	1	7	5	7	82	1	3
128	4.21654986729902	7	1	7	2.928370635577	6.3143755234619	4.77214517626071	6.54165901742853	5.46478759786341	4.45910219192457	7	2.87059544545576	7	4.326558770592	5.56399737938052	7	7	7	4.72582561058689	2.98404074905977	6.7996719540265	2.68068936611793	5.6428736033804	7	1	7	7	7	4	7	5	7	7	1	7	5	7	1	3	7	3	1	7	6	7	1	81.75	1	3
129	5.14739174930558	6.37216015851915	5.95379890499004	4.53032187141358	1.68045493163481	7	5.37519071463859	4.25036542792542	7	6.38627209657591	6.70674314429501	5.84041412156222	5.70328659204471	5.29359367498178	6.02244546916703	3.89269507330602	7	6.83975007141116	7	6.77110535066955	6.88358384786434	5.4173752666515	6.64332477281842	7	1	2	5	3	7	3	7	6	7	1	7	7	7	7	7	7	7	1	1	7	7	2	73.5	1	3
130	7	4.78049477813161	6.01835865690592	7	4.61935492235965	4.3451908338229	7	5.69626252960953	6.51015771514182	7	4.36500103934712	5.28548626118486	5.45410041278313	7	6.27997277102566	6.63059774672753	4.97394007157707	4.38174088977505	6.61097326062971	4.00154348337834	5.71929795003786	1.09370926330658	6.52729938474756	7	1	1	7	1	7	7	7	7	7	1	7	7	2	5	7	7	6	1	7	5	1	7	96.25	1	3
131	4.5545189868329	6.74888244536571	7	5.8224969065468	4.19286879527723	4.17516438418396	5.70520413210919	7	7	5.2314660828117	7	6.67288196251334	7	5.33100963235844	3.65320596239883	5.88961494783641	5.47399435984028	7	1	2.78363750950246	6.11363040147813	4.37802032963406	4.12575086922329	7	2	7	1	4	7	7	7	2	7	2	7	7	2	7	5	7	2	7	1	7	7	7	76	1	3
132	6.00605517385531	5.19239721843515	6.00974926422994	3.66579165865569	6.22996725269616	4.04146271641964	5.74298978271096	6.59713942549585	7	4.90172359024152	4.01153020295486	6.67511230054273	5.61658986337803	5.81358371884944	6.28654476775621	6.93200742901768	4.34355970812749	5.71847572018258	7	4.29521715521379	7	1.16442762987363	6.6052287741678	7	1	7	2	7	5	7	7	7	3	2	7	7	7	7	2	7	1	4	1	7	1	7	81.75	1	3
133	5.70760707117163	6.36999694801436	6.3394493981724	6.40769858635979	6.80711910595624	3.82380118797278	5.74004648244442	5.28256167244473	6.99627677716025	4.99641719643339	7	6.87739208230994	6.92892453695701	5.89819622623281	6.91750956033647	6.03902734612767	7	5.63631172672129	2.51530561743051	1.64943196392711	6.03607649233722	5.85698723711969	5.65203883791136	7	1	2	2	7	7	7	7	2	2	4	7	4	7	7	7	7	1	1	1	7	7	7	76.5	1	3
134	7	5.56743906067419	6.31910583654079	5.2269169558609	7	4.61032875640051	5.75093866558469	2.97352973264107	6.68953458161415	6.3734957827963	3.44681571207855	3.84886756155936	6.66969828286051	6.53141168312695	7	7	1.7452608691688	6.19829742827019	1	5.60665467351188	6.44934397878347	4.4141563782677	5.46149153524652	7	1	7	7	3	2	6	7	7	7	6	7	3	7	7	7	7	7	1	1	7	7	5	70.25	1	3
135	3.43787177200581	7	5.03333496439713	6.63654472682167	6.39214366670162	7	5.7483836374702	6.88923605468351	3.30261784568898	6.71551606797374	5.89515556994432	5.50907643765178	5.9090954821897	3.88538957562842	4.84433686876683	7	5.66133930479986	6.48674979028522	6.27717378584796	6.83557854044213	5.21704094089706	2.52083015933435	6.3948232730934	7	2	7	1	7	3	7	7	5	7	1	7	7	6	7	7	7	7	1	1	7	5	7	90	1	3
136	1	5.26503753362294	7	5.5967016243767	6.06535680851726	5.33376449399487	6.54687410340448	6.80221191229014	6.82676809751034	4.44361782310382	6.37313631247709	1.63773180892309	7	4.37424463395363	6.16430845832544	4.66056265784847	5.9522341053869	6.96184954815652	5.1730592708814	4.92070094791443	7	3.37194149931757	6.26510059401395	7	1	7	1	1	7	7	7	7	7	6	7	7	2	7	4	7	3	7	1	7	7	2	75.75	1	3
137	4.14660353736272	7	4.98684773415437	7	7	6.88207979948877	7	5.29390796115931	5.47286468076784	5.72351151194753	6.99492125831325	5.56610609126295	5.83155342550523	7	4.33112078504898	6.58107841741544	3.65364672480179	4.15642521963875	6.35647286810858	4.85612615081244	6.37588988963684	1.8525388331399	1.47234724341555	7	2	7	1	7	3	7	7	5	7	1	7	7	2	7	7	7	7	1	2	7	4	1	92.5	1	3
138	6.60365524799508	5.186265218599	6.43279196805576	6.2167404132341	6.01082912432304	2.6675779469339	6.10911194434227	6.81742324516697	6.22925628070704	5.98159916484764	5.99583284332556	5.42391006668008	5.7787021214628	6.77671305570319	5.96843028477811	6.37516891715319	5.70757768567595	6.25318096173825	6.4353434772015	4.41713349683967	6.54120952459925	3.53082085923923	5.78409490933968	7	1	4	3	1	7	7	1	3	7	1	7	4	7	7	7	7	5	2	1	7	7	2	78.25	1	3
139	6.3343277770436	7	4.9972627142397	7	6.65121259013357	3.54896635360923	6.13481155591617	6.84729678654106	6.57599558862273	6.21235505819481	4.63630505291177	6.96193240451943	3.62248417660106	7	4.92770008384453	6.82098008124389	2.77411419617906	5.71304005256037	7	6.13594050801602	5.77167621201903	6.78167233852531	7	7	1	2	7	1	2	7	7	7	7	1	7	7	2	7	7	7	3	7	1	6	1	7	73	1	3
140	3.87032077297786	6.91915310554261	4.72628375767607	6.06486525775215	6.46676758199072	5.51034499926565	5.53269023073109	2.74428059289017	7	4.42753856411906	7	5.67263104594024	6.46671355016886	4.62013930733711	7	5.15530445830319	6.53696702100502	6.47466685918766	5.9314271226128	1.04344590874353	4.94037939307462	3.24313917849292	6.31802677952889	7	1	7	1	7	7	7	7	5	7	3	7	5	7	7	7	7	2	1	7	7	7	3	76.75	1	3
141	5.23641473964421	5.31490922279781	6.81530198503159	6.91992967276443	3.87508421853444	2.21466046103721	6.99452818084555	7	7	5.56402903627006	4.22375106460577	2.35316064952435	7	2.61413044308313	5.04052489874598	6.4046841080819	4.9341995214562	5.2387676904814	6.82140884915598	4.33857847812994	6.33338535064499	7	3.74420091293061	7	1	7	1	1	7	7	7	2	1	2	7	7	2	7	7	7	2	7	7	7	7	7	87.5	1	3
142	6.12417069009161	6.96501258500841	6.29423867655558	6.6932874293258	3.28095675631535	5.68315803404594	7	6.60352508530601	7	6.08701621029566	4.25615174603939	1.27494224998507	6.47716370859103	2.10849282937817	5.14322239951234	6.4608455578166	4.07046096443826	6.3144996047267	5.97044666585522	2.82093168099796	6.16533645177726	7	4.17165232984947	7	1	7	1	2	4	7	7	3	2	1	7	7	2	7	7	7	2	2	4	7	7	7	91.25	1	3
143	2.3602052745287	6.37440904266909	6.89775245143648	6.82443915500478	6.83156799793881	6.47774506806706	5.79305407583333	2.69549271380385	6.46398469826063	6.56737157458479	7	3.97105835719544	6.55572528711973	2.87482714613539	6.45361413965907	6.8860328599964	1.2642455160929	3.66321193145102	5.64623756801531	6.05830527292825	6.78107567023875	1.54054261900747	6.22057549031578	7	1	7	1	7	7	7	7	3	7	2	7	7	7	7	7	7	3	1	7	7	1	2	63	1	3
144	1.88420691509076	6.91658668300562	6.20720474537603	6.60744022434158	4.8285050707381	5.98152037637089	5.87227650812037	4.64549988721606	2.96203657902629	6.11683691279719	5.90084262828623	7	6.02836090310967	7	5.2189281951886	6.54834110835821	6.41186352530045	4.41541983000177	7	6.1538975873211	5.37746854607231	3.87300327875258	4.95909257302706	7	1	7	1	7	5	7	1	3	7	4	7	7	7	2	7	7	4	1	1	7	7	7	80.75	1	3
145	5.99709604007964	6.20323246713651	6.73759578921008	6.39782472586453	5.68741127448275	6.20669293999025	5.77581966659955	7	6.04391904213682	4.98686209000211	4.66667846988171	2.97885964244118	7	1.85743480637215	6.78930175922558	6.89689415401091	3.83622508506721	5.12400202681103	7	6.86767186000512	6.16040370942807	4.45688686816297	5.26327348886965	7	1	2	7	1	4	7	3	5	7	1	1	6	7	7	2	7	2	2	1	7	7	7	71.5	1	3
146	6.07704878062902	5.85774763907104	5.41159795027256	6.02425840360397	4.78369686769759	3.44326133615729	7	7	5.3312897883639	6.27512751345508	6.18969709122901	6.57755776312832	6.5761484290163	5.22442608471318	7	6.75817810268241	5.67633013538498	4.61118141093251	6.36365323415859	1.82154922414107	5.66121853351355	3.086704050474	2.86908664747559	7	1	7	2	3	7	7	7	1	1	2	7	7	7	7	7	7	3	1	1	3	7	7	75.25	1	3
147	6.2565037372299	6.73471917596701	5.48923984071268	6.46244919235455	3.977114260166	4.88178553213327	5.99912534988976	7	6.17736597105617	6.6744066645967	6.19490047634833	3.68882000184508	5.57541951648001	5.59592937607408	6.52486177605914	6.40016825475467	6.28556190610772	6.00535492759668	6.5859996143859	2.64442460282434	6.93062605326304	2.04229982606257	5.11350598510256	7	1	3	7	7	3	7	7	1	7	1	1	7	7	7	7	7	7	1	2	7	7	7	69	1	3
148	3.27244237846664	5.45890152958361	7	6.62458498173228	6.78740278291357	4.11155869889527	5.99562163696373	6.66658034744288	6.13524493603482	5.4697695496534	5.71733732944716	1	4.97938477837509	5.39373546473106	7	6.00918011635963	3.82453242534326	6.74545460268981	6.32945379239106	5.57537366606786	5.5327466957013	3.61845197117293	4.0651228654854	1	1	7	1	7	7	7	7	4	1	1	7	5	3	5	7	7	3	1	1	7	7	7	73.75	1	3
149	6.87576417930729	6.99349918168842	6.69669602627395	5.98582946766039	7	6.2606973775549	5.45274377118752	6.29642662206287	6.51854806420997	2.32259979214868	7	5.90249165006465	5.74419110767712	7	6.944050896148	5.8001708964535	4.8996777599737	7	1.15349236974392	6.88339089006691	5.20193096130358	5.63384250129498	4.29117022450765	7	2	3	1	1	7	7	1	2	7	6	7	7	7	7	7	7	2	1	7	7	7	7	75.5	1	3
150	6.11641187589701	7	5.81924082197307	5.95599266079019	6.43955179153013	5.73894544352408	5.81196622188231	7	7	7	5.82807502353935	6.65397689772785	4.82364998331685	5.77987550942351	4.69639724404555	6.35628303638411	3.00398585715994	6.99276181114049	6.06871249797929	6.20991492871284	5.15398023182035	5.16119047965012	5.82565956856425	7	1	3	7	2	4	7	7	7	7	1	7	7	7	7	7	7	3	7	1	3	7	7	71.25	1	3
151	6.29467374262433	6.96558764408323	4.19449343094373	5.30420473430392	6.48784470828438	5.43829492406134	4.82784424549449	4.99540832510626	5.35377091212157	4.71611032980265	7	5.62071539172637	5.14882625863525	5.61509199779849	7	7	7	3.70029111362785	6.55147618471272	3.94104076725423	6.30977688270597	5.27787287652033	6.90495282446839	7	1	2	3	1	7	7	7	5	7	1	3	5	7	7	7	7	6	3	1	7	4	7	91	1	3
152	6.68637296131385	6.88446236433142	6.60969981944784	5.60293454938871	6.93634963192225	7	7	3.82117034316074	4.37429265322044	5.23305123844107	5.69621448962567	3.04369843750174	6.86398342224237	6.67728369168717	6.06420976925327	5.51210945498979	4.77013404016086	5.69969246799281	4.67077501323542	3.70316211914995	4.94703079233372	5.00772181623287	6.36587366237562	7	1	7	1	3	4	7	7	3	7	1	7	5	7	7	7	7	6	1	7	7	7	7	66.75	1	3
153	3.48429618094178	5.36226811088824	7	5.924142562066	6.76460084442645	6.61114507403903	5.60063095516706	5.61433855227936	7	3.42286613371078	6.54195597578801	6.31363382350403	7	5.51012235353144	6.24392738529939	7	5.83031177730503	4.57507671913729	4.7752727054594	6.71892747580433	5.43244608176469	4.62552074693521	3.15244127643153	7	1	7	1	7	4	7	1	3	7	1	7	5	2	4	7	7	3	7	1	7	7	4	75.5	1	3
154	3.23427485564009	7	6.66959559506013	7	4.84350494367197	6.32040781549084	3.35440420024132	4.278588698618	6.61782459527452	6.56644224411326	5.95522502618248	6.4592187549129	6.92212066771407	3.27587895866693	5.6657949964957	5.60912984146063	7	4.63386386890016	5.35051008092913	2.18465990680813	7	2.85453835233489	4.00529086773111	7	3	7	1	7	2	7	7	2	3	2	1	3	1	5	2	7	3	1	7	7	1	3	71.25	1	3
155	2.63842294230361	7	5.80585666562465	5.94163823858734	4.06346322150106	6.12637454183977	6.5081973927098	5.11666273804659	5.26533720171134	5.53598329086147	5.98689108965172	5.90389218853653	4.9654261804877	7	4.2417011705561	7	6.48056994114694	6.18752550194822	4.60882895192436	6.06698836827663	6.24855130770404	4.05647859756382	3.0302440814389	7	1	7	1	7	6	7	1	2	7	6	7	7	2	7	7	7	5	1	1	7	2	3	83	1	3
156	7	7	6.65096010422363	4.99355489467297	6.5386720372934	3.83751516641015	6.53326856955119	7	6.4074570215464	5.87502103341349	7	5.17735573594488	4.34538540071283	3.35458413233788	5.70763649328017	6.22846005222223	1	5.40340561461287	5.56473491311219	4.1196173588634	6.73447267856942	5.05381625442377	4.56692835320724	7	1	7	7	7	7	7	7	7	7	1	7	7	1	7	7	7	2	7	1	7	7	7	76.75	1	3
157	4.98174889617124	5.18888302238047	5.22029456732535	6.71611591203628	7	5.85367467298105	5.88842237437169	6.69394236240895	7	5.15601856217725	3.17124537315032	1	5.82818390868624	6.5566004192867	4.64506454520006	5.27806765639703	5.51417431916356	7	2.74252338937752	5.86990839131857	6.13131877315096	3.27943562543799	4.82915389567382	7	1	7	1	3	7	7	7	2	7	1	7	3	1	7	7	7	7	1	1	6	7	7	60.5	1	3
158	2.35835117424735	6.40803995286699	6.97379133214655	6.62903052564319	7	5.62954899658579	6.7823050152654	5.27085191880153	5.75565797656064	6.00506284733146	6.21653148712736	5.63764105558397	7	5.40465554016917	3.16302337155248	4.62900794334082	2.65891599278875	6.29063279452935	6.09259945266321	4.64657579848924	7	1.88420802201717	6.98775302216321	7	1	7	1	7	7	7	7	4	7	1	7	5	3	7	7	7	3	2	1	4	7	1	69.25	1	3
159	2.72148423516238	7	5.90817778882683	6.07300295944668	5.92622174542525	6.91312594968232	5.29230079402679	3.6019849432316	6.93556923325526	7	5.60182042323264	6.9243059131112	4.77762924466216	5.497803750955	5.35137591580539	5.43000401212887	4.90138376981607	5.45035528806489	7	6.39688356302993	6.13020516174682	6.55830500790495	5.40908157094299	7	1	7	1	2	3	7	7	2	7	7	7	5	2	7	7	7	3	1	1	7	7	4	77	1	3
160	5.85899590137148	5.31849927585189	6.05514275030392	5.83902897682971	4.96087744395702	6.35393769263057	6.93053745493638	6.31311483830064	4.68337702941794	4.27860184774452	4.34188155814225	5.2377239735111	6.59844050123569	1.70398862222639	7	6.93810251058045	5.96670916499411	4.83045902259515	7	5.78458213248977	5.09123152529254	3.0940772191643	1.66700648120754	7	1	7	1	4	1	7	7	3	2	2	7	5	7	2	7	7	1	1	3	7	7	7	70.75	1	3
161	4.49485658948108	7	6.51648066225294	6.57031498911211	6.72422106727915	6.38504022233377	6.68540197269599	3.5895917008796	6.20086083861111	5.4524685399784	6.37205613039313	3.66106472037707	6.64532433181416	3.74299915182184	6.99255184167948	5.94618015520791	2.48660333470227	2.71245908367409	4.85594912707595	7	5.33856523297498	1.0773587546796	6.50165181289354	1	1	7	1	7	1	7	7	4	7	2	7	7	7	7	7	7	2	1	7	7	1	2	65.5	1	3
162	1	5.71031334879548	4.30539767544542	5.76888536052894	4.68128422284446	4.54298912289985	4.96481750070262	2.98960902119642	7	5.46661986050881	6.70768906832837	2.65978841185016	7	6.37508142147082	5.11116581870032	7	7	4.02564630129934	5.63995438841862	5.46587276157971	6.35288250399442	4.87100963169991	4.89845033538131	7	1	7	1	7	3	7	4	2	3	1	1	7	7	7	5	7	3	1	1	7	7	5	76.25	1	3
163	4.6910499895014	3.46712355705243	5.46743783257257	6.66538100238742	5.32016777795068	6.66506729841222	4.6109036427109	3.54292169256663	6.74693754208625	6.16805830537522	4.84676324498463	7	6.17011673061613	4.29036469298812	6.90375609943188	7	1.88067581358595	6.19724857116143	1.22423635204574	5.57369363362435	6.92060506633767	1	2.97883709969542	7	1	7	1	3	1	7	7	7	7	4	7	7	7	5	7	7	2	2	1	7	1	7	63	1	3
164	4.65059462867731	5.5543010426599	5.75853460435346	6.06935752120529	5.30368815590836	7	4.97074947004895	5.08612902828947	6.39735719451503	5.34821300568393	5.07515125161861	7	7	5.05686489983825	7	4.34758338427109	1.27011116957034	3.92974091758895	5.66870166028624	5.26202932746115	5.92659156870675	6.12128044332768	6.39344329559657	7	1	2	7	7	4	7	7	2	7	2	7	7	7	1	7	7	3	7	1	7	4	7	53.75	1	3
165	3.49621444407184	6.66715581013831	6.54544216618055	6.43586130469211	6.74092658783408	5.86930008229207	5.39376430747342	6.62822588585759	5.55731142307599	6.00116467574955	4.55014446902955	3.93194933339392	5.6989192541551	4.00511932723249	5.35796233731222	6.25196110013133	2.17235403249858	6.38695219327001	5.04151224913241	5.32004524084761	7	1.79687700829767	5.82891282174424	7	1	7	1	7	7	7	7	4	7	1	7	7	3	7	7	7	3	2	1	4	1	7	71.5	1	3
166	4.9623388355009	5.77814254653062	1.25854632322346	5.41998864661519	2.47847336856354	4.95467417077685	6.04549632146533	6.1889658904489	5.27939326769505	3.32510653185285	7	1.65388149816528	6.62725071631432	5.94047878555433	6.12440087504044	5.61724221010742	6.97120802208385	6.76107139061794	4.00375308019978	1.51388567150334	7	5.81113520530964	5.84457583880275	7	1	7	6	7	7	7	7	5	7	2	7	5	1	7	7	7	3	1	1	7	2	1	79.25	1	3
167	4.6921618794207	6.77079518457967	6.51923200691456	6.22393335437539	6.56784646421763	4.4939387014001	2.96527742535912	4.16798657468885	5.13224233984899	3.30977619048552	4.26932057891517	1.90044071696242	7	7	5.10856923318113	5.87785343346169	2.54337273994456	6.41950052657254	6.40696362997942	7	6.3986797127921	6.47287264895293	4.05693848917378	7	1	1	7	1	7	5	7	4	7	1	2	4	7	5	4	7	2	7	1	7	2	1	79	1	3
168	2.797578679193	5.96966451191845	7	7	7	3.52702016054842	5.23072419032083	6.48958746482188	6.1522359631386	6.19851416286866	6.95463774193684	3.96075751080308	5.64336132743921	2.59874118016344	5.49999921809973	7	1.28231350424391	6.4652260210795	4.5003598116646	3.73156222077026	5.81671914575673	4.47294780862524	4.33797711848447	7	1	7	1	7	7	7	7	3	7	2	7	7	7	2	7	7	4	1	7	7	1	1	80.75	1	3
169	6.73471934518499	7	6.63096875328643	7	6.4473205268705	4.97693057236557	5.74807505629042	5.03282011291152	5.45485495511334	4.68920173174725	5.60284998514602	6.19743321950976	3.07899426362171	7	6.79095301480874	4.14434344150323	2.41357142050415	7	4.8592570240389	2.20986984505208	7	6.17367684719378	2.68788345294834	7	1	4	7	2	7	7	7	1	7	1	7	4	7	2	6	7	3	2	1	7	7	7	69.5	1	3
170	6.20209664933231	6.62553591688985	6.40509912745229	5.03957260193882	5.82263744547319	6.59495001487088	5.3762272510326	5.9152720321642	5.78522875943212	6.77224080234932	4.53077130490652	2.97852886943313	5.27133531927959	5.8752460731917	4.75357310195263	6.5086921292571	6.52683490091589	4.9241057935051	5.24471442767089	3.69143327299005	5.63470826912003	1.4142012860236	4.07131967732839	7	1	7	1	2	7	7	7	3	7	2	7	3	7	7	7	7	2	2	7	7	4	2	84.25	1	3
171	7	5.13959653813575	6.27929973731843	5.36642338783306	6.5781470469902	5.20500773242371	6.00754113350688	3.87164643562018	6.82829480110848	5.1199943366995	3.40680443460984	3.53578633408612	6.52066106393913	5.70601459190532	5.66416488904385	7	2.46853954424104	5.72174833431492	1.13777289691855	3.67785498040072	6.56123496964795	2.84413474319858	5.37952233526458	7	1	7	7	7	2	7	7	7	7	4	7	4	2	7	7	7	7	1	1	7	2	4	56	1	3
172	4.10766756689851	3.8548800480464	4.55459995065557	7	7	4.31666350421227	4.77634954452607	5.99505600315318	5.58560584599688	3.92257261145838	6.62324369381541	7	7	6.32030691746705	4.54007029178274	4.28376948375584	1	7	5.67867881950413	2.99566261168734	7	1	6.10140742060516	7	1	7	1	7	5	7	1	2	7	1	7	7	2	7	6	7	3	1	1	7	7	7	62.75	1	3
173	6.41333805445466	5.12601620797941	5.05639784124462	6.79514236924303	4.65349426689622	6.33335155469671	6.65026808654719	6.40111558119672	5.3057822101609	3.24265966509612	3.78050148807282	3.75156005177698	7	3.93688845130988	4.87969368694105	7	5.05199531194641	5.18944654081734	5.36250424288005	2.09609032794559	5.42588268240322	4.76511146629809	3.2783766957299	7	1	7	1	4	1	7	7	3	1	1	7	5	7	1	7	7	2	1	1	7	7	7	77.5	1	3
174	6.07257086413116	7	5.82521091856855	7	6.00227048804385	5.51181874048657	5.25629165179517	5.34037035988358	6.82073442677789	5.02985424111084	5.4068338010964	5.9595988203725	2.60055434572742	7	5.89250889949615	3.82147584320291	2.42289002466144	6.78754706420253	5.50746823600655	1.75521473236373	7	5.44296115947981	4.40632643727375	7	1	3	7	4	7	7	7	1	7	1	7	4	1	7	5	7	2	7	1	7	7	2	64.25	1	3
175	3.35183519628665	5.66953325630088	6.29858355307298	7	6.62103968563292	4.68491613352083	5.45485715191742	6.79373633146582	5.60636679230776	5.27240466982134	5.31403827237874	4.17130292339878	5.5662979532156	5.54635153837778	6.98949999663381	6.99425377064815	2.69289749799247	4.46147211746154	4.99896065507007	5.8278876381954	4.60330529222271	5.13670792151082	6.04684485631605	7	1	7	2	7	7	7	7	7	7	1	7	6	1	2	7	7	3	1	7	7	7	7	65	1	3
176	4.96498804622569	7	1	7	2.99754632322713	2.44554526066863	4.84549807789744	5.38308189275361	6.20386440385936	3.93116298613933	6.79444574181433	2.9644578158239	5.89651897365596	4.00628171588027	5.80238758210759	5.80787985342643	6.95246565259432	6.35529262232727	4.81304587994998	1.58148515140488	6.49340877911267	3.22565504864683	1.84099042236452	7	1	7	7	7	7	7	7	7	7	7	7	5	7	3	3	7	7	1	7	7	2	1	78.75	1	3
177	6.76562626557518	4.54440156884675	4.9371647033337	7	5.61337770753389	4.35616579196842	5.87443123011706	4.49415451938619	5.96431860649622	3.33597511671492	3.66835057994116	5.60552792538746	4.57689661096874	4.66143801729612	7	5.99705492238281	2.85587503181516	5.96649253087137	4.18999406162407	4.96120256500122	6.3102094177068	5.74527958264124	6.50628199654289	7	1	7	1	3	3	7	1	7	7	1	2	7	7	7	4	7	2	1	1	7	3	7	69.5	1	3
178	2.57081852770719	6.93044474527138	5.2514829052268	5.99722170275687	3.82192165080475	4.76002960325563	5.55714997289087	4.10234949000208	4.24687708487911	7	7	5.70256544038815	4.78745038364893	6.97587472006483	4.98901142312399	5.70624495882915	6.05206849439539	5.41918394334191	4.08830589483859	6.43720821035224	6.51572978469536	4.73520575622769	3.76737957924448	7	1	7	1	7	4	7	1	2	7	7	1	7	3	1	7	7	3	1	1	7	2	7	62.25	1	3
179	6.65254401564919	6.25559469243419	5.57847925088751	5.85951079163114	6.85142865010106	3.47509048501107	4.05939442971931	3.397954945786	6.40928757648588	5.1923271209434	6.39352460966869	3.55428614613605	5.76165719710273	6.12954925812757	4.59432606148585	5.97568015322676	5.05359515886951	5.46566744275539	2.90551274443728	5.29275239224819	5.22199443697201	7	6.58481900362382	7	1	2	2	2	1	7	7	3	4	4	7	7	3	7	4	7	1	1	7	7	4	2	69	1	3
180	6.57757820806904	6.61060543575072	7	2.81110436046496	6.25772275762847	5.45434420029514	5.83719118314105	6.25438465974808	7	6.13856642224061	4.42683613104012	7	5.84157268001091	1.90676983425188	5.24036119029222	4.59293635438403	1	7	4.95607920867643	1.19203523612726	4.14124927466704	1.64903119370869	4.1222907162739	7	1	7	4	7	1	7	7	2	7	1	7	7	3	7	4	7	3	3	1	7	6	7	76.75	1	3
[truncated: 5 more columns]
