# Supplementary material for: How Are Mate Preferences Linked with Actual Mate Selection? Tests of Mate Preference Integration Algorithms Using Computer Simulations and Actual Mating Couples
Source: PLoS One. 2016 Jun 8;11(6):e0156078. doi: 10.1371/journal.pone.0156078 (PMC4898694; doi:10.1371/journal.pone.0156078)
Supplement: S1 Data — Newlywed couple and agent-based model data analyzed in Study 2. (ZIP) [file pone.0156078.s001.zip › S9/Polynomial Model Data/Polynomial Couple Population 01162016 015811.csv]

	trait1	trait2	trait3	trait4	trait5	trait6	trait7	trait8	trait9	trait10	trait11	trait12	trait13	trait14	trait15	trait16	trait17	trait18	trait19	trait20	trait21	trait22	trait23	preference1	preference2	preference3	preference4	preference5	preference6	preference7	preference8	preference9	preference10	preference11	preference12	preference13	preference14	preference15	preference16	preference17	preference18	preference19	preference20	preference21	preference22	preference23	fitpoints	sex	algorithm
1	6.85526224794017	6.19092151133064	1.14958854459484	6.27338147947799	3.80577939619818	7	7	3.88623528163906	7	6.8789363895195	7	6.37945430348166	7	7	4.29288059060981	6.59059542236478	3.61642922485659	7	6.87357504948792	7	5.96573245495057	5.48030090935532	6.05789963435533	3	7	1	7	2	3	7	2	7	7	3	7	7	2	7	7	2	7	7	7	7	7	2	95	0	3
2	7	6.96822408720686	1.85674393324565	7	6.4534542579132	7	7	6.96091288700197	4.49245584894127	6.79549081054517	6.78451007228593	5.84222939335457	6.26167663184892	7	7	6.51587800819932	7	7	7	6.68346761650991	5.74671786637871	7	7	7	1	1	7	1	7	7	4	7	7	4	3	7	2	7	7	1	3	7	2	2	7	5	101.75	0	3
3	6.66651080428354	7	1	4.87458184810486	5.66025021608468	6.95351564399914	5.82784232165604	3.57738122578573	7	7	4.54893748038725	6.51612668251864	5.47970437629008	7	7	7	5.47869491135449	6.46200097947947	5.91927069421763	7	6.63004436954697	6.40231423855476	7	7	7	1	7	1	2	7	7	7	7	7	7	6	1	7	7	1	7	7	7	7	7	7	103.5	0	3
4	6.50363383317654	6.19739810990273	1	7	3.07660028625506	6.65494299479023	6.28025839099765	4.3148616967043	7	5.78619356110172	6.76228690885646	7	6.01000336662898	6.58351201268744	6.76158602636614	6.5606567731081	5.65149623612805	7	7	7	6.60251878268053	6.16988533921938	6.79504329482124	7	1	1	7	7	1	7	7	7	7	3	7	5	2	7	7	1	7	7	7	7	2	6	101.25	0	3
5	6.84929670632248	4.71331004865295	1.08539412899643	3.46152548038555	7	6.89762895331891	7	5.25328025803398	6.42248713433811	7	6.67600686973631	6.12194340609739	6.86202447831995	5.62877652651969	6.86460318252298	6.49957344585605	7	6.97322606267295	7	6.4413159515568	4.63736411923756	7	6.81770298651009	7	1	1	7	7	2	7	7	7	7	1	7	7	7	7	2	2	7	7	7	7	7	2	100	0	3
6	6.18669670405748	7	2.3296143298437	4.22721058473638	6.39136516785891	6.04211217537499	7	4.41432753568918	7	6.1928870234921	7	5.92151911247416	4.51373721283089	6.71875934445098	6.04830924501139	7	6.74933710140949	6.91435963962462	6.06947685872653	7	6.06505868430931	7	7	7	7	1	7	1	2	7	7	7	4	7	7	6	7	7	7	1	7	7	7	7	7	7	91.75	0	3
7	7	6.5989239770785	1.71419337508745	7	4.17698507480143	7	5.76932840858555	7	7	4.84107920008348	7	6.13392640634629	6.76950291135934	6.38069299511431	6.02847961313066	7	6.19975091566442	6.41356762950736	6.57684322127912	5.91719730496866	3.14474263230412	6.77943191670576	6.59380840996871	7	1	1	7	2	3	7	1	7	7	4	7	7	1	7	7	1	7	2	7	7	7	7	101.5	0	3
8	7	5.56534248432163	1.45494103946819	6.18968553533406	4.69399659896977	6.35474044045804	6.96738410545571	4.34851135516942	6.6361053311263	6.25217102326291	7	6.58664541393832	5.54306055858037	7	4.02846495516168	7	2.87261446025271	6.27653723057982	6.0681387807886	6.59787804422369	6.72834711097139	5.00229883898071	6.65532420037174	2	7	1	7	2	3	7	3	7	7	7	7	7	2	7	7	2	7	7	7	7	7	7	106.25	0	3
9	7	7	1.82529139946253	2.71791080899966	5.51714293649539	5.68331897908358	6.64974300505998	4.13905218525813	6.12755014076428	6.31495408274177	6.10478521021748	7	6.03380428724603	6.3788180415888	6.90197508485388	6.95991897822994	6.26167915712844	6.69560229235878	5.59187019959237	7	7	5.97571153535861	6.62102863486251	7	7	1	7	1	3	7	7	7	7	7	7	7	1	7	7	1	7	7	7	7	2	3	94	0	3
10	7	6.39251074319133	2.98986379239296	6.69228788391368	5.77496634347568	5.81953612687416	6.8554090784697	3.7841218415586	6.51594651754033	7	4.48309659526409	5.64056018137575	5.50498710294436	5.05620188528249	6.65543933388772	7	6.47519647630686	7	6.66056407307285	7	6.70838671329805	6.63530139576075	7	7	1	1	7	1	1	7	5	7	6	1	7	7	4	7	2	1	7	7	7	7	2	4	83.75	0	3
11	4.78293947210434	7	2.18247034391781	4.1249205620782	6.99137489504453	6.52691114564985	7	6.83013974591206	5.9765558738377	5.60139255148376	6.38091866045702	6.9811243002548	6.57997174063388	6.5966854381938	6.93084079806382	7	7	6.08067772722281	5.24599542279322	5.9808535092698	4.50974723249076	7	7	7	1	1	7	4	1	7	4	7	7	7	7	7	7	7	7	2	7	7	7	7	5	3	104.5	0	3
12	7	6.49822508715174	1	1.93079102542705	5.9384065600405	7	6.43552085248909	4.28543576165851	6.79883480034551	7	6.35067913471521	6.30639586335374	5.86061706495033	6.23815263631448	7	6.62930927813081	6.06148671685338	5.4828664636287	6.71053515628632	5.89246430101319	5.08646012004335	6.75194823561966	5.95388297072091	7	7	1	7	1	2	7	7	7	7	1	7	7	2	7	7	1	7	7	7	7	7	7	91.25	0	3
13	6.55182054665367	6.14886026565655	2.80434382404967	6.44068331715906	5.28436717617254	6.94391358451367	6.56707655809361	6.76857442089823	6.60610524656656	6.57517825653679	5.86688824747574	7	5.7372420712525	6.35635581270015	7	6.63776907146544	5.22046736257335	6.96366799681881	6.2474579045617	5.44131296245017	7	6.93029830564295	6.27502562174891	7	7	7	7	2	7	7	7	7	7	1	7	7	7	7	7	2	3	4	7	7	7	2	95	0	3
14	6.82630854928644	6.10238800451656	1	6.31158152051307	3.97815377231783	6.41155206713056	6.72042421997236	6.04149804178653	6.75035361020186	5.50120738753669	6.49847682221016	6.95336186988484	6.72697755395524	5.88039746582038	4.58621484827067	6.97017774231325	5.22726004892044	5.77092166929877	7	6.55406849374956	5.9122929976207	6.82051965423177	7	7	1	1	7	7	2	7	7	7	7	1	7	5	2	7	7	1	6	2	7	7	3	6	89.75	0	3
15	6.90155133750839	7	2.51984807921427	7	6.2264038157928	6.86463052566892	5.87827742542802	6.60608158023322	7	6.58602266667239	7	6.11472146645405	6.81227972216095	4.36254892165693	6.85098998403992	7	6.44171416252066	6.46897267805171	6.9056406106911	6.52518839949417	6.6171003215192	5.8311256900394	7	7	1	1	7	1	2	7	5	7	7	1	7	7	3	7	2	1	7	7	7	7	7	3	98.5	0	3
16	4.75342672428775	6.89197713519809	3.67879365692597	4.67382328437443	7	6.83325669476659	7	6.932168051121	7	6.33737030097386	6.33946323099916	7	5.67406594894598	6.62356773451958	5.91840517213043	7	6.11796877822815	5.47734022291001	4.81373614122195	7	4.85804210705291	6.63118910543001	6.36834180533884	7	1	1	7	5	1	7	7	7	7	7	7	7	2	7	7	1	7	7	7	7	4	3	99.25	0	3
17	7	6.32466079625826	1	4.61283360961478	4.86472182604341	3.78985284538542	7	3.5104281864463	7	7	6.56921401961285	6.4090490635128	5.71043775131416	6.55013246506746	6.76077197991605	7	5.2806696544504	6.22903876147671	5.30432295902647	6.63628014632632	6.10189887370124	6.77062833597444	6.46641708997816	7	7	1	7	1	2	7	7	7	7	7	7	7	7	7	7	1	7	7	7	7	7	3	95	0	3
18	6.02629809282883	6.81895419754079	3.81418166971126	7	6.55860758789936	6.12226205217204	6.69532750220831	2.8039549717695	6.7319876552143	7	5.6912833636721	5.4319949045154	5.97777285428248	7	6.33225856592905	7	3.48221610478969	6.73092987271517	6.35171938974455	6.62286174745967	5.95138511239236	6.05091769142202	7	7	1	1	7	3	7	7	7	7	7	7	5	7	1	7	1	1	7	7	7	2	5	3	93.75	0	3
19	6.9398197201172	6.0964018447329	4.23290914598876	7	6.56911247262882	6.7873985698674	5.31042072977442	5.49289377973088	6.63479999538471	4.64764564503105	4.6748427759106	7	6.110775698457	4.39613941379218	5.3871555726045	5.90457670154757	6.99062383984692	7	6.75397376776731	6.91000356906292	4.48513381355047	6.71005955725604	6.21989339407514	7	1	1	7	1	1	7	7	7	7	7	7	7	2	7	1	1	7	4	7	1	4	4	102.5	0	3
20	5.19311318788097	6.43764661620185	1.7187542351875	3.82808392040755	6.82409121901129	6.23578860221041	6.37768425636222	3.78369414225265	5.85802492128773	5.97246709603314	6.53278660243033	7	7	6.96825822945058	3.5774735486552	7	6.71363777130839	6.67585285298687	6.08020326706819	7	4.23051096408344	5.37753674730282	7	7	7	1	7	1	1	7	7	7	7	4	7	7	7	7	7	1	7	7	7	1	7	4	95.25	0	3
21	6.76356256027682	6.2336784704404	1.12738664420386	5.9776462451539	4.07335355694656	7	6.3149400441383	7	6.47131668430732	5.29639947188982	6.39766290613063	7	5.90266425583088	6.48318333587055	5.79469691716082	6.38243885569408	6.90070880735975	6.44403403982703	5.75210250279171	5.58454667289996	6.77966624223508	4.16630704582438	6.78133655588439	7	1	1	7	1	2	7	7	7	7	2	7	7	2	7	7	1	7	7	7	1	7	6	98	0	3
22	7	5.48361659679495	6.58258092409953	5.98399775511697	7	6.45437343433607	5.11697870861385	7	5.51074035928391	6.14294707341503	5.69896414795336	7	4.05814213273029	6.86179579534658	6.93125218833365	5.73671986613705	5.90507251569752	6.30854144471873	6.84088263823527	6.77395690524625	6.93913296161584	6.77682350815441	7	7	1	1	7	4	7	7	7	7	3	7	6	7	1	7	7	3	7	2	7	7	7	2	84.75	0	3
23	5.37234953370001	6.70509853106822	1.05816341997744	4.51690634341128	7	6.73096471938751	6.756817261919	7	6.09871403032718	7	4.64410048390706	5.2699653508213	7	5.34755974565343	2.61547573294493	6.92678404175071	4.87105329608948	5.59353285221724	7	6.73410794201503	6.13103321914931	5.99139512138335	6.68258349953795	7	7	1	7	1	1	7	7	7	7	2	7	7	3	7	7	1	7	5	7	2	7	3	106.5	0	3
24	6.92764763645851	6.14359841183888	1.13237980085277	5.53298503022539	3.51866914166584	6.61792574066392	7	4.50136654969355	5.52033812763898	5.73000323784222	6.64726048171722	6.31796442046742	6.55793881289454	6.31368167089677	7	6.51937760979278	5.052112868156	5.87961931223509	4.54210772840822	7	5.41686473928396	6.97023444407624	7	7	1	1	7	7	1	7	7	7	5	1	7	7	3	7	7	1	6	7	7	7	7	6	94.25	0	3
25	2.40666190254084	7	1.30598944265132	3.62635588791861	3.67155267645324	6.91682040699276	6.48139105155875	6.63754687243595	7	5.34270039383082	6.80505726399547	7	6.14273455577944	7	6.38321849278637	7	6.82361456438596	5.22088226670076	6.35235702489794	6.37578002073942	5.60866967098108	6.83839799015389	5.29114606829113	7	7	1	7	1	7	7	7	7	2	2	6	7	4	7	7	1	7	7	7	7	7	7	98	0	3
26	6.26846963739248	5.6539940778102	1.66622575152365	4.44276986432477	6.39333845621978	7	6.38234901174366	4.56859891715357	7	5.71803174467957	6.37714159748222	6.63452060375384	5.42164199735624	5.7588821613774	6.0900954672144	5.74838164601504	7	7	6.34190415647924	6.79990936088154	5.80682270701369	5.98019741445081	6.80435963228809	7	1	1	7	7	2	7	7	7	7	7	7	7	7	7	2	2	5	7	7	7	7	2	95.75	0	3
27	7	6.62268828893739	3.42941299300102	6.94612535338132	6.41903770908429	7	5.02277937368402	4.36874856429337	6.41644693632259	3.88703927955859	3.85273265994745	6.88087956128943	5.57673648555728	7	4.18584246243897	7	6.11704776084435	6.19270506510271	7	3.64636544245643	5.58871513928619	7	6.49512153270726	7	1	1	7	1	1	7	7	7	7	7	7	7	4	7	7	2	7	3	7	2	7	4	91.5	0	3
28	6.67698914825027	6.36300668588689	3.04597977849141	7	6.8943283864902	6.56100733121539	6.10720836641068	5.3636876610751	6.54563739945951	6.41393804659511	6.06767423670503	7	6.3364346236423	4.04951508502548	6.14515616669916	6.23787270474566	1.49473892313232	7	5.69457672794981	7	7	6.52705455152792	5.76938615049306	7	1	1	7	2	2	7	6	7	7	3	7	7	1	7	7	1	7	3	7	7	7	6	89.25	0	3
29	5.3956298247021	7	1	4.6448899467869	6.53737396066162	7	6.7735790092478	6.60460944798043	5.80478186089924	6.48352913674639	6.7485863469944	5.47586485876759	5.97333376878661	5.42593061040747	3.01783177190863	6.68548269324082	4.82034981916517	7	7	5.76957577495715	5.41460194864984	5.71270751106359	7	7	7	1	7	1	1	7	5	7	7	1	7	7	3	7	7	1	3	3	7	7	7	3	105	0	3
30	5.85511991474234	4.28052802251422	2.64740495217393	7	6.09732149928304	7	6.49280131804757	6.44531523589257	4.4919959070429	7	6.7351475630998	5.9282673219289	6.62635768647343	6.18498041326871	7	7	6.81329886486144	4.5265108812881	5.6134529572856	5.53455144820095	4.93634572665258	5.48155661671563	7	4	7	7	7	1	1	7	7	7	7	4	7	7	2	7	1	2	7	7	7	7	7	4	92.75	0	3
31	6.81118703048485	7	1	7	3.16330080735996	6.29804911423323	5.5650167581383	5.25678208114062	6.85773612981367	7	5.36045355878904	3.92768803077266	6.14740323187485	6.6754932516119	6.57896419864151	6.29630464055134	6.3346481900456	3.41715859696127	7	5.79618493438046	2.49380782172174	6.9024596215425	7	7	7	1	7	1	1	7	7	7	7	1	7	7	2	7	2	1	7	7	7	1	7	2	95.5	0	3
32	7	6.1665888181517	2.02909434119377	6.89412548101242	6.79275842151261	6.44281047495931	6.92182314148496	7	6.96855963926654	7	4.77293181804383	7	6.79570161574393	6.38670995851804	5.33429344883506	6.80915992334304	5.81494286123598	4.23494819890358	7	6.06718932063202	4.20571131750555	6.47082854723892	5.9501815483056	7	1	1	7	4	2	7	2	7	7	1	7	7	7	7	7	1	3	6	7	7	7	7	109.25	0	3
33	4.66190975597614	6.77896109633512	2.30184480497249	3.27247623609943	7	5.40955557873886	7	3.2536283892532	7	6.53700300992011	3.55610538178732	5.23125699887083	7	7	6.49984644984264	7	6.52947062421929	6.47775149591228	5.57108123092975	6.29837773606328	5.26852930019257	6.91910273417357	4.8665958847193	7	5	1	7	1	1	7	7	7	5	1	7	7	2	7	7	1	4	7	7	7	1	7	75	0	3
34	7	6.70328953132791	1.14267874374968	5.58160129224317	6.49592785304226	6.71986835709819	6.58499086653562	6.73907206191957	6.8427308209137	5.73218220763458	3.95527644318639	6.61061038804201	5.21524875886082	6.10186194841188	6.09941699010913	7	4.25750743320328	6.34268949429807	5.92948458468467	4.24058066852689	6.72015210247283	6.40775676456719	6.53509386142551	7	7	1	7	1	2	7	7	7	7	1	7	3	5	7	2	3	7	7	7	7	4	7	98.75	0	3
35	5.73318884626685	7	2.08473872166873	5.07756445776361	6.57366094617917	5.98283021359452	7	6.71598988022417	6.39143567369047	5.83060166819242	6.93736718042324	5.84150486687128	6.90021116582298	7	5.5321147393771	5.44458915215054	6.11186023117039	3.77170622490309	6.13278164670229	6.18101860326539	4.78710728246778	7	6.90978868277695	7	7	1	7	1	2	7	7	7	3	2	7	7	2	7	7	2	7	3	7	7	1	7	94.5	0	3
36	4.70644853929979	6.29860570905792	1	4.80281655753962	4.69265635086791	5.33334279970734	6.94958241177352	7	5.14079362511487	6.73745468464546	1.60924585962319	6.5255564760323	7	4.76229890749803	5.21947628828405	6.13507244498817	6.27760785359108	7	6.82510164586272	7	3.02976917066668	5.4932700694498	7	7	7	1	7	1	2	7	2	7	7	2	7	7	5	7	7	1	7	5	7	2	7	7	91.25	0	3
37	5.51793674156668	7	3.93012827302081	4.87863423482561	5.15567750579112	5.48951216094661	7	3.65831540997121	6.52611145820065	4.4189977070129	4.82215493174202	6.13287108464881	7	6.60002414803119	6.0356831786135	5.46443404668671	5.29381576404365	6.6489821288109	5.21904245815054	6.65771967322823	6.92513616506571	6.09856736845086	7	7	3	1	1	1	1	7	7	7	7	2	7	7	1	7	7	1	7	7	7	2	2	2	94	0	3
38	7	6.33006991951989	1.50242842338443	5.26043588591964	4.43050554379333	6.65337624659745	6.63855662850856	4.99280350225542	5.97988610709433	7	3.25296223714741	5.82516341672741	6.25078672980195	7	7	7	5.20381937513903	3.90718269628478	5.66610788437125	6.68205351198996	5.49684951899321	6.58667882787963	5.75504647552756	7	1	1	7	4	2	7	5	7	2	1	7	7	2	7	2	1	7	5	5	7	7	7	88.75	0	3
39	5.69294372455648	7	1.87909859569204	3.64872864800384	5.88100396888951	7	6.58247932629856	7	6.40318565320558	5.86062866510493	6.92298822414144	6.46326082726906	4.23449209137596	6.08679419935479	4.2442020068247	6.70117850639535	6.42720540450735	5.21167833987182	7	4.59638643904211	3.54848044591012	6.46277105178467	6.67059245941265	7	7	1	7	1	2	7	3	7	7	2	7	6	1	7	7	1	3	3	7	7	7	5	115.5	0	3
40	4.30823657494271	6.28818450014103	2.37810456751138	5.49606942003398	6.53444186340674	5.95033733280901	6.06466675809895	2.87854624998143	7	5.81445318930401	6.61249852951941	5.3186334074974	4.93547567746199	6.8753139262022	7	6.67031406688122	5.22470337789155	5.87808296535443	7	6.67395016124178	6.66393553106966	6.04846887546355	6.19389067193206	7	1	1	7	4	7	7	7	7	7	1	3	7	2	7	7	1	7	7	5	7	6	3	87.25	0	3
41	6.48610940760104	4.50741001096633	2.05624789902989	3.58349809588151	6.03271759621014	6.46798617740543	7	6.73130516960371	6.59365348650075	7	7	6.22473738725323	6.01414202005745	6.31753433297077	6.87667939834529	6.42583298599052	4.72759279903745	4.58211582404137	6.66114149377265	5.1166876700846	4.70067237808575	5.50885268780621	6.18783350476071	7	7	7	7	7	1	7	7	7	2	1	7	7	7	7	6	1	7	7	7	3	7	4	111	0	3
42	5.94515474965835	5.09945423815669	3.22801236467128	6.45854860886455	7	6.59412798076077	6.79322972339625	5.53343101225501	7	5.85359034333766	5.60136281419505	6.2919548173778	7	2.75854192167176	6.20140768744131	5.47383821719261	6.29635300099692	3.82173929241435	7	6.80687230997806	6.55418314679244	6.69386534985132	7	7	1	1	7	2	7	7	7	7	7	7	7	6	2	7	7	2	7	3	4	7	7	7	73.75	0	3
43	6.65278600004425	6.49355209087586	2.93981269036178	6.25808049521198	6.55698474162243	7	6.26078080959776	6.75028289162893	6.54366930232415	6.64323940092231	2.95651642448625	7	5.11433488065365	6.05621914481207	3.80940523438536	6.12512755604055	6.52943551210766	7	6.99720258068502	7	6.64829505547213	5.72853954238187	6.08943510548675	7	1	1	7	4	2	7	2	7	7	1	7	7	2	7	2	1	7	3	7	1	7	6	87.5	0	3
44	4.31501686797198	6.23543122770053	1	4.96395251638263	4.18917199333674	6.51938890748637	6.08257616446259	6.98072069276325	5.6907661598682	7	3.55298611923223	5.31328708760841	6.08647012727098	2.6202788369079	6.20823530367532	6.81347707488056	6.13701641797971	7	7	6.59216565667764	6.44263550449321	5.17248933027665	7	7	7	1	7	1	2	7	2	7	2	2	7	7	1	7	7	1	4	7	7	7	7	3	84.25	0	3
45	7	6.97387905778881	1.82872163423821	4.39127871959099	5.5615768824615	3.308186174746	5.97249669170455	6.77922129108874	6.53371767221608	6.35436730385707	6.56078957674806	6.36274954884997	4.81096386144903	6.74288541847084	6.66143542640308	6.05545868966219	5.27744792721781	6.37852001403704	4.66677099939225	6.55436113274068	6.9998027914812	6.32735627984409	6.25413082497603	7	7	1	7	1	2	7	7	7	7	7	7	6	1	7	7	1	7	7	7	7	7	3	89	0	3
46	7	5.78928254687015	1.54587883466623	4.83307790789137	4.20966563053396	6.64077439426183	7	5.11916280934212	6.35395568456571	4.89428283868407	4.89669153114822	4.6425518813443	6.87821023713755	6.19662846534988	7	6.70708837265104	5.32310945100618	6.58715777309076	6.17239181135055	6.55119178083149	6.54762338410905	6.36725168317087	5.72883174726956	7	1	1	7	7	7	7	1	7	7	6	7	7	2	7	2	1	7	5	7	7	7	2	85.75	0	3
47	4.98375415586226	6.59246991385092	4.15252031440285	1	6.33185786890278	6.46205661104462	7	6.46245489774313	6.33904986749772	6.73405626342294	2.95399603866275	5.66683941844891	6.11835188568757	6.69862059218696	5.77052364444937	6.31082792791043	7	6.07778587624677	5.51314565003284	6.38868915941206	5.7749249093096	6.64882696801366	5.96180967896214	7	7	1	7	1	1	7	7	7	6	1	7	7	1	7	2	1	7	7	7	7	7	3	83.5	0	3
48	5.98704369222514	6.72220233395925	1.45146730295912	5.77610893600973	3.49064665027635	6.49877638179981	3.74285926965851	5.36101968879211	7	6.1896265987083	5.25822099937118	6.17918816266763	5.5725718538601	5.5241696757295	6.60650025201559	6.11829162912417	5.69102826333901	3.13655133037716	5.66347583762034	5.12248862899173	6.70866322900706	7	6.89956874190327	7	7	1	7	1	2	7	7	7	7	1	7	7	3	7	2	1	7	7	7	1	1	2	85.25	0	3
49	3.90055333496565	6.9501743218216	1.74692043768822	1.50778555917196	6.70458929544063	6.36293970003489	6.46043555344558	4.40203995055472	6.07644496693552	5.95808017132633	5.85664923328709	6.08077768226789	6.32891973928627	7	6.2990492479659	6.84520080201809	7	6.05388787624409	6.00630598852226	5.1968531347916	3.87682086311347	4.62295751678587	6.43224735458957	7	7	1	7	1	7	7	2	7	4	1	7	7	1	7	1	1	7	7	7	7	7	4	92	0	3
50	6.81190691161443	6.28555250990521	2.66798269523799	6.35185700279271	7	7	6.54916909153231	2.2696650470875	2.05841724388815	7	6.26531207807668	7	7	2.63498402508029	6.0957805634163	5.92273334055703	5.20767575929227	6.5755716200715	5.40306484740701	5.92816286711917	6.9619480594499	4.56583086350704	5.41527364056129	4	1	1	7	2	2	7	2	7	7	2	7	7	7	7	7	1	7	4	4	7	7	5	81.75	0	3
51	6.54426316192628	6.44572240973837	1	6.1132259106399	4.28513409576881	5.94541143544162	7	4.60429934681932	6.92257362532407	6.53589769753591	5.43575179779758	5.58183105932967	5.14193366859476	6.38649250721504	3.16916308364293	5.48104893159328	2.68074984782265	4.38381466605106	7	6.19078609993695	7	6.12522398911108	5.14925516114391	7	7	7	7	2	1	7	7	7	7	3	7	7	7	7	7	1	7	7	7	7	7	3	85.5	0	3
52	6.9527441976125	7	1.5970656794883	4.4012469963841	6.00748826829942	5.33520194469516	5.72851917710391	3.96083170182542	7	6.39662349056286	5.55823823381449	5.46775406870176	6.61699674783864	6.75713919417254	4.83059371753034	6.12440013870995	5.85840646332527	6.85173168275249	5.34062526379222	6.05877699234665	6.75650483313598	6.7589508785221	5.8666853700003	7	7	1	7	1	2	7	7	7	7	1	7	7	7	7	2	1	7	7	7	7	2	4	69.25	0	3
53	6.52445123531815	7	1.62839040811816	7	6.03227809295186	6.46380601158321	4.64133667349675	3.5830816875238	5.64641805019256	5.1999516486123	7	5.34165265242084	5.4077080877235	3.0329994680359	6.09395299271822	5.76153631354027	6.02536313839439	5.48572553920171	6.8275167337558	4.35235314188965	6.95037434108026	7	6.89973165926769	7	7	7	7	2	7	7	2	7	7	4	7	5	7	7	7	1	7	5	7	2	4	7	80	0	3
54	5.89566531768003	6.60003145467443	2.14798943101866	6.75244288643708	2.87796866986352	6.95316878988505	5.59366719549188	7	6.35167598419467	5.30664609649865	1	6.0143235476684	7	7	5.53689672510941	4.86452737459439	5.9215411672621	6.54496794068565	6.9879717277139	5.94857255088699	5.76293958563266	6.1538731842031	5.60652673416057	7	1	1	7	1	3	7	7	7	7	1	7	7	1	7	7	1	7	7	7	7	7	3	89.75	0	3
55	3.58258647994838	6.53375099978744	1	4.70595461839006	5.50521597162881	5.72764248970151	6.53704109035098	6.95429260788312	5.65809474948692	6.05069614834376	3.0004465811659	6.60781791415368	6.34488845855568	3.07156624529179	5.1081268080245	6.46363288906518	6.34012506705122	6.45764238491792	6.78317528535687	6.16327400894178	4.17665427530268	5.41182731755904	6.92774186910271	7	7	1	7	1	2	7	7	7	7	2	7	7	1	7	7	1	7	7	7	7	7	7	104.5	0	3
56	7	5.80075082670447	1.31520757176067	6.02636849438806	6.9920476637455	2.78666137298305	6.24905165797483	2.32453308627966	6.6828294284043	6.71944694284475	5.65910867092622	6.51550427603557	6.35571570243648	6.5269664868734	3.96751264364273	6.29475789132104	7	6.38983520161046	6.92345842613325	7	5.87061382290671	6.1822112757592	5.92128357799259	7	1	1	7	1	2	7	7	7	7	2	7	7	7	7	7	1	7	7	7	7	7	6	86.25	0	3
57	6.81388064458811	6.14349645818403	1.92918642222943	7	5.34539573507638	5.92861523458155	6.64533348555214	5.19696761237405	6.47202561261788	5.67577904671379	5.81646897128252	6.23416821064531	5.87308994688925	7	6.3591526073705	6.08224214853791	5.58821336164246	2.50769926418963	5.71763515504263	5.59208872509719	3.44669662072085	3.84189443018176	7	7	7	1	7	1	1	7	7	7	7	1	5	7	7	7	1	1	7	7	7	7	1	7	81	0	3
58	7	4.72065859552725	1	5.99345098812121	5.12301350190421	5.47238369014623	6.32331512822384	4.49526770374901	6.90213827942013	6.21416861219853	6.93296631539753	6.6290947295756	7	6.56058826429049	5.58685851021204	6.48807116690919	6.64293653480772	6.22163493888571	2.60318163831751	6.30116497769234	4.90018622437988	7	5.93378563964511	7	1	1	7	7	2	7	2	7	7	2	7	5	2	7	7	1	7	7	4	7	1	7	81.75	0	3
59	5.65106330573823	7	6.9219102667409	6.67909492537573	6.28846291554886	5.40638416914818	5.74772811134811	7	4.82526045664685	4.78683669771871	6.8709170048479	6.32790940820466	5.2553953697676	6.40812394050294	3.31578593656249	7	1	7	6.62120892864418	3.67849890753752	7	6.07061556213454	6.43981922143173	3	1	1	7	2	2	7	7	7	7	4	7	7	3	7	7	1	3	7	7	7	7	2	81.5	0	3
60	5.00948350276582	6.11288746400894	1	2.83719800073219	4.42309642632719	6.53726176850823	5.45090553388918	7	5.97623193515905	3.01260857737312	5.25295125474438	7	5.21078481929672	5.79778877251097	6.4822005762548	7	5.71392456900493	5.1955633304307	6.41637716842484	6.3587508313769	6.00972784055306	6.19075787147501	6.78249762465721	7	7	1	7	1	2	7	7	7	7	1	7	7	7	7	7	1	7	7	7	7	7	7	85.25	0	3
61	7	7	3.689103658392	5.79934561599138	7	5.17656298918612	6.84559995284762	4.24885349244449	6.55850583147309	5.74532358721469	6.06819079923086	6.92873070932512	5.7461666396523	5.56543294540394	5.06863210791337	6.18316689052258	2.67339080862506	6.84328676664042	2.10388027407639	5.91657598378373	7	3.71166694142283	6.59885356933652	7	7	1	7	1	1	5	7	7	7	2	6	7	2	7	7	1	4	7	7	7	1	7	81	0	3
62	5.12108921662303	5.8384023646214	1.28951534166783	2.41429069454859	7	5.49302254822754	6.31196965329344	3.2781185415415	6.05066474427349	7	7	3.93105707021299	5.44974891068979	5.02424653436379	6.31965749620913	7	5.31513294933165	6.21313285879465	6.54958973083022	5.1728565610269	5.32005437976246	6.36334334369681	6.87978199074811	7	7	1	7	1	1	7	1	7	3	2	7	7	7	7	2	2	7	7	7	7	7	3	93.75	0	3
63	7	4.05896383999312	1	6.59049211099508	6.53980671591112	6.06072578338337	5.13822933120753	5.96400126397707	6.11441885252154	4.61310145887936	6.57938801993199	5.07022107689786	7	5.61751638964401	6.57860430642279	7	4.31233027511413	4.10117151150877	6.38691157006474	5.17755671847043	2.45696599015208	7	6.73247422241874	4	7	7	7	1	1	7	7	7	3	1	7	7	7	7	2	2	7	7	7	1	7	7	88.5	0	3
64	4.51703106123926	5.52310890174424	1	2.24811072981531	6.7556957650151	6.15831025297477	5.83678717558977	2.27784666644711	6.87678409817521	5.73032786925051	4.07068636847388	4.64366775041515	4.01392856688958	5.06481585159443	6.51255839616241	6.88159628043082	6.29126061870646	4.37930258483291	6.98866048851479	5.84390242292879	7	5.45709453373207	5.80496948647006	7	7	1	7	1	7	7	1	7	6	1	5	5	7	7	2	1	7	7	4	7	7	5	74.25	0	3
65	5.94906582195253	7	4.3302359973776	4.42062050047404	6.36823087742234	4.30214628537916	4.72503640048128	5.65936696664226	5.37090428501328	5.90619548010716	6.6157848825818	7	7	5.26606459251714	6.91704109195945	3.59354746465186	7	5.56909090351697	5.66263044869884	6.26530625539641	3.94378735524359	6.63154639860226	6.95565388136625	7	1	1	7	1	7	7	1	7	7	1	7	7	4	7	1	1	7	7	7	7	6	7	73	0	3
66	6.1580052643949	6.91781613926946	3.27632748598496	6.56149399410592	5.51572938267623	5.40313615246898	6.75607068618386	5.18478561554133	7	5.15929333016297	7	4.61756941624581	4.78282614522399	6.53642697338298	4.15650593397812	5.54007488508293	4.29586181718631	7	6.03042809540576	7	5.80661978519378	6.36550481325297	5.35832899537019	7	3	1	1	1	1	7	7	7	2	3	7	7	3	7	1	1	7	7	7	7	7	7	75.75	0	3
67	5.66717784639889	5.86028545068728	2.07959718220009	5.9402107853975	3.50730669739577	7	6.49964083461744	6.17617642782948	5.69932346352034	5.41195119925195	1.6142187824155	6.14726507412185	5.40919133116137	6.99960709445742	5.60254924989782	5.35819057987245	6.38684164128824	6.07287018910403	7	5.95676989285241	5.34404884571739	5.7834765918836	6.68577579148927	7	1	1	7	5	2	7	7	7	4	1	7	7	1	7	7	1	6	3	7	7	7	3	81.5	0	3
68	3.9546145042827	6.54628034147845	1	6.04243975607959	3.62684370077961	5.09464807127599	7	7	5.21850156203407	7	2.54459174247414	6.17940178076191	6.7422626361849	3.9753786965109	6.07424018547203	6.16137970473078	7	1.88890701726168	6.59538468253272	6.81618656223571	4.05617332994581	4.83779970973218	6.79205914734571	7	7	1	7	1	2	7	2	7	2	2	6	7	1	7	7	1	7	7	7	7	7	3	83.25	0	3
69	5.20224412207146	6.05531903243929	2.88425634064241	6.04557319970966	6.30907113531646	6.03155427523139	6.49473062528311	7	6.76340321203988	5.83966174731977	5.21511100291477	6.23294497320063	6.53986212716337	6.06205406644355	5.24925315310517	6.68910882409593	6.01974233525097	4.35695268016058	7	4.55003101136333	6.23682491982538	6.41421112050583	6.06719474839283	7	1	1	1	1	2	7	1	7	7	5	7	2	2	7	2	1	1	6	7	7	7	2	85	0	3
70	6.78046752436476	7	1	5.63263095945654	2.29978848653002	5.92508983637076	3.97879028652927	1	3.49918929333315	4.48358276810579	2.22212903459251	7	6.89935588415584	5.8259042601243	6.79701942368583	5.14282579298366	6.75416295365971	5.33874905081885	7	6.92637178745917	5.92434682302995	5.57493369680987	5.28072830365855	7	7	1	7	1	7	7	7	7	7	1	7	4	3	7	7	1	7	2	7	7	7	5	70.75	0	3
71	6.90019379718177	4.46026830143983	6.20225845922751	7	6.89009884267165	5.75594253716361	6.9712766310733	6.92985374103147	2.82647242766988	4.51827296628836	3.22503972815765	6.44304445258268	4.44240199047702	6.19650743977991	6.17197881147972	6.43074115776133	7	6.98804450956778	5.79946489946103	5.32107049932443	3.35338456595746	6.66009034055144	5.36410441176887	7	1	1	1	7	2	7	6	7	4	1	7	7	2	7	7	1	7	6	4	1	7	5	83.5	0	3
72	6.01586499001987	6.25988000126825	3.90051905422874	4.99893174115721	5.91475107821025	5.16268535778201	4.84479935208751	6.60214895909265	5.90725245930475	4.30583728717348	5.03792354215589	4.38606429831213	6.08594581874253	6.21395343181337	7	6.58215035334065	7	4.3749422719384	6.12910862213222	6.0847724491496	4.18038739685822	4.32742497235059	6.97777752006174	7	7	1	7	1	1	7	7	7	7	1	7	7	7	7	7	1	7	2	7	1	1	7	87.25	0	3
73	6.18712633615749	7	1.68554679213196	2.50770959041621	6.91547756677814	5.33347521656319	7	6.1136840986751	6.25697009300254	4.05886967796868	2.93641469771159	5.76092505575276	4.59641117988624	6.1060370545999	5.94334570230735	6.30942638534506	7	3.94406455014849	4.26888799101026	7	4.77816558817513	6.37689550071229	5.42365988150706	7	7	1	7	1	2	7	2	7	7	2	7	4	6	7	2	1	7	7	7	7	3	2	85	0	3
74	6.59551982805777	5.66090802820985	1.02739428366057	6.79999856562203	6.10910607792063	6.90387125066655	6.30541407995738	5.77715237617663	6.65421112930411	6.8881852694028	4.62693768804147	5.81917044342845	7	4.67883239131314	4.60425840939376	6.21183076524401	7	2.75640675344983	5.85125218105309	6.73137080801574	4.26630230006331	4.77199293520043	6.46410438342495	7	1	1	7	2	2	7	7	7	2	2	4	7	7	7	7	1	2	3	7	7	7	7	77.75	0	3
75	6.77168670562545	6.5831769095406	1.7351653475453	6.29801168153464	7	7	5.78698399263151	6.90242717819717	6.38780608623117	6.38749277594413	5.19452319846596	5.33627680711284	6.21419279866043	3.34214207023924	5.67425066986397	3.9943435966387	5.68882290472847	4.94514115269068	5.87001384100332	4.09941785601541	2.42755558947411	6.89620575271165	7	7	1	1	7	6	7	7	3	7	7	1	7	7	7	7	7	1	3	6	7	7	2	6	71.5	0	3
76	6.01725286695115	6.98262847450524	2.1416473411488	4.98224386556864	6.12939990447814	6.41902413234273	6.1860104095309	5.49935501897014	7	3.47313127683736	5.86036083219969	3.48560000003857	6.57411274769644	4.36545794259093	3.44562573228029	6.86325952227731	5.72932368229429	4.9244978972154	5.29527121754933	6.78429125037599	5.8709292293046	6.31392234796054	5.70105741789625	7	7	1	7	1	2	7	7	7	7	7	7	7	7	7	7	1	7	5	7	7	6	7	71.25	0	3
77	6.14819600710557	6.74674129391769	1	4.21504706959646	6.74131325152696	4.0095509699192	5.71604935026117	5.04966793640347	4.11117890852652	5.77525561797138	6.51597797593563	7	6.81232221187929	4.2662623429069	5.27430847850081	6.28378803928015	7	5.08832182087643	4.18138584050737	3.99079036362846	4.784317915929	4.55760128555892	7	7	7	1	7	1	7	7	7	7	7	2	7	4	7	7	7	2	7	7	7	7	1	7	92	0	3
78	4.91248924743312	6.32931767391857	4.3238924748051	1.63465880567946	6.0605217079441	4.20244935185436	6.78271055556523	6.79766710754312	4.83667926616809	4.37288930363504	5.67296064582167	5.19422460614262	5.66722776185615	5.13850410498242	4.97302908474831	7	6.02425879642917	7	6.34103455085355	6.77407045086436	3.55004840250459	7	5.92048779680435	7	7	1	7	1	2	7	7	7	7	7	7	7	1	7	2	1	7	3	7	7	3	3	67.75	0	3
79	2.93132459633017	5.99685081533486	2.09984280889518	2.41746273933476	6.06811250986514	4.88121334143558	4.90504196450132	3.04055555718482	5.59117388267052	6.93485980673554	4.55732210662818	3.48463787128486	6.46186992036094	5.90500005961943	6.66314136257769	5.27455103372998	5.87521242625412	4.37172913884696	6.77684571404852	7	4.9964765512251	5.29711391117828	7	7	7	1	7	1	7	7	7	7	3	1	7	7	7	7	2	1	7	2	7	7	6	4	68.5	0	3
80	4.66884426491792	5.62517387206875	3.8525469455299	1	5.22091783324637	5.9040114223345	6.843787311924	5.72774587898175	3.99129653777867	5.99466709025361	4.32297422130183	5.98543562112795	5.22072273156793	6.30462563096732	4.69324967949568	7	7	6.6713381967843	5.77602800799437	5.24234738389346	5.29394105316529	4.79194818456342	7	7	7	1	7	1	2	7	7	7	7	2	7	7	1	7	7	1	7	4	7	7	7	7	74.25	0	3
81	5.98957714851016	5.49259826238899	2.13007160651775	5.73604637184366	6.81688153445383	6.02496015701187	4.84760522132504	6.04351617300907	6.67280643650179	6.13707495872683	6.83521090974404	6.34157446625103	5.56577693021151	6.1385135581504	5.32168729085757	7	6.25636537393513	4.07791630307548	5.85140040928964	5.70017012633846	5.62296833780807	6.85210271571639	6.56973025559483	7	1	1	4	1	2	7	1	7	7	7	7	2	7	7	2	1	1	4	7	7	4	2	71	0	3
82	4.95518115120627	6.08040757343194	1.43328406383873	6.04406936743363	4.58602797648862	5.98469649355634	5.91555707341481	7	5.51806371251525	6.36476226177	2.4229382182052	5.95271229550087	6.95383773713812	4.28283757518196	4.43093999629396	6.08478693630549	5.5224671070943	1.37460470978839	6.84194258210819	5.67171173958155	3.88704737880421	6.15649981983909	6.55296581473949	7	7	1	7	1	2	7	7	7	2	2	7	7	5	7	7	1	7	7	7	2	7	7	86.75	0	3
83	5.39999584656949	7	4.96918511533756	6.05792364394733	6.48635540389376	6.37884987655904	6.33106725602793	4.86428656850586	4.55997996418485	4.90313170505795	4.69482212868079	4.43062673262031	7	5.84648783761369	3.76991685123875	6.42594683449699	6.2075168979939	5.02048993790797	5.0801533142833	5.92786231727453	5.29220436242676	6.45462045438147	5.25011290511262	3	1	1	7	3	1	7	7	7	7	1	7	7	5	7	7	1	7	7	4	1	4	7	81.5	0	3
84	4.58880269654019	5.8046686579827	4.58163769828432	5.62436917503167	7	7	6.36537229021967	6.75595176918124	5.53792505197395	5.3897199512587	5.86934498987811	5.63596103880253	6.5895471707905	6.59470162523848	5.4740778698081	5.73631552843261	4.36293177888652	4.64316409861957	3.7175400249319	5.88936896116029	3.89118334211264	6.4088781421621	6.36417691860738	7	1	1	1	1	7	7	2	7	2	1	7	7	7	7	7	1	7	7	4	7	7	7	83.25	0	3
85	6.45146940777951	6.66669717092069	1.74773068627635	5.87241236669517	4.13077057974582	6.90821748409881	5.52096090375546	1	7	6.65578366479655	2.59585692675316	5.64187809318021	3.75035369741434	5.46012380497704	5.55491196153302	5.17523471826613	4.10813452087597	7	4.00633411872845	5.60657321864937	6.83388446369596	6.64887607452809	5.72241834009918	7	1	1	7	1	2	7	7	7	7	7	7	4	7	7	7	2	7	7	2	1	7	7	73	0	3
86	7	6.60957838639291	1	3.60508093801048	6.92162727766666	4.2962454780044	6.6748334923355	4.0096706268576	5.85142640991849	4.64918705964851	6.9693265243985	6.66853198172411	7	4.39501029938832	3.67375446830049	5.98906840860801	6.18791329447333	3.58125600819457	4.62809079748656	4.80419161417167	4.54876089939274	5.30121097488153	6.20063054635366	7	7	1	7	1	7	7	7	7	7	1	7	7	2	7	7	1	7	7	7	7	1	5	93.75	0	3
87	7	5.72046027829487	1.71602055297324	6.10576639546125	5.82887318318967	7	5.66020866075159	3.15779790951191	6.64983707733451	6.37598061100349	5.30612328197986	6.26591117199005	4.49814192142149	5.73244045018881	5.51838619261928	6.1317697182213	5.48002399471446	4.63997336426193	7	5.97634306969246	5.76601622882205	5.63468677860169	5.79898608439362	7	1	1	7	7	7	7	4	7	7	1	7	7	2	7	7	1	7	7	7	7	7	6	82.5	0	3
88	5.10260417315359	5.8520452739736	4.24375764959531	4.55260425650911	4.28494683379446	5.0598598036372	6.46440673531934	2.78575089618715	7	6.14854668657682	5.69844337872957	4.47515833096623	2.1329017287163	2.51564708391513	3.79753515743476	6.58941172706189	7	4.12644423019364	5.69712379156617	6.8050069061258	6.75497089937487	5.11776785787505	6.23453671091327	7	7	1	7	1	2	7	7	7	7	3	7	7	7	7	7	1	7	7	7	7	7	7	60.25	0	3
89	5.31888765485417	5.62802734947488	1.1682132565692	6.78186801869636	6.9211556368965	5.68757186752061	7	5.72122475471466	7	4.91516295793785	4.37009301802322	5.98436373158943	7	5.96819673720079	4.57597277374418	4.48725340245679	4.21840613906293	2.41478708336522	7	6.08867479707216	4.60213355831002	6.3003134411905	6.88484848733758	7	1	1	7	1	2	7	7	7	7	1	5	7	7	7	7	1	4	6	7	7	7	7	79	0	3
90	7	7	1.12158687113744	3.18904793413825	4.41428545100921	5.57237924190382	3.20064429881099	1.02207998341759	7	3.46909211299776	3.8038793082196	6.96008472794912	5.42593059467532	5.97670754809035	2.47963579165992	6.5586301436545	3.65184242816436	6.21225399246837	3.32622234110928	7	7	5.66899688441373	4.9055164496204	7	7	1	7	1	2	7	6	7	7	3	7	7	7	7	2	1	7	1	7	3	7	7	65.75	0	3
91	5.90133326940986	6.15079337425973	5.12997282674629	6.41431853520279	6.17695091114734	6.52229103811889	5.91368646227682	5.85332665879475	5.61444848204868	6.78748720412414	4.55440657357655	6.09358296309624	6.54208345540134	6.29744260017537	3.77363197173865	6.50350685546483	5.0260942172716	4.38759098871296	3.80589431225461	6.09725018211413	6.84382589515219	4.85158776358222	5.07646492690683	7	1	1	7	7	1	7	1	7	7	1	7	5	7	7	7	2	2	5	7	7	7	4	74.5	0	3
92	5.14631715409156	5.38622135506383	1.44083010333611	7	4.87589596540712	5.8946037206058	5.42153401485516	6.70118659873482	5.08160327183637	5.83195759199619	5.98461461836233	5.93936958764248	6.26991000731559	6.01434206196174	4.31299071644348	6.87874785096091	6.11294279012479	4.15267905332459	5.41937143133845	3.61173838374546	5.70218800255372	6.72126485123609	6.16196159985298	7	1	1	7	2	2	7	7	7	7	1	4	7	7	7	7	1	7	7	7	7	2	5	74.25	0	3
93	6.29935140241458	7	1.07967232857133	2.38801687178145	5.09671008629254	4.7419932154385	5.3009608031018	5.95283660921214	6.60476903624649	4.41318545979577	4.33635522764069	6.40001719451769	5.22630851454183	6.64845432896922	2.2486312686175	6.53652359599159	4.92527362492752	5.50610433971647	3.19217727967022	6.53483395065273	4.30679878332629	7	5.49550028938858	7	7	1	7	1	1	7	6	7	7	1	7	7	1	7	2	2	7	1	7	1	6	4	62	0	3
94	1.14485385814555	6.42133201279247	1	6.7886275738736	4.61246273096578	2.69439512075747	4.08397359629128	4.24200696041769	4.27847169143026	5.91936215736821	4.31701501596472	6.77151329200483	7	6.98637179264665	2.68508017634312	7	5.7346433829713	5.42054510227083	7	6.12253798339472	6.65864327963435	5.91950811202138	4.42458556086143	7	7	1	7	1	1	7	7	7	2	1	7	7	7	7	2	1	7	7	7	7	7	3	65.75	0	3
95	7	6.84818834227957	4.27089077649224	3.48049476653857	7	2.1024319821602	6.19014207269521	1.3842527926685	6.11915198195973	5.98873235481445	6.02887428282096	6.4948074032143	5.79924995163687	5.61654726436691	4.27625085789408	5.82986576324347	3.81200572844943	6.90482424197733	5.2088512184555	6.39624831429965	2.30868442778489	2.764970077674	6.64365513418083	7	1	1	7	7	1	7	2	7	4	1	7	7	2	7	7	1	7	7	7	7	7	3	75.5	0	3
96	1	6.47407907115943	1.25494413522797	6.88913809749891	4.34369080951579	2.0272689015263	4.14298085475892	5.34548376941122	5.07526095551253	5.77287619833277	4.72722522176587	7	6.83587373547524	5.38172354154904	5.92033310357067	4.73024977708187	5.61869778620635	5.90590268876276	6.13092236557163	7	6.90860057175267	5.23333087568421	5.7871324091541	7	7	1	7	1	1	7	7	7	2	1	7	7	7	7	2	1	7	7	5	7	7	7	69.25	0	3
97	5.84549638089331	7	3.47199406761236	3.51027258796689	5.31555983619286	2.88623450454291	5.33779383018511	5.28321962787529	5.90437494147365	1.86019739078059	5.19561411510435	7	4.15831634377052	7	7	3.91372158516366	3.28526102033815	5.55163333867016	4.70905310937423	7	4.19025936374914	5.95197391692266	6.50444241220014	7	1	1	7	1	1	7	7	7	5	1	7	7	7	7	2	2	7	7	7	7	4	7	92	0	3
98	6.31714659102091	5.7471204332269	1.60053852784296	6.41327454272916	4.59700011308586	5.36263267485541	4.40104223526699	1.68351296156695	7	6.28639116632228	2.84959623519943	5.62953705483228	5.57234730177576	5.90076840531003	5.80956123165174	5.6654432398659	4.13518823852883	5.39259009235071	5.69081388476994	1.93708259349964	6.09341955555773	5.6031401441095	6.07312305820869	7	1	1	7	2	2	7	7	7	7	6	7	5	7	7	2	1	7	6	2	7	7	7	77.75	0	3
99	3.53503687117337	5.22677695350161	1.74309195780575	5.61360508525659	6.74906998686366	5.03094333484272	5.90076332429273	2.83980008721628	5.79108648252387	5.61706361463991	6.4298443874879	5.00444466046563	5.18619537696989	6.06974366201939	4.39420538837424	6.37607278856579	3.92722229833885	5.46118795782958	3.54335256250017	3.47976188740034	5.6122885131317	7	5.17388572250855	7	5	1	1	1	1	7	7	7	7	5	5	7	1	7	2	1	7	7	7	2	2	7	61.5	0	3
100	6.47313728534962	7	1.05932743629878	4.66571341493397	5.90586264680791	6.01242640480784	7	1.83017482050149	6.58809434794904	5.97455982824966	7	6.9968583257577	6.11613892266895	6.98278007603945	7	6.41320058925891	6.8030375868976	6.58002436673534	6.32881627234457	7	6.17536612121455	5.67409036623365	7	2	1	1	7	1	2	7	7	7	7	3	3	7	4	7	7	1	7	2	7	7	5	3	104	1	3
101	6.45699835963039	6.42817683179172	1.56796020244614	4.65344147451182	6.33266809024711	6.74033660243919	5.76692800345775	6.15075979566538	5.8769449183767	5.97175552273576	6.21914832135778	7	7	6.04737097184398	6.23354930670592	6.60949071265034	5.39690828802235	7	6.50442553415231	7	6.63803149666441	6.05327446686272	6.57411199061693	2	1	1	7	1	7	7	7	7	7	4	3	7	4	7	2	2	3	7	7	7	7	6	109.75	1	3
102	5.29455239300593	1.97543640909619	3.38479698770613	6.15928804450878	4.5952796632886	6.39970139750391	6.67415842283345	7	7	6.79796444547254	4.06370519597928	6.28092720256624	6.94547841943491	7	6.95525722637852	6.7208870769784	5.72484067628337	6.70994469034408	6.2930929933104	6.79350576888099	5.52552014618057	6.75131824045293	6.5640297368483	1	6	1	7	1	2	7	1	7	2	1	7	7	2	7	1	1	7	7	7	7	7	4	79.5	1	3
103	5.58306550087253	5.39641876341134	5.58352682320334	6.35944829246342	1.0541071581447	6.39789051934153	6.82557961333604	5.4235381261846	5.73227353627272	7	7	6.35864777965168	6.1117591532198	6.24626517113016	7	6.56149510613166	6.71989002748694	5.87627801827825	5.83004173209172	6.63001582247127	5.93068788093579	6.57516102894371	5.77098291284416	2	2	1	3	1	2	7	7	7	7	1	7	7	1	7	7	1	7	7	7	7	2	5	90.25	1	3
104	4.19388357969492	5.79769490057214	1	3.66748224247703	5.98615491536112	6.62466430756202	6.08778002531965	6.5715805904445	7	5.21375755276785	6.55001885515725	6.71973378045144	6.03043158521255	6.75602051758779	6.36427213650713	7	6.55149030006641	6.91020117923606	4.02938919445903	5.54347321476411	6.38577496305952	6.95684361508638	6.62900423997588	1	4	1	7	1	1	7	7	7	7	6	7	7	2	7	7	1	7	7	7	7	7	7	104	1	3
105	6.19493974504769	7	1.92546171064734	5.1096744479166	7	7	6.67045294358343	2.46736321620154	6.46357649765933	6.84301921455881	6.27996463452817	6.69585518225845	6.30761605299474	4.90729440941893	7	5.80826183256922	6.09210263132231	5.83395508099487	7	6.32268044030456	5.35586533420639	6.15646028744183	7	2	1	1	7	1	2	7	7	7	7	7	7	7	2	7	7	2	7	7	7	7	7	2	117.75	1	3
106	6.4613448135071	5.10277401535582	4.79908154927846	6.31824533003206	1	6.26190412408374	3.12763445088856	7	7	5.1554384328439	6.37068246709426	6.45306544270713	6.47359144158923	7	6.74940553337113	7	7	4.72427213304128	6.61217019267576	5.25056437769694	6.88375828831285	7	5.88049090188065	2	2	1	3	1	2	7	7	7	5	2	7	7	7	7	7	1	7	7	7	1	7	6	85.5	1	3
107	7	7	3.16621406907198	3.5980148542726	3.78347018674032	6.11748029646704	5.92968068084539	5.41282015543669	6.54751184866789	6.77229530151812	7	6.60624774148764	4.79370155830029	6.26415448915871	6.81070893928714	7	6.67999531864301	6.47210119410271	7	6.42208593292788	4.6805970609498	5.60360835029758	5.45487425313285	2	2	1	7	1	7	7	7	7	7	1	7	7	2	7	2	2	7	7	7	7	7	6	106.25	1	3
108	4.37987307965486	3.20009029116144	1.1648032406848	3.6622369308132	6.25804715240001	7	6.89667260101502	4.37243044895743	7	6.86864852327536	5.63147518322531	6.72331394260899	5.9850855955024	6.45750693800531	4.23520747576419	5.52137416984715	5.10104676149457	7	5.95369977770969	7	6.47853279292349	5.60613701589189	6.37851849383248	1	4	1	7	1	2	7	4	7	7	7	7	7	2	7	7	2	7	7	7	7	7	2	106	1	3
109	6.85495942278625	6.55375827660603	2.35112105571527	4.27690391231605	6.11925999472235	7	5.77506830281083	6.92959688209434	6.27139431567597	5.8579794137688	6.51495403884414	7	5.87011223075879	5.47440226754794	6.7178092692851	6.47607120730213	6.8749043413926	6.75389892120754	7	5.55903983739142	7	3.81895171879513	7	2	1	1	7	1	7	7	7	7	7	2	2	3	7	7	2	2	2	7	7	7	7	7	107.75	1	3
110	6.01997462853429	6.45410701418985	3.5255951088688	4.47833793770028	5.93713970573685	6.85046678403752	6.65362478801928	4.07644076763866	6.53927225198134	6.17486384456312	7	6.49715087132255	5.90776557073696	6.8336935995607	4.95363477866176	7	3.59374059912202	5.81621362221961	7	7	5.77395830149938	7	6.2877727554634	2	2	1	7	1	1	7	7	7	7	7	7	7	5	7	1	1	7	4	7	7	3	7	110.5	1	3
111	4.57822981433813	7	2.36815464196356	3.87729014471189	7	6.71187748524018	6.76408925956981	7	6.36004784706132	5.09382335571247	6.32567811518165	7	6.8436427497613	6.91830820239326	6.65383603937949	5.92880386722113	7	3.48720952118728	6.1099731429244	6.03491767113755	5.82107277996115	7	6.83577742675354	1	3	1	5	1	1	7	7	7	3	2	7	7	2	7	7	2	7	3	7	7	7	3	98.25	1	3
112	6.39544855140381	6.83856996425334	2.31940736687796	3.91115090717645	5.67999733981557	7	5.81679682161415	6.20522956029306	5.39166601113595	5.84270035136074	6.83232550985999	6.02642275329974	6.44507125905104	6.29575643179707	5.99770999709805	7	7	6.82848437918526	6.49012510858436	6.00480110582082	4.23417039011613	4.89633511450649	6.95262253608278	2	2	1	7	1	2	7	7	7	5	7	7	7	6	7	7	2	7	3	7	7	5	2	104	1	3
113	6.95777710625958	5.31049035814923	4.86213570506423	6.77276885671015	2.63249866599267	6.71394642650453	4.43330657771565	3.99073730391509	7	2.47085527520238	6.09806450246158	6.96548513452871	6.58448925089663	6.90105834375973	6.93560261797197	7	6.5886896143696	6.19352175568065	5.357627642602	5.6101782311654	3.17030010559044	7	7	2	2	1	6	1	2	7	2	6	7	5	7	7	1	7	7	1	7	2	7	7	7	6	84.75	1	3
114	6.88964666526642	7	3.55654319030781	4.07218972106872	2.6138506695288	6.55276165765387	4.47153118804189	5.1785182504588	7	6.09856678855089	6.01001698620598	6.05027047567866	6.84183034005061	7	4.88672178395751	6.59543834338292	6.60986752985722	6.35098712650388	7	4.97942324398789	5.49175271200655	6.44215230265127	6.93186580759442	2	3	1	1	1	7	7	7	7	7	4	7	4	7	7	7	1	7	5	7	1	7	4	104.5	1	3
115	6.26169940450993	4.90969499329311	4.13046149036272	2.72474391997912	7	5.07236880197998	7	5.94300826285326	5.66111192189988	5.88829697714031	7	7	6.89502379484201	5.71900022037419	5.395895321429	5.70531932514735	7	6.89144572735993	6.0282317056422	6.83407307151486	5.0006827349274	5.63618584422184	7	1	3	1	7	1	1	7	7	7	7	5	7	4	2	7	7	1	7	7	7	7	2	7	94.25	1	3
116	6.80937033718105	5.88566300046175	4.78346959830544	6.62062050066978	2.0809984629607	6.82083545245616	5.30541535220554	5.31688824600104	7	5.91734115571602	6.46949549356831	6.8843679914108	6.35538757303995	6.52113504903246	6.33846460262572	7	7	5.74764609781469	6.06303442866685	5.85808146267804	5.35933852187755	5.24329001980593	6.44649155773703	1	2	1	7	1	7	7	7	7	3	6	5	7	4	7	7	1	6	7	7	7	7	7	92	1	3
117	5.78935020640923	6.43434573210466	1.43962418509988	4.13037585107928	5.02684782530777	6.30350884863425	5.83358470387424	1	6.74955556220495	5.19990006903114	7	7	4.55484275964988	7	6.52197509440275	6.3178283270994	4.47064617496161	6.48559597013374	4.83938316136752	7	6.25639159903779	6.90903630342486	7	4	1	1	7	1	1	7	7	7	7	3	7	7	3	7	7	1	7	5	7	7	7	7	100.75	1	3
118	6.04068989204141	6.31895287902374	5.89507962939908	5.03496355457823	1.23053598677877	7	7	7	5.94773402893914	6.95258436052041	5.6378679290767	6.46423592607481	6.84174791226277	7	5.48909451516338	5.80445776788728	6.17768975217699	4.46640759558411	7	6.64736473944419	3.43513275444532	6.79381496470067	6.70240814535235	1	2	1	7	1	1	7	2	7	7	1	7	7	7	7	7	1	2	5	7	7	7	7	91.5	1	3
119	5.61704660314551	6.72407088436366	6.78045494471077	5.49588942971687	4.19303834006797	6.8983383572237	6.08968020009279	7	5.47776276555377	6.63259657487595	7	5.81586677057169	6.83565244205089	5.25545388628456	6.83512795993072	7	4.61140656345466	3.87171089636754	5.21558750184028	5.71901623089593	4.23591867958599	6.90273195572171	7	1	3	1	1	1	7	7	7	7	7	6	7	3	1	7	7	2	3	7	7	7	1	6	104.25	1	3
120	7	5.48617009198201	4.41822967675535	6.98307129850056	1.73174939441387	6.73622566595676	5.86960925002901	5.6210800959679	7	4.50565677678616	6.02429060577037	6.55655448792132	6.6871312999726	7	5.12308626975568	6.78408329675091	7	4.46475707423766	6.8633427944143	7	2.40939410625385	3.48992739041135	5.91705522556132	2	2	1	3	1	2	7	1	7	7	3	7	7	7	7	7	1	7	7	7	7	7	7	90	1	3
121	5.65189500634136	7	1.00728538205056	4.48961451296567	6.40001682461016	6.21459231771626	6.08512009818369	6.4677664719372	6.65769089835888	6.21663936959148	4.97015270222041	6.94281494164563	4.08772787173731	5.08654944747883	5.83079784701457	5.88259830519474	4.99420630957353	7	7	7	6.50898279844867	6.7447366578533	6.2883943160148	2	1	1	7	1	7	7	5	7	3	7	7	7	4	7	7	1	7	2	7	7	7	6	98.75	1	3
122	7	6.50079960363393	6.38416859323946	4.19972469211194	3.3802560019298	6.25467350721546	6.35378909066698	3.47868247022001	7	7	6.2692731651492	6.69368283883634	7	6.05982629455149	6.43665643923952	7	1.59531934620451	6.80403573987293	6.63094659128991	6.7772001268649	5.56551578758474	4.28674900704217	6.56690796201628	2	2	1	1	1	7	7	7	7	7	1	7	7	1	7	7	3	2	7	7	3	3	5	84.5	1	3
123	5.13982433253473	5.16603473573726	5.25998866368249	5.084150332534	4.15667438482387	7	7	5.87991735120963	6.53441766215866	4.2599002704048	5.81286231427037	7	6.03410983685624	4.64249680716718	6.69890319868687	6.30117880758407	6.29777571885304	7	6.77354576028667	4.62176211749635	5.42422872862832	7	5.54701006055776	2	2	1	1	1	2	7	5	7	7	7	4	7	2	7	7	2	7	3	5	2	3	7	98.25	1	3
124	6.18779741640929	4.33495526492548	4.83394928525405	5.62618548205796	1	5.69267217009114	5.95070091847083	7	6.11388317725257	7	6.76064696976017	7	6.33932366639533	7	6.22472864389685	6.57472602256571	7	4.36577551785424	5.34413283690638	5.50286100643459	5.53625062085286	6.67076162727333	6.18044520609309	2	2	1	6	1	2	7	7	7	7	1	7	7	1	7	7	1	7	2	7	7	1	3	97	1	3
125	6.7688621689725	6.05871132835327	2.61055739997441	5.99321572480914	5.41720805663484	7	6.17873626314842	2.78664430083703	6.437618315498	7	4.74640067309359	5.66619814885411	6.75260309065048	7	5.73382824361187	6.76044518115238	5.73714146041462	6.75703411945458	4.8486139887819	5.79575922465573	5.40719932571547	6.77400110428388	6.31735376313063	1	3	1	2	1	1	7	7	7	7	7	7	7	7	7	7	1	7	7	7	1	7	4	87.75	1	3
126	7	6.27548369287728	5.62458640650292	5.66787351365969	2.39581489103875	6.22257102230647	6.00522744975174	3.13955666398402	4.76062783483815	6.73083732774419	4.6446469782664	5.50279884303596	5.46911577986571	5.95592786275	7	6.68968915466023	6.02890000865507	5.52944631540193	6.5899710913922	5.69694989086101	6.72998895842894	6.12147269623204	7	3	1	1	4	1	1	7	1	7	4	1	7	7	2	7	7	2	7	2	7	7	7	7	87.5	1	3
127	5.39235395767072	5.48196056285123	1	6.15672553211119	4.87772930096391	6.85259666864206	6.45089517772704	6.70318184855919	6.23460606620573	6.54740094704	5.06455711423651	4.73077557691262	5.30333831763464	6.99503538429149	6.18497934695996	6.93034342197792	2.182334511464	6.86448005620237	6.9613133107863	5.79427532811253	6.87619589616246	5.34399942791299	7	1	4	1	4	1	7	7	1	7	7	7	7	7	2	7	7	1	3	7	7	7	5	7	98.25	1	3
128	5.83524722683779	6.45567099387639	5.43220568701862	5.09901297704791	3.28971540199642	5.95623982800035	6.55761666512706	4.03693977161395	7	7	7	6.27635139283442	6.84335901595414	3.94867513360851	4.40869996585065	5.75015789862045	4.92803480896119	7	6.93589457099123	4.30429551381201	4.61980728508251	7	6.35583940708347	2	2	1	2	1	2	7	7	7	7	7	5	4	4	7	7	1	7	7	6	3	7	7	92	1	3
129	6.26157420988504	6.43856683858327	4.01821618007747	5.00422194674368	6.36505167645914	4.80910292385953	5.60292428249202	5.43495170509698	7	7	6.86645634959512	6.46533407835296	5.84698376428784	5.46082092470072	6.25138445726809	6.49464526747404	5.66307036394516	6.61171873831949	5.49231220370186	5.75075050641316	6.49710817988555	7	6.76781026518659	1	2	1	2	1	7	7	1	7	4	1	7	7	7	7	1	2	7	7	7	7	7	5	92.75	1	3
130	5.4121185295601	5.50301734557078	5.83941945460113	6.10495234963943	1.74455479591949	7	7	5.49861282851063	5.06583535620539	6.93620771674393	4.11232953374588	7	5.8233584185252	7	5.2015717420473	6.69221457798883	6.21728826730174	3.94379528948731	7	6.66780825934801	4.41707066460816	6.40927938849725	6.29882518772215	2	2	1	7	1	2	7	3	7	7	1	7	4	2	7	7	1	3	7	7	7	7	6	99.5	1	3
131	7	2.8191453471691	1.13303597993531	4.98461870024975	7	6.38594856864083	6.77533141340457	2.45701183028645	5.50678726110816	6.85811157210941	4.85997958990835	7	4.6164148996275	5.99983866926729	5.79776742345183	5.23988807482498	6.47256149955606	5.0840891517468	7	7	5.34992192053414	6.89877468084229	5.93744253542053	1	2	1	7	1	7	7	7	7	2	1	5	5	7	7	2	1	7	3	7	7	7	5	101.25	1	3
132	7	6.96885374569424	1.61157076634936	3.10111694630394	5.26174007438061	5.7274759604237	7	4.30223199725914	5.32302729671335	5.61699254043153	7	5.2636886101788	6.90751514662493	7	6.74122752590745	7	4.20596244366066	6.85164305895518	7	5.85600893484086	4.81464601793593	6.66118429647304	5.47931027813885	1	2	1	7	1	1	7	7	7	2	4	7	7	2	7	2	1	7	7	7	7	7	7	95	1	3
133	6.58150259704457	5.18180465509916	6.91720325791475	6.16844519080468	3.03540563189483	7	6.06826076786898	6.49346949849587	3.15088499069519	4.1269893366429	6.10481115278396	6.67429035381624	6.05587796925536	7	5.92580073997943	6.93875945056413	7	5.61234505755864	7	5.85982275918033	4.68825053161094	5.96703062756771	6.35627536688055	1	3	1	7	1	2	7	7	7	4	1	7	7	7	7	7	1	7	3	7	7	7	2	97.75	1	3
134	6.77811609693236	7	6.86480150941153	4.17146602109002	4.53312686523557	6.02624640319181	6.33832563466324	3.82888076331074	4.41461620114045	6.08451708408317	7	5.43191995451477	6.0924039006548	3.70075520197647	3.36061637624161	7	7	3.8148942786269	7	6.96063789281814	6.89467187571267	7	6.56179530346342	2	2	1	1	1	7	7	7	7	7	2	7	3	7	7	7	1	2	5	7	7	1	5	95.5	1	3
135	6.82148537984336	1.48891623474187	2.54138146461448	6.65529735428059	5.25393668734616	7	7	5.10715692035743	7	5.71548521001929	4.21644956538819	4.30295170189604	6.26558127641776	3.66694242034618	6.24745763543485	5.68785511543167	6.80031682768003	3.15685438611128	7	6.5384510918841	7	4.2470660714654	7	1	2	1	7	1	2	7	7	7	7	1	7	7	1	7	1	1	7	7	7	7	7	3	92.25	1	3
136	6.43994859829753	5.67550426054553	2.16383624631325	4.90763812096625	5.28650927339083	5.80248360427614	7	5.30794832851083	5.43719648530975	5.69752784400607	6.89452671264335	6.4788003999551	6.7238773841973	7	4.03364918686632	4.66823238733404	6.19376187636789	6.76546045929577	4.98128359995412	6.8399358625057	6.66129987332356	6.64825735667361	5.17378811509653	4	1	1	7	1	1	7	7	7	2	2	7	7	1	7	1	1	4	7	7	2	7	7	86	1	3
137	5.93395752606782	5.37243088952361	5.57061223410963	5.32409887864904	1.6536436600608	6.52928180017599	5.02340200794795	3.87825180953164	5.0358420345196	6.45604720937524	6.89397160380608	5.79155803323521	6.9135516638503	6.05891356590067	6.66321939649026	6.49772693016525	6.78373204379141	5.6581298797502	5.26065005760359	5.03452879421448	6.5361979565939	6.33634530156074	6.85008398726575	3	2	1	7	1	1	7	1	7	3	5	7	7	2	7	2	1	7	2	7	7	7	7	93.75	1	3
138	7	6.80177583560234	7	5.25750431019249	3.68335380845272	6.56998885705008	6.13205552202605	5.09568099652007	6.32777175655151	7	6.35386642284337	5.79043015465334	5.15125693447224	4.94404849566109	6.92479694434703	7	4.32246106950369	5.53372204125721	5.20075454822377	5.34837800873555	5.1379036739953	7	6.07859813843173	1	2	1	1	1	7	7	7	7	7	5	7	3	1	7	7	2	7	7	7	7	1	7	99.5	1	3
139	6.82644406771135	4.49558221717198	1	5.40783627699687	7	5.67607642169368	3.85792084700294	1.48904677044902	7	6.84299312710784	4.14644106891566	3.38648165979397	7	6.61293982812283	5.37932141795103	4.76298094418333	7	7	7	6.28047851396842	6.45910532141219	6.85134161706899	5.92891324957988	1	2	1	7	1	2	7	7	7	7	6	7	7	3	7	1	1	7	2	7	7	7	3	71.25	1	3
140	5.67700172810583	6.81834468998666	3.77738598996024	4.93181780891121	5.36881201824124	4.63637436020651	7	6.57418893190028	7	5.13420109754858	6.74259720500551	5.42099818538745	5.86293578357264	6.04900990912695	5.27539718267449	6.88529094263841	6.89750331665277	3.20612122863601	6.06271269538911	7	4.24901381039882	7	5.75514453855273	1	3	1	4	1	1	7	7	7	7	2	7	7	2	7	7	1	3	4	7	7	7	7	97	1	3
141	4.37968008692181	6.35648934247491	1.09827860787869	6.33642522712174	4.01943200146284	7	6.69795413495906	5.2518152921393	5.39982428778505	5.85987644015196	5.8199886946655	5.31767502281931	6.26714853547058	2.73198839331029	5.20373333200029	6.77310755602459	6.7233108286607	4.63845233317718	7	6.45128858652692	4.76318233207366	5.09210283904301	6.97172354673914	1	4	1	2	1	2	7	7	7	7	7	7	4	2	7	7	3	4	7	7	7	7	7	91.75	1	3
142	6.81325724445121	5.08364549399206	3.79275214494852	3.89306674381534	5.9990682863146	6.86930973021717	6.43957259338502	5.00800542359346	6.5049705620814	6.35983925553497	5.4451275471561	7	5.21598503202337	5.99694746390153	5.41012903628671	4.52677018678719	5.64489508693511	5.6819123289579	6.99937389410785	7	3.79062873792964	6.13157407127289	6.39428549523579	3	2	1	7	1	2	7	4	7	7	2	5	7	7	7	7	1	7	3	7	7	7	7	102.5	1	3
143	7	5.28848053042147	3.20470016029858	1.4002192750401	6.38334166189976	5.95212710788508	4.48048172215247	5.84159507069232	7	5.01798354897957	4.69998903581257	7	6.40018979187651	6.47436988122914	6.39132325217281	6.34665874143563	6.47687453403396	4.26021426385364	5.57111656258016	5.43267134545124	6.81492692391566	6.92423912508976	6.34384168162252	1	2	1	4	1	3	7	7	7	7	1	7	7	2	7	2	1	7	7	7	1	1	7	87.25	1	3
144	6.21381916794537	6.56372755014868	4.99565805614044	5.40075834448107	1.89552850531306	7	5.78310937648152	2.70698224428163	6.95326420973603	4.35799752674999	5.96288736457661	5.29897964357483	6.78949955571449	5.50650639676371	5.55375945929304	6.99918794921086	4.78060759235548	6.96506327300184	6.95151952325244	5.97064161060673	6.41649221331915	7	5.42032478900453	2	3	1	6	1	2	7	7	7	7	1	7	4	6	7	2	1	2	6	7	7	7	7	81	1	3
145	3.11045801550723	3.80686989440029	2.05466528642856	2.5484470667553	7	5.085733650377	7	4.03439642197898	7	7	7	7	6.92991831400465	5.51823857125999	3.68789591369317	6.03176530865846	3.92367771599966	3.61204817458369	6.38121631255518	7	4.93626453627389	4.71047690712458	5.85413179375705	1	3	1	7	1	7	7	7	7	3	5	7	6	1	7	7	1	7	7	7	7	6	2	102.75	1	3
146	6.7651796900573	2.53091668723422	7	5.9991575887855	3.91491500019418	6.47590408828939	4.73027060414603	6.88332792566762	5.90280874557489	6.43855543220841	5.69017755886867	6.37727599374868	6.21435359014348	6.75282487682062	4.79805404422434	6.80481359239216	6.31277892860041	3.33863626449262	4.60724201018967	6.05010094663239	7	6.13803704389559	7	1	2	1	7	1	2	7	7	7	7	6	7	7	7	7	7	2	7	7	7	2	2	3	88.5	1	3
147	6.01504843942774	1.66091709961732	6.17067154453008	4.97008654047488	1.93419186544286	7	4.19179968233842	6.4592250253613	6.4094309620253	5.54148076058096	6.40503416851479	6.78676022346957	6.10560545101493	7	6.61830605478801	5.85453665206818	6.85320562796109	4.31931532151342	4.61589475406901	5.79399822286052	1	6.9041727175865	7	1	2	1	7	1	2	7	1	7	7	7	7	7	7	7	7	2	7	2	7	1	7	6	74.25	1	3
148	5.07343820296577	6.15342645736864	1.95520025531336	6.51137211898509	4.47569830987144	6.96571646158921	7	1.73522329126954	4.72770173057238	6.74023483929022	6.42812816282043	5.63901223862141	7	5.9817738523821	4.08543006820153	7	6.07520985793418	3.60233798009871	2.72333680913488	7	3.71542398624541	6.76811338337141	7	1	3	1	3	1	2	7	7	7	7	7	7	3	1	7	7	1	7	7	7	7	7	7	88	1	3
149	6.8102943171799	5.67444752509119	5.40917374591487	3.05096963520363	7	6.26438725516011	7	5.18359454688455	5.03232964644906	4.82217112843099	5.83267674337401	3.57051289628819	6.16233937641437	5.94992948840759	6.75629338198359	5.17658406719847	7	6.32076751123346	6.33049035365683	7	4.94140602222052	6.32388067814516	5.82658443145463	1	4	1	6	1	1	7	7	7	5	4	7	7	7	7	7	1	3	7	7	7	1	7	90.75	1	3
150	5.48878470291339	4.71060743837905	1.91723176061843	3.0961883151562	7	5.25694272016969	7	7	6.92444383217426	6.84970929299407	7	6.24979715038057	4.7067058451602	5.62579159730224	2.77659764486632	5.96693910344063	2.87879446640836	4.2445377312366	6.46805809650971	6.83904194851327	5.85892100483903	4.68799895900717	6.10043717826872	1	4	1	7	1	1	7	7	7	4	3	7	4	7	7	7	1	7	7	7	7	4	5	86.5	1	3
151	6.61477604132296	5.64073564380853	3.26662917558547	1.31723995880356	7	7	4.52825368109952	3.79560239761231	6.65763923807432	6.67495264159326	5.09146370885521	3.77782706773057	7	6.49542621748342	5.64477625400331	5.78499897231881	6.85978887853764	5.0441701529396	4.42917627280302	6.10993739097157	3.57183910165863	7	6.88030273504075	1	2	1	3	1	1	7	7	7	7	2	7	7	3	7	2	1	7	7	7	1	7	2	86.25	1	3
152	4.91939960828388	6.75048270599539	2.27760453419171	4.79204026160605	6.2816156175384	4.40972854094703	6.75173094534595	6.21630245457365	7	4.75328113583789	6.57332729944494	5.73657633773221	7	6.65939274495439	3.96507335302335	5.59593408631561	6.58567602957543	3.22517592409668	5.81980782400603	6.15509197325269	6.36329826672357	6.14466223993624	6.85645184390973	1	3	1	5	1	1	7	7	7	3	2	7	7	2	7	7	1	7	3	7	7	1	7	87	1	3
153	6.71791664638479	6.57231960777446	3.07662766339955	6.35130055410215	5.07146423531087	6.98550547952216	7	1.31995995902393	5.20792522057268	4.41899266007275	7	5.86931416671608	6.43380353091373	6.36924918476002	5.51437142029359	3.45341555887022	6.38402691947859	7	6.45950091413697	6.66896887251742	3.9288809641537	6.71366979689699	7	1	3	1	5	1	7	7	3	7	7	1	7	7	7	7	7	1	7	7	3	4	5	7	86.75	1	3
154	6.71749515967498	2.74227333989098	7	6.12979369807984	4.52676051305941	5.94137641269312	6.51347867103424	3.15127596501457	6.3778229182676	6.02807943223212	6.31530731223456	6.41850805191258	5.53163555587387	6.41612828826625	3.72537299861568	5.95181324259965	6.68947809025261	5.13087653847916	5.48434648435642	6.4158157947692	5.07877742246142	5.92524725076241	5.8427871408955	1	2	1	7	1	1	7	6	7	6	2	5	7	1	7	2	2	7	7	7	3	2	7	93.5	1	3
155	5.81717020811367	3.76166969819515	4.27331902081425	5.35231270541626	1	6.0378337627829	6.4413010548663	4.24826770721843	5.95819822935157	5.52830049652695	5.42186686545146	7	3.69502993054465	6.93744592129336	6.49917007452525	7	5.56133403740338	6.1369257470665	5.60564395732602	6.34426740177614	6.1739581319945	6.79813579497484	5.12440741860445	2	2	1	7	1	2	7	7	7	7	6	7	7	1	7	7	1	3	1	7	1	2	7	89.25	1	3
156	7	6.13756899199343	3.39783847370799	1	7	4.06416848548801	4.55441067983075	5.96186242097804	7	6.1674921353175	1.858910149197	4.99943351512509	5.93298160708169	6.02070402953541	6.35635982913312	7	6.50880280901085	3.2947851288225	6.70089192855426	6.85934373648393	4.26935052377328	5.55196249615599	6.96986761714964	1	2	1	3	1	2	7	7	7	7	2	4	7	7	7	7	1	7	7	7	1	1	7	76	1	3
157	7	5.90820832066456	5.66278698380148	4.78606738457639	1.16880564159338	5.46621134888801	5.2269848305442	6.40597772703309	5.62731025913769	6.40482941491716	6.39894273862102	6.55914815168749	6.20466834636357	6.12739051666279	5.4490718753432	6.23302079399362	5.20718786492117	6.21208673283267	5.11518277798565	4.96775055152983	4.87723654933698	6.11946557137942	7	2	1	1	6	1	1	7	7	7	7	3	7	7	2	7	7	2	7	2	7	7	2	3	90.75	1	3
158	6.37433611306358	2.82295135051543	5.536585778241	6.75976476270591	5.70607735368344	7	5.77491511674367	5.74696504600318	5.05823621289378	7	6.87931948724156	6.31163716589946	5.28029603942765	6.11462407034021	6.24601571000193	7	1.25358901397249	5.74002985814811	6.05595473012102	4.09639669996515	5.66334807529455	5.51682692515168	6.3570780131177	1	2	1	7	1	2	7	7	7	7	7	7	7	1	7	7	1	7	4	7	7	7	3	85.5	1	3
159	5.140443034947	4.98579275079004	2.48554483166448	5.91285384991922	5.9980464711391	6.40209567031122	6.33462862582103	6.46836167764731	6.6123763009847	3.74265708925499	6.47224323350991	7	5.13209952041835	5.6974884129066	6.02464128988294	3.78288405227618	6.69989317899702	5.73593418240855	6.85748260459166	6.65759155282883	5.99119922276662	6.99938080388696	4.72273533220382	1	3	1	2	1	7	7	7	7	7	2	7	7	7	7	7	1	7	7	7	7	7	7	79.25	1	3
160	6.73357161684561	7	3.68458806554954	5.29532176670074	4.67588313851961	6.42906250331322	3.80573394775616	4.84737360481017	4.76053609708924	7	6.45931996047155	4.91158263203839	5.29609196530769	6.00614103132661	6.9854019393621	7	5.75685408713602	5.87823922394306	4.17545716100954	6.76788176086229	3.42751611627655	5.74024130102282	6.31769493278104	1	2	1	7	1	2	7	3	7	7	2	7	7	7	7	7	1	2	7	7	7	1	7	82	1	3
161	5.39445666872353	5.99453945541239	5.23865599170727	4.99105576610089	1.06085584460863	4.95278742182082	4.33051910021842	5.82842706153967	7	5.96925290866024	7	5.83050163766463	6.20563469523856	5.23150991477596	4.61931777138331	7	5.59663374561931	6.75523915096906	4.99111618879525	6.51592806797163	5.67542737854591	5.34799889045344	5.96810654356553	2	2	1	6	1	2	7	7	6	7	3	7	7	2	7	7	2	7	7	7	7	7	7	66.75	1	3
162	5.98404335208513	6.74118596170301	1.76696572184575	3.24203974356386	4.29373224783939	6.58555708238393	3.63183191621431	2.94505153225452	7	6.02120973908347	7	6.54253172254922	6.8005658549356	4.99222077377675	4.57262997901166	6.2536807693984	6.58692430141491	4.51467892522674	5.84707055897139	5.48101307615474	4.75923290851539	6.99587764308863	6.09271869720269	1	2	1	7	1	1	7	1	7	7	2	7	2	2	7	7	1	1	2	5	7	7	7	88.5	1	3
163	5.94369587207799	6.33403935879151	3.22818860014542	4.55854362205976	4.76376566290322	3.51821988944198	5.02662034724676	4.21066136028943	6.64995770314075	5.98291607192531	4.93996538340153	6.9693230097802	5.93577655879824	4.9136215347512	7	6.37763949588893	5.72813875748233	5.96175201186156	4.26429858379199	5.24323247638825	4.92721562349124	6.31363379001049	7	1	2	1	7	1	2	7	7	7	7	1	7	7	7	7	7	1	2	7	7	7	1	5	97.25	1	3
164	5.45348363810417	6.28185677410224	1.20741339575807	5.39763901867159	5.00966611781982	6.80754093626921	6.11670884797714	1	5.71971498262221	6.63391254127193	4.89390054162414	7	3.78508100331054	7	4.21257990359338	6.41169439724545	7	4.02629062156821	2.55488147813202	4.4419473745147	4.56130480055197	7	7	1	3	1	3	1	7	7	7	7	7	2	7	3	1	7	7	1	7	3	7	7	7	5	96	1	3
165	6.11094189073596	4.74702995943285	1.8145557556771	2.70170202600296	6.21252215891299	3.97559441945591	6.86149919537594	4.58623232674094	4.65007726294041	7	4.59352805362054	5.91962541177868	4.95957908494407	6.03876466345477	6.04809694377465	5.78026866462485	7	6.63799616922257	5.75832325006633	5.93816443055646	7	5.81685435940732	7	1	3	1	7	1	1	7	7	7	2	7	7	7	7	7	2	1	5	7	7	7	7	2	87.75	1	3
166	4.17634859130869	7	2.27221295850169	1.24889890656999	6.72857098466127	6.49830741070326	7	6.71565811857985	7	5.42573870747164	3.74467825545083	6.20929507430088	4.08458141626923	4.91280516061249	6.21439717559802	6.30644433160393	4.69487861776562	4.1278890331105	6.98796940424188	5.9341629427174	4.97080587514524	5.7762807509675	6.15818880947359	4	2	1	3	1	7	7	3	7	7	1	7	7	2	7	7	1	1	7	7	7	7	7	93.5	1	3
167	6.97827135992585	3.22339389200293	2.05834143225877	5.833637471311	7	7	4.87175377391982	1.95566522443591	7	3.37998093421796	4.53963999120672	4.50633137463111	3.60874518331851	6.18681312370686	5.76698934083045	6.51657634305453	5.13427208736135	5.14044493666611	6.49893209403491	6.22528734511844	3.95043360258034	6.26624281406685	6.73171526266666	1	2	1	7	1	7	7	7	7	7	7	7	7	7	7	7	1	7	2	7	1	7	6	91.25	1	3
168	5.82966964713514	6.7034760192614	1.50943232478493	4.12954145722444	4.64181962232475	5.87880467881512	7	7	5.52412418950841	5.89089233271328	7	5.93811068934759	5.93941026046367	6.40667588023429	3.20637532473397	5.66954652161333	6.3272777889345	6.13448099078071	4.73810616079968	4.15621413539242	2.46435841244717	5.86005481790502	5.91105640824168	1	2	1	7	1	1	7	7	7	7	1	5	7	7	7	7	1	1	7	7	7	2	6	99	1	3
169	5.87706202997121	3.49796790263592	7	6.81205147512202	5.5293696695518	2.69574003091274	5.74457630855355	3.76625330644902	6.18585547971087	5.23822765698284	4.22054562302651	6.85046277097031	6.78521520594642	6.48350853856326	5.93617924455904	7	5.9962327582504	4.20547883020589	5.46806311883453	6.78035009229329	6.96743153039738	4.87077229685133	6.06104115105043	1	2	1	7	1	7	7	7	7	7	1	7	7	2	7	7	1	7	2	5	5	7	4	85.75	1	3
170	5.12083079831703	7	5.17694111280809	6.00047011056281	2.66203762560268	6.75861978763784	6.25684068904156	7	2.40367516697379	7	3.42534920696309	5.50854998390633	6.24311786318126	4.97516427865643	5.48799886301121	7	3.87940523214482	6.96558761156772	5.98613384854239	4.96327822392099	6.5044600492405	6.85053911832435	5.09434299045238	2	4	1	4	1	7	7	7	7	7	1	7	7	2	7	7	1	7	6	7	7	4	4	88.5	1	3
171	7	2.70824529743371	1	3.2162078585883	6.88678989751606	3.5830677718829	4.56561133224334	6.16080738362288	5.46776325429058	2.43520544669355	5.72514591931914	5.33220711555221	4.895251967531	6.76736740453994	6.8404376224579	6.97291028088218	2.88716960115351	4.56183221417942	5.72264481194012	6.9156477706242	6.58524472241822	4.75598236273396	7	1	3	1	5	1	7	7	7	7	3	1	6	7	7	7	7	2	7	7	5	7	7	7	70.25	1	3
172	4.26117224219525	4.81372274109607	4.52045599645956	1.09662584109163	1.41697088304917	5.22480724993448	6.41179290674147	4.46568671611656	6.94150259082073	7	7	5.72712813292742	5.96013349290551	7	4.68968937225485	5.12214912477712	3.97182388071704	5.78589868396496	4.61753460152969	6.34999829051863	6.74575014308156	4.43199145884105	5.40214761342419	2	2	1	7	1	1	7	7	7	7	2	7	7	7	7	7	1	2	7	7	7	7	4	66	1	3
173	5.47887681459479	6.02147894365662	2.63646862055137	5.83163719459219	7	6.23111695739439	6.3709298731702	5.61202915056767	6.82363571456509	2.63945697464808	5.67610716262102	3.78406272562499	6.45748845473557	4.11380762203292	3.91410108690939	6.69051419765556	6.69339151430262	4.58233495179153	6.80681082259264	5.29495225876916	7	6.50592776197453	3.9543608863508	1	3	1	7	1	2	7	7	7	7	1	7	7	7	7	7	1	7	6	7	7	7	4	71.75	1	3
174	7	4.6806870316629	4.71902380591635	5.74185738596041	1.95167351398736	5.40439348760601	1.13207854728555	5.24301792411531	6.36703145777864	1.60290288658386	7	6.80085103248489	6.34658271803199	5.504820474506	6.21072208032808	6.77185446039069	5.73417174486115	4.67683790629939	6.61283099099445	5.3720947910369	4.5595886049017	5.44229315482457	5.58560204664388	2	3	1	5	1	2	7	7	7	7	6	6	7	7	7	7	2	7	6	7	7	3	7	90.5	1	3
175	6.81675080469086	6.22492730606496	5.76073885124717	5.31234761058035	3.32261533094471	6.28866175430524	5.78216585946928	3.79105241300643	7	6.24545521177682	6.45132698715052	7	6.86257515542805	4.40841200124296	2.43870164011071	5.39773669436926	2.28532583447265	4.2901253445979	6.63538238360428	6.07664063420146	5.52042085564599	5.32660870519617	5.27745829563989	2	2	1	1	1	2	7	7	7	7	3	7	7	1	7	7	3	1	7	7	7	3	3	75.25	1	3
176	4.00038075055151	5.14643292432432	4.16076855314849	1.68883528666098	1	5.44324638324401	5.84546234878687	4.93968551815343	5.69670409886216	6.93617761079303	5.37637137375038	5.48782499611698	6.30988778661054	7	4.45536470965982	5.8304617882681	3.04633384048323	3.9305373720019	6.04592353205295	6.7435530268287	6.59030727439671	5.35118949211507	6.0477784702465	1	2	1	7	1	1	7	7	7	7	4	7	7	2	7	7	1	7	7	7	7	7	3	77	1	3
177	5.50505183459735	7	1.46060003804362	3.30996040273969	6.0165019495741	6.10216078921844	4.03119061521944	3.77706937345314	6.64466883902578	4.1361918820615	5.72938103603252	4.89733834937907	4.9032934318635	6.61356003599508	5.34365117673975	7	6.58571143422969	6.06335173142188	5.23612766378865	5.73366069561122	7	5.14319618482331	5.74308424296944	1	2	1	2	1	1	7	7	7	5	1	7	7	7	7	2	1	7	7	7	7	4	6	79.75	1	3
178	4.64553589539603	6.99746798867872	2.60895012461926	6.11535475553282	6.57781875591694	6.32157023017878	6.43122902147132	5.35145003551886	6.67983333394498	6.88712161948775	5.70681470019944	6.01567400583129	5.8585040852915	3.46082932244256	4.80884313123406	5.1027870985772	4.83799968129908	4.56594613425283	4.63278933154243	6.20463368341846	7	6.25434479625011	5.43628468903415	1	4	1	7	1	2	7	7	7	7	1	7	6	7	7	7	1	7	6	7	7	7	7	74.5	1	3
179	6.59553755671915	4.43214337227543	6.4847692167036	7	5.55434507175917	6.35192046000018	4.57322911784583	6.91755370166264	6.30725798763642	5.99324046030032	4.30122569757057	6.27725140986816	6.2878971672714	5.50056014239557	5.86797203359441	5.63573165193876	5.08095690485438	5.98193651533807	5.59553541790018	6.40830279556804	7	3.28157688976285	6.35536648674341	1	2	1	7	1	7	7	7	7	7	1	7	7	2	7	7	1	7	2	5	4	4	4	82.25	1	3
180	6.51098206471961	4.93157858865998	4.10715834250448	1.2725487058884	4.62933528568266	5.25331284435142	5.39343081661116	4.80186449132688	6.65080081665376	5.80585418905681	7	5.69418766257226	5.29554093012537	4.87346911468279	5.63322340716397	6.28166422826815	4.14682781323888	4.16505463569743	3.49719295160381	6.46881727731103	3.65577844448806	7	6.62494366253607	1	4	1	7	1	7	7	2	7	7	1	7	3	2	7	7	1	7	7	7	7	1	5	77	1	3
181	7	1.24986734274485	3.90765551549294	4.53058682182726	4.56019190778632	7	6.02298254234909	5.29237113996934	5.46671221815286	6.65554727246572	3.6868790959861	6.21986509468892	6.60799835884588	6.19293647413136	4.6106516485719	4.94643456787904	5.90531102384186	5.12771179863951	7	4.32795983505823	3.11367094306915	5.06206176269741	5.06399269185784	1	2	1	7	1	7	7	4	7	7	1	7	7	7	7	7	1	3	7	2	7	7	7	76.75	1	3
182	4.62694444372022	2.54863804413612	6.27275064996585	5.83642468548601	5.3765861866202	5.19679794821298	6.54571176054506	3.4349955917438	5.28988850994964	6.0653838886582	4.73317864478893	6.63575362015766	5.99092901897587	6.22952122284678	2.61661393410035	6.97949677125451	5.19167006794831	4.2243775568504	4.89287796388387	7	6.67320705860974	6.88946660921363	5.85694052884108	1	3	1	7	1	7	7	7	7	2	7	7	7	7	7	7	1	7	7	7	7	7	5	81.5	1	3
183	7	1.76727648537478	1.89884870512866	1.66368335983145	5.56244193812447	5.90331804263177	5.69110891496383	4.49662882727773	5.99805990148391	5.78801217975081	6.22706318947964	4.7892641407583	4.36531208500245	5.90599892218456	5.73994639749564	5.02637726167881	7	4.48395254376501	6.97888222001091	3.50730033880825	4.11284667108148	5.81549490404454	6.83719474127442	1	2	1	7	1	2	7	5	7	2	4	7	7	7	7	7	1	7	7	7	3	7	5	85.25	1	3
184	5.12592569241311	5.19170126585283	2.2087218781102	4.90291685653149	2.80582637931594	4.9539237193742	6.40614809389178	4.60428490199178	6.79681942844372	3.34756062658293	6.04562645676946	5.60743819448705	3.49714714377703	5.83324790219649	5.65212902454635	4.65240157754335	3.82694630121224	6.7778912568376	6.76485519826071	6.3582030596924	6.98374337140167	5.31078164129483	5.82391109941613	1	2	1	7	1	7	7	1	7	6	2	4	7	5	7	1	1	7	7	7	7	1	4	79	1	3
185	6.21594014943039	4.60603611548685	7	2.5629382902591	4.81931814460817	6.10825602530827	2.94812648900111	7	6.31302582579058	5.95286878457305	5.88308293209415	2.91720531368392	6.58027612262414	7	4.15848684707274	5.65566070244763	5.14165476865512	2.06833561794888	7	7	2.91895837274163	3.50424724654826	7	3	2	1	7	1	1	7	7	7	3	1	6	7	5	7	1	1	7	3	7	7	7	7	66.75	1	3
186	5.66447313392473	4.36910815466053	1.98419964275391	3.820749431019	2.45274062850962	5.43147498547266	5.17655976993576	3.31724391864187	7	2.43466433833701	5.76248795558374	6.59879527912618	4.46926761052615	7	4.79248866597594	5.97408014920115	3.69955897100663	3.09360672670145	7	5.08602683247725	7	5.97791316419022	5.50618162800474	1	3	1	7	1	7	7	1	7	4	2	7	7	4	7	7	1	7	7	7	7	4	5	89.5	1	3
187	7	4.97216449932983	5.00568057155576	5.80363748568886	2.11113670281427	6.10529497209145	4.02885396517765	5.45729498117301	6.3286978265631	2.47313774107594	6.54992639216003	7	6.29445013332881	6.12405034656951	4.45062242613624	6.98816263443242	5.92362433154312	3.46306558749958	5.75023135488097	4.96406479748251	3.44612496730415	5.79502304537768	4.89739819940792	2	3	1	4	1	2	7	6	4	7	4	7	3	7	7	7	1	7	3	7	7	7	7	77.25	1	3
188	6.27610619681686	3.05805375196274	1.03158576936999	3.9822311481815	6.79439386257716	3.67671720338412	5.88463793904736	3.18734727064116	6.52978438949982	1.55697551742625	1.11322832291546	7	5.82654774122447	7	4.36351375075313	5.46878247111653	7	3.66032130923777	4.02139384322399	6.11089255320361	5.69564924828038	6.30256177549616	7	1	3	1	7	1	2	7	1	7	7	7	7	5	7	7	2	2	7	7	7	7	7	7	82	1	3
189	3.05778462437248	6.61771247534951	3.92683797484225	1.79275710462977	1.33051647646452	5.63626748741983	5.39822407444852	4.71183573706582	6.38493265004104	3.41219697295601	6.11238035691732	6.69093384313099	6.33938699606493	7	2.45548889563694	6.57939209028371	2.92446348993372	4.01475132589028	5.20788477423911	6.15759772869216	6.85866731098768	6.0992456374373	5.37185882029088	1	3	1	7	1	1	7	1	7	7	1	7	7	1	7	7	2	7	1	7	1	7	6	82.75	1	3
190	6.79425875635507	2.72238383677688	6.96357441646093	6.78113398461425	4.89399511669169	6.06407075402216	5.89636652884711	2.02868206809621	6.20740878230622	6.4144316742917	7	5.69361473894136	5.1443361247694	5.6953511714567	1.73534800580508	6.73475697194374	4.41380329087848	5.82709911498286	4.7662347557359	6.65828386414112	5.11218181752252	3.61588665771194	5.81869688827745	1	2	1	7	1	2	7	4	7	7	2	7	7	1	7	7	1	7	7	7	7	2	7	81.5	1	3
191	4.98299384071138	4.23431714316382	2.3018285708856	1.4683925558337	5.60973955522515	6.17609518136107	5.90804864669895	6.21062513291985	3.86633197308735	6.82278075772805	5.94949462280144	7	4.26342849510621	6.12075895913191	4.21359526031355	6.16731429035648	3.36573738025553	6.7407773527967	5.41518039050632	6.43530384506028	4.10035892549345	6.35301648890776	3.90901407600211	1	1	1	4	1	1	7	3	7	7	7	7	7	7	7	7	2	7	2	7	7	7	7	84.25	1	3
192	4.6779201734206	6.61176114101114	1.31262765074461	3.27992120462086	4.98000217807944	5.75511998594942	3.79685626279227	6.67755013510041	7	5.8977376842606	6.33353419704968	5.4334310129705	5.17946147022594	3.76749924485134	5.06790793781008	5.86791372520294	6.40571164729419	5.3866200184451	3.59620859830098	4.82137307436792	7	5.80072568299569	6.22055381677423	1	2	1	2	1	2	7	7	7	7	1	7	7	7	7	7	1	7	7	7	3	2	4	80	1	3
193	4.31747312174347	4.60961601596711	2.1005156353406	1.38879721245134	6.08927000419581	6.34321502072513	6.31289151053679	7	6.81443637233183	6.93909590539988	5.99043235852233	5.69534131410385	6.50959022574199	5.99522053893888	3.65800209585623	4.88201619294938	3.87180195326611	7	4.31185344791529	6.32270461798942	6.82359649453346	3.77435998026752	3.9782048901835	1	1	1	4	1	1	7	4	7	7	3	7	4	3	7	7	1	2	3	7	7	1	7	60.75	1	3
194	7	4.00623128923663	5.35277982110538	1	4.17846101470337	5.21427902432371	5.35073931382021	5.76629935328454	6.78195482601703	6.56932410980391	7	6.26500149531026	4.42533643979842	7	5.24266861684152	5.7681237302772	3.85692115411991	4.46470388581209	2.94502455894137	5.10862818342342	5.22740744765513	4.50577572424822	6.89732378687065	1	4	1	7	1	7	7	2	7	7	1	7	7	2	7	7	1	7	7	3	7	1	2	75.5	1	3
195	2.66908445079367	5.82333185652749	4.26371689079263	1.49785401872525	1	5.7059887378581	3.39188967318853	5.3057576798741	6.95288949567392	3.76347764005362	4.29591578488774	6.59160197043361	5.22741723425536	6.72857467263595	2.77212563756847	5.95894007001271	2.59781363415858	6.25049052029412	5.57664667248763	6.77047927677602	4.27848252242317	6.18210536535528	4.07767725513761	1	4	1	7	1	1	7	1	7	7	2	7	7	7	7	7	1	7	1	7	5	7	5	68.25	1	3
196	5.39124948731181	1.32492973952358	1.7518148814613	1.30216202069887	4.60344262020053	4.96887962204904	6.50148755851985	7	4.50779809976091	5.77737654492605	5.91214541457972	4.85445723756433	5.82874521773167	5.66092447190651	6.98211496152449	5.76732217982733	5.33423195535231	5.29077517251421	2.89294453278846	4.86817402677141	4.90674302849838	5.78967478050865	6.22637500449661	1	2	1	7	1	2	7	7	7	2	3	7	7	7	7	6	2	7	7	7	2	7	4	83	1	3
197	6.20199044561041	5.58381341984048	1	2.48189405390885	2.26307095018937	3.74735531358888	7	6.73636434901192	4.96228828889513	5.25443133474677	5.614174891999	6.76209779022039	6.21054633023594	4.02812956825033	4.66095549947089	6.67512714884657	3.13072561213251	3.72180117822982	4.26293571450675	5.47629734815838	4.88810550997933	4.43798288387151	5.34490364855328	1	2	1	7	1	2	7	7	7	7	2	7	7	7	7	7	2	7	7	7	7	7	7	84.75	1	3
198	3.77071651874411	3.42092112744012	5.86057745225091	6.5204068633289	4.19595901443124	4.50591406315248	6.56165714226425	2.33122328144165	6.5527063874752	5.69886958047523	6.6489376294173	5.6471663720178	6.48616192261181	6.81234461664763	2.82814336066052	4.74727027275847	3.40469185040621	4.37260735829306	4.5380099312233	6.69338583315741	2.77974900631275	5.72300586639155	5.84340434192856	1	3	1	7	1	7	7	7	7	7	7	7	7	7	7	7	1	7	7	7	7	7	6	67.5	1	3
[truncated: 5 more columns]
