# Supplementary material for: How Are Mate Preferences Linked with Actual Mate Selection? Tests of Mate Preference Integration Algorithms Using Computer Simulations and Actual Mating Couples
Source: PLoS One. 2016 Jun 8;11(6):e0156078. doi: 10.1371/journal.pone.0156078 (PMC4898694; doi:10.1371/journal.pone.0156078)
Supplement: S1 Data — Newlywed couple and agent-based model data analyzed in Study 2. (ZIP) [file pone.0156078.s001.zip › S9/Polynomial Model Data/Polynomial Couple Population 01162016 015857.csv]

	trait1	trait2	trait3	trait4	trait5	trait6	trait7	trait8	trait9	trait10	trait11	trait12	trait13	trait14	trait15	trait16	trait17	trait18	trait19	trait20	trait21	trait22	trait23	preference1	preference2	preference3	preference4	preference5	preference6	preference7	preference8	preference9	preference10	preference11	preference12	preference13	preference14	preference15	preference16	preference17	preference18	preference19	preference20	preference21	preference22	preference23	fitpoints	sex	algorithm
1	7	6.52190874713037	2.49967291562534	4.59800587812345	2.62278383140904	4.9768472561572	6.22058505141778	7	5.81094214537818	7	5.89529159537286	6.78140426503179	6.65680950008835	5.16223048986951	6.74644561556379	6.68677257900737	6.35434863202628	5.78119538682418	6.37082814362378	7	7	7	6.90606075837473	3	7	5	7	3	1	3	7	2	7	7	1	1	7	7	2	7	2	7	7	7	2	7	91	0	3
2	5.48162211483217	6.13796495745559	2.30679372458196	6.93523329576191	2.39208940224494	6.59400703894137	5.74420060754229	7	7	6.26037818584846	6.65806244416314	6.83267405971442	6.99241234955761	7	6.66437595633244	6.18763023746243	5.49091291801413	5.21206821539508	6.44838479832839	7	6.30345521108021	7	6.90109171200297	3	7	6	4	2	1	7	7	7	7	4	1	1	7	2	1	7	3	7	7	7	2	7	91.75	0	3
3	4.26633419860049	6.28620300020136	6.44962915692658	7	1	7	7	3.90782386964811	5.99789464052765	6.79024472376638	6.92493700028132	6.64339025012004	6.56489487591548	6.67539569854458	7	6.40791465247723	6.6763597566984	5.54432400023717	6.07780731261003	7	6.50586780053546	2.69729466835318	6.28109054670534	7	3	7	7	2	1	7	7	7	7	3	3	1	7	7	2	7	4	7	7	7	2	2	85.5	0	3
4	6.67847383204528	7	2.46210220889225	4.51653601811506	3.45078046222397	6.33027365122639	6.21356971930141	6.65483795127166	7	6.21060324379986	5.78535383678569	7	4.90205758348336	6.24067786031881	7	6.1514449940155	5.9219817485266	6.24439126277735	4.96724123474651	5.66393079104015	7	6.86944490393537	6.66978037179644	4	7	7	5	2	1	3	7	7	7	3	4	1	7	7	2	7	2	7	6	7	2	7	94.25	0	3
5	6.6324344277967	3.93470760719743	4.69029618470957	7	1.49155588324179	6.81910396844081	6.97231034730226	6.79932914317202	6.13135357351633	7	5.52530577205776	6.68280730035271	7	6.5638696509173	7	5.78129960811612	7	5.93774738408467	7	6.14083528714658	6.71990768551027	7	6.69454300204012	1	7	7	7	7	7	7	7	7	7	2	6	1	7	7	2	7	2	7	7	7	1	7	92	0	3
6	6.94109694677897	5.7771856974582	3.39847571122867	4.89622418756243	3.24855337243587	7	6.53113498858951	4.5359496212826	7	7	6.91918246615798	7	6.18032726392312	6.33684420209711	6.69366970217499	5.29444516406167	6.08742319145133	5.54652701307504	5.71932527603481	6.28800010676235	6.64625739957856	5.92233340973894	6.34503664806365	4	7	7	7	2	1	3	7	7	7	3	4	1	7	7	7	7	1	7	7	7	2	7	98.75	0	3
7	6.78430522194157	5.07027424111241	5.1501904339123	6.39671367094243	1.31997020353075	6.32150849479961	7	4.72917403746758	5.70408412182798	7	6.58696796093596	7	4.9685058118033	4.85184802488957	6.2429671543851	6.76530369719265	7	6.1421332720308	7	6.25847622523918	5.94496256918917	3.16851111098195	6.26828695720443	1	7	1	7	7	1	7	2	7	7	7	7	3	7	7	7	7	4	7	7	7	2	7	94.5	0	3
8	6.730715247499	5.49801190390303	6.87259726497772	6.17059528283457	2.27176469780672	7	6.79958466188078	7	5.89561870600923	2.67127309394973	7	7	6.33069430446368	6.26400139444634	5.36763408649374	6.36143408029621	6.12423108460888	5.99949917918279	6.63631811114258	5.38070196044943	4.92249507646138	4.99594108498528	5.89419378042808	7	3	7	7	2	1	4	7	7	5	7	7	2	7	7	1	7	7	7	7	7	3	7	100.25	0	3
9	5.89961784524949	5.4456835203658	6.38017168176788	2.8301929792461	5.45253531884065	6.08341825412845	7	6.19131944906701	4.58684848970949	6.16704171512622	5.71728871240195	6.84910068991819	7	6.53063792276776	6.53232326178021	6.98110028974104	5.18332933568203	4.92624224213389	6.9406960402917	6.04220751473291	5.60512408042925	6.27300142476241	6.32263595432662	2	7	7	7	7	7	5	6	7	7	3	7	1	7	7	7	7	2	7	7	7	1	7	92	0	3
10	6.27530115461464	6.28222425971972	6.4302887396396	6.05978845313414	6.0355273726854	5.69664974765458	6.69510168027353	6.9495354630203	5.54002206308726	5.8634936961203	6.86898279074477	4.46106619471999	6.44504691204366	4.95099983166912	5.99436977294433	4.98427853035078	6.3208372724865	6.71060991129768	6.10503816410154	7	6.0321033253573	6.09641696760206	6.58539702917878	5	7	7	2	7	2	7	7	7	7	7	7	1	5	7	7	7	7	7	7	7	2	1	82.75	0	3
11	6.99861221045156	4.39670510811489	6.50909970561367	7	2.36615868445301	7	6.69264178617646	7	5.6340335396321	4.85318430371622	7	6.89516257421421	6.61587137404076	6.25486572457627	6.25581112550943	6.43164286832864	4.56272247954033	2.77017214721455	6.65040780065169	4.83123992632948	5.77754012693066	4.99978889265049	5.66889980891845	7	4	7	7	2	1	7	7	7	7	5	7	1	7	7	7	7	7	7	7	7	2	7	105.5	0	3
12	3.325202112264	6.57715617812462	6.89431719494718	6.21433905010888	1	5.44376820370619	6.74908156661244	3.95844240431097	6.32848939385604	6.61400322850487	6.36100324996711	6.42002836887703	7	6.33236559974874	6.07570457069184	6.97854656580371	6.80364960074744	3.44998916628291	6.97853027097628	6.61851077529972	5.21131114614809	3.55889482931027	6.92323501358198	7	4	7	7	2	1	7	7	7	7	7	3	1	7	7	2	7	5	7	7	7	3	2	86.25	0	3
13	6.66590597341805	5.03293257143386	5.23662185266286	6.35553040764642	1	4.58535458314288	7	7	5.51280830458709	7	6.38493384313427	6.74553887249646	5.5265803419653	4.4040874270825	7	7	6.95743830384299	7	4.50619615646401	5.87674100576269	6.83311951455697	6.7079107520638	5.72219991501416	1	7	7	7	7	7	6	2	7	7	7	7	1	4	7	7	7	4	7	7	7	1	7	89	0	3
14	5.69782181229418	2.14986966407743	5.8138034290891	6.93907728498887	1.20578948603276	4.80405813730506	7	6.25773872797202	7	7	6.51638592500771	5.36060659129663	1	4.09875442424598	7	6.89888058564191	6.16205587387066	4.76827012552241	7	1.32926584238164	6.61861525617969	7	6.86765499578783	1	7	4	7	7	1	7	7	7	7	3	7	1	7	7	7	7	7	7	7	7	2	5	87.75	0	3
15	4.23687403058075	6.24242127114683	2.70079473509866	6.59033740373188	6.67763106851908	6.10041077467619	6.18376717671572	7	5.88598009168866	6.92909565842847	6.51852199131664	7	7	6.94598348236975	3.439738957924	5.77614475776476	3.54223720749112	5.84092157008202	7	7	5.22982615228869	6.50716691572381	4.88474007808835	1	7	7	3	7	1	7	7	7	7	7	7	1	7	7	7	7	5	7	5	7	2	6	61.5	0	3
16	6.28692668598183	2.72518829908836	5.80410067882054	6.73781427630545	5.82857012294054	5.57760527783337	7	7	7	6.29781585177737	5.88793088037403	5.74799559379555	6.15877988251933	5.68835418066979	5.5175172078146	5.82106215159396	3.3402735820189	6.27650839581896	6.23149031721844	5.40692116564535	7	6.08856504455779	4.62927075275289	3	7	5	7	7	1	7	7	1	7	7	1	2	7	7	7	7	4	7	5	7	2	7	98.25	0	3
17	5.44522120203209	6.30254837251769	7	5.79358622843813	1	5.13347446436865	6.83438049087693	7	4.78762457397969	6.78532096788467	7	7	7	4.96802719851175	5.46253071683256	5.90586229210976	5.12436881136087	6.60821836664305	7	1.68065096447198	7	5.72339244132081	1.4186291559254	7	7	1	7	2	7	3	7	7	7	7	3	1	7	7	7	7	5	7	7	7	1	7	93	0	3
18	6.92844645217019	5.648291180109	3.58171384446504	5.68423931235783	1.30188328156418	7	6.79963503918804	4.73009948409498	6.39363926653445	5.34120954357477	7	5.97101387982145	7	5.70136977010344	6.19795524542241	4.62196696692827	7	5.14463388458342	6.11300351323159	6.52721168772432	6.22378177162526	3.61118836629054	5.87500198570957	7	7	6	3	3	1	2	7	1	7	7	3	1	2	2	2	7	2	7	7	7	7	7	84.75	0	3
19	7	5.79654683960549	6.35580622896873	6.07617485782957	1.97351875285928	6.02864812425045	6.03873819305667	6.4434752296192	6.48266538680807	2.91569887278585	6.49718986273482	7	2.6862107842609	6.37424882447339	7	6.31271642166405	1.96576612909	4.04590482399247	7	4.88226564024208	7	5.91659257638556	6.49348624035999	7	7	7	7	4	1	2	7	2	7	7	3	1	2	7	7	7	3	7	7	7	3	7	79.5	0	3
20	4.28184447800928	6.67119504930095	3.56124696686896	6.07420861643082	3.62182610932424	5.77497694098173	7	5.80268072473836	6.00649100252485	6.92883036347334	5.28440909972093	6.73334844945652	4.37881900278803	7	5.31285424549857	7	6.47245991424556	6.16561616422604	3.10144470309684	6.47831295106465	3.86946331854674	7	6.30761969307514	2	7	6	1	2	1	3	2	7	7	7	1	1	7	7	7	7	7	7	7	7	2	7	95.25	0	3
21	6.15289984376741	3.30920197687923	7	4.51453212871102	2.83398749026878	6.87263812580416	6.86468290462283	7	6.73957547151766	7	5.67641332386368	7	6.19672757809638	5.94629344257104	7	5.47092520238206	5.80130335003654	6.00544248261461	6.31829560105953	6.10570308327215	5.78809773043545	4.04596882362758	7	1	7	2	7	7	7	3	7	7	7	7	7	1	7	3	7	7	3	7	7	7	3	2	100	0	3
22	3.84714254976109	6.64820874585251	7	6.58943183245297	2.61785301874285	1.06258369455875	5.58573807017553	6.8122161827674	5.54738421290274	5.79923452245881	6.94106573912742	4.08935938631094	6.10312809484589	5.24451526547318	5.88575743599384	6.73834954125993	4.12732142234215	6.43830254202593	5.54462958536193	7	5.96882019702507	7	5.68851368179383	7	7	7	7	2	7	3	7	1	7	7	2	1	7	7	7	7	7	7	7	7	1	2	81.75	0	3
23	7	5.9575466502568	7	6.77452944167907	1.97352202924846	5.80925797975521	6.75991739764776	4.22423008456785	6.71864003666359	1.89498847165992	6.57513283262972	5.92310090320625	3.03286468222869	5.10051318502182	6.21300299444185	5.79964731681784	6.67567163868959	4.18339034779303	6.26006032018671	6.34714787253239	5.25377856155611	6.99572324932342	7	7	7	7	7	4	1	2	7	7	7	6	3	1	2	7	7	7	7	7	7	7	3	7	74.5	0	3
24	6.65021122786382	6.26094081237344	5.1631123637466	4.62680704310079	6.33327876502153	7	5.11185498472628	6.41126984509432	5.84995470282356	6.19780419532102	6.49169840219991	7	6.39120386187771	5.49048009215684	7	7	3.10943308735485	5.69210220597969	3.81806124370956	5.96963111662541	5.73824649849667	7	7	3	7	7	1	6	7	7	7	7	7	4	1	1	7	7	7	7	2	7	7	7	5	7	83.25	0	3
25	5.80847704995329	5.91194916269414	7	5.38991500177381	1.57017048158556	4.90591408660059	5.99615893941546	7	5.80890401213823	4.96034413671722	6.56130076052738	6.4204418495491	6.96413342007295	6.9998885481577	6.94791547578088	5.44140567225971	6.87518439431181	7	7	5.11165165508753	6.8110831271278	2.61200027174403	6.0528464588044	7	3	1	7	2	1	7	7	7	7	3	3	1	7	2	2	7	1	7	7	7	7	2	86	0	3
26	7	4.45759896609016	5.41736626486294	2.92715140422615	5.37287648720856	5.91911833349507	6.7048413165982	6.77504275400052	4.49712329812687	5.77451892891657	5.51870699568498	6.77455772171116	4.6019314961757	6.30568109026316	7	6.75308369048975	4.85962698280523	5.9266584482276	7	6.56654888928615	5.55810050198711	5.85554827557526	2.6897263797602	3	7	2	7	7	7	7	7	7	7	7	7	1	7	7	2	7	5	7	7	7	2	7	91.75	0	3
27	6.23143888393629	5.15573246617705	6.52984323834711	5.32123926741732	6.23487272877904	6.93127499819351	6.11912641547246	7	5.43049939258788	3.19132470625525	5.94347359535779	5.88390705526889	6.35315510670459	6.75584720159607	3.19800024639497	6.1901229539685	7	6.85856071785241	6.77394443631283	6.70818181831523	6.98318411868236	7	5.04579341821081	7	7	1	2	7	2	7	7	1	7	7	7	1	5	7	7	7	7	7	7	7	1	2	85.5	0	3
28	6.47540005248484	5.6380842174988	7	6.05195383918821	6.17591876199208	4.26547113523164	6.7221722670182	6.49361642484762	6.12215908491944	4.72980726500708	7	5.07821610961429	6.07414823431851	6.12052756177778	4.98532948784801	5.62711327557211	7	5.80111013935404	5.56012486855307	7	7	6.84141276012761	6.32397360726262	7	7	7	1	7	1	7	7	7	7	4	7	1	7	7	7	7	2	7	7	7	1	1	81.25	0	3
29	6.9924706612494	4.84003971516022	4.06541451863991	6.07126484410931	2.59891968103164	5.22490518756738	5.79794600024265	4.57273516517732	7	5.60964112369088	7	6.04597357575506	6.81687561983088	4.79406024575412	6.65838968111055	5.92310470793098	6.82425981020021	5.34099188236678	5.01873749759179	4.79785143799959	6.75061806907904	3.42647201589852	7	7	7	7	7	2	1	2	7	1	7	5	1	1	7	7	2	7	4	7	7	7	1	7	74	0	3
30	7	4.4391700621195	7	7	2.3233762091874	7	7	4.96376060781393	5.39358140119152	4.07218258366082	6.30834800199098	6.91744181180267	2.53491901726954	5.83449650399081	6.99488964718519	5.55592055525682	4.0802543291681	6.50810311686214	5.18580030200207	1	4.53319924105643	3.72604960179136	7	7	7	7	7	2	1	3	5	7	7	3	1	1	3	7	7	7	2	7	7	2	7	7	88.75	0	3
31	7	3.39828952962005	4.53169009257838	7	1	5.6607965540989	6.48601356685894	5.60279299038503	5.29377883189682	5.78328309966148	5.68383322963368	6.27887986420532	5.31064083322538	5.78478020141766	6.8656985348997	7	4.45100465130335	6.2454867278795	6.15940998074867	5.31830274384058	6.02486059058593	7	3.72942715477638	1	7	1	7	7	1	3	7	1	7	3	3	2	7	7	2	7	2	7	7	7	1	7	78.5	0	3
32	6.81181030822396	4.19827452131025	5.35071708534121	4.5588457368172	4.00343315864574	6.77722749894782	6.47609205717131	7	6.48882647389402	5.86831354102741	6.28052303704936	6.13970109638984	6.02424036129454	7	3.38698000079648	7	4.28742089407585	6.96536465891333	6.48427406738785	4.90984819597654	5.7992273876472	4.47216349867473	6.68329607767325	1	7	3	7	7	5	7	7	7	7	5	6	1	7	4	7	7	1	7	7	7	2	7	83.25	0	3
33	6.48916867176012	5.7679328743778	6.7309806587653	4.54692653372882	6.89031274214651	6.48756468035346	6.74984426405393	6.46015628349883	6.14379923399329	6.22204416074714	5.07060395521409	7	6.0320794505769	4.76307505478464	5.85816617651835	5.50288706287407	3.7672798645646	6.18893886354252	4.71665846933205	6.34823992488773	6.3965290255444	7	6.78663803035973	3	7	7	3	7	7	7	2	7	7	4	1	1	7	7	7	7	3	7	7	7	4	7	74	0	3
34	6.50517231968666	1	5.97711668907806	6.02188734250296	3.50522692793616	4.55479899138147	6.79340131712783	5.54405204403839	5.1357564070137	7	5.53804779042593	5.32634216994178	5.72370657425472	7	5.50329973567803	6.73600508410414	1.48324735530747	6.91665622458249	6.12458980111305	5.65931125271428	7	5.3237053892975	6.24210644725133	3	7	7	7	7	7	3	7	7	7	7	7	1	7	7	7	7	2	7	7	7	1	7	87.75	0	3
35	3.14599604090242	5.53110603802079	6.81210915123303	6.34393654816819	1	6.66065888863809	7	3.02225760130289	6.15651912039983	7	6.62737474581754	6.12037539470828	6.11274427353502	5.81199033368613	5.8822332515224	5.93630270673451	5.49867431983278	6.82995706862492	4.98511055849656	6.78985767965671	5.03283939652637	2.6346995950922	6.5009727078286	7	3	7	7	2	1	7	7	1	7	3	1	1	4	7	2	7	4	7	7	7	3	2	73.5	0	3
36	6.61602604021224	2.90393726962325	5.84061854897343	6.46090918739623	2.2577152394515	4.45570834292358	5.79285443837852	7	6.78051674239819	5.91824008692315	6.48827652446775	5.38482124648128	7	5.50351605018585	4.45818097844171	4.91270382534129	1.28570470409213	5.80940794225488	6.99172611185507	5.06148194715891	6.73853742743909	6.97164819776073	7	1	7	7	7	7	1	7	7	1	7	3	2	1	2	7	7	7	7	7	7	7	4	7	83.25	0	3
37	6.26336427756062	3.0726296083319	5.69798938711678	5.74571850486129	1.55631894192547	7	6.69060669375181	6.69730722870407	6.48268490720558	5.95403882443189	5.94655551792167	6.28468612755039	6.61774299057307	4.43034225631182	6.05007120418641	6.57934424644635	7	5.46190732661686	7	1.0578732079183	7	4.17523047657805	6.25655366189561	1	7	7	7	7	1	7	7	7	7	3	7	1	4	7	7	7	7	7	7	7	2	7	91	0	3
38	7	5.95883867981751	6.41880448242531	5.80580440242793	2.98535952265445	6.10940148504525	6.50325320355337	7	6.50962372937692	5.38273614357988	4.90269028610035	5.8778079935996	3.06113098716358	7	3.14662521918252	6.95469611674569	6.27651307854729	6.6368775189664	6.85028851039543	6.23846517922725	6.15427802065877	6.3152313782841	4.98158353219594	7	7	7	7	7	7	7	7	1	7	5	6	1	7	7	7	7	4	7	7	7	1	1	78.75	0	3
39	6.87719283931914	3.44129693661433	6.85488947687024	4.86176148685134	3.14752289039953	6.82274248601882	7	5.18957916508153	6.3519404630886	5.96259138177491	7	6.41972769838987	7	6.71825645559983	4.94441878225651	4.52373929326786	5.13531493517611	6.36025865198635	4.90723456234129	6.25641899973761	5.70957871589641	4.6433530628281	6.67400638437729	1	7	5	7	7	5	7	2	7	7	7	2	1	7	3	7	7	1	7	7	7	2	7	81.5	0	3
40	3.83906257890221	5.64024053971776	2.41153426109346	5.73428134476547	2.93682842956763	5.56143622747015	6.42059439928906	6.75615739032895	6.16661904357549	3.61933761278931	6.70552809553961	5.7213477512465	5.92815322492679	6.76701198374642	5.63947511058634	5.05977099094706	5.3335307546368	5.57946252414472	3.96902033065231	7	5.50348142617993	7	6.8125910327691	1	2	1	1	7	1	4	2	3	7	7	2	1	7	3	7	7	7	7	7	7	7	7	69.25	0	3
41	2.91061407626175	6.7050784487133	2.95307965207702	5.34974876643109	7	6.01925646442413	5.02015183138475	4.71133362465498	6.06862302201575	6.45275958954663	7	5.93331338149121	6.73412379841588	6.48975463289139	3.01749482354153	5.64770268113554	5.46102926960209	5.33935905740312	7	5.49766466704154	4.13063488986013	7	6.49894201057628	1	7	7	7	7	1	7	7	1	7	7	7	1	7	7	7	7	4	7	7	7	2	7	73	0	3
42	5.72451202681344	4.22147342551109	5.99318965168312	5.90021527389322	2.1930548847698	5.64134701606812	7	5.81181383683441	5.53429192271075	5.77211017605785	7	6.60602366473219	6.19300089754844	7	7	5.84129046435196	7	2.98574791604797	6.61623610920042	3.58364430670816	6.66820616829894	3.10043581057624	2.3531205147155	7	7	7	7	3	1	7	7	1	7	7	2	1	7	7	7	7	7	7	7	1	1	7	85.75	0	3
43	2.38902219379777	5.4716768992942	5.85174989158259	7	3.99183436354155	6.03033310386721	5.73417469457904	7	5.64526935374329	6.7309209691064	6.13150952297199	6.22339755520669	3.38188674824035	6.18815634356014	6.46127545143464	7	4.19176649386822	5.61483432980731	3.96075484349773	7	6.85563936732716	6.12756604287167	6.67161935948846	1	3	1	7	7	1	2	7	1	7	7	7	1	7	3	7	7	2	7	7	7	2	7	77.5	0	3
44	7	4.69967516717488	5.91271679953631	7	2.21285442521698	6.42988901535912	6.61250223469183	6.98711113721212	5.66511377601438	6.16576330610753	5.31130422648185	4.63844349095524	1.96981061103116	6.15482769955187	3.79501089322682	7	3.18172335140034	4.60773722919631	4.50421236682361	6.50427012499821	6.33441646744148	6.45117191409366	5.55470225995493	7	7	7	7	7	7	7	7	5	7	7	1	1	7	4	7	7	3	7	7	7	2	1	76.25	0	3
45	6.29950529309846	4.80404493652007	6.19220153834291	7	4.71859720682513	6.79724799363976	6.80287921574675	6.89462836829986	6.68390507147093	5.87326223811469	6.33888478763337	4.39888427888037	6.09882900457367	7	2.82269124957847	7	4.42672350475328	5.03155222706132	6.14068130315448	5.56864143763201	6.34922772440372	4.64475613231683	5.85897698134182	2	7	7	1	5	7	2	7	7	7	7	5	1	7	4	7	7	3	7	7	7	3	7	90	0	3
46	2.12052783970015	5.90291149355026	4.48951821750328	6.49454955395522	6.38857168405391	5.00746865073367	5.67448518182445	7	6.40658080243121	6.71588988152532	7	6.90348864420656	3.27237038945393	6.41467075029631	4.13522209608314	6.09877670908001	5.35772748309858	5.40880626147333	3.08843429694178	7	6.59582601768955	3.35222959259277	6.57836816992765	3	7	7	7	3	7	7	7	5	7	2	7	1	7	5	7	7	2	7	7	7	3	3	78.75	0	3
47	7	5.1265890697541	5.12223205884712	4.24053444190738	4.64989901686403	5.43420477926381	5.43298165486514	3.9383384879698	4.85519129797125	3.33948402931416	6.51214621159147	5.42939267963138	6.61494968726766	5.26489850631546	6.79941854496378	7	5.09467772652113	6.99658508944748	6.32350006695907	6.7140179534972	6.88434106933507	5.39294462120135	5.10270346656463	7	7	7	1	7	7	4	2	3	7	7	4	1	7	7	7	7	3	7	7	7	2	2	69.5	0	3
48	5.44596078607295	3.74984758715463	6.75836861944896	5.80495882474165	5.5878310181459	6.62796965645657	4.36318078405349	4.92383699974709	6.68823629167183	6.91737469110705	6.63005071153448	7	6.86591572006294	5.65136970135296	7	6.99930085275984	5.7803744177246	4.37838177803033	4.9902584532374	5.66750365415963	2.52190381010805	4.19882019672395	6.84351093577908	5	7	7	5	7	1	7	7	1	7	7	3	2	7	7	7	7	2	7	7	7	2	7	78.25	0	3
49	3.41689126469647	6.28582452261539	2.93263082999299	6.50534834691676	2.42035835265527	4.98895631179272	6.34407003017083	4.23322868542976	5.06498212967401	5.52083106198643	7	6.78987725137792	5.71138385544122	7	7	4.69080463152343	4.95059920610943	6.16254092870285	5.4230617674392	7	4.55951323719758	6.04585813438002	6.26169607980549	1	2	1	1	7	7	7	3	3	7	7	2	1	7	7	7	7	7	7	7	7	7	7	79	0	3
50	5.94180858667913	3.22405098429268	4.54808196617638	6.39693823304249	3.61513631414892	5.99467177183868	7	4.78908004533105	6.80070174800884	5.10288976371369	6.25416548379541	7	5.20613482360835	4.57727841275724	3.84031647475164	6.78171193692359	4.63099217836997	4.8934715132575	7	6.92537989082068	2.30289580893587	5.08434018325507	6.26846030481592	5	7	4	7	7	7	3	7	3	7	3	3	2	7	7	7	7	6	7	7	7	2	7	97.75	0	3
51	5.01571432181661	6.27717496915942	5.45228603781913	4.8603736030122	6.68563604055113	6.42506749406681	5.75323231815075	5.97131797174813	6.36610230621261	5.80024515884043	4.15309330697407	6.07477989019748	6.28496718467922	5.65158278405228	5.48850327354168	7	3.20112015743212	6.37996133167607	6.76396248862581	4.02804686788862	6.37353884984712	6.57842152673643	6.12520283208822	4	7	7	7	7	7	7	2	7	7	3	1	1	7	7	7	7	2	7	7	7	6	7	60.5	0	3
52	6.53510780335224	3.43885709898819	7	5.28820491206499	4.27155966802179	3.91887365311435	6.22712542631718	5.51178143432809	6.19540327464837	7	6.45192279854078	4.95593214567433	5.23529116030157	4.48732267456927	5.22733227170119	6.57974461017814	1	7	6.39652493725888	6.97485467582187	5.48952062127599	7	6.49565172139832	2	7	4	1	6	7	2	7	7	7	7	5	1	6	2	7	7	2	7	7	7	1	2	82.25	0	3
53	3.54837291305849	4.98771183352064	4.449849332934	5.99030815954231	5.6910449933913	4.29505586748024	6.07930999221417	7	5.19419993871504	7	5.97153107398828	6.34572104942327	7	7	7	5.88176506895923	5.67337585728258	3.9534463112453	2.34863142117695	4.90895582865881	5.87418267757371	6.56287017154528	6.23306509628298	3	5	7	7	3	7	7	7	5	7	4	7	1	7	7	7	7	1	7	7	7	2	7	71	0	3
54	7	6.1066980677646	6.68848994517926	4.28114922000481	6.1501892510499	6.79117573433794	5.86486733399049	6.56663184656676	4.23273114601989	6.4531559728789	4.32064441826647	6.06342491152367	6.72950587814113	6.13836622212716	6.46093477597848	7	6.61841761020034	5.39460724955659	5.91591981830955	7	4.98116351759446	6.22947647412361	6.25129803556754	6	7	7	1	7	7	5	3	2	7	3	1	1	7	2	1	7	7	7	7	7	2	7	72.75	0	3
55	7	3.92878545524356	6.5821442968805	6.14396172692469	4.8510645095596	4.65404063148653	4.87217147714145	5.35501265595846	6.39128614386678	1.74225201794442	7	4.57583194409761	6.36845525692015	6.84070522202124	7	4.50677015492117	1.6898423013972	5.91343020161267	6.56339735803998	1.14925281879352	7	3.70953702577584	2.52493250575171	2	7	7	7	7	1	5	7	7	7	7	1	1	7	7	7	7	3	7	7	7	4	7	73.5	0	3
56	6.96234446400908	4.35895057292501	6.86413287023214	1.59893597670287	2.434888332492	6.3555932218908	6.84444652538219	7	5.8730974428764	6.3982835528996	7	6.90744147832925	6.81338080936584	5.10621352069374	3.86662336213503	6.33883101630623	3.89417440377382	5.97958341810944	2.48805064123252	6.73203927613424	6.00172665833942	3.90216663947722	6.30257969017277	1	7	7	7	4	1	7	7	7	7	7	1	1	7	7	7	7	7	7	7	7	7	7	70.25	0	3
57	6.09016072970199	3.92688204786381	5.60738303554842	5.88202497104486	5.40294472103241	6.93637859855742	6.08776524724662	5.00933490621476	6.95130703548313	3.17427680661347	6.28072607326802	6.24930228718021	1.53100050582673	6.30851420901368	5.25628243419408	6.14135593480986	5.65754779085361	6.40034830323949	7	5.65792855215665	6.24507490013023	4.0142115747763	3.95194258583828	3	7	7	3	7	1	7	3	1	7	7	2	2	7	1	7	7	2	7	7	7	2	7	91	0	3
58	5.07575725190729	5.14932645471041	6.61328546883863	5.37641583915942	2.85637310507819	2.64507277551396	6.62433717839743	6.28872815234569	3.86138723218723	6.13891921386912	5.9679328495079	6.90140091781689	2.37266207388381	6.69044220296924	5.90857371853081	7	4.42749790225057	3.7798084202255	1.08786125067817	5.66423207628552	3.51001793694029	6.76409721566753	5.82437480370757	7	3	7	7	7	7	5	7	7	7	4	7	1	7	2	7	7	1	7	7	7	2	7	85.75	0	3
59	7	7	6.3428822472309	3.80044459314814	5.68523113388172	5.1334016193108	4.63307376115551	2.58252455306066	5.84506931737767	5.37343438104815	6.73096572582473	7	6.15002924973116	6.53746930815587	5.99517373499823	5.47251716019645	5.57786242548487	6.04471064210554	1	6.02277023088661	5.8435127556128	3.91544454385346	6.77112058028292	7	7	2	1	7	7	5	7	7	7	3	1	1	7	2	7	7	2	7	7	7	1	2	82.5	0	3
60	4.80815019805058	6.53787919874344	7	5.67490790743759	2.35769402656552	6.49090628711945	4.90256101995127	4.52069059490317	5.61904578114712	3.72375354694619	6.71672705670584	5.37638847164307	3.05782931722185	5.50389826074091	5.69886012233683	6.70772886808388	5.65632026046129	3.7024762694798	6.63046792409834	7	5.45409158215319	5.91111079002584	6.44532708267106	7	7	7	7	3	1	2	7	2	7	7	5	1	1	7	7	7	2	7	7	7	2	7	74.25	0	3
61	6.83082308955735	5.13227415741674	5.42683481203794	4.91885367394518	6.16955932095196	4.86516391354943	6.03215259820491	5.55656237796347	7	2.35707090291076	5.86591922870548	5.21482006092095	2.14758661786131	6.39505366081562	7	5.43534752623029	5.95562350344013	2.73389424877767	1.47923906866017	7	5.45358461818568	2.50551931231886	7	3	7	2	1	7	7	7	7	7	7	4	4	1	7	7	7	7	2	7	7	1	1	6	73	0	3
62	4.90710806539584	6.2801357679604	5.66643423114802	5.09461303499796	5.96820712886077	4.88850750147622	6.49582153536434	4.23436643639145	7	5.79067454174271	6.23695433600723	7	5.28432597709893	7	3.46592971712506	5.30904200620436	3.33118716376271	4.94257547840731	4.55197666275907	5.40707685029835	7	5.54907613683893	5.59225711196392	2	7	7	1	5	7	2	3	7	7	7	7	1	7	7	7	7	3	7	7	7	1	7	83.75	0	3
63	5.86592708545875	3.73517499051988	6.04782477768009	5.96965629885367	2.66476690024213	1.17985989004419	6.5792846621845	3.96622433812686	6.20905958263369	2.83083134048803	6.9822810739917	6.13868450343	3.67220455615828	5.44693536205696	6.96657898715695	6.89418421279551	4.76263613562267	3.63705478064412	6.56524411415192	4.33673616804136	5.97218593267469	4.61204133554229	6.08058054306861	7	7	7	7	3	1	7	7	1	7	4	2	1	7	7	7	7	4	7	7	2	2	7	72.5	0	3
64	4.90586553818282	5.15507449227062	5.2973043266571	5.50243720993734	5.28462771591892	6.17054407516935	5.42138670405836	5.68565338341681	5.67376299419144	4.12366023831304	5.37242184979288	6.20097257877731	6.45529251934711	7	6.02404625462632	5.62625584765505	4.22895962419614	5.79704981727138	1.3444417708623	5.96132681295236	6.29765184032404	7	4.8678050014504	7	7	7	2	7	7	7	4	5	2	4	3	1	2	6	7	7	3	7	7	7	7	7	65.25	0	3
65	5.21496016364343	4.4781698114779	5.17830015918166	5.42258706718108	3.41083757794161	4.89773604562262	6.3550523013488	5.21497864730268	6.78788366184531	7	4.66947992628052	4.02879889995104	4.93873083780486	4.08947159612044	6.96127629635748	6.7816843007388	6.97065829194659	7	5.69297744007985	6.30737764195539	6.36300943392793	3.8260251157428	6.69197179203552	4	7	7	2	7	7	5	7	7	7	7	1	1	3	7	7	7	2	7	7	7	2	3	76	0	3
66	2.70275704899303	7	4.60585370869085	6.19444446871151	1.5339934362348	6.44605344186582	4.66124167099705	6.93522688129	6.48607037069506	6.25368837116299	5.95815691003699	6.416969798236	5.50858613055635	6.12878236624472	4.84639483633382	4.28205245301369	6.31376376355244	6.72855126274111	5.25147259169778	5.7997958962322	6.03940311222754	7	4.79107665444915	1	1	1	1	7	1	7	7	3	7	7	1	1	7	7	7	7	2	7	7	7	2	7	69.75	0	3
67	5.70422026128079	5.26114364482492	6.78704431546382	2.55717965286643	2.03014573481662	6.11066893180029	6.87645210475318	6.43862925482271	4.70778886734744	6.58354594060051	6.52109990549496	6.49017974637039	6.76128300207163	6.62139437721826	4.30770327681663	5.31971268243252	2.80423960875744	6.11231456300075	6.59655756289615	7	6.05940369185255	4.43198436485563	5.51139976966744	1	7	4	7	3	1	7	7	7	7	7	3	1	7	4	7	7	1	7	7	7	7	5	67.5	0	3
68	7	3.83264683167014	6.13809271647387	6.81108563782666	1.84958531576157	6.64104121189485	5.020746662573	4.50066252520259	6.53555216359938	1	6.34964023849888	6.11270624972659	6.47053900226138	5.94089720549519	6.56424805462724	6.46981546064335	2.16619023610483	7	5.82865999296409	5.69511310539321	5.23754407984655	6.84522771713811	7	2	7	3	7	7	1	7	7	1	7	7	1	1	7	7	7	7	7	7	7	7	7	7	74.25	0	3
69	6.60060623000322	5.37117380135445	6.58418207612397	4.40428090832706	3.26581159154767	7	4.90672894699866	6.07208256299312	7	6.73543595197023	4.94030908196691	5.55928204323675	5.72515773766139	4.73609649999299	5.39449588377889	5.05861443689972	1.58854003965867	5.01630485157569	6.28677163541169	6.27873536396779	6.81656257405531	6.14733253455193	6.33296881356791	4	7	7	7	7	7	2	7	7	7	7	7	1	4	2	7	7	2	7	7	7	3	3	76	0	3
70	7	2.54090969248511	6.37065366281624	5.89080154525032	4.7744229783784	2.72010590858699	6.90269160752979	4.80001843125938	5.0125134363931	3.39222663277563	5.48124546731862	6.60205884917165	6.66877879957659	3.1636794687216	5.06673677511398	6.75378090910756	2.49638772720565	6.87706837561974	6.64577521998477	5.28905319497907	5.59794359785876	6.10378662912804	5.90592997073503	3	7	7	7	7	7	7	6	1	7	7	7	3	7	7	7	7	1	7	7	2	2	2	73.75	0	3
71	6.27942179515413	5.03461047622371	6.90190280584647	4.40610467952169	3.01088772137532	6.29320195511449	4.5560311244842	3.73722651332241	6.63356226108186	6.76812847920841	7	5.0930203762476	7	4.41200318753358	4.40853048309345	6.94323163396673	1.46731638412764	4.04232685707065	6.02845861687334	4.55788918380628	7	5.92754414474179	5.85601392519901	6	7	7	7	7	7	2	7	6	7	7	7	1	4	1	7	7	2	7	7	7	2	7	75.5	0	3
72	5.09637428875735	3.53754017905261	7	6.96012589309745	1.26817945085497	4.23929638841902	6.79436980359117	7	5.23590137373814	3.31683639021456	4.40730561573926	5.79831519660256	7	5.71887454790024	4.74112412880533	6.3104465771926	3.34524133773981	6.0750175861086	5.86879836617656	6.10797011232991	5.41162107181408	5.28636035204059	7	2	7	7	1	7	7	7	7	7	7	4	2	1	7	2	7	7	6	7	7	1	1	7	76.25	0	3
73	7	3.16870022823394	7	6.71028640808179	7	6.60059112807743	5.9894131800535	6.49856553948023	6.2596605208259	2.34607325959901	5.28656767690829	5.83488059171291	6.10097130613302	4.45057231298313	5.80895707747257	3.89405726812006	6.77372955271194	7	1	6.16074772426899	5.82919108533172	5.08286314345082	5.14169827605811	3	7	1	7	7	7	2	7	5	7	7	3	1	1	2	7	7	2	7	5	7	1	7	64	0	3
74	3.84704454703333	6.59427994636493	4.22405705572023	5.19862231630142	2.07061810428741	6.49470152679373	4.0379989238724	6.57144120225625	7	6.25041996603644	6.4363328692206	5.22575653630487	1.4476413608428	6.32462225238802	5.22226509856691	5.32234666345231	2.45221443117863	5.29579828297026	4.29627089127695	5.1331330005821	6.72996491384008	5.99941808560458	4.45645328722755	1	1	1	1	7	7	7	2	7	7	7	7	1	7	7	7	7	7	7	7	7	1	7	79.75	0	3
75	4.81100864841812	2.58800572800947	4.79345270964408	3.7342509888955	1.37455260150838	6.04557419577053	4.45582258467429	7	5.41575001871289	6.32921053557712	7	5.38059136474471	7	6.68283117129113	5.17296321032937	4.00798582567356	5.31582266906128	7	6.4086079379925	5.65877667133633	6.93815565034739	5.70660030663102	1.04021992574182	1	7	7	7	7	7	7	7	7	7	7	1	1	7	7	7	7	3	7	7	7	1	1	63.5	0	3
76	5.93081878628948	4.6579602961154	5.8341588910476	5.05824730889437	2.00121993392626	4.82936973707685	7	5.46762633561795	4.91578249867217	2.93718231080411	5.81246691619589	7	5.29051436426661	5.78507793555242	6.73185131829984	6.00286070659085	6.096145670575	5.42283362108941	4.04839991766171	4.07115678013703	6.38563299125468	5.63687222746444	5.05979675393835	5	7	7	7	7	7	2	7	1	7	7	6	1	7	7	7	7	1	7	7	7	2	7	90.25	0	3
77	5.12367130963539	2.36896531254163	6.44896803882779	5.4408720648856	4.61205850795204	5.59194818071729	6.3603568358383	3.41552757721734	5.49852389332095	4.63098992387931	6.2318380700715	5.57433138585577	6.64590927627895	5.00585059328451	7	4.91122127830463	6.9922294255095	5.73339404843095	6.47949215559213	6.39494137965165	5.04577487260279	6.67202828181122	5.07626754509205	2	7	7	7	7	7	1	7	1	7	7	1	1	5	7	7	7	2	7	4	7	1	7	65	0	3
78	5.4348775712265	4.95070099792538	4.67064883680752	4.79556297159269	5.2722022046747	4.43819840779127	5.85139792262611	5.09011646861545	6.86628028039807	5.1576551616345	6.04351466342818	6.75171812122361	6.70874705348719	6.73946937914617	5.91251290004334	4.55545663532944	4.41078593965368	5.4582469483941	7	4.41108130412772	4.63346768634261	6.31385713251147	3.87634273304159	7	7	7	2	4	1	7	7	2	7	7	5	1	3	2	7	7	7	7	7	2	1	1	86.75	0	3
79	6.9204656388843	4.82591106791878	7	7	1.55482925254997	6.65249982535241	7	5.83811621499582	3.49090344989262	5.10036274389489	4.84668597492483	5.28010155939405	2.24950817652304	6.41267866685542	7	4.51566904612419	4.27391975349598	5.64094744707793	1.84154781072451	4.43341215839301	5.26295314785698	3.4343988966069	6.20435191848841	7	7	7	7	2	1	2	7	7	7	2	1	1	3	1	7	7	3	7	7	1	7	7	74.5	0	3
80	1.17871099851904	6.848737065136	5.9107710979931	6.44435050623427	4.40474548622009	6.38774246059864	5.49887636801185	6.88103139566925	5.45556272218919	6.62921886089483	7	4.21991040627178	4.58746084921497	3.71596212620929	4.41018144649165	3.06027472383173	6.33827894806605	6.27163795994727	4.31261479417091	4.53841258694698	7	1.26278603524292	5.10053537772551	1	7	7	7	7	7	3	3	2	7	5	2	1	7	7	7	7	4	7	7	7	7	5	72.25	0	3
81	6.60608632542014	4.24608087551648	6.03107112677515	6.96620599749417	2.33009946976627	5.33863669669888	4.88054316544991	7	4.83939198140599	4.36567556810698	5.92670887035773	5.324770502608	5.40784207233974	5.3966694855103	3.30835920557902	6.65614028021714	2.38506775381871	4.89858957412554	5.31336458035673	4.05388672051586	6.80726963901694	6.99780829953209	6.54641101381948	2	7	6	4	7	3	2	7	1	7	7	1	1	7	7	7	7	7	7	7	7	2	7	68	0	3
82	6.8882512928975	7	7	6.60404422599136	1	5.07530120158762	6.67377699427336	4.66367542325135	5.26181183168335	3.6615106804348	5.60918538163125	2.30582628863123	3.8527968541812	4.99312899407389	6.36772994394876	5.84068871765631	6.68805072782644	5.74896145342659	1.82024882888281	3.59780823605548	3.20010867209344	4.27625582126223	5.99000600880295	4	3	7	7	2	7	2	7	2	7	3	1	4	3	2	7	7	7	7	7	7	1	7	85.75	0	3
83	5.367705222346	3.64085575253951	5.02453945356651	7	6.050584698471	1.1212232567509	5.09344335232443	5.8568015801463	3.97972181757164	3.18348915249982	5.23817737464157	6.74439112376998	5.29169256833307	4.92203624211692	5.73078606023733	4.44893893610197	3.18783875143483	4.87690324607443	6.88369433316136	6.86146266926612	6.87654964060391	4.49424126401464	6.60948905023951	1	7	7	3	7	7	4	7	5	7	3	2	2	4	4	7	7	2	7	7	7	1	5	70.5	0	3
84	1.65353159650894	6.9472509723523	5.73540301330988	6.23565670006247	4.0677156882211	3.44147256929333	7	4.74835317063513	5.00270691900537	6.81485916550169	5.75840674392878	4.81546032363528	5.79414340854248	6.95881639200006	4.23296019705463	5.44220817204802	3.15640261209522	1	5.2894539401918	5.44923879304629	3.4370165235963	6.3706742705926	4.30617303654962	1	2	1	7	7	7	3	2	5	7	7	7	1	7	7	7	7	1	7	7	7	1	7	86.25	0	3
85	7	3.96865783447341	6.76384312068181	6.98704791570774	3.11737324903696	6.00666250023666	6.39094821912565	3.74137029008754	3.51125330767503	5.09117406037881	5.41230897367118	6.58982341073881	7	5.42540725894036	3.45902195080105	4.0027270687106	5.2365366367477	4.95294890519318	1.84994219056383	4.08842663017689	6.32815526169413	2.72341206883945	5.50985958950743	7	7	7	7	2	1	3	7	7	7	2	1	2	5	2	7	7	2	7	7	7	7	7	70	0	3
86	2.83337346446906	6.7430655495383	5.96511254553688	4.34966490864378	3.27727055862166	5.4540403358904	4.56877840743796	4.58675932581776	6.91921194729746	7	6.39342683978442	6.31747388021184	2.28771882504826	4.98250306771036	5.43360767277497	6.27710974729511	7	5.11992527348787	7	4.84421779931482	2.62770258277017	1.53167950644395	3.53049443080859	1	2	1	7	7	7	7	2	7	7	7	6	1	7	7	7	7	7	7	7	7	2	7	82.75	0	3
87	6.44694320429008	3.25686388538778	6.75835585507035	7	2.77031494660166	5.02866253018467	5.60823844249126	5.99505595349587	6.95185781525923	3.10652557025943	4.24139418071513	4.89056542021446	7	3.76817446275277	7	4.02689202206377	4.22244687012919	4.68628963864915	4.01927605071249	7	4.83203016067087	4.85469035215916	4.75800355723947	2	7	7	7	7	7	7	7	1	7	7	7	1	5	3	6	7	1	7	7	7	2	7	59.5	0	3
88	6.15641657120893	2.91931212124101	7	6.55443574853239	5.23795019467665	3.44776373752069	6.17333618150228	5.26301918075097	7	5.51110868864875	6.28016926870112	5.45874540713231	4.57952402825469	6.59117553759365	2.4478368737706	5.75478317195585	4.26375004304919	2.48390304437453	1.2671925084797	4.28840234195869	6.43466505653719	6.38542046261555	3.28285702718981	5	7	1	7	7	2	7	5	1	7	7	2	2	5	3	7	7	1	7	7	7	2	1	79.25	0	3
89	1.27518299224412	7	7	5.89850572671293	4.25109504868907	2.57570392714419	5.93897752812802	4.85341376606116	6.47300675271188	5.03028049794358	4.95621244761132	3.35583480063155	6.98815253578486	3.09839181305167	6.43033166238222	5.88252670676852	6.46513240651453	4.2155387388339	5.45739358387351	5.2756149336351	4.88611022147996	6.88543365099269	4.51036316894202	1	7	7	7	7	7	7	3	1	7	7	7	1	4	7	7	7	7	7	7	7	1	6	68	0	3
90	1.58017106624013	6.45830000682414	5.26598215353806	7	4.12738154916313	1.40471253001188	6.65880351527453	6.2660944631726	5.96047771979132	3.64166987667643	4.19356823085013	4.49808315335056	6.24369906454485	3.76643787466881	4.90288095526854	5.9614837264657	7	4.99592939225594	4.55020925253049	4.41920033704291	2.82821539342888	6.72076629072261	4.90817648791629	1	7	7	7	7	7	2	7	2	7	7	7	3	7	3	7	7	2	7	7	7	7	1	67.75	0	3
91	4.11983174619018	4.88553752627326	5.69319974818502	4.86300104830643	2.04113143258282	6.09629778770455	3.19320559448364	5.39581525649914	6.25833523310971	2.90036431662124	3.8605586112721	3.57821333930128	1.20580557132964	6.19435815878272	5.89890612231425	6.77745827220718	4.24908269590437	7	1	4.35105553781576	3.19259293488564	6.53175717216276	5.08046778471538	7	3	7	7	2	1	7	7	7	7	7	5	3	2	7	7	7	4	7	7	7	2	7	60.5	0	3
92	4.85467760301967	2.45427489973409	5.97274304335051	6.03469357529106	3.56485412778897	4.12855672177716	4.92113495631494	2.99674891322582	5.50697933074668	3.57614771876156	5.42978726783803	4.33652277782203	1	6.29097699944432	5.14127078495912	6.0970443011308	5.01826346794876	5.37836349118026	6.46995474175138	5.99397530796784	5.76952285622396	4.92273848925054	1.63115062349902	4	7	7	7	7	1	7	7	3	7	6	2	1	7	7	7	7	1	7	7	7	1	7	73.25	0	3
93	7	3.23796852976032	7	7	2.78622545781474	4.22167178398493	6.06839184004765	7	6.85707397125599	3.49906421628237	4.70238959272097	4.47355208272623	4.0259738296576	4.27474045544068	6.56368930713447	6.73851468383005	5.01282645424275	4.08045552269331	2.85793059747891	2.2301276771382	5.7830684718952	4.88079492936895	4.25757333788171	2	7	7	7	7	7	7	7	7	7	7	7	1	6	2	7	7	1	7	7	7	1	7	84	0	3
94	7	6.42760771281255	5.07916850362971	5.07526784057741	1.0541027190487	1.31636784087918	4.90095005390357	4.03176856377977	5.17669309400218	7	4.5465550540582	7	2.79084709731905	4.85791860302919	6.09990834639623	5.55216745129405	2.36414146728775	6.78911347402324	4.89923296938666	4.70331220475206	5.12373770849507	5.5948983985347	6.03854494772216	7	7	1	7	7	1	7	2	1	7	7	4	1	7	7	7	7	2	7	7	7	2	7	64.75	0	3
95	7	6.32293981195277	3.79053259219324	5.20601669918778	1.99398738302422	1.75908547862361	6.41087618455915	4.54456744232655	4.95156829318767	6.11013152965935	4.19521192721872	6.85603785264488	1.38072922614659	5.21074263787723	4.72865709964224	5.80526405107062	3.02312911311521	6.72786592701385	5.31735388083864	4.94078920783681	4.8392934559244	6.12466535330304	4.63372575263419	7	7	1	7	7	1	3	2	1	7	7	4	1	7	7	7	7	3	7	7	7	2	7	63.5	0	3
96	1.86578580432159	3.51616459380522	3.84083529780268	5.41288032427356	5.73389709627842	4.76491459525611	5.33740399937161	5.33185171802565	5.10455302104625	5.96384375077891	6.39187523190765	6.66031200511498	3.13433942931706	3.88612131015504	6.28347191848736	4.13228061202284	1.75325898473703	6.69144548121819	3.59630613309155	5.39833374752494	6.01839748704222	5.56516204505841	6.0293626777897	2	7	7	1	7	6	7	7	2	7	7	1	1	7	3	7	7	3	7	4	7	2	2	85.25	0	3
97	4.02935463696837	4.96213552056246	5.4381325654895	5.10408400707079	3.27217944731429	6.30976951946721	3.3508986545552	7	2.79092576671989	3.46379404482908	5.94343397436414	2.27200446050688	1.74485856067853	7	6.5032787792592	7	4.47769013541409	7	1.165936572755	1	2.44167181695248	2.40648482757768	3.39941084761157	7	3	7	7	2	7	7	7	7	7	7	7	4	2	7	7	7	5	7	7	7	2	7	69	0	3
98	5.45271918818236	5.11484563986924	3.86815099205759	6.31333119017882	7	1	2.63678218815223	4.75301487337147	3.94351677622327	2.25689415739329	5.97385303419407	1.68780711760475	5.67379518766352	6.2990596126828	5.35391023481076	5.82783483418571	2.6383502084174	6.47968422532833	4.24877716440747	5.00495748468315	7	5.33893693694231	5.61540039778824	1	7	7	2	5	7	5	4	7	7	7	1	2	7	5	7	7	6	7	7	7	1	4	66.75	0	3
99	6.8088172404984	7	3.37646943893524	4.26257067217543	6.69754633057264	6.38990959551722	5.91374596989757	6.28730611994826	5.91882608737592	6.62706638746838	7	6.51741845540487	7	7	7	7	6.1173291559812	3.48361115087367	5.77222338775251	7	5.94940274856065	7	7	7	2	7	7	7	1	7	7	2	7	3	7	1	7	7	7	7	3	7	7	7	2	7	84	1	3
100	3.60122477479202	5.98091975879555	4.21391169108329	3.67986029935731	7	5.38381803864112	6.47444180752498	4.91913923501845	6.35586763907291	5.85693679514879	6.63937219675442	7	6.78176429811777	6.86416297183048	6.83911870126926	7	7	3.46016373349103	5.35089171567866	6.1867869897584	6.86585945763427	4.1680641659627	7	7	7	7	3	7	1	7	7	1	7	7	1	1	7	3	7	7	4	7	7	7	7	7	91.75	1	3
101	5.52427518296339	5.12676982847666	1.56637264460894	6.11879010787794	7	4.68867825804036	6.39978663484	4.4612951830185	6.5495471859391	6.28776188874446	6.0993004334882	6.56123770387012	7	7	6.86994463889294	7	2.43313127947778	6.75681980508221	5.82930369619623	6.19328428086598	5.71251274813828	7	7	7	3	7	7	7	7	7	7	1	7	7	7	2	5	7	7	7	2	7	7	7	2	7	89.5	1	3
102	3.45969991207815	5.92604928888021	4.64914591093095	4.49579671158497	6.4721671180902	7	6.77374363817079	4.33343156051227	6.06940234751562	7	7	6.6638941029363	6.60343180649045	6.11395710022633	5.96398968366231	6.43569383580448	5.65181304220684	6.57522805685046	6.49009202351485	5.95790701631476	7	3.55678254605528	6.22234909276777	7	7	7	3	7	1	3	7	1	7	3	3	1	4	7	2	7	6	7	7	7	3	2	95.25	1	3
103	5.39795386562175	6.03775130867721	7	3.77162693678012	6.91074965046825	6.71948256268582	6.13213072411467	5.41823436981939	7	6.02346803785096	4.85109106724841	4.19758966369922	7	7	6.43927419771133	7	3.91092042399928	5.91135933863561	6.98428219660786	6.49904127137416	7	7	5.26121370752978	7	7	7	7	7	7	7	7	1	7	3	1	1	7	7	7	7	2	7	4	7	2	7	98	1	3
104	5.60741975104081	2.5870225400103	2.68223451310171	2.14192062291592	6.24912998799867	4.27088022018783	6.7831935766069	6.64320226013761	7	6.28593813387771	5.85479717163972	6.2069674132475	6.81889235114835	6.02194338713441	6.4133170287514	6.05099924582974	6.21253376064638	3.91338322950792	6.54411761523059	6.56058777992579	7	4.27510692257312	7	4	7	7	7	7	7	5	7	7	7	7	7	1	7	7	7	7	1	7	7	7	2	7	79.75	1	3
105	2.84126448417325	7	1.94903579723164	5.6057669954424	4.93993587767257	5.09809718147386	5.18042801274424	6.68593616149474	4.72252424291398	6.01909169500848	7	6.64874370105104	6.42323634057064	7	7	6.98515777783333	7	5.86259135412751	7	5.43298411567147	6.99022234470218	6.07126314995173	6.86593962412649	4	7	7	3	7	1	1	7	7	7	7	4	1	7	2	7	7	1	7	7	7	1	2	93.5	1	3
106	5.31747250826452	3.87216743180995	3.78041484637196	2.21022770604898	7	5.22986919373153	7	5.86919557646708	6.91525281720371	6.67605796444345	5.82379815703921	6.67589364481739	7	5.66486816718424	5.46201675865891	5.52642697543208	6.58139464408257	4.71675155171789	6.93578648038844	6.49781554909748	6.0065345467726	4.07290912753073	7	2	7	7	7	7	7	5	7	2	7	3	7	1	7	3	7	7	3	7	7	7	3	7	79.25	1	3
107	4.79471410802387	6.69964694060226	4.50777234037886	6.63897544104244	5.84985037068117	6.08130370248304	5.03143402560876	7	5.65760134305509	6.14764805798836	6.97389668892276	6.17780814425541	6.33778702564859	6.97308532631286	5.1971828162036	3.2438497332585	5.57595742449147	7	6.98847014191341	6.34257536416529	6.59288586399018	5.00011795215503	6.45069117091414	6	3	7	7	7	7	7	7	7	7	7	2	1	7	7	7	7	3	7	7	7	4	7	80	1	3
108	4.19653621690559	6.51098399071391	1.39116112575378	5.38093701256936	5.90740161247393	6.23050128395192	6.7360149498315	7	6.48989135776941	7	6.04248938340199	5.98194638689212	4.62608777301807	5.33127305050254	7	6.34943224161903	7	6.91717310312763	6.99819165153012	4.99756328564806	5.02907309518554	7	4.64417331741787	7	2	7	7	7	7	5	7	7	7	5	4	1	7	2	7	7	7	7	7	7	3	7	80.75	1	3
109	2.15378795530035	6.51269250473743	1.78143849002316	5.92770619375673	7	5.36155770870147	6.4627375713449	7	3.80036608014714	5.57057553274357	6.42089679308675	6.10913741431912	6.32761167632622	7	2.67795959972798	7	2.96401148867602	7	7	6.31492658999335	4.94778318755261	5.52636197101167	6.77184971470415	5	2	7	7	7	1	4	7	7	7	7	7	1	7	2	7	7	1	7	7	7	7	7	94.5	1	3
110	5.37550698021548	6.72887633114028	1.44881826349087	6.52798830713944	6.68707103447648	3.64498025099878	6.9557086934044	6.55670938465548	5.92352511179105	7	6.42388833530396	3.84103405518391	7	6.0748700022155	7	7	3.58011655142287	6.27386726669221	3.02301550952821	6.30332321638606	4.8597770270192	7	6.91999333041033	3	3	7	7	7	7	3	1	7	7	7	1	2	7	7	7	7	7	7	6	7	1	7	86.25	1	3
111	6.95621539194167	6.58416755906783	4.35526312592526	5.46650473427066	5.93434834004288	4.40444434290115	6.38700691965634	7	5.06674716699208	7	6.43284153298564	5.61540320437026	1.71766246963004	6.30205378389692	5.38977410443212	6.62811503809849	3.64029087163725	6.77751123654048	6.85693779997884	6.09242059913388	7	7	5.88567608801081	4	4	7	7	7	7	7	7	1	7	7	5	1	7	3	7	7	3	7	7	7	1	1	80	1	3
112	3.22484202177313	6.90434733046079	1.19858267489065	5.80579415514549	7	4.95160990169265	6.85719223715197	4.3745573231772	6.95169093074055	7	6.88075612193931	7	4.71046928312849	4.30913716811688	6.64190081854377	7	6.80400392177393	6.16672284846563	4.43107182875934	6.35796769918068	7	3.29245017393674	5.27570149369406	5	3	7	7	7	7	7	2	7	7	7	7	3	7	7	7	7	2	7	7	7	1	7	101.75	1	3
113	4.88273584102398	4.91668917658246	1.48533114572402	6.55358848680569	6.24486651015837	6.00476567389714	7	7	4.31881194618569	5.81460761503101	5.15162565418151	5.08023776255378	5.82459883084891	6.56644071844113	6.46815842401977	7	6.71190188589486	7	5.96434955191987	5.87511288792231	6.56007281627594	6.39584958575211	2.78740418441859	7	7	7	4	7	7	6	6	7	7	7	5	1	3	7	2	7	2	7	7	7	1	7	84.5	1	3
114	6.25543459559769	4.12490296976455	1.60545984857928	1.83606469699607	6.12285890836598	7	6.14944669386968	7	5.95241525025899	1.99345639608393	6.4128002382427	5.87341697906445	6.72544325393542	6.70925160589406	5.20534491669485	7	4.70450558086816	6.25953110467817	5.47340030606286	1.03795952273777	5.46373112596955	5.39999695775174	7	7	7	7	7	7	1	7	7	7	7	7	7	2	7	7	7	7	7	7	7	7	3	7	81.25	1	3
115	3.75043873519178	6.99951649457745	1.90363806622163	5.04680301006311	5.42817161778778	5.8448546080438	6.42485183339932	7	6.458306962919	7	6.07665490655615	7	4.48668345359569	3.50511273713915	7	6.66932123166916	7	7	4.21302524606265	6.39497656660496	6.65723311353768	2.89975323860018	5.87079644536525	4	2	7	7	7	7	7	2	7	7	7	7	1	3	7	7	7	4	7	7	7	1	7	90	1	3
116	4.49580773930473	5.948742757955	3.37631223994544	4.09808844665778	6.86249112803298	6.32383320974729	7	6.63365684196526	7	6.57570297697658	4.24321567628572	6.11501874430169	5.1486097500157	7	5.10084627188399	7	5.53831134011943	7	5.81496630314352	5.83310580962915	5.86115088675482	4.45033827324013	6.39592244594923	7	3	7	5	7	7	7	7	7	7	7	5	1	7	5	7	7	2	7	7	7	3	7	100.75	1	3
117	6.5277866346332	2.29051084097162	4.41571844612845	7	3.42652799434617	6.83936269966965	7	7	6.4347084947374	5.85146729429413	6.22702827731321	5.42559715220364	5.11664277883323	4.69448051087514	5.09364023543493	7	1	6.70583203831315	7	7	7	4.81975479278836	6.93184926350021	7	7	7	7	7	7	7	7	2	7	7	2	1	7	7	7	7	3	7	7	7	7	6	85.5	1	3
118	5.8902260170191	1.4228324596982	4.97006756080573	5.66974673586518	3.98352789229353	7	7	3.76742532153425	4.78814429700812	6.1160299306062	6.08034463057228	5.96582027859405	7	4.74516361443243	6.87282488263498	6.97755679358707	7	1.34519111084221	6.17159869800465	6.84981272600346	6.82517117883865	6.00626761910297	6.76235708753376	7	7	7	4	7	1	7	7	7	7	4	1	1	5	7	7	7	2	7	7	1	1	7	86.25	1	3
119	4.10278520317166	6.21011709773486	1.72281406159258	4.76935892399798	6.08146917186969	7	7	6.52498457623935	5.53568973823232	4.9047714888937	6.39583937356074	7	4.39038563800766	7	5.57320296066056	5.4099482269987	7	6.7937239506424	6.10986896422693	5.29626060566656	4.32457150829438	5.73028903167387	6.1298784706423	7	2	7	7	7	7	3	7	7	7	5	5	1	7	3	7	7	7	7	7	7	1	7	109	1	3
120	4.49656878805307	5.58228848859477	6.7730535744738	5.32348599599011	5.99905505677426	5.84520582645793	6.21077032675348	7	6.65253911101119	6.46409546701867	6.77956443949378	5.42898937437385	5.51561243225471	5.69529171966951	6.10531954653104	5.6533061087341	6.59493345685194	7	6.28062361979122	5.528114255562	6.28593084993332	4.8303690549951	4.73780351848079	7	7	7	7	7	7	7	7	7	7	7	7	2	7	7	7	7	2	7	6	7	2	7	77.75	1	3
121	5.79709312022266	5.47686564113726	1.14788744294911	7	6.89730776245651	4.53258168790594	6.68807901820385	3.86722387987983	5.82384369899038	5.90704665783769	6.10600823684951	7	7	3.45424463306026	6.69142408849331	6.25297428537255	2.2900290997178	5.6868293278527	6.01447304268906	7	7	5.01381132491395	5.3452693516513	5	3	7	7	7	7	7	6	1	7	7	7	3	7	7	7	7	1	7	7	7	2	7	81.5	1	3
122	4.64927281599835	6.56719704041147	1.15523968720718	5.82044712698752	2.31250297072331	6.96075220002409	5.33083011448539	5.88764293245319	5.09423959001534	3.50558478462451	7	7	6.09266010673551	6.77516698331276	6.66055250635103	4.4541102506805	3.31637166039982	6.22002922147071	6.55375316095032	7	7	5.80024801844173	6.74087594925948	7	1	7	7	7	1	6	2	2	7	7	2	1	7	4	7	7	7	7	7	7	3	7	83.25	1	3
123	6.85523400429381	6.72303820911827	4.60116690541613	7	5.21744246531612	5.59913788746751	6.82595702044753	5.66594990010801	6.88866069404589	4.61860520992159	5.60321780133353	5.13218049730901	5.69249747975186	6.06580400692142	7	5.491927353066	7	7	6.97225109148084	6.89869106518869	6.70636070799584	3.99655487498641	5.73331013703997	2	2	7	7	7	1	2	2	7	7	3	7	1	7	7	2	7	1	7	7	7	1	2	78	1	3
124	3.71209884154537	6.76123932375433	1.07907241265601	6.71707510412578	5.5513777331748	6.38433280984708	6.47075977405637	6.00536310711238	7	5.63776469922417	5.74985111996886	6.09015153330434	4.94131909626054	6.014944752877	7	6.7001083844938	7	7	6.41721538721639	6.37428657445381	5.87033646217758	5.31897250873631	2.97816282020964	7	7	7	4	7	7	7	7	7	7	3	5	1	7	7	7	7	2	7	7	7	2	7	81.75	1	3
125	6.75257198019146	6.71678859396619	2.98323821967647	6.22765303666813	6.59053338128751	7	4.93149947529648	6.39524629691706	6.29604118260725	4.04961556431155	6.73966013370404	4.18097812738966	6.56908966226679	5.80358002087267	2.47557755088317	5.42988620424935	7	6.91809020593366	5.68040198481017	7	5.33186600678605	6.38803855980959	6.32638565269422	3	3	7	4	7	1	7	7	2	7	4	7	1	6	7	7	7	1	7	7	7	1	2	69.5	1	3
126	4.81003078659642	5.3685784448761	6.16142527253254	5.14337507720556	4.47859158609694	4.83959836119299	6.70165405215853	6.95404773129307	7	6.88840327281659	6.28311458015519	6.06433486078529	1.41052443035818	4.92983666186968	6.87664184420941	6.53583315502442	7	7	7	4.06831927968989	6.53646519987035	3.00412216027759	6.79290421339655	7	6	7	7	7	1	7	7	7	7	7	6	1	7	7	2	7	2	7	7	7	1	7	79.25	1	3
127	7	6.80470442060851	1.49018366497744	5.91748595333027	6.76421555916239	5.14400990899783	5.9773677898259	5.33185816548782	6.61903353168466	6.66442373995204	6.73502611892707	6.77470169569993	5.69531871422644	7	4.56433045888306	5.67965814818769	3.46570969401846	7	2.80742706722732	3.40681379074106	6.55171684099433	4.85496547176769	7	3	2	7	5	7	7	7	2	7	7	2	7	2	7	7	7	7	4	7	7	7	2	7	96	1	3
128	3.18709591703552	6.78633722104997	1.3347769624449	6.63182457775753	5.79033644280926	5.07520218596044	5.42758891013951	4.66069521230265	6.07159715498125	6.71291246572431	6.64442945541574	5.14399026550631	7	6.89929150845841	6.49929907320138	5.81873369552187	6.28798110473057	6.47450087041725	6.36210957321848	7	7	4.95145217785792	6.57172142885231	5	7	7	5	7	1	1	7	3	7	3	1	1	7	2	7	7	3	7	4	7	1	7	79.75	1	3
129	4.02728723051606	5.18351275903149	2.39530438895413	5.67380180885372	5.88390001095471	1.25030958859898	5.11989435635183	5.55503612228475	6.16943450856232	6.95798855239806	6.17775188930216	3.46878224180158	6.67535482434125	7	7	6.5599942449094	6.59012675913104	6.20160506184496	1	7	6.63260779401503	6.29676974423694	6.44478782618046	7	2	7	5	7	1	7	7	4	7	5	4	1	7	7	7	7	7	7	7	7	3	7	83.5	1	3
130	4.49754358985267	6.54124453013962	1	3.77385203753531	2.92396992751468	5.70229102476772	7	6.83641545000326	7	6.41920084489283	7	6.2020409329909	4.79059514277738	6.83729009051078	5.54065154398446	6.52981674704964	1	7	4.06263562181423	6.26513011935085	6.48989271988457	5.914823707547	6.14038702677882	6	1	7	7	7	7	2	7	7	7	4	7	2	7	3	2	7	2	7	7	7	1	7	99.25	1	3
131	6.45708160718142	5.77898108126759	2.5509677110939	4.87026357029577	6.22622279472153	5.84742476382327	6.26189399204717	7	7	5.98116572186484	7	5.23145429976507	5.31779064718709	4.73105417750379	4.76831520775686	7	2.70204638867035	3.20275586838906	6.31912453408105	6.2720160527195	5.97107710839181	6.57185459288519	6.67835541598	4	3	7	7	7	7	7	7	1	7	3	5	1	3	7	7	7	4	7	7	7	4	7	78	1	3
132	5.18856984929251	6.1964784933582	6.19327584460508	4.1931048150691	5.66082811978177	3.95251555665726	7	6.28937641986453	6.82602156398891	3.41784457187457	5.70545626109213	6.4185720977293	6.81415526651281	6.88055043836915	5.689890232287	7	4.17780181265063	5.0965837495449	5.42499355869483	5.57081970637324	6.20450596328621	7	4.83504467541454	7	7	7	7	7	7	7	7	1	7	3	1	1	7	7	7	7	2	7	6	7	2	7	89.75	1	3
133	5.91171654553259	3.42830221318174	4.80351637952901	4.3783122815262	5.87903788855836	6.56097408198058	6.55433655680974	4.84783949537515	6.54750431330069	7	6.84320122605709	7	7	6.93599276812978	3.95216618286783	4.75749747971991	3.96156114071151	4.59517630221931	6.57151763444938	6.46608604963184	3.97846714156869	7	3.91076251102516	7	7	7	7	7	7	7	7	7	7	7	7	1	7	6	7	7	3	7	4	7	2	6	88.5	1	3
134	4.55663279011936	5.46098799454113	7	5.05737111440247	5.17377808196299	7	7	5.72725997841152	6.22538549749192	6.91747691839162	6.08008900499055	4.58539387706822	1.5131785729584	5.25265518154053	6.57390588454649	7	3.76244419795458	6.9033281031134	6.59038802895386	4.03589530455093	6.61312464182822	6.60773966450609	5.89456994068243	7	5	7	7	7	7	6	7	7	7	2	3	2	7	7	2	7	3	7	7	7	1	7	63.25	1	3
135	5.44110491707549	7	3.32631143630434	7	5.24280927951539	5.49313868942535	6.44456086202431	2.94180607624022	4.63472377086587	6.58799611946598	6.85725287881079	6.51054757054243	6.86765175522127	4.43833611624737	5.78802409517886	6.75980888436966	5.85169555185615	5.30995995890748	7	6.26870069578523	6.24230359823378	3.90199745525215	6.78482536448093	4	6	7	5	7	7	5	7	7	7	7	1	1	1	6	7	7	2	7	7	7	1	2	75	1	3
136	6.46171302763963	6.18850297672241	4.54062197740287	6.59429248039532	5.87694287998135	4.95168085500854	6.76585332254389	6.58738841150016	7	4.12070404791071	5.61411800913622	6.33392637193261	6.96356889284303	5.78885174441666	5.59903754702785	6.49392486888871	7	6.12422814868489	6.04078424380286	6.82645479853679	7	2.70073853449428	5.02509275009125	3	3	7	7	7	7	7	2	7	7	7	2	1	7	1	2	7	1	7	7	7	1	1	85.75	1	3
137	3.85129155516905	4.797779659644	6.23806369645602	1.99810374733166	6.19740637150317	6.54662337946559	6.93972066134734	6.77154173819196	6.03399379020934	5.28411828831218	5.06872789494008	5.89087897371067	6.19344617599662	4.81114490887726	6.83245313132152	4.80536897047589	6.7638406809821	4.10004083116046	6.36121815121165	7	6.93552571476326	5.14372163169664	6.38067200025964	7	3	7	7	7	7	7	7	3	7	7	3	1	4	3	7	7	2	7	7	7	1	7	76.5	1	3
138	5.28712625267096	5.55450124623094	1.49947672293202	2.29632742674207	6.18285751472031	6.32567286663466	5.61738147446609	7	5.11533950773832	1.10098050166959	6.05022467553125	6.92032852272493	6.41263935252684	6.97656459281161	3.27083055149681	6.7874703103313	2.32855928608747	6.44255034061991	5.34546556268542	7	7	6.55317250295017	4.45985544710058	4	7	7	7	7	5	7	7	1	7	7	1	1	7	5	7	7	7	7	7	7	2	7	78.25	1	3
139	4.86545072799353	7	1.35395037047461	6.18649931662415	5.74010156609633	5.12727017704258	6.29159351061795	6.24071485247697	4.48931560355728	6.68949215677533	6.49058127215121	3.91610799016136	5.92725222483778	7	6.16367413699347	5.70791261785253	5.62549596668344	5.2311037835585	5.82546119017712	7	6.01897581706271	7	7	3	7	7	5	7	1	7	7	1	7	3	3	1	7	7	7	7	1	7	5	7	2	7	75	1	3
140	6.37612706737418	5.82696825422297	2.80931353290337	7	7	4.82455048215959	6.07808872977514	5.06536910711257	4.90878962504286	4.8188009097598	4.98709491106218	5.89544530299574	1.2266041632699	5.06977253114307	5.53683855446897	6.32731073136122	6.76040450331792	5.98248624205075	6.55232307672835	6.65277324581225	7	7	6.87954170559181	7	2	7	7	7	1	2	7	1	7	4	7	1	7	7	7	7	1	7	7	7	2	7	73.75	1	3
141	4.8438573272199	6.57634927640507	1.90778419408766	2.78884634786593	3.26012575551836	6.45885449910132	4.65009223122624	6.90011632151684	7	7	5.77599094713459	7	7	6.23858963445065	5.58696727928706	7	5.95948625149125	4.46683342692866	3.8156552755171	6.30953361522823	6.42156307921028	6.09769088984181	5.879980814487	7	1	7	7	7	1	3	7	1	7	7	7	1	5	3	2	7	2	7	7	7	2	6	91.5	1	3
142	7	5.43409291335242	5.87349323121406	7	4.81155603963345	6.61203266505069	6.8657386400935	5.84571438011519	6.91943733814776	4.79156912315222	3.69235124116956	5.38184088934079	6.25610125264045	6.19858246396749	5.90257334523265	7	4.36207444174928	6.48833837584091	1.42659525263883	7	6.18106046811601	5.94056902698734	6.97368426277354	6	7	7	7	7	7	7	3	1	7	5	1	1	7	7	7	7	7	7	7	7	1	7	80.25	1	3
143	4.82338417173307	5.63302306766061	2.70173505204577	3.89085495005638	5.88267589791337	6.58982383276764	6.16734386375842	6.03020054874895	7	6.06873828228079	4.956360454403	5.88118549073101	5.93077799418063	5.94177763354383	5.40623010427761	7	5.43684630552257	7	6.10728522425703	5.83940969823213	5.67214787088216	4.7091188439475	6.37094579019248	7	3	7	4	7	7	7	2	7	7	7	2	1	7	3	7	7	3	7	7	7	2	7	85	1	3
144	4.78077449609026	5.37061248593327	7	2.65713468259978	5.15951634121016	4.95857901799223	6.75212819433721	6.2914231193121	5.47199405925099	6.11439382860332	6.25081682957886	7	6.60628159921944	6.88889090028927	3.99989920201399	6.86071220506863	6.42792963414066	3.63119225156318	1.95700703712274	6.07801588689337	6.42925032297332	4.57721762608732	6.89224785194087	7	7	7	7	7	1	7	7	2	7	7	2	1	7	3	7	7	2	7	7	7	2	2	70.75	1	3
145	5.9965906131931	2.31748430419897	3.60739599354537	6.25611624878831	3.61313154680163	3.85600182310299	7	6.34984123454999	5.98318433803936	6.79749132514987	6.68415771631058	5.16652893774275	3.27817602691733	4.55663131843944	5.80798057831133	4.82925019127521	1	7	7	6.08534762169872	7	6.4166127529324	5.55902637663433	7	7	7	7	7	7	3	7	7	7	7	2	1	7	7	7	7	7	7	7	7	7	7	73.5	1	3
146	5.31971731340869	5.03481062543113	3.58301058150531	7	6.11896791829885	6.76304358227929	6.94650258876533	6.76915102304795	3.63008029289943	3.0205112123134	7	6.48978006063281	2.68402262170255	6.98196743735704	2.33160184252679	7	7	5.80054093417419	1.35437708968559	6.50215364829569	5.32975487448605	3.35127319339923	7	7	2	7	3	7	7	7	7	3	7	3	2	1	7	1	1	7	2	7	7	7	1	2	69.25	1	3
147	5.11738852062292	7	1.1143427342143	5.13922256714267	3.26889245125676	4.73536014894068	6.44325931893361	5.76169965422666	6.69298577781427	6.8474991757309	6.08554296183605	5.93259641370468	3.25667728143926	6.40631824576746	4.0987909861224	7	4.15442671388295	6.23785128643953	5.94060904216539	5.35061803253009	5.5710713669645	6.38658103482106	6.76022787943473	6	1	7	7	7	7	5	7	1	7	7	7	1	7	2	7	7	2	7	7	7	2	6	74	1	3
148	5.39622851328258	6.37293287104236	4.67085738403374	6.57814814783069	6.81236960600845	4.06644056277891	6.51197605623866	5.24873525806264	5.58388375743395	5.5345307774518	6.72415883398803	4.32536165808473	7	4.82958729876657	6.2425273981291	6.72660209000169	5.08055336884519	7	5.67630268128071	5.24688042439418	7	5.76293872825208	1.58802325854513	5	7	7	7	7	2	3	7	1	7	7	2	1	7	7	7	7	6	7	7	7	2	7	94.75	1	3
149	6.04189593858145	6.70866187934037	1.34835888473115	5.47303768530013	6.42985940201835	4.61899859350428	5.15718637464454	6.64826658992987	5.8772287347113	6.30636835594578	6.26129653351888	6.47076248011899	6.33480194453983	7	5.28432390045951	6.61322068936388	3.31864738184201	2.6084668195804	1.88636609807947	5.96083979047815	6.31460841124752	6.8767483451346	5.97183600023389	3	3	7	7	7	7	3	4	1	7	7	7	1	7	2	7	7	7	7	7	7	2	7	77.5	1	3
150	5.8524571636289	6.89584413824618	4.27401127978848	5.58944824986589	6.48798366311146	4.92361377477021	6.43792692962301	7	5.39201465509213	5.66128336319285	5.3646314192534	5.48492407356576	4.70290702027923	6.39391858315983	3.64725502164336	5.93103013252804	5.33554133208376	4.06376596708749	6.61244694605259	5.12604888857678	7	6.79869181998753	5.72049461953162	7	3	7	7	7	7	7	7	7	7	7	7	1	7	7	7	7	7	7	7	7	7	2	67.25	1	3
151	5.05264212977063	6.88819562830913	3.80686664178018	5.685924597039	6.05056392151471	4.29219428171549	6.70157088292254	6.68732641237946	5.55553950462381	4.17746369699795	5.67777452020607	5.93251446541733	5.29402008486718	6.24479353734569	4.42827286214731	5.43377849330218	3.24147690834738	5.77496661847194	5.9528284523454	6.28398257048801	5.20437342268021	6.50731977443617	5.91629457986419	5	3	7	7	7	7	3	7	2	7	7	7	1	7	1	7	7	7	7	7	7	2	7	79	1	3
152	6.35380546795819	4.76510737004965	2.85228457839402	5.15995977314507	5.73403443666828	7	4.20334124147264	7	5.30147356944687	4.22727348473746	6.59430229774924	6.62410376088458	5.57056320410544	4.41379848933942	6.43817767228706	7	5.38501465664764	1	1.07154976358948	6.98936367460206	5.7818683517706	4.01746277026967	7	4	4	7	7	7	3	3	7	4	7	7	1	1	2	3	7	7	3	7	7	7	7	7	74.75	1	3
153	4.06919107417487	5.28308545763608	1.15945579567693	3.92928327701886	7	2.24413528285168	6.6586161871544	6.85068030985022	6.41312638173103	5.54552725185498	6.43833501477071	5.20870942102231	5.14464589193442	2.86539387764602	6.15673120092745	5.74024031806015	3.8602373724539	6.22518348440668	5.8651176830257	7	5.49975183902521	7	4.65983316287017	7	2	7	5	7	7	3	7	2	7	7	2	1	7	7	7	7	3	7	7	7	2	7	74.5	1	3
154	5.58776603064847	4.54215898209341	2.29932720241336	6.57538993584808	5.81325866425442	6.87492796267393	5.48332592202359	7	6.45532679297877	6.99300008033921	5.75404203019392	5.40841329375582	1.12354533110098	6.52395243070298	2.11912006975659	5.78879830182756	6.42706291684203	5.14985699711278	5.47439475462222	6.50432734394333	5.30684043996159	4.68755498669159	7	7	2	7	7	7	7	7	7	1	7	5	7	1	7	3	7	7	2	7	7	7	2	7	60.25	1	3
155	5.24990558260794	6.83827005382169	4.04963106948835	5.30346967071913	7	4.31007072483546	6.63917835445088	6.68849910741162	6.39156765295303	6.37680878295646	6.35988199836977	5.52886282968219	5.69502159484248	4.46343441122809	4.4852145490728	5.79400197581884	4.67872297791981	6.74788473637297	6.64180493106917	4.62724958767837	5.68722144121078	6.28681345924846	5.30516300791737	7	4	7	7	7	7	7	7	2	7	7	1	1	7	2	7	7	7	7	7	7	1	7	83	1	3
156	5.62769632541241	4.09251105719437	1.598517455494	3.74435864467277	1.41883491777983	4.56740465276363	7	5.37169771603853	4.50216062352542	4.46372254831066	5.71618707549478	6.61181917057665	3.86561818093681	6.45020494715546	7	5.57362547178214	6.86798276232783	5.02728325864653	6.37534811788282	5.05762409469673	6.50408757689578	6.34654287221369	5.96287185745633	7	2	7	4	7	7	7	2	2	7	4	2	1	7	7	7	7	7	7	7	7	2	2	92.75	1	3
157	6.18055950186139	6.03834482774805	1.62392592747541	3.15348173417394	3.04383187042005	7	5.01626151679847	4.84398895173938	6.04806129926213	3.39349591977272	5.79396624076446	6.4383871777851	1.07258546475784	7	6.79824492812035	7	6.9049486346351	5.65005778070656	6.67433557055524	5.95229791266714	7	5.79280283609909	4.11139185699303	7	2	7	7	7	1	7	7	1	7	7	4	1	2	7	7	7	1	7	7	7	2	7	89.5	1	3
158	4.71977404697429	5.54749365413703	1	4.08602132467355	7	1.83750904457998	6.22444922198426	5.8839910755792	7	5.85596648284537	6.44063173517663	5.36608792631758	4.91231550760474	3.61604640390021	5.32658540338225	5.72758560848159	3.39930347070313	6.30058018047469	6.85626066667345	4.15672344056794	5.55626453469456	7	5.69954001468441	7	2	7	7	7	1	5	7	1	7	5	3	1	7	7	7	7	7	7	7	7	2	1	82.25	1	3
159	7	3.18089019842959	4.32257717060391	4.63373407907216	6.29794729123035	6.37214217424532	6.42661163090486	5.09002640617462	4.65288327501094	3.28716605768495	6.18310084119466	5.64843791507115	3.73343721593122	6.74725372527487	6.29237457885354	5.95794362933615	6.23706346157578	5.4967984952651	5.24588960367481	5.68844482566754	5.7888137714316	2.57687684547026	7	7	7	7	7	7	7	7	7	7	7	7	3	1	4	3	7	7	2	7	7	1	1	6	68	1	3
160	5.83163428656033	7	2.58851248472263	1.08666990507431	3.51798822350057	6.02498625248156	4.56021691471456	5.60505399470309	5.10955642053863	7	6.71199777798126	6.32390375986206	2.4998596910044	7	5.42004174317803	4.85993738457407	4.27605115949269	6.65695994143137	6.02875870091108	4.83234155271379	7	7	4.7617601985944	5	2	7	5	7	7	7	7	3	7	7	2	1	6	7	7	7	3	7	7	7	3	7	66.75	1	3
161	4.14592436754511	4.69891008301335	4.03416001274314	6.81996719369114	5.31710805172738	6.65331201886722	7	5.1821676016692	4.34895828159983	3.23588322977743	5.48088708338966	5.50985551682361	3.28115836874087	6.64793175652619	7	7	6.53402105733422	5.79330403125198	2.35603605799337	7	5.55781495464539	3.78434333977441	6.11493268332653	5	2	7	3	7	7	7	7	7	7	3	1	1	7	1	2	7	1	7	7	7	1	2	70.5	1	3
162	5.47557871409903	6.47598566347026	4.4546049213776	3.58473746173572	5.97409122091364	6.0509704565945	6.95096676643344	5.48541841990614	4.94569356135186	3.40607630858282	5.65340495902802	7	4.51851726066299	7	7	7	4.07156120739871	4.03597102040155	6.22523398208461	4.80166347645041	6.00076031488006	3.68230124265717	3.05693913460487	7	7	7	7	7	1	7	7	1	7	7	3	1	7	7	7	7	2	7	7	2	2	7	83.25	1	3
163	6.49062993125381	5.13140367882158	1.86510722059259	2.56837387627683	4.42951294379513	6.85270027071562	7	4.77947322053376	3.83663953875423	5.8162644163969	3.82055419941896	6.55460492060268	6.04099262478676	4.14206874259393	7	5.99927571814598	5.64202934873348	5.00115915458294	6.12416061176991	6.39983753228446	7	7	4.3167732485669	3	1	7	7	7	7	2	7	6	7	7	1	1	3	7	4	7	2	7	7	7	1	7	92	1	3
164	6.06648582167394	7	1.4772923916079	1.98422774554079	3.66059896746266	5.96527329559232	5.44280683899457	6.19744422127549	5.06390360734057	6.18241808043325	7	6.8331824134573	4.35879883076257	5.80778129310162	5.54370547127501	4.89804081473948	5.17964267775116	4.24038961739356	6.58808605988564	6.16979703413664	7	5.962346221509	6.80761739240051	7	1	7	7	7	2	4	7	7	7	6	4	1	7	2	2	7	7	7	7	7	2	5	69.75	1	3
165	6.64857798527636	6.13370990696466	1.43176198434517	1	4.50846205546343	6.56966093482896	7	6.90306395131237	3.90004282022021	6.50560311679501	6.4922187665748	5.80222300675361	6.53610444400103	7	5.2345323442335	5.99883887400161	3.67799400322973	6.6202126599107	2.84094981747941	5.91313914183658	6.43748227112745	1.76940372628749	3.63278134791532	6	1	7	5	7	7	7	7	7	7	7	2	1	7	7	7	7	6	7	7	7	2	7	83.5	1	3
166	5.63933587054167	4.19341933911678	1.80003377647329	7	6.04119740364857	6.41144229795487	5.70274858145361	7	7	5.69377863527087	3.7701260890956	6.41353656462907	6.5044774941246	5.44249853746619	2.57500764812043	6.66403267030147	6.14053964718274	5.52175599024385	5.79742362749648	7	5.65806386962926	6.81166355503905	4.37362254230429	7	2	7	7	7	7	2	3	7	7	3	1	1	4	2	1	7	7	7	7	7	1	2	68.25	1	3
167	7	6.76012576312319	5.32151543478669	2.62337207491017	7	6.11859656753177	6.41066829546401	7	5.53413428646075	6.91290011708797	6.2611831905943	5.32603486089599	7	5.59136723480699	4.62312051242467	3.51160674613824	1.96557080584915	5.85911791214258	2.73105510913449	5.66683837057711	5.7229191645892	4.51884539534647	5.6262564723175	7	7	7	7	7	1	7	7	2	7	7	2	1	7	5	7	7	1	7	7	7	2	7	71	1	3
168	3.66830700233713	6.14538425567283	1.41321251857043	4.8102038037942	6.61337363520802	6.00038110560425	6.09001520190114	4.00245191538358	3.69309082867596	6.14638872884297	5.42232169718516	4.95264870777463	5.27906822459804	6.55700334344143	7	5.22556930683366	6.05073355393275	5.62453225065348	5.76893759105275	5.646104316396	4.76175743473099	5.16557149274626	6.9277895517519	6	2	7	7	7	7	4	7	7	7	3	5	1	7	3	7	7	3	7	7	7	3	7	75.75	1	3
169	4.54243432776297	5.45642566228843	2.28812480711436	5.58771319663556	6.86921744682219	7	4.51377871506232	4.08607567319302	6.52247475267067	2.88372319927191	5.08821018586735	6.55892476116471	6.74495208214124	4.32258840361605	3.82787289287837	4.59817598196525	2.78833538716925	4.46560900303707	5.72719377084819	4.3823008164476	7	6.48698078290657	7	3	3	7	7	7	7	2	7	7	7	7	7	1	5	1	7	7	3	7	7	7	3	3	80.5	1	3
170	6.25141259806432	6.70139569655625	2.59321223965679	1.98072035051544	2.23127292422807	3.28965176781452	7	6.92800246962864	3.98443635299161	3.64614418621644	5.44210616673142	5.57459713553922	7	5.95642603746219	6.50047981476131	6.5759151837461	5.22354578502477	6.3868044718439	4.80477945764138	6.75713903164769	6.45805653212788	4.27496815236752	4.80226892820028	7	2	7	7	7	7	7	7	2	7	7	7	1	7	4	7	7	1	7	7	7	1	7	63.25	1	3
171	5.58105709935334	1	4.38947752699857	1.34529895322588	3.80806017520648	4.03148976438462	6.02524583313265	5.7496776028019	4.74039222614577	3.18367632992192	5.44484218277482	6.12791683490608	6.99446682757703	7	4.99590603006933	6.7085994023269	4.60121258502175	6.29620535338521	1.22937977522725	1.63985368921529	6.29551960550513	6.40393791975513	6.6151666363757	7	7	7	7	7	7	7	5	4	5	6	7	1	7	7	7	7	2	7	7	7	7	2	83	1	3
172	3.61705564716419	5.14405208729175	1	3.38537634700228	1.64589215000021	6.71950564122914	4.754893792977	7	6.91062494365593	2.89091244406854	7	4.68767746403191	1	5.99681959978865	1.16122641380736	3.87689285517975	3.3183425944213	6.09088145922012	1	6.27533677949269	7	7	3.94559040752167	7	2	7	7	7	1	7	7	1	7	7	7	1	7	7	7	7	5	7	7	7	2	7	79.75	1	3
173	5.96010429438065	4.65763723132382	1.69309977506171	1	4.23084702685984	6.62806907330722	6.05399717755431	3.89995416694767	7	2.48152933038597	7	7	7	6.36794759789162	4.14790351306842	5.27479952591833	3.14030083863387	6.72828078058234	2.62305517910299	7	6.78848052643821	2.70524536415928	3.3436131956117	7	1	7	5	7	7	2	7	7	7	7	3	1	7	7	7	7	2	7	7	7	2	7	71.5	1	3
174	4.40012131792809	6.54165764166996	1	2.69054829816299	2.39995407353857	6.9554375600339	4.64090145014431	6.41508728431759	7	6.82266194523267	5.99492221475197	6.83051984030305	3.18252509391425	5.90868846908109	6.89425316226594	5.69171840190112	4.16502298567549	4.38366474850262	6.16968786985922	7	4.02138675380136	6.34148160576139	6.24337873684853	5	1	7	7	7	1	2	7	7	7	7	7	1	7	3	2	7	6	7	7	7	1	5	79.25	1	3
175	4.68464624777807	6.80244365220903	2.5906236850051	6.63472961610669	6.35248178837318	3.60588841125337	5.26832486840476	5.0403807526	2.13168555883153	1.76244742308282	6.9319160917233	6.30455827553577	4.67506792796121	6.62615304026015	5.59601191438556	7	4.93236585393827	2.78748422721189	6.20219210827847	6.20667505677697	6.91984282894358	5.4065067742719	1.55545469236468	5	7	7	7	7	7	5	7	7	7	7	7	1	7	4	7	7	2	7	7	7	2	7	87	1	3
176	4.61149465800386	1.22099572966133	4.63478561094558	1.93901525288968	3.63022135203817	3.0138650103327	6.09431493851216	5.45791618428416	5.30791647342542	4.62926129532755	6.24325428582647	5.54730097456922	7	7	6.05498659791445	6.49054741729014	5.24385019464973	5.26247422214388	1.41852412565025	1.45029094262231	6.50473513945758	6.3175586539539	4.96505274257734	7	7	7	7	7	7	7	7	3	5	7	3	1	2	7	7	7	7	7	7	7	1	7	87.75	1	3
177	6.53395029035629	5.79158722606691	3.39007619639947	7	4.70029372391612	5.04354648773567	6.80177781692976	5.14867836712261	6.7046396678285	3.93615688790811	5.25667147590652	4.4462111812116	4.37710982585711	5.97743757496158	7	7	4.8572067412599	6.32801890261192	2.28988978945977	7	5.42011081833642	7	4.18114843229433	4	7	7	7	7	7	7	7	1	7	7	7	1	7	1	6	7	3	7	7	7	1	7	76.5	1	3
178	4.13923147789352	6.74215949609845	1.43879858322071	5.88130980782589	3.82237909444418	3.4855762223164	6.91573398140226	6.35844221507982	6.14724434211534	7	5.85874697730718	5.43481505973207	6.23734207563243	6.38775224438057	1	5.8452981467778	6.13395436947279	6.27746262903473	3.53971532043684	4.10444833702794	3.15720227441458	6.94545591103267	3.44874472130838	6	3	7	4	7	7	2	7	4	7	7	1	1	7	7	7	7	1	7	7	7	1	6	75.25	1	3
179	6.30899698166716	4.56185920643821	2.72799980156645	3.88592573721865	4.42131683609306	1	5.20046721413911	3.95860317846205	3.73128498327357	6.38319107278298	5.92292421601962	5.83089754072704	6.24467712766185	4.75116954884536	5.61463702794632	6.64522343403127	5.79283415843453	5.9192704146495	5.94453977642741	7	6.46214115980416	6.9204608245796	1.63877350922461	5	1	7	5	7	7	2	7	5	7	7	1	1	7	7	7	7	6	7	7	7	2	7	79	1	3
180	6.8836777807533	4.60810584812734	2.05489790085762	2.48185059506294	4.92777261702781	1.92347591520366	5.42486410621008	2.88480126676005	6.04329128698914	5.16862302379219	6.76005705358975	2.29255474758369	7	3.30210061763092	6.84390408055122	7	6.12469546559108	5.24145199837422	6.54078662164507	6.53878932785861	5.82185147993373	6.02597588418611	3.41374074922538	5	2	7	5	7	1	7	2	1	7	7	7	1	3	7	7	7	3	7	7	7	1	7	54.75	1	3
181	3.11771826303313	6.57902994961524	1.05835160869409	5.55992001273032	6.90917708799526	5.97147581056037	6.85245354288961	6.12342309216844	3.35414783606694	7	4.99569479720565	5.61879082295839	4.45163233405874	6.26918294845504	4.7923628765942	4.51769183974258	2.97693481304638	4.32397377118115	6.443393748805	4.92413611083773	4.76488260315063	6.75455289519393	5.56262864049216	6	2	7	7	7	1	2	7	3	7	7	1	1	7	4	7	7	3	7	7	7	7	5	65.5	1	3
182	4.44566177608744	7	1.43104431833431	5.58879406515341	3.2584735807258	7	4.54146865969986	5.87307146417808	4.33466251159901	7	5.85767834360492	7	5.36136764749416	6.58941112830197	6.65001760929891	5.60846288547826	6.50248691415874	1	4.31849488264521	5.61599980603816	2.96841666488558	7	3.99499037753482	6	4	7	4	7	7	2	2	3	7	3	7	1	6	7	7	7	1	7	7	7	3	7	80.25	1	3
183	5.33644106782694	6.56195178808174	3.51203327163773	1.45743242439487	3.58781575249322	7	5.20268157702944	5.9765678684093	6.85663104325508	1.83791593826684	5.8719016532793	5.27647848492672	6.35586728222955	4.90074554656009	5.14439699385156	4.45410741205904	6.33821469693564	1.38570077499174	6.27084450753806	5.32054346449533	5.86939751339259	6.54365883283969	5.01717379276073	7	2	7	4	7	1	7	7	2	7	7	1	1	7	7	7	7	6	7	7	7	2	7	69	1	3
184	6.32866688498615	6.50182850899219	1.98710362446448	1	2.56228997447926	3.14844022041134	7	6.16521577895817	4.38572398878787	7	6.23160684363624	5.75258098478945	5.26272582946497	6.75796306263896	5.02867932161658	5.53239296113655	3.55405566450021	1	5.35456042072788	6.41238435466612	2.58740115879326	6.70481091514977	3.75822919012632	3	1	7	4	7	7	7	2	4	7	7	7	1	5	4	7	7	2	7	7	7	1	7	71.75	1	3
185	4.23366817811163	6.27600314206176	1.43674964227241	1.4008305999714	5.88327949582077	4.90118272695242	6.95738817963592	4.35394297040747	5.49590129612255	1	6.17459698653594	6.58386144259219	5.22248316233951	6.60614788052138	4.10492179254614	5.10313295871136	2.85914927615322	6.0905600303119	4.36947869584299	6.93508773603051	4.43347526842994	7	6.61558730439418	3	7	7	6	7	7	7	2	7	7	5	2	1	7	7	7	7	1	7	7	7	7	7	81.5	1	3
186	4.44293229988462	5.6391682254912	1	3.0496892816554	4.94386455669363	1.82526195206662	5.97211861159476	5.75624823777983	6.74723281755843	7	4.37609232361525	6.46378349990242	2.01839123435217	6.11993959209233	4.32801816699878	5.77197611785722	3.16113224173263	6.80289418246067	1	6.03877023352921	4.75549023227469	6.51251335191592	6.82265293322085	4	7	7	7	7	1	3	2	1	7	7	4	1	7	3	7	7	2	7	7	7	2	7	61.25	1	3
187	6.10667277207587	5.51607304011256	1.70603936153255	6.11611231340491	3.2554848518628	5.11573602033486	6.47372706548098	3.4052992015349	7	5.94859560090108	5.15534041787346	5.08396116050899	3.00900336793526	4.18593156232032	7	5.70441638487755	6.20818016483889	4.8246308218439	6.90284942850498	6.52325372959394	5.73162152588514	4.13253942748655	6.71546917111678	6	4	7	7	7	7	4	7	1	7	7	2	1	2	7	1	7	2	7	7	7	1	7	63	1	3
188	6.87532433102231	6.81970257171969	2.08041340779646	1	2.57226359815185	4.02237926729624	5.35359378923359	6.1142936121513	5.19656602203957	6.6283409838552	6.72117259033121	6.88263067039659	5.9309465388591	5.61598405491149	1.72090283379151	5.44522536147284	4.65853937824428	5.50993476711114	6.46520195638985	1.86906356958215	3.52581173795868	6.5584594323679	3.39961975112677	7	2	7	5	7	7	4	3	2	7	7	4	1	3	7	7	7	2	7	7	7	2	7	75.75	1	3
189	5.52041829793898	4.22035816629922	3.04051602641005	2.67214129378866	3.89947890376954	1.50108448909644	5.8015990758136	4.72750175373127	3.34519552227999	5.65522773389951	5.04335107767996	6.09939922473206	6.6994108803383	3.71163232721035	6.82322196034	6.55966251041689	5.20454684491054	5.44919411694875	6.57735044953695	7	4.64740483068585	5.19281284300357	4.65940880485037	5	1	7	7	7	7	2	7	3	7	7	1	1	2	7	7	7	2	7	7	7	2	7	67.5	1	3
190	4.29175655227437	5.05767340343785	3.06343240342878	3.71659929292795	2.81228406639443	1.00546171353659	5.56813213615124	4.65843688217993	4.78197533747356	3.06841017010087	6.40183703728898	6.72566848195509	7	6.45724754498309	5.8856144976019	6.97607398728804	2.96804568415908	6.2822497852604	7	6.44457630699877	4.87653416819066	4.9598857622355	4.16238949812392	7	1	7	5	7	7	2	1	3	7	7	4	1	7	7	7	7	7	7	7	7	1	7	79.25	1	3
191	7	3.39701624900468	3.43704663462693	4.64027729910218	5.49285966486672	4.62125981324583	5.13820607590087	6.91478379894053	5.63450770707807	2.59602616904849	5.58665254343341	4.27205591357243	3.79660002680957	5.78307589216602	6.40780706594003	5.34990272231644	7	3.51277004658401	4.58344914597518	5.70107245914631	5.34390306710802	1.56847837739364	7	7	7	7	7	7	7	7	7	7	7	7	3	1	2	2	7	7	1	7	7	1	1	7	55	1	3
192	5.37471239482746	4.06725192193809	1	4.38232804144169	1.03058089605215	5.91698290268939	5.9883373069535	3.91479273298344	5.40767457283077	6.00765274928329	5.63790659402449	5.93339593095744	1.78558963587104	6.70301690802076	7	6.95795737182163	3.18891779472454	7	1	6.2676678552039	4.01063923665445	6.24789588580886	2.75097574192254	5	2	7	5	7	1	7	2	1	7	3	4	1	7	7	7	7	7	7	7	7	2	2	76.75	1	3
193	4.78858349309134	3.45379730276934	3.0735803674797	4.94582900014028	3.7813796250177	6.29723969916472	7	5.41092451061605	7	5.7305900734131	5.48194745238984	7	3.93140365489021	5.35431498410214	3.56522853675972	5.47622276623579	3.42963287666043	3.08281611314391	1.38438492940031	4.89279378233093	6.93584677324323	6.31465413035148	3.76941273165494	7	7	7	7	7	4	7	3	1	7	7	1	1	7	3	7	7	1	7	7	7	7	7	84.5	1	3
194	7	5.92539729825121	1.53318741181277	5.86572378813874	1.02818350203031	6.02935754624639	5.24331497175874	3.77385726874586	5.63579190587098	4.85707091278001	6.88290433339645	6.61324396085849	4.22253942173566	2.9919037653483	6.91952868328449	3.95599841015996	1.92507599599355	6.1676241829814	2.81043821098826	4.6508366083214	5.8373537212509	6.54471923380237	6.77920009993745	5	1	7	7	7	7	7	7	7	7	6	1	1	7	3	7	7	2	7	5	7	2	7	67.25	1	3
195	6.32929491240606	7	1.26889654227039	4.95471229192429	6.97375204701851	6.1209261865418	1.82492480010904	4.77743356680084	7	5.7723989140248	6.27670610035462	5.62596420499945	4.91123254306989	5.95729698495145	4.81867417619926	3.83322881169112	3.36930358232999	3.65360361302665	1.92678313528969	5.98769727884611	4.75096215549917	5.48937719547715	1	7	2	7	7	7	7	7	7	7	7	7	6	1	2	2	7	7	2	7	7	7	1	7	65	1	3
196	6.69907169831635	5.46915030784311	3.34228144286243	2.84193279448709	3.09674695235307	1.5944192965365	5.98753766914725	6.43692670931536	4.31595349820805	3.53038345430376	5.76914363358108	5.8016349808758	6.09947907662354	3.6711872945813	5.78411233213296	7	3.48419146388617	3.53196122724848	7	5.34741127839265	5.70543596466982	5.06877876175089	4.84073790745162	5	2	7	7	7	7	7	7	2	7	7	7	1	7	4	7	7	1	7	7	7	2	7	61.75	1	3
[truncated: 5 more columns]
