# Supplementary material for: How Are Mate Preferences Linked with Actual Mate Selection? Tests of Mate Preference Integration Algorithms Using Computer Simulations and Actual Mating Couples
Source: PLoS One. 2016 Jun 8;11(6):e0156078. doi: 10.1371/journal.pone.0156078 (PMC4898694; doi:10.1371/journal.pone.0156078)
Supplement: S1 Data — Newlywed couple and agent-based model data analyzed in Study 2. (ZIP) [file pone.0156078.s001.zip › S9/Polynomial Model Data/Polynomial Couple Population 01162016 021428.csv]

	trait1	trait2	trait3	trait4	trait5	trait6	trait7	trait8	trait9	trait10	trait11	trait12	trait13	trait14	trait15	trait16	trait17	trait18	trait19	trait20	trait21	trait22	trait23	preference1	preference2	preference3	preference4	preference5	preference6	preference7	preference8	preference9	preference10	preference11	preference12	preference13	preference14	preference15	preference16	preference17	preference18	preference19	preference20	preference21	preference22	preference23	fitpoints	sex	algorithm
1	5.78559440710478	1	2.61175305617096	7	5.72718613789747	7	7	6.75654688009169	6.11611541169131	5.66634295650751	7	6.98232801937611	7	7	7	6.06213652708637	6.48063833636916	6.21156548971644	5.60328741924965	6.12252682207412	7	6.4795282509703	7	1	7	1	1	2	7	7	7	7	7	2	3	7	7	6	7	7	7	6	7	7	7	2	87	0	3
2	7	1	6.62545613333157	6.61365525287222	6.94830003431366	7	6.44576298871629	5.63471123588668	7	4.06916048752413	7	5.92557125551936	5.98608587456458	6.77881771286339	4.6582348266574	7	6.74689784075783	5.84141277347647	6.41321466951772	6.75450695640165	7	6.99334009888855	6.83024211491397	2	7	1	1	2	7	7	7	7	7	1	7	7	3	1	7	7	7	7	7	7	7	7	98.75	0	3
3	5.92051575624913	2.28037319166499	5.35674096743542	7	5.47002800301815	6.47279807696003	6.48699163340616	7	6.99614932914523	6.47276086427379	4.57999344312069	7	6.94759260008996	6.67344137880387	6.06436074702934	6.2960231125471	6.8867337636441	3.7155270867293	6.5700965900584	5.23071337091651	7	6.52212905384082	7	1	7	1	1	2	7	7	7	7	7	2	4	7	7	1	7	7	7	4	7	7	7	6	84.5	0	3
4	6.31007924023981	1	4.38550597015289	6.86960461225203	5.27206485986471	7	6.41587941421021	6.82647022989845	7	4.38683193935389	5.85441968998044	6.62974138698632	6.43426085132018	6.28526602020651	7	7	6.39872723715264	6.1835925427824	5.45554334663358	6.66424192558378	5.71176965306347	6.27134878950634	7	1	7	1	1	1	7	7	7	7	7	7	3	7	7	4	7	7	7	4	7	3	7	2	77.25	0	3
5	5.32725834173418	1.57170194332523	3.0971922951628	6.02427496349114	4.89746838630831	7	6.79150622647038	7	6.45902018374019	5.76054561732828	4.77938628773152	6.3659271155549	6.84156305553685	6.53694114119728	6.83498445713809	6.11394767388472	6.86413993653126	6.72647375539772	6.56450910122156	5.80585772907595	7	5.91540754732544	7	1	7	1	1	2	7	1	7	7	7	7	2	7	2	1	7	7	7	3	5	2	7	7	86	0	3
6	5.61231148171068	2.29426314011105	1.84566006131293	7	5.15104761068644	6.9812596835203	6.7691686316277	6.25360101651655	5.09941137432493	5.68310893743713	7	7	7	6.01452423600632	7	7	6.91258593283291	5.69469052185839	4.57065284950403	6.87285687820729	6.58953841521849	3.65343981768904	7	1	7	1	1	1	7	2	7	7	1	3	2	7	7	1	3	7	7	7	7	7	7	2	80.75	0	3
7	6.63470860293986	1.67064610141693	6.33604862422894	6.66112590615681	6.29052160864127	5.35065302048006	6.47986861050237	5.9269969430234	6.96079531321338	5.64556400089349	5.86960227279182	6.02047622163001	7	7	6.22253536793152	4.5641120012791	6.58776213101765	6.4099222145963	5.91837049044371	7	6.64116410025794	6.26875741126147	7	2	7	1	1	2	7	4	7	7	7	1	7	7	2	4	7	7	7	7	7	2	7	7	95.5	0	3
8	5.63728439007043	1.34954671561796	3.22857633385385	6.95599171782777	5.63003511684998	6.32768166915108	5.56943158987997	5.73417752381888	5.80191152187231	4.67712660718754	7	6.75264232505144	5.3759320750354	7	7	6.93676374012765	6.66034900694182	6.14380677787673	7	5.13328346539177	6.49048849597429	7	4.47083656133082	1	7	1	1	2	7	2	7	7	7	3	7	7	7	7	7	7	7	2	7	4	7	7	87.25	0	3
9	6.53562102263684	1.29206764121011	7	5.11673425811411	2.17158612990967	5.79475857095242	5.31394730900067	6.74934552664338	6.31882538791578	5.79960823452904	6.76028924459141	6.07197164823538	7	6.57710246093572	6.50013601119518	7	6.17891176217201	7	6.88741843287155	6.25582203325264	5.0959797151534	7	7	3	7	1	1	7	7	7	7	7	7	2	1	7	7	1	7	7	7	3	7	7	7	7	89	0	3
10	5.28596769462249	2.68522291250258	5.29200559500653	5.82873773309981	4.46145234207677	6.89529502726196	6.34634989388413	6.78545492883846	7	2.25643191729499	7	6.20312673947362	6.73427730519665	6.91415225929937	7	6.91579232955235	6.24469214302284	5.12843881149785	5.99149296890201	6.08469601543524	5.55395616070177	7	6.88861246730441	3	7	1	1	1	7	4	7	7	7	7	2	5	7	6	7	7	7	7	3	3	7	7	102.75	0	3
11	1	1.12246609274889	6.34514508072335	5.21722195862294	6.38420843244424	6.36730356684924	5.58871657996577	6.72713096085733	5.39636755222689	5.01547579093965	6.27310340115915	6.11129400919951	6.76235284377872	5.64931768357957	6.85100683770752	6.75579102364449	7	7	5.28218420786459	6.51149339202713	5.46182241342148	4.91025258511183	7	1	7	1	1	1	7	2	7	7	7	2	2	7	7	1	7	7	7	7	2	6	7	7	94.5	0	3
12	6.1613341131078	2.63620392103693	5.9176428424855	4.89382519601481	3.82805137518992	6.0840223273593	6.69877871604162	7	6.2520428707246	5.39193568711483	6.22752118921198	6.96636798157368	7	6.6796711615328	6.26793988186034	3.94814434575466	6.69945892809005	6.6195706661957	6.82301411525496	6.84850226792499	7	5.66236156285901	6.619229951572	3	7	1	1	7	7	5	7	7	7	7	2	7	2	1	7	7	7	7	7	7	7	7	102.25	0	3
13	5.85492648918258	1.70558292099004	6.62102838096901	7	1.53381608998527	6.81992618276235	3.62113267125973	5.15675646638574	6.79511624082668	6.92496569081873	7	6.6613663406811	5.98591346029219	4.97568469591445	6.45585018766954	7	6.81122566962491	7	6.04845607137433	5.70123112107384	6.44864371642381	4.2658393268243	7	6	7	1	1	7	3	1	7	7	7	7	4	7	2	1	7	7	7	3	7	7	7	5	88	0	3
14	6.40333865150439	1.05778385725647	4.51607425570897	6.75821170952391	6.51855491253184	5.28304409165165	6.88887461278205	6.10599908563025	6.73313689005376	6.80290722612541	4.57962885170206	6.90234171131768	6.73611912466881	6.75183978362405	6.66598142847709	6.38246195709558	6.50445475846119	4.58102331197606	5.11380792737734	5.98689396727581	7	6.08583196320194	6.9068143261042	1	7	1	1	1	7	1	7	7	7	1	2	7	1	7	7	7	7	7	7	7	7	7	73.75	0	3
15	5.81185165921662	2.26691133226833	5.29156240356629	2.40946063963979	3.73778080153872	5.98080035018866	5.51447641027164	6.77146745888253	5.90277821812635	6.50193452282599	6.39597308682286	6.25735555197695	6.44487821380575	5.97369616512708	5.90704967005586	6.93005428572145	7	6.4994407627123	7	4.76902379722058	4.30719154283765	5.16538209403329	7	2	7	1	1	7	5	3	7	7	7	7	7	7	4	1	7	7	7	4	7	7	7	7	93.5	0	3
16	7	2.22464611213478	6.25478713440265	4.80164299680897	1.94299685251432	3.79918604403895	4.32186907340585	7	6.94901062910486	2.31654414894015	4.7745713083461	5.3819173916492	7	3.00824060965699	5.36736397830444	6.9158407345474	6.62675926442781	7	6.03294055761861	5.37552686084732	7	6.13371479591398	7	7	7	1	1	7	7	3	7	7	7	1	2	7	7	7	7	7	7	2	7	3	7	7	97.25	0	3
17	7	1	7	6.9577046738063	7	5.14677084731605	5.95313916245871	6.14922703829413	5.19102927734617	5.70919231359578	6.55984394262906	7	5.80105041796235	6.03078240284491	4.27120855058859	5.29313491240123	6.87653541616401	5.52995648940062	6.468514508702	5.90506346342311	5.7288239478018	6.87604261299155	6.53835337994956	2	7	1	1	1	7	1	7	7	7	2	3	7	7	1	7	7	7	7	7	3	7	7	96	0	3
18	6.46982742836292	3.09160669396764	4.48328709684296	3.36292613074051	3.69429648352554	7	5.75979813107497	6.53348862356497	6.74402940002262	5.84944164572212	6.66825277378762	6.3623098615871	7	5.78397019469499	5.05935625596409	7	4.66137020598914	4.79512527734376	6.70792252689143	5.17646991663808	6.93227872055352	6.11457401014546	6.70962287624643	2	7	1	1	7	7	1	7	7	7	2	2	7	7	1	3	7	7	5	7	7	7	3	81.75	0	3
19	7	3.33055365732908	7	4.66810406039044	2.85663406076965	6.79561475372163	6.92233896120667	7	5.44574741305219	7	4.11968554491368	6.59862925524785	4.89299834603332	6.55392955550401	3.92654623088415	6.91448581912596	4.82393625384231	5.97305780512256	7	2.00425136316417	6.29240225608084	4.65690303580639	7	4	7	1	1	7	7	7	7	7	7	7	4	7	7	1	7	7	1	1	7	3	7	7	94.5	0	3
20	5.65781310097059	3.28459168818519	5.71364561840371	3.4817652210499	1	3.9056210708493	6.71913520535859	6.18044597042307	7	7	6.96846356163119	6.63001999939733	4.94979726134991	5.28329373678296	6.5742463963181	6.66672908573309	7	5.15838061650707	7	7	6.54595546618535	7	3.63802363034725	2	7	1	1	7	7	1	7	7	7	1	2	5	3	7	7	7	6	2	7	5	7	7	99.25	0	3
21	3.91807976657673	1.57086150300793	3.46298458652791	6.54491790755139	6.38689497692871	5.12406395560367	5.15529045945592	7	6.55618421214369	3.02332998527207	7	4.85574077332082	5.44565143888183	4.7435822572803	5.53773219894127	4.413625964256	6.86608535839292	3.71745336704558	7	6.45118956301521	7	7	7	2	7	1	1	1	7	4	7	7	7	7	3	7	7	7	7	5	7	7	7	7	7	7	106	0	3
22	5.99173128208799	1.67122253796308	5.91073505544841	5.5468668044113	1.18218547396552	4.74485483062813	5.45687845467399	6.2575618665718	6.79155127805362	6.88417485206733	3.32061390025793	7	5.74185168651121	4.98397201543485	6.05821879844645	6.5362604331247	7	7	5.66855631297454	1.00994078511792	5.69071715938458	6.60875168647955	6.17251110074537	7	7	1	1	2	7	1	7	7	7	7	2	7	7	7	7	7	7	7	3	7	7	7	96.75	0	3
23	6.44899787750226	2.40471033380591	6.78303187285542	4.44770193620454	1.38097672997708	6.85367408943429	7	3.68296123494869	4.25425633008007	6.9714929964886	5.58556467185882	6.486756383104	5.92710118047584	5.58592965174212	4.0511679584973	4.48633143775666	7	6.5643697866205	7	6.71634762547136	5.98576631341942	7	5.17363064232672	5	7	1	1	7	7	2	7	7	7	1	7	7	5	1	7	7	7	4	7	7	7	7	83.5	0	3
24	1.7584236460256	4.37268247052914	5.01638466554003	6.13232133117764	7	6.78748236802886	6.72905661674374	5.94340263886916	6.36066490601029	4.05340334017921	6.20890958806106	7	5.57002719686711	5.83242579233484	5.83088127272598	5.52751661888731	6.32469866284335	6.94996158153396	5.64371783342748	5.84244205510078	4.81371967221426	3.43631706804761	7	1	7	3	1	7	7	2	7	7	7	2	3	7	3	7	7	7	7	4	3	1	7	7	77.25	0	3
25	5.54011968363886	2.72534029234094	5.64655020641439	5.43566058205336	4.16632848286546	6.77449389788197	5.72342625130605	7	6.99719778438983	3.05320614689385	5.5894730749344	6.55884653027972	6.53891991021652	6.57582461109981	6.76998293228647	5.94248443536011	6.14823576549527	5.59025671350463	6.94338302944879	2.52610770956748	5.32659933800973	3.60923509561215	5.31136874768309	1	7	1	1	1	7	2	7	7	7	7	3	5	7	7	7	7	7	6	5	4	7	4	97	0	3
26	3.90347268366068	1	1.85121602702664	6.7261492181712	5.90768949396856	6.43324043230922	6.40346884299398	6.66938174263346	6.19033061330993	4.04914602685553	6.8366240430417	6.13439815707977	7	5.02992975005486	6.01166887583936	3.63026373819444	5.68136533509372	5.01121936929796	6.27362645145513	5.71903103084306	5.90135927252006	4.2733539222522	6.78537564207105	1	7	1	1	1	7	1	7	7	7	3	3	7	7	7	7	5	7	7	7	3	7	7	94.75	0	3
27	1	5.35973379942487	3.09499330047737	6.98284084335035	6.53692842037361	6.74664388062173	5.15200518401491	6.98238964479476	7	1.4590013425697	4.37605569559719	6.7728213150394	4.94903897532307	6.54864036807651	4.58574311039855	5.53668871346555	6.67967359324594	6.52703775342361	5.88622137876842	5.82445328176988	4.5786969537164	5.92417447640754	6.53071028505183	1	7	2	1	6	3	4	7	7	1	2	7	7	4	7	7	7	7	7	7	3	7	5	81.5	0	3
28	1.21818598374884	5.23725889559574	4.10732628642393	5.47439072848478	6.51259438149018	5.8210036923702	5.47501795114536	6.75301214015904	6.72122704821275	1.84244850182947	4.45904744364503	6.92672383436943	6.3790709385881	7	6.92565902312873	7	6.8490856283623	1.78883738519051	7	6.55390983813576	3.84284135869526	6.77503713522922	5.23075047127315	1	7	2	4	4	7	3	7	7	7	2	1	7	4	7	7	7	1	7	7	2	7	6	91.25	0	3
29	5.26667627819871	4.01097470509617	5.6979371290519	6.75016020995481	2.4712894609908	5.14409347277448	7	6.24212827886832	6.69124415272382	6.85385687445874	6.13861970552976	6.83469646698588	6.47298668827268	5.73032482425665	4.60811249078917	4.59804158961981	4.51786482294378	6.16321847016079	7	3.52160481117609	5.98169597617767	5.20565434574023	6.38193366644396	2	7	1	1	1	7	7	7	7	7	7	7	6	7	7	7	7	7	2	7	7	7	5	83	0	3
30	5.79923508006046	1	4.54433849954054	6.71056825519149	7	5.83268366585411	6.09190171825906	4.9968497606552	7	3.74553175359706	6.89361614764815	6.29940144342417	6.43635976813322	6.94498524072942	4.06353471513969	5.42132050852366	7	5.74283212755993	7	4.4249133679142	4.65591895285767	3.78976374521614	5.43769514586927	1	7	1	1	1	7	4	7	7	7	5	2	7	7	1	7	7	7	4	7	2	7	4	75.75	0	3
31	5.95998040802262	1.96833850744967	7	3.52256927324656	4.92010684382197	6.40483509126425	6.13439326175645	7	6.46825926499551	1.43974014087482	6.41974373655501	6.43009655902649	4.04682802388615	7	6.11680791624522	6.82389969961925	6.59417625950791	6.2939487214047	6.01766027052275	2.30420334625395	5.74891028560126	5.10402627641254	6.46516941048153	2	7	1	1	7	7	6	7	7	7	2	2	7	2	7	7	7	7	7	7	6	7	7	87.5	0	3
32	6.32545815947446	1.30861210671665	7	6.73092086511102	7	6.95308237287769	6.65395528058036	5.62968897972732	7	4.80665214226199	6.93610486049561	7	6.57888954803879	5.32685255502896	4.34716068716413	4.6335538471432	6.06403103595597	4.16403082797887	5.81789257682025	5.26877286071768	5.28518258453572	6.62425424651498	5.74442100031745	2	7	1	1	1	5	7	7	7	7	7	7	7	3	1	7	7	7	3	7	7	7	7	89.25	0	3
33	5.10551745725523	2.36600112784	3.76616214477009	4.69212023003826	6.31388431113836	5.41679075642244	6.18458566863444	7	5.85428355968508	5.39717115762537	5.42103474103684	5.24443108930118	6.52556164726737	6.46403223893575	6.45934798382703	7	4.46132588008234	6.60523573115952	4.75107707350228	6.56451806744367	4.70820039401918	7	4.64615486701852	1	7	2	1	1	7	2	7	7	7	4	3	7	5	7	7	7	7	4	7	7	7	3	78	0	3
34	2.41188846179037	2.24696430222753	6.6841716076511	6.09491520473147	6.29757509000367	6.78959113858123	6.6494098674761	5.79653858329114	6.04859500300349	6.4836477525955	6.42206712940142	5.38742289347696	6.96736185459589	5.9115954977001	7	6.43413905479313	5.72789708742714	4.75500830332363	5.50877166445056	6.04502119354724	6.39141815300312	5.89838782771927	5.22524715080846	1	7	1	1	1	7	1	7	7	7	2	1	5	3	7	7	7	7	2	7	7	7	6	63.75	0	3
35	4.78818471282474	6.96080006005922	6.1607212763917	1.26800282336791	1.58058909239045	7	7	6.83125550057632	5.97833446535582	4.39867159857623	6.05337248478466	1.89839357509848	6.78212830146477	6.28453570342608	4.0106568789282	4.4158630001589	4.62718303582466	7	7	7	6.49044027229812	5.51911288419408	5.05959200544105	7	7	1	1	7	7	7	7	7	7	7	7	7	7	7	7	6	7	4	4	7	7	7	84.5	0	3
36	6.28634211131593	2.60321226798733	5.20291222479844	3.81537682588036	3.53038190013004	7	4.65804881345167	4.82603864802053	5.77990743005884	1	6.01640567477058	5.82933088188906	6.17742982077077	6.78158588723329	5.98385110195677	6.88698749733617	6.07571340674175	6.25051466517056	6.0168430405936	5.91443088050892	7	5.64972467782928	6.40587901369868	1	7	1	1	1	7	4	7	7	7	5	2	7	7	7	7	7	7	7	7	3	7	2	84.25	0	3
37	6.58808607295541	6.31249465842534	4.79401551448037	1.0974492978121	1.93768459741644	6.37984582588909	7	6.53006164364601	3.1804044029522	5.67859622018267	5.79211717305276	4.58609906859329	6.12999824390572	7	6.59611556531065	6.95062375370827	7	5.81109798567659	4.10326165845647	3.87761067369262	4.79082620390781	3.58644462460864	6.21486282872368	3	7	1	1	7	7	7	7	7	7	2	7	7	7	1	7	7	7	3	7	7	7	3	73	0	3
38	5.58862846193264	1.12573920743838	6.34894677154141	5.64810080748231	3.33765674173788	5.17511554682712	6.75782680332919	6.6277179423847	5.6734792616816	6.9806808521387	3.14328352707397	6.5069247050693	5.90420188617824	5.51944059972741	6.48668277358816	1.98683862350579	5.77744087006475	5.94775164880202	6.61461475905216	2.90505479245177	5.28939100178622	6.33870630011238	5.60980102969136	5	7	1	1	2	7	2	7	7	7	7	3	7	7	7	7	7	7	7	7	7	7	7	95.75	0	3
39	7	2.15537911532129	4.04107764551529	7	6.9598345950704	7	7	5.52893038704555	3.23064588580638	3.78907609778559	6.07724161572816	5.44577778361198	5.93040413244645	4.16361642828363	7	7	7	5.74121105580073	6.02021007960678	3.07027939692095	6.62709958987691	4.13379002750135	6.43319364384822	3	7	1	1	1	7	3	7	7	7	7	7	4	7	6	7	7	7	3	1	7	7	7	85.5	0	3
40	5.84251128008613	1	5.60734844921626	6.01328794101392	2.39989884316338	5.893327819023	5.61083523205671	4.89406212543136	3.99197604663193	5.77998820471186	6.62059250398561	7	6.33804697718665	4.59094373589735	6.35753396649063	7	5.56350780778601	7	7	5.22857196814816	5.41456816472675	6.76795549353324	6.47748901582913	3	7	1	1	7	7	1	7	7	7	7	2	7	7	1	7	7	7	7	7	7	7	7	88.25	0	3
41	4.34660022255247	3.72852324661386	6.87679060780073	7	1	5.83905012561592	6.13036929558082	5.93871175721653	5.60014107712801	5.95675805232355	5.76904596301769	6.09567715233094	5.70855380337417	6.80463688029109	4.58030239866789	5.30765581955195	7	2.88401254432866	6.09834015742637	7	6.38024528574516	3.93416769749343	6.5735676690001	7	7	1	1	7	7	4	7	7	7	2	3	7	4	7	7	5	7	2	7	2	7	5	74	0	3
42	2.81327645827472	2.43965224670881	6.11341564211079	4.88818452689461	7	6.24594589553389	7	6.64296174681269	6.52228027074239	6.65288639322204	6.27767707837016	5.32817938057549	5.74523498900142	5.75268101653799	6.29448629348306	4.12962445012504	5.84047851326478	4.97697767689776	4.67366850230862	6.21237734304615	5.27662744883255	5.77889434502854	6.27323287213298	1	7	1	1	1	7	1	7	7	7	7	1	6	2	7	7	7	7	3	7	7	7	6	76.75	0	3
43	6.15329467673603	1	5.20316184168563	4.18796432465361	1.31430400823405	5.45831137790393	6.63813265483547	6.35670012381536	5.98363150311293	5.59214921041597	3.95281717429536	4.75783414940826	5.73551854751935	6.59436418478713	4.49495307864501	6.99654832017657	6.71187406421757	5.46710583930076	7	6.91250881031029	5.69809063463202	6.25182273022682	6.61581341190758	3	7	1	1	7	7	3	7	7	7	7	7	3	7	1	7	7	7	2	4	1	7	7	64.5	0	3
44	3.68828684168416	3.64687617806338	6.91108759562315	6.48273301290988	5.98589825282329	7	6.02660284586059	5.33244426577006	6.39412793990765	7	6.19217128958423	6.6410721556924	6.8949080751965	3.48286619562085	2.7607428536161	5.12666764734658	6.74255123956429	5.15040012732034	6.77314124478767	5.35206427144136	2.03129949336009	2.86941955759044	5.54636526910901	1	7	1	1	1	7	7	7	7	7	2	4	7	7	7	7	7	5	7	7	7	7	7	89.25	0	3
45	7	1	4.12469933961599	6.38383253501268	5.80370934152096	7	7	4.73562403891129	7	5.69016582559248	7	4.91701884526575	6.89158142796627	5.07145161487187	6.90774216323034	4.29127787565962	6.08814890132759	3.78354128849728	6.18179057878042	5.72614209098249	6.37764700185261	3.85988603987148	4.43947934652592	1	7	1	1	1	7	1	7	7	7	3	2	7	7	1	7	7	7	3	7	7	7	7	72	0	3
46	6.83012066825738	1	5.78057373756825	4.75349480272644	1	6.56041566416605	6.6447704050267	5.87099240246965	5.2914249389635	6.9819475920841	6.96135621103241	4.10096651562571	6.73224323670845	3.84693032476834	4.47413724448437	6.82210685660097	2.65378458442337	7	5.99733545509762	5.15252473450212	6.69865480767442	6.33303727036304	5.27066182432918	2	7	1	1	7	7	3	5	7	7	2	2	7	7	7	7	7	7	4	7	7	7	7	81.75	0	3
47	5.97771581887909	2.62942936668896	3.65842283156017	1	1.25519801949537	7	4.95558084479783	7	5.61921434130233	1	5.91750209914024	7	6.88982750502162	4.79398540929618	5.82247918098084	4.07993210983131	6.15390300708239	3.88694230376427	5.29772623657111	6.95603752964125	6.73619389105633	4.75936027006381	4.99358633269603	4	7	3	1	7	7	4	7	7	1	3	2	7	3	7	7	6	7	3	7	7	7	4	81.5	0	3
48	5.48434808773189	3.13933795851529	7	4.66009809272891	5.04560350835362	4.88557114360811	6.59162900191871	6.5018510727099	5.77706445739542	6.30203408243724	7	7	5.6304926368916	5.84582604328872	1.87652646158319	7	4.77726451713007	5.91754778414933	4.47640774949334	5.37843284078765	4.4140940370512	3.34738766462124	6.51929402466519	2	7	1	1	1	7	3	7	7	7	7	2	7	3	7	7	7	7	7	7	7	7	4	74.25	0	3
49	6.99131177899344	2.01354557410975	6.25441872880604	4.68875116646882	1	6.7104318806784	4.69953241003222	4.13803959202696	6.19551593698148	4.31326161823558	7	3.50457133990145	6.38223375838245	2.43894712579594	4.83250503714167	6.72855073549821	5.70405728791126	7	6.09412343644497	1.44450951886385	7	6.43411015987942	6.30326898538603	3	7	1	1	7	7	2	7	7	7	2	1	7	7	7	7	7	6	7	7	7	7	7	79	0	3
50	5.93066401574795	2.59581076362295	6.32101711059899	6.46808965376378	1	6.33374916745143	5.99743810450503	4.16812784575435	5.01266216437347	6.51913547019287	6.36490972312516	5.12542110684049	5.37996071466906	5.1410471476789	6.66636773829826	5.25422960507694	7	7	6.26408839524089	2.98408347118017	6.29079449056554	4.16393881124222	6.29265247890895	4	7	1	1	7	7	1	7	7	4	1	6	7	7	7	7	7	7	6	2	2	7	7	88.75	0	3
51	2.07938628307855	1.59071460778328	5.88505974010219	4.88460686567152	6.3390582876281	6.33677866769084	5.77927678090924	5.38604122330949	6.30002810374347	4.6597644876704	5.33391738769079	6.24309162954533	7	2.33650110079939	6.85311725288876	5.18165415009938	7	4.07639151467223	5.30460911060348	5.02579285434986	6.39790769219543	6.0311415866602	5.90383901740221	1	7	1	1	1	7	1	7	7	1	7	1	6	3	1	7	7	7	3	7	7	7	5	66.5	0	3
52	5.34027737317455	1.65355572520605	5.64115603331183	4.80051313048375	1.3803179814377	3.54716753975951	5.98213986909435	6.13118000474517	6.65756374823844	2.84889769078045	5.91744661664529	7	6.77687386755803	3.79882483787887	6.43178466194739	5.1859774878368	6.04879989121458	7	6.3691118972684	3.17629763017977	5.91058610133595	4.87894577317132	5.88711146217567	7	7	1	1	3	7	4	7	7	7	7	2	7	7	7	7	7	7	7	7	7	7	7	100.25	0	3
53	5.42120505941532	4.22277405995024	7	5.0301342559841	5.00883319686234	4.73975738394333	6.07115563217095	4.43749332587923	7	5.97822653286059	7	7	4.93623045093126	6.62651799596498	1	7	6.71967890154836	5.79094648561327	3.84135951633055	5.34152251336445	3.34090722904248	3.13322322994259	5.99650965432735	3	7	1	1	1	7	2	7	7	7	7	2	7	5	7	7	7	7	3	7	7	7	4	86	0	3
54	1	2.28622984404769	1.38177404691554	5.37847408796668	3.14699820520197	7	5.22245234160453	6.45516773513438	6.10821699862688	3.92959494028138	6.92858703911586	5.75790717355614	6.26503451369156	5.5135313399607	4.40416604176883	4.47803067205977	7	3.43945365323294	7	5.99122392580056	6.62517388263476	1.97291193259334	5.9310877324347	1	7	1	1	1	7	2	7	7	7	7	7	7	2	2	7	3	3	3	7	7	7	7	93.75	0	3
55	6.66970995249707	2.68934937238124	5.85700768133202	4.37547146639731	1	4.57451826354785	6.27737213968133	7	7	6.4003781470179	7	6.58457724552371	6.0907735686061	6.52705143546264	5.53440603402596	5.05154486333787	5.66739717896815	6.99144373326991	4.19253897793057	4.09155629648462	6.59870745406992	4.55462676519878	1.75002679221925	3	7	1	1	7	7	5	7	7	7	7	2	7	4	1	7	7	7	7	7	7	7	3	80.5	0	3
56	5.87372399713609	5.74777981395669	6.07737151515939	1.78377396726969	2.42696975282513	6.25483582377088	6.54307087240893	7	5.40257101507327	4.25974987719742	6.63503306617514	3.65899823300252	6.37987732487439	3.50490770837296	5.45330962088839	6.06322199731135	5.70544302722516	7	3.88552613136737	7	6.47385528308436	4.68638370402613	5.46428850339017	7	7	1	2	7	7	4	7	7	7	2	7	7	7	7	7	7	3	3	7	7	7	7	82.25	0	3
57	5.26862618394214	5.72785274365609	7	2.39878733308025	2.07992743556063	6.41706977570391	5.90009634518086	7	5.26103338454267	5.45051059967184	6.69537991917386	6.60566880927408	5.91964956987524	6.46608157572115	1	7	4.67789628856554	6.7996010314582	4.56383386528689	4.00919361007289	7	4.78966430362534	4.73123295101729	7	7	1	2	7	7	3	7	7	7	7	7	7	7	7	7	6	7	3	7	7	7	7	84	0	3
58	6.12664800811999	2.14817732473532	7	7	2.26151131011779	6.44815552838277	6.59980188258007	3.98390414252938	6.76214895087052	1	6.19279264100552	5.86074020687563	6.9779284217472	2.40301960882328	7	5.1965881712301	5.97521287922914	2.05523580808617	6.31518014073035	6.73307341646979	5.36088925314696	5.1159032734451	6.61415354482631	7	7	1	1	7	6	3	7	7	7	7	3	7	7	7	7	7	7	2	7	7	7	2	82.75	0	3
59	6.31920945652281	6.04017183919088	7	4.42895380676688	1.3610898540658	5.94099982152192	7	3.79974032054843	4.44988602123984	3.952578541614	6.30759564533776	6.44427514325443	6.56675208786731	6.60023675101389	5.411636481693	4.03929123996642	5.91368859120479	6.81259747199853	3.9901339313008	6.22482321134262	6.13497541764726	5.35747118189234	6.86930402172736	4	7	1	1	7	7	5	7	7	7	7	3	7	7	1	7	7	7	7	7	7	7	7	65.5	0	3
60	5.16756849290329	6.46532712503203	6.80478351952999	2.32088028076672	1.55416410523409	6.76057513965761	6.41887683083073	6.20044643910916	5.40753126014692	6.04498137938202	5.8245097797573	2.00900297963124	6.78544205209857	2.63023776947943	5.06906117876527	4.5733220870212	5.37106223926669	5.05758606760124	6.63161520352783	7	6.99280257008928	5.87107748240546	4.65157010386763	3	7	1	1	7	7	7	7	7	7	1	7	7	7	7	7	7	7	7	7	7	7	7	85.25	0	3
61	4.5861060568663	2.67011377074195	5.95662493927144	6.42157504362939	1.06235582417615	7	4.45110885574194	5.19995298737212	5.75955265323829	6.11310881542057	6.27767863870971	6.52551991357461	3.94977789157282	5.39008897441188	6.34409518631994	2.68606309011548	5.89060601766573	6.62056165131199	4.30049174962691	4.74925788777036	6.6052392779509	5.53659661100122	6.98984349900643	3	7	1	1	7	7	5	7	7	7	1	5	3	7	7	7	7	7	5	2	7	7	7	74	0	3
62	6.32928260830325	2.24299027629582	6.94420600366318	7	2.90426953072692	6.02300150552896	5.28042872105964	6.67223354161329	7	3.73752210978085	6.67153085498362	7	5.25591842498783	5.10339998849654	4.08129752006645	4.57276660462593	4.44199903426282	7	2.02592482118486	5.62320018945323	6.54078577144906	6.07410156136942	6.23627286847854	7	7	1	1	7	7	2	7	7	7	7	3	7	7	4	7	7	1	3	7	7	7	3	76.75	0	3
63	6.82214824595473	2.77270845604564	5.96561358662414	5.23169620651062	2.1464746223574	6.94337471076979	5.80402013842536	4.10305933040162	7	6.01465148010486	6.54751429449878	5.19100989863675	5.50335959926443	3.37494838712292	6.24231366153166	4.9381372463431	6.28441600958476	7	6.30407195226249	3.1983347641759	6.82396326246185	3.44013280603556	3.86271474511879	5	7	1	1	7	5	1	5	7	5	1	6	7	4	1	7	7	7	3	2	2	7	7	96.5	0	3
64	7	4.67318559488628	6.94847539816879	3.4932246958705	2.89518332807597	7	5.81586676984413	5.6613995313299	6.83183579295985	6.56112898114768	4.63543595563877	6.31013530977176	4.44507630206386	2.05231908909239	6.18783026865005	6.12350435606728	5.89449024891175	5.97277070685407	6.23613766175981	6.8440862498299	5.40258036018414	5.01557523619412	5.02280670843472	3	7	1	1	7	7	3	7	7	7	7	1	7	7	1	7	7	7	7	6	3	7	5	72.25	0	3
65	6.57140357435215	2.15209853278812	7	4.79987299517923	2.69667105034693	4.29312539351452	7	4.91330760445477	6.83953621840466	1.84481041469408	6.5872834315236	6.53541085141045	4.74174357954686	5.23477564613518	5.70782610570099	5.28333694534045	6.23163906005447	1.85271817684823	6.68393396002243	3.40403655799293	7	5.10987965664569	6.27928299004264	7	7	1	1	7	7	1	6	7	7	7	2	7	7	7	7	7	7	7	7	7	7	3	104	0	3
66	6.54509975492918	3.0037108474107	6.37435677772161	5.65410364205452	1.48092065786696	6.86326989747876	5.37123059996067	6.23366165807089	5.87475108031666	1.62745914027284	5.75163605543756	4.95308934307334	3.03255894619477	6.66306803343778	7	4.21290177584792	4.52033854821012	6.21169117570212	4.44411249748889	4.28366962602926	7	5.23818136690514	6.66208657597926	3	7	1	1	7	7	1	6	7	7	1	7	3	7	7	7	7	7	5	7	7	7	7	68.75	0	3
67	1.58163436340957	1.58782378242358	3.61010229503488	5.48555367573158	6.5508013815376	5.54737916354544	6.51354360490297	5.98073617171561	4.01117349189543	1	6.69483474832846	3.84158295752897	6.59828724729671	6.95410197536239	4.0541280405733	4.66460598712183	4.93929595222179	5.60858286237987	6.5947603767076	6.00771425278673	5.77915741244077	4.32037530487135	5.17375309375684	7	7	1	1	1	7	6	7	7	7	7	7	7	2	4	7	7	7	7	7	7	7	7	56.5	0	3
68	5.79269329560337	1	6.26836482940945	5.99403241857809	7	7	5.33259862041662	3.54788967531948	2.03635840667448	5.14116208510764	3.97387262367313	6.19480390862592	6.99358404561051	5.9320350148537	5.88379480965936	5.32218048142794	5.48659342578814	5.05994293506338	5.85117585468903	6.28822986600878	4.75483167658751	5.77573162719798	5.972796596807	3	7	1	1	1	7	2	7	7	7	7	3	7	4	7	7	7	7	2	7	7	7	7	78.25	0	3
69	5.65271306111841	6.88792153090185	5.28914715709377	1.51081847296012	1	6.92569058997203	6.9471115062927	5.47671915674395	5.50110522489518	5.18237184837692	6.47843078809488	2.08475581643346	6.16589469545794	3.35670258827532	4.15386086968848	7	5.157847691042	5.79276963635982	6.11233379151387	5.1445557891411	6.14794849612115	6.6273754682591	5.53931644812054	4	7	1	1	7	7	5	7	7	7	7	7	7	7	7	7	7	7	3	7	7	7	7	67	0	3
70	4.17896085716316	7	5.50797321092884	1.20937523646116	2.95458040955698	5.51071216471558	6.94743283991412	7	3.67604722401463	6.31067367488483	5.85200165813199	6.01778781902746	6.13169937494372	5.49163378867112	6.08408614714668	7	5.25139463509635	6.66557079851605	3.91442845335867	6.83651307256766	2.39994096803888	7	5.30524045073706	7	7	4	2	7	5	7	7	7	7	1	4	3	7	7	7	7	7	2	7	2	7	7	71.75	0	3
71	7	4.85803802066761	7	4.58794782983997	2.77582106368481	4.50862192730429	6.65073567738115	5.70650363560147	5.49608372061819	6.42667586005214	3.59362993205095	6.48984840353317	4.23227289718599	2.73483852625348	5.00917375900382	5.62154235328137	7	6.60857909702057	6.23338740185003	6.38873797016013	5.36146025010381	4.69704548435332	4.78942694732059	3	7	1	1	7	7	6	7	7	7	1	3	7	7	7	7	7	7	7	7	3	7	4	74.5	0	3
72	5.54184006212991	6.84374117786702	5.11700872898932	1.85444806949271	2.53158977700272	6.26110442446629	7	6.92169962425031	3.87929822715091	7	6.60514268037753	6.41687501951191	6.03339594531181	3.80877082800974	2.45546714610873	6.9456451875717	3.89207494430642	6.86038568607344	3.26849765775841	7	2.96044765431472	5.61821404924966	5.893079008393	7	7	4	2	7	3	2	7	7	7	1	7	3	3	7	7	7	7	2	7	1	7	7	68.25	0	3
73	1.27244361324426	2.25995284453017	3.5964050266577	4.7472369243709	7	4.10985916071088	6.53757067765381	4.66954575892771	6.83992165053925	4.55158715322304	6.17709795464413	3.23353869031965	6.59721754418056	5.84939968336435	4.59432323420133	4.7147655924424	4.82775586978692	2.74890362663798	7	7	5.69996877467455	6.16927555378653	5.30432210016768	7	7	1	1	1	7	2	3	7	7	5	7	7	2	7	7	7	4	7	7	7	7	7	63	0	3
74	6.92498291890136	1	4.65983805456557	6.24093447989255	7	7	5.93108395742952	5.93171423274306	5.26458033779768	3.20048166930189	6.40426252260052	6.05474594835981	7	4.18891620025344	5.52248309676746	4.78641954750609	5.69434260447226	3.61775479280306	6.20055775956949	5.75864012456417	5.10561819305541	3.64165545119567	4.27348549996043	1	7	1	1	2	7	4	7	7	7	2	3	7	7	1	7	7	7	2	4	1	7	7	83.75	0	3
75	5.852193934489	4.61912613826624	6.69668180868517	4.52723181525047	2.98521142349716	7	6.36844448925232	5.88734293654195	5.17928295159001	5.98312795243083	4.61728832905819	5.83891967052588	3.65133313416005	2.83699488740947	3.82268261201957	7	5.510101706711	5.6525433381003	4.97943765213522	7	6.28014996518434	4.81092279659916	4.77987479707691	3	7	1	1	7	7	7	7	7	7	7	1	7	7	7	7	7	7	7	7	4	7	5	69.5	0	3
76	6.76480896303562	5.86966907304913	6.13707877013107	4.01810080280126	2.79808766236158	5.04471871473424	6.84339910456341	6.23182622932601	5.24202573059986	5.45193294011139	6.90608666065013	6.58199643446057	4.67688551859644	5.24132141486986	2.84342075250639	7	5.09177622669154	7	5.04781631816051	5.63145651294104	4.09480471836954	5.38393105827689	5.54156660764382	7	7	1	1	7	7	7	7	7	1	7	7	7	7	5	7	6	7	7	7	4	7	7	83.25	0	3
77	5.75497993818168	1	4.76903590240203	1.84173465329636	1.0277713019482	4.83508368757219	6.58644030752568	6.44291453177307	4.90493511641507	1.33843703669597	5.82870092864301	6.38918059124046	6.5725931762645	5.97850999644815	5.83875087872727	7	3.73198039535161	6.73336817167492	5.1536223497443	3.95274011430554	7	5.0575550581397	6.00574507963389	6	7	2	1	7	7	1	7	7	7	7	3	3	7	2	7	3	7	7	7	2	7	3	73	0	3
78	7	5.68042934946448	6.92385161176845	3.77809427245911	1	5.13626628922154	7	5.19630401205897	6.38086680650067	7	7	5.52936012069107	7	5.95720998663018	3.38870778848398	1.33796315755108	5.0184969066201	5.21082431816416	4.08775469232931	4.04569617532531	5.80199372456999	6.48862351227569	7	3	7	1	1	7	7	3	7	7	7	7	2	7	7	7	7	7	7	7	7	7	7	6	54.75	0	3
79	5.15596101773202	3.59835698055869	3.21329099770917	4.80356849791134	4.99242909767666	3.36105611720445	5.01432711545206	5.08373559258837	6.06869360407217	4.35539666150043	6.54432613215093	6.64716497767318	5.54589404343557	4.52208654258742	4.91403406166315	6.85718166032149	5.62754254253069	5.48679801537389	5.78133614401145	4.32439381183462	6.42071655715166	6.84766214803378	3.97378293074989	1	7	2	1	1	3	5	7	7	7	3	4	7	2	7	7	6	7	4	7	7	7	4	71.5	0	3
80	6.51812053224135	2.58430991588371	5.24170415193502	1.07933758723204	1	6.58818644849738	6.51925467485578	4.42110776222502	4.77332598409381	3.33108809707841	5.22306512442224	6.84397025076635	6.47752542805649	4.60612474225152	5.67426567815697	4.30735596796347	5.75536145968853	3.3987474535209	6.30299392016323	4.7438718126584	6.16980593305315	5.91220475581278	5.9594627301931	4	7	2	1	7	7	5	7	7	1	2	2	7	3	7	7	6	7	4	3	7	7	7	83.25	0	3
81	7	4.45918103451874	6.0847216294582	5.17171408266312	2.30248545318802	5.48629879197697	7	6.84393540692893	7	3.71265900887458	5.2908258418749	6.31255443439099	6.01105096839098	1.50531280621812	2.41850499955783	5.65628538761126	5.74548321895204	6.52957434077325	4.75338871194251	4.1028083711952	4.89085613452503	4.89548867369125	2.84481215840323	2	7	1	1	7	7	7	7	7	7	4	7	6	7	7	7	7	2	7	7	7	7	7	67	0	3
82	4.09148502044691	2.94669993481496	6.16265497274885	6.28340378492586	6.27992695845339	4.65618598620061	5.38733233573551	5.0423269785751	5.02745701607404	7	6.52959105777157	6.84150759782625	7	2.43669130273222	3.2288721221405	5.13331601552891	6.87992095366244	5.39444026792604	2.03954298071893	3.82034889451784	4.15701883340191	1.78260597875437	5.41490951693784	1	7	1	1	1	7	7	7	7	7	2	3	7	7	7	7	7	7	7	7	4	7	7	81.75	0	3
83	4.31289857560538	6.55697612625366	6.1594331841491	6.35409603678117	5.2844492714993	4.08831917610014	6.40092519649417	5.83130980999054	6.16849593977666	4.86234237841546	6.53856563638782	5.56749368918892	4.64595307122164	3.17337964827441	5.05909761750164	5.96572749881202	7	4.36801629755564	6.77273958234706	3.22684960213022	7	5.14497100053934	2.18270744506782	2	7	1	1	7	7	2	7	7	7	1	3	7	7	7	7	7	7	7	7	7	7	7	79.5	0	3
84	6.30983129974124	2.6838433682337	6.10118295866495	3.71559963085378	1.34797306523564	4.50567304526148	5.12627863542451	3.5668501604132	5.89127987646664	6.45668115931961	6.4234201383795	5.19327459845276	3.50430005542636	4.71852452541905	3.53351747756569	6.70531046508638	6.53230994338598	4.01882400509156	4.88045205194062	4.3595449684724	5.99781093945654	2.09513733178811	5.94543789647257	7	7	1	1	7	7	6	7	7	7	7	7	7	7	7	7	7	7	4	7	7	7	7	62.25	0	3
85	7	2.81736003083515	7	4.12956270484548	1	4.51901192583434	4.88715247960923	4.74956380891342	6.24025356852512	5.65008240842019	6.30319783285785	5.63691632934297	5.8121337072358	4.97116147716794	3.05522585071069	4.61471038546704	5.57399416688895	5.78597598587599	2.21188751935234	5.84716330088471	2.28430182623685	6.63500011901562	5.1772299761291	6	7	1	1	7	7	5	7	7	7	2	1	7	2	7	7	7	7	3	7	7	7	7	74	0	3
86	6.29930897070418	3.34043414687329	6.4935684223427	3.8626970489457	1	5.394172483742	5.80007179144821	3.81466564291033	5.72303576137829	5.55471517080175	6.47592460655377	4.90194867401917	3.77463549375064	5.76665700880164	3.85353990209067	3.21348300782176	7	4.73771136357221	2.01956298787023	3.78316358459832	5.74101520299776	2.58098905136527	6.0793425510492	7	7	1	1	7	7	3	7	7	3	5	2	7	2	7	7	7	7	4	7	7	7	7	68.75	0	3
87	1.87143377739543	1.32089939682777	3.4758164692738	4.08712000247765	6.20840974452231	4.54205718877431	3.71141680139887	2.9056392845041	3.55253350350608	6.98354700640901	6.27630747239383	6.39206793749853	4.78096725204109	3.40748026604297	5.2528150079872	6.23663891806143	6.00859386143424	6.29722356309729	5.97140330903255	5.53686844948436	4.71459077350459	4.88639632088959	4.72516875232358	7	7	1	1	1	3	1	7	7	7	1	7	7	4	7	7	7	7	4	7	6	7	7	70.5	0	3
88	1.25895844714102	6.11090243330454	5.62231693041879	7	3.4087576883052	7	6.88032256241554	6.89265887986963	5.03334551324339	6.84237396664264	7	6.80455240335122	7	5.87696228876129	6.36032126453902	6.3827443013897	6.82292755943663	4.91909501218191	6.71440822172152	7	7	6.52743242993946	6.90551700618936	1	1	1	7	7	2	1	7	7	7	5	7	7	7	1	7	7	7	7	7	2	7	6	106	1	3
89	7	4.59933570523611	2.16416360973338	6.14812282221062	3.04220671556858	5.50473828184196	6.6508030815311	7	6.33346810337955	5.10979523324404	6.30626897387858	7	6.88948073907208	6.75605194935388	6.92508987623736	3.69562495000616	6.91020346119714	6.63012915263122	7	4.47217247675831	7	7	7	1	7	1	7	7	7	5	7	7	7	1	7	7	7	3	7	7	7	7	7	7	7	7	83.75	1	3
90	6.98695104866888	2.07707738321224	4.40253395027395	1.08514609352976	3.08506433638307	6.01239586233486	5.84569240592945	6.83478865679733	7	5.00164718881084	7	7	7	7	6.50133748653544	7	7	7	6.95640932118858	7	6.9972548305865	6.59045554456417	6.59130901567072	7	7	7	1	1	5	5	7	7	6	7	2	3	3	1	7	7	7	7	7	2	7	7	90.5	1	3
91	6.30442160908047	3.95068472227414	5.43015513097871	2.41920424937218	3.5324560261573	7	7	7	7	5.29558927150965	5.69377036275184	6.43505365244962	6.39932060463346	5.96836397272959	6.76963837618543	6.19732374639474	5.93810977254813	5.12453524375907	5.86390179904772	6.89353621809212	5.43142343670251	7	7	7	7	7	4	1	7	7	7	7	7	1	7	7	7	7	7	7	7	4	7	3	7	7	100.25	1	3
92	5.39949910738929	2.90748900995835	6.90390100528543	4.28096717328299	3.28808625026121	6.85348597704254	6.8575689772386	7	7	7	5.93967946506472	6.38242313511807	6.10803089412132	6.89338841522947	5.2521537705794	6.45444909850341	6.4032281662075	4.91518766026371	5.8071789727775	7	5.68893452436597	4.2718068768866	6.82302103062517	7	7	7	1	1	7	1	7	7	7	2	3	4	7	1	7	7	7	4	7	7	7	7	75	1	3
93	7	4.95453027565955	6.16106823443724	7	6.3866118341995	6.69282303356249	7	6.89175605168862	5.72730142970521	1	7	7	6.3608733517102	6.03371600724539	7	6.7715390110386	7	1.66732462905966	5.12555129806607	7	6.09846422816724	5.64675649809105	6.25698412313138	1	7	1	7	7	7	7	7	7	7	5	2	7	7	3	4	7	7	4	7	7	7	2	92.75	1	3
94	1.41941100343017	6.66795311241591	1.05102958008016	6.56049196991223	4.13794841054435	6.62413498841329	5.73875864480169	5.61333603237013	6.88639726596261	4.76341452368057	6.66416130624306	6.96974125760084	6.68819112919566	7	4.58437911555335	6.86556896555283	7	7	7	5.66153506390869	6.60796561161025	7	6.21981186687362	1	1	1	7	7	7	7	7	7	5	1	2	7	3	4	7	4	7	7	7	2	7	7	101.5	1	3
95	4.62226009068354	6.72789763004941	2.8377105079764	7	7	7	3.69706021378085	6.07116861239106	5.74336826287553	6.71546175386786	6.51734951707699	6.83822012080615	4.39098213863354	6.96406958617623	6.78532987586948	6.47357362203592	6.80047787105336	6.24684862345478	6.4650256947323	5.92393027536445	7	6.81377528475667	6.66682779046398	1	7	1	7	6	7	7	7	7	5	1	7	7	3	1	7	7	7	4	7	7	7	3	93.25	1	3
96	6.89346572067297	1	4.24185300184832	1	2.8755945739067	7	4.79905237722246	7	6.91614310407478	6.04294035743053	5.78517038578421	7	7	6.85529375728284	6.86940656010724	6.524666208714	6.77472822675391	6.17295754807671	6.05477949120965	6.38628529805309	6.85602013262793	7	5.99315057038171	7	7	7	1	1	7	3	7	7	7	7	2	7	4	2	7	7	7	7	7	7	7	7	89	1	3
97	1	7	1	7	3.14749907292302	6.2714456774105	6.2931478884039	5.04737908360665	6.47284219531134	3.50988404649432	6.95019980331472	6.66218674319882	7	7	3.53882172945434	7	6.55402894295245	6.60903825129459	6.44097270266962	6.60027372135441	6.32084142958525	6.1835779025192	6.83344475008458	1	1	1	7	7	7	7	7	7	6	1	7	7	2	1	7	7	7	4	7	2	7	6	82.75	1	3
98	5.37665061943328	6.37594180455969	4.1830797847895	5.97476695849208	7	6.9801862354653	5.00686194991645	5.68687587267403	5.90474184469603	6.48031782666796	7	6.84718088337079	6.75712593536792	5.92461699117336	6.29363415263258	6.53537892261706	7	7	6.64533469480813	5.16791456478335	6.1423745520843	6.80869224399356	6.5573111968943	1	1	1	7	6	7	7	7	7	7	1	3	7	2	7	7	7	7	3	7	4	7	4	83.5	1	3
99	6.17696967305645	1.24480433833788	3.78835688030204	1.19010301080883	2.76964215131428	6.0198641480059	6.45736349423681	7	6.75023030951572	5.9073972348105	5.91961785215161	6.66531903080231	7	6.14516639479798	5.29594003453704	6.14123730793389	7	6.84417579065452	7	7	6.96745691636065	6.88492488848423	6.34482633467724	7	7	7	1	1	7	5	7	7	7	7	2	3	3	1	7	7	7	7	7	7	7	7	92.25	1	3
100	6.20702394648676	3.48656608807565	5.98256352359194	3.6458438231446	1.52118055322758	6.29772732287981	7	6.0727990150833	5.24552430000236	6.18297693538818	6.18053888363649	5.1941306402476	7	4.86698260948101	6.17207932421821	5.26108551693323	7	6.61191980409419	5.10585899094546	7	6.51098695852278	6.66935136983509	7	7	7	7	1	1	7	4	7	7	7	1	2	7	7	4	7	7	7	7	7	7	7	7	94	1	3
101	5.52695491508511	7	3.33078076889078	6.12728534493271	6.67394240779381	7	4.67346261100832	6.1954463721812	6.55474925457934	7	6.59533594698169	6.70531923185472	4.13232909750234	7	7	6.88867010857662	7	7	6.33333437979782	5.00380257761827	6.67180965589344	6.89847665120098	5.7818290800827	1	7	1	7	7	7	7	7	7	7	1	7	7	7	1	7	7	7	2	7	4	7	3	88.75	1	3
102	1	6.68613109232011	5.48930745949401	6.64077922984088	2.75863101676508	6.41410056881779	6.1340786924321	5.40462825198605	5.01445287738452	6.18001668513406	5.9704014212366	6.4646372743775	7	5.6983260068166	6.58723474116481	7	7	5.5420560785167	6.78429295786052	7	6.34168612620698	3.92262650451873	6.58274128279246	1	1	1	7	7	2	1	7	7	7	3	2	4	7	1	7	7	7	7	7	2	7	5	85.5	1	3
103	4.90615956753213	2.44204635431679	5.89849882916692	4.83982830616758	2.53797156996842	6.76143930700144	6.79324963536192	6.04085557961247	6.68717433447779	6.99472218298269	4.98090405206014	7	6.30340056684757	6.91536386891288	5.48449523827951	5.12176622481102	5.35069939627482	4.29236398347305	6.20433817499758	6.66961568798226	6.89611309548459	5.18461649750855	7	7	7	7	1	1	7	1	7	7	7	3	3	7	6	1	7	7	7	7	7	7	7	5	77.25	1	3
104	6.69497683800267	5.5623638530171	1.98194028965352	6.78762147186414	1.74794808868033	5.10926214925918	6.24097203597587	5.86930184626025	6.14718223306641	6.12452992278962	7	5.43296229093334	7	6.36250654747663	5.99977029661289	4.96420976940502	6.70373395348522	6.13296959897472	6.27461842386848	7	6.52141528202468	5.99886097707271	7	1	7	1	7	7	7	1	7	7	7	1	7	7	7	3	7	7	7	7	7	7	7	6	91	1	3
105	5.48608126446632	5.45170576195577	4.75764571769373	7	7	5.99853022327008	5.96057187340224	6.83876738112713	6.36169608344405	6.75449892137921	3.67921718517732	6.92831822480676	5.63004131144226	6.01636186212021	7	3.72076295385735	5.05479819197831	5.92802659336975	5.78479675121198	7	7	5.9027617495314	7	1	7	1	7	3	7	1	7	7	7	7	2	7	2	1	7	7	7	4	6	2	7	3	87.75	1	3
106	5.86416405434015	3.06732245044601	5.3988280649763	3.44701633768934	3.15576658499238	7	4.9249463279007	7	5.73560396836019	4.95145475667134	5.18637520145603	7	6.81217188840582	6.5455095734343	7	5.68789706418292	6.85534194803989	4.85461628646344	5.61320818804493	5.85832358906891	5.97764791577185	7	6.98193661486782	7	7	7	4	1	7	7	7	7	7	7	7	7	7	4	7	7	7	4	7	7	7	6	78.5	1	3
107	5.87715955721004	1	7	2.66537681298864	1.22550620059048	6.38125690213997	5.89985376212706	6.83294643723709	6.58791633865846	2.54007256095111	6.01218422835452	7	5.62467729852098	7	6.9714449858524	6.27286954673464	7	6.49386687325095	6.31972903490012	5.99556242212177	7	4.85667190998786	4.85041752604992	7	7	7	1	1	7	3	7	7	7	7	2	7	7	7	7	7	7	6	7	5	7	3	95.25	1	3
108	5.26835145256454	6.04213822753819	4.67294356229475	5.6149448602106	6.31096699576434	5.13721766251141	7	6.71439368041461	5.86230996369682	6.54388005084817	7	6.87340222733493	5.48019368005508	6.20247515781519	7	7	5.91317938179763	6.16587285222164	6.05064121013706	5.96868446984481	6.59625539322447	6.75083661533894	5.96513011499672	1	7	1	7	7	7	7	7	7	7	7	6	7	7	1	7	7	7	4	4	7	7	5	101	1	3
109	5.88753689000878	3.83199488256443	5.32416546956717	3.00874624304916	4.89961477802658	7	7	6.47063393441857	6.8220967590689	5.41270539370433	6.50820090274724	6.38813553094745	6.59424197513607	3.59433684603599	6.96621937217221	3.08500465538796	6.06299149616143	5.81953660906224	7	6.90520586978417	4.97054818361037	4.19302898792133	6.84601913772324	7	7	7	3	1	7	6	7	7	7	1	7	7	7	1	7	7	7	7	7	7	7	4	89.75	1	3
110	4.03951386410216	2.25683267469226	4.24356794703758	3.26366203346548	1.96432646753254	7	7	6.49339430391035	5.83384221257206	6.87777585364096	6.2336345170963	6.8027057542579	7	6.84538777559367	5.90888942813034	6.07454791752606	6.68307865429324	4.72691674465366	6.53797623649735	6.6463763986655	6.15342817911978	5.8792660536407	6.59908229080723	7	7	7	1	1	6	2	7	7	7	3	2	7	7	2	7	7	7	4	7	2	7	7	81.5	1	3
111	4.99288341792242	7	1.96724665074107	5.45451418059249	5.72854671643669	5.71416164001325	6.7307806470005	5.19930599994481	7	4.46004398598512	6.43910170815553	6.7230074499889	6.51078081957752	7	6.96819625809458	3.74090825640367	6.30608085034663	6.8212696618489	4.60052154383513	7	5.60177652681331	3.62917029264539	7	1	1	1	6	7	7	4	7	7	7	7	1	7	2	1	7	7	7	7	7	7	7	7	69.25	1	3
112	5.87932702435796	5.83794621771897	5.42112541232671	7	5.95312585107155	7	6.54178097956375	6.43566572163525	5.73699643777948	7	7	5.81326071912502	5.07166059082414	5.73443783163585	7	5.85783958316254	6.45157654788484	5.99087427464199	5.42624992673648	7	4.33275637473301	4.34913554883381	5.80630528403331	1	7	1	7	7	7	1	7	7	3	2	2	3	7	4	4	7	7	5	7	2	7	3	86	1	3
113	1.74806538979478	5.41886197488817	7	6.69018999595321	6.04407836547382	6.63931230557526	6.7456899900034	7	7	5.15578605568408	7	5.58270064930396	6.44124408382688	5.92591229221288	4.93303340195559	3.28702646895762	5.22786774477778	7	6.19086348164693	7	7	5.85177393989909	6.22547835198116	1	1	1	3	7	7	4	7	7	7	7	2	7	2	1	7	5	7	3	7	7	7	4	87.75	1	3
114	1.01866387988215	7	1	5.28025518233485	3.88130018186969	5.31732347080294	6.97765607369923	6.58662577797884	5.68912140791805	2.81568730338174	6.75063343985018	7	5.67534026968711	6.81466235941572	6.35292267899544	7	6.00023483025694	6.37475995699614	7	3.52438963150667	7	5.0902189353235	6.9547387874626	1	1	1	7	7	7	4	7	7	7	1	2	7	7	1	7	7	7	7	4	6	7	7	95.5	1	3
115	6.73265037432364	2.69183019768278	4.66096781526691	5.93263831048032	6.38008253380961	6.36028041820285	5.50676458630944	7	6.83867601827128	5.67562604099687	6.78051432483748	7	6.81910068020981	6.91685622336145	5.68990077870286	7	6.04310222559561	5.15975655383731	7	7	4.42935957915132	5.92902851178213	6.08052233638302	1	7	1	7	7	7	1	7	7	7	7	1	7	7	1	7	7	7	3	7	2	7	7	86.25	1	3
116	2.60524294113227	7	2.16988757063766	6.47052706374291	1.91823305820415	5.51927864993171	6.39631515224618	6.84506958608225	7	7	7	6.7316139697935	6.29152000974768	6.65971822466613	5.83352217358071	4.18434716604348	6.09350568977634	5.83383113896814	6.74408677436695	5.73094356712403	6.15152972435872	5.48895991086873	6.50592833970293	1	1	1	7	7	7	7	6	7	7	7	2	7	7	4	7	5	7	4	7	7	7	3	94	1	3
117	3.94802208287692	6.05324265788151	6.34752854859644	6.34092511297647	1	7	6.82725608427668	5.62769167093133	6.92203745657686	2.67524801934584	6.55319621672908	6.88788885516861	5.8493889600769	5.70532192224383	7	4.14819380478946	7	5.4751293739476	6.18444656861145	6.97044909551244	5.36653014866395	7	5.18042351581769	1	7	1	7	7	7	1	7	7	7	3	7	7	2	1	7	7	7	3	7	7	7	7	100.75	1	3
118	5.85503260639555	3.88858556236529	5.93318880472425	2.81229244601696	1.32701770096375	7	6.51640028371411	6.79377415380115	4.44948439788387	6.65110676810949	6.3125024943545	6.45105095025442	6.90808471085282	4.27607097656283	4.51060993465925	5.16400978529525	6.72175633063174	4.8204141969681	5.57656412246876	1.34815825956549	5.91046886105334	6.40637074183108	7	7	7	7	2	1	7	1	7	7	7	7	1	7	7	5	7	7	7	7	7	5	7	7	91.5	1	3
119	6.97782973908809	3.02503965279624	5.38672865089153	3.05154021785347	3.50689257301044	6.72227792386089	4.24529588293291	6.41319038427034	4.39946454810182	4.91512775430746	5.86983283866138	6.75943572143439	6.25678650895129	7	7	6.70699710117389	5.2620545770641	6.6108908301926	7	5.76297854730417	7	4.70271202629021	7	7	7	7	4	1	7	5	7	7	7	7	6	7	7	1	7	7	7	2	7	7	7	7	72.25	1	3
120	4.45903446401402	4.96353160714319	4.24552870750632	6.62800883864188	2.48598281246612	6.10594344082228	5.52504823213176	5.52061775011374	7	3.37899278626523	7	6.28304501204776	6.42429465165464	6.66276771544311	6.09579049950755	5.89200910035128	5.85369563244186	4.79796126968218	7	4.978638373074	7	7	6.26559272626585	1	1	1	7	7	7	4	7	7	7	7	2	7	7	7	7	5	7	7	7	7	7	7	97	1	3
121	2.91369062906532	6.99387370814939	1.51038562639186	6.46473514545796	3.35698748905457	6.49701418598837	6.73559852156706	5.39194016435566	7	7	6.78513654981888	6.40250147003382	4.02420834264743	5.62937807659416	6.4811061758423	7	6.65145738142191	6.53848355726814	5.49478505256375	5.37218099467868	7	6.03911390499314	6.50330369471707	1	1	1	7	7	7	4	7	7	7	7	2	7	2	6	7	4	7	5	7	7	7	2	73.75	1	3
122	1.56077247050729	1.69933943303163	6.07310411720667	3.67487301847238	5.85904807791481	6.74698559956326	6.99215262316022	4.55547886629251	5.80943027340244	5.10091783732145	6.16391731036095	6.75357637313927	6.02140884298576	7	5.30000317023829	4.68696944814565	7	4.5985656851721	6.42587072413406	6.09253326166826	6.30559397499963	5.46265574086232	6.81732099901369	7	7	7	1	1	6	7	7	7	7	7	7	7	2	1	7	4	7	7	7	7	7	5	81.5	1	3
123	1.28080745418369	7	1.9740983311953	4.47919473076823	3.63313203620037	4.88989729185609	6.85689574149466	6.77443824966938	6.16883629065936	1.98915764710889	6.15718146094738	6.30337944393195	5.94882068886893	6.53491484342961	6.91491560788877	7	5.56532296501658	6.58387771743822	5.42283544539086	5.12786621233729	6.7228956157448	5.10672642360892	6.86084241002525	1	1	1	7	7	7	7	7	7	7	2	2	7	7	4	7	7	7	5	4	7	7	4	82.25	1	3
124	4.3432232114818	1.1302033845056	5.4091165178575	2.29476926677304	1.65767661335768	6.20297425694567	6.04499654641026	6.37693649978308	5.61379181786359	4.71084107436148	6.25425264732928	1.45040612432218	6.88109245187724	7	6.70183571521712	6.14582235529795	6.57876066821	6.42441325454164	7	6.66948510504453	7	4.01730965444746	7	7	7	7	1	1	7	4	7	7	7	2	4	7	7	7	7	5	7	3	7	7	7	4	85	1	3
125	6.49818564488209	1.16792409920282	5.03527136470126	1.43536440780517	2.22567418026807	4.73480343970104	6.53960984090276	6.46724695454787	6.83169261010208	7	6.95081994925243	7	5.47015193402247	4.81771781403003	6.79098452735418	6.60917695029113	5.80995491407365	2.96405402466603	6.9586779123398	5.8062987843496	6.39988979037568	4.47358788412214	7	7	7	7	1	1	7	1	7	7	7	1	3	7	2	3	7	7	6	2	7	7	7	7	86.75	1	3
126	1.67651156030758	6.43084339095074	3.85823386217452	6.76011548386204	4.21853045021916	5.19307845507517	6.50364933100203	6.9051150783227	4.80230098918187	6.30585548067952	6.40221716829504	6.63467781554985	7	5.71504993484352	6.0496366572408	6.16414619422462	6.41921430403023	3.93658958347059	5.40744049604745	5.86078302713495	6.09160770219025	3.72324156484726	6.93311720388012	1	1	1	7	7	7	2	7	7	7	2	2	7	3	7	7	7	7	7	7	7	7	4	82.5	1	3
127	6.62377508011678	3.6231713465684	5.39933935914617	4.02980483921674	3.47269918732793	7	2.71445710235203	5.98131921352697	7	5.14489193010622	6.76371299359112	6.75991486790489	7	6.16926281990254	6.91643613095031	4.5431066976743	5.51040389930216	5.83436531787071	7	5.65959564858507	7	3.26039444165182	6.49658233623849	7	7	7	3	1	4	5	7	7	7	7	4	7	2	1	7	7	7	2	7	3	7	6	81.25	1	3
128	1.99933093543015	1.77579152969198	6.30317296639479	3.0334754868103	6.15677078078875	5.77234992148406	6.89476995832137	6.27159168928537	3.2897940952568	5.87869417550531	4.41931708779067	6.55640504605148	6.9136377751069	6.09525627204223	6.99667692606946	3.24387794865218	6.69228247896962	5.17404040001071	4.92676703381727	6.78907604117694	6.09886432262146	6.01909909244702	6.53442160798249	7	7	7	1	1	7	4	7	7	4	7	5	7	3	1	7	7	1	5	7	7	7	7	78	1	3
129	1	5.46096151826236	6.62445091654248	4.80525445148543	4.30663129425884	6.27428297792748	6.51408423288271	5.60705947825454	6.77253446158834	6.30507686308046	6.03809626285994	5.70023836305534	5.47242684811695	7	3.42678589628879	7	6.55956761678345	6.97072423422486	6.23800898963517	6.59181392397942	7	6.20926420435196	3.43869577601499	1	1	1	7	7	7	2	7	7	6	5	2	7	2	7	7	7	7	2	7	5	7	3	70.75	1	3
130	6.26579520015648	2.0044982145826	7	4.05868110194749	6.69601661236007	7	5.08120877891604	7	7	3.84591419720705	7	5.79091298527324	7	5.59741878402641	5.25436992659704	5.98625609555348	6.55958886453918	5.83083352604829	4.63721255570421	7	4.89955324881243	6.12240084380357	5.19541865091321	1	7	1	7	7	7	3	7	7	7	1	3	7	3	7	7	7	7	5	3	7	7	7	72.5	1	3
131	1.41184134813108	1.11050127244947	6.04205482148724	3.17069436054092	4.11240560615492	6.39163019457226	7	7	5.45896761425842	5.4746461180053	5.56850555327925	5.48406252110556	6.00317750373533	6.53189643781266	5.16578550020091	3.85652070100215	5.82400661265267	4.40904396918983	7	5.95516013822511	6.08621970653779	7	7	7	7	7	1	1	4	7	7	7	7	7	7	7	2	1	7	7	7	7	7	7	7	5	82.25	1	3
132	5.91257443390174	2.90052991711117	5.1521026824936	4.73770155564862	3.1116301114528	6.57523673620666	2.8463700761401	4.99692877703449	3.41950376280302	4.33879598091595	6.40503656612892	7	5.69250448056041	7	7	7	7	6.54070281283901	5.44695791864221	5.20232277506829	6.89059596144624	4.37033286386043	7	7	7	7	4	1	5	4	7	7	5	7	4	7	7	1	7	7	7	2	7	7	7	7	66	1	3
133	5.62996733402563	1.49734670502161	5.00891799507618	3.50402441818452	3.77710729596897	6.76639174875017	6.29711153978232	7	5.20837980166808	6.79728426126096	4.38121190751755	4.45093047811928	4.6483266447762	7	6.68291689479583	6.81757724357376	7	5.69480591201799	5.41144261265904	6.28574486585206	7	4.09902650240075	5.98573596866415	7	7	7	1	1	7	7	7	7	7	7	1	7	7	7	7	7	7	7	7	7	7	7	91.75	1	3
134	3.51874333203317	5.99300060025959	7	5.38582851721686	3.45769740008033	6.56320113533098	5.05582883322465	6.56112957519688	5.46395670398749	7	6.24150807724206	7	7	6.10887671009071	5.92281556147212	4.06666805928351	5.74034395544801	4.88383445839984	5.94672874925872	6.15789714572258	6.41698845419122	6.04706085553951	5.42926782860939	1	4	1	1	1	7	1	7	7	7	7	2	7	3	7	7	7	7	7	7	7	7	7	74.5	1	3
135	1.45548551054487	5.67344586813696	3.15345727812792	7	4.48660549656163	4.35139805182632	6.78569864228285	7	5.99075959029448	7	6.23877087895956	6.57665654967558	5.69300854449937	5.78443316865329	5.26223416362848	7	4.50193758008897	6.31565902816767	5.97396166443768	5.71150018061366	6.23631509367405	4.25143676201622	6.84983943888556	1	1	1	5	7	7	7	7	7	7	7	2	7	3	7	7	7	7	7	7	7	7	3	76.25	1	3
136	2.02060108102326	7	1.73260603640979	7	3.98348298318567	5.10423774197187	6.10650529152833	5.83666569100949	3.29705010268136	4.28949314039921	7	7	6.04657903501098	6.59557382036853	5.83715161432479	5.7711952031745	6.85469563108783	5.85164990516624	4.15434620449947	4.84057374246882	6.18173773060545	6.94291541499963	7	1	1	1	7	7	7	1	7	7	7	2	2	5	7	1	7	7	2	7	7	7	7	4	89	1	3
137	5.62021530877747	4.1990991932166	4.82639283098625	3.56487498426865	2.76741236507674	7	6.2215373890085	5.84083863042259	4.43153747978098	6.47678365728304	4.0436859670638	5.12913724590526	5.6870499613089	6.207491975398	6.74412540740904	5.76032331635152	7	5.46115100245222	5.51878428626557	1.75204408641953	5.35604007210458	7	6.34912386613402	7	7	7	1	1	7	1	7	7	7	7	2	7	7	5	7	7	7	7	7	7	7	7	76.75	1	3
138	2.00079627868654	6.45295213556452	6.51887602651806	6.2044739837511	5.51750629299413	7	6.47378641220787	4.21348602821278	6.05969217129978	5.40883716466551	4.72995608103298	6.28067897939806	6.41128431155519	6.2349151831906	3.34684496076189	5.56091366562884	6.68223742290783	6.38562755973545	6.39433175306211	6.94270924870645	6.6760657682297	6.76181827842268	4.80151074509281	1	1	1	3	7	7	2	7	7	7	1	2	7	7	7	7	7	7	7	7	7	7	4	88.5	1	3
139	3.5116466777964	2.62664711553478	4.53948979427757	3.96731186549086	3.74210727959917	5.31016031913181	5.8508778654098	6.85811073051102	7	6.77184889664165	5.96060977611893	6.58526640258814	6.05983609835731	2.59715373755861	6.00192231499002	6.87377498403289	5.07645737887013	6.53911650074151	7	4.28653895242	5.86414449711667	4.98819001373728	6.37735311081067	7	7	7	4	1	7	4	7	7	7	7	7	7	7	7	7	7	2	7	7	7	7	3	85.25	1	3
140	7	5.00315327402418	6.85488308945843	2.20345722942655	4.70196100480815	5.70527728755218	6.74997894877098	6.56143737842875	6.52687607997213	1.85621834980006	6.99156953672894	2.82615598845987	6.11774957146685	5.91198310115588	7	6.43767808263684	5.65523792851474	5.19561041093331	5.9238919529776	5.92255323681518	7	3.17430564184955	6.33546608207714	7	7	7	1	1	7	3	7	7	7	7	2	7	7	7	7	7	7	3	5	3	7	5	76	1	3
141	7	5.68326777934569	4.31615300473604	4.82105456119777	5.86449331628274	5.30118007467752	5.82363261366547	6.19704090536461	7	6.29429503810751	6.87737265476223	4.54670103286279	5.71254026761467	6.26992153208688	7	5.45098064695423	4.8745689754613	7	5.66608461929663	6.04639115908113	7	5.52204821950088	5.63902765204775	1	7	1	7	7	7	7	7	7	7	7	2	7	7	1	7	7	7	3	4	7	7	5	68.75	1	3
142	6.4344100509261	3.02031987763024	4.5020676483345	1.51329673456127	2.30096751631385	5.98688105068013	6.47516976951827	6.37788511414645	6.02013946661207	5.10887031952142	6.78195329014137	6.0229676343384	6.69839407597021	7	5.99856400503	4.09108498415493	6.42230353277379	6.15553582870482	4.58181836184181	3.8332103215897	7	4.12361895845489	2.32725066611451	7	7	7	1	1	7	4	7	7	7	7	7	7	4	1	7	7	7	3	7	7	7	3	77.5	1	3
143	6.54521424907267	1.28354656593082	4.62135987808024	1	3.43403872427587	5.8971085103256	5.7375509632066	7	7	5.94639818140942	6.05836806819191	6.99312960700345	7	5.68744241447833	4.96822822518875	4.79364927785606	7	5.31891177962483	6.480034874047	6.66266113609346	6.58825765582976	6.76579133446361	5.36711194117239	7	7	7	1	1	6	7	7	7	7	7	1	3	2	1	7	7	7	3	7	7	7	7	81.25	1	3
144	1.34571797296419	5.16945499347009	2.76142013221525	6.39016878444201	2.30020057661063	7	7	7	5.89446822550812	5.11710694068655	6.63158707750061	2.55392591224879	7	6.67479030413452	1.99271464408883	5.68003151080082	4.89398855153296	7	5.3443564931575	7	6.96741846058635	4.07899824492572	2.59281570674058	1	7	1	1	1	7	7	7	7	7	1	7	7	7	1	7	7	7	2	7	7	7	7	61	1	3
145	6.34368701281751	1.91288241520494	5.21576342732466	2.84927155480672	2.43970311210941	6.76246414883381	6.28790916069081	4.67829662112759	7	2.87516211629711	7	5.33732456898348	6.12367168775544	6.14971478539876	6.35150320837267	6.99639262482832	6.88627730312445	6.22698429982251	4.56478404005265	6.29088237992686	5.53244990215952	5.7707440552826	6.58006185289291	7	7	7	7	1	7	1	7	7	7	3	3	7	7	1	7	7	7	3	7	7	7	3	76.75	1	3
146	7	1.63364142375905	3.47955617823123	2.5291788193135	1.28043606750873	6.43103196761552	6.30060815813616	7	3.83841275176552	1.48143275388656	6.80974706332813	5.20422863379559	7	5.77785107181628	6.62410102721361	3.03442004883758	6.14668243964352	6.54388169777258	5.7648339380718	4.79188563163947	6.52071793937183	4.95326330917227	6.92580865070724	7	7	2	1	1	7	2	7	7	7	7	2	7	2	7	7	7	7	4	2	7	7	7	80.5	1	3
147	5.95140146247689	1.60475576770223	5.80898041857991	1	2.51204206639714	3.47714313811799	5.37553291950233	5.83910380573169	6.94087060520931	6.42638474381063	5.52684206578869	7	5.64979135066005	4.51676761089349	5.2999042186523	6.66767600151418	5.83821558682672	5.23055088028856	7	7	5.33243981627369	6.49538809478156	6.84325095514997	7	7	7	1	1	7	1	7	7	7	1	2	7	2	3	7	7	3	7	7	7	7	7	64.25	1	3
148	1	4.76942690117281	7	3.73425552958869	6.74614621908389	6.32309020385202	7	5.57735882151042	5.84127040054282	4.03464416430548	6.41854128607135	6.43818144028846	7	4.36237301864675	6.80531211252737	2.70839802626778	6.42477003714621	4.78970263294223	6.85396781836955	6.21401353741547	5.86902840214994	6.46097969288723	6.62447786080812	1	1	1	3	7	7	1	3	7	7	2	3	7	7	7	7	7	7	5	7	7	7	7	65	1	3
149	3.61499704011106	4.21268180207457	5.60188488143416	2.82751623957578	3.94478758537355	6.87124821860971	6.59535355494485	5.77347714450701	5.89373394981666	3.42465992923639	7	5.11539653802602	6.32213647915067	5.92856401395801	5.5311610435835	2.95733430366905	6.7094751478218	6.34178189729577	6.50557534825863	1.75206781562348	6.88258462627411	3.93594343002909	6.84128385661421	7	7	7	5	1	7	5	7	7	7	3	2	7	7	7	7	6	7	7	7	4	7	2	92.75	1	3
150	5.31322491547335	1.81926895916883	4.49039394514143	2.07668093363781	3.53621118274763	2.46773902460992	6.51254816382551	6.97653940825635	5.75383972624368	5.93073502892276	4.05939539723975	6.32506096559301	7	4.41181269296382	5.48506598878133	3.14775855875495	5.87278550486189	6.9344650103324	6.50609465416065	1.821018917984	4.58925887526575	6.60812089248548	7	7	7	7	1	1	7	2	7	7	7	7	3	7	7	7	7	7	7	2	2	7	7	7	85.5	1	3
151	7	3.01994909972218	2.38034561696642	3.21815662965314	4.25801347896192	6.35986845190599	6.14956538160924	6.79573395104828	5.21055905646288	5.91912429740295	6.78183451850157	6.89282611881529	5.6178781154796	4.70633616215763	6.25036399475154	6.37856427160038	5.87616617411034	5.93639007205104	3.41518587101885	4.77029208669991	6.82610655721111	4.67944948659137	6.47294608179808	7	7	7	3	1	7	7	7	7	7	7	4	7	7	4	7	7	7	2	2	7	7	7	81.25	1	3
152	6.48652365099142	3.49292923836072	6.00305323414721	2.77192738747674	3.31255608360325	5.8217833460519	7	4.21108211039969	6.47353105823071	5.2800709212696	7	6.11363559859277	5.98615182940704	4.46440687496396	4.71056659687169	6.86826225309922	7	5.42806128360681	5.27054182959388	7	5.72438459614817	6.32327139096427	6.03218493727924	7	7	7	1	1	7	5	5	7	7	7	3	7	7	7	7	7	7	3	7	7	7	7	70	1	3
153	5.29067180974742	5.66346606451344	6.86258397296478	7	1.54286125113605	7	5.6842910998395	5.95339442986599	7	2.9214244523075	4.27666257060729	7	6.69672111567071	4.6200220486977	4.93257834815995	5.10032499474347	7	4.54510789649278	5.80884180661169	6.93829095223513	6.65376250726814	5.45521108595107	4.54936516194696	1	7	1	7	7	7	5	7	7	1	3	3	7	3	7	7	5	7	3	7	7	7	4	88.75	1	3
154	1	5.99580536237225	1.17714312642665	5.98111310753634	3.82880713932975	6.07927795079665	6.17170111071727	6.71150661725858	6.04613349775491	4.83015000942443	7	5.0840974744406	6.14213474433415	7	2.68886322959771	5.21984600023338	6.52138014887794	5.26949403305898	5.199858221586	5.73243208273393	7	6.73301147530139	6.80140273872895	1	1	1	7	7	7	1	7	7	7	2	2	7	7	1	7	7	7	7	7	7	7	7	78.5	1	3
155	2.36368511674627	6.5391178893269	2.15566065641032	6.6969576127935	3.77635708772319	6.87030019146356	3.40306490525583	5.94666082145585	3.75978873583459	5.80480677800554	6.88181723146403	6.54109177889028	6.04926116895446	5.29398222024657	5.14140732188743	3.35672685763509	5.99817532194462	6.91069740832296	5.50944197518621	7	6.78872205916613	6.29019772609638	6.8536922877455	1	1	1	7	7	7	2	7	7	7	2	1	7	7	1	7	7	7	3	7	7	7	4	76.25	1	3
156	5.13149021344153	1.81637151701338	4.48859038837885	3.77137826224261	3.88381647372631	7	7	6.06043000230291	5.11550166225791	1	6.11485534436119	4.77718374701409	5.31255462023239	5.76184560202358	6.52255585036484	6.90100635221851	7	7	6.9760984963294	1.44367612060793	4.38334649593131	5.16546596716587	5.52118501314549	4	1	1	2	1	7	3	7	7	7	5	7	7	7	7	7	7	7	6	7	7	7	7	85	1	3
157	6.42597165769689	2.49430325286038	6.29133849488735	2.57534616525263	3.19599936594479	5.87096084801813	6.07817064386772	4.63520447787383	6.81569748385112	3.10796699101913	6.27438229105708	6.56991347841236	5.79081071999185	5.65035389640968	5.80375529046421	7	6.74763333075495	4.60261769285701	4.86640968076536	6.2894648738828	4.14409224071395	5.82207105154823	7	7	7	7	5	1	7	3	7	7	7	2	1	4	7	1	7	7	7	7	7	7	7	7	71.75	1	3
158	6.50138888105323	1.14348008189827	3.93647945732056	1.08980330117826	3.21116137929422	3.98570362701523	6.80001048627119	7	6.88259979997848	4.52578508936443	7	4.48730529033058	4.10167144702658	6.75347030284109	3.49141283348105	6.67211826970632	6.64635906296309	7	4.52156579495035	4.06256545805289	6.01882788513133	5.64836547904077	6.0631742852994	7	7	7	1	1	7	2	7	7	7	7	4	7	7	3	7	7	7	3	7	7	7	7	60.5	1	3
159	3.33794105450244	3.76438166663165	4.09890435889688	6.37491287650025	4.67184648248388	5.3986064921293	5.73901937568258	6.7034123214741	6.61268996843745	7	4.4358019977605	5.19207390767246	7	6.9607179011555	5.86741563221646	6.93023518958434	5.00043248706606	5.10307307462828	6.51372784095435	2.25261313991922	7	5.54233003095672	6.69419554421699	1	3	1	1	1	7	4	7	7	7	7	2	7	7	1	7	7	7	2	7	7	7	7	76.25	1	3
160	1	5.82547830533245	6.27589161115357	2.80653282274481	6.63884485799828	7	6.42487166953652	7	5.40579640106329	3.85290589289246	3.93617739206067	6.81527295259986	7	4.21403972801617	6.12318317055651	2.96573500776203	6.5300048351277	5.47516514298706	6.59261798233201	5.67969062312078	6.76454952718433	7	5.10116463068902	1	1	1	2	7	7	1	7	7	3	2	4	7	7	7	7	7	7	7	7	7	7	7	95	1	3
161	6.45633802351438	2.40114271588979	6.06712565355158	2.7407370156443	2.06098891658073	5.56722064434819	6.42108294224312	7	5.55240616201623	3.20359378366863	7	6.03417734677668	6.77249923890997	4.90510797908576	4.4795094174709	7	4.24265570164296	5.20314631740619	5.95509648694297	5.33998707301148	4.70896230284512	6.66791392213668	7	7	7	7	3	1	7	3	7	7	7	2	2	7	7	6	7	7	7	4	7	7	7	6	86.75	1	3
162	1.00858942378265	5.87628732631204	6.87888691560057	3.89354422779558	4.71013132359227	7	5.83278766979713	5.2205002763655	6.01561128801943	6.17243992793055	5.98160447801058	5.11763201305084	3.64019228277637	6.40370256729191	4.22689304179126	6.40291113719398	6.54521192050909	6.44395488978103	6.67995742043764	6.87613705269418	5.58593959110541	6.00260433367977	4.66533716069999	1	1	1	7	7	7	2	7	7	7	4	2	7	2	7	7	7	7	2	7	7	7	3	51.5	1	3
163	4.01241616519968	1	6.39934874838864	6.26797403098381	1	6.94943242952897	6.47080312726881	6.97289518220676	5.78539310562647	2.08364270372963	6.93957897915765	3.06166805076576	6.47350472445955	2.01568691213134	6.45322956332705	4.51746055415465	5.00394729430639	7	5.02528489621682	4.75576123985424	6.56106844870822	4.23547158069474	7	7	7	1	1	1	7	1	3	7	4	7	4	7	7	3	7	7	7	7	7	6	7	7	83.25	1	3
164	6.44176443851441	3.80338384010336	5.1624507255713	2.03334324379508	2.35113955796855	5.40548466503445	6.59305201732207	7	6.12786614399151	5.31655397003605	6.71739210383128	5.80010625045194	6.479001671837	7	6.08883938840788	4.81897365293405	5.63592668384439	5.67226996801465	5.1023056187913	4.48977495472189	7	4.30382807588908	1.78864525494766	7	7	7	1	1	7	6	7	7	7	7	2	7	5	1	7	7	4	6	6	7	7	4	77	1	3
165	5.01745149149867	5.82460057200349	3.12220214802324	5.7683161742926	4.72886058401219	6.99834691890678	6.14910863996135	7	6.01989920061909	2.65971245501301	5.52820320855118	4.64779880798733	5.94778532337942	6.23124682076329	3.86731583793909	6.38109926278671	7	5.44758233853164	6.62430614175178	7	5.65937583567337	5.87738598404556	6.57261109953201	1	1	1	6	7	7	4	7	7	7	2	7	3	7	7	7	7	7	3	4	1	7	7	69.75	1	3
166	1.64464444639465	5.82227201039388	2.57137604543296	5.41318460023359	2.70825597781241	5.59577482195674	6.82032802155258	5.69070748090644	5.24835469548352	4.81913177434459	6.95730994857951	6.0065162904682	6.00363832008741	7	5.30899880682533	3.93302684484172	6.63255075432671	5.93236942997292	4.93626126323007	6.83084407884518	5.7900379598727	6.41934237479449	5.07032514178146	1	1	1	7	7	7	7	7	7	7	7	7	7	2	7	7	7	7	5	4	5	7	3	60.5	1	3
167	3.44815964174446	3.97610315849811	5.36978366251516	1.65249239813141	3.56551963106817	4.36154889405023	7	5.65919996893486	5.41565281292408	1	6.44003056201596	5.4239526423253	6.07574252673119	6.92591607040525	5.89923221705802	2.81694196979677	6.07275272636387	5.4322687051163	6.82512351899042	2.35759688634234	7	4.68342314365708	6.57908418334073	7	7	7	5	1	7	3	7	7	7	7	7	7	7	7	7	7	7	5	7	7	7	5	91.25	1	3
168	3.05274227778449	2.59475318513238	5.01017341588998	3.9099429212095	3.93581618060235	6.16108813139307	6.62864107467389	7	6.58712734655178	2.64297330530043	5.3204569697352	7	6.11501138854481	2.65768728379537	2.08945081633455	6.15971428836456	6.36663443499902	7	5.31801584793352	4.67043284839067	5.28610956181861	3.94963128091886	3.34774159635639	7	7	1	4	1	7	7	7	7	7	7	7	7	7	7	7	7	2	3	7	7	7	7	64	1	3
169	3.93376511485751	6.23545094615997	3.95598794084596	6.40588159218282	4.39351355271221	4.6163789016454	5.93589561067616	6.61396423285155	5.61497201426515	6.08930030653074	5.96961521113415	7	4.8633485321102	5.1058275331678	3.27614083076438	7	6.65709166454036	5.57731720533017	6.68526661444631	6.39683070317712	5.99976430546455	5.57543365371763	7	1	1	1	7	7	7	2	7	7	7	7	7	7	7	1	7	7	7	2	7	1	7	7	81.75	1	3
170	5.11780490296068	4.79448439462712	6.79367956778416	6.93692061272365	1.20332196490054	6.5966360394847	7	6.17643858188336	5.97332711777224	5.41434861149979	4.91097848731847	5.66633870833741	6.01393701100152	4.27622258505823	5.24382693666027	6.45604457927614	5.90492747045485	4.77326722905381	5.69594480765345	6.50017010024967	7	5.70355409498785	4.8498371859185	1	7	1	7	7	7	6	7	7	1	3	1	7	7	1	7	7	7	7	7	2	7	7	66.5	1	3
171	4.97252103682675	2.68196638692399	5.13442882128273	3.77039743493907	2.70419475067025	4.85032439932949	6.94644789956815	4.94626081212094	5.80713322850282	4.60168377513224	6.12439366217954	6.8077954894928	6.22701832882072	5.66143633611684	5.69187359255895	7	4.51312563898976	6.03656822754933	4.84415272982016	6.06425036084689	4.46232135892548	4.76301314948455	7	7	7	7	6	1	7	7	7	7	7	7	3	7	7	4	7	7	7	7	7	7	7	7	60.25	1	3
172	3.72958235341962	1	4.03873690563022	3.47018840341329	4.44302195928978	5.36436887165991	5.98564002202035	6.16046919507512	7	4.06564855987882	6.41945417865343	6.81196584766747	6.39575739250083	4.44550393316523	5.12967216031847	4.58576870086513	5.43220463121956	6.03967849861537	4.88005352602762	5.29868529707118	5.60727456051455	6.99680442207255	6.10609713539977	7	7	7	7	1	7	7	7	7	7	7	7	7	7	7	7	7	7	3	7	7	7	3	78	1	3
173	1	3.56629630300106	5.01181754185281	6.85276062997665	4.22129547914187	6.65322055251681	5.33776534015288	6.56284657262799	7	6.58554456521859	5.02776528957038	6.87520109691355	4.89766500382912	6.29533414344643	4.89046839517215	7	3.92711611244744	6.48759232204059	3.75577481233306	7	5.89384380386403	4.1117934511016	3.3551453758783	1	3	1	1	1	7	4	7	7	7	7	2	7	7	1	7	7	7	7	6	7	7	4	58.75	1	3
174	4.15888454495579	6.34549902460248	3.38310492364822	6.94049608316169	2.74381459650355	5.27280343477327	7	5.57880182143368	6.46805480636124	2.99829301611364	6.37912601036771	3.86141441797955	6.28116691425406	5.31360859347469	6.35830605276143	4.45753760539796	5.2384460926213	5.51116810890657	5.83880137727074	4.72311955294294	6.98198970404038	6.83700935362386	6.23322222217367	1	1	1	7	7	7	2	7	7	7	7	7	7	7	1	7	5	7	7	7	7	7	3	86.5	1	3
[truncated: 5 more columns]
