# Supplementary material for: How Are Mate Preferences Linked with Actual Mate Selection? Tests of Mate Preference Integration Algorithms Using Computer Simulations and Actual Mating Couples
Source: PLoS One. 2016 Jun 8;11(6):e0156078. doi: 10.1371/journal.pone.0156078 (PMC4898694; doi:10.1371/journal.pone.0156078)
Supplement: S1 Data — Newlywed couple and agent-based model data analyzed in Study 2. (ZIP) [file pone.0156078.s001.zip › S9/Polynomial Model Data/Polynomial Couple Population 01162016 021513.csv]

	trait1	trait2	trait3	trait4	trait5	trait6	trait7	trait8	trait9	trait10	trait11	trait12	trait13	trait14	trait15	trait16	trait17	trait18	trait19	trait20	trait21	trait22	trait23	preference1	preference2	preference3	preference4	preference5	preference6	preference7	preference8	preference9	preference10	preference11	preference12	preference13	preference14	preference15	preference16	preference17	preference18	preference19	preference20	preference21	preference22	preference23	fitpoints	sex	algorithm
1	5.53814080339672	7	5.70443732040941	6.56497928450621	5.2102534207917	6.76452465195235	5.44387272720087	2.45468519476358	6.73157601867412	6.75471207870068	5.59100063696827	6.58744824699637	6.08839500966678	7	7	5.42425570502865	7	6.46788677207962	7	7	6.99696727802923	6.51082650930975	6.26818532075681	1	7	5	7	7	2	7	1	6	7	1	7	7	4	7	7	7	7	3	7	2	5	7	74	0	3
2	7	6.9672938252966	5.1090260498603	7	6.01129393765162	7	4.96517361634502	3.03235199005784	6.87125227402186	5.48582587128326	6.74164995974158	5.42354748390667	7	7	6.23557545558079	5.79207633912484	6.34423083048409	7	4.62185717896185	5.95754213530544	6.94692783032552	7	7	2	1	2	7	7	3	7	1	3	4	3	7	7	3	7	7	1	7	7	7	7	7	4	81.75	0	3
3	6.55558319398884	6.31847237931107	7	7	7	5.8494092895112	5.97396276656622	6.54718037473209	7	6.21130056715813	5.81883337912255	6.45948871714269	6.53582733618905	7	6.82098662585567	7	6.10701490745392	1	6.47525783620912	6.38694579803752	6.37537395277138	7	5.89363620571848	1	1	1	7	7	7	7	1	7	2	2	7	7	7	7	7	1	7	7	7	4	7	5	84.5	0	3
4	1.2677025906605	7	5.46992348956126	2.86954379581857	5.64882516199742	7	6.49601681763428	3.51986667738857	7	6.87232651584307	4.23329269239749	5.00901489106732	5.37500004674947	6.6720232706218	5.10453181132388	5.99064307671287	7	7	7	6.25812262737991	6.9193891010087	7	7	1	1	1	7	7	7	7	7	7	7	7	7	7	7	7	7	1	7	7	7	7	2	1	88.25	0	3
5	2.70437898893639	6.84718429781916	7	1.90943794378807	1.85375894306992	6.19562540494035	7	1	7	7	6.65471426592062	7	7	6.43073725867603	6.36871048432257	5.52405579286913	1.50702940202339	6.76950407542283	7	6.69470699562263	6.76480097108413	4.4480228474292	5.79826459125783	1	7	2	7	6	7	7	1	7	7	7	7	7	7	7	7	1	7	7	7	7	7	1	89	0	3
6	5.06514919455789	7	7	3.63554104308174	3.75161209069172	6.39808340684636	4.08045872115756	5.64650545716546	7	6.79139813972721	3.89416496565301	5.35794400746956	7	6.49325180568469	6.43263816877182	7	7	5.63473851825319	5.86634218514582	7	6.98629510182372	7	6.01256552913323	1	7	3	7	3	7	7	7	2	7	7	7	7	7	7	7	1	7	7	7	7	2	7	72.75	0	3
7	1.67745608547342	7	4.99739771483813	3.46935800198913	4.74484235011127	7	6.57133621081229	4.40408675574196	6.30791753025161	6.79508313922287	5.28400165659381	6.33319784693045	5.90139437843563	5.8408680931576	4.93414474947493	5.64669962373799	7	6.81394756392479	7	7	6.29602981598676	7	7	1	1	1	7	7	7	7	7	6	7	7	7	7	7	7	7	1	7	7	7	7	2	1	92.5	0	3
8	3.95676159963135	6.27688613270793	7	6.58235643867509	2.62460156415675	6.43544923603854	7	1.92244042506481	5.54469034561738	5.85355693385252	5.4875365801785	7	5.78259652639848	6.83563693728526	5.94443608328926	6.8312201706181	7	5.66460142086051	7	4.86929754929341	6.99176319727606	2.59199283516496	5.99164283135464	1	7	3	7	7	7	7	1	1	7	1	7	7	5	7	7	1	7	7	7	7	7	2	84.25	0	3
9	1.76693157397536	6.01818562776056	6.87005333728751	1	3.10936417555544	7	6.54852656218931	5.18553712277101	7	6.48708964183441	4.53890485913228	5.47399573269051	4.45131111885922	3.89071253522908	6.6302176563623	7	5.93020359445269	6.81798364979262	6.71103026888037	5.88439025317211	5.65795357859769	5.87303931847513	7	7	1	1	7	7	7	7	1	1	7	1	7	7	7	7	7	2	7	7	7	7	3	3	88	0	3
10	6.73213112164353	5.86490087722594	5.78994847096886	7	5.25924395585002	6.84103528365714	5.39093708094908	6.30355413371303	6.14918579317239	2.4844872338944	4.68265330416745	5.64430685613865	4.84425994897163	6.66867449243196	7	5.75608611414043	6.17804382068121	6.50436095691873	7	5.96567422181849	6.59229534470735	7	7	1	1	7	7	7	4	7	7	7	3	7	7	7	7	7	7	1	7	7	7	7	7	4	91.75	0	3
11	4.35373236878882	7	7	3.80348584341034	4.9331158520557	6.4796911704675	6.24407547766462	6.29081050163899	6.28298421637202	6.64585997139696	6.85800241584711	4.00998466900129	6.79497454305618	5.52133893250864	6.44291109996857	7	5.46652071757872	5.63450273436931	5.05632141125551	5.42085629104297	6.95600468562307	5.77529235098015	6.83262848718393	1	7	4	7	2	7	7	1	7	4	7	7	7	7	7	7	1	7	7	7	7	3	2	77.5	0	3
12	2.16427205568782	5.5206081188805	7	1	3.222953783636	6.85915699625983	2.32339091018661	2.09042662379653	4.57142223801148	7	4.57168408800375	6.54776416438979	5.88338399989301	6.54347417746318	7	5.93994301469435	6.59167747255278	6.6105007739703	6.49472984239324	4.18628361066839	6.27014785121115	6.1065526507188	6.37693631077015	1	7	7	7	7	7	7	1	3	7	2	7	7	7	7	7	1	7	7	7	4	7	3	83.25	0	3
13	6.56683624690532	6.88803010145901	6.62910007431556	3.24543131373545	2.83986007226881	5.36936045236767	5.34867322882119	6.63131478945619	5.07910095951332	4.28375461690217	6.37870776362402	6.42023294093752	4.92066562684303	6.08510751564058	6.79063426148404	6.29319925454252	6.79592234773959	7	5.52590228535888	6.58219165918849	5.99998849059044	6.97114622906673	6.15017671106985	1	7	3	7	7	4	7	7	3	7	3	7	7	7	7	7	1	7	7	7	7	5	5	78	0	3
14	4.34986649512167	6.36941500374841	5.14638604912979	7	7	7	4.83599344939301	1	6.42689064091131	6.80049706170682	7	5.77572559233592	1.666049756972	5.50070844619557	6.13838885052093	6.96065954605595	5.58736119967987	7	4.14733610992482	7	6.0476092834937	6.44387500247804	6.21974356727512	7	7	3	7	7	4	7	7	3	3	2	7	1	7	7	7	1	7	7	7	7	7	2	98.75	0	3
15	3.0317958728985	1.11889810325462	6.27364012955614	2.09985138918294	4.93498624702447	7	7	1	5.28419367506619	4.77787572267089	6.97566659841649	6.96503936024266	3.66825745721844	5.92554895048622	4.64192692326666	7	7	5.23511229658714	7	6.94582060440999	6.04043714852846	5.00990196727985	6.71956584238248	3	2	7	7	7	7	7	1	6	7	2	7	7	7	7	7	1	7	7	7	7	7	2	103.5	0	3
16	1	2.47403874908651	7	1	5.23749159515557	7	4.68906002811655	2.52141339517778	5.30327925918001	6.19008254976618	4.64752759136794	6.6814276002617	6.34145141945721	7	6.18536664715092	7	6.47656469233366	5.63593165578586	3.69145128917001	5.91781029129484	6.47209412605782	5.60775586453696	5.30164078380495	1	7	5	7	3	7	7	1	7	2	3	7	7	7	7	7	7	7	7	5	7	1	1	100.25	0	3
17	1	1.6278700937746	7	1.61027564552732	4.87641777504967	7	4.88214378167499	2.7293227122303	5.89794308274685	6.05869940708708	6.88530684276316	6.22289779104209	5.77261111737339	6.75663710962195	5.45248662582835	6.25628109589671	6.14545968780548	6.8797691826392	3.69619579442123	6.70670459413647	6.93570634405207	6.74570980429696	5.62792841659841	1	7	5	7	6	7	7	1	7	4	2	7	7	7	7	7	1	7	7	7	7	2	1	91	0	3
18	5.29317417212718	6.35062812676298	6.14617177484813	2.9213378160354	2.48620550332021	7	7	3.07244071779752	3.51710306902788	4.6152390843752	5.72363286258984	7	6.20559511872036	6.65625807984808	5.31840947098824	7	5.74065758742724	6.08423252811864	5.61350044960837	5.87264424433143	7	6.41223645423223	7	1	7	2	7	7	7	7	7	5	7	7	7	7	3	7	7	1	7	6	7	7	7	7	98.75	0	3
19	5.68108856590604	6.48007852992369	1	5.80391650220452	2.52224695058362	7	4.29613913763236	3.10473354557838	5.59861348290049	5.78943374908205	5.40153324086604	5.7263369100726	6.41711297353676	7	7	7	3.09990866435861	6.21425874294082	5.86267680173111	7	6.75757979189751	5.64628093970007	6.68878613871142	7	1	1	7	7	7	7	1	6	7	2	7	7	4	7	7	1	7	7	5	7	4	7	87.5	0	3
20	1.73781121771517	2.53929375732695	7	1.1041111968281	5.26264003586877	6.72504998016159	4.78035701918522	2.16797600862462	5.97301043184078	2.91659720812948	5.40250065358521	5.87508538476202	5.12844175534356	7	6.35522139873938	6.56934795736067	6.68859455769135	7	3.2907666692265	5.4852560796155	6.3052590960244	6.69687573236302	6.51946924017473	1	7	4	7	4	7	7	7	7	4	2	7	7	7	7	7	1	7	7	7	7	7	2	88.25	0	3
21	3.78209617576698	5.8866842704438	1.45409030511622	6.77855537111779	6.62609405275804	6.909141703552	5.89879346746331	3.87694371734959	2.00944924647887	2.6918022348765	6.7144581302766	5.71428837712848	6.2983011240579	6.74694993071018	6.92289617299028	4.74789356460936	1.95751704924924	7	6.92821585664663	6.18031002472754	6.72832781305625	7	6.66817308113079	7	4	1	7	7	7	7	1	5	6	1	7	7	2	7	6	1	7	7	7	7	4	7	84	0	3
22	1	3.35841107251813	7	1.98310753289585	1	6.43976634523118	7	1.85322798700263	7	6.21825023016905	4.34394987318787	5.24686705188933	3.00041520863992	3.24226821838424	6.47049104875057	6.6145912628141	6.15195157795878	7	7	5.59565105825862	7	6.81682824342208	5.26873470137618	2	7	7	7	7	7	7	1	1	7	1	7	7	4	7	7	1	7	7	7	7	7	7	79.75	0	3
23	4.20918115266435	2.31591504959917	2.67309630327473	4.87104222976541	6.12657904497602	5.5679225883575	7	4.23183689466691	4.2374046729148	2.57603200047993	6.1059277080648	6.02801729490188	6.74959710285806	6.77747943356467	6.84073729002072	7	1.34498611092355	6.58805166867298	6.03681387277718	6.08075080074024	7	6.05309120371665	6.3445955390083	7	7	1	7	7	4	7	7	4	7	7	7	7	7	7	7	1	7	7	7	2	2	1	77.5	0	3
24	2.34281889461416	5.87323070941852	5.63281021741731	3.48141321788539	5.52096543831589	6.85373376107666	7	1	6.5889595864617	6.17214755713558	1.86676874690354	6.31718051585957	1.66212332010725	5.36732317304122	6.19474060646286	4.96763920134886	4.62900603725472	7	5.40621354867402	6.37143130408942	6.2764555357019	6.97578306677033	6.92572882229926	1	1	1	7	7	3	7	7	7	7	7	7	7	1	7	7	4	7	7	7	7	1	2	97.25	0	3
25	1	3.81900928367912	7	3.82802911922171	1	7	6.2561843832244	3.33049675220972	3.71570503760927	7	5.60915063169266	5.72087200963466	5.24212141662097	5.7399735743188	7	6.32936354284564	5.67491559529496	5.76373302048527	7	5.51513278210799	6.76828415744771	6.93247900795196	5.60363886359	1	7	7	7	7	7	7	7	2	6	2	7	7	2	7	7	2	7	7	7	7	7	7	86	0	3
26	7	5.82575549362682	6.31793346724969	6.08893885191966	5.8715387818286	6.25945695930964	5.33523923618232	4.68093570066895	6.75393698924722	6.24301504210158	5.39716812892878	6.06586165691192	7	4.93637457646714	7	5.55250560341674	6.16855255354964	1.20167237624304	5.33443826206102	5.6307617014858	6.89720201741634	6.33143511678799	7	1	1	1	7	7	7	7	1	2	7	2	3	7	7	7	7	1	7	5	7	6	7	3	96.75	0	3
27	1.04658002159431	5.78400089145735	7	2.82718993803993	2.69386943668663	6.17975418411418	2.69092635730532	1.40703138777808	5.39058410578401	7	3.94321994770451	6.55679979786595	1.92118948288021	5.60620360441412	6.10885281189773	6.65080320653106	6.21753766173062	6.81930624887597	7	5.4146449308306	7	6.47085704890082	5.65075648361959	1	7	7	7	7	7	7	1	2	7	1	7	7	2	7	7	1	7	7	7	7	7	4	97.5	0	3
28	3.78133243727549	6.12052004182602	5.99840326497931	3.58617463800184	4.42336008420999	7	4.18537881653959	1	5.33909851367313	6.52986833102125	7	2.81808519219971	5.71404976757993	7	6.54299201820205	7	6.27672311910214	6.04896908777523	4.73359792923325	7	6.06061972040351	3.9811899427515	6.66387046702573	1	7	3	7	7	7	7	7	7	7	4	3	7	4	7	7	7	7	7	3	7	7	2	91.25	0	3
29	4.13896633486445	4.06721346111567	6.78165379779504	5.62175564652075	5.28706896665375	3.63369935822761	4.55272563504679	2.29744911838157	4.42530946206529	4.87929354639855	7	5.71606878918257	5.28764430653892	4.87228321064222	5.53710399767639	6.34025855922805	6.96194441558321	6.20126606128421	6.90166936562409	6.89463615038712	7	5.04475459482157	7	2	1	1	7	7	7	7	1	4	7	1	7	7	7	7	7	1	7	5	7	7	4	1	94	0	3
30	1	3.1201437013924	5.24907439660668	2.72449992967438	3.34913273895916	5.59350711616815	6.70011798509524	5.09497489001316	7	6.87066073983025	6.14938625870872	6.52884957959222	2.02656771839726	6.379325784434	7	6.93327213262578	6.67461747651585	5.83827184029594	6.01529483827532	6.48351512183463	6.32688946006664	6.35170678046612	3.98654361687723	7	6	1	7	5	3	7	1	3	7	7	7	7	3	7	7	2	7	7	2	7	2	1	78.75	0	3
31	2.06286060335738	5.32074273516212	7	1.64592915040687	2.23186692874977	5.85351164049077	7	7	6.47067591752635	5.18742109031793	6.94456054048224	7	3.18297331108393	5.72346335402727	6.8453835069851	7	2.92977995871219	6.50003652107306	7	5.45106147123999	7	3.66865915914121	6.25991774517433	1	7	7	7	7	7	7	1	6	6	7	7	7	5	7	7	2	7	7	7	7	2	2	77.5	0	3
32	4.6941034510765	2.05623602762534	3.55368109324145	5.85431081141661	6.89984367759353	5.55115991801755	3.19869204082717	7	6.3983871869415	3.94563208913654	6.51094800244527	5.61187187952868	6.77828419246026	5.73904063592733	5.17635130251938	7	5.17512244915337	5.42890064065081	5.9411060882708	5.05730179927154	6.21278789941588	3.93093572281372	7	7	7	1	7	7	7	7	1	4	7	7	7	7	5	7	7	1	7	5	7	7	7	2	82.25	0	3
33	6.29586176061273	6.28329469880372	4.87101281053585	7	5.00751976879198	5.24975419824566	3.97181628855887	4.55838391397027	5.58374388859379	6.1033903707396	6.3033511396601	6.49720418021519	5.83629037267914	7	6.10592440208383	4.46008915796583	7	7	6.21604507291062	5.14844973318741	5.02946804965253	5.50217983814941	6.28189775849086	2	1	3	7	7	3	7	7	7	7	3	7	7	3	7	7	1	7	7	7	7	3	5	61	0	3
34	2.00680316737766	3.93602859319576	7	2.647677022755	2.24567009702403	6.25008339234739	4.98196860266587	1.49039702664935	6.74831572381671	6.12983358061117	5.49278402050453	6.70134978305304	3.28418326130455	6.35591811972729	6.61137238728551	5.5621129452627	6.82634412025119	5.75478399115601	6.92942833138678	6.06179364520694	6.95552481317348	7	6.33834066656574	2	1	4	7	7	7	7	7	2	7	1	7	7	7	7	7	7	7	7	7	5	7	7	88.75	0	3
35	3.24931403169204	1	7	1.68573675859714	4.07612892325012	6.42551295525195	7	4.08965055913386	5.42990294417815	3.60996168420491	6.71993420237107	6.73238540593046	2.21413148911682	5.66682206998968	5.51223100467161	7	6.37302357564592	4.9946182399562	7	5.7980904911219	5.20454493844002	4.08613412564216	6.31358160525625	1	7	7	7	5	7	7	7	2	7	7	7	7	7	7	7	2	7	7	7	7	7	2	89.5	0	3
36	2.46276215379679	6.0142434968096	6.85365003874241	1.94447053069434	2.05675522622999	7	4.76010610827271	3.25921113001237	6.11884020718978	6.40035822335433	5.48601213780342	6.87702572989703	6.63807303169509	7	5.99639041697004	6.2200757097164	7	7	1.59947020358573	3.99247098244562	5.7375349931069	6.55497653017668	6.16944694835814	1	7	3	7	7	7	3	1	7	7	1	7	7	7	7	7	1	7	7	7	7	7	2	96.25	0	3
37	1.74591592243794	5.80565030891433	6.77091252617984	1.33970725797227	3.78812280174372	7	5.57167247678174	4.81998519057156	4.95281035924538	4.54318477197961	6.5323026805878	7	6.301217345534	3.40938114041335	6.13552749957663	7	6.3407139006532	4.74294228065777	5.71464218621349	5.94230739148013	6.2935457560454	4.91636205985192	7	7	1	1	7	7	7	7	1	7	7	1	7	7	3	7	7	4	7	7	7	6	4	6	92	0	3
38	1.43864496948648	5.83273258236113	3.0783045186882	4.49502962484657	2.88386453320519	6.46299174370972	2.40299531630912	1	7	6.17837260138462	7	6.75646697807917	2.04008741010141	5.86459274146142	6.87952298230232	7	1.90293087252349	6.770032101102	6.68701687027236	7	6.34024023399976	5.56017731283947	5.94735532867541	7	7	4	7	7	2	4	1	7	7	7	7	7	7	7	5	1	7	7	4	5	2	2	88.75	0	3
39	2.47621988026527	5.2173955633664	7	1.61268497794994	2.59035822019178	7	6.84693045575172	5.45471498745209	5.43801306370903	1.01205427349394	5.10436355176892	7	2.19520116277404	6.44469477806529	5.45142396820821	6.46648387029571	6.11330463320545	6.25598410942203	5.97290959538129	5.81479938878027	7	7	6.09182534149032	1	7	7	7	7	3	7	1	7	7	1	7	7	3	7	7	1	7	7	7	7	7	7	90.5	0	3
40	3.22473085560072	5.04733859389887	6.88713777739955	3.00089258256059	1	4.18369624964806	7	6.4555137267841	5.62627423740118	4.47973437381836	6.91820343751902	7	6.31005741602707	7	5.17822324010317	6.72041156421502	6.67376274621925	4.78547733065008	3.78838385670344	5.84059844858269	6.56570891831337	3.70329814984446	5.94452396309737	2	7	2	7	7	7	7	1	3	7	3	7	7	7	7	7	5	7	7	7	7	2	3	63.25	0	3
41	1.55731026095703	2.65599532472344	7	1	7	6.34560997454976	1.4305180985022	4.83195753070184	6.93314417018721	6.99597618998318	2.50894935116868	7	4.15990026368111	7	5.61328812417969	6.34766252520244	4.05110116072321	6.35466613596555	6.26349377091065	5.14149535625216	7	4.84015124861023	6.20345553878126	3	1	7	7	4	7	7	1	7	7	1	7	7	3	7	7	7	7	7	7	4	2	6	72	0	3
42	6.94696425342776	5.26703430733512	5.86088735247738	7	7	2.52367824918606	5.70626524316951	7	6.71062999395757	4.88699321677554	5.99960032531875	6.8603985155484	6.21164702494399	6.8675879693492	6.74458468919132	6.59504230877004	6.20269896623018	1.00003126031699	4.78978985984078	5.9690549223079	5.42653410660619	7	6.14481348934424	1	1	1	7	7	7	7	1	7	3	3	7	7	7	7	7	1	7	7	7	4	7	5	72.75	0	3
43	3.51874453219852	1	7	1.65590318954222	4.33324588599779	6.53455480485431	6.37447643785038	1	5.56113098043678	4.79309078981868	7	7	4.04674097412201	6.25652157291436	5.37537515471905	7	6.37968233762355	4.53593513516264	6.85703975884984	5.81938884319654	5.75532044028528	5.3225049660194	7	3	4	7	7	6	5	7	1	1	7	7	7	7	7	7	7	2	7	7	7	7	7	2	107.5	0	3
44	4.51649328036278	7	7	6.30338782787822	4.36622620302809	7	6.19845469942366	3.09875975715065	4.79567196245196	5.87678932882257	3.93312866943794	6.63856881984468	4.33452067698561	6.90061630148198	6.72817511787384	5.82201275746629	5.4759162724848	5.49200651744956	4.73969085926597	6.37588015878785	5.82625388303378	5.36273905428327	6.33274207738127	1	1	1	7	7	7	2	1	7	7	1	6	7	2	7	7	1	7	7	7	7	7	5	81.25	0	3
45	3.57603398809029	5.48850439474751	7	4.99863318879739	5.91742908292968	1	5.42057744590899	5.65044946275096	7	6.20783957832374	4.96896108572145	5.70592058501222	4.62421444492046	6.54754876333849	4.83979238205122	4.76782476389818	6.14134039192734	6.61850075643869	7	6.25808223024422	7	7	6.57248236494181	1	1	1	7	7	7	7	1	1	7	1	7	7	3	7	7	1	7	4	7	7	7	7	89	0	3
46	3.1626510572653	5.09305662591672	6.32179193714008	5.88613465546795	5.95336979632283	1.26195721990627	7	5.63097415407229	1.56474743721954	6.73235467596932	5.64276181478702	7	5.1566943679267	6.28422620607763	5.36889342994778	3.79189444368434	5.99081932253905	6.47336132927832	6.60691975695314	6.19950008615319	7	6.49344020906539	7	1	1	1	7	7	7	7	1	2	7	1	7	7	4	7	7	1	7	3	7	6	1	1	86.75	0	3
47	2.51530393145964	5.13517872325715	2.82113528306009	3.47191770109156	2.45059432467139	6.64573471042933	2.3252251143254	5.73101901535431	6.25515312911379	5.7364782895447	5.59989907274304	5.00512511456274	1	2.96113016385334	6.85402623113429	6.90679995801835	6.37254484230066	6.74086913851187	7	6.5307353826639	6.60102607395909	6.62111725400839	6.32621513010919	7	7	7	7	7	7	7	1	2	7	7	7	7	4	7	7	4	7	7	7	7	7	7	79.5	0	3
48	2.30988739520533	1.47159416858259	6.98113003655518	5.68696727442659	4.02459093169835	6.43483952575554	2.66206068743627	3.95952285937289	5.55532878383693	6.45827599053279	3.65231508229998	6.41357080585287	5.5994738431682	5.95071618458259	7	4.67641801729339	6.03532431080375	6.41923297841223	7	5.90151958741364	6.41362714648328	6.0876009784325	5.62887360883298	7	1	1	7	4	7	7	1	1	7	1	7	7	6	7	7	2	7	7	7	5	3	7	89.25	0	3
49	5.03601992067042	6.95807594338883	5.80659671883394	6.0582694251265	4.76399682205581	5.9890704446222	7	1.45677823534756	6.05377611913125	6.37683319593136	4.19049915263202	5.49276882436636	5.41332848680546	4.44660252523585	4.90166601292316	5.25307635972142	7	6.36516354575406	7	5.27994301294843	6.18567822676726	4.3606124475479	6.63432221939224	2	7	2	7	7	5	7	7	7	7	1	7	7	5	7	7	4	7	3	7	2	5	7	78	0	3
50	2.23923989265605	2.8551368464859	6.88184178473888	2.75564217645986	7	6.18177964771616	1.60972441405981	1	4.81440455648839	7	6.92940033910296	6.15955872241333	4.97209214864132	5.15556731970669	4.9350954707913	6.19199935454879	4.28393283169981	5.96265424603532	7	4.38193752836675	6.96572094196525	5.01074454717168	6.25857435176809	2	1	7	7	5	7	7	1	5	7	1	7	7	7	7	7	7	7	7	7	4	5	5	89.75	0	3
51	6.43310642383833	4.58604763835732	5.59291400616723	1	5.10908892145255	4.0636185995266	5.94587355021341	1.60983226813043	4.9251180543379	5.93156324928085	6.74697992943508	5.90408228793148	3.14863306225255	7	7	5.75896003565644	6.04750549065137	5.55941986342726	7	4.77745155959609	5.42147272657433	5.17452090152237	6.55346804686617	7	1	5	7	7	2	7	5	5	7	2	7	1	4	7	7	2	7	3	7	7	5	2	90.5	0	3
52	1.91064334236323	4.81302977213965	7	1.93916754251652	3.88184831298034	6.77588423809554	5.03349889491246	1	5.74757460752457	6.47971802534347	6.10135451694463	6.62553004109385	3.6650204541898	7	7	3.15013002804494	6.06987904256331	6.02034488381861	6.38077166689284	6.2000008830826	7	6.33551794300086	5.23551931002488	7	1	1	7	7	2	5	1	7	5	7	7	7	2	7	7	1	7	7	7	7	1	2	84.25	0	3
53	4.05479157307287	1.60915591273165	3.02422120161291	3.79764095674178	5.42272371614598	6.00033966041615	4.024163837186	5.88514629238865	4.53836524155675	2.63304010227491	7	7	6.41374973886792	7	5.62266460482762	5.83619874401188	1.24872468279197	6.93674977213573	3.68318471986757	5.99638751074472	5.99302264597803	6.20784098719202	6.98659007742757	7	7	1	7	7	7	7	7	7	7	7	7	7	7	7	7	1	7	7	7	3	3	1	73	0	3
54	3.92116614501861	3.71586125658036	6.13531083322073	5.97347811731864	3.18461772902749	6.90328548745885	7	1	5.44655270115218	3.9955627443007	4.42641037380359	7	6.14046404577762	6.19670248974512	5.07859777858146	6.19379992861172	5.4293784639854	5.57497145218014	7	6.64005497801676	7	4.41937848013181	3.62094601192029	7	1	3	7	7	7	7	7	7	7	2	7	7	7	7	7	1	7	3	7	7	1	7	89.75	0	3
55	5.35087644054544	3.01764860945392	7	7	5.75504176439184	3.99414844554908	4.45059703378143	1.90295010436125	3.99215371596053	6.32530087344803	2.90346304348327	6.13122850046435	6.24292680176098	5.19252909166493	3.47943616715295	6.14685170242134	7	5.9108682612828	7	5.20604040321932	7	6.03823050678266	4.72921643098032	1	1	1	7	7	3	7	1	5	7	1	7	7	7	7	7	2	7	4	3	7	5	6	74.5	0	3
56	1.41896140661899	6.10389281872589	7	1.83844651738572	4.06080192690992	7	4.96041523045168	3.25393905833159	7	5.08822949581676	4.57885109401273	6.8953262411921	6.2243967882314	6.59546347723614	6.8984557222932	2.91446702923989	5.11867612377109	6.36718788896329	5.06289926438271	5.58016465789434	5.51557954490596	6.04724123289964	5.29453659646951	1	1	3	7	7	7	3	1	7	7	4	7	7	2	7	7	4	7	7	7	5	2	1	77.25	0	3
57	1.08724859007116	4.10133822166302	7	1.82079354251426	2.21031973403648	5.42769192852071	5.74854143769957	4.20506816452916	4.09818618601039	6.62579323943757	6.77354808607994	5.86853232461323	5.55022520191116	7	5.04662077370986	7	6.16530826279954	3.56118992161333	5.50707863306535	4.94201827303941	5.51358607759219	5.1705869943039	6.62626662261156	7	1	1	7	7	7	7	1	4	7	7	7	7	2	7	7	1	7	7	7	5	3	2	81	0	3
58	5.40476742726163	7	6.43574117493456	1.8115508188388	2.98368466156365	4.58393540045151	5.59035985082892	7	3.1253270519435	4.64633236786826	6.79714757546101	6.42265491542842	6.38087748520615	6.36512400490599	6.02563118226068	6.99577407327365	6.44408344028627	6.09762804900846	4.80146253902357	6.68468197208771	6.35954510518141	6.72951883509441	6.54337924077951	1	7	2	7	7	7	7	7	7	7	2	7	7	3	7	7	2	7	6	7	7	7	7	83.75	0	3
59	3.0542401989852	5.45464248361551	4.2759292587322	2.42115861630209	3.74205490260214	6.12176195526532	5.58067809877932	1.06416687016961	4.93964430028924	6.94799037177198	5.57264381433824	5.26807675138159	5.22640818910895	3.25217813580335	6.701894291092	6.0439968776631	5.17081540156979	5.04643913198236	6.05621358242532	6.23754376199832	6.13607327808348	7	7	1	1	1	7	7	7	7	7	6	7	2	7	7	4	7	7	2	7	7	7	7	2	7	78.5	0	3
60	3.63807363264287	7	6.35482212825435	1	7	6.32430787807062	4.65292143056191	2.56533945457285	6.77092449046582	7	6.64809738025675	6.1673589462652	3.9961724823117	4.99683978204348	6.70561557186451	6.38916464221569	3.70219527997167	7	5.93071545235068	7	5.74876206754539	5.07342016389977	5.2208733451162	1	1	1	7	7	7	7	1	2	3	1	7	7	7	7	7	4	7	7	7	7	7	2	80.25	0	3
61	5.47084575799781	7	1.3801426848161	6.51304835794438	4.0215596849425	6.62269121502003	6.47591536627966	5.05195019547499	4.00617290131446	6.86136100543046	5.47376449371877	4.6577011803599	5.39104599830381	5.35777083231825	6.16640899637824	7	1.5119115797255	5.62860352309513	5.47579850847391	6.86339413418496	6.58262396979981	5.78474608074391	5.88822117781036	7	1	1	7	7	7	2	1	2	7	7	7	7	2	7	6	1	7	7	7	7	3	7	77	0	3
62	1	1.17377623062443	6.00785872712367	4.48986320591692	3.625691664005	5.70519527219308	6.73172564741057	5.67932427092267	5.69576313604976	6.69994280608227	7	6.75975615813885	1	3.39781961466571	5.93035126164957	7	7	3.65894560326437	5.84925339179647	5.6632021608429	6.77191285474293	6.26726342122875	3.62733735802394	7	1	2	7	7	3	7	1	2	7	1	5	7	2	7	7	3	7	3	2	7	7	3	74.75	0	3
63	4.11737670352108	2.64881124050472	3.46738380105494	7	5.7810123893808	4.75950391289935	4.97624992176161	4.56936975994275	4.25595002751476	2.69374463606944	4.08638269582614	5.48611503637805	5.77563574025866	4.35346549049755	4.21577356933949	6.71453829564138	6.22292383180521	5.54363871781709	5.97346671297751	4.71156743226095	6.24507278859309	7	6.97126667672589	7	7	1	7	7	6	7	7	4	7	2	7	7	7	7	7	1	7	6	7	7	7	2	67.5	0	3
64	2.25247733894851	1.51852732979686	6.13668199678103	5.46661666611671	4.22047878659956	4.24855088659926	2.12771572909313	1.60211712615716	2.56297952316359	6.3126614770334	4.64207935997478	6.40458506717395	7	6.2631379626667	7	2.30711621450811	4.98677935965605	7	7	6.3375692812553	5.75410751401769	6.86454181213733	5.91326179452176	7	1	1	7	3	7	7	1	4	7	1	7	7	4	7	7	1	7	7	7	3	4	6	82.25	0	3
65	4.85315705741995	2.26699332310545	6.47104497427049	1.76607790510455	5.27959921683329	7	6.40547595476011	5.72344055989794	5.51203703436981	3.99466300827062	5.00147218183626	6.35037936192526	6.9464927326493	6.90911049645266	3.0853558939256	6.97903019075755	6.47401074488339	6.47548807878006	5.33355138826901	2.61667139128847	4.2584810679895	6.13055558138031	5.37885428510869	1	7	5	7	4	7	7	1	3	7	2	7	7	2	7	7	7	7	7	5	5	2	3	90	0	3
66	3.25354127172915	6.3857631639377	7	1.5250681588027	2.27319944821096	7	6.62972399185203	3.78267465870396	6.54491542076504	6.1382654585516	5.54307439432047	6.98981521793135	3.16372834304577	5.57481311726977	5.86297470522896	4.94815180434286	4.94428733428561	6.60504407747029	4.59164715855723	5.40471058469374	6.57944724478315	3.62810605562549	5.75538919959052	1	4	3	7	7	2	7	1	2	7	7	7	7	7	7	7	1	7	7	7	3	4	2	67.75	0	3
67	2.04213049077022	5.0128562185067	2.16979947683001	2.04067730926735	1.17755433796426	6.47273118127877	5.31319688147413	2.60137930396521	5.78994135836979	5.28997503150514	1.41909448020384	5.38814518967746	1.2591364920957	4.49714176949641	7	7	6.55574543393437	6.02835397235212	6.07789010015972	6.97640966088087	5.89134410225797	7	5.17512701845581	7	7	7	7	7	7	7	1	3	7	2	7	7	7	7	7	1	7	7	7	7	7	7	77.5	0	3
68	1.29289226377944	4.44211765681308	6.1018053537128	2.23597018845739	1.30529901019776	6.2521331167947	6.06412551285203	1	3.95359948776585	5.20560238375605	4.66796883559675	4.83557363909616	2.58083404521826	7	6.46455355824864	5.28000213280548	5.54889938854689	6.82394692821555	6.40524336918045	6.31022391027415	6.77370380145677	4.77784180482761	5.51983072602899	1	7	5	7	7	7	7	1	2	7	2	7	7	7	7	7	1	7	7	7	7	7	2	78.25	0	3
69	3.20828670199071	5.07079236711584	6.80796476194036	1.42407626507188	4.28798647117731	7	6.24565175827519	1.80274886730146	7	6.31654985212608	6.29885366872637	7	5.51272644493871	6.83439603632347	6.13313932104482	3.03987414372546	6.81766250882471	3.91255693212391	4.55089781049684	5.81805541884175	6.61664930555907	5.29747743479343	5.01429362877814	7	1	1	7	7	3	3	1	7	7	7	7	7	7	7	7	1	7	7	7	7	2	2	66	0	3
70	5.46073826440066	2.44107246966218	6.7446885733557	1.6290561798119	4.98642332396759	4.80926966927938	4.7159266622098	6.0853121858232	5.53038874529662	3.62676797886778	6.68883200191151	6.95001930127608	7	4.53373984170203	2.67987456942518	7	6.2570932656195	6.36562118076777	5.99459869520145	6.48742481317797	3.54528412364121	3.79886620056989	6.7205012222723	1	7	5	7	7	7	7	1	4	7	5	3	7	3	7	7	1	7	6	4	4	3	3	80.75	0	3
71	3.82587634167945	7	3.87808487903295	3.15360566941785	6.39149942678122	6.07306443998665	6.74525511718663	5.65247230081414	6.38149928421691	5.91427693463443	4.17708093196288	4.84706889133572	1	7	6.53811462513446	5.83585289369685	5.8688299713535	6.08507917038245	6.51924875293045	6.76873700891085	5.36179025960844	3.00072149244051	6.39170004141202	7	1	1	7	7	7	7	7	1	7	1	7	7	3	7	7	1	7	3	7	2	7	3	73.5	0	3
72	2.03954371131357	6.17926398777069	5.56828048451171	2.39367867949817	3.47990009213008	5.45186318624056	2.80396071597638	1.25223839969805	6.39348221398485	7	5.54488002863687	4.5473654399709	4.45358463534914	6.74904565604674	7	4.92857451515231	5.36406550103698	6.59561223091633	5.53912336778697	4.65721651768543	5.57416523101194	7	7	1	1	2	7	7	7	7	7	1	4	1	7	7	7	7	7	1	7	5	7	7	7	2	72.25	0	3
73	3.11022993733628	5.15403887218896	6.91773172429841	5.46778039323213	5.3485192270489	7	6.67316112667768	2.5862503158166	1.2902821710917	4.51586649772611	4.86298640639049	6.35208786314394	6.7506529518884	4.35785471411762	5.95143891779804	5.97822299336002	5.57775611194388	5.54859187641339	6.43021080420397	3.61274036832293	6.17376540965488	1.700850777604	6.20575065568154	1	1	1	7	7	7	7	7	3	7	1	7	7	7	7	7	1	5	4	7	7	1	4	66	0	3
74	2.32012128963093	4.77280652616524	5.59346622020582	6.84954196451616	3.51540523540196	2.96993162904347	4.1211959917317	2.07050991505686	4.04771816375927	6.67811391389386	7	4.32874643154034	6.53362486746689	7	5.97636938982263	6.39731084867042	6.61297780832874	5.73773129818376	6.15049423917104	4.60702966028307	6.63594983297341	3.5085067018878	3.09909902338935	7	1	2	7	7	7	7	1	3	7	2	7	7	7	7	7	1	4	7	7	3	2	2	62.75	0	3
75	3.05883417513852	2.65261095594966	5.74198039472209	6.278726649981	3.39149548880337	7	5.95298576099544	1.6854841755376	3.32150618700975	2.93697291603364	3.61010760652736	6.2149139648229	6.49009110334165	4.26067307354698	7	6.18097887093592	4.28508639008102	5.9826042222464	7	6.7292929670034	5.49693509612524	6.89589957014087	3.75868440174792	7	1	2	7	6	7	7	7	5	7	2	7	7	7	7	7	1	7	4	7	7	6	7	76.5	0	3
76	3.73674300266969	1.88921958256128	6.94467700941167	2.71217018585151	4.87539476914248	5.9396557959803	7	3.38317937276635	4.25558226487223	1	7	5.88274182965869	2.63082806558261	6.00439114037269	6.44940778063222	7	6.39164171468427	4.8498901255068	3.68008503111351	7	5.21965874394902	4.38290511379885	5.97280210477893	2	5	7	7	7	7	7	1	5	7	4	7	7	7	7	7	2	7	7	7	7	7	2	75.25	0	3
77	5.51469325486021	7	5.83777646114266	5.04136426722981	5.67468484817984	5.02484016602069	6.37693278748771	5.08469455389162	2.77831338906236	4.16612495143851	6.45342584866655	6.61240823550801	4.86486111901497	6.86632660313727	4.85020716054289	7	6.00533508925573	4.63108179711808	4.89935167461368	6.82092128663497	6.07114819638049	3.53366514656662	6.09491511645247	1	7	4	7	7	6	7	7	4	7	1	7	7	7	7	7	1	7	7	4	3	7	3	61	0	3
78	1.22879410366686	1	5.25666618923734	3.26838380015869	3.57731999260365	5.24243292898307	7	2.97725500641563	2.39548317015584	6.28957357913039	2.37554917017774	7	2.31898284151736	7	5.54443414466039	5.77091215572762	7	7	6.53316854632707	6.24966340958839	4.18918192308485	6.4604473422519	5.5243363070816	7	1	2	7	7	7	7	1	2	7	1	7	7	3	7	7	3	7	2	2	4	7	4	75.75	0	3
79	1.97860009593872	1	4.45233996012471	4.12583400741286	4.03263946284042	6.55346621701982	3.89233705603817	4.69584813598128	7	5.10454341748574	5.671648053259	7	1.90483347549262	7	5.99053787209019	6.30388328067742	1.14863109687584	7	4.91820350289639	6.46197651279518	2.63935592150665	4.81855104463547	7	7	1	7	7	5	7	7	1	7	7	7	7	7	2	7	7	1	7	3	7	7	3	3	74.5	0	3
80	2.42736632066866	6.31189399825282	7	1.73287614457102	6.43408712561017	7	5.17921862546004	1.80634170635704	3.66005569451827	2.46637873038096	6.12975846586783	7	6.84660197862593	5.68275374215186	7	5.71273146268387	4.65968461357363	5.89052128117771	1.52814873251798	5.32754213415747	5.10779080037743	5.72743589199743	5.8312294696805	1	1	1	7	5	7	3	7	1	7	1	7	7	3	7	7	1	7	4	7	3	7	7	79.25	0	3
81	1	2.57442791541861	5.64484853784605	6.14453322619425	3.00409225101868	4.70772959833421	5.38048416228546	1.17272090779674	5.84757967333558	7	6.50344042077781	5.43329183213407	4.57949256886001	4.84571289344362	5.12447132481928	4.76662345525141	6.32960554544105	6.36506522923294	5.84047931761357	4.12259573903329	5.99193401747298	5.99636184572674	7	7	1	2	7	7	2	7	1	5	7	1	7	7	4	7	7	1	7	7	7	5	2	5	79	0	3
82	3.21584178626434	2.67294755069364	6.60656114823411	1	5.11440230505314	6.66371238120721	1	1	5.52216673779941	6.9908498394735	4.8920232171845	5.75969646246937	4.5008129477551	5.6489840129359	5.61993821512659	6.59591471866034	7	5.53135611744437	6.3473739498032	4.83343092294617	6.47981809235619	5.30913174259575	3.93069023825345	6	1	7	7	6	7	7	1	7	7	1	7	7	7	7	7	1	7	7	7	4	2	4	75.75	0	3
83	2.33313045481816	6.25295181005883	4.52583865589348	3.35518328225054	6.46256156871543	6.03494272265239	5.71524092204422	4.85548264918394	5.80666465233961	7	5.70036000874207	6.45284649557245	3.27323227010275	7	5.83790570107556	4.6841046854957	4.02280341855126	6.14305779632007	5.89159854642314	3.90341630302575	6.29065153712503	4.50944309326986	7	1	1	1	7	7	3	7	7	7	7	7	7	7	1	7	7	1	7	7	6	7	1	4	78.5	0	3
84	1	3.75730424512767	5.59390148104418	2.66645535599985	4.33458825871782	5.06278615133817	5.85359275373228	3.59739797282292	4.12259116789172	1.67765496295416	6.44783567137478	6.10323515479534	7	7	3.14157260509543	6.42606840132227	2.07503818079213	5.33302141669407	4.02329045221836	6.25016150602733	5.62834810211403	7	5.96877735300147	2	1	6	7	3	7	7	1	7	7	7	7	7	3	7	7	3	7	7	7	4	6	3	75.25	0	3
85	2.99849656299546	6.40382920359242	3.49033564440317	4.26018915366779	2.34799580256264	6.77012292726637	2.76656123060195	1	6.78755592723676	6.63288288970004	6.78801439017061	4.78942615923141	2.05781410435162	6.95184432020031	6.25743690427909	6.39663616943477	4.36900334848186	7	6.67459753613026	7	4.31491915182421	5.25123430164794	6.31458135578441	7	7	4	7	7	5	7	7	7	7	7	7	7	4	7	7	1	7	7	7	4	2	2	76	0	3
86	2.17399289324284	1	5.25528033870635	4.2037907985106	3.82544395294263	5.88686997330824	3.82514292658192	4.9164825858403	5.46802739802636	6.07824806152138	6.59840942390023	6.45785342361605	1	6.91070452934584	4.56948991431187	6.4303801076293	1	7	4.75120467529477	6.34433001965289	4.74216920038401	4.9133947997686	7	7	1	7	7	5	7	4	7	7	7	7	7	7	2	7	7	1	7	3	7	7	2	6	77.75	0	3
87	2.38182036243297	1	7	5.38386192422065	3.74976710724654	6.01571854715326	4.10405070609215	1.02106429906146	5.0499182680054	4.7816435907673	2.34157226140157	5.4830605700263	6.08922992062581	7	7	4.12383930157028	6.21492587543295	6.00332058132105	6.9253195757041	5.81934864573167	4.35768200628372	6.76863492136441	3.08302564797459	7	1	1	7	4	7	7	1	1	7	1	7	7	7	7	7	2	7	7	7	3	4	1	73.5	0	3
88	1.09132178022539	2.11452715370517	6.07690090585942	6.28113329013125	1.38839333465656	7	4.93288312580806	2.46350269206869	4.87550959218443	6.44955099184496	7	2.21923461163648	3.52510883366963	5.45814361594896	5.3587948996438	5.26761836035566	4.82806766456844	6.45044197277746	6.13682792000145	3.88564325112803	5.71566485627796	5.84909282284308	6.3356831252231	7	1	2	7	7	7	7	1	6	7	5	7	7	5	7	7	1	7	7	7	6	1	5	85.25	0	3
89	3.32541930418413	6.00308754038601	4.59001969911304	5.15151420228043	7	6.85140006172487	2.04738678023111	3.48249635431232	7	7	6.47711968145911	5.32461037916814	1	6.33931194040271	6.94219412450851	6.59332925864535	4.2270832424869	5.92468816622695	4.26992331839131	6.6359173769133	3.45950941538615	6.49835149773138	6.09147374519309	7	7	7	7	7	2	7	1	7	7	7	7	7	7	7	4	1	7	7	7	3	7	2	69	0	3
90	1.67603852276161	3.87052046359624	5.76753560562661	6.25366049581104	3.53380647218841	2.24341865346528	5.92856233205398	5.70547005219502	7	4.41577168466678	6.84761195447897	5.66705453452912	4.28682083962178	6.42765377071145	3.62453166387022	5.0295360494139	5.44820390511134	6.50016348258143	4.88743547112824	4.76694515858953	6.47775585023149	5.91270431923776	5.00317149564609	7	1	3	7	7	2	7	1	2	7	2	7	7	7	7	7	7	6	7	7	7	7	2	56.75	0	3
91	1	4.03044764701566	6.28559242254069	2.38403180712642	3.81944165785224	5.96944757077332	5.4943213239949	1.49551903214124	5.80942708287615	6.19757409039166	6.56413356224139	5.42529917056518	1.40174151935108	5.26255305430412	6.53546281818105	7	5.24893805095709	4.18761214993082	5.22886651035446	6.29649809536847	5.86562640195008	5.92682429921714	5.50578757131626	7	1	1	7	7	7	7	1	3	7	7	7	7	6	7	7	1	7	6	7	7	7	2	76.5	0	3
92	7	5.77059313807621	6.36508552945891	6.98252373793635	6.30769595145692	5.21358463447297	4.32017933982811	4.32292580494957	5.63925539245987	3.21886029929501	5.42378424640441	6.34616670762718	3.06540870461318	6.14197066241927	6.98005464729801	4.13529030411244	3.43368255491116	4.24943599629469	6.88596728935411	6.9479139324166	4.8723411353936	5.75736014289246	4.63452349480412	1	1	1	7	7	7	3	1	7	7	2	7	7	4	7	7	1	7	4	4	6	3	2	71.25	0	3
93	2.41377645116774	2.36589967088573	6.3379088289305	1	3.35757396049211	6.35618826563672	4.18646493828042	2.5102127415548	6.66973355933609	6.71518446656391	4.67121945162137	5.0284366424846	3.202964290357	7	4.2194626910534	4.58380250690411	6.34499092975057	4.89256167724981	2.54213845919133	5.74787095145796	4.73596508168518	6.03726206550373	5.84036268776364	2	7	3	7	3	7	7	1	1	5	7	7	7	7	7	7	2	7	7	7	7	3	2	64	0	3
94	1	1	5.69560307302296	4.47580469868296	3.27945271107058	7	4.63886602204253	3.15111273877585	5.13814368588406	6.20235438895014	2.63953754803689	6.47234153807847	4.03869558737724	6.4059067618949	5.47510872714311	6.40894780508593	7	1.87903070053194	3.31619392049276	6.76367362893534	5.33458233622158	4.84937317795505	5.45915630258911	7	1	2	7	7	7	6	1	4	7	1	7	7	6	7	7	1	7	7	7	7	1	2	91.75	0	3
95	6.90746947028774	7	4.09512867411831	3.24758207145192	6.71256113356171	6.70427354208495	6.4998124841707	6.64250603387046	6.07950287215037	7	3.96963082489031	5.29587996275802	5.65163541918453	6.45899669297613	6.78660921662914	5.5226597406071	6.55707311733089	5.64468166247845	6.47370734550307	7	7	6.21161466306159	7	1	7	3	7	4	5	7	7	7	3	7	7	7	7	7	7	1	7	7	7	7	2	4	92	1	3
96	5.42169924229716	4.06544632996435	1.88386044181794	3.61501610311685	6.07780866821827	6.91986273290896	4.56534587563905	2.92602856477889	5.78376042777922	5.8722832524442	7	7	6.88614550039098	7	7	7	7	6.50880520427233	5.62497119162724	5.79386596785568	6.14248413334377	6.96271774484949	6.33273392061958	7	3	7	7	1	7	6	1	4	3	6	7	7	4	7	7	1	7	7	7	7	5	6	83.75	1	3
97	5.6205207841881	6.5602898679267	2.58330794817387	1.59240665344145	5.94840786091036	6.41147496369688	5.39111861987415	7	5.94182686828241	6.99697711552305	5.57415636046066	6.43520151394426	6.67064931238935	7	6.64524285393655	6.11141895711177	5.21430507451501	1	6.50671036937215	6.81334672869032	6.65309624616424	7	6.50261289795724	1	7	7	7	3	7	7	2	7	3	2	7	7	7	7	7	1	7	7	7	4	7	5	88.5	1	3
98	4.46690394766948	6.73197918254102	3.13498545164654	2.79962219630452	4.21116762503504	6.19083817798912	2.85502157654599	1.38400067363949	6.08776929124069	6.69004240137827	5.09795622126703	6.25132227815098	6.51769365482422	6.60269618415372	4.92078768228871	6.02880615913302	6.84254339014407	6.79277919269504	6.92143663750638	7	6.99470862960019	6.42792991809268	6.23191419886898	7	7	7	7	3	7	7	7	6	7	2	7	7	7	7	7	1	7	7	7	5	3	7	93.25	1	3
99	5.50345974629537	6.91148384230629	2.30710752325959	2.25953788291827	5.93690840327773	7	6.80368690763309	7	3.77386624049743	3.36297422839331	6.69442974373624	5.34913188158018	7	7	5.65321124817434	7	5.94594653908924	7	7	5.93423566688757	7	5.85794753674891	6.84060143222168	1	7	7	7	3	7	7	1	2	2	7	7	7	7	7	7	1	7	7	6	7	3	2	81	1	3
100	3.6317729999241	1.38278785743866	1.37758044143124	1.43382111102103	5.9589807044081	5.66128242127326	5.95585613754641	6.0324032168823	6.22598133686212	6.57010716900599	6.80265148988725	5.79170342460587	6.7248676922869	7	6.01673380124179	6.99519423156004	4.54094884987703	6.86789242091338	6.27188908550918	4.81539475062738	6.97236634043602	6.50475826445092	6.00264560968528	7	7	7	2	1	7	7	7	7	7	1	7	7	5	7	7	1	7	5	5	7	2	3	84.75	1	3
101	6.36978831298722	7	4.37808653034911	2.09746861077788	7	6.79727289238339	4.36005718566618	3.8758216408295	6.1467561104799	5.35763605561632	6.99738444840741	6.1732201121029	6.20406731236158	5.74005529886971	5.72150843953695	7	6.94762534176088	6.39389646804135	6.78034332789004	6.08137017243378	6.50491547991188	6.87167564694783	7	2	7	1	7	3	7	7	1	7	3	7	7	7	3	7	7	1	7	7	7	7	3	7	92.5	1	3
102	4.40090898413805	5.44092846006459	4.24837692769573	2.0083626948831	5.84884854193189	7	6.07297425117361	7	5.87594543687374	4.57251619501547	6.29446365854397	7	6.32859809658643	6.15787094825382	7	5.1992696420444	6.70606393110252	6.2597283187053	5.70504827666251	4.86367631865543	6.21391318391177	6.76738980698739	6.72653472747047	1	7	7	7	6	4	7	7	2	7	1	7	7	7	7	7	1	7	7	7	3	4	5	93.25	1	3
103	5.2102824312784	5.48470313769372	6.15310016419863	2.85533157408009	6.3093790890827	6.2837311109483	6.39128470221793	4.81228514718943	6.07250198788234	6.99972418749901	5.04373653061236	6.87047104570935	6.62951371623699	5.6762931561594	5.58532144182011	3.78182700305736	7	7	5.99836110178507	4.51695704032466	7	5.91283275333654	5.767667284267	1	7	7	7	2	7	7	1	4	7	1	7	7	3	7	7	2	7	7	7	7	2	3	85	1	3
104	5.42014579861106	6.23292904141429	6.80114110881444	1	5.38967818364685	6.6942972224237	7	4.55340863019425	6.88354321769506	7	2.93925754248065	7	5.61129853856887	5.2250323298961	5.49202468126234	6.29352135334775	6.18795920855692	6.98249410504279	6.22965064007377	4.74074016620319	6.45769512576377	6.57895783860465	6.06049401170558	1	1	1	7	1	7	7	1	7	7	4	7	7	6	7	7	1	7	7	7	3	7	7	82.75	1	3
105	5.45121486785672	5.61443377277112	3.00505215685497	3.33372912432938	6.84486725745675	6.40488130637397	6.33922949307887	1	7	6.80792771021656	5.87794515280641	5.86679862300931	6.63148102102883	7	4.60089737788109	4.13265328016196	6.14391412208704	4.08278812693498	6.74832460356695	7	7	6.28605473599243	5.08424369084753	1	7	2	7	4	4	7	1	1	7	1	7	7	7	7	7	1	7	7	7	6	7	7	93.5	1	3
106	6.5139322407866	7	3.00434038499891	3.47407045043933	6.18865589364894	6.61811344450108	4.38348074138687	2.59851495559369	7	7	5.33716478352138	6.8150545602683	4.80451112263796	6.4359480806865	6.71927640955357	5.80638368406724	7	4.2295667508345	6.03260145188631	6.01676161301438	6.39705841371172	6.20443414212136	6.66457945304467	1	7	7	7	4	7	6	1	7	2	2	7	7	7	7	7	1	7	7	7	3	7	7	92.25	1	3
107	5.13068318318098	6.77762205368334	4.39669434074531	4.53011046978727	4.55893785058657	6.34042244426616	5.84766628560264	5.77743568649963	7	6.27929870097826	6.22405730094841	3.92956782056997	6.57583929966479	6.92145443070031	5.8976027101296	6.70947495259539	5.72759371057327	6.85638993364743	4.30398502764641	5.75435214341906	5.06229363919386	6.61109099256154	6.84897671075236	1	7	1	7	3	7	7	1	2	5	7	7	7	4	7	7	1	7	3	7	7	2	2	93	1	3
108	4.68777213502694	3.39817080815411	5.79904668303641	1.52609025356542	5.96116334706375	7	6.21859148548332	1.17547307570932	5.46137434306808	7	6.28333619594339	7	1.97239558321569	2.20165864485549	6.9007694295162	4.81966709484978	7	5.81593725516425	4.74866500721149	6.39748357996143	5.81433977366365	6.09080714259808	7	1	7	1	5	1	7	7	1	7	3	2	7	7	4	7	7	2	7	7	7	7	2	7	99.75	1	3
109	5.0285136745223	6.3655384135899	3.72611166805147	2.04203390930619	5.77877159707016	6.91414093189132	3.43851672791794	7	7	7	5.39293845116153	7	4.9303610856656	6.11377326498023	7	5.98322620713225	6.99011962183841	4.45818118395079	5.50192283045767	5.22339216248986	6.37483164616031	6.3716862077224	6.93730153778035	1	7	7	7	6	3	7	7	7	2	7	7	7	7	7	7	1	7	7	7	7	7	7	97.5	1	3
110	3.82056250783656	4.08561232500872	1.28942955901146	3.83110931347262	7	5.98367265848618	6.81960125154645	5.67751423907329	4.6437241658281	5.75536446790624	7	7	7	6.03327709086875	4.62146144776974	6.54096903921536	1.40029629383938	6.5131497874868	6.3557063623765	6.0856194507493	6.39145056370019	4.67658848732693	6.30945271250463	2	7	7	7	1	5	7	7	4	7	7	7	7	7	7	7	1	7	7	7	4	3	2	87.25	1	3
111	4.75170124935729	6.81772973417198	4.32898228970594	2.33191112893052	5.82847959269058	6.53526276827044	4.31476860127838	3.5792152291283	6.31160655622198	7	7	6.01752903813962	7	6.68472165572381	7	5.44049390476628	7	6.30346422741591	4.24881590123533	4.23271722988388	7	5.15879137792079	5.24082369901041	1	7	6	7	7	7	7	1	2	7	1	7	7	7	7	7	1	7	7	7	7	7	2	86	1	3
112	4.78665092762678	6.16027466223824	5.00484429969738	2.34822829335651	4.6917506219857	6.5621679799059	3.95807671409801	6.19334442107169	6.68223281214695	5.80383854985895	6.32034413382184	6.55363718831312	6.6461176906679	7	3.35897828212353	5.96744217464322	5.2673277546923	7	6.119182591171	6.28312155321696	6.49077740770702	6.58189527605341	7	1	7	7	7	7	1	7	3	1	3	2	7	7	7	7	7	3	6	7	7	7	5	2	89.75	1	3
113	6.15473475214025	6.87905129396003	3.90247882476571	4.20445990732923	7	6.45957563623403	5.7590455646735	6.84446400292272	5.14606060882764	6.85111405973908	5.80861064265198	5.61844985500513	6.2365675870461	6.45492849495969	7	6.79942920722556	3.72632285718842	5.80015393431242	6.97117274807597	5.96745671420686	6.87682409734998	5.63240387180341	3.88338250057592	1	7	2	7	5	7	7	1	7	7	1	7	7	7	7	7	1	7	7	7	7	7	7	85.5	1	3
114	5.80720314550102	6.59951372776883	5.47412483402288	3.18171715852747	5.13751028948722	6.97486796131011	5.52023241588	6.27270787939843	5.87251274575278	6.68225274833997	5.5385379926549	6.63267974283464	5.60723192016157	6.76645874331841	5.45262073289714	5.84373782892826	6.78266940110731	6.59143791827943	3.94889164358774	4.91335919209895	6.68349991941546	4.04660658709856	7	1	7	7	7	7	4	7	1	1	7	3	7	7	4	7	7	1	7	7	7	7	7	2	82.25	1	3
115	6.11124944336077	6.70333442117091	4.55855766971177	1.97336644341228	6.16926301987984	6.49718962255922	4.62064782562325	3.94593879156009	4.02954051861658	6.24932344328458	6.93476127147074	5.90994760716493	7	7	7	5.52945973945219	2.10361736745694	5.94916854111478	6.0843508516981	6.92383106048998	6.14826698688458	6.68574171821591	6.22645831459301	2	7	1	7	3	7	7	1	7	5	2	7	7	7	7	5	1	7	7	7	7	3	6	81	1	3
116	1.4289364077397	5.04828355881955	6.66439002721617	3.06744932615118	3.56503119077719	7	5.45926621314672	4.01024263011378	6.29557369653382	4.26526081324114	5.04394812177773	7	3.58976583769871	6.73256851734516	7	7	4.08965776488873	7	7	4.55766031832788	6.95372978322315	6.51319678050119	6.25375402820503	1	7	7	7	3	7	5	1	7	7	7	7	7	6	7	7	5	7	7	7	7	7	2	71.75	1	3
117	7	5.31941184175511	2.39414915252146	2.07791555409456	7	7	5.76435567596463	3.71040819316174	4.42944742021773	5.91489531113851	4.47302149490394	2.85854196108088	6.75748534694036	6.82367056120066	7	7	6.36288237666782	6.08927945632099	5.9248272913004	7	4.2633200694425	6.18067202927924	4.10803356746029	1	7	7	7	1	2	6	1	7	7	7	7	7	7	7	7	1	7	7	7	2	1	2	90.5	1	3
118	3.39382925973403	1.00552041018209	1.41029007876312	1.00045840266515	5.32778353073665	5.15696962098319	5.80922895984999	6.03057397057657	7	6.39437420839067	6.29878766970698	6.09606051283057	6.53526931791848	7	6.49428531449951	5.509091375605	5.09292809300227	6.1306249315947	6.54190289417325	4.1364524667615	6.79930799339275	5.35344561110207	6.63023534356598	7	7	7	2	1	7	7	1	7	7	1	7	7	7	7	4	1	7	5	5	7	2	3	99.25	1	3
119	4.19107706699025	4.92786458776638	1.69044960125836	1.90934445040002	5.8627200814232	7	6.16543035967703	6.19235425888298	6.7874162755729	6.70273822457699	5.48433918326285	7	2.99754290067261	4.83838687282364	6.83076661269885	6.39040658758528	7	1.24361754259746	7	5.2243917180436	6.08337718356932	6.41827138589649	6.18253743451596	6	6	7	7	1	2	7	2	2	7	7	7	7	7	7	7	6	7	3	7	5	7	4	84	1	3
120	3.85851228654134	4.28397661321735	1	2.13899567084242	7	6.36329696924778	5.01347294407959	4.88337328673838	7	6.81913601957756	6.30982177600719	6.99204392184585	6.6467986256265	6.32829436910758	6.46506232535829	6.06070792452599	6.87282028182027	1	6.78595105485906	4.27294723480508	5.30969104430635	6.56693481542168	6.50948814170807	1	7	7	5	1	7	6	1	3	3	7	7	7	7	7	7	1	7	6	7	3	7	4	100.75	1	3
121	1	4.99636063790866	5.61253752070631	2.63017714662839	4.26363584865364	6.91417847447206	5.26631445392279	4.7575650367729	5.99822455014287	4.43006015029893	6.58570461467838	5.46411641131838	6.08053021297025	4.42599689953939	6.91966904042609	7	3.90926299567935	7	7	6.12481453040056	7	5.55086608560947	6.68293825111605	1	7	7	4	4	7	7	1	7	5	7	4	7	3	7	7	7	7	6	7	7	7	3	68.5	1	3
122	2.49353584073624	2.47641553865501	2.06283387988903	1.78629543790195	6.10549820899096	5.38467476346441	5.97049728058188	7	6.2611957615335	7	6.48332187289221	5.38281129034934	4.4649668540306	6.11105425457129	6.31619489898152	7	1	6.74336052399477	5.09784068766706	6.77994777347641	7	5.98235332622822	5.13947329763858	7	7	7	4	1	7	7	1	7	7	7	7	7	7	7	7	1	7	4	7	6	6	3	76.25	1	3
123	7	6.72933514204958	4.10943792185369	3.16972200308889	7	7	6.37910758140523	2.52736942986805	6.2429253572045	6.80784727267805	4.25002229662412	4.59250624280332	5.2747827690274	5.02314143693976	7	6.01034291420818	5.93518221320957	5.4237150015106	6.71220217305261	6.63358489154089	5.67832748247085	5.44339718094046	6.49128213248563	1	7	3	7	5	7	7	7	7	3	7	7	7	7	7	7	1	7	7	7	3	7	2	92	1	3
124	1.27130263539371	6.24658160408723	5.306719503051	3.21847414622493	3.7938461580642	6.23749162831854	6.15841857301818	1.91339193698802	6.44879406525635	4.80854497442455	5.74293288821462	5.86748236200516	4.14841817877608	4.07117290339486	7	7	6.06429190496996	6.6735460356485	7	6.6946489253951	6.66664456148098	5.65636631580663	7	1	7	7	6	5	7	7	7	7	7	1	7	7	7	7	7	1	7	7	7	7	7	5	84.75	1	3
125	1.62070162717055	3.93346320047319	5.335064632185	3.9694392751815	3.46956093343324	5.3494263079218	1.88441157821249	6.44380783114828	6.54503128827006	6.53167866190585	6.41903134602681	6.01653743164036	2.07989981479082	7	7	7	1.97195647237616	6.84210182471482	7	6.37834428697584	5.16901759654338	6.67066594821907	6.43862711188829	1	7	7	7	2	2	7	1	7	7	7	7	7	7	7	4	1	7	7	7	3	7	3	78.5	1	3
126	5.38133127510275	6.29597004496579	3.54894514856036	2.97757676970042	5.51848882298289	3.44599439129792	5.25008741888402	6.43709668725542	4.8282129741678	6.70945894981826	6.60055563049613	6.19923206706271	7	6.59422096733497	6.42239351802467	6.28538723621995	5.65488479416446	7	5.03557877944028	5.19183922449898	6.29401417694055	5.85080083339779	5.52997145410302	1	7	7	7	3	7	7	3	7	7	3	7	7	7	7	7	1	7	7	7	3	4	5	77.25	1	3
127	6.02681812046132	6.69100743328855	4.55701094622992	4.4082549391804	3.52639940066817	6.33118329736349	5.56941211876439	5.42381489658429	6.674117417448	6.03852290315716	7	7	6.19539411665752	6.84948040817696	6.61390132845442	5.75499329101085	5.45079461234517	5.39974453917642	4.69086103972177	5.85624573438801	5.01832278244145	7	7	2	7	1	7	3	7	7	2	2	4	2	7	7	7	7	7	1	7	7	7	7	7	7	64	1	3
128	2.03505341956199	3.96161926404093	2.04546429149318	2.78061269864493	7	6.55307320821433	7	6.26471303769712	7	6.23599495884895	2.01350290893318	6.27341228449837	1	7	4.32942991621478	6.46271702682568	6.60185313499623	6.49713571496905	5.26213969386502	6.84820112643074	6.02749211119862	6.71053029588827	5.30012546570114	7	4	7	5	1	7	7	7	7	5	1	7	1	3	7	7	1	7	4	4	4	3	3	78.75	1	3
129	2.62453560724508	6.45543711536217	1.81212780255292	1.21689247021961	5.88733974563956	6.60608200974115	6.98366950842006	6.09397991421991	6.01527848908195	1.55347199583598	6.15799073738107	6.15287308001473	6.80113029096619	6.76373949309699	6.7534642971025	7	6.61350702771501	3.87680512544982	4.99770987987919	5.59135175388374	5.19543959573465	4.80492033547346	5.60760304833523	7	7	7	7	1	7	7	2	3	7	4	7	7	2	7	4	1	7	7	7	7	2	2	72.5	1	3
130	7	6.46746764199564	5.32625590901594	3.55221712985438	5.94443769914987	6.13730408795033	5.76969783345908	1.37849859240773	3.94648595490446	6.95987030191627	4.84960221798328	5.24464936951842	5.99822215504941	5.24529002048827	5.06865726636942	6.83846067385871	5.26489296507064	7	5.74778316459778	5.486428941231	5.94592785685593	7	6.72218871583012	1	7	2	7	4	5	7	7	7	7	7	7	7	7	7	7	1	7	4	7	6	7	2	81.25	1	3
131	5.33245394444401	4.33879314728007	5.10027541358182	3.41734195622407	5.31260544291495	7	5.08724603745925	1.34932138972769	4.93344480294836	4.89066225131788	4.1963685599014	6.78282997723097	7	5.55589865889258	6.57282794482271	7	4.52757003659993	6.79275113358422	5.71129506303461	4.61057431853681	7	6.59403494480148	6.27337152999121	2	7	3	7	1	7	7	7	1	7	1	7	7	2	7	7	1	7	7	7	7	2	2	92	1	3
132	2.08459266081909	3.73655808714151	5.75683282812891	3.24049447819887	2.84649535609128	6.83821086761421	6.52821595548299	5.95248357927177	7	7	6.45057140876057	7	2.75638485337613	6.71709637989487	6.21054858860479	5.94816789554546	4.68203109734008	5.8850008272565	4.81088866797793	6.12249950719955	4.40386751275392	6.80712313815824	7	1	7	7	7	3	7	7	7	7	7	7	7	7	7	7	7	1	7	7	7	7	7	2	85.75	1	3
133	3.24180751849778	4.90635266670898	3.12839488597765	7	6.05150278896974	6.03125452139731	6.58895816993336	5.81665013282223	3.47762912647629	1	6.06740113295148	7	3.24026897689466	6.98591240223824	6.24980297959605	7	7	4.95042519837435	6.81791140169039	4.99707114429376	6.72900588738587	6.98954675755998	4.31852311455586	7	7	6	2	1	2	7	1	5	7	2	7	7	2	7	7	2	7	7	2	7	2	2	57.5	1	3
134	4.82124868909649	5.53578576616845	3.58158370424998	4.84416336274798	5.16501336036488	3.57142056188743	6.00495234143881	1.18273942349208	6.2554754650822	3.82181419685631	5.94405041236775	6.81911337424541	6.04105071750127	7	6.838993952498	5.23489993062013	5.09488033792378	5.28098598151078	4.40106767108866	6.5846994729861	7	4.30511755379659	5.73590743583188	7	1	7	7	1	7	7	7	3	7	2	7	7	7	7	7	1	7	7	7	7	1	3	79.25	1	3
135	5.28254912692647	5.63556372459037	7	2.83504267648477	6.52812422272392	6.98050738376092	1	4.75523586230589	4.49345160255362	6.46516135997873	5.28401718529109	5.23162115163623	3.15404734943925	6.30331756011837	6.4782430344784	4.18515101555256	6.71423325445962	6.05622691917715	6.68473320996954	5.31255753784523	6.66670182309635	5.13765440891917	5.58411038431204	1	7	7	7	2	7	4	1	5	7	1	7	7	4	7	7	2	7	7	7	5	7	1	81	1	3
136	4.044408759592	4.46801510348777	1.12155320711426	1.60150346741588	6.21866880664241	7	6.12414963543459	6.2545498885404	5.77762537531358	6.56765143000988	5.56552287061397	6.78769633790358	4.26413395760806	5.43921614635026	5.94753646707709	6.26457794853683	7	2.36784035312232	7	4.45049648633863	6.63972912385885	5.7735158900955	5.84009312227076	4	7	7	5	1	7	6	1	5	7	4	7	7	7	7	7	1	7	7	7	4	7	2	90.75	1	3
137	4.1445505150931	1.65580681244824	1.40540574011499	1	6.38796062458497	6.06126454559203	7	1.51688643246381	5.67818552059411	5.10048529638925	3.85588706606197	7	5.38512537936797	3.47095028433301	5.43392072083875	7	6.44265263131363	5.42435023886819	6.52259085410119	5.49025648527617	6.01543210881771	4.75826849188785	5.37344702856105	1	7	7	3	1	7	7	2	1	7	1	7	7	3	7	7	7	7	7	7	7	3	7	91.5	1	3
138	5.45109897146559	3.13536135062533	2.50677016894525	2.75260561617025	7	6.42606283160222	5.3533434273864	2.96099121328693	7	7	2.20315135339212	2.60117776260497	4.68960211514891	4.88966011972648	4.61210099496386	7	6.70169123862817	7	6.23971803400233	5.47966887734223	4.84138340465144	6.35464895578141	6.5961962688314	1	1	7	7	1	7	7	1	3	7	7	7	7	7	7	7	1	7	7	7	7	1	5	83.25	1	3
139	3.65059219862018	3.7936057231828	1.28100210184269	4.19339607919108	5.94953376246092	6.83793643299596	6.16080886327244	3.77198573740304	5.61423463789617	6.55259853059264	3.8439337152928	6.32435298761843	6.25302902428166	5.78739729878024	6.00814876155935	5.06184167723667	5.44850778297956	5.85165297217856	5.37670402104003	5.27873582882857	7	6.03508496703083	5.82243782452081	7	7	7	7	1	2	7	1	7	3	4	7	7	2	7	7	1	7	5	7	3	7	2	83	1	3
140	3.47141940855462	4.39409550734956	1.66154670562084	4.56849570181228	5.91323098093778	6.36920262111921	4.75194209452205	5.70241418529439	5.1866757402193	5.06336649780183	5.32710428302607	6.73120135791399	6.70473112402227	6.81106174342547	6.60627420022352	5.8136804593549	6.8011104728986	6.15518840505268	6.69303819512338	5.88224714990331	2.09591909083333	6.07184424501408	6.4370617872047	7	7	7	7	1	7	4	1	7	7	1	5	7	7	7	7	1	7	4	7	7	2	6	82.75	1	3
141	4.60290648784944	4.2792658808609	3.18529347648972	6.83942292313229	6.24503034658326	5.79954904107697	6.40409858677675	1.48092427936374	7	1.55930371182041	5.83239619849931	6.26163824258157	2.80947939911254	5.87736487176231	5.59167306564754	6.18170585486081	6.96865417947656	5.89806165533016	5.00259178510084	6.06444333322815	6.71673321324994	6.47889328316017	6.66330010303882	7	7	5	2	1	7	7	1	2	7	1	7	7	7	7	7	2	7	7	7	7	6	1	87.5	1	3
142	5.30859389501492	6.76443539121815	5.29839078718975	2.14004698326721	5.53951768831522	6.20728628515687	5.05107093959183	2.18333680336424	6.32047672354229	4.882041072284	5.04244103382892	6.811090823406	6.15425961819992	5.78963450473357	7	2.40153301387436	6.59855242234904	6.53107947260704	6.10691849635395	6.08078252718031	5.71630976446211	6.92650940542381	5.2240679170369	2	7	2	7	7	7	7	1	1	7	3	7	7	1	7	7	4	7	3	7	3	7	1	71.25	1	3
143	4.36793375379778	3.63825786568234	4.47066417661487	1	5.67027881709399	6.19583762583268	7	1.98991386848138	4.1865336109064	5.93210631219795	4.80130255798071	5.01569060810898	6.40557835671839	6.81599800836575	7	5.53202056004089	6.19902022351413	5.91803676357995	5.73336341730106	6.3382543240983	5.77509501120987	4.77033563203637	6.51788747756853	1	7	1	3	1	7	7	1	7	4	2	7	7	7	7	7	2	7	7	7	7	2	7	91	1	3
144	5.52051718753494	4.52895682662049	2.10169250764156	2.29367957380335	6.57954365559791	5.73395916587525	1.60267524725087	4.75864448421702	5.14781462097341	6.63898332607896	7	6.16788674805798	5.40856733887524	4.85252707681828	6.69428892250092	6.87394738551381	6.20909000318409	5.12576590550073	6.8768256702748	5.64828641664345	5.92484624887368	4.8829048951539	3.67136888159013	7	3	7	7	1	7	7	1	7	7	3	7	7	3	7	7	7	7	7	6	5	3	5	78.75	1	3
145	2.11804856592497	3.9694048219961	5.86010492873908	4.55721241114907	2.47739855546166	6.83745543878164	2.33970541216764	6.18609870249948	3.73867823256333	5.95740381749446	7	6.3475341493951	3.0316401880115	6.36549829849247	6.52571355955185	5.96717278598188	4.8037719534501	7	6.10876372112529	6.42637582909112	5.48792525156743	7	5.74774704451598	1	7	7	7	2	7	7	1	3	7	7	7	7	7	7	7	1	7	7	7	3	7	2	76.5	1	3
146	5.14931443069896	3.63246372146383	5.81643311096901	4.74029852237893	4.37591285859854	7	6.28685036251091	3.04269417671834	4.94619090755402	6.51116023332063	3.05059554575059	6.24681887764698	5.52993549320024	7	4.94747790217821	7	4.28595215902862	2.39436092448881	6.27211284867408	6.74529231552078	6.09532283294578	3.4363162007336	5.59418668269615	3	7	1	7	7	7	7	1	2	3	1	7	7	7	7	6	1	7	7	7	4	3	6	84.25	1	3
147	4.15744400453739	4.33079761386022	2.90539337631909	1.31762544924158	5.05921251255295	6.64465661123877	5.98078359558685	6.2278330888579	6.41051580077348	7	7	4.55160333831877	6.49028090419526	4.26338814623057	6.3611176286387	6.1184359595091	6.1636329160835	4.57259691295349	4.39727164074174	5.41018369697329	5.04276532049923	5.0423386514296	7	7	7	7	3	1	7	7	1	1	7	2	7	7	7	7	7	1	7	6	7	7	7	5	86	1	3
148	4.03161258300468	5.2040817303221	2.69793371833272	1	5.42856503867325	5.01704531450045	6.79840831238925	1	4.17403525490921	2.46545528376379	5.25505353984988	5.39489042652499	3.39413564082481	6.45898781383308	6.4605060998504	5.19948499709998	6.64302056278438	6.66032163257131	6.87303738819423	7	7	5.5467465046492	5.79953208978006	1	7	1	6	1	3	7	1	2	4	1	7	7	6	7	7	1	7	7	7	7	7	2	72.75	1	3
149	5.04779104765077	7	2.11458226093288	4.40618425786387	5.88528302846737	6.59934908571208	6.81977624050438	6.00410855193667	6.96688462078342	7	5.3281686576713	5.26752333719579	5.37552384784177	5.26834028965336	6.70964838294708	4.88183861982559	2.37111448673155	6.82636303423407	6.09702348193378	4.87121942811699	5.83570530691568	5.14207394725871	6.28239421181526	1	7	2	7	5	7	7	2	7	7	1	7	7	2	7	7	2	7	7	7	7	1	3	61.5	1	3
150	1.10255449867169	4.34304616700924	4.66353398256371	2.21828535257151	3.09867192960618	6.57977721827722	6.489189310298	5.30324029229976	3.44703940836887	6.07456048815611	6.47607480277665	5.39170728365326	6.77903774041515	6.50698749173415	6.32212352693204	4.40726901850221	7	6.11312822818677	6.80941066699042	6.53182375427547	4.86802952959383	6.86286659629391	5.93748659870692	1	7	7	7	2	1	7	1	1	7	1	7	7	2	7	7	1	7	4	7	2	7	3	75.25	1	3
151	3.95934622279015	3.30067844506488	1	1.82032430409584	5.96791060126851	7	7	6.11621054674898	5.86844964161067	6.30157550806252	4.35162965737613	7	3.12508731398834	5.22434155576216	6.49732814814681	6.09578234206181	6.74165466977881	1.25948797365087	6.53930727424173	5.01902075135789	5.78702442661148	5.92523769596753	6.29331659597856	7	7	7	5	1	7	7	1	2	7	2	7	7	7	7	7	1	7	7	7	3	2	2	83	1	3
152	2.11633818788467	1.76991271309314	1.81869389617716	1.68402017048334	5.00154419407422	6.88714522754476	3.90567875310504	4.59807570675106	5.36543183242718	7	6.55896855864233	6.19222533779873	1.1282621566511	6.77320347826425	4.207737719937	6.6872576735305	2.60359235899047	6.71862690178417	4.86094952145804	7	5.98019875224221	3.49339519971919	6.89004588252048	7	7	7	2	1	7	7	1	5	7	7	7	7	2	7	7	1	7	3	5	7	7	6	78.75	1	3
153	1	5.4519542841957	5.57037417064894	3.54719137000199	4.36245252612481	6.16955229116505	4.81388785306064	1.72410430614076	5.92904193455901	4.74858011398791	7	7	1	6.31787558221706	7	6.08378353473038	3.37484098145035	7	3.90130103418849	6.76078447475457	5.41015647410719	5.47693540157499	7	1	7	7	6	7	3	6	7	5	7	7	7	1	7	7	7	1	7	6	7	7	7	2	79.5	1	3
154	1.14857283193176	6.0354479103011	5.39928038939932	3.557714979408	4.01371951801273	6.83726675209218	6.42008723772227	1.0810607192719	7	5.0360827447523	2.82486272719198	6.17466636432818	4.11704293009046	5.25368781964327	6.46284253306193	6.18592883564585	3.79325323720551	6.21363814980245	6.01686406844751	5.60902337032094	7	6.15523900409734	6.13723768323079	1	7	7	7	2	4	7	7	1	4	2	7	7	7	7	7	1	7	5	7	7	1	7	78.25	1	3
155	1.54536786569406	2.80154216093751	2.78436560524358	3.23583558991704	6.18948424882954	5.6357319178455	5.65023153725784	7	5.9394543309243	7	6.78809504187217	5.62274771709053	3.29337447052047	7	6.39241182183821	6.35802528550299	1	5.4835320238539	6.49609039353473	7	4.27341625894455	5.81927408315957	5.41133015028222	7	7	7	4	1	7	7	1	7	7	3	7	7	7	6	7	1	7	3	7	6	7	7	71	1	3
156	3.21586767495925	4.29557983265214	2.41687394001089	7	6.70074404206566	5.54610317383156	5.27715475676452	6.12965154897173	3.44692088853029	7	5.33262664591757	7	3.03559487801252	6.20850703396209	5.17625867001732	6.03735748657415	7	1.93517190639782	6.63031594523496	5.83589692841694	6.49107991214267	7	4.87394818771341	7	7	4	2	1	3	7	1	3	2	3	7	7	7	7	7	2	7	7	2	5	2	4	68.75	1	3
157	6.26896537978105	4.93622252458266	4.16537720429934	2.72413192343167	6.28505626039174	5.00733208024625	6.31922631288538	2.17440054055739	6.5238950582842	6.40753580127556	5.55838750213424	5.92709903844901	5.60927863222677	7	5.17098896835689	3.69955261446949	5.78606330547331	3.60078781608661	7	6.48027838070602	4.77647126419437	4.83756511505262	4.91767400884459	1	7	2	7	4	2	7	1	1	7	1	7	7	7	7	7	2	7	7	4	6	7	2	83.5	1	3
158	1	4.07303145909022	4.33635742783394	2.48289217434275	3.61894175716879	7	7	6.38712929250538	7	5.28656455935059	6.09522340755899	5.23092628271726	5.53768215662311	6.13312855482302	6.4840653965213	2.7951717275187	6.14215316506581	6.6884392763041	6.99634604137982	6.95382420631221	4.87274115378695	6.24555498908438	4.2513735751853	1	7	7	7	2	1	6	1	1	7	1	7	7	7	7	7	1	7	4	7	7	2	7	70.25	1	3
159	6.27536858785566	6.78706577769894	6.26542397276828	3.98922897341321	4.29432901073048	5.5131222160684	5.97953194299845	3.97448739793876	3.23503104008534	4.39776094793275	6.86746503536654	5.44425656344726	5.30020145275257	3.28963796792575	1.51685487489721	6.319584719362	6.72790902581582	5.69711055500445	4.61072922449429	6.822822753765	6.14367475973323	6.79013337699755	6.8187575751241	2	7	1	7	5	5	7	7	7	7	4	7	7	7	7	7	3	7	7	5	2	7	2	58	1	3
160	1.74811353356459	7	6.67872853089744	2.62926354674482	3.94190019626216	5.67029097590431	5.89374442309109	3.97653529254123	5.31470295658731	6.22980643525547	6.1442955122443	7	1.75791070761541	6.82913326701712	6.79110568594314	5.88519132790157	3.37695269691111	7	4.28665154360991	6.32146837851171	5.29908389616334	4.74527444043577	6.04916794367249	1	7	7	4	3	3	7	7	6	7	7	7	7	7	7	7	1	7	6	7	2	7	2	78.75	1	3
161	5.12794963385082	2.61451342333697	6.14188048260732	5.15762713669021	3.80964880615058	6.03453466290124	5.67550679388188	2.22494927898885	6.45048549254831	4.57140856411848	1	4.62139941147229	1.21053742320409	4.96773028865003	7	7	6.82737293051453	5.17078358932726	6.7984981884368	6.67392944836602	5.41404117746649	7	5.33374619699779	2	7	7	3	7	7	7	1	3	4	1	7	7	7	7	7	1	7	7	7	7	7	5	74.5	1	3
162	5.98920544632796	3.0425966270975	6.38302621215064	6.70808142122732	3.1136231911507	3.43012453461748	6.93902802873251	5.87754530044928	6.60525053950812	6.80820626896551	6.10796420823586	5.86868413796376	2.97407371321844	6.32802779431787	6.86571758142364	4.85960642952723	7	6.1220517283503	2.76532216261594	5.20841665171259	5.79095938849135	6.68940759517048	5.96754888058248	2	7	1	7	2	3	7	1	5	7	2	7	1	3	7	7	1	7	3	7	7	3	2	51.25	1	3
163	3.25591592314403	2.07430687376708	4.2361919820493	1	4.88491247881563	5.22954627404764	5.84384677448394	4.21831110802769	4.48987539626257	7	6.16996500197251	5.04632593401482	1.40868891734038	7	6.34827539842685	7	7	3.61992777201845	5.80246989821056	5.37451952049636	6.22133673552236	5.82226795458663	6.37490776458891	7	7	7	3	1	7	6	1	2	7	1	7	7	3	7	7	1	7	5	7	5	2	2	69	1	3
164	4.40809955245191	4.21266832629575	1.51985065859679	3.03461578787857	6.78371132303135	3.74742499396972	2.88291307339963	4.87011527439449	4.86444942814374	5.49550785380343	6.16824362845065	6.55103443938875	6.68220543773365	6.44316832506333	6.21643304970988	5.46280944986849	1	5.40830004954931	4.39786239964146	7	6.43138336668176	4.48457682732764	5.4858429717751	1	1	7	5	1	7	7	7	6	7	7	7	7	7	7	7	1	7	7	7	3	2	1	80.75	1	3
165	6.19313562612895	5.8580587231329	6.87083373318822	5.09222350643135	1.22263894835017	6.28888119673733	6.65627849634124	5.77377679962636	5.29258933534334	6.80436364422907	2.85676549918106	4.7204665122237	1.93115926781176	6.35291899068799	7	6.53744572718066	6.92741884095981	6.57368719429208	7	3.31118137532711	6.4846405436104	3.52405057248209	6.38251973809072	1	7	1	7	2	7	7	1	1	7	1	1	7	3	7	7	1	7	4	7	2	7	2	67.5	1	3
166	5.39366474908051	7	2.94258031409193	3.41758779485374	7	6.10807575619174	6.55007285072677	6.92674530245706	3.69673898093346	7	5.28606499066733	4.24099693087585	5.06400467717667	7	6.65675674603202	5.61435859666983	3.25988176732106	6.46326308618578	5.46795767237299	4.30519604455702	5.65496532182118	7	4.6779090737542	2	7	2	7	4	7	7	1	2	7	2	7	7	5	7	7	1	7	7	7	7	2	3	61.25	1	3
167	3.11721256962981	2.86703079062968	2.71004900744723	1.64287677598304	7	5.79352729200683	5.11387417618746	2.80792248189886	3.80138331575399	6.89365568477419	3.51452266932467	6.73936850010872	7	6.47999573246656	6.18224829557108	7	3.31917871678945	2.71938013352869	3.65695281321876	7	4.36309748355454	5.18077730812061	6.90759471994611	7	7	7	3	1	2	7	1	6	7	1	7	7	7	7	7	1	7	7	7	7	1	2	89	1	3
168	5.73894007486231	6.50441099796179	6.1266635806532	2.6991602592708	3.73915845340429	6.2407004517633	6.52655321481322	5.054954927261	5.74464773824188	6.70081096796377	5.3548415638149	5.15033333092297	5.43052632828822	6.72019428892127	2.92607033666664	4.00008501920744	7	4.77580389582457	4.09837463420867	6.12378065600243	5.77683977070392	6.12368300603154	4.60239982451756	2	7	1	7	2	7	7	1	1	4	7	7	7	7	7	7	1	7	7	7	7	2	2	59.75	1	3
169	5.23638675357488	3.39597083212396	1.8867561316643	1.89907229598534	2.16453771558097	6.35100063399318	7	2.07501057050821	5.252075019598	3.6213015097184	2.47309389977571	7	5.70724422618436	5.14184601289822	5.75749059239219	5.96304571685867	5.79080115465423	5.96007799450307	6.94534843460695	6.97277924160469	5.84994890671669	4.10476966257902	7	1	7	1	7	2	7	7	1	7	7	2	7	7	7	7	7	1	7	3	7	5	1	2	76.5	1	3
170	2.89124205819551	4.84252431951735	5.22918470308338	1.12482530277938	6.64452677421783	5.32110737198154	5.47547634959053	3.29667260761518	4.77074975653306	3.49922561599076	5.82624393584675	4.90318819574483	7	7	3.47211158782963	6.04684240352707	7	6.39405191121144	4.09082584128553	5.77776188695656	5.35445843034839	4.7333155894396	4.24060694469968	1	7	7	7	2	7	7	1	7	7	7	7	7	3	7	7	2	7	7	7	4	2	3	79.25	1	3
171	5.57519562865986	4.56790512056542	3.11459041866654	2.58555750758335	7	5.15817730631115	4.42540419177894	3.81204686434798	5.71652962233633	6.40719845911578	2.65636379631248	2.30437974481089	4.04579139428655	6.2896298045577	4.51003955066236	7	4.67989085898039	6.28111534860497	6.68267237400794	6.828296097564	4.54101384342794	6.50477152147015	5.77445829858795	2	7	7	7	1	3	7	1	4	7	7	7	7	7	7	7	1	7	7	7	4	1	4	79	1	3
172	2.90786987220786	1.78841600080072	2.46521433381704	2.57009518800992	6.84979833463204	4.88687696778776	4.67686073577969	5.81845349952255	6.38529279957551	5.94971900180222	1.15408075396653	7	1.83842057337784	7	3.37223707408661	7	6.84744023952282	2.97813928572187	5.79819444490667	4.16034145935433	5.92483869474094	7	4.70024516992113	7	7	7	3	1	7	7	1	7	5	1	5	7	3	7	7	1	7	7	7	4	3	5	74.75	1	3
173	5.20717414894901	5.86462270672107	2.32302540622981	2.35287540144977	6.20856643845161	6.27570339426361	1.60431680982497	1	5.94209745400003	6.34230860080355	6.30250959527459	6.01147118442742	5.25122231454839	6.99112544671961	5.50867234832017	5.89289808941942	3.27167487362198	5.13780693478839	6.33910278876217	5.35706367540674	7	5.33181103748219	3.22148370221217	3	7	7	7	1	5	7	1	5	7	1	7	7	4	7	7	1	7	7	7	3	1	6	75.5	1	3
174	6.63224243004765	4.40019835338597	4.11323014947238	4.9690139951119	1	6.60237602264597	4.20925246757955	7	6.88271056397239	2.98680604726345	5.26033599188343	6.73646670270882	4.18306454976675	5.47905612857671	6.24395718655504	5.77993416283998	6.82442863485552	5.63616571971366	2.58003173357451	6.47233504424368	4.15659892063223	7	7	7	4	7	7	3	7	7	7	2	4	7	7	7	7	7	7	1	7	7	7	7	7	1	90.25	1	3
175	2.25971118119599	6.39215136901559	4.24916065160348	1	6.53238724759916	3.37377048062913	4.2361484306516	2.03147625827522	3.9558469896632	6.14884105115205	4.36742053634515	6.50646746844365	6.50398123311386	7	6.09184483472255	4.3728877068702	6.94367162551054	6.76183524922174	3.45912875187362	5.17589574254306	2.08346251490528	5.77435116117936	5.3443956972566	7	7	2	7	1	7	7	1	7	7	7	7	7	7	7	7	1	7	5	7	7	7	1	70	1	3
176	5.79244151354836	4.36353911189474	3.1443323994592	1.041597651524	6.70069686541279	5.07717229250954	5.26783860794547	1.8841420808121	5.94617151144628	2.53491697045043	3.15927010318563	4.94892586048174	6.00491121173102	6.08610897939389	6.98209466251241	6.21826935905513	3.54955636079152	3.29312428674017	3.26740406837122	6.39318695042685	7	4.08808879516947	5.91777648422138	7	7	7	4	1	7	7	1	7	7	2	7	7	7	7	7	1	7	3	6	6	3	1	68.75	1	3
177	5.35385951751157	4.06476856990657	6.48954536749454	1.56753033666904	5.45555777777293	6.75651369616322	4.04510951304304	1	7	4.22077144370733	6.17244995988223	5.13261766743088	3.89987743660517	5.58710206376392	6.22106343964645	4.01817580756824	5.08894766920008	6.19278331950259	5.16492970253227	7	5.69435570442134	7	5.75605996650772	1	7	7	7	7	7	7	1	4	2	1	7	7	3	7	7	2	7	7	7	7	7	6	73.5	1	3
178	6.00297159555882	5.02170069311847	2.39429122069568	1.23052876847013	6.64596013204433	1	3.8132389086672	1.00901716139353	3.75292037826354	6.67439694632798	6.42045029387156	2.67959320796992	4.81229013951135	6.47891067433436	4.89943807961632	6.65528072715666	7	5.82562396327413	6.32359569323544	6.59728426544188	5.04291424207618	6.09569378635609	3.91612606980219	1	7	7	7	1	7	7	1	7	7	7	7	7	7	7	7	1	4	7	7	2	1	7	73.25	1	3
179	5.40443325008566	4.24801559892678	4.50794977136451	3.84143604520542	4.25225162287214	5.42964797304959	5.3139557353312	2.27502936375988	5.14172814872195	4.49738304120639	4.06194068374384	5.83431402078156	5.20147913203173	2.76487744677964	5.46103878121605	7	4.51672822272511	6.13128388234708	6.11409356128393	4.62830768086174	6.58996112504376	6.6751441053223	5.62784536643932	1	7	3	7	1	7	7	1	4	7	1	7	7	7	7	7	1	7	7	4	7	7	2	67	1	3
180	3.78199554272432	6.98511914093685	6.10883668751184	1.61413216028481	6.01330631946515	4.93704766243984	6.53351944277171	6.02039424366222	3.79599769692338	5.43007228552834	5.83888152837219	5.30510209981313	3.14644901442747	7	3.0055955534987	5.00872199889278	5.26026497348472	5.99401576058839	6.11131445252742	3.49805680669687	3.40217831919998	7	5.66783154850707	7	7	7	3	1	3	7	1	7	7	1	7	4	4	7	7	1	7	7	5	7	4	7	60.75	1	3
181	4.51421622208501	3.22447172682498	2.55315928998405	1	7	5.94587633837604	1.54923196252516	3.25506899297331	5.95804165200642	4.0211862606802	4.12885946111023	6.65435350954949	2.14045580439701	7	6.35502953390161	2.55469737588193	6.29031239345194	4.21546246574763	6.51372702965452	4.80744203515728	6.50437926541028	3.07187158204814	4.24844640456059	7	6	7	7	1	7	7	7	4	7	1	7	7	5	7	7	2	7	7	7	7	5	7	66.5	1	3
182	2.19823540407387	3.43720720625504	1	4.60519577459099	6.92941301661885	3.76006991570941	3.65791806560881	5.14334976742264	4.55975455096282	3.57887105335152	6.19262011549482	6.28274271863829	6.4324886812253	5.83184340659191	2.83092720705754	6.46885145928905	6.70875519760275	6.29565405805483	6.26046899701165	3.08145103750494	4.6989039525116	6.08310275176368	7	7	7	3	7	1	7	7	1	3	7	1	7	7	1	7	7	7	7	7	7	5	2	3	80.25	1	3
183	4.77295110752228	3.39048724095853	7	1	5.45904850965819	4.82167428812937	6.868417057431	1	5.68387435571289	2.87800951447087	3.72112737954978	4.99920596385163	4.08309021282204	7	5.27061507484748	6.01145910868368	1.77974083732775	5.7953545389135	5.5407972893195	5.54285494861641	5.81387063978369	7	6.03794122863002	1	7	7	7	7	7	7	1	4	3	7	7	7	7	7	7	2	7	7	7	3	7	7	68	1	3
184	7	2.1847239121365	6.15008252658956	1.88745247440814	1	4.20107119720168	3.42900543248552	2.78552614627641	3.1872635469022	6.07690105101033	5.93143575345024	5.95969201264682	5.55716241214079	6.91582317104237	5.85885209862369	3.61256085391261	3.52273654741737	6.17076304845293	2.2539012896522	4.4938666416561	6.40671865406762	6.73667282458093	4.41464010219592	1	7	1	7	5	7	7	1	3	7	3	7	7	7	7	7	1	7	7	7	4	7	2	84.75	1	3
185	1	3.77778297201552	4.52228313785658	2.3430915207816	2.66776292180787	1	3.80343311146599	5.07122044561502	3.73123400854922	6.50848424996012	5.55201866795284	4.59518055093401	6.69921885538315	6.14035110061601	7	4.6048239620556	1.87240964870374	6.98263058258961	7	6.5402312509232	4.89336967330811	6.16153772953475	4.16149795373728	1	7	7	7	2	7	7	1	2	7	4	7	7	7	7	7	1	7	3	7	2	7	2	67.5	1	3
186	2.50071113515122	6.43148782149605	5.04233153482643	2.16974450941649	5.61420628250563	3.03748914969914	4.00857331422379	2.5183604628401	5.09304042460838	6.08311627675832	4.26471840149973	6.92413127612193	6.12241515837671	5.76786359711873	5.59587775733502	5.39136097214448	5.90552615882003	5.99344322823005	2.70028074214451	2.97423709181273	7	3.60242638485667	4.4322200762463	4	7	1	7	1	7	7	1	7	7	3	7	7	7	7	7	1	7	5	7	7	7	1	79.25	1	3
187	3.63250949189654	6.34904764619121	6.62114761222842	1	6.3627478086025	4.3278410485997	5.21842738033054	5.06766358923246	3.06631006070865	7	3.88756820048263	4.9878814923022	5.88347670455794	2.65201708339582	3.51882589710065	4.82152204282553	4.67128953383974	6.65288285455396	2.76195740239057	3.52143243621278	6.44105545958017	3.61264163420048	5.59111914615882	1	7	7	3	1	3	7	1	2	7	1	7	3	3	7	7	1	7	3	5	7	3	7	55	1	3
188	3.80398014525911	2.54738599799567	2.44824905945899	1.01964226066402	6.82953622632412	4.82761345045196	4.63170825471116	2.47617609064163	4.62454900374432	2.86145228169307	3.58801514143945	6.5179718319607	5.03285176319285	5.18561397182198	4.5846498279346	3.81919415381166	7	4.21634840333874	3.13122206602911	7	5.26561600137905	4.89618193588923	4.63593551048398	7	7	7	4	1	7	6	1	1	7	1	7	7	4	7	7	1	7	4	2	3	7	1	81.75	1	3
[truncated: 5 more columns]
