# Supplementary material for: How Are Mate Preferences Linked with Actual Mate Selection? Tests of Mate Preference Integration Algorithms Using Computer Simulations and Actual Mating Couples
Source: PLoS One. 2016 Jun 8;11(6):e0156078. doi: 10.1371/journal.pone.0156078 (PMC4898694; doi:10.1371/journal.pone.0156078)
Supplement: S1 Data — Newlywed couple and agent-based model data analyzed in Study 2. (ZIP) [file pone.0156078.s001.zip › S9/Polynomial Model Data/Polynomial Couple Population 01162016 023046.csv]

	trait1	trait2	trait3	trait4	trait5	trait6	trait7	trait8	trait9	trait10	trait11	trait12	trait13	trait14	trait15	trait16	trait17	trait18	trait19	trait20	trait21	trait22	trait23	preference1	preference2	preference3	preference4	preference5	preference6	preference7	preference8	preference9	preference10	preference11	preference12	preference13	preference14	preference15	preference16	preference17	preference18	preference19	preference20	preference21	preference22	preference23	fitpoints	sex	algorithm
1	7	4.41044837065025	1	5.63387490959396	5.96965600997492	7	7	6.48769548357761	7	7	4.73441782274953	7	6.01694069954545	7	6.65726728233199	6.9615715267875	6.84238263781417	7	6.97162883121862	2.42273131180125	6.70666145545189	5.84412584412665	6.22139732798921	7	7	7	7	7	3	7	7	7	7	7	7	7	7	7	7	7	2	4	1	7	7	7	112	0	3
2	6.02236753371036	7	3.63811703846891	7	6.90287176351663	6.98167570978616	6.08277958486688	7	6.48904587632851	7	7	7	6.61440555219442	7	7	5.58547289371632	5.35938029118488	5.93028189962923	6.82905930545474	1.48481122317618	7	6.77927219478903	6.57405798116597	7	3	7	1	1	7	7	7	7	4	7	7	7	2	7	7	7	2	7	7	7	7	7	96.75	0	3
3	6.55238721007558	6.83848665838492	3.13109402150043	6.45756367444883	6.66494292908851	7	5.20318434941054	6.37623210155225	5.00581133191798	6.19653216257698	6.79043950076329	7	7	7	6.54097387934216	6.31770160225439	6.95467662890028	5.64999745392727	6.78466973505302	7	6.59461353818945	7	7	7	3	7	7	1	7	7	7	7	5	7	7	7	7	7	7	7	2	7	7	7	7	5	102.5	0	3
4	5.94871353616954	4.0812705331256	1	5.75911477886024	7	5.48525559801066	7	4.67812296548118	7	6.96278477116653	7	6.94360704195746	5.36605862386534	6.16671735717961	7	7	5.65518024099361	6.7965395852795	6.84473952799578	3.34046827942228	6.9695878263929	6.48422428468075	6.95453048721961	7	7	7	7	7	7	7	2	7	7	7	7	7	7	7	7	7	7	7	1	7	7	7	95.25	0	3
5	4.25208978721183	6.2609363615575	5.07693631284105	5.65574220944579	7	6.81900137707661	7	4.52742174585838	4.64823692700842	7	6.97273843705089	7	6.41602190193266	6.66251155470759	7	7	5.8943136192698	7	5.35019682791982	2.63126938679832	6.66262393076402	6.66659978150265	6.74233223826925	7	2	7	7	1	7	7	2	7	7	7	7	7	2	7	7	7	1	7	7	7	7	6	100	0	3
6	6.34739434177663	4.12405435517383	1	4.35656967477689	7	6.35294324877631	5.893959836409	6.26856962834901	6.64976354163227	6.78029208154169	5.89823931535592	6.80797537766105	7	6.97487497888585	5.99943856044011	7	7	5.9987379403881	7	1.87749056510119	7	7	5.27421923485095	7	7	7	7	7	2	7	7	7	7	7	7	7	2	7	7	7	3	7	7	7	7	7	97.75	0	3
7	6.27278865196306	3.89097690563807	1	4.74888635934985	6.85406984387878	4.53739870675433	6.28525997039598	7	2.46141944242831	7	7	6.39856582764251	5.5909803802047	7	6.67061462212824	6.58807612861893	7	6.6010696506762	6.913160593079	2.25648271596512	7	6.5861498407888	6.65661842445546	7	7	7	7	7	7	7	1	7	3	7	7	7	5	7	7	7	2	7	7	7	7	7	102.5	0	3
8	4.32649774101915	7	1.75657643333564	6.17803112957714	6.48353165102327	5.18311983598568	7	7	6.01508809120031	6.32253672178324	3.9156994444932	7	6.11302688301361	7	5.73110708390526	7	6.60683542994924	7	7	1.32925432967908	7	7	7	7	1	7	1	1	7	7	7	7	6	7	7	7	2	7	7	7	3	7	1	7	7	4	104.25	0	3
9	7	4.16781444998659	2.36380317908274	5.67587006062352	6.44503519255301	6.36805535692694	7	7	6.76324512215916	7	5.51868681306765	5.80903222066093	5.87020823166058	6.64240361248193	7	7	4.70564539649795	7	6.62482258435339	2.49277000498774	5.8612106764222	6.449541926875	6.36188169651847	7	7	7	7	7	7	7	7	7	7	7	7	7	2	7	7	7	7	2	7	7	7	7	100	0	3
10	3.82170579059468	6.94251507390079	4.22511949001062	3.36546393468278	7	6.1848023054543	6.76080157156196	6.51906480348577	5.91642336123085	6.00000172533189	5.83534644008059	7	6.38500799191224	5.88601066285495	6.21062232082889	7	6.73765820986648	7	6.91051561025956	5.24883601637622	6.37920370863662	6.38032386885173	6.94049551842169	7	2	7	7	1	7	7	7	7	7	7	7	7	2	7	7	7	2	2	7	7	7	7	94.75	0	3
11	4.06142935688461	4.91967658083972	5.32183121826201	5.16544969224459	6.59478590149001	7	6.99199994778288	4.2873006555658	5.17293091095364	7	6.75217746797671	6.0965712565731	6.66184352790755	6.33247510273637	7	6.75257133195876	6.04142473067264	7	5.79160438834613	3.2053163498252	6.19623607380095	7	5.53624844274503	7	2	7	7	1	3	7	2	7	7	7	7	7	2	7	7	7	1	3	7	7	7	5	91.5	0	3
12	6.71583358263851	3.30885684690387	4.98911856699203	6.99249365231231	7	5.73551554861047	6.4870358430556	6.27327016552168	7	7	6.87387618279558	7	4.95057130255804	6.85791155460745	1.84927412661993	5.66448852601924	6.03927096024065	5.57869982816267	7	1.06865061576711	6.01519642156677	7	6.86665163737534	7	7	7	7	1	7	7	7	7	3	7	7	7	2	7	7	7	7	2	7	7	7	5	89.25	0	3
13	6.30147028457635	4.28798541039454	1	3.63874752916857	7	7	6.21946099039301	5.07147260684827	6.82106731599576	6.165550476599	5.94509550998798	7	5.8406271788149	7	7	7	6.73729768698448	4.92158294546807	6.13740743213449	2.76104773390776	6.17700586482672	6.59368517982025	7	7	7	7	7	7	7	7	7	7	7	7	7	7	3	7	7	7	3	7	7	7	7	5	82	0	3
14	7	3.26034725106458	1.7997085280876	2.82915945489182	6.40422172834466	6.7770698876561	6.84285066540029	6.45415269018058	6.49625560394849	6.24645007216319	4.87180774646178	7	7	7	6.99530846622723	6.52761085700644	4.47182060328965	4.87688062332106	6.86412092224116	1.93007357266137	6.41220359843451	7	6.7735232193193	7	7	7	7	7	7	7	7	7	3	7	7	7	7	7	7	7	7	7	7	7	7	7	85.75	0	3
15	7	3.65970059777291	6.68226811172696	4.71929958230834	6.93967296448578	7	6.3780030317799	4.06665198167927	2.97583802902538	4.8458821316482	6.58632208384222	7	7	7	6.8858183201093	5.76018784841136	6.65843176983983	6.62701396030411	6.44496561984556	3.90309867151033	6.5705133334884	7	6.09566167363078	7	5	7	7	1	7	7	7	7	6	7	7	7	2	7	7	7	1	1	1	7	7	7	95.5	0	3
16	7	3.49963044004937	2.89565920150025	6.06645540771715	6.54594780418542	6.47827567897512	7	6.85417760703108	4.39848624935066	6.05056142223508	5.05824759738663	7	6.89389611556716	5.98909429386466	6.63383162782245	7	3.08252874364173	7	6.83145071603912	2.2037593837767	6.59069388731469	6.13697117303588	5.87145097835118	7	4	7	7	1	7	7	2	7	3	7	7	7	3	7	7	7	2	7	1	7	7	7	86.25	0	3
17	6.49273859677402	4.26069067008299	2.46630581401198	6.35133760274115	6.77214039298563	5.66175254413661	5.95616225841016	6.56595688732871	5.456590119843	6.17774387600475	3.94841531039912	6.4127646005085	7	6.50473297617442	6.87575676468204	6.80129317613422	3.16797260467412	6.79666721063349	6.11513708745168	1.90200957542485	6.51621463956675	6.70220691425697	6.50546348343754	7	5	7	7	1	7	7	1	7	7	7	7	7	3	7	7	7	1	7	1	7	7	7	79	0	3
18	4.43751761123003	6.39066067717175	1.5959230036824	5.87465076742109	7	5.83904911411901	7	5.86394810871419	7	6.35349791251924	6.32153258130373	6.23806017165397	5.39235571719196	7	7	6.29013020495508	6.3537834985923	6.00323741407681	7	3.31970146987883	5.29016852549717	5.65962403818193	7	7	1	7	1	1	7	7	7	7	6	7	7	7	7	7	7	7	1	7	1	7	7	7	75.75	0	3
19	4.10709725749857	6.77196448634949	4.17784647217254	5.73206108085367	6.23960225544579	6.70233415870669	5.24258752622709	5.2995496506343	6.29181112685077	7	6.89702059954079	6.15116077381398	6.8788766175076	6.14716029680362	4.77840268323169	5.71359010492168	7	4.84928309122969	7	5.38386591712414	5.16608097628031	6.71862467712572	6.04470630828345	7	1	7	7	1	7	7	2	7	4	7	7	7	7	7	7	7	2	1	7	7	7	4	104.5	0	3
20	3.12616152072206	3.62424683464337	4.88107354870278	6.64257080520893	4.08660387390463	5.62314061185967	6.40997291347051	6.12637253958368	5.86549875311384	6.94368644674853	5.56554144301736	5.62347793319428	6.76876154247355	3.99143111604554	6.32590228709667	5.9793939784603	5.27972897705106	7	7	1	7	6.07996349168916	7	7	7	7	7	7	7	7	7	7	7	7	7	7	1	7	7	7	7	7	1	7	7	7	103.25	0	3
21	3.51154920304348	6.48916317467315	4.08606321936128	4.07558812012923	7	6.03687832751208	6.99160079604273	5.80358830963682	4.963017842774	6.89618731040516	7	6.28204199374069	6.66545908755954	5.89560535269132	5.45039656824476	5.47655731978167	6.79842866325419	5.77900088046814	7	5.40896744597296	6.31806357117586	6.53859745398547	6.55010347665354	7	1	7	7	1	7	7	4	7	5	7	7	7	3	7	7	7	2	7	7	7	7	7	83	0	3
22	6.323066367866	2.7963539340104	1.7298082742835	3.21011564964529	6.04028489922487	6.6628196681528	7	6.50590728304249	6.73958745112078	5.74375233691577	5.48616638992331	6.81058876732364	6.36529105933632	7	7	6.84075059484816	5.19999587685981	5.91890847841228	5.73998730386092	2.40388805009261	6.05591199984143	7	5.09334128401484	7	7	7	7	7	7	7	7	7	4	7	7	7	7	7	7	7	7	7	7	7	7	7	76.75	0	3
23	2.03883347444254	7	4.97868445926275	4.50426466578299	5.92422586930546	5.49027236041568	7	4.8296958542068	6.86211919213845	6.32144262665144	6.90803597805132	5.38997864363274	7	7	6.71407203672584	5.33654898991155	7	6.53050838703899	4.94530189416492	1.49949994699244	7	6.81774963511259	5.89346528499005	7	1	7	7	1	7	7	7	7	7	7	7	7	3	7	7	7	2	7	1	7	7	7	98.5	0	3
24	6.88824004067573	4.07144687858544	2.46478068065767	5.99544932946738	6.57376729007879	6.84991316379085	5.93048089526222	7	5.88232820061325	5.75030115434908	6.03219123058297	7	6.02815658350948	6.90375622320008	7	7	2.30980638974651	7	6.81975066389545	1.68466728838638	6.30637236358619	6.80056689750357	6.3533273983607	7	4	7	7	1	7	7	3	7	7	7	7	7	2	7	7	7	4	7	1	7	7	7	93.25	0	3
25	6.18080231749765	4.69145381390553	1	5.32144705216211	4.30196118849461	5.75242123289268	5.41095325387592	5.78573651730994	6.6039268687417	6.66310346051732	6.05601647735007	5.16546932022698	6.02864322732485	6.92819651868507	6.42249907280976	7	3.62544126728291	6.21161972100761	5.17446698404768	1.52270710763029	6.89018364359553	7	7	7	4	7	1	1	7	7	1	7	4	7	7	7	3	7	7	7	1	7	1	7	7	7	87	0	3
26	4.51424142560968	6.24418601429837	4.34598415639942	3.86007275504438	5.80828614098946	5.33868183116051	6.92903951056677	6.1233107709694	5.58501374600973	7	5.88215585638259	7	7	6.74838755775655	4.2002724370667	6.05630212485315	7	7	6.24445016676404	1	4.97642475525082	6.45889921658405	6.68011740521241	7	2	7	7	1	7	7	7	7	7	7	7	7	7	7	7	7	7	2	7	7	7	7	98.75	0	3
27	6.90199515318856	3.32131160259701	1.31088016772567	3.96724536731127	6.3961033635895	5.32385902620434	6.1923636013037	4.89535417967624	3.36004242572164	4.87443358969077	6.99338215046715	7	5.56212357551301	7	4.18839121268288	6.78372963331351	6.86143688575658	6.9628288091069	7	1.71715774228556	6.54565320539557	5.40152308804905	6.69426907354644	7	7	7	7	7	7	7	7	7	3	7	7	7	1	7	7	7	2	7	7	7	7	7	106.5	0	3
28	6.23956136531808	2.98773830899276	4.94930077754482	4.39675232263453	7	7	6.46993763837105	2.8902451465058	4.9303620256617	5.07702319631414	7	7	5.86072592410444	6.27846575480224	6.26053370828672	5.81391595477689	5.41884763884928	7	6.92017920010437	2.80186577660006	7	6.5751563830536	7	7	7	7	7	1	7	7	7	7	7	7	7	7	7	7	7	7	7	3	1	7	7	7	90.25	0	3
29	5.56079447808646	6.67617798032573	1	6.38656259545924	7	7	7	6.7494943322558	5.49125629107475	6.16260099990463	4.32953635233956	5.61610667662368	5.59627464825593	5.92921898886244	6.93492082609926	5.3870131633175	4.49149112785282	7	7	2.36101561957456	5.88566321266763	5.26435254801	6.32457398523173	7	4	7	7	1	7	7	7	7	7	7	6	7	1	7	7	7	1	7	7	7	7	7	87	0	3
30	6.07331135103488	7	4.23437280199179	5.13824638938029	6.69303066324938	6.59299472059041	6.12980850177014	4.96988123952244	3.47551097262806	4.80135245878606	5.86591311420794	5.66348057796612	5.95485124630772	6.01106949716281	6.87279954238142	6.93387014949179	6.29932491539504	6.51844192628227	7	3.14857869978903	7	4.31421469300054	6.08872313763348	7	2	7	1	1	7	7	7	7	6	7	7	7	3	7	7	7	6	7	1	7	7	7	84.75	0	3
31	3.38208351563954	4.31301047184755	4.02867630960051	6.21569984655152	2.54763413938434	6.5210786648292	7	5.76974571661703	4.7082447633161	6.71898216541801	5.87688630137309	6.05088080963165	5.47908042399898	4.61796023248362	7	6.28623616426699	5.34680376034748	4.36097160216505	6.7681603920904	3.03138240397948	7	6.23294546085931	6.36773849567224	7	7	7	7	7	7	7	7	7	7	7	7	7	1	7	7	7	7	3	1	7	7	7	110.5	0	3
32	5.65685001749702	3.57964308659819	6.00772724343494	6.43042488119529	7	5.86860276919473	6.54400080932575	6.78362963974577	6.8672815718368	6.55532276130657	6.66230878318141	5.29239760546178	4.96134283097923	4.74470142488009	4.60236915275126	5.45973912647847	6.28884343857472	6.9133501162581	6.09573094109899	1.33039692273207	5.78712767175149	6.66786322151868	6.40345194609247	7	5	7	7	1	7	7	7	7	3	7	7	7	3	7	7	7	7	2	7	7	7	7	83.25	0	3
33	3.10091976713789	6.32275665018288	1.4850786513238	7	2.0870337949182	6.68675206820108	6.08559640426393	4.02795453856124	5.33587981822267	5.43376489120237	3.48372130830979	7	7	5.16390950525661	5.84786018736983	6.55851871904403	6.94084352460668	7	5.97789506698312	4.23075655324332	7	6.77397012694694	4.81947734504786	7	7	7	7	7	7	7	1	7	7	7	4	7	7	7	7	7	1	7	7	7	7	7	96	0	3
34	6.40706861129049	4.95699799430272	2.29145095383529	5.92378171985635	6.23443770352866	6.964407245638	6.09449694122224	6.82994109457567	5.53738602176035	1	7	6.71540268004529	6.09894798910149	6.58388346156932	6.30370152346306	6.61029278383782	3.72192388638266	5.6284319605468	5.85568904986778	1.68834677969137	7	2.23537441057114	6.43374113824966	7	2	7	7	1	3	7	7	7	3	7	7	7	2	7	7	7	7	7	1	7	7	3	91.75	0	3
35	6.24550529119803	5.14996873340651	1.13925455441798	4.58650603803375	6.7636470437863	6.60005247630937	6.62392331569363	6.60249919868018	4.45496740377879	6.43094453710152	6.32889449127164	5.30424971684322	6.09023295944826	7	5.56440365585697	6.03184602813654	6.51867361708898	5.12538087103799	7	1.8787015930011	4.92635301660125	5.4861896212765	6.15916528724538	7	2	7	7	1	2	7	7	7	7	7	7	7	2	7	7	7	3	7	7	7	7	7	92.5	0	3
36	6.07552403898686	6.70823191990654	2.17166337790656	5.83576016301692	7	5.4925177353141	7	3.51479371882777	6.98632633847559	6.33297126601432	6.79176697883361	6.92534839909603	6.37444446148952	6.45930385208623	6.31897949279791	4.10583687307756	5.03130666869518	3.72220548591433	7	1	6.8896901505311	5.99596977608393	4.24542346179773	7	7	7	7	7	4	7	7	7	7	7	7	7	7	7	7	7	1	7	7	7	7	3	102.25	0	3
37	5.81226494400229	5.36966275042675	2.13129340887126	5.75000527724184	6.92582286210252	6.40773876138083	5.74092674156882	6.45559148251123	1.58347480752121	6.7144865773132	4.70273763037692	6.15626771081069	6.37046165554759	6.61788322526739	3.16162843413016	6.53021325725964	7	4.47905629567341	4.74475942203772	1.52225533740979	6.89595974856501	4.82160495434078	6.52260253931395	7	2	7	7	1	7	7	7	7	2	7	7	7	3	7	7	7	7	7	7	7	7	4	91	0	3
38	1.58947601330062	3.51512821935363	4.7991505746636	3.75651656277252	4.982955827284	7	5.11388964803942	4.10397351106613	4.86774014516273	6.65671993538798	6.55030427896801	6.16741970411315	4.80922932101878	5.80676398749726	6.66217615943955	5.12642848364306	6.8050770902735	5.50362381345853	6.71394949210656	6.47379207454819	6.33517162082264	4.06990596838937	6.93796763531301	4	7	7	7	7	7	7	7	7	6	7	7	7	7	7	7	7	7	7	7	7	7	7	76.75	0	3
39	5.73342559162193	6.86629814901117	1	5.93994681784783	7	6.96500276164813	6.53296905244985	4.94011055878386	3.79693105131587	6.38375704146023	5.14371012047983	5.60160509306073	3.73321173491108	7	6.319579670865	5.10749784350982	6.92231540993014	7	5.49832402158887	2.40034776738224	5.4450887854852	6.65085819999333	6.1940331242931	7	3	7	7	1	7	7	7	7	7	7	6	7	2	7	7	7	7	7	7	7	7	7	101.5	0	3
40	5.56680935326123	5.6660098174312	1.58567934574761	6.45920673928929	5.99848860120906	6.60366028487112	4.7626204552341	5.40722089279465	5.76353454984893	5.85955849866533	6.44352840310065	5.35397533948907	6.27424374133478	6.98425416713588	5.97943905860096	6.83786849177936	5.86982506812367	6.91008422677609	6.5229814355486	2.64779903203728	7	6.18335426229358	6.40781281497235	7	2	7	7	1	7	7	7	7	3	7	7	7	7	7	7	7	1	7	7	7	7	3	82.25	0	3
41	6.46526059689439	3.18889929894582	5.71290427696453	4.95873121253595	6.74343328779604	6.18557296008585	6.47810323134196	4.15271541717532	1.82099778371535	5.30588275742526	6.16785237213515	6.61593515702524	6.22317201372119	3.6830991992673	7	5.363281138553	5.79936425288215	7	6.30283656236093	2.83685774715383	6.66151667403726	6.62877191919536	6.58746946759893	7	6	7	7	1	7	7	7	7	6	7	7	7	7	7	7	7	7	2	1	7	7	7	70	0	3
42	6.81035094412141	4.29001672827711	5.8601789547068	4.07565345957946	6.35131709895315	7	6.01464212254263	6.92955466575859	5.08521329896698	7	5.38118968214062	6.80727477784111	3.93218779401766	6.74551908601587	5.63973352905619	6.22738958135421	7	6.22669003733395	5.68672155997421	3.84739700560266	5.17484864846225	5.79333621611386	4.39744088754292	7	7	7	7	1	4	7	7	7	5	7	7	7	7	7	7	7	1	7	1	7	7	4	97.75	0	3
43	6.96751858139546	3.87294770555141	2.22450531413696	4.93407964674449	7	6.57301244510822	3.22281171348109	6.76529397146933	4.26031670052149	5.38407999561804	7	4.68320091108203	6.27784188309833	7	5.4432815517152	7	7	5.98910374592828	5.10074863274889	2.87466087104735	7	4.24662468770965	6.29380434399833	7	2	7	7	1	1	7	7	7	7	7	7	7	7	7	7	7	2	5	7	7	7	7	84.5	0	3
44	6.2120881043519	7	2.3963259019513	5.63507592109547	5.37044127395868	6.51220741440643	7	5.64835576982085	5.14726885336744	6.95312280128483	4.64755503227774	5.77894501936045	6.33719381661459	6.09523749710255	7	4.30507285638875	5.55816148197573	6.12028912303504	5.68560890289795	1.95573435371549	6.77776774319427	6.11721800313408	6.19084574046071	7	3	7	1	1	7	7	7	7	7	7	7	7	2	7	7	7	2	2	1	7	7	7	80.25	0	3
45	7	5.02213703851177	1.61000741262982	6.32740873777987	4.78378829869254	6.33372300805181	5.68072607038019	5.95788155280005	6.36517142687749	4.93540404318994	6.70290085561664	6.33398918457749	2.53686069012586	6.84111288545108	6.90362932185973	6.18096335247465	4.99547070732127	6.53045265833017	6.49789074626992	6.91399406542334	6.10818383088954	5.78215726661237	5.92112609265846	7	2	7	1	1	7	7	7	7	7	7	7	7	4	7	7	7	1	3	1	7	7	7	93	0	3
46	4.27304731021848	6.20830562336033	2.40544641979692	6.56676074640182	7	6.93042454872855	3.95603205543302	5.52768734909481	6.23446520932074	6.76709927025076	4.9926569470306	7	6.1232820536884	6.54699940203691	7	6.56082386003886	4.81086865608565	6.38377876377446	6.82807363379522	1	5.9612451839668	4.84429160505055	5.04456928958229	7	1	7	7	2	7	7	7	7	7	7	7	7	2	7	7	7	3	7	7	7	7	3	75.75	0	3
47	7	5.91782957353587	1	3.85640231857603	7	5.42603669868397	5.25101459130335	5.85910937004688	6.90725075176782	5.49795479359904	5.31914755519406	3.78075569943012	6.0691559993374	6.69604505911959	6.66533363857038	4.06930029489111	6.91691491740584	7	5.80101064969109	1.17095604497863	5.22530387401323	6.99341421808165	6.71466412826104	7	7	7	7	7	6	7	7	7	2	7	7	7	7	7	7	7	7	5	7	7	7	7	80.5	0	3
48	3.18255619658359	7	5.36566123408883	3.45312373480761	5.49666927544315	5.30327961633919	7	5.25414786793129	5.96669459199861	7	5.41459248885542	4.69929569673903	6.41883561957427	5.91577743747105	6.2530581384841	6.48556817399549	6.57093832162651	5.3937769799896	5.04584125804529	1	6.17854863143621	6.26487634166159	7	7	1	7	7	1	7	7	7	7	7	7	7	7	3	7	7	7	3	7	1	7	7	7	98.25	0	3
49	7	5.26549760025303	3.26146907659847	6.76431052829276	6.94715871922923	6.4461485167957	5.70377057143659	4.82488148179216	3.92566711084057	6.62526759743709	6.17431162011548	6.1115957927636	6.82242865066969	7	6.71574509008714	3.53174794474838	6.92904540468349	6.68717138023987	3.76086351586816	1.60598311825717	5.007861101183	6.10878718106437	6.37730269692662	7	2	7	1	1	7	7	7	1	2	7	7	7	7	7	7	7	1	2	7	7	7	7	97	0	3
50	3.13045276621788	7	4.48526835049749	6.68603471809041	5.50925944895693	6.94019147325962	5.92736373857485	6.86291095449722	5.71702142417093	5.30681057483181	5.77880376667324	7	6.11000608201953	7	5.87546092006274	6.1820399826501	7	7	6.18969661076044	2.00700770585579	3.21877640558168	1.50531918180491	6.10318975475513	7	1	7	1	1	3	7	7	7	7	7	7	7	7	7	7	7	1	2	7	7	7	7	94.75	0	3
51	5.83180312928899	5.94348323738623	2.07341851996502	6.64795520965593	7	7	7	6.47446398510745	4.39012085850741	6.03250316525215	5.64999230143376	3.70039315393001	6.52323247736049	6.69049026295212	5.14434985664578	5.93283427313476	6.99566177595694	5.86023524760613	5.64469188088083	3.03602541415956	6.14496928078264	6.84800594863013	5.37625775990806	7	3	7	7	1	7	7	7	7	7	7	5	7	2	7	7	7	1	7	7	7	7	7	71.5	0	3
52	2.12677047335509	4.33392283320574	3.80003257141862	4.27367590427389	3.29585120179627	6.15341345985943	6.26535842843467	4.8653240187081	5.62989036832782	5.85496735800637	6.37406777903063	6.82973132082729	4.52345206464294	6.55542415906939	6.62999174346879	6.85475115788206	6.2583724494115	4.15849270992549	7	5.69877739467461	7	4.9421215462768	4.67666095569223	5	7	7	7	7	7	7	7	7	4	7	7	7	7	7	7	7	7	4	7	7	7	7	82.25	0	3
53	4.877185003203	6.6264950482737	3.41700938251703	4.7460762439183	5.61753506920496	4.78710983806737	5.52339274582104	6.8348874834668	6.64648119693325	5.31986461422146	6.36102330136527	5.55703840650784	7	6.39360893649748	5.74319976549781	5.87798758413351	6.23548515235129	6.37255200396909	6.4007907475359	4.27311498921543	5.14567713446914	5.63474584610476	5.96973255031288	7	1	7	7	1	7	7	2	7	4	7	7	7	7	7	7	7	2	2	7	7	7	5	72	0	3
54	7	4.52926683069246	1	5.17166050304155	5.50492527370283	7	5.00433299699397	6.19983823633779	7	6.8947122734675	6.2583543215997	5.48094994355815	5.77835797093664	4.43247991527113	6.27848964805048	6.40425410310993	3.88849549573335	7	5.66470073064694	2.76902388866901	6.50085825983794	6.23414683898337	5.63041340240248	7	3	7	1	1	5	7	7	7	3	7	7	7	3	7	7	7	1	7	7	7	7	7	95.75	0	3
55	7	5.25155955703479	2.29902030622511	5.43641754469199	7	4.64087619232196	4.98040252169803	7	6.55850762806142	7	6.31055871403396	3.31431255382121	5.01145871782633	7	4.30459998660725	4.20910876162359	7	6.76469677574154	6.81682832575868	2.36033621298875	4.7267489519447	5.21325383110903	6.964046220089	7	2	7	7	1	7	7	7	7	6	7	7	7	2	7	7	7	1	7	1	7	7	7	92.5	0	3
56	6.43583500901924	7	2.0864554797606	7	4.65137151666045	4.84569005378309	5.43102055353176	7	4.30968735442536	6.16705388785486	7	5.10421522852817	6.21387868224528	6.47314166946418	6.36233812618116	6.69255789734346	6.25025470323216	5.96734628677651	7	1.99829578857714	2.31628468429518	6.08435546263099	7	7	1	7	1	1	2	7	3	7	4	7	7	7	2	7	7	7	7	7	1	7	7	7	63.25	0	3
57	6.15163879751397	4.89985605079942	1	6.28783573364594	6.38669555142318	6.5344176659333	7	4.55650686201419	6.14815517003105	4.95262445469533	5.64863015636669	7	6.02627104370958	7	5.06923264804764	7	5.75859650691198	4.82631651323374	6.31697601983122	3.65653616716382	6.51750299750735	6.31832552243502	3.31644312801324	7	7	7	7	7	7	7	7	7	3	7	7	7	7	7	7	7	7	7	7	7	7	5	82	0	3
58	5.0708380572537	6.6161389914226	3.65530449166648	6.23898110252562	6.27501744086148	6.60860307421782	3.9392864695543	4.60091458018776	6.96100666374787	5.97541363209772	4.73106720552331	6.22168848360065	4.20163037560225	7	6.59961451877816	6.44939866201293	4.0927619115056	3.72126730246038	7	1	6.47476015550673	6.33957032453302	6.58144890644161	7	1	7	7	1	4	7	7	7	7	7	7	7	7	7	7	7	3	7	1	7	7	3	89.75	0	3
59	6.37363561359047	4.81452190820146	2.25849672149821	6.0505085469248	4.03598983261666	5.51675969657676	6.29949076623422	5.77786715318406	4.84235576807294	6.52119505277755	5.21033205977057	6.95593262773385	5.16470607951259	6.71472138659253	7	7	4.36884780497695	3.411525114373	6.55268024204325	5.64267625122248	4.00398577010583	6.94489138349243	7	7	3	7	7	1	7	7	2	7	3	7	7	7	3	7	7	7	1	7	1	7	7	7	80.5	0	3
60	5.22639982559572	6.64254588877724	3.65044062883919	5.10476088546808	6.6831546749909	6.20571207913408	6.0597250852096	7	6.71369381143258	5.10081317858119	6.58250380924849	7	7	5.58792953923475	3.10050009365832	3.65364724999122	6.16277479415796	6.35057205389879	6.84654992436159	3.82732810839909	6.05039220359394	2.14243589958499	4.19700865070375	7	1	7	7	1	7	7	2	7	2	7	7	7	7	7	7	7	2	7	7	7	7	4	59.25	0	3
61	6.52590332733734	5.71040662906636	1.94563796284492	6.95598975590968	7	5.81212098403624	3.85402161717064	5.70601452156183	3.72117755496678	1.07230725357372	5.90115133492496	4.94116012008176	5.08726751149011	6.55417090379312	6.25592033644038	6.35866274541704	6.94457172154664	7	6.10415078140019	6.81690524207533	6.02051126905447	6.9456878912297	5.92414121832058	7	2	7	7	1	2	7	7	7	7	7	7	7	7	7	7	7	7	4	7	7	7	4	83	0	3
62	3.46362623826624	6.5505580455831	4.50653985323031	5.52690079169041	4.0366581803233	6.61078540755685	4.98321907596002	6.10472900294955	6.94204192949632	5.04239949761926	6.55791866494634	6.92138297310594	6.43833105421436	6.37873422239515	6.23095236643214	4.67817727471609	6.51870227889768	7	5.32838316538379	6.90020540537776	3.10122801008295	6.14581475481728	6.02496082482362	7	1	7	1	1	7	7	7	7	4	7	7	7	7	7	7	7	3	2	7	7	7	4	92.75	0	3
63	5.59433227048032	5.50222315173903	1.43758076585852	7	7	4.73070627944837	5.38024375903407	6.93634161384134	6.48361373097834	1.30444699653145	4.7349050983695	5.31051511648261	7	6.92794521901618	5.90449884717391	5.59789045753587	3.61819128619425	6.18103846478924	6.42024625164191	1	6.638033138016	6.86301647615129	4.62186163214852	7	2	7	7	1	3	7	7	7	2	7	7	7	2	7	7	7	7	7	1	7	7	3	79.5	0	3
64	6.81012964272837	6.85270602282557	6.49246528206805	3.1770450037829	4.9603504290394	7	5.9867084862091	5.90758459254161	5.34536199374834	4.54874823536575	7	6.19894440089988	4.82956841458111	6.71929209566361	6.27391995001674	5.84792458671699	5.98582645439566	4.28321660122371	5.95805507891162	3.06684342257416	7	6.246744583431	5.57599435376915	7	3	7	7	1	7	7	7	7	7	7	7	7	2	7	7	7	1	7	7	7	7	3	95.25	0	3
65	6.56409744053237	5.6824409060638	5.4003466468823	3.91586256941174	3.16530025790542	5.23459318117663	6.03135753252022	7	6.00054214342793	4.67376069458909	6.22906628748393	5.64714567565174	5.79216465894703	7	6.99566407364317	6.11215445265449	6.1494950162151	4.69042198408002	6.66911568966095	2.52201373529803	6.5750011748275	5.53748214260861	5.96638343264941	7	2	7	1	1	7	3	7	7	7	7	7	7	2	7	7	7	4	7	7	7	7	3	83	0	3
66	4.57677131468903	5.90372227192042	3.85015496546074	7	3.79942275260135	7	6.09788133689751	6.66271365306843	3.78553778648201	6.09394667679923	7	5.20285372731761	7	6.10025952025331	5.86843778537402	7	6.38179042372914	6.52464722310984	3.44296238601951	3.6727053306082	5.52338466671041	6.23754066493179	5.08920721959877	7	2	7	7	1	7	7	7	7	7	7	7	7	4	7	7	7	1	7	7	7	7	7	69.75	0	3
67	6.31861992319983	3.78421098967229	1.71865986043098	4.47950412543854	6.70253145514777	4.95791913290506	5.88058685879943	3.51078022431192	2.76595707767682	7	6.95116671566267	6.6074911400964	5.95983725712703	5.01049467038659	3.51497644026238	5.89787130528812	6.64392039007934	5.88762123199067	7	1.70845603863622	4.89473808861696	6.34931815099732	6.59164396899379	7	7	7	7	7	7	7	1	7	3	7	7	7	1	7	7	7	7	7	7	7	7	7	92.5	0	3
68	5.49465430037957	6.48459069952139	1.37999594990755	5.56549896326563	6.30741456342142	5.43795637008336	5.06694737849263	4.44063345381248	4.90565114213555	6.57385488743444	7	5.49820704408763	5.94712830393564	6.58394734920762	5.57558796074429	6.59794129877616	5.19242094880627	5.51925109369195	5.1905086532636	1	5.96347173384568	7	6.90533411885503	7	2	7	7	1	7	7	7	7	7	7	7	7	5	7	7	7	1	5	1	7	7	3	89.25	0	3
69	6.47665022571237	2.91557032261674	7	5.4667300344198	1.84084150503363	6.48847384220506	7	6.37301462878955	4.00789399673256	5.02629291838947	6.38844689481975	5.35625033569354	6.56851788130772	7	4.56354514054149	4.91040616495853	7	5.49820512092153	5.54299349646806	2.47471877050528	5.53507348028108	6.81124255928814	6.50110480806136	7	2	7	7	1	2	7	7	7	3	7	7	7	7	7	7	7	1	1	7	7	7	7	58	0	3
70	6.15181758271412	6.0302573856328	4.76041083518007	6.64408859401435	7	6.90475592724986	6.04401573544032	5.88781089037632	1.75229675052052	6.2916856788537	6.68328617493463	5.86396426190463	6.37174736407236	6.07324225320315	6.81716497210033	7	5.70387296652229	3.46421837108288	4.90169427247387	1	4.75453782948666	7	4.82005847068299	7	3	7	1	1	7	7	7	7	2	7	7	7	1	7	7	7	1	3	7	7	7	7	68.75	0	3
71	7	4.49412261523058	1.56639289285253	7	4.84039948826702	4.64206551121158	6.05380166803963	6.13623736139463	3.924366628486	7	6.30141593183562	7	4.05082418150991	6.73591259342164	3.96230791056826	6.55190885551875	6.1327259204582	3.41394275242837	7	2.9551237746033	6.54716503429725	4.54953288457355	6.46611867812184	7	3	7	7	1	7	7	7	7	3	7	7	7	7	7	7	7	1	3	7	7	7	4	78.5	0	3
72	5.21598266168283	5.84229147293241	4.72384090291139	6.17376091916666	3.24336543018338	6.43019361607528	6.1342248437119	7	4.34799899606045	6.2431810089385	7	4.48602004494861	7	6.76772158167924	6.53290984011649	3.68472093102768	5.40262027308562	6.17165612529943	6.87637257231452	1	3.85627774215743	5.26853280901791	6.36426722254512	7	2	7	7	1	7	7	7	7	7	7	7	7	5	7	7	7	3	2	7	7	7	7	76.25	0	3
73	5.60735176711507	5.99321627682967	1.26122241970322	5.6577394697372	7	7	5.97046056219891	5.62598543462951	5.00575505403193	5.86066317039118	6.46076761464245	7	5.58974118773911	5.47950996129976	4.62514553109693	6.0639558167826	6.2747456378174	4.3784642316253	6.35344208989052	4.54108625122582	7	7	3.86515966980949	7	7	7	7	7	3	7	7	7	3	7	7	7	7	7	7	7	2	1	7	7	7	5	85	0	3
74	6.2428227527103	2.42434907462948	7	5.53897055109954	6.42694942218628	6.90300983936825	6.44137598975871	6.20152095260758	5.71738164270783	6.20030066299926	6.44952402137186	6.47746123983745	4.89714386939635	6.43608366858846	1.76221571618305	3.52623622372116	7	4.96939252387087	4.55064908687369	5.63968562583445	6.58646705696726	7	6.60938609854676	7	7	7	7	1	7	7	7	7	7	7	7	7	2	7	7	7	7	7	1	7	7	7	78.75	0	3
75	6.65712199670511	7	3.47212520024215	5.27978230635322	6.59532788014831	7	5.88010486715268	5.33913951846365	4.76290062029142	5.24306916716071	5.73759549042693	4.58077381448617	5.2707140722604	5.73107748804539	6.31757093502663	4.72153557774825	6.15459782491058	5.48949535418258	7	3.25533310420041	6.75837385676178	5.57602973512375	4.92850201739956	7	2	7	5	1	7	7	7	7	3	7	7	7	3	7	7	7	4	2	1	7	7	7	81.5	0	3
76	5.40465519047858	1.77251777092694	6.70688276469198	5.31084326713419	6.36002271308471	6.48089526468912	6.06194768393315	4.88462592853311	3.77230406448426	6.5960221706914	7	3.7458851815773	4.87320024354085	4.79355883089022	6.28473806753499	2.82515010989705	7	4.48001696733193	7	6.06025858254596	6.64216376832828	6.44092305491627	7	7	7	7	7	1	7	7	7	7	4	7	7	7	7	7	7	7	7	7	7	7	7	7	85.25	0	3
77	5.86049951649533	4.63505190153042	1.55373863862302	6.27148272716227	4.71866838460486	4.44752771063936	6.7751066058294	4.610095767053	3.91856392641716	4.87873542272878	6.87228363918387	5.58886654430703	5.83778606883735	5.89876099458842	6.40040111264274	6.92743109956336	4.37449750968472	6.55723783749405	5.01158121632598	1.73078279862672	7	4.98028432719566	7	7	2	7	7	1	7	7	7	7	7	7	7	7	7	7	7	7	7	7	7	7	7	5	81	0	3
78	6.78416290590473	5.32494580625445	1.98171277087465	6.12394085849684	6.83064982914373	3.47533766143783	4.9752516811138	5.51425060526721	5.76901695193057	5.49715879522205	7	6.01340331955094	6.61457481553781	3.23209808986943	4.60540111654463	7	5.53433463960639	7	4.96499144535028	2.5081362535665	6.77256136791031	5.07637678309387	7	7	3	7	7	1	1	7	7	7	2	7	7	7	1	7	7	7	1	7	2	7	7	7	78.75	0	3
79	7	3.89367868011124	5.96583622948107	5.96478239807869	4.87471358786262	4.84910189545802	6.84253912614967	3.61272427333978	6.53982896758929	4.19410809979436	3.19720958477663	5.93288684035167	7	5.07369070002925	7	4.48462875001125	6.26334667225478	7	5.3734291129772	2.69682186746643	4.52622617373761	6.56384834101635	6.87675651201446	7	7	7	7	1	4	7	7	7	5	7	7	7	3	7	7	7	7	2	7	7	7	4	83.5	0	3
80	6.43018020410641	3.85411185884407	6.36536378316555	5.56251066935261	3.55686832090422	4.88239907327447	5.07746673882658	5.04991370616835	6.29295048830398	5.25323385075969	5.683329431757	6.49807977581355	5.41640129155485	5.83344232284774	5.93395169424345	6.62984125094623	6.36973263996002	6.34495358781407	6.48114651330459	1	5.14986949979719	5.91355559794701	5.98668074269158	7	2	7	1	1	7	7	7	7	7	7	7	7	2	7	7	7	7	3	7	7	7	7	71.25	0	3
81	6.95372548111293	6.25306054883288	3.6033806028623	5.41339713872136	6.91228264196641	4.13348325182785	4.3027980031618	6.60703819717476	6.11005542186253	5.38016515577866	5.17646333929287	6.53294362287673	5.35344702557972	6.30043918139315	4.4173530256761	7	6.73805032738644	6.16799178202888	6.29489433627824	1.2659971835943	5.79066126949515	7	5.68798353724062	7	2	7	1	1	7	7	7	7	7	7	7	7	1	7	7	7	3	7	7	7	7	7	64	0	3
82	6.11442452032013	6.62047180900984	4.22123373877009	3.98247039623941	6.19718233048503	5.93890301079406	6.44040877150869	3.48670204721704	6.32455503938306	4.55439212873209	3.56384387232646	6.43210508130174	6.58399045391262	7	5.14746941076878	5.65335648402591	6.44769850992231	4.82097865724517	6.41986911474836	6.4514585296275	2.79200194775874	6.95586879127424	5.90813427766305	7	7	7	7	1	7	7	7	7	7	7	7	7	3	7	7	7	1	7	7	7	7	7	63.75	0	3
83	6.3951861941524	5.98490001877844	2.36670587125897	3.8068613682959	5.6401620917616	5.4636945346869	5.69970951256707	6.64379055874318	5.54241735654232	5.82513061068676	2.43508125087368	7	5.92353902411156	4.83267123869237	5.88707083932195	4.60305981740178	6.00782486152925	6.90349051122494	6.36481389636421	1	7	4.32766948992134	4.93275906835904	7	7	7	1	1	7	7	7	7	7	7	7	7	2	7	7	7	1	7	7	7	2	7	68.5	0	3
84	6.49571107548165	3.42588445119581	7	5.73026837171017	2.69415749204903	6.46583774735511	3.84745250791772	7	3.64606355680868	4.87266952325172	7	7	5.83959637242338	5.93338648765272	6.92139789097019	6.43446569716743	4.33243866562412	6.95815628089382	5.83225356028743	1.24374377341925	4.02308990714707	5.93672316789362	5.77936340755884	7	2	7	7	1	7	7	7	7	7	7	7	7	5	7	7	7	1	3	1	7	7	7	75.25	0	3
85	6.92456245646076	2.674540176621	5.21270075702121	5.06983154790714	6.35115130658248	5.55129652859138	4.82320877871418	7	6.27075397098891	3.93413363832553	5.43952440129572	6.74193306955132	4.46942378773963	5.67734717918487	5.50783237564356	4.4034105631938	7	6.15389833547553	5.8081031470682	5.62232947307601	5.76054692490343	5.55471343761942	7	7	6	7	7	1	2	7	7	7	2	7	7	7	1	7	7	7	2	4	1	7	7	7	63	0	3
86	5.9633339278684	6.23337120011575	2.30033014027186	7	6.95003111580901	6.5760300375303	5.26080407473715	5.34085149257124	5.83241533744749	3.21244311714644	6.72000080403393	4.99913179188777	6.21187634286616	6.72545435114343	3.82879531257284	6.81995162408327	4.5437738311208	4.55888472341645	5.49489034744404	1.13524375249958	7	1	5.45895596973191	7	2	7	7	1	4	7	7	7	2	7	7	7	2	7	7	7	7	6	1	7	7	3	74.75	0	3
87	6.7194844051481	4.81899118756264	3.1388570760767	6.13514157758067	6.28427514974815	4.7141567603243	6.57677949325683	5.04694286908832	5.16548012809929	7	5.88908349007615	4.0199346598399	7	6.99429580476572	4.24728648502525	7	6.74480945693852	5.2725903085306	7	1.13573883644523	5.65414369794872	5.8560421488507	3.87889494346031	7	5	7	7	1	7	7	7	7	7	7	3	7	7	7	7	7	1	7	1	7	7	7	98.5	0	3
88	6.12976171215092	7	2.73884553062522	6.43565378569305	4.80009287363373	6.88717558723729	6.14731554356302	6.32434229642008	4.42754905501224	5.24301478934826	6.56958416791498	4.48511264783031	6.40857856096044	6.67451859716934	5.24816941636687	4.1107769737285	6.23105312680257	6.40663424690862	6.9538208967147	4.88361656196381	1.5683049594258	6.71701237782686	7	7	2	7	7	1	2	4	7	7	3	7	7	7	7	7	7	7	7	7	7	7	7	7	67.25	0	3
89	5.36900581864488	6.18892751406402	1	5.64865291862993	3.95614817868124	6.73999871162268	6.35960584603762	1	5.4001191112773	5.90038596675978	2.72588774798828	4.96572485406213	5.20961940121647	6.23597481034547	5.29966066619911	4.38388078240259	6.43954563288842	7	7	2.02377981645134	5.31587464682373	6.40047322076788	3.02466410911642	7	4	7	1	1	7	7	3	7	2	7	7	7	7	7	7	7	1	7	1	7	7	7	78	0	3
90	5.04038141603829	6.3346572724677	1.38105280663823	5.31478211231933	6.63447311354862	4.33127176398006	4.99668169233174	4.68158059368597	7	3.50719683611673	6.79869345089458	5.90710707113162	6.01295944296685	5.65529603574773	5.65775076583763	4.60182263452761	5.96027554361722	4.79728228304397	5.73033991512999	2.54710921307618	6.93715585902538	6.37802671242958	3.86508034948736	7	7	7	7	1	7	7	2	7	5	7	7	7	7	7	7	7	1	6	1	7	7	4	61.75	0	3
91	6.68281644131211	4.73247146869595	2.20568732843651	6.06274743016397	7	3.23794120251572	5.18281926714208	2.68600565828768	5.6884740790235	6.07294191175927	4.85098718016024	3.71183057897083	7	5.88277561919702	7	6.95970933476965	5.8996278241726	7	5.15636264146853	1.93906151632786	6.28589749264174	3.8510845406602	4.80164389457651	7	3	7	7	1	2	7	7	7	3	7	7	7	2	7	7	7	1	7	1	7	7	7	63.5	0	3
92	6.5225570893918	6.5901724506901	1	6.86668361653157	5.75838032709563	5.50651329825819	7	6.16360213059382	4.33794739511363	5.51124740702859	6.09386715394484	4.53352879341355	6.4761312937046	6.77576065791207	3.3480868539325	5.47702986771538	2.49284355958369	5.21486484047306	7	2.48005838835733	4.29199227163465	6.63504930197141	6.15539754645457	7	4	7	7	1	7	7	7	7	7	7	7	7	2	7	7	7	7	4	7	7	7	5	75.25	0	3
93	6.49095264633619	6.55438461998392	3.56151188219391	7	4.54612515120048	6.66558062388001	5.97724392079858	7	5.1365074927854	3.22158457658376	7	3.55851046441129	4.91822524883696	5.92868989193544	5.29623922480952	7	7	4.23986816070674	4.08007679867926	2.06389409761447	7	5.59026368226058	7	7	2	7	1	1	2	7	3	1	7	7	7	7	2	7	7	7	7	7	7	7	7	7	73	0	3
94	3.19353926875532	3.03832549517103	4.20421575482316	7	3.56710581774632	6.67871223418213	2.68938474509094	5.81234920410618	5.12310487571054	4.15765278369187	5.61387663577511	5.34311610749146	6.65667017757427	5.11636070529743	6.79924708200308	6.43977449248441	4.45658968592505	4.26298826400738	4.95824303034647	5.50687315549834	6.71640419422777	6.47519696628211	3.92788363368777	7	7	7	7	7	7	7	7	7	7	7	5	7	4	7	7	7	1	7	1	2	7	7	79.75	0	3
95	4.90978311154783	5.3273051602783	2.53028961912974	5.63985876191444	5.77832072861864	5.07565469756431	3.94733818178962	4.58746319699033	5.35015762767294	7	6.39787864843602	5.59033884755884	4.38935213761664	5.76372846880554	2.94614769349697	6.70936460265094	4.42845832733614	4.04402114496012	6.56398079691626	1.18742041892134	5.9539661269873	4.09093959999819	6.54559699464443	7	2	7	7	1	3	7	1	7	7	7	7	7	1	7	7	7	7	7	1	7	7	6	81.5	0	3
96	6.98787875215937	6.41028001376888	5.16625210445046	4.14267065061711	6.00176738397234	5.3091887747412	4.19193375115811	3.94336882056726	6.78181012544349	4.52606418178307	4.49067304001508	6.47958153773657	7	5.53803341221741	4.33986698393092	5.04629293963272	5.6238756832157	5.48299252217661	4.80896274394452	3.07039425099707	5.22761558057379	4.96652338342204	4.71844980990326	7	7	7	7	1	7	7	7	7	7	7	5	7	2	7	7	7	7	7	2	7	7	4	65.25	0	3
97	7	6.42693954343217	5.92447572680552	4.53014579515939	5.31304973839687	6.63738596046553	4.40250591058875	3.29264795348539	6.35067059168437	3.62996753480418	3.88604006046432	6.25661112446339	5.81655838396878	6.84402332098076	6.35219140385264	6.62062439659522	4.93025155498281	5.60877162330882	5.61016562967058	4.46275120576527	5.66179130271444	4.2535193218285	4.93964893147978	7	7	7	7	1	3	7	7	7	7	7	4	7	2	7	7	7	1	7	1	7	7	5	61	0	3
98	6.21054423671093	5.57150154939054	7	7	1.08745899567377	6.56746990445703	4.81016794540091	4.28666430595637	7	4.77935325573462	5.53900117016162	6.53364462125432	3.80387864725187	6.11892301403866	5.179987065576	5.080799398311	7	5.46023511336659	5.5938671432574	1.49865138292347	3.82817416695083	4.5043927950495	4.7172843457943	7	2	7	1	1	7	7	2	7	7	7	7	7	3	7	7	7	1	7	7	7	7	3	55.75	0	3
99	5.67678864805048	6.33826064894771	1.27635426038612	5.97662452566713	5.36404122059884	4.98514175681734	4.18448246577213	6.36488889636279	4.54974310022184	6.35095678188185	6.5029428243389	6.46524038235075	3.65362072683547	4.82074266084071	4.22326246861644	1.85531748103444	4.87020425586667	5.97573120052314	5.76721076015547	1	4.61153077137704	5.46029732680886	6.78718456623834	7	5	7	7	1	3	7	6	7	5	7	7	7	1	7	7	7	2	4	7	7	7	5	69.5	0	3
100	5.13328078037766	6.69104470472591	1	5.8477170537872	4.39916652791273	4.86236903220035	7	5.54021721520569	4.33771091101677	4.24718764446976	3.74061231517978	4.32674032350578	4.7776381561019	6.37301287859342	3.44055693498984	6.74630421385565	5.67935746601123	5.90020620291534	3.79280664051932	1.50075795358775	3.78830330246421	7	5.61092793198253	7	7	7	7	7	3	7	7	7	7	7	7	7	4	7	7	7	3	2	1	7	7	7	64.25	0	3
101	7	5.59957780005761	1.97692882535541	6.60250455542716	2.34018482707325	7	7	6.78011297920608	4.39015641413111	6.82709772172201	5.44115855132835	6.539039632061	7	7	7	6.44894267682609	7	5.27932525739171	6.87827697018281	2.62715711512717	6.3904710111673	7	7	7	7	1	7	7	7	7	7	7	7	7	7	7	4	7	7	7	7	1	1	7	7	7	94	1	3
102	6.72407459559531	7	6.63536318768489	5.23704003905582	3.54897069035458	6.90348352083103	7	6.42253566564069	6.73246076553419	7	5.19025763176002	7	6.4954328454874	6.36974645984272	7	5.90052497141956	6.51079253563007	6.90718543253554	5.78904784302917	2.23373087204239	6.45905940885671	6.51270011737319	7	7	7	1	7	7	7	7	7	7	6	7	7	7	4	7	7	7	3	7	1	7	7	7	86.75	1	3
103	7	5.69397497501536	6.5197976389811	5.27897247713506	7	5.61916268004378	5.97071708610502	6.84723716847728	7	7	6.86055146807524	6.12165314009306	5.59948971203544	6.68266486232686	6.36410268815353	4.79470662268661	7	6.79139111483468	5.37279109685485	2.63209646260994	7	7	5.51629937756224	7	7	1	7	7	7	7	1	7	7	7	7	7	3	7	7	7	1	3	1	7	7	5	108.5	1	3
104	5.62197071656638	5.38732655612493	6.0909963067515	6.55723823866853	3.37124661230814	6.45468963943898	6.20490091834557	6.46182246879642	6.59159069418081	6.06097905553268	6.08771255703522	6.9106956254062	7	5.92247658270389	5.1059369960223	7	5.60406646519845	7	7	1	6.08184076990762	7	7	7	7	1	7	7	7	7	7	7	7	7	7	7	7	7	7	7	7	2	7	7	7	7	86.25	1	3
105	6.69262024258964	4.66428447165782	6.43624209565782	4.89966605624832	2.90799827121654	6.64607750189336	5.55620318544978	6.4319506985156	5.88411638965666	6.04220916679918	6.3696397621146	6.45436713324578	6.60547840706808	5.02682088998011	6.98082131896347	7	6.46929976801347	5.72609116274112	7	2.33292983511256	6.18630682113321	6.73976398603741	7	7	7	1	7	7	2	7	7	7	7	7	7	7	2	7	7	7	4	7	7	7	7	6	85	1	3
106	5.19464148810976	6.52105712433647	1.8926326403571	6.54977627869493	1.69777257849928	6.76586090632529	6.68716524393764	6.90470654128946	6.33489238082047	7	5.47762614857804	7	5.97262147798393	6.35616399149501	6.67573257313277	5.84336007096335	6.46939266844959	6.86104302337921	6.84055892749482	2.29912963407881	6.35769978148546	7	6.90547131597552	7	7	1	7	7	7	7	7	7	7	7	7	7	1	7	7	7	3	7	7	7	7	4	90.75	1	3
107	7	7	2.02576404671329	6.66188545197949	3.23480257230411	6.09809882595254	6.15847671064573	6.56960920374148	4.74678481885822	7	5.10244500454322	5.93015664061592	7	6.37005368576536	6.27300193144388	6.99728558022629	7	6.57641743813635	7	1	6.24161493326164	5.96886821039376	6.37037916791545	7	7	1	7	7	7	7	7	7	7	7	7	7	4	7	7	7	7	1	1	7	7	7	103.5	1	3
108	5.19824077035819	1.35100353083632	4.41903410011005	6.57521361834113	2.82966336045534	6.80232545278548	7	7	7	6.76955513605278	6.6868577851648	6.44210925755151	6.96029260397992	6.89293543704676	5.39761821122645	7	7	7	7	1.39772713530929	6.29486992708957	6.30117132142633	6.46653411253793	7	7	1	7	7	7	7	7	7	3	7	7	7	7	7	7	7	3	1	1	7	7	4	110.25	1	3
109	6.95008863216067	6.83015395756501	6.10537023699039	5.48013273918337	3.76738906978338	7	7	5.18726683483065	5.46678233064238	7	5.42764357234416	5.04313752250263	6.63006400872097	7	7	6.79865868094476	7	6.02517053576067	5.49100417444788	2.17900625646983	6.61782106703881	6.75350845735648	6.53749580707779	7	7	1	7	7	7	7	7	7	3	7	7	7	3	7	7	7	1	7	1	7	7	7	91	1	3
110	7	3.73761723056291	5.59437678542924	5.30259638683394	1.44513970846276	6.60193953198377	5.64252513669454	6.22392717834552	4.89766351989625	6.09108154489829	5.88193541308575	6.56788287294297	5.79540189200611	6.06041402193635	6.88655142220468	7	6.15190812554574	4.86408613516969	7	3.2440460596865	6.82487906930782	6.68874360033429	6.81251693347615	7	7	1	7	7	7	7	7	7	7	7	7	7	4	7	7	7	1	3	7	7	7	7	91.75	1	3
111	6.59974466643682	7	6.83858949043912	4.87603565918711	4.12207361716971	6.55360480960965	5.48203539168405	6.63620291919837	4.88424526012398	7	5.93570348148523	7	6.70565710175433	7	7	5.59815189205841	7	5.87326143563321	7	3.95793506732354	4.90102309318626	7	6.3587428046365	7	7	1	7	7	4	7	4	7	2	7	7	7	2	7	7	7	1	7	1	7	7	7	84.5	1	3
112	6.62934428733834	4.87083116201196	6.08666278001388	6.1467104626316	1.41216154549509	6.94542442666059	5.22053693154915	6.66105154729273	5.73483348523952	7	6.74353279583583	5.1134194091705	5.73067614932453	7	7	6.37603490585662	7	7	6.36393796995566	4.43704763009669	4.93119045001939	6.87805897311202	5.5772460067439	7	7	1	7	7	1	7	2	7	2	7	7	7	7	7	7	7	2	7	1	7	7	7	89.25	1	3
113	6.56813119029654	6.53415785621583	6.6789605742925	6.06132081399644	4.65865020505797	6.66431938702653	6.13281205614451	6.30544232920011	4.71331680577567	7	6.37953145324655	5.58487132635701	6.88014769375114	6.80173805877788	3.14880262844976	6.56798135018147	7	6.12550566961595	6.70863252623053	1.86287285571481	6.63612256025752	7	6.68743265521041	7	7	1	7	7	7	7	7	7	7	7	5	7	7	7	7	7	1	7	7	7	7	7	92	1	3
114	3.83584883950386	6.56528397963521	3.41004443697568	3.35650343132923	2.14917357706802	7	6.59811066191873	5.52919702070744	4.83405923511702	7	6.96690865324865	7	5.6023678709013	6.40952806720201	6.40726761119973	5.45428471631607	7	5.72108762753886	6.93012211458215	1.68582180175583	5.76879248448361	6.36031596799776	7	7	7	1	7	7	7	7	7	7	6	7	7	7	7	7	7	7	2	7	7	7	7	4	88.75	1	3
115	7	5.06947915670537	7	5.95814456065738	7	5.60629634337836	7	6.4878249769126	4.91001304563706	6.93041028007404	7	5.50914194545926	6.53800691695767	5.40798614857423	7	4.88433828573812	6.89556229785109	6.21780554416102	4.97654064821607	1.44714037795904	6.80840297880677	7	5.00236746533633	7	7	1	7	7	7	7	7	7	3	7	7	7	2	7	7	7	3	3	1	7	7	7	100.5	1	3
116	5.88969602818343	5.16857214716373	6.77298466318258	4.7369456133605	7	7	6.59627910359945	5.31400901672543	6.53669404344037	7	5.08026838432336	5.77086225239804	4.47139520264558	6.14088027230181	6.51223637880743	7	5.22757594244382	5.98367728258711	6.9122234356907	2.77305258202096	6.13498111443676	7	5.96300917360467	7	7	1	7	7	3	7	7	7	7	7	7	7	7	7	7	7	7	7	7	7	7	7	85.25	1	3
117	6.05530629811556	4.26510519724018	5.66663110124862	7	1	6.98597444779759	7	6.32870497070587	6.2671341318741	4.69072166778632	6.99183053998522	6.30085694356521	6.64198470264247	6.94993162035266	6.76791188670664	7	6.35946095962074	4.63355604359467	5.40232459460755	3.71031889681904	6.54129956787529	7	6.51531965277895	7	7	1	7	7	7	7	7	7	4	7	7	7	7	7	7	7	1	7	7	7	7	7	87	1	3
118	6.77919037725213	5.77173886243248	2.8472000788893	1.06627039677382	2.66119762758533	7	5.47195290816195	6.14432138408257	6.78235558336469	6.25679902495621	6.16186212246173	6.71636603981155	3.78982790456173	7	7	6.8964644739696	4.81703381172661	6.04970421078025	7	1.27049800638274	7	5.12711822087596	6.55421170061179	7	7	1	7	7	4	7	7	7	7	7	7	7	3	7	7	7	4	7	1	7	7	3	81.75	1	3
119	5.82581376141705	4.46887589414862	5.10137769806753	5.4686794403775	1.66405369020389	6.95712812753821	6.5572907596236	6.16024373493955	5.85004374042454	7	6.48355154902839	6.2949812487394	5.38692812141576	6.42208445215756	6.37651365198129	6.08071590979695	7	6.67776193399452	2.56796724675319	1.99797263906887	6.34173284839448	6.92369617330897	5.44589381398578	7	7	1	7	7	2	7	2	7	4	7	7	7	7	7	7	7	1	7	7	7	7	7	114.5	1	3
120	4.9515517373302	4.5303067380441	6.85088957570351	6.17840862818103	3.73339334325679	6.89360234601585	6.8596397177454	6.95841277952218	5.70058598270082	6.29042462178062	6.30329543161917	7	6.87682883522405	5.20939036112193	5.03874362595474	6.2572169886924	7	5.99587506569318	4.34168031681585	1	5.32593975189198	6.20416497129922	6.62712110401318	7	7	1	7	7	7	7	7	7	7	7	7	7	5	7	7	7	7	2	7	7	7	7	85.25	1	3
121	7	3.91251045963273	5.76881971503154	5.00410753553846	2.94050946127542	6.24630184297499	5.51752280166268	4.07729278102602	6.2102504154683	6.4224698066145	6.68359066478167	6.27506433823661	6.44906530749442	4.83608476601027	6.04174076380525	6.09539141022804	6.33073333824003	7	6.56043052890591	3.26433235809884	6.96944445121868	5.47339900227322	6.50989833572361	7	7	1	7	7	7	7	7	7	3	7	7	7	4	7	7	7	1	2	7	7	7	7	105	1	3
122	5.7552943690274	5.53588630731243	6.79842525237561	4.5607803411706	2.61126258936451	6.08265053349593	5.23352512184389	5.18868671195323	5.66589068302588	6.9368045646001	7	7	2.98787042891699	6.50062097813344	4.37080193604221	7	6.3975329071403	7	6.04365236319093	6.97219838852098	7	5.74012209791898	5.46489252547837	7	7	1	7	7	7	7	1	7	4	7	7	7	5	7	7	7	1	3	1	7	7	7	103.75	1	3
123	5.35257036040264	5.87437123122801	6.92685915255033	4.16516658956198	1.29391361872775	7	4.34801516005055	6.54632598904883	7	7	4.55179083080557	6.77531605339851	6.58319536497092	6.20414963274886	7	4.07593057840623	2.35704179216745	7	6.38295756235874	1	7	5.9331580029447	5.0880923348435	7	7	1	7	7	7	7	7	7	7	7	7	7	7	7	7	7	7	1	7	7	7	6	93.5	1	3
124	5.75479830282292	5.45627246380128	1.22239450877465	1.39837416548986	2.76665537620366	7	7	5.67293141010694	6.51303974757403	6.9115605045752	5.35107703500319	6.48014924293971	5.63184966900248	6.73883730093037	7	4.3919034609514	4.44228528661917	6.11232390363603	5.85842257625197	1	6.16756692578422	6.59961593486945	6.13050792351988	7	7	1	7	7	4	7	7	7	7	7	7	7	3	7	7	7	3	7	1	7	7	4	93.25	1	3
125	5.86952490297012	5.57437128186668	6.79483503228113	5.81872826140092	3.90652792043609	5.61524761454582	5.05811806025971	7	7	5.69205957356624	5.46302134924449	6.06991972804	7	7	6.80681808882214	6.6790954902165	6.13280123618848	5.98497730007182	4.45751221884412	1.06509525566483	6.20781878495043	5.62137933112784	6.26377877451648	7	7	1	7	7	7	7	7	7	7	7	7	7	3	7	7	7	1	7	4	7	7	7	68	1	3
126	6.37362367675005	5.27936749144039	5.06965733996536	6.16002833158107	1.30727755364868	6.85819561326723	6.49124293668423	5.14972855326054	6.51380231987018	5.65239528383047	7	5.69954012879301	5.95900368746428	6.04305409006302	7	6.31274692079319	6.61898693672641	6.73862550778339	2.41333392393104	4.52903950219176	4.77371865533527	6.71473918225888	6.20273579334735	7	7	1	7	7	2	7	7	7	7	7	7	7	2	7	7	7	1	7	7	7	7	3	95.75	1	3
127	6.24105373583268	3.8828302251658	2.41278836883733	6.65080844746773	1	7	6.45074367083589	5.28131259877813	4.76739777767134	6.44997158264574	5.6437776927173	4.900357369343	5.28703512782073	5.81615262087475	6.41609300814373	6.33136497778555	7	6.4750686425388	7	3.13925954431554	6.87360841286423	7	4.97291561117069	7	7	1	7	7	7	7	7	7	7	7	7	7	3	7	7	7	6	7	7	7	7	7	105.5	1	3
128	3.68324892285978	4.3162978559972	2.87188314329332	5.82484333837479	5.23067142294232	4.44311268534283	7	6.25017462250255	6.43241351544572	6.26022505743387	5.06948432838854	5.82070236491232	6.7735326175598	5.65726743139397	7	7	5.96314656034436	6.13323020975102	6.69254463047981	1.28428378217229	6.56682488671777	7	6.19655044046838	7	7	1	7	7	7	7	7	7	4	7	7	7	4	7	7	7	1	7	7	7	7	7	71.25	1	3
129	6.06701049612312	6.41082463329158	1.59734654420874	6.74746520191563	3.65868771218287	6.23898590183533	6.40276068520001	5.46635604835517	4.72478540069707	5.47652249076515	3.3017509637374	3.59218268816095	4.14281217567243	6.7792837608179	6.88566571182439	4.61715229295105	6.29887745035139	6.48039159915182	7	1.10520054144048	7	7	6.88377850223208	7	7	1	7	7	7	7	1	7	7	7	7	7	2	7	7	7	1	7	7	7	7	7	77	1	3
130	6.88665113202497	6.0188946524351	6.97220460620389	5.90687483268616	4.44788864156106	5.78647813161092	3.63995587565493	4.50362893027806	5.22948342013449	3.75655137441625	4.99339159380779	4.63016280090507	6.78109620946434	7	6.72936676837181	6.11175773644245	7	7	7	2.98510088065028	7	5.69528210291966	6.46847031323037	7	7	1	7	7	3	7	7	7	6	7	7	7	3	7	7	7	7	4	7	7	7	7	86.75	1	3
131	6.56334389443562	5.52007578239454	2.37389385461984	7	1.70773059422658	6.20790930229858	7	6.09272487483675	5.98227187987357	6.87080089866866	3.88922102909918	4.90837872297261	5.25754778245546	5.77503942988307	5.79190243646754	5.92702885699019	6.35745337490959	6.74531228795817	4.90379266100033	3.85478518010048	7	6.34127459969018	6.61379295732959	7	7	1	7	7	5	7	7	7	7	7	7	7	1	7	7	7	7	1	7	7	7	4	82.5	1	3
132	7	7	6.06190338898456	7	5.41949677748652	7	7	4.2226685373792	5.00271765693558	6.3669408568529	4.9074490543125	6.41973288103838	7	7	4.90883102075765	5.39891622595394	7	5.87674434990521	5.72488622898074	2.01191249028475	5.01179841433895	7	5.77197246513554	7	7	1	7	7	7	7	7	7	7	7	6	7	2	7	7	7	1	7	1	7	7	7	82.25	1	3
133	6.63438544973358	7	4.23845893968698	6.15811871991938	1.93997847101148	6.73090484407074	2.53134189867372	6.05441601619349	6.04976198278073	3.77079412091643	5.82529824908577	5.89211592483338	6.57543699955273	6.64593770528807	6.80286416920712	6.03328438077795	6.5788375277428	7	4.14641036178454	1	6.39075677428649	6.76575000372839	6.09588792205211	7	7	1	7	7	2	7	7	7	3	7	7	7	3	7	7	7	7	7	1	7	7	4	96	1	3
134	4.86798944798726	3.94549387597307	1.76767059458427	7	1	6.83107861839617	6.32257772484292	4.93983924699925	6.02744690291981	5.94470898604906	6.96410884415928	7	6.93946761709001	6.98515579623198	5.6684350022431	6.72500635384176	6.26730944033941	7	4.38650482403934	3.44026797173487	7	7	4.94689939644867	7	7	1	7	7	5	7	7	7	7	7	7	7	3	7	7	7	7	7	7	7	7	5	98.75	1	3
135	5.57831531018817	6.98291904282091	6.04012681336217	6.08037616934866	2.54963727569639	7	5.36052020199961	6.79059872850115	4.32724389230602	6.30462709535843	6.49192591030228	6.59234693456339	4.54030633012716	6.93931742226099	6.67567225433593	5.09043092514373	7	5.34722615987124	7	3.62691531571973	5.00482171192351	6.84527425227976	5.45884660858612	7	7	1	7	7	4	7	5	7	7	7	7	7	7	7	7	7	3	7	7	7	7	4	86.5	1	3
136	6.53726690080407	3.93496582776594	5.27157345449555	5.17271128080582	1.88847571373553	7	4.45863598233199	6.43539197427859	5.85108421525391	5.78607694371908	6.78451532828055	6.62533126032602	5.48991846916321	7	6.92523017592621	6.19129740810502	7	6.09063854424042	3.17487038773049	1.53758788874105	6.92373294946399	7	5.1722294281867	7	7	1	7	7	1	7	7	7	2	7	7	7	7	7	7	7	2	7	7	7	7	4	96.25	1	3
137	7	5.20753260420305	5.46582602650724	6.75247049560708	4.12269577276264	6.12490472271551	6.96899519077783	5.51031392573285	5.80777784592016	7	5.91406930791209	5.96894594447782	6.66843278077449	6.41820231529519	3.93036287254204	7	6.42856860563663	5.49847468557521	6.55722846290291	3.39444388183618	6.02818851221106	6.43259313507747	6.13379555062092	7	7	1	7	7	7	7	7	7	7	7	6	7	7	7	7	7	1	7	7	7	7	7	71	1	3
138	4.27478157592769	5.97523817454097	2.81615091086808	2.81193725457667	1.4545387550588	7	4.98432617413284	6.51520152129391	5.47121967888113	6.23046389595311	6.68283789192067	5.49892982547517	7	6.01189549951494	5.95266195341255	5.01075099210218	6.05647882493092	5.38586795248047	6.37282471589473	6.10584442953435	6.72435011802384	7	6.25865558159882	7	7	1	7	7	7	7	7	7	7	7	7	7	1	7	7	7	3	7	7	7	7	3	65.75	1	3
139	6.95301523630387	6.19521357208217	1.43197198272353	6.81167980425556	2.61616410510497	5.71739640790902	5.45557205424624	6.32676046118874	3.94886872611131	7	7	4.98348655218524	5.68772121653058	4.09361702848184	5.7359861331324	5.58176059791896	7	6.42686221625492	5.00692904032161	2.75063996865128	7	6.99466546841729	6.78636170412727	7	7	1	7	7	7	7	7	7	7	7	7	7	1	7	7	7	3	1	7	7	7	4	89.5	1	3
140	2.29844157929011	4.44430398869093	5.80575367456615	5.12797864463733	2.96666690153366	6.57297823603989	5.85864602932033	6.92283357724525	6.93063816239868	5.02544630228635	5.69278955014077	5.37438312873979	5.89877163184167	7	5.92529839012078	4.70818320254487	6.86271634498335	6.54951374363836	6.74903625225302	1.84345348032744	6.94917987624345	6.72178778253614	7	7	7	1	7	7	7	3	7	7	7	7	7	7	2	7	7	7	4	7	1	7	7	4	91.25	1	3
141	5.50922973719758	4.99316216202326	3.33873362019282	6.2911441289224	1.11361186129896	6.71349629810139	7	4.81005260979015	4.89149714294716	6.41850614576608	5.64837380219895	6.34779238185856	6.18515799803114	5.19829322358382	4.11767727676285	6.25664265333985	7	5.12599545141339	7	2.77066950099263	7	7	5.33169194066784	7	7	1	7	7	7	7	7	6	7	7	7	7	3	7	7	7	7	3	7	7	7	7	104	1	3
142	5.14414281290406	5.18761334310929	6.42134248227768	5.18467309614841	2.71648207017635	3.34306311205838	3.82958705089226	3.43255233104633	6.38451295948513	6.86734640929382	5.97930018225602	6.33210277626573	5.41818770240597	6.38395058436475	7	7	7	6.14262066479601	6.50988439475402	4.09901499054842	6.3396013219205	6.70904639776741	5.77376648809188	7	7	1	7	7	7	7	7	7	2	7	7	7	2	7	7	7	7	3	1	7	7	7	76.75	1	3
143	6.5189012832566	5.33310137999231	6.53311546222424	6.70365357130103	3.3586959719488	6.11925783870831	6.52904177945391	6.15680733142765	1	7	6.66229650999238	7	5.92764447413328	6.97401482479518	2.93254252296813	6.16118010974251	7	5.89396282582241	4.63554608024962	1.43814153477784	5.34714945112046	5.62881918803714	7	7	7	1	7	7	1	7	7	7	7	7	7	7	2	7	7	7	7	3	7	7	7	4	85.5	1	3
144	5.39170615581738	5.93612642032123	2.67179241117876	6.82399551608126	4.4309590651758	5.27306980142913	5.09160423751797	6.19115523928661	5.92064194578779	6.0873755771218	5.21201077746341	5.89708838955614	6.52173875712908	5.54305350541198	4.73479856889159	4.36876099607744	6.42907609761273	7	6.47012872106554	4.4355400121809	7	6.54995117333681	6.78213662145411	7	7	1	7	7	7	7	7	7	6	7	7	7	3	7	7	7	7	3	1	7	7	7	69.25	1	3
145	5.8615859404529	5.70316448393662	1	5.78289191677617	1	7	7	6.33262739571651	6.12310324331649	6.23540332064271	5.42561644446196	6.54372245988847	3.98113285957468	6.67208882978057	3.82325301656342	6.8015124660594	6.31942327735121	5.77342973538474	4.40774970910103	2.07348567479512	6.43883730811672	6.99428720773979	6.60370555106386	7	7	1	7	7	3	7	7	7	3	7	7	7	7	7	7	7	7	7	7	7	7	4	77	1	3
146	5.98545886625344	5.47395132234559	5.39163990635551	5.19856935689047	1	6.79388666239432	4.8202863933695	6.57681753610986	5.85896685678405	6.50482497306544	6.96249623079881	6.26582645242101	7	5.49683333903551	5.1720257097487	5.16910863685551	7	5.00809634586206	7	5.32221587071264	5.19378600848355	6.04628523127368	6.44664575457183	7	7	1	7	7	7	7	2	7	2	7	7	7	3	7	7	7	2	1	7	7	7	6	88.75	1	3
147	6.38786011497118	6.91781749023774	1	6.73647523152084	1.92508035616708	5.75495542297632	6.92140622443365	6.24833590326259	4.58187591729715	6.59635631868496	5.99087001922557	5.61195814026795	6.1813457824642	7	5.71755138838125	4.03277382973214	6.0246035910514	6.34796087609837	7	2.8068188107154	6.22195315310813	5.62446217647061	7	7	7	1	7	7	7	7	7	7	2	7	7	7	4	7	7	7	7	7	7	7	7	7	83.5	1	3
148	5.4585070541996	7	6.06886401737783	4.42672147890498	2.31348703575455	6.74977455084219	5.70490874693353	5.51824829349125	6.99527756912741	5.59149610056447	5.75501182527432	7	5.95747899630885	5.20290280046595	6.84450266506348	3.16377499459778	3.1169274409189	6.38790399098247	4.56231452742025	2.15212996967908	6.97099549875817	6.17388548957585	5.08153071093222	7	7	1	7	7	7	7	7	7	7	7	7	7	7	7	7	7	7	7	7	7	7	7	90.25	1	3
149	7	5.93731182618911	5.02198337629876	5.13916925661771	3.43412933463544	5.20846122981532	5.34778287748799	7	4.15943215938861	5.27163535029735	6.95083241198419	6.44097537071403	6.66294937379167	5.55469353347301	6.08204093678373	7	7	7	6.14658487821082	1.69885026694848	4.65579789139962	5.87531145360519	7	7	7	1	7	7	7	7	1	7	3	7	7	7	5	7	7	7	7	6	7	7	7	7	85	1	3
150	6.8888817587264	7	6.44457293559181	6.97421376748308	2.45728561597485	4.79105244750753	6.31198939475801	4.69340428543756	6.89570959831404	3.56273510557506	6.42579075243818	6.94127403182292	6.42922931512991	5.91700406503519	5.59361737152027	4.9000553722657	7	5.40250449766784	6.79004590230292	1	5.51766901194795	5.53791034253574	7	7	7	1	7	7	3	7	7	7	7	7	7	7	7	7	7	7	1	7	7	7	7	4	85.75	1	3
151	6.7371207455964	6.34707319551006	5.70540220309631	6.16656057921402	2.67264267205565	7	7	6.01271971483037	2.698663629226	6.23986365745206	5.63100355604841	4.28089819916229	5.31093835529012	5.78095213520781	5.22085604045333	5.82413290877536	6.31352647976128	3.6958830748563	7	3.20686296003822	5.86187821125324	5.98194883357927	7	7	7	1	7	7	4	7	7	7	7	7	7	7	7	7	7	7	1	3	7	7	7	7	80.5	1	3
152	3.44182305899138	6.6687484814641	3.73855056019318	2.98418045391479	1.89841056989699	7	4.11684563388185	7	4.34722473407029	4.74861027144383	5.80769854200713	5.55522332254441	5.34135894157866	6.4395649580606	6.24824965817898	7	7	5.67244642767041	6.70565635171804	2.1426911991301	5.9333745967129	5.09329711013052	6.15582978932567	7	7	1	7	7	2	7	7	7	7	7	7	7	7	7	7	7	2	5	7	7	7	7	79.25	1	3
153	2.53099859878492	4.27033737640968	6.23890070558936	5.92648926943553	2.97174558480592	6.30716055193404	5.83370030101176	6.73190557848988	6.65872790840174	4.20944227264229	6.68768902148426	5.34046308142641	6.36859859277999	6.95262389649186	6.65152427194855	5.59920541859778	6.90279472926462	4.41025560020368	6.42027788586057	2.29002846416091	6.0198719686591	6.76376625161848	6.9444869632967	7	7	1	7	7	7	3	7	6	7	7	7	7	3	7	7	7	4	7	7	7	7	7	84	1	3
154	6.26269814332615	5.08996191859731	6.79606366543541	6.31310544915288	3.96514357983062	6.75297118250912	7	6.6063818080667	5.92430373240584	6.41523725158892	6.14509437127671	5.11363338650036	4.86559350258611	3.59921404680624	6.99036082100763	6.91936940140214	4.9091522742775	7	5.70644659015235	4.24357189274119	1.84267483869032	7	6.12126147416605	7	7	1	7	7	6	7	7	7	6	7	7	7	2	7	7	7	3	1	7	7	7	7	61.75	1	3
155	5.79467347671067	6.21117654224245	1.50608605351459	5.43315422541728	1.28595132548554	5.08414594182023	4.98299637696889	6.96433177867743	5.51908501280046	6.70217782157441	5.84535629602279	6.81845324370962	5.62683176655359	5.84418975489519	5.48179544380368	6.56278509917746	6.00304283820543	4.85703531929135	3.8206343440353	3.01384805547469	6.43142182434632	7	6.69983192019185	7	7	1	7	7	7	7	7	7	7	7	7	7	7	7	7	7	7	7	7	7	7	4	78.5	1	3
156	5.96596357075694	6.34360519591931	3.15362417213495	6.41723708733061	4.74035819529278	7	4.51337399248984	6.70802416911689	5.62931916375859	3.93473087143326	5.33569149281785	6.76200035183902	6.52932213272652	5.37440961898827	4.87711520882891	4.20887247677518	7	7	6.16481040554863	5.28270120662361	6.01829439489018	6.57677981279387	7	7	7	1	7	7	7	7	7	7	2	7	7	7	1	7	7	7	7	3	1	7	7	7	77.25	1	3
157	7	6.28668364040247	5.45891161088019	5.38076362959996	1.24995567643401	4.49349814921058	6.03759698311729	7	6.57979853151421	5.90382815729507	5.90452966099216	6.30882581458861	5.09632398115282	6.29736039970301	6.66291031092079	4.51894740632956	4.98562668261551	5.73845785921938	4.2473690837784	4.32322688128284	6.62213712544385	7	5.23265194912191	7	7	1	7	7	7	7	7	7	7	7	7	7	3	7	7	7	1	7	1	7	7	7	69	1	3
158	5.95759331814165	4.81913222170566	4.83198415711635	5.27236617451242	7	6.17581734971568	6.63262011090855	5.40080323613116	7	6.46812925195418	3.3131657569072	5.6613062187044	4.9596963087592	6.45452162400533	6.8458794086339	4.28659798530114	6.03368420556578	6.8424174850471	4.22242246209811	1.56791089230925	6.59829262819511	5.81369766840352	5.84063073463749	7	7	1	7	7	7	7	7	7	7	7	7	7	2	7	7	7	7	7	1	7	7	7	77.75	1	3
159	4.7408555444875	5.84427521703577	6.01164460200827	6.42082473869838	3.97200678228619	3.61234162070878	5.77656577988348	7	5.6875235049963	6.37286815346266	5.23694028807569	7	6.57961204949424	6.17950749888205	6.12538064858165	6.17764133548301	6.56251540609789	5.46641047943946	6.47882926936478	3.31363381050382	3.28306250585778	7	7	7	7	1	7	7	7	7	2	7	3	7	7	7	3	7	7	7	1	7	1	7	7	7	73.5	1	3
160	5.87126929868655	5.23927213607836	7	4.76958580940778	2.95491097476246	6.24842603460151	5.21176763534856	6.57296832641265	6.47744208043677	4.36146133598341	7	5.68443436836767	6.74156235414899	6.02901167146217	4.07686601483659	4.92557971056475	5.57730840027198	6.71511239609223	7	1	6.67763295855038	5.63948238313278	6.50399334901386	7	7	1	7	7	7	7	7	7	4	7	7	7	2	7	7	7	2	2	1	7	7	7	79.25	1	3
161	5.88803934894219	5.88258499676421	4.03368715114756	6.4057647271806	5.85575172015293	7	6.38803009763456	4.87101296837002	7	6.12559039646923	5.13742645132859	5.9153867184943	5.92971609295159	7	3.92322529203182	7	6.87879691818755	6.12195991522639	6.10925222283821	1	4.38057990173314	5.8559849738193	6.07258355702029	7	7	1	7	7	3	7	7	7	7	7	4	7	7	7	7	7	1	7	1	7	7	7	94	1	3
162	6.8803505229275	4.26498185210268	2.06502756253228	1	4.24702718875765	6.70847327714439	5.95586407419187	6.5290560538594	5.91906660215055	4.68644124733877	6.36878677093582	6.89972216121648	3.04954509819643	7	6.36254917800932	4.45441045420953	4.20945607194816	6.72045279840619	6.13001757733309	1.47342775252017	2.89089300130465	5.33615164585275	7	7	7	1	7	7	7	7	7	7	4	7	7	7	7	7	7	7	1	2	7	7	7	5	92.75	1	3
163	4.88927688320701	4.59451488676649	5.93166617686474	6.62732011204058	1.81565615435177	5.87622058952743	7	3.31637208958168	5.28558511355513	4.52839920839475	5.2487210967344	5.72190526740143	7	5.53061005003707	6.87364107035685	4.36243149205086	5.68519418715682	5.77132328675064	6.7247948716958	1.2058707888758	5.62968449469161	7	7	7	7	1	7	7	7	7	4	7	6	7	7	7	2	7	7	7	7	7	7	7	7	7	62.5	1	3
164	7	6.909587626451	5.91215148916372	7	6.7322511131124	6.54993635859076	6.59749517135857	7	5.72433813803157	5.0985813607467	5.92654836385473	6.20179604815198	5.59210151880755	5.23776990353267	3.68173526079825	5.04097746963972	6.74951031262889	4.66742865843233	7	5.03104633900654	5.88939271373444	5.84835986811704	5.54012989676733	7	7	1	7	7	7	7	7	7	4	7	7	7	3	7	7	7	3	2	1	7	7	7	83.25	1	3
165	6.5164692560742	6.43637598508982	3.26797060767297	5.82927116039922	4.1700854868147	5.5566112070179	4.81150214991735	6.73357722083176	6.09099554951234	3.51973722432507	4.32197810885453	6.28150704254374	7	5.99727534676811	5.45525117603489	3.60558792021326	6.23581881885562	5.94836153967685	5.87626915816481	1.86582029367784	6.73052270575052	5.7436294047505	6.71740366793377	7	7	1	7	7	2	7	7	7	2	7	7	7	3	7	7	7	7	2	1	7	7	7	56	1	3
166	7	3.58342292034796	3.37868238543469	6.13173104845808	2.75611768326913	5.45295169808616	6.18973628753352	7	5.741621021736	7	5.27149767427321	7	5.95201177495883	6.40220206558918	1.73394398324463	4.98919180478759	7	6.46748429505417	4.53793482759219	4.16311368655872	6.32987503622739	5.92619026265616	6.27852101120518	7	7	1	7	7	7	7	7	7	7	7	7	7	2	7	7	7	1	2	7	7	7	7	80.75	1	3
167	6.12015232184798	4.01297769346273	6.12836377608504	7	1	5.27868967161415	7	6.10176791116751	5.01790200392218	6.03503820756294	4.77003310653793	6.11700566233459	7	5.49977412315989	5.88282616889534	6.45153619459715	6.32404776278271	4.865081947293	5.73823682844259	2.81440757012031	5.23385915653345	5.21746492147094	6.53525096256773	7	7	1	7	7	7	4	7	7	7	7	7	7	2	7	7	7	1	7	7	7	7	7	80.5	1	3
168	7	4.3841071423191	1.20623412672557	3.02486160292864	2.01016614233128	6.43865116503879	6.75868229940613	6.94549391710482	6.24694275215972	5.42263236365958	4.71687423487358	7	4.14615992360661	7	5.8417935608976	5.1982404818832	4.25384136597408	4.88090271833038	7	2.42433715233176	6.65005682624023	5.98828860303461	5.0210788517638	7	7	1	7	7	1	7	7	7	7	7	7	7	7	7	7	7	2	7	1	7	7	3	81.25	1	3
169	5.50505904425569	6.54049581744183	7	6.18477831277855	1.61144664545285	7	7	6.36317761577326	5.26553643940761	7	6.03760644726975	5.79406159175954	4.23782542409559	3.67221102090128	7	6.22374312998452	5.1324857171245	3.81371772759128	5.52527807252511	5.6011593494763	6.8115888076368	6.93220724374678	3.81016142497057	7	7	1	7	7	7	7	7	7	7	7	7	7	7	7	7	7	7	2	1	7	2	4	84	1	3
170	4.19175262780778	3.8605764739984	2.73909607240753	6.33113850080646	4.40027612614314	4.38082628940957	6.84917770752397	4.31242402629627	5.0245725818474	6.85656490154193	6.31446673640406	6.13465808349795	6.01681676322789	4.94598485545006	7	6.23496411441811	6.607873945015	5.97880994195495	6.04150805198938	1.30510069611836	6.62848613957686	3.77320304100989	6.27064743280642	7	7	1	7	7	7	7	7	7	7	7	7	7	2	7	7	7	3	7	7	7	7	7	80.75	1	3
171	3.08198584212521	5.53704992956676	1	6.44685513912032	2.18286142116451	5.49957855206807	6.83122712881914	6.66439345709704	6.81985052108218	5.4928039704497	5.21644464545529	6.21074947354504	5.54128325598806	6.37264175832632	6.49837977291686	6.52456770454093	3.7508582521429	6.84116183132906	6.17937333099046	1	3.51203800379608	4.62681778966837	6.47549781448744	7	7	1	7	7	7	7	7	7	7	7	7	7	4	7	7	7	1	2	1	7	7	7	81.5	1	3
172	4.92201170199081	5.42975200899916	4.59634829711032	6.44823239094038	3.18421839308075	5.02334953352559	7	3.82410726452804	5.86920768128511	5.30036732504211	5.2885246497655	6.21354674387621	6.9447615841862	5.46115088129702	7	4.94209814389087	6.52178799674518	4.56671416940553	4.8226221500377	3.01385903891857	4.43324227650019	7	7	7	7	1	7	7	7	7	7	7	7	7	7	7	2	7	7	7	7	7	7	7	7	4	80.25	1	3
173	6.86252670120621	4.83201563173658	2.36981996905265	1.01447605278182	2.8372211261032	5.03853269031772	6.75010370724209	5.02346061420188	6.39052829932709	6.56160534493407	5.64308852979022	7	3.29647223717702	5.91149806899609	6.27258405553535	4.52406612721576	2.80345938887839	6.6496041545821	5.53771837149399	1.22343023700805	6.75799245385044	6.01889537868553	5.11268634479446	7	7	1	7	7	2	7	7	7	7	7	7	7	7	7	7	7	2	2	1	7	7	7	94	1	3
174	6.09819178896658	4.06751152922	3.24076722618763	6.24963815962573	2.15022957862104	7	6.15314919915227	5.05581737538579	4.20162783753777	6.43784902894502	6.05651968761832	6.67960416971033	5.71133784490317	4.8110390140137	3.59921633581302	6.53356616403236	7	5.01994905197718	6.9589374576483	2.3891905673527	7	6.51103677074792	4.35777802903112	7	7	1	7	7	7	7	7	7	7	7	7	7	3	7	7	7	2	7	7	7	7	7	95.75	1	3
175	6.00890991784742	4.21717167003365	5.63590790362234	6.78063286082937	3.35048835883864	6.60389240481251	7	6.56876715051292	2.9414302410418	5.26852191878097	4.18956730096224	3.54852469190915	5.43192472622072	6.30360638026254	6.73723562674009	6.2123897460871	4.87963247049952	6.57474765701939	6.40259026411286	2.69329987086252	6.56975600736338	7	4.58785489659686	7	7	1	7	7	5	7	7	7	2	7	7	7	2	5	7	7	1	7	7	7	7	7	77.5	1	3
176	6.59957761534655	4.50701025799842	3.67759844563145	6.44187194670744	1.29494892302844	6.73933964281945	7	4.94320185459868	4.62174541446219	6.5202728172908	5.36881209580124	5.5895484577708	4.64803632535338	6.16055471486213	4.80023772118827	5.7196566759366	7	4.78080341069836	6.84956055636456	6.29175335528026	4.03190567847704	6.82791052560173	5.47883127334434	7	7	1	7	7	7	7	7	7	7	7	7	7	2	7	7	7	2	2	7	7	7	7	95.25	1	3
177	5.19291411869528	5.25239067144667	3.13927604010483	7	1	6.45145259340452	6.43804177368903	4.65304151785876	3.67285139223952	5.84826762109214	6.09742897558909	6.80860098782868	5.20762979041055	7	5.32455139463923	5.83122175542923	6.38405108421662	4.7323955311649	7	4.52019122412326	7	7	3.51569637467623	7	7	1	7	7	2	7	7	7	7	7	7	7	5	7	7	7	2	2	7	7	7	4	77	1	3
178	6.5499579010577	4.83998631039687	4.83174684216365	5.91366223226889	4.99259717315715	4.10481733681477	4.45438935747098	6.94383397021538	6.79224809932403	7	6.63559369284841	5.1136469201698	5.51346509875885	6.29860673494482	5.67706214132838	5.56515084216031	6.9414637269529	6.99981601890323	5.30176291337769	3.55268349492927	5.1670803941749	4.36449889525908	4.07976319833442	7	7	1	7	7	7	7	7	7	7	7	7	7	2	7	7	7	1	7	1	7	7	7	69.75	1	3
179	7	6.35723980238721	7	5.09494985735085	2.01825554261609	7	5.86517658567883	3.94800876598436	6.56768238379059	6.23459856391931	6.2159840488565	4.36239680900483	4.82753422400247	5.66838287082574	6.08716603939118	2.58292612267367	6.02101497932099	4.91719866758821	3.83194178879364	5.21314504776585	6.06320241719323	7	6.03043124265979	7	7	1	7	7	4	7	7	7	7	7	7	7	7	7	7	7	7	1	7	7	7	7	67.5	1	3
180	6.48370845457865	4.61411325002546	3.6572018681246	5.47357945715084	4.89602143253541	5.07262681937839	4.12143073881525	5.39661028655991	7	7	5.48362013525775	3.15607745434397	4.86512467781286	6.41689260975682	5.22454195900109	3.83519990664811	7	6.19466680126432	6.27472504123055	2.15200489316113	5.12969908872464	4.42152324917241	7	7	7	1	7	7	7	7	7	7	4	7	7	7	1	7	7	7	1	7	1	7	7	7	71.25	1	3
181	4.50158249378437	6.56052436813292	1.53843334489892	5.95698061650058	2.11417775394485	6.76969597528097	6.52735707819034	5.10914044515094	4.40399075125473	7	5.04882482967686	3.61298261483114	5.64022792698634	5.62972409714932	3.24989221905828	6.11696207716248	5.15182945262347	6.5789367324606	4.60375167603495	1.23307346875438	6.44486206527983	7	6.9413704975042	7	7	1	7	7	7	7	7	7	7	7	7	7	7	7	7	7	3	1	7	7	7	7	86	1	3
182	7	6.32729037127814	1.42721892485695	5.50304799440525	2.86816906583624	5.11496847530522	6.46499514064918	6.82038511183346	4.85639122867903	4.48166736916886	5.41125688188499	4.64681611285263	6.83976266754659	6.27533790762497	6.43541622441753	6.31283669237923	4.97293217637928	5.98944695320982	5.68314375285333	3.48180828784462	6.63649836237402	4.21010070863842	3.11376152765755	7	7	1	7	7	5	7	7	6	1	7	7	7	1	7	7	7	1	7	7	7	7	7	72.75	1	3
183	5.09831230839224	7	1	5.60894800074184	2.90298962870051	6.44358255307643	5.22717206980146	4.71609925296804	2.97979316943728	7	6.00155520777664	5.91985312766823	6.65831541900707	4.46269050135249	5.42269825514997	6.62212403262674	6.27562524373807	7	6.10936955951309	4.56124495313042	6.72831113860117	5.16005820763282	5.11971155212787	7	7	1	7	7	7	7	7	7	7	7	7	7	2	7	7	7	1	5	7	7	7	7	76.5	1	3
184	5.5414924781515	6.14762963564995	5.77225653553107	6.64450841306977	4.89438456575235	5.36801600620931	7	5.77414721039229	4.95508722033737	5.06400538777593	6.12228216163058	5.16310204737887	6.25049526019	6.09630252642405	6.43421812017905	5.96679422476797	6.64515081435992	6.76903299371147	4.88006240628621	1.46664276658766	2.01481783900977	6.19115621256642	7	7	7	1	7	7	3	5	7	7	4	7	7	7	7	7	7	7	7	3	7	7	7	7	85.25	1	3
185	5.49877598144209	5.44284739304453	5.3173446545378	7	4.93453606605577	6.91534250993909	4.20244765889027	7	2.59442065945311	5.66005138172864	6.68180024767356	5.11170439133048	7	1.4881309716752	5.88166319521177	6.30957470811954	7	6.63145875312206	4.4390019080638	3.55786815521988	4.27726379515835	6.51050294938189	5.54028766903323	7	7	1	7	7	2	7	7	7	7	7	7	7	2	7	7	7	7	2	7	7	7	7	70	1	3
186	6.80560165755987	4.10501512263808	2.01386705763089	1.36544978981368	3.70111009093075	4.57514579527783	4.84975780309867	6.51599400302231	6.93229469975794	7	6.50198132225777	5.93143728798783	3.921339187755	6.28730923446514	4.00534018172531	4.64196140515292	5.57561573839944	6.26836135428173	5.15043600829663	1.23809802593384	5.47751129671973	5.73576244536729	5.52339232449396	7	7	1	7	7	7	7	7	7	7	7	7	7	2	7	7	7	1	7	7	7	7	3	78.75	1	3
187	3.77229656067448	4.82917816972799	2.78859753519617	5.22962250238496	1.09539888945725	6.14874758150333	6.38445918520596	5.84263051927752	7	1.94923253224908	5.26123288673635	6.45147579094302	5.16685135511602	6.72741303444838	6.70718394504792	5.94041214772691	5.11616370483246	6.93101148800992	3.12483876729224	4.32884610055841	5.27192149773421	5.87013764378769	4.89410095132471	7	7	1	7	7	7	7	7	7	7	7	7	7	2	7	7	7	3	7	7	7	7	4	75.5	1	3
188	7	7	5.62611395161771	5.58634682486256	1	6.39864143635952	4.24431725484693	4.3839534188627	4.02462283619387	5.57208202187941	6.81213472828126	7	6.26431018429736	4.8822109854832	6.91037413485591	3.7633791255143	6.88940058100445	5.00398986328986	6.911551606512	1.29491415012513	5.51991928629159	3.39447602918997	5.76581547933688	7	7	1	7	7	7	7	7	7	7	7	2	7	2	7	7	7	2	5	1	7	7	5	74.25	1	3
189	6.46508595275625	6.31506163020169	6.77978363688809	6.73093557424573	1.8557557119653	6.56192233258101	7	4.64922275436256	5.05092569253021	6.67010856086427	7	6.60362918538739	4.83754503468126	3.72873624741162	4.7208810675792	3.82519173341457	5.83925540076224	6.27521671826167	4.53450989702113	6.1692586488387	4.92562913153673	6.33114204044521	3.67874817219115	7	7	1	7	7	7	7	7	7	7	7	7	7	7	7	7	7	3	4	1	7	7	7	80	1	3
190	6.24217654051271	4.44965972095248	1.99793662834951	2.28374871548874	3.47830947658813	7	4.98307357125593	6.68154276467371	6.85132241084187	4.23996616621022	5.52371561792783	6.39267963622755	5.40010414953147	5.6862006552132	5.27765062065043	4.2491760873566	3.65936142406645	7	5.87268996929421	1.85809667248384	3.1885799217632	5.42974919504331	7	7	7	1	7	7	5	7	7	7	4	7	7	7	7	7	7	7	4	7	7	7	7	4	78.75	1	3
191	5.42595344453053	5.68307524529253	6.34075394002605	6.77850078522004	3.29070453513236	6.47170231863198	5.13379437938438	4.03727777093171	5.58108528526206	6.84808375828474	7	6.34624256813204	7	3.88246224081094	6.90559336766748	5.87131895771679	5.48792256072484	3.22022165359035	2.79019534344547	2.76651118410459	3.10541078903528	6.23152618215903	5.52530881880579	7	7	1	7	7	7	7	7	7	7	7	7	7	2	7	7	7	3	7	1	7	7	7	79.5	1	3
192	3.85257715230715	2.92048552527404	1.72920294524526	6.99993616206025	1.38475237611797	7	7	6.75617730445559	5.91597404032193	2.38400505660559	4.55028239977998	5.18300450074015	5.78668615440804	7	6.47755425235061	5.41610881967075	6.88256573732786	5.25903669128775	4.22911341745194	6.03130748506393	3.94164773683065	7	5.12957811796572	7	7	1	7	7	3	7	7	7	7	7	7	7	2	7	7	7	7	7	7	7	7	5	77.25	1	3
193	5.0685935042334	5.51726615769021	2.67405092736636	4.26227555790157	1.8824416362208	6.58876729107935	6.97172031826518	6.46675863876715	3.98151380089753	5.86573516011795	5.31483068718686	6.49044471965057	6.19337834633027	6.26825637723069	3.0995094854669	5.43658807208282	6.00473098806969	5.84736858604784	5.39074588749092	1.9411850437585	4.42053986463918	2.29319948956829	5.18159716111196	7	7	1	7	7	7	7	7	7	3	7	7	7	7	7	7	7	1	1	7	7	7	4	70	1	3
194	6.05190599241554	4.17374862255252	5.80768000565429	3.19594041637878	6.79802084089956	6.63957025946678	6.36884567288373	5.16269303099724	4.90900792697786	5.74444804891005	3.22946577490983	5.37212863445668	5.97734607188132	5.19821494945251	6.10792581148571	4.47686943463153	4.94776971617556	6.19649629060993	4.45966955118258	1.07206470578734	6.04612991821979	6.93051207325806	5.22120773026046	7	7	1	7	7	6	7	7	7	5	7	7	7	3	7	7	7	7	7	1	7	7	7	89.75	1	3
195	6.98962816133834	3.73884637016615	2.02997432232517	1.33616990550958	3.28585348966405	3.32228278929745	5.26323426949663	5.1917531075865	7	5.92872335719695	3.87583512064797	6.41375053445871	3.83256395881296	3.44886049693453	5.53958069247935	6.28094967640132	5.81117117040227	6.02870577847192	6.50455597211109	2.76052693135216	6.11877508760984	7	4.26589877947727	7	7	1	7	7	7	7	7	7	6	7	7	7	5	7	7	7	7	7	7	7	7	6	74.5	1	3
196	6.61832678969977	3.89918319561583	1.42103996262798	1.48182302996745	4.33080315653595	6.45517711706025	5.05223949829943	6.06934127308152	7	4.18924410408193	6.27398944947457	6.48772252121945	2.95362268426202	5.64353513977889	4.59859005124874	5.15118309801884	4.27376713038534	6.97855702953532	5.35201970642643	3.28450707577128	5.103137953082	6.08922441489457	6.0587616320861	7	7	1	7	7	6	7	7	7	7	7	7	7	7	7	7	7	4	7	7	7	7	4	75.25	1	3
197	5.33452873961867	5.61577752956848	7	5.67488165974253	2.39211394715979	6.27224960183891	5.21977429824214	3.80449678556336	4.73933768329752	5.22556806544796	5.85104488266998	4.22782209851751	6.54209963246116	3.8896129122957	6.01163341489888	5.74355120938547	5.43737940242592	3.28074427714115	4.01982444865531	2.12399245775417	5.18291116872296	6.43905833530157	6.47313639109236	7	7	1	7	7	7	7	7	7	7	7	5	7	2	7	7	7	7	2	7	7	7	7	69	1	3
198	6.54613492685538	3.2615364319123	5.59942984958641	5.09061628196234	4.24412513120255	7	3.72876199058275	5.96407825649998	1.67472367894664	6.06349427063357	3.63569437409747	5.24250206923859	6.20353347744199	4.49972814116627	5.78260829030662	5.72296722755234	4.3090863033435	3.89187111279327	5.49753511968869	4.56928194274913	5.23859554486265	4.93829328741022	4.95216572347594	7	7	1	7	7	7	7	7	7	7	7	7	7	3	7	7	7	1	7	7	7	7	7	71.75	1	3
199	5.41950589203672	4.85822613856494	4.63200491668945	7	6.57207164148222	6.78440266529857	3.96715153582958	6.51092006952772	3.21329132167011	6.02503179985946	5.76997004701344	4.10835734237895	5.64019731825387	1.15123733650306	6.68013706601137	5.23209075285747	7	4.73032908496453	4.3693793076221	4.342142815869	5.00488054610779	5.9995661782713	4.5366830443724	7	7	1	7	7	2	7	7	7	7	7	7	7	2	7	7	7	7	2	7	7	7	7	61.5	1	3
200	6.73154888026785	3.83133034578222	5.18332295144467	4.7084757410366	3.98215639848865	7	2.65262456518961	4.5980006979221	5.71451754468373	5.82793263223811	2.47691077376215	4.52878836334568	6.40665623118309	5.21323068583186	3.3185871887956	6.61475247436117	3.81915760225437	3.15248886005352	4.99688858149304	1.12787910751683	4.74927441390641	5.72477485232801	5.21117042812148	7	7	1	7	7	7	7	7	7	7	7	7	7	3	7	7	7	1	7	1	2	7	7	73.25	1	3
[truncated: 5 more columns]
