# Supplementary material for: How Are Mate Preferences Linked with Actual Mate Selection? Tests of Mate Preference Integration Algorithms Using Computer Simulations and Actual Mating Couples
Source: PLoS One. 2016 Jun 8;11(6):e0156078. doi: 10.1371/journal.pone.0156078 (PMC4898694; doi:10.1371/journal.pone.0156078)
Supplement: S1 Data — Newlywed couple and agent-based model data analyzed in Study 2. (ZIP) [file pone.0156078.s001.zip › S9/Polynomial Model Data/Polynomial Couple Population 01162016 023133.csv]

	trait1	trait2	trait3	trait4	trait5	trait6	trait7	trait8	trait9	trait10	trait11	trait12	trait13	trait14	trait15	trait16	trait17	trait18	trait19	trait20	trait21	trait22	trait23	preference1	preference2	preference3	preference4	preference5	preference6	preference7	preference8	preference9	preference10	preference11	preference12	preference13	preference14	preference15	preference16	preference17	preference18	preference19	preference20	preference21	preference22	preference23	fitpoints	sex	algorithm
1	7	4.45436676084864	2.83728072420687	6.23648374271991	6.17802732782553	7	7	5.37362375599154	6.996818188502	5.91469645873718	5.72684616264586	3.62669547573496	6.88508532812404	6.41814631015287	6.55551303891422	6.56905463220245	7	6.09137332390246	7	7	6.90715499945668	6.63869449770863	6.59310901220073	7	2	3	7	1	1	7	7	2	7	7	7	7	4	2	7	1	4	7	7	2	7	7	104	0	3
2	6.9277459533797	4.66313003227934	5.64005883532398	1	5.36327272079804	6.87942494452144	7	6.09002713864241	4.66102746281818	6.50992377517901	6.5995883067995	7	7	5.7738030468916	6.89875304383058	6.83207877757718	5.73102088115003	6.89421635799592	6.62570601434221	6.9299640307785	7	4.81686526323783	5.94650307883087	7	1	7	7	1	7	6	7	7	7	7	7	7	2	2	7	2	4	7	7	7	7	7	84.75	0	3
3	7	5.6459324815136	6.99118062742992	2.40511663863388	7	4.99829680081877	6.32242209047573	6.92884625388701	5.66052103557622	6.20502736928623	5.50130143806015	6.74955697307804	7	7	6.10289409978272	6.9273001683761	6.78589710523708	6.13018472300254	5.12654599788019	7	6.67835510358865	6.29714706148349	6.60494058018072	7	4	7	5	1	1	7	7	7	7	4	7	7	7	4	7	7	4	5	7	7	7	7	102.5	0	3
4	6.12403725319521	1.98871773730155	6.05281047233844	1	5.64877649419302	6.36509826567659	5.73832634017787	6.26594973059852	7	6.39796669059555	6.18303305175415	5.58942606327847	6.78930147905787	7	7	6.74905035790906	6.34854762101944	6.64489617883359	7	6.57430182254253	5.277830988485	6.63177912087696	5.80621046753228	7	2	7	2	2	7	7	7	7	7	3	7	7	3	3	7	7	2	7	7	5	7	7	101.25	0	3
5	6.76964901986253	5.61232641343071	7	4.75211154501671	7	4.47803581149518	6.68835981397941	6.82825756124969	5.20971625089221	7	6.02303141348192	7	6.88134547962018	5.99250378062957	5.96546242704119	6.15224835567322	7	7	7	6.02679943097286	4.52060066934814	5.05979909284365	6.39918963879398	7	6	7	3	1	7	7	7	7	7	4	7	7	7	3	7	7	7	7	7	3	7	7	78	0	3
6	4.3772762076158	4.57408882293025	6.08033016100019	3.6357000838665	6.27538594031757	5.22454126735957	6.43011358219886	7	5.49712675634655	5.52891818219754	6.72813665955396	7	6.32986604095779	6.05282580037809	6.95987947375586	6.9523778489917	6.22225659779178	6.44640928656103	5.72525678534198	6.74795699892466	5.86651495743939	5.97866739266114	7	7	1	7	3	1	7	7	7	7	7	4	7	7	2	4	7	7	2	7	7	7	7	7	88.75	0	3
7	6.28291528239404	4.62952586629544	5.93795055679849	1.79654766980052	5.77366892446322	7	5.69706543953636	5.59977252940779	5.32740935264117	6.38441541859512	6.84735819868249	6.82521987966922	5.594427322855	6.03045455576519	6.62864327318894	7	7	6.94779246827334	6.93804387785109	6.25165872224656	6.1690656675145	5.57362963548528	5.40421615779173	7	1	6	7	1	1	7	7	7	7	4	7	7	6	5	7	7	4	7	7	2	7	7	87.5	0	3
8	4.85476444661495	2.97258594970762	4.80987702096786	1	7	6.94658311107821	6.11067206629334	6.93204706443805	2.67477751720955	7	7	4.67435100849315	6.22503937323085	6.20565295218519	7	6.73419148507814	4.81449109190285	6.22271496061978	5.96285209315216	6.14519284487352	7	6.84312431103803	4.98554616874995	1	1	4	1	2	7	7	4	6	7	7	7	7	2	1	7	3	7	7	7	7	3	7	78.25	0	3
9	3.99745048799674	6.81955644692099	6.67015976584505	1.55103665176443	5.61148253321863	3.25813538817685	6.20921386613185	4.64036573342036	7	6.8786254193444	6.32946659775229	7	7	6.99812787238884	7	6.39438068317875	5.73759400683703	6.47934832882256	4.21743073557963	6.46633851870164	7	4.41843140648778	7	7	7	7	3	1	7	7	7	7	7	3	7	7	3	3	7	4	7	7	7	7	7	7	91	0	3
10	6.97751501308142	1.2362089292176	1.07034560304268	2.845526430977	5.05856096045226	7	6.40229012579252	6.85030188268774	1	4.50169859959659	5.91236484468519	6.64067511836785	6.32691917120987	7	5.50305540443565	6.37363372422045	7	6.4491090874652	5.94328920130644	6.26797697778592	6.42370779677119	7	6.72135118710353	7	7	7	7	5	1	2	7	2	7	4	3	7	2	6	7	2	4	7	7	7	7	7	95.75	0	3
11	5.36537735416592	3.95199293584268	5.65520800930852	2.20613370154871	6.58161320200985	5.53518382244647	7	6.3287467015971	6.03452117852974	6.0899830533135	5.66193124814241	6.32633287017675	7	7	6.46826336342521	6.44173149471173	6.51936405715655	6.20396926517503	6.27981737418057	6.08897628141872	4.19132023705587	6.23802265621993	7	1	1	7	7	1	7	7	7	2	7	7	7	7	7	4	7	7	3	7	7	7	7	7	105.5	0	3
12	6.21631194292297	7	7	1.64340846982411	6.52255497206356	3.96325961891346	6.81002645001933	6.92345978224559	5.11833207011073	5.4167791389753	7	7	4.40590380964489	3.29289634763475	6.6843522624746	7	7	6.49206418803633	6.54131711620511	7	6.35969178435568	5.12590293214793	3.6595954040307	7	7	7	7	1	7	7	7	7	7	7	7	7	1	3	7	7	7	7	7	7	7	7	87.25	0	3
13	6.04939015815991	3.5057391913005	1.46492721573292	4.52366504023959	6.41728094418168	5.98282436500548	7	6.26199380607666	6.24286828653105	4.88358366381085	6.26021131312978	4.13372581830296	7	6.41253699846697	5.82131834893488	5.67200593598715	4.9618856118971	7	5.94197355181581	7	5.88670717236747	6.76613362111949	6.6902865350517	7	1	7	7	2	1	7	7	1	7	7	7	7	3	2	7	7	7	7	7	7	7	7	98	0	3
14	7	6.83666020234403	6.4208299776316	4.49605167471574	6.8675000782448	5.02434739098149	7	6.75116727638581	5.61010163132181	6.60148525256677	5.17247531320627	5.33785541275814	6.5916403012094	7	5.40020916310543	6.7779785819427	5.86827023068498	6.99863938449165	6.95110953193784	5.73342069656811	6.40377946784782	4.86963845473844	5.1744968905444	7	7	7	4	1	7	7	7	7	7	3	7	7	7	3	7	7	6	7	7	7	7	7	80.75	0	3
15	3.29479976526527	1.29702019048441	5.21249716871591	5.56778732469254	3.37238040270616	6.11118103337266	5.88764963162556	6.39085503745537	6.40237342755046	5.63437228207712	3.82426029890426	7	6.64803970157758	6.49047450930537	6.72532722270854	7	5.16645770821912	6.69735399488368	6.1831533137832	5.90250505160273	6.68345233341738	5.64744791031758	5.85476909505656	7	4	7	7	2	7	7	6	7	7	6	7	7	1	3	7	7	3	5	7	7	7	7	87.5	0	3
16	4.87671547631181	3.20895862971628	6.30544469273386	3.96768403929589	4.42693044938921	4.78547167577955	4.9125578618247	7	3.31220301752433	2.80132546724882	4.73684764511679	6.95227028233574	6.00334030854953	6.02144695845961	6.66646177402001	6.65615498681081	5.0169790295174	7	7	7	7	4.81143955651048	7	1	1	7	3	1	7	7	7	7	7	7	7	7	6	5	7	1	2	7	7	7	7	7	101.25	0	3
17	4.01638980342593	2.64762509175181	6.80953460497974	2.64036875682827	6.29469323008015	7	7	5.30409541999195	1.88797664797771	5.11374537984803	5.60466358081827	3.58336793103884	7	5.91618093560489	6.76119676136802	7	6.4243334147048	6.18974151133248	7	7	6.47204303516965	5.17637053863224	6.99009193516657	7	2	7	2	1	7	7	7	7	7	3	7	7	1	2	7	1	2	7	7	3	7	7	98	0	3
18	1	4.0971494889835	3.70379194919001	3.91765575482469	6.71822022860819	5.85522692839802	6.78941600638655	6.44628202149554	5.61727484141037	5.70821712466263	5.43334948923307	4.50272355662912	6.5490459082074	2.309849137888	5.42568088790995	6.0336001308488	6.90390550926938	7	7	7	6.35512194191619	5.49579919579261	5.48306898174931	7	3	7	4	2	1	7	7	2	7	7	7	7	2	7	7	3	7	7	7	7	7	7	89.75	0	3
19	6.19034612233518	1	1.18926501876228	2.60381486946921	5.79760625973571	3.51759473187876	6.54938300072354	4.448274013901	6.95433972484546	5.47311862423066	7	5.11814851338691	5.95178466212473	4.72287087914948	6.65989255621764	7	7	4.84948664593343	7	5.90894714754759	5.86518678834929	6.52385506485188	6.67370766345767	7	7	7	7	5	1	7	7	7	7	4	7	7	1	3	7	2	6	7	7	6	7	7	89.5	0	3
20	5.66974631422086	3.75278601246392	6.16278916439148	2.59578373063676	6.69425025797265	4.20490511442395	6.32393108064586	6.39955737784788	6.04903457280574	4.54387887923703	4.85176095574833	6.68201163029668	7	6.84569044626545	7	5.72805862910738	3.98398630090521	6.26399608995696	5.45728191095697	6.43728692488101	6.19929803035422	7	6.78612406666606	1	1	7	4	1	7	7	7	3	7	3	7	7	2	5	7	7	2	7	7	7	7	7	95.25	0	3
21	4.23774922701727	2.82107405598666	6.51691452215759	2.7232627713567	6.65927288443237	6.98041829808476	6.6072484768411	4.58350527917998	2.46844905256568	5.53480600176495	6.20658254568255	7	7	6.28558871334496	6.76217116064789	6.74288725901369	2.775042924714	5.66027495630607	5.92131359053161	6.39241320750165	7	5.45615866694358	4.04261209529054	7	1	7	3	1	7	7	7	7	7	7	7	7	1	4	7	1	2	7	7	4	7	7	83	0	3
22	4.06931648413921	7	7	1.16817273039801	6.28154054801354	7	4.01973255926923	5.52154315997846	6.35807215074842	7	6.08064383267914	6.93330356488191	4.72262010914944	7	6.95616301218167	7	7	5.81202689565055	4.29633360161142	3.59259302417385	5.20771911011559	6.73377519754124	6.00101041517064	7	7	7	2	1	7	7	7	7	7	7	7	7	4	3	7	2	3	7	7	7	7	7	78.75	0	3
23	5.56304543097252	3.80443307803375	2.8643138959416	3.11850713756804	5.48796181533946	5.02668010949637	5.72587832758249	7	6.66085940208754	5.09556234770526	6.04239877666496	7	4.58307587532943	6.35194456193441	6.67572531073205	6.66545054670788	6.02761612874701	6.22887830490584	5.85561209134916	6.42429658690796	6.47897059340684	6.36596544967764	6.67421684342408	7	7	3	7	3	1	3	7	7	7	7	7	7	4	3	7	7	3	7	7	3	7	7	111.5	0	3
24	3.19483548619524	4.12730129946743	5.18954194112076	4.62875999497861	5.76723353280961	6.51242090422843	7	4.4729220547209	6.19874664853392	7	3.58133007294399	6.72145783102709	6.24099677632969	5.74305134283219	6.09949851688787	5.53978522032758	7	7	5.97211284327204	6.45263770229823	6.40907765351811	6.98492571668148	4.59254407079258	7	1	7	7	2	7	6	7	2	7	7	7	7	2	1	7	7	3	7	7	7	7	7	69.25	0	3
25	7	4.17321479173238	6.19985770313359	1.21856176926237	5.71899997521431	6.62585270304298	5.05680917878551	6.28338636996938	4.74004822991953	5.97060522246854	4.70655359344121	6.64154713130331	6.36939510190758	6.59103701005956	6.34301892937406	4.10451610142278	5.76477155833433	7	6.61703265162619	7	7	7	6.09693472998619	7	1	4	6	1	7	7	7	7	7	4	7	7	2	2	7	2	3	7	7	2	7	7	88	0	3
26	7	1.72598159231676	3.80705411699487	1.21475680154687	6.15339789771356	6.66269184332799	5.98977903364679	4.43537391378244	3.84641322895179	6.8351884752899	5.83933829048259	6.46167575194576	6.04930693468787	7	7	6.89202603727788	6.10855350361008	5.44234335920122	6.83980705445485	6.43568030468223	4.81916120104453	5.76371142821879	6.55238746613418	1	1	7	1	3	7	7	7	4	7	7	7	5	2	3	7	7	3	7	7	7	4	7	102.75	0	3
27	5.67629675569122	6.73995883935399	6.98621626615649	1.17136743765605	6.63336622752964	6.95780922471317	6.73378681783353	5.17074918346803	6.62537807792662	6.19704485049443	5.69229897350954	6.49031615340426	6.78918927303008	5.8627361395085	6.65657991756087	7	7	6.25774098738293	3.52633172652644	5.15837975075274	5.61391121300135	6.22570872915339	6.33820023423065	7	7	7	7	1	7	7	7	7	7	7	7	7	2	6	7	2	7	7	7	5	7	7	88.5	0	3
28	1.53994254366958	4.51545340983825	3.96668710068181	1.61329545738944	6.21167194330033	6.0847662053948	7	6.97863682148657	5.38960961523248	3.83320955024633	5.20509662651101	6.48511222226971	6.43881601729476	5.98536294346477	7	5.5187418621157	5.0186201064916	7	6.43501620351177	7	6.33085291669419	4.62451106064363	6.70765863537595	7	1	7	2	1	7	7	7	3	7	7	7	7	3	7	7	7	3	7	7	7	7	7	86.25	0	3
29	7	2.26107661521263	1.4645223378808	2.56617207606561	6.86931949811868	5.24734569781649	4.78794179500956	5.2728316264427	3.43738857523186	6.64754549754641	5.98536689265811	5.49129134509831	4.4832964290597	6.89277219752034	5.65399968827422	7	2.83071466794201	6.85668929612185	6.25489386874796	6.1817218659079	6.80588549588581	7	5.45832637312344	7	7	7	7	5	1	7	7	7	7	5	7	7	2	3	7	1	5	7	7	7	7	7	89	0	3
30	5.49147368670348	3.72590775574247	5.28482270315958	3.30528948741071	5.58017182095601	7	2.74665188442504	4.12308309897065	4.15727854707488	6.54304533740258	7	6.63858147683232	6.45958427573915	6.34163741581913	6.62775696046968	3.67894090123141	6.05647368308637	6.74440854908143	6.68444853496736	6.47234230539925	5.92095784139512	6.36797234324021	6.98642869496762	1	1	7	3	1	7	4	7	7	7	5	2	7	2	6	7	2	3	7	7	7	6	7	86.75	0	3
31	3.67295051311084	4.57346222533312	6.12690837506162	5.46383815787853	6.92716192238261	7	5.46131788081615	5.20218695989525	6.5344659079306	3.26186004031197	4.49169029168217	6.77871822284808	6.8014984643673	6.0288045431957	4.95812230401126	6.92915373754977	6.06168650480085	7	6.19599527661376	6.78162996768229	5.28862649694962	6.4375081797274	4.47502128588446	7	1	7	1	7	7	7	7	7	7	7	2	7	4	3	7	1	2	7	7	7	7	7	78.5	0	3
32	3.9604227431977	2.59428927233793	6.76488079291266	3.63861652356524	4.87384150324487	6.75961719665384	5.53391097640606	6.54553893866942	4.52987495989693	7	4.81861786343482	6.4712885610834	6.36332080914334	6.85680446789166	7	5.59625850172214	5.92924463329528	5.91960380703951	6.01157523269331	5.88000796053609	6.50334353888693	5.57491700705793	6.2611350956343	7	7	7	7	4	1	7	7	7	7	7	7	7	4	3	7	7	3	7	7	2	7	7	74.25	0	3
33	5.95690598413715	5.89043108484676	6.145637369941	4.2946678787316	5.03197364741995	3.66942508916435	6.74617687296852	3.99539609096757	6.39110784476152	6.33012491394416	6.64359318667845	6.4773407208611	6.37322835875082	4.03226343278906	4.36333663224798	7	6.07829385860704	6.53482260326754	7	5.67002125200498	7	4.79832553105585	5.25313251215778	7	3	7	7	2	7	7	7	7	7	7	7	7	7	6	7	7	3	7	7	7	7	7	83	0	3
34	6.54166784072738	4.17900309455038	4.63788679044394	3.7124534089815	5.421293892432	6.41754428568304	6.90889365234401	4.74711758529372	2.55686469938537	7	7	6.23512488651395	5.51220335540969	7	6.32472956265641	4.55538093175772	6.16759466637136	7	6.62423245548152	3.93681266804238	4.57830770490433	7	6.30530380312282	7	1	7	2	6	7	7	7	7	7	7	7	7	1	3	7	7	6	7	7	7	7	7	78.75	0	3
35	7	3.64020054915389	4.00006562600847	1.37532006811026	3.4448408928581	6.08469487816517	3.02983602674977	7	6.05914540393715	5.47137357524581	5.27257592781569	7	6.56722775026745	6.15680211663854	7	5.89390887232326	4.9442299679395	6.3828627350501	6.00872627568821	5.69890624365295	5.48818043268303	7	5.5652135015743	7	1	7	1	4	7	7	7	7	7	7	3	7	7	1	7	1	7	7	7	7	7	7	87.5	0	3
36	6.66607919377865	1.88443071257258	2.24928195837115	4.03408521955081	6.4633370337588	5.9433936010168	5.93111953021682	5.31654473233486	6.82040019445206	6.34836464273654	6.18426818326524	4.52928403156492	6.60184990731938	5.60407284267659	7	6.77434429817057	6.87011542710024	5.67191581421341	6.40237544635789	5.89437208101877	5.54618635206326	4.41140763285275	5.07607884143973	7	7	7	7	3	7	4	7	7	7	7	7	7	7	3	7	1	7	7	7	4	7	7	85.25	0	3
37	2.10474737569262	3.05969341681143	3.21135726886915	3.82082648428412	6.68445226841217	6.72608107904111	6.6880412247032	5.63152273440222	5.19804373582048	6.72096328838937	5.48283603677925	4.80543991723489	4.08719448110534	1.57602763792529	6.54222260310038	6.78545821664914	6.00119140767816	7	6.01468460907792	7	6.82495249524648	1.53906748027862	5.53225473866993	7	2	7	2	1	1	7	7	7	7	7	7	7	7	2	7	4	5	7	7	7	7	7	76	0	3
38	3.13302558093728	3.28469483450317	5.70900754268678	5.66623679139393	7	6.44492922984041	4.61686702132747	7	5.26579825709111	4.95159214713944	5.06217308322995	6.85954234907009	5.46598832812787	6.32045980516792	5.28360520662667	6.79169297103602	5.88416209342281	5.90933463773104	5.63625317342402	6.55133109079713	7	6.5339427132055	6.45747919040282	7	1	7	1	7	7	7	7	7	7	7	7	7	1	3	7	7	3	7	7	7	7	7	89.75	0	3
39	6.02237176901312	3.84268372735751	5.31154545633295	3.93489787738007	6.14704560909474	4.84145463408883	7	5.30047973696218	6.20932711878108	6.50110350973862	6.00027213812556	5.6657648489884	5.07321115303083	5.12936365418023	5.8414134014748	6.15041063788812	2.65012190280106	3.7238207557098	6.9714430356565	6.27741414561331	6.59199031921967	6.55403705459974	6.63023941352132	7	1	3	1	7	1	7	7	7	7	7	6	7	2	7	7	1	2	7	7	2	7	7	86.5	0	3
40	4.88774401095213	4.99742218418706	7	4.94122861618795	6.69718583137817	6.18293231773805	6.72813384890053	6.01065794136156	6.80708132605199	1.12053121435308	4.69958296693739	6.60038144153731	6.32168251381284	6.4444226419298	5.25484929920643	7	5.56624355790659	6.37871440962477	6.56008726651423	6.40869248155218	7	6.18831438030347	5.17466977092262	7	3	7	3	1	7	7	6	7	7	7	6	7	1	3	7	2	2	7	7	7	7	7	82.25	0	3
41	5.27502166731094	3.53836105232729	1.60108172701967	2.20269870561421	5.63195272732669	4.60179062127315	6.05302083746332	5.64992304469823	6.39108747389337	6.26956676886977	6.7503654952378	5.91218700421171	4.33509904935748	7	4.58125135201713	7	4.23167468391172	6.45321238061949	7	6.70975268391599	4.62014453364388	6.05416439156966	4.84173314404405	7	7	7	7	2	1	7	7	2	7	2	3	7	1	3	7	7	6	7	7	3	7	7	88	0	3
42	5.49098890175825	5.25030244148354	7	4.850950138866	6.41790427066438	4.39103825603494	5.28932091783357	5.97813500881329	6.11758518059808	5.54422103694374	5.66235793555531	5.40645948637864	5.8018574909545	7	6.91251527746771	6.45495053078124	4.06024653248965	5.36141544136737	7	7	7	5.31774677099672	6.26877050681105	1	1	7	3	1	1	7	7	4	7	7	7	7	2	4	7	7	7	7	7	7	7	7	81.75	0	3
43	6.11953018703256	3.52894561452378	3.56583586788458	1.31834778920876	5.51056279019251	5.49422375754616	5.98459295567039	7	1.98344947830598	5.95448084451979	4.01584059175668	4.02169345497034	6.78232568986811	4.4913862770728	5.79003779628492	5.21998007982988	7	6.96830456596502	7	7	6.92138319218849	6.50299716624443	6.95460330273549	7	1	7	7	1	1	7	7	7	7	7	7	7	4	3	7	7	6	7	7	7	7	7	99.5	0	3
44	5.8789653573617	3.86782734548439	6.68253697987022	4.55627726736558	6.9022968119929	5.40252200076937	6.51016663313427	6.9670187275294	5.9407074792069	5.73974652883354	4.61471903865514	6.73735814013479	6.52774743071994	5.84576577191035	6.26149641222173	6.29564959534428	4.21669166061763	5.88083868767823	5.85535980323361	7	6.59517938501977	4.01792239585013	7	7	1	7	6	1	1	3	7	5	7	7	7	7	3	3	7	7	4	7	7	7	7	7	89.25	0	3
45	7	2.71694497237884	5.94144849368191	2.65500686603752	5.89913449341008	5.59930161692016	5.6740403067596	5.56733557960195	7	6.36534891297944	4.91471852024953	6.1907200854764	5.81681291479439	4.03313016283439	7	5.67894952131803	4.65293301921274	5.88919213155949	6.50721240301956	6.87489155282482	6.28420806904271	4.83974313751525	5.92625279846471	7	4	7	2	7	7	7	7	7	7	3	7	7	1	1	7	7	4	7	7	2	7	7	92	0	3
46	6.71013631268664	4.71461544264538	4.49931680590435	3.79998047100301	5.71869988866646	6.44392430518872	7	4.0418619082026	4.52796500976936	7	5.98907841517161	6.06572264038365	6.42438097766939	6.64581515101322	6.83878350755886	6.23595756701958	6.41549572750512	6.62382978193247	5.18707049424177	6.17775130315729	4.63080215352436	3.10546441701696	4.65541543176173	7	1	7	2	2	7	7	7	7	7	7	7	7	1	3	7	7	7	7	7	7	7	7	71.75	0	3
47	4.56032870586307	4.27413891029478	7	4.32311083450344	6.6168750613624	6.47687566538046	6.66768019982566	5.92974897668514	3.9356958250828	6.43622603403577	6.05311619579273	6.33051279211325	7	3.41362590981407	5.00428309046406	3.38254168853349	4.95329955697331	5.5630083520617	6.66100412627096	6.13824117466273	6.23525222012109	6.84816408371371	7	7	1	7	6	1	7	7	7	2	7	7	7	7	7	3	7	2	3	6	7	6	7	7	88.5	0	3
48	5.85931835531742	5.35402933371365	3.38797640996947	5.3444025791147	5.64754883540086	6.06938123927782	5.80271965079239	5.74514781587563	4.72307856350347	6.48775555685596	4.20995034523178	6.77559742827433	6.36428081370529	6.75622688134875	7	4.81433308029721	5.82872655625608	5.40543709508657	5.63801100971545	6.64844532544335	6.84075090448369	1.64744423915512	6.95639120225189	7	2	6	7	1	7	7	7	2	7	7	7	7	3	3	7	7	2	7	7	7	7	7	94.25	0	3
49	5.54573622317352	6.78106030004361	4.29945783542295	1.58374498975195	6.95424439977052	6.01029281900003	4.80403865899231	6.20795458831751	6.82573760498166	7	6.10949340210775	5.14756517450585	4.9852260431258	6.54359491444923	5.83247567045676	7	7	4.36136681196306	5.69254943076138	4.02134088383449	6.52177557664735	5.39290557114157	6.41253494909917	7	4	7	3	1	7	7	7	7	7	4	7	7	1	3	7	6	3	7	7	7	7	7	82	0	3
50	6.56598246042265	2.49691518661913	1.05466558019367	2.19167796058545	4.89661802991773	4.19539257075954	3.29053424427477	2.10021026838086	6.64105861864475	7	5.66179130845992	6.44180145718466	7	6.50586198434083	7	7	3.21803166642902	6.32452570205448	6.99482257802606	5.9078069365771	4.57839857723782	7	6.14276438248565	7	7	2	4	3	1	7	7	4	7	7	7	7	1	7	7	7	2	7	7	7	7	7	82.75	0	3
51	5.64921966730048	1.44207981798589	1	2.45960037353653	5.83100297428779	6.58211580360058	4.48015666630378	5.98681601591248	4.38811517212443	6.87666122235753	4.75708684181763	6.77546368142487	4.73904378520885	5.23557864269641	6.61216801018314	4.61152829815387	5.31018118581326	7	6.0885223045584	7	6.10296760973242	4.79360473367799	5.28654899903899	7	7	7	7	6	1	7	7	7	7	7	7	7	2	7	7	7	3	7	7	7	7	7	98.5	0	3
52	6.59705814557741	2.91931392388421	3.57829149837832	3.81587623568188	5.50689958861604	6.36880301783524	7	6.66872942034377	5.91985503835734	5.02386396920951	5.41536292404392	7	4.00810045628973	5.59273575576612	6.67078533600906	5.67902979758537	5.121691476136	4.80498090399494	6.54444925503326	5.95359403446201	6.82292366645488	6.28060559735835	5.63556370003554	7	7	7	6	4	1	7	3	7	7	7	5	7	7	2	7	7	6	7	7	7	7	7	86.25	0	3
53	4.96829972977342	3.82218281372543	7	5.18219719133537	6.29317800082948	5.58087233297056	6.11492742976824	7	5.76376245709809	5.01256997745383	7	3.94897490977717	6.48435839242794	4.16768172034498	6.55163466859794	4.72355512854017	6.0509202352188	5.68977881449791	6.73624019403823	6.65864238930205	5.23052672661372	6.62566110078502	5.80174166627177	7	1	7	2	1	7	7	7	7	7	7	7	7	7	7	7	7	3	7	7	7	7	7	86	0	3
54	7	2.89449394459351	3.95956376990374	1	5.42063089213194	5.45098370515549	6.82671024382507	3.98567693370347	4.06122208188299	7	6.43243568797286	4.61702109930517	4.22447912957538	7	7	7	7	5.02227793397022	5.87144397752154	4.5148484758702	5.86204663236852	5.79684776488066	5.01620374621479	1	1	7	1	4	7	7	7	3	7	7	7	7	3	3	7	7	3	7	7	7	5	7	86.75	0	3
55	5.93071956387601	6.37613134346296	2.35742703525606	3.61832986526027	7	4.54032077973107	6.40598791208268	4.18829198119156	4.83345855424784	6.88501131447145	6.62794789635565	3.65491564130465	6.07099391476881	1.83247225866394	5.23210708970116	6.99528063667507	5.27212498484817	6.27972413229682	5.85407977828336	5.72100136493559	6.2363635235538	5.67488118903391	7	7	2	2	7	1	7	7	7	4	7	7	7	7	1	7	7	7	7	7	7	7	7	7	80.5	0	3
56	3.94331330534685	3.70915076195378	7	4.64324209750054	6.21117462843026	7	7	6.03455345361273	3.52545216028365	3.01041401607475	3.63800625302362	6.16737707160616	5.11905720243952	5.36373341483735	7	4.42728517859361	5.3117822962191	6.9337756463104	7	6.70800039036254	6.04520032183774	5.25177209926682	4.68202823819745	1	1	7	2	1	7	7	7	7	7	3	7	7	7	4	7	1	2	7	7	7	7	7	75.25	0	3
57	1.96317437263552	3.29776562633313	5.00112926040509	5.73319919147463	6.03063443274367	5.76427282696265	6.19030322112635	2.58409671209725	4.63406070854472	6.75177967458041	3.95863589144967	5.41912582746436	4.16285109288588	5.14871285182412	3.94749640173424	6.06245148977469	7	7	7	6.75826746376925	6.27317017711836	2.55389576247638	6.97113848306995	7	2	7	2	2	1	7	7	1	7	7	7	7	7	2	7	1	4	7	7	7	7	7	72	0	3
58	5.94527533234178	3.13066123322314	3.76432506689441	3.55618962409768	5.66807529514101	5.62505822044335	6.46558960635193	7	5.43494360780261	5.62780858966422	7	6.08472105320239	4.07020350764682	6.22591983388666	3.74047348202385	5.49060928327862	6.92008380714621	5.92556345117581	5.7824735512936	6.88779805181533	7	4.63946848305218	4.83593539168702	7	7	2	7	2	2	3	7	7	7	7	7	7	2	3	7	7	4	7	7	4	7	7	71.75	0	3
59	5.33875765242874	2.82065593684866	3.91749434060001	1.3239882966984	4.3567591533568	4.18150598680301	6.636339410459	7	2.320274805119	4.77315663262953	3.88367579889891	6.72054913676991	7	5.85533084756379	4.7703395258838	5.61841420507266	7	6.25921339647195	6.54027276383967	5.37339854211954	6.04267429582962	5.96202884653787	6.55817877955922	7	1	7	7	1	1	7	7	7	7	7	7	7	3	3	7	7	7	7	7	7	7	7	88.5	0	3
60	4.74699659123622	6.85117651904654	4.2237194464853	4.93766490048777	5.08144857822569	4.18478910950967	5.8203468274655	5.58586578964083	5.60506023211099	5.22890864237228	5.56938389336983	6.00784204764296	6.02515154941989	6.84322755007674	7	5.92136501680195	7	5.17359089310814	7	6.02482082558415	4.05667193013928	3.63559439934157	4.74421836154454	7	1	3	7	1	1	7	7	7	7	7	7	7	1	7	7	1	5	7	7	7	7	7	89.25	0	3
61	4.14279938845927	5.25552513143896	4.9941602427039	4.1352574627372	7	6.78861611065007	3.65211605427556	4.27066159633719	5.89799882622452	6.24867792553915	6.31709475236226	4.93334616825965	4.98235670926932	2.8669852281062	5.31910637185854	6.69085546222386	6.68112514144915	5.66998044670397	6.91013328678929	5.35141562846543	5.73122019939932	6.3214714427978	6.99113470340163	7	1	4	7	1	7	7	7	2	7	7	7	3	3	3	7	1	7	7	7	7	7	7	74	0	3
62	6.33711221230391	1.85870877290305	1	1	5.7152901993259	6.43345059884607	6.59867130522069	6.64217900219718	3.50491729962941	5.40755811023327	7	6.20576949214251	3.30485359450998	6.48422356671922	6.40350571123877	4.38556152994471	4.25551081154493	4.29392640558788	5.72750884616335	6.64816332717753	6.04414235773357	6.85498353116705	5.49626220885823	7	7	7	7	7	7	7	3	1	7	7	7	7	7	3	7	1	3	7	7	7	7	7	80.75	0	3
63	5.7159579353281	1	1.46235983885327	1.41544317434714	5.35674664008231	5.74651405591016	5.87966286278587	7	3.57130996089446	5.32226463009718	5.28992728035626	5.99994628301264	4.18939131747111	6.32283115808143	6.13608606999049	6.27822079112583	5.3773789697728	6.65726268879174	5.63236636086416	6.31993986752669	6.04016267938616	3.79247150705207	6.81515567311678	7	7	1	7	5	1	7	5	2	7	7	7	7	7	2	7	2	5	7	7	7	7	7	89.5	0	3
64	5.95577365310457	4.88746647193103	6.06211121300083	4.22537885188646	7	5.22311591599863	3.20447228256419	7	5.2780523376247	5.61448589575575	6.22117289548357	6.15457163216867	6.48050185999784	5.79831294296467	6.86230074966345	6.08472671850948	3.91377086125195	5.24988787984498	6.04446169301097	7	1.82690791245169	3.39230482338572	6.87471963025822	7	1	3	1	7	7	5	7	7	7	7	7	5	2	3	7	7	2	7	7	7	7	7	82.25	0	3
65	4.54910446884105	6.44472525188294	3.38371382778224	1.48893878982684	5.28341433271792	7	4.30474770749214	4.5026116436721	6.74302332328599	4.77813665401992	6.26226676589493	6.22272533875892	4.18089296856568	5.84174350813394	6.27200036146151	5.06400191738895	7	6.53505944826202	6.38508529302335	6.11089889022828	4.58666178963008	5.57377823721845	6.80496311151954	7	2	7	5	1	7	7	7	7	7	5	7	7	2	2	7	2	2	7	7	2	7	7	91	0	3
66	3.9666130604809	2.54195552733822	7	4.43857881800544	5.97247488641758	5.6398649881244	5.19719962452782	7	5.28910443323451	6.11786891017634	5.59049998628875	4.91267402933567	5.9315910017854	5.85534062806471	7	6.67500690701804	5.13098561485804	6.86102243077615	6.74526452473697	3.9586459082122	4.21051208495141	4.59138044934299	6.22246019132599	1	2	7	2	1	7	7	7	2	7	7	7	7	1	2	7	2	7	7	7	7	7	7	67.75	0	3
67	5.50464225925694	2.61455344012972	3.04344742942096	3.53346208331221	5.54204674950075	6.69869621449886	7	6.72993726427647	6.33550690684228	1	5.5567412232402	5.0932957776773	5.37471180853439	5.95251433102998	4.68542968178456	6.41221631683499	5.80461399523714	5.85722355764671	6.20525161206397	4.9398963253782	5.4322181551483	5.99753957769602	5.51321316396283	7	7	7	5	3	7	7	7	7	7	7	7	7	1	7	7	7	2	7	7	7	7	7	67.5	0	3
68	3.75177727677986	5.27622239125621	6.28000745540087	5.54274014839102	6.34407640469538	6.95092463067659	4.32993310528535	6.29616327159941	7	3.82063359412706	4.4280580681979	5.3434076653092	4.17034175335773	4.6299630078184	5.15988652547755	7	5.9681739828119	6.60472039073426	6.18984920154117	6.78351948394191	5.0107729410256	5.80023902386791	6.05128682597637	7	1	7	1	7	1	7	7	7	7	7	7	7	3	3	7	1	2	7	7	5	7	7	71.25	0	3
69	5.42603720216048	4.20873554672938	2.49936632087094	2.59353317045343	6.14458618796189	2.57304915901286	5.82002118039255	6.07990593180089	4.55120659326933	5.98249096669157	4.70538156508219	5.1327241292122	5.90587088841256	6.38839831336963	7	6.39221253888451	5.85606776489403	4.00630088511152	5.80980342471119	5.9876342426132	5.91625962767679	2.56188891425667	6.59653388194246	7	7	7	7	3	7	7	7	2	7	7	7	7	3	7	7	3	7	7	7	7	7	7	71	0	3
70	5.88092974879369	7	4.61834864920407	1	5.81578267991241	5.67829520957925	3.38430460874558	5.09798378382634	1	6.06677873442749	4.2004370317469	6.40009437866997	6.24465190197524	3.37975377959434	5.13314220017681	5.57177536489497	6.82746886416093	6.87780096999347	6.14545774721946	4.8626072310014	7	4.55165942284049	7	7	2	7	3	1	7	7	5	7	7	7	2	7	7	3	7	2	7	7	7	7	7	7	74.75	0	3
71	5.22337792452791	2.76707049821272	6.0063935366889	3.4903762227297	4.69326605270522	6.96217074544538	5.35348814526248	4.05740131293783	6.72330852983362	3.24445984809884	5.173383933915	4.30295632099921	6.7878894894659	5.53897465231238	3.72914804621052	6.80075076538939	4.91388057054215	7	5.63260982313192	5.49656375622168	5.63397022079549	4.4249155008526	7	1	1	7	7	1	1	7	7	4	7	7	3	7	1	4	7	2	7	7	7	3	7	7	72.5	0	3
72	7	3.71944662524548	5.27050774946205	3.13607399660433	4.70532978388983	6.18580723939118	5.1889911617604	4.51365111957224	3.84469380756353	5.3396676304522	3.3045460300508	6.55344415128004	4.66047064939911	7	5.82229623540694	6.33304169445178	5.51433122787532	6.17253965383604	4.57147868902702	5.41146897173549	4.93848148813169	7	7	1	1	7	5	2	7	7	7	2	7	7	7	7	4	3	7	7	7	7	7	7	7	7	86.25	0	3
73	5.36007566041368	3.44911624443845	3.8141994684189	1.14495218856412	4.20957076952547	4.87271113189144	5.45846618731629	5.81455339898648	6.52576933661377	5.64702794038601	3.76581028405695	3.79257157004948	6.69623412278139	7	5.01007046123625	5.91421410930737	3.06291450038772	7	5.6744947616148	5.02547756022486	5.50901907227389	6.17591703364118	7	7	1	7	7	1	1	7	7	1	7	7	7	7	5	3	7	7	7	7	7	7	7	7	82	0	3
74	7	1	1	4.01484917931242	6.88472082536121	4.36453055165521	1.34962825416184	6.15090776528921	5.74047642112652	3.31582152800132	2.88979787599553	5.28130969773862	5.76950733972704	6.40272855864335	6.35778726855601	6.05507466679487	6.62638309269059	5.00212513347115	7	2.31883400573455	5.92109457429028	7	6.43429031628225	7	7	5	7	4	7	7	7	7	7	7	7	5	1	3	7	4	4	7	7	7	7	7	63.75	0	3
75	4.51752272970818	3.09251576685377	7	3.70042380757787	6.08265266482597	5.39362133786782	3.98190043604965	5.11966828098528	1.58987694379846	7	4.458816578031	5.62781358924058	5.29909271621888	6.00019847452053	6.97443661170983	6.61872051826958	6.90748443524109	6.68229214844692	6.73438669142858	4.28171602699075	3.70464626858962	5.11127558399557	5.72030003511997	1	2	7	2	1	7	7	7	7	7	7	7	7	7	2	7	2	7	7	7	7	7	7	78.5	0	3
76	1	1.8172010216472	5.08775978573264	2.98944119941741	5.72358051874132	5.62938020743595	5.28622715654244	6.4376763192433	6.17945533328522	5.50276397320833	6.11005364716361	6.13151927777957	4.90342750072563	7	5.26430468439207	5.92794934730946	4.86292665805858	4.42214385252186	2.16432923136903	6.72509073089223	6.58089311573701	5.57944959674921	5.85729779515068	7	2	7	7	2	1	7	7	2	7	7	7	7	7	4	7	7	3	7	7	7	7	7	84.25	0	3
77	3.48906007155656	2.13154382263299	6.76612644353983	4.40097335348945	6.85035274415735	4.11440264946029	3.67251281075151	3.85852582721674	5.16206747717324	4.63536478895493	5.65466763164536	5.50084771424655	5.77821360348535	4.40911745343181	6.78707108817679	7	7	6.25342084156763	6.69602088804364	3.73605326770599	6.52395111473207	4.36508366219002	5.9113916300834	7	1	7	1	1	7	7	7	7	7	7	7	2	2	2	7	7	3	7	7	7	7	7	79	0	3
78	3.88365927375002	7	3.56816351142023	3.30750734698906	5.03192240443628	3.52386943241909	6.18902112256955	4.71597726196512	5.91224472596538	5.57147214044427	4.95416663774326	4.9955706156697	5.69101275873742	3.20324084067251	6.40564829304952	4.69124473437743	6.68344160791208	5.25497456141102	5.58993298093526	6.86543598940758	4.16011511691405	7	6.47413599802059	7	1	1	7	1	1	7	7	2	7	7	2	7	7	2	7	7	7	7	7	7	7	7	74.75	0	3
79	5.05119955442032	2.77737680515917	6.24248867493026	4.21798762052185	3.38767175614958	6.79210359009787	6.23898640147141	3.64906443571546	7	3.26658128872071	5.32425611974401	6.67253707406613	7	4.97082480465992	3.50809200284543	7	4.77263211493074	4.33556167031571	7	6.40148944203646	5.44306838776185	4.44967036796822	4.13392992435429	1	1	7	7	1	1	7	7	3	7	7	7	7	1	5	7	7	5	6	7	7	7	7	64.5	0	3
80	7	1.38704306030245	1.75481853778849	4.66603593333504	6.98886639341615	4.78814429005022	1	6.16301646185207	7	3.88781637760186	5.85265885365838	6.61709275400602	5.60157585330307	4.7200739746311	4.75617229780859	5.22612257812434	4.15399356514333	5.49166383333403	6.45493639818602	3.36158936800975	6.66508289212927	6.3109421143903	7	7	7	2	7	4	7	7	7	7	7	7	7	7	7	7	7	2	4	7	7	7	7	7	89.25	0	3
81	4.77402019753298	2.66302631197365	2.72854306216856	3.50978651988019	7	6.17346055656085	6.02456568857174	5.17473687489034	3.51679140742841	5.2125958968231	4.44643480275742	3.91778865960429	4.15080856890464	3.77042548286185	4.58013653417006	6.38997985627247	5.69156652300199	6.40899872120423	7	7	6.14937098117072	2.12626110667268	5.85511174385031	7	7	7	7	2	7	7	7	7	7	7	2	7	7	7	7	7	7	7	7	7	7	7	92	0	3
82	6.93564066451051	1.59840375167	5.14340324036656	1.58296609039953	2.81970718479644	5.95948060823345	5.92033062186191	4.16220422325789	5.73369130143629	2.61056918139697	5.31509157144781	7	4.77623789314738	5.09619261693377	6.6192809868581	6.92718299233468	6.25443519622133	6.2476811578635	5.02160814983394	5.12577460863563	6.05906158523951	3.00976093692044	4.59838054412665	1	1	7	1	3	7	7	7	7	7	7	7	7	1	3	7	2	3	7	7	7	7	7	75.75	0	3
83	5.06743960997379	2.73827779166176	2.54297692067157	2.71129101740805	5.61444852025492	3.80042681635798	7	6.52226752391656	5.19274710522119	6.47427704648321	2.79511363452759	6.81255641220826	4.67520463507381	5.26598520803932	7	5.11295811271461	6.16893587357805	5.51685824829418	5.78153919161206	3.92371968978007	5.00269135380235	4.13857046306024	6.46840387226048	7	7	2	7	2	7	7	7	7	7	7	7	7	7	2	7	7	4	7	7	7	7	7	73.5	0	3
84	6.38469691168163	2.88133974235117	2.24689436551635	1.05261839793645	5.90891038819144	2.26612086528685	5.69193027688973	6.29743311512808	2.51511382208661	4.08539000459511	3.8268169131923	4.66497215502175	6.0747321913076	4.58709974103198	4.79409364072431	6.24524515429944	7	4.77154176678199	6.32083415230949	6.50243552997816	6.24622857857959	3.76884454493411	7	7	7	7	7	3	7	7	7	5	7	2	7	7	1	7	7	3	7	7	7	2	7	7	79.25	0	3
85	6.82392065450845	1.20894989649758	2.81049423103431	4.889980327394	6.10108278631463	6.23914369060769	7	7	6.9082335189117	1.0340316524912	4.42968874447832	5.76771899302749	3.23709001521225	5.74407467170637	5.86778363098346	5.53816490772973	5.74417282756503	4.26465211347572	6.39462689339799	4.50061736199943	6.29988794410892	6.02418063768813	5.99837657608425	7	7	7	7	3	1	7	3	7	7	7	7	7	2	3	7	7	6	7	7	7	7	7	70	0	3
86	4.31493261810029	2.86762952474172	6.52425566434741	4.47089158256424	6.83266034631769	4.84531450618438	1.71732834728284	4.93955491295947	5.63916616819942	7	4.91600420068795	5.50701743305458	5.2121965998701	2.60731909475598	6.33852632649678	5.81505130977026	7	5.88359173301309	6.07947698033355	5.72368998023472	7	4.32953137540422	4.96651230431129	1	1	7	2	1	7	6	7	7	7	7	7	2	2	2	7	1	7	7	7	7	7	7	71.75	0	3
87	4.95179817644513	1.91793647892152	3.02381964652679	5.7672344791042	2.69889932964298	6.75488233111601	2.72099407597223	5.59760677069389	4.30214906810483	2.40182619935946	6.21763285938345	4.12353858620594	7	3.48323767535753	7	5.62587361888309	5.26021294345295	6.5856316260949	7	5.34888634337775	6.72920841492928	6.83496780455383	5.14597352029537	7	7	7	2	7	7	3	7	7	7	7	1	4	7	2	7	7	3	7	7	7	5	7	79.5	0	3
88	4.52240295244025	6.60082232730573	4.35341734548665	4.875614555326	6.95195773508884	6.4837540372759	1.45965726131484	4.85141434160885	6.09240157574774	4.85493248450014	6.74404271253557	6.10907982376588	5.52365887184037	4.42748420484461	4.79958859220489	6.895653266689	6.30716508757637	4.17823607664319	4.47604061406783	5.55123035111268	5.01495847161671	6.34955334469758	5.35396123478382	7	2	7	7	2	1	7	7	3	7	7	6	2	3	2	7	2	7	7	7	7	7	7	85.25	0	3
89	7	1.13223499623938	5.18374810630388	1.48717617857543	3.17449861074783	6.15301913425109	1.38238822239778	6.72723983311702	4.99350746675201	6.81072329027969	2.9827722337457	4.81022485552594	5.35664577495981	5.11582443053223	5.50511995803784	6.17822574864426	6.37223343026675	6.78415610549485	4.77482403538274	3.04329323333716	6.34202692082546	5.91241088333071	3.43469655883703	1	1	7	1	3	7	4	7	7	7	7	7	7	1	3	7	2	3	7	7	7	7	7	60	0	3
90	4.03701556180001	5.83214289804159	4.08166952003657	4.93436606829099	7	3.71832764814096	7	4.2083112444334	7	5.17758295940819	1.70075091606183	6.23940066918601	5.43726493283607	2.5155837415771	3.31507097325547	4.13592352351512	6.39906798445915	5.42782567705863	5.32345336542307	4.72857008164031	4.34337878863221	5.31992428005376	6.6639641382152	7	2	7	7	2	2	7	7	7	7	7	5	7	2	7	7	1	7	7	7	7	7	7	72.75	0	3
91	2.92975122583209	2.01635972231394	4.21769445833345	5.98600327934222	7	7	1.86982608294385	4.80133284787963	6.13400808585689	4.53756999219403	6.56351499171503	4.24617170750422	4.03272663194931	4.17541636034245	3.69907803308164	4.68871208971421	4.11079521486892	6.11312959075765	2.87807463741484	5.98067151529155	5.79420834458543	7	5.83927492070785	7	1	7	1	7	1	7	7	4	7	7	7	4	7	2	7	7	7	7	7	5	7	7	79.5	0	3
92	7	1.7742893870397	4.12244202304502	2.3075250943208	3.45475867513811	4.56137052857582	2.17582419047229	4.40778264759335	7	3.03253397284811	3.60096958896417	5.57164970371841	5.3251026593023	3.27553573640851	5.97380155898251	7	3.58083103247572	6.62789174164776	5.7787926246367	3.80884338492104	5.91618283973011	3.26494762038706	6.87699992247078	1	1	7	1	2	7	4	7	4	7	7	7	7	1	3	7	2	4	7	7	7	7	7	75.25	0	3
93	5.93607998897836	5.49861951255046	4.71312468101605	2.98364833015396	4.44345429833375	5.24571721743059	6.53265778593661	5.22629231945214	4.32001863173783	6.18307609993133	6.83880056136304	6.24712506787929	4.85929758818918	3.79817505452484	4.64357330476783	4.7688012232914	6.08678380095323	1.68342488473871	4.28379205324181	6.32378796235637	4.82066057600103	4.51512297956349	4.81654483227709	7	1	2	7	2	7	7	3	1	7	7	7	3	3	3	7	7	7	7	7	7	7	7	84	0	3
94	4.93756763600586	3.13749959747371	7	6.35959799394525	4.74356894735465	7	4.81676230047251	5.86697147117508	2.52377366041995	5.12862994807389	7	6.59078197486366	7	6.76244877733973	5.56721415277195	7	6.52702238418957	7	6.80978810943886	6.21585076350666	6.02539491094623	7	7	1	1	1	5	7	1	7	7	7	7	4	6	7	2	3	7	1	4	7	7	7	7	7	97	1	3
95	4.69892498897479	2.6561302564504	4.66909519033832	6.76819049622632	6.86974891723028	6.06447962540053	6.96450979895709	7	5.56318599384758	5.0994539513661	6.37669921741125	5.70900374841123	5.5540715222421	6.92845412745658	6.82052653269052	6.8568332936007	5.5865569973444	7	6.62262370354599	7	6.47605287484513	5.30836303262478	6.28620814144485	1	1	7	7	7	7	7	7	1	7	4	7	7	7	3	7	3	4	7	7	7	7	7	95.75	1	3
96	1.40770090521812	7	4.49512212455464	6.4800690159056	5.86177494652803	5.98201800165545	6.80380411605569	6.95864733482719	7	7	5.33334647567346	6.82300552686639	6.7390790400047	6.01129799467539	3.33350305480784	7	7	5.01658286985418	7	7	6.82010508251678	6.00175864764585	7	7	2	1	1	7	7	7	7	7	7	7	7	7	3	2	7	7	7	7	7	7	7	7	99.5	1	3
97	2.52100978542231	3.39109216735889	4.77795815988788	7	1.06728594845604	6.80154925794748	4.4683920968616	6.4906647220896	6.45773702932649	5.62758997963084	7	7	6.94949292878227	5.3300618529391	7	7	5.9660568391675	6.89535982524418	7	2.36442634561104	6.50040245902063	7	7	2	1	7	7	7	7	2	7	7	7	4	2	7	3	5	7	2	2	7	7	7	7	7	93.25	1	3
98	1.70105951641808	6.12143603119668	4.78903871417299	6.53380727409289	6.60536681844692	4.74223169321771	7	5.00143562400886	6.85132665823419	6.38336009328803	6.59885150059596	7	6.7054335467001	6.02050220160217	6.72127914408079	7	5.73244671012639	6.75166925835592	7	5.41669045120881	6.43551213072629	6.65783363273933	7	4	2	1	1	7	7	7	7	7	7	7	7	7	3	3	7	7	7	7	7	7	7	7	86	1	3
99	4.89169416875028	3.11571716000127	6.80946685865517	6.85271304275919	3.28485328767772	6.86643453937476	5.48339155873692	5.92642692009686	3.18045859927947	6.60725017485508	7	7	6.53380778265363	6.94671374617756	5.79197769283666	7	7	6.14793156876213	6.48021171495486	6.6078828674995	6.48090726777468	6.61955247111223	6.31142364254314	1	1	1	7	7	1	7	7	7	7	5	7	7	2	4	7	1	3	7	7	7	7	7	93.75	1	3
100	4.64571527047305	3.33903910825971	6.44579654557541	6.18101887498668	4.89210801933251	7	5.22842081527081	5.01103336455071	1.79440333865057	5.8649820957714	6.48328025116119	5.30699641762183	6.57009934625849	6.65317059758834	5.67442623767985	6.42792576680358	4.98173373072171	7	7	7	6.62085126164764	7	7	1	1	1	2	7	1	7	7	7	7	4	5	7	2	3	7	1	5	7	7	7	7	7	94.5	1	3
101	3.34431221216697	3.4572481309949	3.46891819445651	6.66898442541742	7	3.23597347324228	7	4.67457956652186	1.0593124776471	6.01650402226848	7	6.28208222338312	7	5.02110863987164	7	6.98103383345787	6.57692875175776	6.04328792092436	6.46438193456363	6.26643884604825	6.8975552379412	5.95105682710014	7	2	1	7	7	7	1	2	7	7	7	4	4	7	2	4	7	2	2	7	7	5	7	7	93.25	1	3
102	1	6.34674934456869	3.70070210245235	6.3482415275596	6.26174919435644	3.76133403712392	5.96453297025455	6.74649789757038	4.55369782659739	3.76970458431828	4.65202560522687	7	5.85900190430235	7	6.79357612170907	6.44785037318386	7	6.84453107348469	5.55328131638778	6.97192200202125	6.66729624876871	5.5099666404639	7	7	2	1	1	7	7	7	7	7	7	3	7	7	1	2	7	1	4	6	7	5	7	7	93	1	3
103	4.60260031540798	5.09137896010511	4.00413045820297	7	7	4.96979192474872	6.19593496822067	6.52545125536852	1.14273005962711	4.89691296355084	7	5.78689405614298	6.81908952502391	7	6.06612551472127	6.20807249166996	7	6.97315744674397	5.19243631727263	7	5.99321979183639	5.29761942933719	5.93574198610944	2	1	7	7	7	7	7	7	1	7	4	2	7	7	7	7	2	4	7	7	7	7	7	86.75	1	3
104	4.60803440297275	3.76366940105689	7	4.87350237972576	2.55495308500518	5.94200461095513	6.73703981743043	6.08749992024108	6.49112909634598	6.36203147850669	7	5.68050115679956	5.58092750342943	7	7	6.87480222478656	5.2949986834828	5.21498063169661	6.62050996079775	6.86719473102361	5.10217032762822	5.57293438766426	6.54809790104881	2	1	2	1	7	1	7	7	1	7	7	7	7	3	3	7	3	4	7	7	6	7	7	107.5	1	3
105	1.29631670904868	6.70347375073364	4.93252512695759	5.73842359879667	4.64562654380463	7	7	6.52107465398407	7	5.37910668692572	6.80888430774472	2.92854179094602	6.20844363713203	5.45857461462863	6.60613581374219	5.32072073310511	6.24712926883272	6.76470543185261	7	6.98118788584554	6.53690383729644	4.92693937807498	6.5088597985461	4	3	1	1	7	7	7	7	2	7	7	7	7	5	1	7	1	5	7	7	7	7	7	90.25	1	3
106	1.8381306294023	1.28908379702945	6.30379795871002	5.59937526560135	2.13168641857113	5.07509347908825	7	3.07024172142191	4.22560330682027	5.86182919087065	4.80761915872149	7	7	6.35363863251561	6.13118409920413	7	6.5440744217419	7	7	6.94086659228135	6.75985916376409	2.35581787463948	5.12902343331678	1	1	7	7	7	7	7	3	1	7	7	7	7	5	1	7	7	5	7	7	2	7	7	99	1	3
107	1.08529133813533	5.96342109228364	3.37236141895519	6.97363539510077	5.09661604540296	4.2552137085454	5.29659173442203	6.47643297229266	5.25420008520621	5.5142914902471	4.79355961798742	5.73983314430733	6.37176049393361	6.67507172739377	6.60344674343914	6.77215806600191	7	6.29468813279387	6.11585644283154	6.67299446559994	6.25177813443949	6.20763924376795	7	7	2	1	1	7	1	7	7	7	7	2	7	7	1	3	7	1	4	6	7	6	7	7	101.75	1	3
108	2.82476585655075	5.12376873210873	4.15345672824633	7	6.80413946915126	6.01141021012609	7	4.92314717144555	6.91692612591852	6.10362009134776	6.56524744918832	5.58718261661388	6.05315226761327	6.21301327763266	5.69304869005274	4.73524322348557	5.22642632868405	7	6.4632955456039	6.32130285153057	6.49255162273048	6.36393305213144	6.6567013792527	2	1	7	7	7	1	2	7	3	7	4	3	7	2	5	7	2	4	7	7	7	7	7	90.5	1	3
109	1.7901721815626	2.72963868639959	6.38739832478959	5.839542899765	1	6.20093626791677	3.52728418168609	6.58462745171989	6.94149435403953	6.12057805061457	3.97508390023113	6.62696006424912	7	7	6.16198647203742	7	7	6.64152568487663	4.05908287328536	5.0328086537458	6.74191110059641	7	6.7417677578495	1	1	7	7	7	7	2	7	7	7	7	7	7	4	2	7	1	2	7	7	7	7	7	82.25	1	3
110	1.17525152666088	4.29393498675653	7	6.62251024663609	3.63263304602055	6.26661449265957	5.68973502884444	7	4.53080515033581	7	6.58808966266603	5.62790766606179	6.43703182619498	6.89802361499833	7	6.19366306138394	6.16888225837579	5.48992337553181	5.51398914129355	5.84718970028407	5.9204626863667	7	5.59137516998534	1	1	7	7	7	1	7	5	2	7	7	7	7	3	3	7	3	4	7	7	3	2	7	90	1	3
111	2.95938689278767	1	6.93372444551501	6.78321148068937	5.89627011691599	7	7	6.27091906619742	6.00134580653956	3.21734352321377	4.83990983310007	4.0421995452989	6.67176979624344	6.01345833411618	6.37360718733682	6.84118103883804	6.72122355945525	5.30230386514524	5.81093644472173	7	7	5.55126315879823	4.9542296410369	1	1	1	7	7	7	7	7	7	7	7	7	3	3	7	7	2	3	7	7	7	7	7	94.75	1	3
112	3.48943024772573	1.62439433701402	6.94243406242867	6.70369432695672	6.48185918116409	6.4698469807638	5.80540416448835	5.82863963920087	5.09831978358056	4.79731160495225	6.6483597929346	6.78255769052029	6.4858175277632	5.02460049118045	6.60267351426728	6.94797976768376	6.55783245705648	6.9016056481515	5.50197999787652	7	7	6.49549698273084	4.32687718686991	1	1	1	7	7	7	7	6	7	7	3	7	7	4	5	7	7	4	7	7	7	7	7	96.5	1	3
113	1	4.39075487419625	6.58512502489879	6.43543647505297	3.88429991767742	7	6.07363379605263	7	4.80974804337189	5.97693156363896	4.22333957083629	5.36961749538022	6.49679464359916	6.48284524570411	6.75409968142614	6.979655760016	7	5.48813859430758	6.38715272869099	6.98860655390395	6.53470289909936	1.64889732237435	4.91212208306236	1	1	3	7	7	7	7	4	6	7	7	7	7	2	3	7	3	7	7	7	3	3	7	87.25	1	3
114	2.85390469767692	1.07924119456649	6.45452604298567	7	5.5968459575104	6.27572382470786	4.93650190334999	6.01766184857532	3.62937876266678	5.46433233700409	6.07665881046179	7	6.38391191402273	6.80470987742227	7	6.31805898723027	6.94286330487856	5.95368485716738	6.32808046560627	6.24444056534634	6.90370421773203	2.84941224525739	4.91088017654636	1	1	1	7	7	7	7	7	7	7	7	7	7	3	3	7	1	4	7	7	4	7	7	106	1	3
115	1	5.79048581121493	3.03772514647662	7	5.91320501132503	5.02084307891501	5.02732013591544	7	4.93529635089058	4.69413126637044	5.8625237335428	6.65848006261418	5.89692859216009	7	6.13613088205996	6.42790973081888	7	5.5576276287855	6.6241806820867	5.72892024344812	6.16183008028645	5.4484581935518	6.71724238885113	7	2	1	1	7	1	7	7	7	7	4	7	7	6	5	7	7	3	7	7	6	7	7	105.75	1	3
116	4.7752275181716	5.2495038577027	3.25645808739324	7	6.6508156148202	5.2681989522574	4.8984866107137	5.89474618786768	6.83106364357051	6.82242835764032	4.96963709650844	6.31337853924437	4.27332074221343	6.99726872927296	6.42598977609784	6.48735481874466	6.59859687796231	6.66987496003458	6.01276904231098	5.24936613333019	7	6.49329955758916	6.48322732021138	2	1	7	7	7	7	7	5	7	7	5	7	7	1	2	7	3	6	7	7	7	7	7	86.5	1	3
117	2.21310426389076	2.28445826750982	6.28848113148117	7	5.88848859632263	7	5.65661318637815	6.19692891311295	5.85189352361653	6.51508680174056	5.76459743297968	4.20032994553827	6.21938258212886	5.38742545600312	5.65108896654426	5.55989654026375	7	6.96434065429794	7	6.57656456161463	6.86308163801339	4.96548571841803	5.98425032987465	1	1	1	7	7	7	7	7	7	7	7	7	2	2	7	7	1	3	7	7	7	5	7	85.25	1	3
118	4.3948589065404	3.35120422534539	7	5.12678128731618	3.03607708202811	6.28340288081857	6.27148954416254	6.82275364519381	5.62190050801156	6.03472648774973	5.83204302658412	6.91518981407119	4.85188187336642	7	7	7	5.86581248183799	3.24329527817846	6.64334637000712	6.64280624499941	5.12880465981047	4.54483497622141	5.92978948949272	1	1	4	1	7	7	7	7	1	7	7	7	7	2	5	7	2	3	7	7	4	7	7	95	1	3
119	2.81386475573888	2.280999799351	6.31469486857781	3.6700914280686	5.71321050318141	7	6.82342953298544	6.34618808293156	5.97123529712944	1.39917553741828	5.11327457511047	7	5.59642491415263	5.75324265861869	6.27003468499807	6.19390822685305	4.98385584058435	5.84282178001178	7	6.1487469357422	5.96835696378329	6.54712852623698	6.7194789606644	1	1	1	2	7	7	7	7	7	7	7	7	4	2	7	7	7	7	7	7	4	7	7	85.75	1	3
120	1.80899437087442	1.92649492435908	5.99793976740916	6.42148324381954	1.93126871369334	4.75784217854144	4.66687526432374	5.73212904993586	7	6.13283454335427	3.45876030830719	6.21106034572877	6.98355681307471	6.9816462465065	6.197235758098	6.57528383182901	6.93195750926997	7	5.82875006228424	3.93890072314415	6.82881044048438	7	7	1	1	7	7	7	7	7	3	7	7	3	7	7	3	7	7	1	2	7	7	7	7	7	78.5	1	3
121	1.52996314072807	1.20147813084287	6.89493682020228	5.1980359050159	1.84930534445064	6.50325504074206	5.14142931932378	5.35878533858948	6.68428415744388	4.85344797188308	6.59157522399196	7	5.32142431690852	6.92344354813475	6.88173354160943	5.60130802183193	7	5.52273542504469	6.55275933209921	6.00185374906043	5.70727868822144	6.84435841750406	4.77484209595291	1	1	7	7	7	7	7	7	7	7	7	7	7	2	7	7	1	7	7	7	7	7	7	92.25	1	3
122	3.80174052056492	2.53636875778429	7	6.66582333512439	5.98249407696105	6.78898217733111	2.26059683102477	6.14021036059803	4.84974736840852	5.67712094238492	6.83605388564461	6.30649275164322	5.95597323383928	5.74852422030947	3.36059465603384	7	6.34834303341529	6.8370529392511	6.2171452524053	6.95202235945634	4.48493667459702	5.93962263399819	6.69909315333064	1	1	2	7	7	7	7	7	7	7	4	7	7	2	3	7	2	3	7	7	2	7	7	88	1	3
123	2.8510485927301	1.23436921621753	7	7	4.00179496368841	5.90859959121685	4.64173577086113	5.65133785529566	3.30099284706835	5.63890806831769	6.16482169198809	6.84775727712789	7	7	6.69375035190691	7	6.01584633193469	6.06018226417421	4.65055829499449	6.31876246177044	6.58889180723268	4.06652842186248	5.11778510059976	1	1	1	7	7	7	7	7	7	7	7	7	7	7	3	7	3	3	7	7	7	7	7	108.75	1	3
124	2.53459982694188	1.67325083014515	5.94843588474801	6.98550113965585	6.76929403169056	5.88997332051916	7	5.07775355646598	5.28241415187544	4.52357037292993	6.4811462809433	4.62732397304944	6.07198066129278	4.59202982718106	6.45412623874273	7	6.32480683859186	6.87223665215365	7	5.80366750206828	5.39883318782143	4.73380670446214	7	1	1	1	1	7	7	2	7	7	7	3	7	2	2	5	7	2	7	7	7	7	7	7	89.5	1	3
125	5.03420547210072	4.16754157404883	5.46275057950483	7	3.35104074899482	6.16733856263328	6.20750494757766	7	5.65338424313761	5.60845080541775	6.78522685775402	6.13509166938236	3.65948927511522	3.8251385453579	6.68972351781574	5.23166144633593	6.45340736645348	6.59245830565131	6.56168350839718	6.72748317743327	6.81437833303891	4.90077084002385	6.72647119330273	1	1	7	1	7	7	7	7	4	7	7	7	7	1	3	7	7	7	7	7	2	7	7	98.25	1	3
126	1	6.43001036272928	4.18805086017056	5.43822469933761	4.97939595303396	4.79487868614319	6.55712713619843	3.68151182651099	6.79012244384867	7	6.3318693484965	7	5.58807944344952	4.81027910559429	4.88544234809631	7	4.95576691976119	6.38035592180377	5.72535832450467	5.1539683655234	6.83845751764226	6.97845427761748	6.74559279097715	4	4	1	1	7	7	7	7	7	7	7	7	7	1	6	7	7	3	7	7	7	7	7	88	1	3
127	1.69141602936763	6.53192609775107	4.16571110997364	5.76569109234339	4.60471338826178	6.56059024905128	6.90842681669497	5.37383512026846	4.03403959708921	4.4606933092093	6.42770004922431	4.03344686352888	7	6.52529349405185	6.56647915728745	5.66564700123558	6.52411298002453	5.33500095146042	6.21860278271534	4.88652131199432	6.94709423635153	4.26760452199889	6.38749976887215	7	3	1	1	7	1	7	7	2	7	7	7	7	3	2	7	1	5	6	7	2	7	7	83.75	1	3
128	2.74612780775512	1.84977657380009	6.46672127962122	5.48369963686964	1.08981385531252	6.71760546443224	7	1.99926198819165	6.73960837464154	4.52484385518616	4.33546741108991	7	6.17688896536841	6.5368991161836	5.906132142819	6.5775280228859	4.7856343563343	6.43542943025703	5.50587486995596	7	7	5.42224697003793	4.63096498799418	1	1	7	7	7	7	7	7	7	7	7	7	7	2	1	7	7	3	7	7	7	7	7	89.5	1	3
129	5.25623588438393	2.12075578393331	4.83669221402493	3.62364164948239	5.974835694098	5.51495398593084	5.14013572973301	5.86437477272004	7	5.9958760476621	5.10239220893672	6.6336310393053	7	4.75470917309452	5.32602420966255	6.84033629804177	6.12431315732867	6.53975238490282	6.11230560755946	6.05865578018844	5.12887028169949	5.00322398736706	6.96982972203028	1	1	1	2	7	7	7	7	7	7	7	7	7	3	1	7	7	4	7	7	2	7	7	92.25	1	3
130	2.82145770342115	4.23154361356872	6.45330432864715	3.50275778977407	4.41754675546477	6.92812703673871	6.73193135327634	5.58201290009212	1.14200123329594	5.49839519767367	6.17968179527894	6.45909040243236	7	5.59862334173086	6.76660334594849	6.27011093176515	6.61834537364839	6.55209895222798	4.91146996010978	6.62052204457111	5.55702422268805	4.99093795144764	5.84427637413493	1	1	1	2	7	1	7	7	7	7	7	7	7	2	7	7	7	4	7	7	4	7	7	84	1	3
131	1.17672778804217	5.70684743801768	6.42819372517275	5.35853253505426	6.58773258621555	6.65641734539256	4.64781989038621	5.51376199192547	6.3654748915379	5.76454563565903	4.27058837966351	4.87523195583091	6.70477958151485	3.10176023158943	5.05050680412092	6.80502896995001	6.12134381418046	7	6.78152038135883	6.27365089886894	7	4.24919340452947	7	2	1	7	7	7	7	7	7	7	7	7	7	4	1	3	7	7	2	7	7	7	7	7	85.75	1	3
132	4.73823471296281	1.88358691783347	7	6.17928521188593	6.58276116935651	6.50118171259921	2.80208295176363	7	4.23576787188564	5.58770199463286	4.70233683311441	5.91417719538718	7	5.37267789223491	6.9541298291181	6.63241664204813	6.11591015215801	6.37119365608707	5.65970092540784	5.44817974041897	6.28877708560131	6.10125303897482	3.5986532578877	1	1	1	4	7	7	7	7	2	7	7	3	3	7	5	7	1	4	7	7	7	7	7	90.5	1	3
133	1	5.68175069267048	6.5130033443194	6.16563349509315	6.68848341753207	7	4.37372351702126	6.18642578692699	6.91615047592311	6.64306614731371	7	4.68061344320528	6.63043618008303	2.9949180218472	5.43709048382969	6.31262530040739	5.39729664936165	7	6.50133137592742	5.07209013620644	5.73638519187907	4.66246181430849	6.5132002927149	2	1	7	7	7	7	7	7	7	7	2	7	7	1	3	7	5	3	7	7	4	7	7	73.25	1	3
134	5.57439838521553	3.64765852897094	5.76005138282753	6.82081851456172	4.33435270139163	4.65183360107278	6.03438275024393	6.64493273270327	5.23866765864119	4.94002475354015	6.24767087713774	4.33782675704483	5.54608367043098	7	6.8793448731644	6.03231443966688	3.94557495536305	5.37526358151421	5.70798808929991	6.21536797474521	6.87021718646498	4.42914483698907	7	1	1	7	4	4	1	7	7	4	7	7	7	7	3	5	7	7	2	7	7	7	7	7	90	1	3
135	2.16687132157012	4.5815453379088	6.37654162336419	4.49081012430431	5.07232950818383	6.32597597662629	6.54648821779897	5.23967739871216	7	5.00971656335847	3.62786181375243	7	5.60825219247742	5.16693686305544	6.78232377768057	6.43522933308022	7	6.55430225700427	5.25355016507021	4.25853327127377	6.19007819813106	4.70812961652086	5.49041626996891	1	1	1	3	7	1	7	7	7	7	7	7	7	4	1	7	7	2	7	7	7	7	7	76.75	1	3
136	2.22813913181148	4.03050014858683	6.22407943244296	5.23483358241583	4.73979020886299	4.84744441446653	6.45204917256067	5.52373815703364	3.38971377107288	5.64112274772691	6.36582137001466	4.70280934156401	6.77170239248007	3.09618241619707	5.27447570490047	7	4.29737620124254	7	7	6.03945983234686	6.87868762823234	5.13702129101919	6.32862611166951	2	1	7	7	7	7	7	7	2	7	7	3	7	7	7	7	1	4	7	7	7	7	7	87.5	1	3
137	1.26332655954144	1.09155162357986	6.24776146859033	6.3122757534369	6.0035379392614	7	6.06119390016661	5.01216654685995	7	5.64629141019164	4.93900159965361	6.20165413930329	5.8704152480711	6.24475745123491	3.41007826350671	6.1982530810765	6.51655589876841	5.36993493327926	7	7	5.04546061666022	3.20694332732038	6.94583319300511	2	1	7	7	7	1	7	7	4	7	7	3	7	1	5	7	3	7	7	7	2	7	7	88.25	1	3
138	1.05867542443102	4.07411383552689	5.50506964107755	5.95347661595651	6.46765741317517	6.45412444932974	6.19003298131555	6.39202344652691	7	4.84748513004084	6.64777785174348	5.03367147516088	4.64641496380076	6.73280599531681	6.3053325768038	5.75260057138459	4.87075811632572	3.42959698469566	6.58017725105749	6.30100967618367	6.96798924381197	4.12989643034616	6.72217608822917	2	1	7	7	7	1	7	4	1	7	5	7	7	7	7	7	4	5	7	7	7	7	7	85	1	3
139	1.8173125270254	6.19084406304523	4.90067868357245	1.81415492745164	7	4.84605651959768	6.35325152701277	5.81107853449381	6.23461234978496	4.89247080995704	3.36592627741224	6.21906987397365	6.44954137339555	5.17652604260237	5.31332230121048	3.73201281677423	7	7	6.91909650982923	5.2921395506332	7	6.08681863143325	5.88067882244384	2	2	1	1	7	1	7	7	1	7	7	5	7	5	2	7	7	7	7	7	7	7	7	75.75	1	3
140	2.79252767783898	1	7	6.07491864010164	1.13509812165045	5.6615838232547	6.28494918831014	6.60983963682136	6.7149228031005	5.52880769148416	4.5840974878113	6.54495299510208	4.46754432923745	6.9581577862687	7	4.73803328435383	6.98927907261762	6.44435841021483	6.93904003343519	6.85558220252847	5.17781405632653	6.06890252596527	5.29234506750678	1	1	7	7	7	1	7	6	7	7	7	7	4	2	2	7	2	2	7	7	3	7	7	90.5	1	3
141	1.18042386968298	1.09784577832138	7	7	5.79785547699661	4.31094720000587	6.60642215020034	5.93428935258996	4.69578434189331	6.94322244442348	5.91275639746547	5.68189606762653	4.65870027013133	6.91690610149151	5.32439565596267	6.91557950731257	6.06624585659659	5.34473919233722	7	6.76465033099256	5.48731457682932	5.4728478986251	4.59447295165351	1	1	6	1	4	7	7	7	1	7	7	7	7	5	2	7	7	3	7	7	7	4	7	93.25	1	3
142	4.51448890089001	1	5.86534960994702	3.50901133740239	4.20797553603503	6.25637266359448	6.27195222429822	5.84797216749948	4.40763108735544	6.84131842970003	3.15446212776902	6.7875406715141	4.80751736229943	2.17461942744754	5.31838262558256	6.67820062009483	5.54066631280861	6.7525593462641	6.40396997238406	7	6.57710438133734	3.15077254798414	7	1	1	7	7	7	1	7	7	7	7	7	7	7	7	4	7	3	4	7	7	7	7	7	92	1	3
143	6.60966173848548	2.69746428439887	4.78850061691129	6.98522033516646	3.28719459387827	6.52806401763059	4.89280557847587	6.73031895913297	5.77513772156329	5.51012776798827	7	4.78687109729255	6.96636719843779	5.68918324778439	6.93801650721315	6.41247179211653	3.64454422051846	5.94417318697561	3.77981844595164	5.48601380306371	6.7798059953121	4.46877318576262	7	1	1	7	1	2	1	7	7	2	7	7	7	7	2	2	7	4	3	7	7	7	7	7	70.75	1	3
144	5.83325810648818	3.41095122903484	4.01014475685979	3.34292417802837	6.88736108289616	5.53782445641126	4.14877311126592	5.98957091395847	6.98141352955111	5.38666746598578	4.40331893456156	5.97926831953774	6.31263892616737	3.90736576440262	5.68632360682822	5.73934110803308	4.58033686702554	7	7	7	4.8139928001706	4.18735991468653	6.3524672828489	1	1	1	7	7	7	7	7	7	7	7	7	7	2	5	7	1	4	7	7	3	7	7	83.5	1	3
145	2.51686288835259	2.38175902764108	6.80377384799126	7	3.81672921583378	5.40876490594688	6.42841827913097	6.53453981032654	5.35481461941377	1	5.18838338460698	6.89808185600879	5.71112084383323	5.69921717922502	4.71717543714302	6.05236683627369	7	5.14426825246061	7	4.5494707573945	7	5.93569080300762	6.90275110384467	1	1	7	7	7	1	7	7	7	7	7	6	7	2	7	7	7	6	7	7	7	7	7	86.25	1	3
146	3.61839251387562	3.73949861874715	6.66252098152002	4.42610993111399	4.73394841983333	6.88103988027529	6.55899565453165	5.72253694480601	1.52221721482883	4.66575248005751	6.88723633888682	6.60392913411178	7	5.92478412010587	6.79349776780715	6.27446519920083	7	4.83540355837162	4.55915516007764	4.68952090684911	5.30578953823626	4.70300665230582	6.18071934615798	1	1	1	2	7	1	7	7	7	7	7	7	7	3	7	7	7	3	7	7	4	7	7	72	1	3
147	3.85096676857886	1.57359085459281	7	4.5941197059602	4.69703628724674	6.66870440794921	4.94422265780295	5.82163737795759	2.12821844532073	6.45123626718854	5.86389278556808	3.64213286514373	5.62340881145343	4.28459268484108	6.63123553170111	7	3.1283594633496	7	5.95976605825108	5.96983552409071	7	5.46544633834629	4.1512874908432	1	1	7	1	7	7	7	7	1	7	2	7	7	1	4	7	4	5	7	7	4	6	7	85.75	1	3
148	1.03222870629012	5.27749116941394	3.87170747465198	5.29825989779289	6.21432722788037	4.66729960548167	5.35501206490612	6.5682263493091	4.71136402162246	6.04996817720523	6.8954710015978	7	4.28848688994709	6.29449485782285	5.43957396755146	5.48000745809107	7	4.33968443589613	4.61436181562012	7	6.59969923654109	4.90300738122009	6.57460828119554	7	2	1	1	7	1	7	7	1	7	7	7	7	1	2	7	1	7	7	7	7	7	7	87.5	1	3
149	1	1.44032653872109	6.11374501534336	4.92144999486135	1.56525574536941	6.84992971127147	6.13927923150831	5.67788117149516	3.9032460451966	7	4.93443293970394	5.61974028295283	5.45353401683906	6.36709846401953	6.40248963919285	6.08076395232695	3.44977773904929	6.78801242445442	6.54730276640058	5.54283347051581	4.70220602514182	7	5.48940071535434	1	1	7	7	7	1	7	3	7	7	7	7	7	2	4	7	7	4	5	7	7	5	7	73.25	1	3
150	2.42754974371634	6.07005146049088	6.69763356113219	7	6.0328174774669	7	6.88423910383215	1.71754870593165	4.44603147948873	6.5994189238013	3.59354773571646	6.23010369640675	5.44398178308915	5.73716476785231	3.28165183635615	5.86123612817335	7	6.44133036592347	5.95539825000808	5.74965954528571	7	3.52165471415048	7	1	1	7	7	4	7	7	7	1	7	7	7	7	2	3	7	1	7	7	7	7	7	7	77	1	3
151	4.5074398343018	2.99734233487565	5.42713624888077	6.78694085064913	3.08365507855428	5.31435175050624	5.64717923986301	6.24965020036937	4.3600252949681	6.23013261373582	5.20669316798015	5.6722559850926	6.27523002419754	4.79816942000569	5.85393633514621	4.75801908526452	7	6.27055917271055	6.81796481649084	6.86058606844006	6.11366163548121	4.60956867801927	5.9388966435645	1	1	7	1	7	7	7	7	2	7	7	7	7	1	3	7	2	5	7	7	7	7	7	89.75	1	3
152	2.23647364247318	3.21548200088212	6.31120125878835	6.22337831804009	4.36968376940621	2.02840266178732	6.14812286350573	5.49188369164844	5.83050570033886	5.60709485813966	6.40059919899968	7	6.11528417725942	3.98586067714398	6.12094098229412	5.67479640296404	7	4.07942755310375	6.52802831337524	6.36579374616511	6.08513927815854	6.44926833212914	5.57417155199552	1	1	1	1	7	1	7	7	7	7	3	3	2	7	2	7	7	7	7	7	7	7	7	86.5	1	3
153	4.25871489242294	4.39108256528208	7	5.49935998681988	4.23260932995671	5.8511830605754	6.83978422085878	4.50757123318993	4.06764893424803	6.7050368887668	5.63050241590918	7	5.23790838186541	5.93716619491221	6.0059293781995	6.34063470789652	6.84239955621355	6.19104534731713	4.4710179718643	7	4.77950674457929	4.48470313443991	3.83586799954597	1	1	2	2	7	1	7	7	7	7	7	7	7	4	4	7	7	5	7	7	7	7	7	89.25	1	3
154	4.31288003224327	1.680931411618	5.92077570728414	5.28700556238497	3.68159015962788	6.42900686049764	5.6018056012798	5.0390866830356	1	6.43723526139013	5.25587275188085	3.5908763230544	5.69095608586834	5.6586500449698	6.77684988131853	7	7	6.96211130987571	6.29758825571588	6.20101437932455	5.05824809267568	6.69526938827887	4.83743051880455	1	1	7	1	7	7	7	7	7	7	7	7	7	7	3	7	1	7	7	7	7	4	7	78	1	3
155	4.46494683033647	4.16211864882715	6.57459330787741	6.35244134202559	2.78385234609389	6.79079004558956	7	6.51455194265567	5.8663666243692	5.39099535772971	6.17034124357177	5.34331832291362	4.85357111769335	6.67150913959987	5.72749079488092	6.08131951010638	3.55058701668238	4.69958954571316	7	6.42915754996783	4.37491229356753	2.46407029664777	4.44206947666667	1	1	7	1	7	1	7	7	7	7	7	5	7	2	7	7	1	2	7	7	2	7	7	82.75	1	3
156	5.13411261199703	2.64252817172121	5.44375451620559	5.35405421174406	4.86816111788323	5.82019557072192	7	4.45409415747226	2.72027654577895	3.06196190287891	5.669528478603	7	6.97068428723296	6.48377465514637	5.20613918285217	5.19306733301446	6.27305735230474	3.73490535948681	5.9077581495158	6.54279526956328	6.93260365157191	7	5.68825684691343	1	1	7	2	2	7	7	7	7	7	7	7	7	4	6	7	2	5	7	7	7	7	7	83.5	1	3
157	4.25404550841364	3.84144602666732	2.70419874938879	7	5.78096104936396	6.31013954790806	5.68792581824868	6.6325662566594	4.79800802247766	5.78241570941045	5.40049750769267	5.29148303210582	6.30460009607329	7	5.58576637398335	5.56367603300575	1	5.75670866897074	6.19837080298735	6.50355246911046	6.32286812972965	5.9096720075481	7	1	1	7	7	7	1	7	7	3	7	7	7	7	2	3	7	2	3	7	7	7	7	7	81.25	1	3
158	3.33988294790256	1	6.09597452612991	7	2.88931934573979	5.67984703578794	7	6.6742697712796	6.86911401574212	5.97527605309759	4.5145729800046	5.77343696453249	5.97367856358221	6.89372310765348	5.57886952487321	6.32119413386934	7	3.97626180116339	4.65150652960287	4.53667011120348	6.29672708680912	5.25399518884093	6.85471438142748	1	1	7	7	7	7	7	7	3	7	7	7	7	1	2	7	4	7	7	7	7	7	7	80	1	3
159	3.2798214420524	4.52538217913783	2.25044637911195	6.65348796941312	5.65358108324621	5.99657907593906	5.77868791119374	6.43616074952112	4.23737860194774	4.5042243192851	6.37180596144679	4.7450582555505	7	6.4918536040801	5.42604606875543	6.87583401734932	1.68676801405564	5.85071128014799	6.64547167146891	5.97179542151439	6.13676065899054	5.69098543903101	6.20118206732591	1	1	7	7	7	1	7	7	2	7	7	7	7	2	3	7	1	3	7	7	7	7	7	81.75	1	3
160	5.89877228650927	2.78901526036586	6.42938445916554	6.3402989612204	6.26806327749281	5.59990625055719	7	4.53294859318295	6.15547108912714	5.62650274924956	5.64499935150453	6.61159980147206	6.83413751280071	7	5.18172685080405	5.87371283508963	4.55003078295523	3.97862690244191	4.30112713517854	7	6.32094995299676	6.60546515312128	6.5327688897025	1	1	7	7	2	1	7	7	7	7	3	4	7	4	5	7	4	5	7	7	7	7	7	82.5	1	3
161	2.5287591694526	1	7	5.9374920411302	1.33180143514704	6.55323122813768	6.16387998258981	6.50833389684954	6.17419671119395	5.95371746913371	6.80318184923186	5.02561481303922	4.62948613281306	3.61871239122895	6.58256961645387	5.34634645500045	5.50299043425903	6.7036868162878	4.72077360345178	5.66733675550942	5.35709215239303	6.45361630302673	3.92118731677681	1	1	7	7	7	1	7	7	7	7	7	7	4	1	7	7	1	4	5	7	7	7	7	74.25	1	3
162	1.34155150685796	2.2332401237657	5.76550257333903	6.78452135853609	4.46531347739835	2.97839007280464	6.5873694566734	5.82318367775009	5.98750101154893	5.97835707003632	4.0346265031714	5.52062058996877	5.9315081952471	3.29020342269114	4.81962153068934	5.04076745521035	7	5.94720142042916	6.99429918448009	6.19957517110524	7	4.50281851554134	5.75011322908585	1	1	1	1	7	1	7	7	2	7	3	2	7	3	2	7	7	7	7	7	7	7	7	77	1	3
163	3.10414295746771	3.55955513475345	4.15607796038262	7	4.75121980978882	2.36479818506949	5.40800562061547	5.61286928840666	5.33264476143651	6.32333645829178	4.73798324500454	5.47196902725007	6.45298094389943	5.65033011906482	4.44620107123028	6.68110611926231	6.105103747499	5.21477627233279	5.68271892831066	6.75710730063935	6.34194899190169	4.42616904106606	6.24742072670857	1	1	1	1	7	7	7	7	1	7	3	7	7	2	7	7	3	7	7	7	2	7	7	76.75	1	3
164	4.64383830189952	1.35090611637686	4.3030749701221	2.55866465301413	5.47210335345313	5.96554156051236	6.67304971462734	5.92095922264929	5.00640913622342	5.94742414347486	4.27115147027996	5.22195163696298	4.34854544364739	1.70885446794278	5.94456550038137	6.06463809078122	5.35018739389445	6.94276451222711	5.95378344367568	6.44654671903169	6.21263763477535	2.2624180098458	5.97020137121391	2	1	2	7	7	7	7	7	7	7	7	7	7	7	2	7	7	6	7	7	7	7	7	75.5	1	3
165	1	2.29141283968509	6.29996811714466	6.40210815675487	5.48227791792755	6.58369799005184	6.39105992286327	4.46206458956531	2.50604956615145	5.50881239375794	5.98877380168339	5.29867724756079	5.87366372923858	5.91535174711914	4.5628222207249	6.49226806172151	6.79187056169374	5.94255325997676	6.73670826175668	5.37712541285173	6.65377473591703	5.36931563682879	4.64935676211207	1	1	7	7	7	7	7	6	2	7	7	5	7	3	2	7	7	6	7	7	7	7	7	72.25	1	3
166	4.21815456545641	4.66445111789805	6.38406987224738	6.26055471443787	4.59556330164352	6.43140784451552	7	3.21081588112113	2.73938699916873	7	5.75989209715644	5.96486799828743	5.57995604707888	6.81871002339151	6.01888980711053	5.84358221116024	7	6.5519855283378	5.90201031449945	6.26491974045041	3.83158708692067	3.02370794990133	4.12122499483402	1	1	1	1	7	7	7	7	2	7	7	7	7	3	6	7	2	4	7	7	3	7	7	75	1	3
167	2.06031668467331	4.92673200261893	7	5.52097964968614	6.61651460430658	4.59293230732187	5.05416722025783	7	1.78607630425243	3.76407384521628	2.82405533162381	5.21703934226268	5.61779555691867	6.8350628985565	6.95681195711963	6.93548769560338	4.27468968565636	5.46309418120719	4.95701479477531	3.83888822671007	6.00504125421634	6.37818419164844	6.23874533805359	2	1	7	7	6	7	7	7	7	7	7	4	7	1	3	7	7	7	7	7	7	7	7	72.75	1	3
168	2.32430991952244	1	6.56180505744179	5.77227346300018	1.97664830396481	6.28151880775441	2.89339374956902	3.23214389297898	3.49550732078401	5.76389757647667	5.03125916556944	4.94274093912374	7	6.65689735642205	4.92653105345333	6.00788715174893	6.61442253253172	5.97091032775305	5.2156789854961	5.76872503862977	7	4.17669075866148	7	2	1	7	7	7	7	7	7	3	7	7	7	7	1	1	7	1	5	7	7	7	7	7	78.5	1	3
169	1	3.47895094920271	4.4740835599351	6.63625382945953	3.08362065238964	5.85367048998438	5.7142342181576	7	6.64709428428174	5.36986660120203	4.86180791210851	6.01924612445217	6.29760498057741	3.85780261228708	3.84070148420897	7	7	6.34014134944466	5.69878927607449	3.62109472572159	5.94220958310753	4.28081513654055	5.20219669532339	1	1	7	7	5	7	7	7	4	7	7	7	7	2	7	7	1	4	5	7	2	7	7	76.25	1	3
170	1.53057225345471	1.37050550742969	4.81497847892436	6.0304330471413	1	6.11620183226876	2.74720068686818	4.57815628872461	4.2203135135777	5.07357269762207	6.88567441900954	4.79016005421006	6.55334624027819	4.50112843969054	5.6251985168832	5.88927532527259	5.39571264742617	7	5.8264128488209	4.20068561353529	7	5.17223928253088	6.70153398726167	2	1	7	7	7	7	7	7	5	7	7	7	7	7	2	7	1	5	7	7	7	7	7	71	1	3
171	1	1	4.76151444624938	5.43776499419961	2.28522765942657	5.59220568108118	5.61387025843648	3.66390130940039	4.85238650586859	5.13044169252519	6.15018368370378	6.35873809455331	7	5.62400619449928	7	3.94044320351585	7	4.13045821018938	6.63920178289257	6.70353040021551	5.54348200489586	5.223780841572	7	1	1	7	7	7	1	7	7	7	7	7	2	7	7	3	7	5	3	7	7	2	7	7	85.75	1	3
172	3.59617258402282	1	5.28555520065121	7	2.58986146033772	5.5683934935742	5.23661893518675	6.31977097940628	6.17677885170059	5.92534756792427	6.19569095961636	5.72912367145316	4.89223601033088	6.30724480774858	5.09767678158037	6.7595904062521	3.78176680008202	5.1783991405803	4.97686669745135	3.46243122213925	6.98248523748933	6.45149311148835	7	1	1	7	7	7	7	7	7	2	7	5	7	7	2	2	7	3	4	7	7	7	7	7	87.5	1	3
173	3.64865391350238	5.17270356847638	2.22168665141675	6.55419825830396	5.75556046006345	6.05361670882041	7	6.39406818223044	3.88951177423811	4.27290440973735	5.38530345379076	6.14399590476536	6.80124274334227	6.68116658029181	4.80533626689018	6.47611207034183	1.22611896911181	4.64227288148616	6.98237770625797	5.96063818801083	6.44831226622952	6.85210125796152	6.97171185227136	2	1	7	7	7	7	7	7	1	7	7	7	7	2	3	7	1	3	7	7	7	7	7	76.25	1	3
174	4.01153446373527	1	5.75850633260465	5.76222980890531	4.18462458672155	4.5936225152561	1.55968200033498	5.39654712682531	6.49050493596698	6.28831989290344	7	3.48531486512077	5.95156520372757	1.5252107656019	5.5780296806624	7	5.74744367947888	4.87294133410569	6.2664250906915	6.70523754859337	4.7605308369254	5.23850194032072	6.06942213951829	1	1	1	7	7	7	7	7	2	7	7	2	7	4	3	7	1	7	7	7	7	7	7	83	1	3
175	1.44987904086874	5.05548498124709	7	5.65924126079782	6.9302449684727	4.33239490653608	4.04532074116669	3.94528721954894	7	4.25230595696092	6.32438236186723	5.42361083996571	6.20907547739264	6.12413594071497	7	5.37393826840086	4.97839897850284	4.69831817027726	2.43495022355593	1.71962694796984	7	6.80802493341549	5.79151154337525	2	1	7	7	4	7	7	7	7	7	7	5	7	1	2	7	7	3	7	7	7	4	7	74.75	1	3
176	1.94486289684778	1.78624114717828	5.76709096838648	5.99719619280696	6.00659097430951	6.61327121294904	6.48356188493763	4.98060403885902	7	3.97257962858767	6.19502359259757	4.51375827016336	5.24763416754599	6.22645724053587	4.58891499428646	6.48054320963465	4.21379221341285	5.19415662686563	7	5.64150213072701	5.3554733429599	2.7752014975136	5.5960620537626	2	1	7	7	7	1	7	7	4	7	7	2	7	2	2	7	7	7	7	7	2	7	7	68.5	1	3
177	2.93563161429787	1	5.14961413182982	4.64987864531771	2.51658904572761	3.77190732151223	5.51397127350889	6.88195310176311	5.44783414794827	5.58555423946154	5.34293325490521	5.23784744645032	4.19665299072197	7	6.41354584978809	7	5.9041412464805	3.92451931925596	3.43323277405175	5.62302456463795	4.03186271713632	6.43136918960662	5.85003268358691	1	1	7	1	7	7	7	7	1	7	7	7	7	2	3	7	1	7	7	7	7	7	7	78.25	1	3
178	1	2.91302454358803	6.50068351823886	6.6519583381161	6.07024145335088	6.00414043833765	5.7395018124403	7	6.12897887378734	6.89763369586167	5.59521719316552	4.60032689068981	3.54293458565093	6.30928029433063	5.46680923395435	5.51323648006379	4.60156094902266	4.76577796867327	6.62388406949058	3.94675627694025	7	4.40318026021658	6.04214478020516	2	1	7	7	7	1	7	3	1	7	4	7	7	7	3	7	2	3	7	7	7	7	7	69	1	3
179	2.7688105422838	1.51370233234798	6.74816705534328	5.18956011561054	3.85102769612076	3.17941597671694	5.47346885289002	5.98744500585168	3.71210748044351	4.78855995750397	6.84211964411992	5.73693044700674	4.37491628927602	4.47611044593375	7	6.27964580777808	5.04563852274988	5.28676506802	5.98229425517177	6.6956765860417	4.55543513920696	7	3.14413379106734	1	1	7	1	7	7	7	7	2	7	7	7	7	1	2	7	1	7	7	7	7	7	7	81.75	1	3
180	1.06522275827644	1	5.20402272981586	5.75393686752658	1.6562077886135	5.86581820774206	3.25532081704216	6.01352904349414	5.73060467400783	6.73251388641252	6.31708309327723	5.15793177156492	5.86953751682495	2.69191900014537	5.58656305553151	5.42008899938835	6.49303302947975	6.86918547003738	3.93968173123253	6.91218034427692	7	4.40496688902603	4.03705369410932	1	1	7	7	7	7	7	7	7	7	7	7	2	1	2	7	7	7	7	7	7	7	7	71.5	1	3
181	1.04731083100564	1	6.15733013746995	6.67654098158243	2.36406289530889	4.65966880542532	3.44370288944089	6.70826413209641	4.71716745638768	6.59361853218453	5.35319000528298	5.91525739610785	5.26004211802724	6.10328937033874	5.28212679474321	6.07306436079171	7	5.47859783738025	5.16705329092552	4.11436064834721	6.48876270391634	4.01652093371185	6.73204532346366	2	1	7	7	7	7	7	7	4	7	7	7	7	7	3	7	2	7	7	7	7	7	7	71.25	1	3
182	4.87483538365163	4.98870678479497	5.59712054496101	6.59432770979546	4.36208250922367	6.23263745624141	2.88726080169443	6.42633462784567	2.9072261709829	4.73109514346022	5.7445771295316	5.76923880471507	3.7937419258378	6.9566307005469	5.03544179201213	5.14713214021512	4.09113505095853	6.67314010941801	6.52990749524295	6.40263134495851	5.19136466564226	3.35728291694163	5.05919773538191	1	1	7	1	7	7	7	7	2	7	7	7	7	1	3	7	7	3	7	7	7	7	7	80	1	3
183	2.52181306013598	1	6.93792541411616	6.03803425820506	1	7	6.63958139348261	3.50231950803508	5.11666566367496	5.97212995778106	7	5.68199902117666	3.60742628513975	6.47426468126146	4.84286346642345	4.87718167041531	5.54524633209984	5.44066648782353	6.45245602643552	7	4.31887261861125	4.47679542154216	5.33620833595128	2	2	7	7	7	7	7	7	7	7	7	3	4	3	2	7	2	2	7	7	3	7	7	73.75	1	3
184	1.09061595294462	2.51952011328578	7	7	2.75552641821265	7	5.90980124929356	6.34913487754707	6.5600637058042	5.6808768072026	2.60494381607674	3.91717827601989	5.94774550651869	5.51981815003792	5.13843652952612	3.94016859836933	6.55951420664376	5.83053746055711	5.48448037554106	4.29924649452966	5.40161671118184	4.55987274890338	6.65619193892146	2	1	7	7	5	2	7	7	3	7	4	7	7	5	3	7	3	4	7	7	7	7	7	57.5	1	3
185	5.62158461046983	2.70837182040815	7	6.43442177259991	2.72690941566314	5.76892842219433	4.94417483309495	3.99877834412526	4.39060017520239	7	5.52377415540666	4.55104601484814	3.63152637698036	6.4165838191855	7	7	4.48059857807613	5.70290589641188	5.51500862572215	5.4012978452237	4.01173812592177	3.96620884277568	6.75260476839833	1	1	1	1	7	7	7	6	2	7	7	7	7	4	3	7	1	7	7	7	7	7	7	72.25	1	3
186	1	1.07716682518611	4.7865129151826	5.77358850947848	3.06531683240691	6.46511916816199	5.01740105097609	3.89418348589771	2.29064520977132	4.96797499973512	3.97286971756531	4.57341233460772	5.81616000463339	5.18714835563771	6.86754730200656	4.15300934769596	6.85828179342693	6.92761959699179	6.70624900013209	6.90751463230608	5.42842039078162	4.49299485682556	6.60536324679927	1	1	7	7	7	1	7	7	6	7	7	7	7	1	2	7	2	3	7	7	7	7	7	80	1	3
[truncated: 5 more columns]
