# Supplementary material for: How Are Mate Preferences Linked with Actual Mate Selection? Tests of Mate Preference Integration Algorithms Using Computer Simulations and Actual Mating Couples
Source: PLoS One. 2016 Jun 8;11(6):e0156078. doi: 10.1371/journal.pone.0156078 (PMC4898694; doi:10.1371/journal.pone.0156078)
Supplement: S1 Data — Newlywed couple and agent-based model data analyzed in Study 2. (ZIP) [file pone.0156078.s001.zip › S9/Polynomial Model Data/Polynomial Couple Population 01162016 024708.csv]

	trait1	trait2	trait3	trait4	trait5	trait6	trait7	trait8	trait9	trait10	trait11	trait12	trait13	trait14	trait15	trait16	trait17	trait18	trait19	trait20	trait21	trait22	trait23	preference1	preference2	preference3	preference4	preference5	preference6	preference7	preference8	preference9	preference10	preference11	preference12	preference13	preference14	preference15	preference16	preference17	preference18	preference19	preference20	preference21	preference22	preference23	fitpoints	sex	algorithm
1	5.98337111852874	3.74388605333419	5.72163830206252	7	5.72411178744834	5.49097232455954	7	6.53691611115716	6.5211992274606	5.84839783075927	6.74597264041868	6.36849089313438	6.66765348718762	7	7	4.0898459410764	6.52105806380338	6.6251031572136	7	7	6.65441707801062	6.36511567360107	7	1	7	1	7	1	3	7	7	7	7	1	7	7	7	1	7	7	4	7	7	3	7	7	115	0	3
2	6.35091578169088	3.05389740032102	6.21577493491348	5.67512342380888	5.15258917615944	7	4.19179557265689	6.54387280063529	6.3667122896768	4.92562753356253	6.47672879893858	6.82166836217387	6.26783707674629	6.67042482936432	7	6.22561626596437	6.52553203202499	5.9892337951115	5.94240668148664	5.81134724549919	7	6.78249248608724	6.65902597942702	1	7	1	7	1	7	2	7	7	7	1	2	7	7	1	7	7	7	7	7	1	5	7	92.75	0	3
3	5.95613403042362	2.83966890266317	5.38533302238086	6.99479570641802	5.39370265051416	7	7	7	6.9836655644957	7	6.97290289060891	6.78226024468861	4.63749247674397	6.68128297886646	6.72204653919249	4.71845997253073	4.71839303933899	5.38462354425283	6.40494410134344	7	5.49207752234529	6.45364698529911	5.63741174840468	1	7	1	7	1	7	6	7	7	7	1	1	7	7	1	6	7	5	1	5	7	7	7	93.5	0	3
4	6.75187146648467	6.5624731261642	7	7	4.26951366857934	6.85916803970807	6.23713430055198	6.19302978378509	6.98887793684377	6.54979786188022	6.65518727012681	5.26126424310586	3.76228853294935	6.04710057121353	6.74700186643561	1	7	7	7	5.22319665220741	6.67417014196817	6.52955401883728	6.55751500101053	1	7	1	7	1	2	7	7	1	7	1	1	7	7	2	5	7	2	2	2	2	7	7	95.25	0	3
5	6.06086764973151	2.13430047260987	7	3.17926106235475	6.55044604674818	7	7	5.90649279755852	2.81997888161156	7	7	5.9084409350738	6.46801176663694	6.36218825931789	5.8102538422305	5.16581486262971	6.5470109626701	6.74940553905932	7	5.9642577504662	7	6.27866296711378	6.71320083944425	1	7	2	7	1	7	7	4	6	7	1	2	7	5	1	7	7	4	7	3	3	7	2	108	0	3
6	5.60135337343621	2.72357701997745	5.78055121965202	5.04824248438026	3.88000641987326	7	6.70945860572499	6.9865312617638	4.93560829569421	7	7	6.63491128596025	6.36437062109426	6.55154157639777	6.78425259400193	5.60628923758968	6.90378177241008	6.32727325287743	6.9148771507167	5.77476433633535	7	7	6.55452123813004	1	7	1	7	1	7	7	5	1	7	2	7	7	7	1	4	1	3	4	7	2	7	7	93.75	0	3
7	6.30880127760519	3.18449978084767	6.75981419050642	6.00433924396516	6.11219450439402	6.38069693925726	7	7	6.8770025679302	7	6.63106341059749	6.91467552053883	2.06602118969175	7	5.35627910079396	4.08216437191425	7	3.51898138181002	6.83358660146873	6.68683676429068	6.5838504021975	6.12560012715821	5.13549756390817	1	7	1	7	1	7	7	7	2	7	1	1	7	7	1	1	7	7	7	4	3	2	7	98.5	0	3
8	6.41482021256821	6.85614025668534	5.745019497596	6.69155396234265	5.16690240482524	3.81907659909693	6.35967499262918	6.40121034659764	6.14394152411305	6.94694548851591	5.94459855120187	5.6564102903301	5.21762641307771	6.08665001690056	6.49303460655178	1.43135723847713	7	6.46967194806727	5.89312791155437	5.88545575094987	7	6.19462577257576	6.66203715168182	1	7	1	7	1	7	7	7	1	7	1	1	7	7	2	5	7	2	1	2	2	3	7	102.25	0	3
9	6.46576437952453	3.63232563368047	5.43718308216755	6.64779466264155	4.71165791828042	6.46571044459759	5.97182527162205	7	6.26122419605329	5.96699894888424	7	6.59727732219322	6.07452749137081	5.72321464420024	6.08167209155227	1	3.4447709219967	7	7	2.02559440690105	6.35816576991768	6.3447522529645	6.28684813795192	1	7	1	7	1	7	3	7	2	7	1	7	7	2	1	1	4	4	1	6	4	4	7	107	0	3
10	5.907607949629	3.4375947217055	3.5961085800152	3.53007220496435	6.95382203716024	6.06741443090244	7	7	7	6.52382590177863	7	5.44963114458012	7	7	6.41661676956166	6.46096652582441	7	5.37938794446833	7	4.3380374026863	5.84407250894439	6.33213922034009	7	1	7	2	7	1	2	3	7	1	7	1	2	7	7	2	7	7	7	1	4	7	4	7	93.75	0	3
11	6.24909606506665	2.81517955076161	7	3.89168054161056	5.38632013084183	6.3513027464051	7	4.79447027485385	3.36225947071472	6.71594689054358	7	5.54950049543005	3.30198696633259	7	5.97479343339015	5.20619450102763	7	6.918125149545	6.60094683660609	5.51238311423482	7	4.92307847112646	7	1	7	2	7	1	7	7	4	2	7	1	7	7	3	1	7	7	6	7	7	4	7	7	106.5	0	3
12	7	6.78945084690793	6.80647553322326	6.68805920811759	4.61081367409697	4.17781461479614	5.82403164892097	4.89113951597964	6.12117924835717	6.59068727303861	5.28334952707666	5.05464882086669	2.06549801959558	6.82684572441995	5.27750672971132	1.11273982906345	6.94626683357478	5.66048233468538	6.89472165278819	5.5343498753311	6.93240878460786	6.70475954382188	7	1	7	1	7	1	7	7	7	4	7	1	7	7	7	5	3	7	3	2	3	2	3	7	89.25	0	3
13	6.69448706354271	3.02221210392262	7	7	3.69850194496044	4.93394495505482	5.68853071226334	6.11984098437824	6.57716141928312	6.91725003939526	4.98342003398752	4.97804100156965	1.96134341219731	5.96816399214959	6.27100277074894	3.92843619840617	2.63379505011848	6.80735550625101	6.59642842233162	4.00812129701642	7	7	6.86211727971157	1	7	1	7	1	5	7	7	2	3	1	7	7	2	1	1	2	3	7	3	7	7	7	95	0	3
14	6.45290842745384	3.25187704786025	2.67339166752055	6.91793406709336	5.27184645607783	5.38838721067189	6.19863960400979	6.80176931725501	7	6.87113635278849	7	6.75742138473082	5.80320433841042	7	6.95746623262389	1	2.31550489383708	1	7	7	5.92157412325615	6.19012670913127	6.76312438113602	1	7	1	7	1	7	2	7	2	7	7	7	7	7	1	7	7	2	7	3	2	4	7	98.75	0	3
15	6.28163842999162	1.27911817934946	2.93449505057783	6.1358027002966	7	7	6.71215934178441	6.42284574048602	7	4.7457423057183	4.94597328075197	4.07055261835099	7	6.20096854766692	7	4.0927283345105	7	6.26735887797372	4.63620757733511	5.13037511237893	5.88070998945614	7	4.38520293970834	1	7	1	7	1	3	7	7	7	7	1	7	7	7	6	7	5	3	7	7	1	4	7	92.5	0	3
16	6.19974620813699	2.87432574674697	6.4508813376606	6.87105618664788	5.04352717145688	6.24879785955526	7	7	6.33998906474794	6.88404779948447	6.6461192258073	6.33592045625661	6.85430854729399	5.56454976621803	5.10367577713828	5.06649671193511	3.0592592981386	5.40544949210719	6.0434976017285	7	6.5051327755433	6.05968859848162	5.29591710490733	1	7	1	7	1	2	2	7	1	7	7	2	7	7	1	7	7	3	1	7	3	7	7	93.25	0	3
17	5.16570461296069	3.46604081176947	5.08210045918285	6.08956836859542	5.14438402895607	6.78196495390264	6.87540878567013	6.86317661009327	5.43795600538671	6.69486335768452	6.95370330725783	7	5.10981819321959	6.42379092112194	6.31733594007971	4.42929872097414	4.10764888693994	6.33161750101441	4.45799739746727	6.88619529740056	6.24605588331689	6.31695681373733	6.69758357183384	1	7	1	7	1	7	5	5	7	6	1	1	7	7	1	7	4	7	2	5	7	7	4	104	0	3
18	7	6.42029019344547	4.21877375543042	6.43774511226392	4.65389671036469	5.43573841817829	4.78992938072968	5.63754909197673	5.26171336103548	6.67438600380821	7	7	4.04142327933343	5.65212119597837	6.75696488863407	3.85406575316062	6.36140029407044	3.63893477142048	6.85750236479075	6.89417760881941	7	7	7	1	7	1	7	1	7	7	7	7	7	7	7	7	4	7	7	7	4	1	7	2	4	7	88.75	0	3
19	5.65084834589369	3.21773412470836	5.84803032807724	5.97238992741305	6.17342514218254	6.76969540376448	7	7	4.01011603326331	5.28167846372805	4.54521361684557	6.24793107952012	5.36638887846043	5.53523382807914	6.56744430153966	5.81383841633694	1.98745196591297	7	5.84891742262018	5.41436925595281	6.66661502557056	6.1485223166954	6.90526600463982	1	7	1	7	1	7	7	7	7	7	1	3	7	7	1	7	7	5	2	7	7	4	7	93.5	0	3
20	6.90396513329563	3.66669555399498	6.18026691196439	7	4.66455135362457	4.87383793442049	6.28077513919417	6.004720156866	5.9303984371058	7	5.03464609345489	4.85505124345136	2.2790085075316	6.80541884511745	6.38634153629845	3.86295336741848	4.51491998096	6.74577403525525	6.30765546073073	3.84226906289093	6.79912801346804	6.10005907077757	7	1	7	1	7	1	6	7	7	2	3	1	7	7	2	1	1	3	3	7	3	7	7	7	102.25	0	3
21	1	2.72849489354802	6.27489450009599	3.98394503366035	6.18046481997586	6.29527287276594	6.43115697973672	5.94241248963733	7	6.09805374386398	6.02506746065579	6.39322773253903	5.99973955089648	6.41046879521952	7	4.9180089100554	6.62747588096191	5.10088177724643	6.13301908460016	6.2590915391088	6.74603684084647	5.46102070854692	7	1	7	3	7	1	7	7	7	2	4	1	7	7	7	1	1	1	7	4	2	7	5	7	93	0	3
22	5.59477060018965	2.14911917410815	7	4.13745646192631	5.7936023229072	6.73730442533549	6.57348104840847	4.43327016015601	5.86675781616093	6.66095323148752	6.17644255012147	5.93204659368144	6.55717135203271	6.26620504934612	5.37325086955773	5.96036241050792	7	6.05234445133994	6.72615398662857	6.09347628835241	6.34781852298124	5.43683180143139	6.77695415184672	1	7	2	7	1	7	7	3	1	7	1	7	7	6	1	7	7	5	7	7	7	7	3	78.75	0	3
23	1.30074782823419	1.11628154651003	6.71279187901937	3.66048470195674	7	7	5.50275503346668	3.96318201369436	3.50577278924293	6.81131899696005	5.35160773531937	5.93578845659933	6.03148789713058	7	7	6.13942220162594	7	7	6.50956222231333	5.44970899413622	5.68680341774981	5.72570358105154	6.26495000867369	1	7	3	7	1	2	1	7	1	2	1	7	7	7	1	1	3	2	3	7	2	4	7	93.5	0	3
24	4.11043469289821	2.60352907450076	6.91962912152425	6.64927307022653	2.79297377551195	6.74276699272283	4.61401307666732	6.30506813167215	5.63167188031994	7	4.54688746567335	5.18313492022908	7	5.33113915759922	6.17589639666291	6.5913432631052	6.64170922381886	7	4.49237108408723	7	5.15251296699971	7	6.01408123416953	1	7	1	7	1	2	4	7	2	7	1	1	7	7	1	7	7	7	3	2	7	7	7	84.25	0	3
25	4.16343706005617	1.7284584686155	7	6.50347841612967	3.91484168577765	6.78136786242029	6.82872990540996	4.29260251228051	5.39867072810862	2.71895236687379	3.94005685471249	5.54871507261804	6.87452855742389	4.69654695582812	5.89743084441259	7	5.43666404057214	7	7	7	5.30999312823937	7	6.58928932002936	1	7	1	7	1	7	3	7	2	7	1	1	7	7	1	7	7	7	7	3	3	7	7	91	0	3
26	5.25759379911566	2.98974434015848	4.62030213850031	3.76483314638259	7	5.80110884167999	6.18010061234861	3.73077943844796	3.96109176302525	6.21958914784004	6.33658152741901	6.9614148746727	6.60153076280871	5.47270467450319	6.89881438811676	6.95032132699463	6.29401040326521	6.16382786383569	7	6.43743699453342	6.61502379957228	6.3619381020232	6.24580064016019	1	7	2	7	1	7	7	3	7	7	1	5	7	4	1	7	7	6	6	4	7	7	7	80.75	0	3
27	1.35207295499303	2.99450358605362	6.33390555839638	6.47584727700612	5.72145777030388	6.29231464336817	6.15309454401238	4.40597325548266	5.96572098913098	5.24964246848072	5.62458066428317	7	4.09351964937278	4.5650543207981	7	5.48369857178677	5.86718373110347	3.32400896205902	6.74181858504048	7	6.28677386519255	6.71722098882003	7	1	7	1	7	1	7	2	7	2	7	1	7	7	7	1	7	7	5	7	7	3	7	6	88.5	0	3
28	7	7	7	6.43963773267403	4.24985704048497	6.22708981675267	6.14558883141653	4.59949826667794	5.77758579587453	6.0192147859232	7	6.82401024622533	3.49402958016311	7	1	5.30265736116456	6.54311834648536	6.30678418338953	3.22477651696217	6.45332712394407	6.04889077296215	6.37725069776538	7	1	7	1	7	1	2	7	7	7	7	7	1	7	3	7	7	7	7	7	2	3	7	7	82.25	0	3
29	1.40586716183947	1.16630313399414	6.66967312953145	3.49467025865135	6.55090082021143	6.56843241297795	6.86101325572714	4.12443898987056	5.14248007930245	7	5.39494451977548	4.5246182708207	6.40903063904995	6.00094371643834	5.53096971952365	5.63519618958846	5.50399038072282	6.37545639464177	7	5.1668216764336	6.9648311911569	6.36773732784666	7	1	7	3	7	1	3	2	7	1	7	1	7	7	2	1	7	3	2	4	7	1	4	7	91	0	3
30	4.54340576450476	5.07617032117891	4.7535135395126	6.81391161078072	4.44248939996454	6.65618559581892	6.29907025064336	6.6026629126835	4.11928879993995	7	5.12160793179561	6.63875522240073	1.96903563776276	7	5.91108907939758	2.77216482405781	6.71223669039628	6.98346047259276	6.78873171036123	6.9485448323409	5.41949764557191	7	5.45697203124928	1	7	1	7	1	7	7	7	7	7	7	2	7	2	7	7	7	7	1	7	2	7	7	98.75	0	3
31	7	4.5007308841304	3.11048051995613	6.58065324533996	6.28591135095527	6.22455867428948	6.36536616942816	7	6.13188367711304	5.87072236718556	7	6.19948637474819	6.7364861292648	6.5302080700499	6.22246002104571	1	4.80312022938684	6.38358367124345	6.80161824385105	2.91674944485872	4.6383515740584	4.96617565434566	5.1898984869599	1	7	1	7	1	7	7	7	7	7	1	7	7	7	1	7	4	3	7	4	7	7	7	89.5	0	3
32	4.53027040892552	3.11301725545689	7	7	4.34016205720198	7	7	6.68646929309401	5.57592039828126	7	6.72070515735994	4.68512145144208	5.26890856931894	4.86130102966358	4.55229006339328	4.77836216072999	5.81408869290674	7	3.18215943139178	7	3.28029834877316	7	5.03654996579454	1	7	1	7	1	7	7	7	1	4	7	3	7	3	1	3	7	4	1	7	3	7	7	73.25	0	3
33	6.401784216741	3.30269253628366	6.54989675216692	5.0981694201152	2.89246259518166	5.4328507412979	7	7	5.87466079470006	4.5227389266135	5.22395617416461	6.01463541580613	2.1586767274825	5.5177462764107	6.99031763603101	5.62463694325437	7	6.05061767316994	6.62481215350834	5.52183969232885	7	6.38971897211632	5.13903976449506	1	7	1	7	1	7	7	3	7	7	1	1	7	7	4	5	7	7	1	7	4	7	7	90	0	3
34	7	6.72676080110428	6.12538691739821	6.2561842399869	5.22706977180822	5.64937248346208	7	5.42407624946151	5.99899786668394	6.19325411060283	7	7	4.40091763911677	6.34787881553346	2.09156023622805	4.89376639667725	6.04989989191112	7	4.36573109584346	5.01343807334076	5.92411530946041	6.66714433036779	5.54488716047072	1	7	1	7	1	2	7	7	1	7	7	1	7	7	6	7	7	7	7	2	7	7	7	86.75	0	3
35	7	3.86594220266422	6.39439845170136	6.6967694260358	4.28866855108525	6.11629671295296	6.21451189065557	5.95810934962582	7	5.98889858485904	7	5.730478740445	5.18691578956159	6.58696820146868	5.00516538495512	6.54356822618119	4.95693878478183	5.52424618671609	7	4.56157087655552	6.55786101675154	5.05724233621201	6.72663293639485	1	7	1	7	1	5	2	7	1	5	1	7	7	2	7	7	7	7	7	5	2	3	7	91.5	0	3
36	5.71677488730035	4.91369780178259	6.73085371581696	7	4.37926416437526	6.09061738016737	6.15364321976888	6.4592205076979	6.35524263512016	5.03215415528102	6.12290574854285	5.81465436106937	4.79173894444383	7	6.01351379513541	2.49234762312974	3.76910097015835	1	5.59539314982519	6.6391597712483	5.91541302645496	6.94035388106458	4.9996211291322	1	7	1	7	1	3	3	7	2	2	7	7	7	7	2	7	2	2	7	7	2	4	7	101.25	0	3
37	6.22373767433168	6.76541457542096	4.86284008592513	7	4.46391364112597	5.93294456450221	7	7	5.09714855389275	5.73715222150597	7	7	5.54547191489861	5.32954677162849	5.16808199381363	1	3.63703910524225	4.13642792647065	6.57576741017639	6.01591094233413	6.2827592725304	5.97065142006475	3.96906158152642	1	7	1	7	1	7	2	1	3	7	7	3	7	7	7	7	7	7	7	7	7	7	7	89	0	3
38	1.95849643980607	3.09305163274998	3.96042232040226	7	3.99149991515434	5.17947740149825	6.58444035812183	7	5.38176653950161	6.67633259105774	6.4672805249795	6.33849577320744	7	6.35209982705412	2.63376159991505	5.87946628934453	5.40561197979673	6.85917892806629	7	6.08161547163982	6.48768293474216	6.83744467776881	3.56078765664843	1	7	1	7	1	7	7	7	7	7	1	7	7	7	1	7	7	2	1	6	1	2	7	69.75	0	3
39	6.94147636469371	5.29093789632162	6.14949788999317	6.04648793526666	3.4264546267535	3.72598317565635	4.9074435107508	6.12905299241125	7	6.39154773849239	6.84216984185009	7	5.97495251918072	6.26259833912378	5.81856461252028	2.01843201454698	6.05682663821591	5.3943786213792	6.10665364081728	5.27334570031092	5.72678637922933	6.26964254368976	6.21505650547143	1	7	1	7	1	7	7	7	7	2	7	2	7	3	1	7	3	4	2	2	2	3	7	95.5	0	3
40	7	5.69698413825112	5.72523721104615	7	4.69379793883018	6.07545303563332	7	4.40012936994462	4.57525911783619	5.67045589186997	7	6.25653440708433	6.91251362460439	6.64079263353063	2.95332449602146	4.22771613885041	6.47409726208494	5.88750035959385	3.67030413696711	5.59070428663925	3.44322880072536	7	6.78596792766416	1	7	1	7	1	2	7	7	1	7	7	1	7	7	7	1	7	7	1	2	5	7	7	89.25	0	3
41	5.45675726949041	3.30929785959269	6.00182961583884	5.58593635575719	5.3285631462423	6.62451495250427	7	6.07516002052909	4.33531537580571	6.38159551632546	6.01462409135433	6.7991957471557	7	5.64012384577892	7	4.09843859089871	4.64129372697422	4.28667861146479	3.8072862041277	2.9696033183364	6.42772166644781	6.94827363999072	5.86622834560468	1	7	1	7	1	7	7	7	7	4	1	7	7	7	3	3	4	7	7	5	4	7	7	89	0	3
42	7	7	4.53192676597501	7	4.12754507974044	6.00429953076633	5.24014938415319	6.21491728356117	4.88913335615908	5.19289575120159	5.75153209952599	6.10965502605494	3.08578972498669	6.57528666920237	4.44586016536699	3.88722939166404	6.06895411450903	5.95159725866824	6.57768020769879	6.40446611217911	7	7	4.33317354041477	1	7	1	7	1	7	7	7	7	7	7	3	7	4	4	7	3	5	7	7	1	3	7	88.75	0	3
43	4.50121407854556	5.19899656610243	5.21385183723464	7	3.11865268522472	6.64192564012406	6.37396142010176	5.04615844382543	1.98537392215802	6.5433879528494	6.74262182675783	5.72326808757629	7	7	4.93181173928625	5.86117581134301	7	4.92039589405696	4.79436127263435	6.49870543320114	5.90603736599904	5.69067538466409	5.96064382851821	1	7	1	7	1	7	7	4	7	4	7	1	7	2	1	4	4	2	7	7	2	7	7	75.5	0	3
44	5.37495408736261	1.99489033823103	6.32271073260199	5.22140881221977	6.31660978961553	4.26981229187356	6.64906344420812	5.79199216719679	4.38498362303695	7	4.04131462715984	6.47002125280605	3.71053432581872	5.48172711856679	6.93315009259155	3.6830255883209	7	4.52442415855295	7	4.99217894761918	6.48148841425893	5.98687335433854	6.11660428698246	1	7	2	7	1	7	7	7	7	7	1	4	7	2	4	7	7	5	2	1	2	7	7	102.25	0	3
45	6.51657189755019	3.36578719856464	6.01570031163761	5.14090317649829	2.55050743798453	5.0443652281868	6.77575758780034	6.69173105934284	6.3286277068881	4.65694951314449	6.36600313940388	6.19710460457695	1.09910395236898	7	4.72391934062333	4.65330208324858	6.06582054274725	6.11966566136216	7	5.42813959679983	6.19840109840062	5.81747946835532	6.52710244323031	1	6	1	7	1	2	7	7	7	7	1	7	7	7	7	7	4	7	7	2	4	7	2	87	0	3
46	5.74019384948488	3.39834315166316	6.80990172656976	6.16346871658042	5.42909165661662	6.37833745551078	6.30952351481363	7	4.61496333234759	5.9556162525012	5.69362906409641	6.70302051105113	4.37825729435188	4.33950665993941	7	3.60093299887789	6.70193124033261	5.85285978210785	4.92950661549372	3.95230656173626	6.65724510137792	6.22205254716411	4.89175114236338	1	7	1	7	1	7	7	7	7	7	1	7	7	7	2	7	1	7	7	5	3	7	7	76.75	0	3
47	7	4.06828517647041	5.83181262112145	6.608729644211	4.87959790599265	6.34308596337353	6.42185725760152	5.639683664595	6.67570898023059	6.90231871564077	6.23853479066215	5.52348286557162	4.63168815783589	7	4.91912394014574	6.71967434462456	4.25786826064544	6.1244304269971	6.58463602410169	7	5.19439481925234	4.81740289120339	6.28420473942998	1	7	1	7	1	7	2	7	1	7	1	7	7	3	7	1	1	7	7	5	3	3	7	85.5	0	3
48	7	6.36346307674698	4.52152181552653	6.6569826570357	5.51328826373141	6.25581215919389	4.10670661250456	6.81891591366298	4.23702975465382	6.38533258950507	5.50633958987302	5.43390233361045	2.73362517699207	5.04219231312434	4.56200933292433	2.55080601958696	3.45025587722167	6.32509611617423	6.21205852689758	6.00872093724917	6.78593787340448	6.35451918637192	6.92232986190377	1	7	1	7	1	3	7	7	5	7	7	7	7	3	1	7	1	6	7	6	6	7	4	83.25	0	3
49	5.99205249610499	2.69468576600065	6.23660608255446	6.43479024174615	5.39250596490079	6.6907633456148	6.19550421940261	6.67266969171508	6.50559301288024	5.19975955851455	6.15229882140707	4.98141685302203	2.76032098636672	5.82468339642044	6.30116900818978	3.91108464158986	7	6.36363286517583	1	4.8307707945069	6.71897716233657	5.49306703775527	6.46332422252298	1	7	1	7	1	7	7	7	6	7	7	2	7	7	1	7	7	5	3	7	4	7	7	86	0	3
50	5.94727780370143	2.97399269471922	5.2851954400644	5.28820367989001	2.55199824514977	7	7	6.53123610164017	6.39291214514076	6.35822121945245	5.29204396146471	6.60602141842791	2.64742950164492	6.27105324442609	7	5.84610283730364	4.54614843300475	2.57003140782179	6.64234470352803	5.63253900234214	6.71773352032169	5.40116001511229	3.99808306640231	1	7	1	7	1	7	2	7	1	2	7	3	7	7	3	1	7	2	1	2	7	4	7	78.75	0	3
51	6.22211633703928	3.18350713178245	6.03900443508509	4.80123470795753	3.20944732756429	4.79143907860264	6.45387393978935	6.88478917918933	6.6158516078692	4.50900057473422	5.70900432424082	5.02259317998148	1.57854082931797	7	5.22925608892124	3.68661533540979	6.53959886159602	5.34194471186521	6.56568731458627	5.49303843702068	6.89198358366856	6.40598010303579	6.27904040987243	1	7	1	7	1	7	7	7	1	3	1	7	7	6	7	7	5	7	1	5	3	7	2	86.5	0	3
52	4.82301038054855	5.29575203612412	5.36321724993453	6.57121417249369	6.23379417755134	7	7	4.97212641715628	4.23629515637369	6.10603912359435	6.16949684789923	7	1.77969220242887	4.28894245422833	5.52670061588083	5.37861154378847	7	6.45474060126109	5.66547079298865	4.21855640497534	6.4009063842286	7	6.82241196664873	1	7	1	7	1	7	2	6	7	7	7	7	7	7	7	7	1	6	7	7	1	7	7	95.25	0	3
53	6.70048665357856	2.74263011250395	5.98251625468238	3.42719209728034	3.81173588932728	6.09752097416861	7	5.7636498468674	5.01291927174134	5.34648462387239	5.09684264791775	5.80673203449115	3.63254518840325	7	6.08212191776895	4.70845500716586	7	5.02637882332429	4.74954744436273	5.34993422742203	6.6601742157711	7	6.01799951760611	1	7	1	7	1	2	7	7	1	7	7	2	7	7	4	1	7	3	7	2	1	7	7	86	0	3
54	6.41850503558978	4.6660222549428	6.32474644934116	2.87081304218102	1.12149873520262	5.55862742013092	7	6.89990358270085	5.43289123811577	6.14137817436847	7	5.46042863961206	5.0238019550327	6.82167239751326	7	4.72958973008328	1.80934298944813	6.27325695672292	6.21465599654353	6.99528064252126	6.30641770174991	3.23743369205562	5.63390942213498	1	7	1	7	1	7	7	7	3	7	1	7	7	6	7	2	7	7	7	7	2	7	7	77.75	0	3
55	7	1	7	7	4.02543669900614	3.13248595914711	6.73074709135223	6.54090671495196	5.10142723041218	7	2.99434638907027	6.17593832318821	4.69369968299934	6.72163249927955	2.24737128583052	1	7	3.80062289526225	6.60602470714927	6.13311708445263	5.69252767098788	6.10519921230682	7	1	7	1	7	1	4	2	7	7	5	7	1	7	7	1	2	7	6	7	3	7	7	7	84.5	0	3
56	4.90457056164712	4.5187831752646	4.07608828495149	7	4.87204558245194	7	6.32198622463454	5.63509507175588	3.02206727326157	6.96036135124397	4.24925967013496	5.19301564727801	7	7	6.06208487027375	5.71503859662564	5.83903551274663	4.85463934865976	4.4241125782002	5.55892951433067	5.86471807960033	5.57673898480372	6.5195437397502	1	7	1	7	1	7	7	7	1	5	7	1	7	5	1	1	6	3	7	3	7	7	7	75.25	0	3
57	3.87603928591274	2.83703873532819	6.25622684321477	5.03621306380488	5.33456735211945	6.61920757361709	3.92440050908673	5.46366295970877	5.13627701596345	4.60777171190777	4.08579348311346	7	6.76140132677663	6.72042143847374	7	6.77536215445891	7	5.11286037408483	5.82789549804721	6.59725496765901	5.94109293699267	7	7	1	7	2	7	1	7	2	7	1	5	1	7	7	7	7	7	7	7	7	7	1	7	7	93	0	3
58	4.12226462365783	5.20994152227442	1.95995631074081	6.10121908327211	5.50393983254598	6.24352892424837	6.33449543534117	5.97207825227857	6.79925725230792	7	4.69734574964503	4.92348317413643	5.39453833503345	6.63943093529298	3.095717862329	6.74787212962151	4.19225636983511	3.74962894557484	5.95030827279726	6.30299419424649	6.51922166765346	6.82805998165053	6.39922145493706	1	7	1	7	1	7	7	7	1	7	7	4	7	7	2	7	4	7	1	7	2	5	7	71.75	0	3
59	4.59237884940624	3.60772918953834	5.9996179391485	4.32055577151394	6.35531782109658	6.4126395888089	6.63239905373523	6.36910261565999	1.40964923279304	3.15462075882041	6.93613068719355	7	6.11926062156052	4.83517538013699	6.70437722202989	5.92429086429102	5.36041042175116	6.14453170045934	4.83886573033288	6.50699898129088	7	7	3.75523347369939	1	7	1	7	1	7	7	7	1	7	1	7	7	7	5	7	7	6	7	7	7	7	7	85.5	0	3
60	4.98426535412862	3.89357248818268	5.18385239993846	6.50076388741083	6.0033273764829	6.72606214000838	6.47529970652966	5.34862571637026	5.11485735829795	3.34494665139022	6.58985005512851	7	5.83693400125468	5.60363509284537	7	4.93275725002471	1.72325965303023	2.10258045883438	5.53819919023037	7	6.10943017027939	6.30992311184562	5.61382103755617	1	7	1	7	1	7	7	7	3	5	7	7	7	7	4	7	7	6	2	6	2	3	7	82.25	0	3
61	6.56572436924386	6.86538348329241	3.98351578918668	6.81999957077172	5.32266988143031	5.39960378550729	4.58246096860212	7	4.76425333483046	4.58483829709185	6.10533177695066	5.55180951068572	6.49983537249896	5.61670762254029	5.32681229717532	2.26756021135204	3.87027789838373	6.87578692924194	6.04195981361221	5.75866074216207	6.1596157572527	6.0906004160875	5.58413292225332	1	7	1	7	1	3	7	7	7	7	7	6	7	4	1	7	2	5	3	4	6	7	7	82	0	3
62	1.19934129966118	3.77630196785465	7	4.77278761766346	4.4857569639503	6.19676065706055	6.29873637926816	6.93143292417228	6.88106418235125	7	5.99127422141419	6.01732932816162	6.24854378075577	5.78890415083344	6.67296547031869	2.21206114256167	7	4.68663586532436	5.87616464859294	5.56117027937327	5.08028794350244	3.60287760931853	7	1	7	1	7	1	7	7	7	1	7	1	1	7	5	6	3	7	7	2	3	2	3	7	79.75	0	3
63	5.7495229126064	4.59342270972245	4.58627077950268	7	6.08392213397386	6.23757331588731	6.41504736282741	6.80980939721891	3.17339259522488	4.8925565772068	7	5.50768404289529	4.03983483713803	4.34796704116049	7	5.77261808901354	4.60359491819591	4.14399247268517	6.10927526104943	5.25311891446461	3.53091196750265	6.87985808657866	6.91791905420018	1	7	1	7	1	7	7	7	1	2	1	2	7	6	1	7	7	6	7	7	7	7	7	86.5	0	3
64	1	1	6.06455275247701	4.87491989546027	7	6.68784414692877	6.37441583210924	3.71363171790734	5.66669571524334	5.85166361288355	4.75497784618919	5.40660468634813	4.40727517576084	5.34300478956528	7	4.09548675007595	5.34499849571772	6.53635140750371	3.89816657478537	5.08274251542274	5.16885810624098	6.65568315805312	7	1	7	3	7	1	7	7	7	4	7	1	2	7	7	1	2	3	3	6	7	2	4	7	82.25	0	3
65	3.50259844786052	4.68047263637642	3.82284226505795	6.54222801513169	3.49508342542344	6.51502739888314	6.45538207989908	7	4.59412393420749	3.40007769262815	7	6.47683753801884	4.98315621302327	7	7	2.68531915858743	6.56398399017685	5.31884324298219	7	6.11884537239327	5.81723499623292	6.18267530652768	5.34972799668877	1	7	1	7	1	7	2	7	7	7	7	3	7	1	1	7	7	4	7	2	2	7	7	80	0	3
66	5.46091529237372	5.19683475880587	5.97974930935186	4.16432590849152	2.90270242502148	5.2962200391462	6.85362972271144	3.58374335992268	6.3130080506754	5.51108454754161	5.39749969727712	6.99363120593168	5.96987532697224	7	4.65748785149024	1.24105287539314	4.08075250006927	5.47446767360945	3.99223649370017	7	6.66837001195882	6.47624599688126	5.25043026207447	1	7	1	7	1	7	7	7	1	7	7	7	7	7	1	7	7	6	3	7	6	7	6	82.75	0	3
67	2.89241541684929	4.88163593606873	3.68379427765664	7	4.39451217422312	6.26564957395058	7	5.49079958544436	6.07674392550688	7	7	3.91403101002975	5.53539388170347	6.41744482070324	5.52478893076431	3.46681298521742	4.63907850777961	4.6646939804227	6.8732061252087	7	4.85450416048014	6.42172477509325	5.91626164597803	1	7	1	7	1	7	7	7	2	7	7	3	7	2	7	7	3	4	7	3	2	7	7	81.5	0	3
68	4.72060970347224	6.17395734874292	6.2468318424532	3.10563022478643	3.26507074307152	6.93039226033386	3.82091333310288	5.07693284278938	6.00406075729532	7	4.61187609812477	5.95970666350575	4.8305924868725	5.67141863210049	5.29587180715453	5.49963756699022	6.67458081347066	4.49040722985301	5.52657830422847	6.76143366624649	7	6.48922656019205	4.9459373664951	1	7	1	7	1	7	7	7	7	7	7	7	7	3	3	7	7	2	4	7	7	3	7	79.25	0	3
69	2.73215075328052	1.27668681497301	7	4.45862244131995	5.04313952886548	7	5.28173945792351	7	4.40486053566675	6.04340842079719	6.80560641359783	6.29768758530887	1.438798367778	5.86465519842982	5.58116501970926	1.17500971275689	5.60090701546724	5.26060965859535	5.26745713108699	6.11689852160442	5.31397372770342	6.40046618651207	7	1	7	2	7	1	7	3	7	1	7	7	2	7	7	1	1	1	7	7	7	7	3	7	88	0	3
70	4.69349229347859	4.32693917297565	6.23525260882916	5.13669177425066	5.74753608598661	5.72043116341418	6.62909749161183	6.80408024537976	6.43840160547794	4.6476509001215	6.17975463111828	6.90036538992197	6.76371029581207	3.99369042050582	6.25766149519484	4.38885741069627	4.21886256153324	5.51920215786846	4.2227329925027	2.78717940376879	6.23146888404896	6.62360157703139	5.64584770841446	1	7	1	7	1	7	7	7	7	7	1	7	7	7	2	7	4	2	7	4	3	7	7	92.75	0	3
71	5.09245090222982	3.54334399605116	6.76715841839232	4.93760577673288	3.84379513390675	7	3.51858417439986	4.34513295098417	5.28437239503194	5.91094063356443	6.48811608347738	6.87653796351785	2.73115334115482	6.42910272939942	6.83456638683628	2.01091088128839	4.59399417920153	5.25464656642054	7	7	7	5.48015533815679	1.85963497083805	1	7	1	7	1	7	2	7	7	7	1	2	7	7	1	7	5	4	7	7	7	7	7	85.5	0	3
72	5.53162574995789	6.28060875729874	5.85613378845566	6.8846892047567	4.61636441712078	5.63521197196462	4.09655796871941	6.13862557632914	5.51573317948808	5.59376282049458	4.96422023337205	4.08205625241388	6.26462426358949	6.52497441167095	3.79383229044726	6.44711084144428	6.69187239333082	7	5.98663029181207	5.94061346237288	5.48237403757302	5.50941204255515	6.06146757128412	1	7	1	7	1	6	7	7	7	7	1	1	7	7	1	7	5	7	7	3	2	4	7	87.25	0	3
73	4.52323106620295	6.07062204078185	4.85319612386422	6.52995246352483	6.88687841908965	5.82058921881061	6.18494803344331	4.92714463733262	5.00060036369467	6.10428197418664	7	7	1	6.60377016563677	1.39981274165261	1.56742646679185	2.46200318938902	6.59315760653066	4.74290366255938	4.59019472684021	6.67328761548259	4.35679614635774	7	1	7	1	7	1	7	2	4	7	7	1	7	7	7	7	2	1	7	7	3	2	7	5	80	0	3
74	5.15043696127241	3.97533016883043	7	5.17980242042208	4.82655394660963	5.94043639129099	5.43282686245325	5.50200243239369	6.84574711858932	5.01069526544066	3.78396396528039	7	3.79639306889587	6.36066949248901	6.44034234487974	2.71902029415087	6.66094856469039	6.72168886856142	5.8932417400275	6.91663547199719	7	4.08447360671065	3.44285841225135	1	7	1	7	1	7	7	6	7	3	1	6	7	7	4	2	7	6	7	3	1	7	7	96.75	0	3
75	4.01979885856612	3.13083777958569	6.17282528191182	4.29047465039083	6.71115793071941	4.96206922797005	6.43804860905086	6.96219489448803	2.07145691514775	3.86590718004507	6.42461156469386	7	2.96317789935436	5.16812046486316	6.68709260875018	6.37129611166996	1	6.27548834463672	4.78335633770344	6.93834713319757	7	4.84531188840882	4.5811341724036	1	7	1	7	1	7	7	7	7	7	1	7	7	1	7	7	7	7	7	7	7	7	7	71.5	0	3
76	5.9073413629158	5.43907644659135	6.40310830691143	7	3.14773348144944	4.94035895542059	5.91674320588797	5.21014702420044	3.26686838907489	5.83895675980696	3.80273667472209	4.6602799537379	4.58956270319397	5.99675566805037	4.66072794120829	5.95269293793956	4.30357478774619	4.80750115646351	6.38936549591578	6.22440134542115	7	7	5.67623452883625	1	7	1	7	1	4	2	7	7	2	1	1	7	7	7	2	3	7	7	7	7	7	7	67.25	0	3
77	6.15453387540696	4.59030872714293	3.60177284094393	6.34232258161029	4.37043137680326	6.15197185086753	6.40537620782836	4.422607732139	6.43228540221876	5.76485935630287	4.90523939747706	4.97248883843387	5.93533724030716	5.59929073557126	6.43174129126534	5.01038215910131	5.43702845219628	5.17577822400516	2.83194226137332	2.33721500571669	6.88847904102924	6.4563099374968	6.24835886424784	1	7	1	7	1	7	2	7	1	7	7	6	7	7	1	5	7	7	2	7	7	7	7	63	0	3
78	6.642370023803	5.7141495681353	6.27744739092296	3.75641879517761	1	4.73739613531309	6.67955057383138	6.27553082558523	5.64661330601904	5.35372065701289	6.31678736233164	6.61411092226405	5.02508452081441	6.30215632699888	7	3.16840929131954	1.1756656329222	6.08941148249294	6.26773584120666	6.21884470197223	6.02705632440178	3.42660654387155	6.14851837827064	1	7	1	7	1	5	7	7	3	2	1	5	7	1	2	2	7	2	7	7	1	7	7	64.75	0	3
79	2.38291769996208	2.04320506072171	5.93649526346913	5.3634176232319	4.00740350817748	6.23364718615486	7	5.15372943245787	5.47487277402488	6.93705193626374	5.27190693214693	5.46140446075593	6.48310262248379	7	5.22100008114211	6.36282202704828	1.80358091171202	4.91593157589206	5.50769818174106	5.65864147170407	1	4.81480586411026	6.00671982262244	1	7	1	7	1	7	7	7	2	4	1	7	7	4	1	7	1	7	7	7	7	7	4	60.5	0	3
80	5.57228996154445	6.19388956321732	6.76648477764727	3.65706312643818	4.06636791542288	7	4.40935776268027	5.90732497605262	6.47500338882853	6.16125871164402	4.93147414491474	5.4596052768965	2.16034156427213	4.98869536139193	4.57587320018306	2.22605329872727	6.78709824754274	3.7399808893545	6.46846167606822	7	2.8720399262093	7	6.45966093664805	1	7	1	7	1	7	7	7	7	2	7	7	7	7	3	1	7	3	5	1	2	7	7	72.25	0	3
81	3.29022886734843	1.81324644750193	6.75799645970558	6.81948477195657	3.99714077160285	4.55921667503254	3.95653415225605	6.95283102762819	6.31707490987605	6.44229883911759	4.16862331079187	6.05497316536496	1.31016064726386	6.75981879435202	6.26988453217592	5.15615147638939	5.82055009205127	3.13546624106479	5.23955022328883	5.58836449973322	6.97573560206942	4.54405804563308	6.9341307546744	1	7	1	7	1	2	2	7	1	3	7	7	7	7	2	7	7	7	7	7	4	7	4	74	0	3
82	6.34378143219497	4.3969336257015	6.75621089046634	5.177340609896	4.7274942141577	4.76867518179404	7	6.60755115188261	5.58909209867001	4.13223613167771	4.63820040493553	4.91775017272211	4.8652311405087	6.42089582395938	5.04799246950003	6.5620862935464	6.20153372849443	6.74330301407156	6.47929338977694	7	6.2512743045773	3.86079417481345	6.161424265013	1	7	1	7	1	7	1	7	7	4	1	3	7	7	5	7	1	7	7	7	1	7	7	70.75	0	3
83	5.0656990568201	4.98911864785166	2.71902651308006	6.30511269805433	7	6.31526374491157	3.1773955989733	4.78979335715753	7	6.70008706681374	6.13005080609709	5.10687200371949	2.16226083678329	6.02033745514141	7	5.50011591181925	5.30112176952253	3.20209062155081	5.03099992893827	3.63759442074014	6.16931283621006	5.41114876202823	6.75219562297871	1	7	1	7	1	7	2	7	2	1	1	3	7	2	4	7	2	2	7	7	1	7	7	74.5	0	3
84	5.72627653064755	1	4.46796966487439	4.49747533415623	1.53458475851329	5.90137025943547	6.45550783357799	5.69891888059194	3.52967165324109	4.64167156862513	5.86226529217384	6.49465831121287	2.61337976423795	5.95480091553832	6.31785306785787	3.45267735978282	5.65959771451091	6.63565986582628	7	6.06835650878623	7	5.8571368363525	6.12390744457685	1	7	1	7	1	7	2	7	1	7	7	1	7	7	7	1	7	7	7	7	3	7	7	83.25	0	3
85	5.59869460583353	1.70683828371554	3.16167190953055	6.72802466247679	3.94566284788818	5.63939187349558	5.06570267650932	6.02387166445444	1.98452314136133	7	3.08814886347861	5.32604350154805	1.93233229795015	7	4.54141819432412	1.7281985047684	7	4.23035500615594	4.20707897640246	6.50320017250602	6.39477274653743	7	5.01569764003232	1	7	1	7	1	3	2	7	7	4	1	1	7	2	1	7	6	3	7	7	2	3	3	72	0	3
86	4.36618883441542	6.1885466298017	6.02509014444616	4.32415317134073	3.34789447236255	5.92798861355229	7	7	4.64722241681103	5.75560399174891	6.53679925735266	6.29777459323734	6.3771930691691	3.09903923258184	5.4378874091998	2.74730489548127	7	3.52234640453608	3.53565697591378	3.17084645275807	6.66407663289203	5.53450024285313	5.9869164880885	1	7	1	7	1	7	7	7	1	2	7	2	7	2	1	7	2	2	7	7	3	7	7	81.75	0	3
87	3.77926896699951	4.08456402423216	3.964632805803	3.78927722887441	3.43152463853062	6.11411928064256	6.62136284973562	3.58621005366886	3.70723539186804	4.88522095777693	5.3851935506858	5.56133267526757	2.80284299597915	6.57171305455901	6.38913391720299	6.51140321601528	5.72500653124794	6.25213911726478	7	6.55220571732284	6.99761272710037	6.06970426455418	2.17777645840659	1	7	1	7	1	7	2	7	7	1	7	2	7	7	2	1	4	4	2	7	2	7	7	85.5	0	3
88	3.41545848952735	5.54153632903237	6.79690036243915	4.70003944351184	3.63993444272409	5.88762899295705	6.9975324778254	4.5774934678582	3.31312023117857	6.19640801558619	5.21563145263377	7	6.75990288717181	2.89482731156542	3.89815720177108	4.42297443118343	6.17019836627658	4.943574441237	5.49220533233199	4.50858977013111	7	5.30250920093455	5.79227081250313	1	7	1	7	1	7	7	7	7	3	1	7	4	2	7	7	4	3	2	7	1	3	7	72.25	0	3
89	5.26835064215658	1.61232984978592	6.39369315631853	5.74824551019122	4.62458996190405	3.97166116289439	3.90854258502996	5.01590457988144	4.10542782120137	6.04267808250414	3.35609208144633	6.87659826401672	4.78673422257876	7	6.62275063746238	5.1478757781452	6.64132154974511	6.78888101055437	4.49727294900921	6.38827997054444	4.8336334756546	4.30872904879909	3.22463680432792	1	7	1	7	1	2	7	7	1	7	1	7	7	7	1	7	1	4	4	7	7	7	2	75	0	3
90	1.18719890127855	3.61530327929712	5.54326473063763	7	3.41342432303831	6.71478584371328	4.09114810292718	6.68980501397716	5.93615382536989	4.14316884744762	6.77877847475296	4.8240920467887	2.96153055188685	5.3382753191866	4.25017750274857	6.43747458694139	5.87782458458096	5.65640541100449	5.99454163023099	5.06876252340109	3.25464045832961	6.44006583977045	4.87886099459078	1	7	1	7	1	7	3	7	1	7	1	7	7	7	7	1	7	4	7	7	3	4	7	80.75	0	3
91	6.83675925312748	3.14682110809233	4.56985639697364	6.23752467401527	6.14552795095239	4.00609880695072	4.7293625555483	7	3.69090470889732	4.79419251034629	4.7159232040674	6.75797773910472	2.54430725092109	4.21599179642008	2.45776711191398	2.84233661975033	5.62610228338896	7	5.61098060012548	5.65869030042225	6.95159312230702	5.46223442631134	5.69658964619268	1	7	1	7	1	3	1	7	1	7	1	2	7	7	1	7	7	7	7	7	2	4	7	68.5	0	3
92	6.14201218951167	2.28348025198195	6.34463904446856	5.84779719382346	5.83394253037958	3.45240967583879	6.04469204055212	4.91669052289649	5.28860844647188	6.27152271812394	3.9072451143098	3.33760393026714	4.28689685985205	6.21945436436908	5.00525836805318	5.71125695245611	6.57091685198043	5.93814282990388	3.4618877128626	6.08437891630545	6.12164689601601	5.15246979276205	3.72675335382619	1	7	1	7	1	6	6	7	7	2	7	1	7	7	1	7	4	4	3	7	1	7	7	57.25	0	3
93	4.96203641572847	3.26982603251305	4.6502485100971	2.665297549448	4.42159775062076	6.49556362375264	3.68766965154042	5.3884039432551	4.13697969835864	4.54813292615508	6.23234840230098	2.16559994434917	7	6.83834023107767	5.62816704555337	6.53208849249746	2.88907820733401	4.92394239316045	7	5.71033370948078	6.2831337373475	5.42434308631872	2.57664211203788	1	7	1	7	1	7	1	7	6	2	7	7	7	7	1	1	7	4	2	6	2	7	7	76	0	3
94	5.39743808022991	2.11861234926587	7	5.80671973816703	4.72741041821246	5.63698830756062	3.73236854790597	6.09322015453774	4.17154421980212	4.84691950753856	3.59718888612408	7	4.34167267263575	6.14911778526422	4.21231082066838	5.64857331624958	6.25124348676613	6.51872438424395	4.07245902218126	6.34031429256804	4.34956659339014	3.8355407535572	3.29296306002131	1	7	1	7	1	2	7	7	1	7	1	7	7	7	1	7	1	3	5	4	2	7	7	79.75	0	3
95	4.1365342884788	5.04279852256835	3.99284552551042	6.51969000964585	4.87769738046976	3.17880143816214	3.49964579118271	5.23894985757924	6.56112129311168	7	5.96162329035436	4.23244077665026	4.30100690546861	5.66242616761885	3.5689997039453	7	3.82146944214188	4.46328948998767	5.56732029019038	3.78443785486897	2.59659222617106	5.43213603399704	6.01261900817142	1	7	1	7	1	7	6	7	7	7	7	7	7	7	1	7	3	7	1	1	3	7	7	79.5	0	3
96	5.53576304592296	4.32878922009456	4.41896270319638	7	5.87667304362748	5.82885464093118	6.32388340709769	4.57991869859294	5.81417441036538	5.09977804929394	2.58315936874313	1.30189278196706	7	5.01541164247923	3.18604150734238	5.64983188824315	1.16565400524663	5.87912349534277	4.64822948995745	7	1.44136284167461	2.94862844501931	3.36971120432421	1	7	1	7	1	7	2	7	7	7	1	7	7	7	1	7	7	7	2	7	1	7	7	66.25	0	3
97	1.22033556306654	7	6.79862163612754	3.74205173987695	2.39521468570549	7	7	6.11213762430672	6.65002520672216	6.50849151880159	6.61813309849471	6.33889051621319	7	6.69784657210283	7	3.48893830573202	6.40193670673177	6.37336677351991	7	5.16987179122082	6.41040409573232	6.46074709129826	5.73331417011813	4	7	7	7	7	7	2	7	7	7	1	4	7	7	1	1	3	7	7	7	3	5	7	97	1	3
98	1.74736952236785	6.58806645400641	6.74537193564258	3.10306752337387	1.45049657077201	7	5.46441780367622	7	6.35955052197946	7	4.87021545241951	5.15250910193885	7	6.40642974494216	7	7	6.7319577305392	6.50201074784666	6.66290426054428	4.8148040234098	6.56539185714415	6.51689530258946	6.79841630906311	4	7	7	7	7	3	2	7	7	7	1	2	7	7	1	1	5	7	7	7	1	7	7	84.75	1	3
99	1.36098102940491	5.12003599270714	3.51990876686912	3.99208871504121	4.95603717740825	5.34100822342491	7	6.64080282638539	7	6.94387624428544	4.50016883970056	6.50035793755286	6.25492560913687	6.41553000154494	6.34095821564927	6.5667247164678	7	7	6.2690879789641	6.20266868440798	5.98580608389542	6.2099516577979	5.9585039565306	4	7	7	7	7	7	2	7	2	6	1	7	7	7	1	7	7	7	7	7	4	7	7	95.5	1	3
100	1.41588851903668	6.08642953540724	3.82451871860401	3.74587186654194	3.64550080860777	6.68515725870323	6.94876690388357	6.89591758258475	6.04587409508119	6.51045751693146	6.80477456167194	5.81737031269364	3.57067428249808	6.3825429794184	6.95103271933408	3.60957872557991	6.57142181984282	6.99987367839	7	4.37736581925736	6.11460102396984	6.5484302043565	6.07517473241464	4	7	7	7	7	7	7	7	7	5	1	1	7	7	1	7	7	5	7	7	3	7	7	95.25	1	3
101	1.9030801841339	4.55503256518669	7	1.23614327842796	6.26786232914334	6.23362062617244	6.43564776438247	7	4.63530393505074	7	4.39426824068899	6.46310244939637	6.16133936198227	5.91795981735577	7	1.30163425428685	6.62389835509275	6.69847211651965	6.27764384418076	5.05649933016286	7	5.2715113168585	6.64526507970639	6	7	7	7	7	7	7	7	7	7	1	3	7	7	5	7	7	4	7	1	5	7	4	91	1	3
102	2.60464166063517	1	6.72596162494934	5.01389342345237	4.698931412083	4.50183290072086	5.05397131636096	6.67917240125398	7	6.73371384906044	4.89587756142543	6.29124905048937	1	6.58053750105657	6.44146977735258	4.4024379368989	7	7	7	6.15725771582009	6.07543382720896	7	6.98615666873738	7	7	7	7	7	7	7	7	5	7	1	7	7	7	5	7	7	3	2	3	2	3	7	118.75	1	3
103	1.15552081997253	6.7038121807296	4.34574304345789	3.79920591125813	2.57496261170317	7	7	6.83969147833787	5.81266648188642	2.97575432951621	7	5.66939242345407	6.25720011727277	5.59320582826856	6.29261098687146	3.87358857454326	5.76461063781973	6.90086532911446	7	7	3.71591908225979	6.75876069444908	5.34261419534734	7	7	7	7	7	2	5	7	2	7	1	4	7	7	1	7	7	7	7	2	3	7	7	106.5	1	3
104	3.14273190331918	3.06560663975683	6.1824668649883	1.00243363008735	3.3990534876537	6.85543303282611	6.30931503193179	7	7	5.22359129017063	6.6252881386923	5.51593481449659	3.87509308402831	5.64231933888317	6.58728005572246	5.76427885628621	6.78281554848907	5.10323004109534	7	6.52226062585122	6.78938230332643	7	6.96664346758702	7	7	7	7	7	7	3	7	1	7	1	7	7	3	1	7	6	3	5	7	7	7	7	102.25	1	3
105	2.90577512333656	2.78384984570212	7	3.86423209010237	3.87575728773398	7	7	6.91882598978116	7	5.22648638083973	7	6.16349288806526	6.62576940810816	6.43030386317706	2.15255076102025	5.48044699271413	7	6.61356389436203	6.07066076231567	4.87062452767239	7	4.64971078879829	7	3	7	7	7	7	4	7	7	7	6	1	7	7	7	4	7	4	7	7	6	7	7	6	103	1	3
106	3.07740122777273	3.29626295358958	6.21981885606138	1.5201379342127	4.37778981298075	6.17448487440122	6.22819327787852	6.94879112172188	7	6.13240018578951	6.70142993699002	6.46416474353683	3.82598724058489	6.42367160319278	6.54599033989279	7	6.42498713088616	4.86097772167969	6.5794970318784	5.85167153831415	7	6.27304700168038	5.91005791343398	7	7	7	7	7	2	7	7	1	7	1	7	7	7	7	1	7	7	7	7	4	3	7	92.75	1	3
107	1.19827105705932	5.30468779758711	7	1	5.51170460480975	5.85620317816286	6.46902756304956	5.91809377563906	3.5933084965775	7	3.82920633118311	6.55012305434758	5.49987038257726	5.28309686389068	7	6.63804686883751	6.72873214031753	4.27970420880078	7	5.65997855667231	6.77639251571997	5.42433214668821	6.11862002313056	4	7	7	7	7	7	7	7	1	7	7	4	7	7	3	7	7	5	2	1	5	4	4	77.5	1	3
108	5.52608264937879	6.48593866835369	2.74090567618899	1	6.7958281714662	5.54307294859172	5.31547017357138	6.915139678579	6.73481830331102	6.06908752374801	6.71478307243107	6.11274207678907	7	5.87801354429183	6.1057304115367	5.39723389806749	7	6.34318835101605	6.72509237680487	6.88954267828933	6.39197330310723	6.85184401507093	5.7286647943168	3	7	7	7	7	7	2	7	2	7	1	7	7	7	3	7	7	7	2	7	4	7	7	106.25	1	3
109	3.78548879494784	6.56011220321295	2.09274403535589	1.71502386835117	6.36197831275309	4.31986237747453	6.26355496811363	6.32624481210437	5.88140921796766	5.98071522063704	4.92890960744348	6.11580765244833	2.75647094418324	7	7	2.58935298130739	4.14460519364175	6.20807268923666	7	2.86631987234662	6.14521766463889	6.99303807253968	7	7	7	7	7	7	6	7	7	2	7	1	7	7	2	1	1	3	3	7	5	7	7	7	96	1	3
110	1	2.78369491248088	6.86872652264686	4.08193034215168	2.99767835425388	6.53917494294721	5.79299085321327	7	6.94572351028982	5.54120172876473	4.96350828492646	5.88043099648282	5.00245707374017	7	6.1565348224978	5.11131733654179	7	1.69588727299662	5.56416212373487	6.78324382249903	6.25509321705604	7	5.67195671668266	7	7	7	7	7	6	3	7	2	3	7	2	7	7	1	7	7	3	2	7	1	4	7	96.75	1	3
111	3.64073843528059	7	1.69211877230787	2.7910640200622	6.05617201926615	4.64445610635513	6.77664899032147	6.24261803653181	5.65225354909017	6.50028982889956	5.01471755128193	5.20311781446064	3.58162301423634	6.16171337937241	7	3.52933169318463	5.05104235107582	7	7	3.3198791808837	6.45471146033796	6.58057992234495	7	4	7	7	7	7	5	7	7	2	3	1	7	7	2	1	1	3	2	7	3	7	7	7	86.5	1	3
112	2.9238001507079	6.87077490827613	5.04101597674719	2.17283195847991	3.27629405653796	6.5344100966877	5.51536242667166	5.2000755124061	4.32814400550462	6.55915394021914	7	6.178322439346	5.7704582313557	7	7	1.5722356191076	5.73438482292597	5.84286125636629	5.68375528614225	6.64222147114761	6.1251137084413	7	6.93140387591843	6	7	7	7	7	7	7	7	7	7	7	3	7	5	1	7	7	3	7	7	1	4	7	103.25	1	3
113	3.69425824767042	5.73199192941503	1.29400836316052	5.45401710807432	5.75438321730395	6.9075977809045	6.03158625508923	6.70348072079034	6.55891836468598	6.15277626078185	6.58091546769937	6.1476013985723	3.9532648652714	6.49131110882777	6.77716745060023	6.28609607846364	5.22688167016832	6.67334118021121	5.94754051460964	5.73396507210553	6.438374718979	5.53616296713518	7	1	7	7	7	7	7	7	7	7	7	1	7	7	7	1	7	7	2	7	7	6	7	7	89	1	3
114	1.95366663601377	7	1	4.77412570572039	2.49368440705631	6.70874993457345	7	6.62207383807288	4.84151174356986	4.97205074853397	5.53336795992462	6.87965822090644	5.90146339191604	6.90781566978448	5.25958425593577	4.70058822204886	5.69243390049417	7	5.38521367299051	6.68343119371515	6.66134696028161	7	2.97382561349868	7	7	7	7	7	7	7	7	1	7	7	3	7	5	5	7	7	3	3	2	2	3	7	86.75	1	3
115	1.75914221071426	7	3.60122434157967	1.38721659933334	1	6.481245477889	7	6.17170167326457	4.81773429911109	7	4.82628315927864	4.66922481020002	6.01489252363187	7	6.10078207878019	3.15322283695567	5.50067785467613	5.46934445660794	3.39926196416622	6.30745422664982	7	7	6.25892900256774	4	7	7	7	7	3	2	7	7	6	1	7	7	7	7	7	2	7	7	7	7	7	7	81.5	1	3
116	5.36747691422461	1	5.47820209929227	3.45488885276666	4.75390663052938	7	6.91008334071904	6.53089121804794	5.92182894673256	6.75960525567207	5.77306317092349	6.3716635605017	6.60672725176541	7	5.27645504534911	5.54670035398017	4.22103937454592	4.78212115092529	6.31026975565492	6.27754041295915	1	7	6.83919469563536	3	7	7	7	7	7	7	7	2	6	1	7	7	4	1	7	5	7	5	7	7	7	3	77.25	1	3
117	3.12026999855616	1.63554081047272	7	6.50899668927758	4.50722717493101	7	5.83869809134756	4.09360127534263	5.57240946306954	6.62378215587753	4.32693903305502	6.81077259656124	1	7	6.52756639384746	3.30822000603136	6.45495315942464	4.93413994570827	7	5.77650887112644	6.76644446619247	5.66104556264668	5.97000366479967	7	7	7	7	7	7	7	7	7	7	1	7	7	7	4	7	4	4	2	3	2	4	7	79	1	3
118	3.54554585517954	2.13958214095216	7	4.02674357879486	1	7	7	6.48332507661544	3.3755514400625	4.87016456036424	7	4.40970574341075	6.76388448453836	4.37284628926065	6.24018918181417	6.96711837588354	4.23270245487745	6.24995902489256	6.79037819825109	5.83147806134477	5.72275101146587	7	7	7	7	7	7	7	7	2	7	7	7	1	3	7	7	7	7	7	4	7	7	7	7	7	90.75	1	3
119	3.0554182406111	1	5.11866380947096	4.79513820037203	5.79131027725587	6.23124621073045	7	5.40242318186973	6.10355610120111	6.99370770258004	6.01261377596095	7	5.26220203801558	5.93357359316585	6.85665891236186	3.9902924861259	4.7212466596326	4.90290623450205	6.07051906666445	4.90933516449739	6.67294972180773	6.54733918160394	6.68773705357349	7	7	7	7	7	7	5	7	1	7	1	7	7	7	1	5	6	6	1	4	1	7	7	92.5	1	3
120	1	4.66977704038207	3.64970486624331	5.45983663390236	2.2894205787662	7	6.49310937787509	7	6.88924683365268	5.96464823832655	7	6.25444822186859	6.19335674878663	6.3965341010734	4.09411905386834	1	5.95485093741575	6.85028865753018	5.65142460012352	3.63011651470138	7	4.8623770297027	5.24097955609118	7	7	7	7	7	7	7	7	7	7	1	7	7	7	1	3	6	4	5	5	7	7	7	96.25	1	3
121	3.63113222886709	5.93837361322559	1.92524923282433	3.89975636189882	4.92205310028392	5.74546553269244	6.58174428777456	6.39961052119062	7	6.80419242817528	5.93630117590635	6.40263908890324	7	6.64501598485699	4.23458104258113	1.77209384421764	2.92942549336724	5.82614159348717	6.71249911197695	6.28877608358771	6.80337658683486	5.19359414330336	7	1	7	7	7	7	4	2	7	2	7	7	7	7	6	1	7	7	6	7	7	6	7	6	88	1	3
122	3.6728818210575	2.60655581504267	6.86175335461907	1.08628934818747	3.07001959019631	5.26494959131593	6.01933140440762	6.45471624323422	2.7395603966923	5.75634586440097	6.78377957024536	5.90483292433124	1.60867264618592	6.89127528497929	7	6.77800524864829	3.25575030248607	6.28415338156158	7	6.65384190730905	6.0759896445834	7	5.2853737605253	4	7	7	7	7	7	7	7	7	7	1	3	7	5	1	2	3	6	7	4	4	7	7	89.75	1	3
123	2.9466821159196	1.14909947392253	6.77949660563666	5.49943783427428	4.78947824238977	4.67058301655923	6.71618412300587	6.01778663861167	6.32870398078871	7	5.53685276450653	7	1	6.26820428929609	5.92464401327072	7	7	3.23578839439881	6.2277133037387	4.3682190388272	7	5.88177041837271	6.47339068792426	5	7	7	7	7	7	7	7	7	7	1	3	7	7	7	7	7	2	7	3	2	7	7	101.5	1	3
124	1.63493640023067	6.93313013707586	6.98565212865104	3.6575887134555	2.31508486305374	7	5.65810371746506	5.17462252221019	5.34105579545821	5.04845994946978	7	4.5885509988539	7	7	4.39413625825045	6.07614250416094	4.71853406623719	7	6.50581150378617	5.72520202318321	5.9049866001111	6.19198660835342	6.69328708362126	5	7	7	7	7	7	7	7	1	3	1	7	7	7	1	7	4	7	7	7	7	7	7	93.25	1	3
125	2.44819083029993	6.41421804759176	4.98167561487841	2.65991497506981	2.62373613201434	6.97392214479976	5.21800701294897	6.09453757964195	6.23184258656728	5.51561996414012	6.76521107765964	6.63894560067838	5.15294690658113	6.31383826153261	4.61573034197816	5.98426898403758	3.70471730902972	6.77019228849625	5.09432266304794	3.01050558235826	7	5.94630213634315	7	3	7	7	7	7	7	2	7	7	7	1	2	7	7	1	7	7	7	7	7	3	7	7	90	1	3
126	2.86476699401552	2.41948353237993	7	3.04994861633679	5.04377871774384	7	6.72348883332304	4.10053471843055	3.90262164022625	5.21663806581404	4.44934704786919	4.21578708076647	7	7	6.67211447241865	6.01122959081464	6.9321186303588	6.95837551126009	5.06980749292976	6.29510966284188	6.42801908665625	5.84103025221556	6.47769348618647	6	7	7	7	7	7	7	7	7	7	1	1	7	5	1	1	4	3	7	7	2	7	7	78.75	1	3
127	1	5.61097902473429	3.50143607062872	6.25115664570194	2.01354576422283	7	6.49129462365599	6.12086126305197	6.05802572514988	7	7	4.97877011517669	6.02954343497134	5.6093177602494	6.21201738156455	5.47553209147707	5.69465510062759	7	6.28542649059368	4.20342419347654	5.20771385167883	5.7657104422535	5.23753087009893	7	7	7	7	7	7	7	7	7	7	1	7	7	6	1	7	3	6	7	7	7	7	7	83.5	1	3
128	2.07591736964998	4.68377825169825	5.22752969893816	3.32867345136241	3.98073308774375	6.58191834197966	7	5.08424083939641	7	4.49328543691201	4.95227393736741	6.16172538845088	6.06658557834497	6.84281561610775	7	5.40336291855102	6.11903083189714	3.36307803937317	7	5.53646738783226	5.29569778625549	6.39927875294839	5.66398856656552	3	7	7	7	7	7	2	7	1	4	1	7	7	7	1	4	1	5	7	7	4	7	7	84.25	1	3
129	3.12576388604879	1.77834886299826	7	4.67239998083974	1.91277893614918	6.04781022205253	6.23638610436305	7	2.83154395996979	5.01585378018453	6.10762259427995	7	6.91263638471427	4.809080288918	6.54611100646697	6.63751610997021	4.70837055265068	6.50366826322983	5.37284883821272	5.10541810932119	6.69116649895259	7	6.83712667911147	7	7	7	7	7	7	1	7	1	2	7	3	7	7	1	7	7	6	7	7	7	7	7	85	1	3
130	5.05260515703434	6.49657496357544	4.1428480553559	1.6589873321934	6.2737871572718	5.43727385415857	6.02862445483755	6.91889259095074	6.29422548732912	6.31035683492492	6.09851154797226	6.12635090649911	5.8937147961275	6.11696936317013	4.30431442256759	1.21525412452015	7	6.4450261130006	6.9033533354583	3.22957974896306	6.73055507861063	6.7232676782335	7	4	7	7	7	7	7	2	7	7	2	7	1	7	7	1	7	7	5	7	1	1	3	7	93.75	1	3
131	1.59511295057675	1.66533146265884	4.23048931683569	6.93467084404051	5.62894589901575	5.4670137040789	6.88341647212974	6.09506464710894	7	6.62674568267734	7	7	2.72612132647673	7	1.67398023984848	3.6032812583105	2.71767921356928	7	6.33284670996211	7	3.06884035611868	5.97628291144749	6.42006974881679	4	7	7	7	7	3	2	7	2	7	7	4	7	7	1	1	7	4	4	6	7	7	7	90.5	1	3
132	1.39226722209683	1.39408821498089	4.72684425728301	7	5.93392865455292	6.57258048208052	5.93550239953667	6.7442040990138	7	5.58451364520665	5.8843005349349	5.59926174993661	6.95394391931934	7	1.10232877859897	3.9425899385405	2.63525850399549	7	6.36579512513367	6.85655595917289	4.34129161764766	5.88194883971806	7	4	7	7	7	7	3	2	7	2	7	7	3	7	7	1	1	7	5	7	5	7	7	7	88.25	1	3
133	1	6.36880414381771	3.61601811762399	5.5193125218208	1.31705947274043	7	6.09532169759919	5.14083658435742	3.3312371262284	4.2366593661846	5.51656271976042	6.70170775833863	7	5.80469816097399	7	2.52232732414761	6.66112808663559	3.41146497511241	6.73083225217552	7	5.68928266649446	6.48037887366357	6.32402980691893	7	7	7	7	7	7	2	7	7	2	7	7	3	7	7	7	7	6	7	7	4	4	7	84	1	3
134	2.6582103094131	1.6480662680882	4.10057396576301	4.96536953031213	6.79996586546424	6.46582039327615	6.43995790393948	4.73872615957961	5.03629021770558	3.58849409640487	7	6.12663545160183	6.83777811643933	7	6.37054318199489	2.67202436825847	5.50870103729119	4.48976777535384	7	7	5.19010911758386	6.41412495952264	5.82373545629105	7	7	7	7	7	7	7	7	2	7	7	7	7	2	7	7	3	7	7	2	3	7	7	92.75	1	3
135	5.56013208551768	7	4.91496494898244	1	7	5.16770604215152	7	7	6.14665122466567	5.89901945662954	5.21598496076342	4.47928890647041	5.68669554604666	6.26501107203069	4.1228770278558	5.19527542436749	7	7	5.71770664904817	3.12261094855049	5.73184748076537	7	7	5	7	7	7	7	5	7	7	2	2	7	7	7	6	1	7	7	5	7	1	1	5	7	94.5	1	3
136	3.92185912882556	7	1.86341766353718	2.04969767965675	5.16069520431371	7	7	5.66228302876345	5.42034500313563	5.64808054004234	5.31928500110415	5.69775983365197	3.56770712880182	6.53225287840327	5.86390498694612	1.69447688027169	3.77865143552885	3.47683765859827	6.17735021658367	1.09457742293206	6.71865006521867	7	7	7	7	7	7	7	7	4	7	1	7	7	5	7	2	1	7	7	2	2	3	7	4	7	96.25	1	3
137	6.74271067615968	5.74516941373454	3.76376234815789	1	1.42724494250552	7	7	6.53945444800923	4.7676510210613	6.85162648005074	5.13734281532021	7	5.93495391622838	6.29462848598734	6.93576445102972	5.22914409631595	1.59655319904562	3.97132283964746	7	5.79674363825969	5.0397786355954	7	6.25565363096008	4	7	7	7	7	7	7	7	1	7	1	2	7	7	7	1	7	4	7	3	2	7	7	71	1	3
138	1	6.95851117800786	3.56024240469854	7	1.94650848933232	6.45064095700166	7	4.83863896084717	4.17745883774693	4.53053707448096	5.56307750565209	6.89055444783881	6.83120416513635	6.23206587293013	4.89218551930749	5.51279168251715	5.27750941229108	5.25080434626705	7	7	6.67639164499936	6.71066389169536	3.92581492975681	7	7	7	7	7	7	2	7	5	7	7	7	7	7	1	7	7	6	4	7	3	7	7	85.75	1	3
139	5.77828473256211	6.5544228235755	4.56417578848146	1.64391986500505	6.14313528352566	5.78160089086317	5.07120189275473	7	5.19252108608609	5.92715466622159	6.66571404067762	5.15686083127155	3.53860397204607	4.47981485019373	6.67816981518813	4.83964776670174	1	7	7	6.7046922939057	7	4.36737535787396	7	2	7	7	7	7	5	7	7	2	3	1	7	7	7	3	2	7	6	7	7	2	7	7	82.5	1	3
140	5.97845969331004	5.48553752962213	4.58357199500719	1	1.35893362785739	7	6.96839352673895	5.68468419111221	3.73110402641676	4.89854767456193	6.02253349291386	6.22942357481754	2.9269619332978	6.7667536817547	5.93120393894445	5.31621806253755	6.0106917346108	4.51558678397318	6.6681865519544	6.21428003700898	7	7	6.29742462492065	5	7	7	7	7	7	1	7	1	7	7	3	7	7	3	1	6	4	7	1	2	7	7	87.25	1	3
141	4.50958938246068	5.32155361607226	1.86300843127511	5.14163721605778	4.95630225196374	6.64052132505871	5.13632630277602	7	6.79444444721228	6.35629873391724	6.91571653691331	5.88521726399243	2.27253117759275	6.58863811569029	7	4.65240603634527	6.18011024092685	5.95597841804655	4.92395594638233	5.36993041122455	7	2.89659805206403	5.86980771369847	1	7	7	7	7	7	7	7	7	7	7	5	7	7	7	5	7	4	3	7	5	4	7	72	1	3
142	2.16490749972274	6.18388980296342	2.83306205044023	3.84618234944281	5.45193659742733	6.01122921772972	6.01668161536932	5.22115145006765	6.62403223397661	4.17086205003819	5.00853980411391	6.46393679228738	7	4.81054390761013	4.2068858547303	1.74494812645552	4.2845989312435	5.87277057239927	6.11234497076779	6.55827866557823	7	6.7034830496548	6.42666664131725	1	7	7	7	7	4	2	7	2	6	7	7	7	7	1	7	7	6	7	3	5	7	5	101.75	1	3
143	1.41956278931995	2.56397574108164	7	4.10980313141586	3.19155614673796	5.73916027841395	6.17260439020725	6.63170833270149	4.39932573631041	7	7	5.33081620621341	4.64714308054026	5.99638530303696	4.67707152246437	3.02200676053478	6.23631332326568	6.51487451190414	5.8738345598283	6.25833027748978	4.78688164878349	6.76411402410438	6.33507148383549	7	7	7	7	7	7	3	7	1	3	7	7	7	7	1	7	2	3	1	7	2	3	7	77.5	1	3
144	6.27719094596833	1.77309566821834	4.74577086968515	3.88408764596277	4.93952414797743	6.88517952893749	6.10076741236503	4.84204442089946	5.88654218337135	6.68092615133008	4.69145295136098	6.8121518013928	2.09823235571738	7	6.46998605445826	5.49621717381397	2.4738403439807	4.45866388423645	6.81154096353183	5.89688485011342	4.19323434443338	5.49373702768138	6.4427065567128	3	7	7	7	7	4	7	7	2	5	1	7	7	3	1	7	2	5	7	4	7	3	4	75.25	1	3
145	4.95948735944653	5.16916444041249	3.73841468749287	1	2.51596073099072	7	6.72585925702199	4.55250205919792	3.63683109658119	6.90932237176128	5.32528319855509	4.81508941316261	7	6.75200222970025	5.81057700296827	2.83789133261995	7	4.36271203773929	7	6.22127706996796	6.82495892597275	6.59059352409248	6.64761426335202	2	7	7	7	7	7	7	7	1	7	1	2	7	2	7	1	7	7	7	7	3	7	7	83	1	3
146	1.46449148082033	1	6.44148754306771	5.40517309717379	1.74695761569525	7	5.08306771542775	7	4.62067839993092	6.15707112746828	7	4.0000583844425	1.52439910835791	5.94293576255567	1.40344975347174	1.35203119330168	7	7	6.36064791689212	3.68431602040569	6.58557090748668	6.61358023106634	7	7	7	7	7	7	7	2	7	2	7	7	7	7	7	7	7	7	5	7	2	6	7	5	96.75	1	3
147	2.35978430578448	5.44342415250366	6.49827675457912	5.23223534649399	2.7788889481235	5.67389602173158	6.34291403275837	6.92499560110843	6.19442343965849	7	5.95021298352689	5.66889121065491	6.47595428242871	7	2.1806589787374	5.65051680739376	6.81813508279581	6.32349170310122	6.91090390907966	5.61986863253785	5.58425429364741	5.35260600510689	4.27302719777251	1	7	7	7	7	7	7	7	7	7	1	2	7	7	1	7	7	7	2	3	1	2	7	75.5	1	3
148	5.47296675525345	5.32824248096175	3.79879644322655	1.41570709702758	5.52943577593992	5.99492915163042	4.39266708297324	6.99799924304113	6.15098989035026	4.30616240811494	6.88584636856521	6.36615369282962	4.6014414574147	4.65295219227931	7	3.9149786563248	6.1402456459801	6.18796147781066	6.80103959553774	4.86229635808457	6.70160643803045	4.67971883949587	6.59967509540732	3	7	7	7	7	7	7	7	2	2	1	7	7	7	3	7	7	7	7	7	1	7	7	84.25	1	3
149	4.34606496104763	1	6.82460181600064	3.05205946533924	1.66135946418045	6.75379487064053	5.57523738831147	5.73447462159244	1.91792026867374	6.71846191716672	3.09637459957373	5.37424378295391	6.31132445828301	5.42342912745854	7	1	1.13689610544325	7	6.72057024962938	7	6.05556864842548	6.73277527100753	5.39303028029994	5	7	7	7	7	7	7	7	1	7	7	2	7	7	1	1	7	7	1	7	2	7	7	84	1	3
150	1.90163896882874	3.18428783658126	7	5.00516849215499	3.02543317384006	7	6.01538322693203	6.07625336620858	7	5.09781792100476	5.65781690465875	6.49185836701618	6.3621160684674	5.50441955756143	4.9441160258625	6.06847630221061	7	6.84927890249899	2.44358839635827	6.18357631969858	4.55020830810313	5.40031292176703	6.32977076709369	3	7	7	7	7	7	2	7	1	7	7	7	7	7	5	7	4	7	7	7	7	7	7	82.75	1	3
151	3.30686694750784	6.1431519464838	2.27042384402075	3.36586301649519	4.73729571918978	4.24218679875134	6.751087413186	7	6.91108743623148	5.72492262621526	6.8924494255816	4.93278518500975	4.48485428934592	6.07448537492252	6.54228016144018	4.27945281910405	5.79261646648207	3.37905809633214	5.2400893623807	5.88867856737365	5.88203626574611	4.94140169816668	5.96417589671349	5	7	7	7	7	3	2	7	7	2	7	6	7	7	1	7	7	7	1	7	4	7	7	76.5	1	3
152	2.71909026195893	1.19153931121039	4.97200825606183	5.05463092827004	6.23085454740308	4.75471427954984	6.26234500466077	5.85377767171096	4.96884053433623	3.73003837692772	7	4.59995871485567	5.67638311327384	7	7	2.66156002524271	5.70735087728404	6.12294137345278	7	7	6.42261380931223	5.97106244558828	6.73338285011062	7	7	7	7	7	7	3	7	1	7	7	7	7	7	7	7	3	5	7	1	2	7	4	88.25	1	3
153	2.98579235259574	1.35490440568723	5.21863100255811	3.80776395153028	5.47885675015085	5.77302151055607	6.55505867065652	7	6.76947897035131	6.78537049445332	7	5.75837147329458	4.32207584261538	5.00838416365958	2.03207367499019	4.19971605911751	5.88869268133645	7	3.26347237481095	7	3.92350135269509	2.17911272755915	6.13733762590947	7	7	7	7	7	7	7	7	1	7	7	2	7	7	7	7	7	7	3	7	4	4	7	88	1	3
154	4.66992148152292	5.82540382523001	4.45354116408277	1	2.36750261029252	5.11486989597026	6.78014851868755	5.80738855158073	4.10262233001015	5.29448512512063	4.61111741663553	5.37176996395299	7	5.46584369460192	6.59346275357942	6.49454120882409	6.87276825977634	5.02745877602126	7	6.12111804850009	6.80863739716451	6.65525548043292	6.6551560320317	3	7	7	7	7	7	7	7	1	2	7	1	7	2	7	1	7	7	1	7	1	7	7	85.75	1	3
155	4.27828790187942	5.69120622500663	4.04797124824853	2.9396276143908	7	5.98798604701745	5.13124704512671	5.1030913421106	3.03081326786513	7	4.36695124760311	6.55735013419208	6.1623249914317	5.6026927677138	4.87579789910161	5.24904214352424	5.01155069364458	6.79600425667842	5.15915863989988	6.99784878220304	6.27991783468283	7	6.89262225649488	2	7	7	7	7	3	7	7	4	3	1	3	7	4	1	1	4	2	2	7	2	3	1	74.5	1	3
156	1	4.69143509439265	3.84940257260792	6.05366769619109	2.62623640854128	6.61693829512935	6.43428492026209	7	6.64135422569335	5.93245132562761	6.82373871971123	5.96919933410127	5.6433710612779	4.39229995524804	5.80837617835837	1	3.05353866847459	6.64726158362716	6.86322268549663	3.20928116256921	5.71977924686012	5.0657425007811	4.96539870771834	7	7	7	7	7	7	7	4	7	7	1	7	7	7	1	7	3	4	7	7	7	7	7	87.25	1	3
157	3.89443734347674	1	6.56547335599822	1.57101730292984	1.69288968079409	5.29901663902597	7	5.0743847613038	5.22178573028123	7	4.29372384315083	6.05234178961407	1.59884517411044	6.56196093768042	6.57917171520444	3.38915380397866	1	7	7	3.55393701502001	5.97488870090521	6.79927081647828	6.29533081998931	5	7	7	7	7	7	7	7	3	7	7	1	7	4	7	4	7	4	1	7	1	7	7	85	1	3
158	1	4.21425169823789	3.13802815176363	2.43314816749886	4.73189345920416	6.29521947030074	6.54045081373739	4.01151513571983	6.94838705474452	6.7573593258733	5.70170244573374	4.50365119480558	5.88209286627886	6.46438791667305	5.83844970941423	4.53285945820404	5.83715774682007	5.0047685212529	5.36350631954688	5.193829017425	5.9959550714904	4.1796021381439	6.8610984549864	2	7	7	7	7	7	1	2	2	2	1	1	7	2	1	5	4	2	2	7	2	7	7	71.75	1	3
159	4.01362438810049	3.15552730701599	3.42365843220558	4.29854752337563	5.64447469195797	6.49514262503046	6.43746782803661	6.19094474659429	5.44242522084787	4.14987639507029	6.56819913512626	7	7	6.24072362085094	4.59177017328828	6.5956901099876	4.51109062089966	5.39784154614727	6.6924375199197	6.20483052141312	5.06752051097887	5.84655394528183	4.73613722789973	7	7	7	7	7	7	2	7	1	7	1	5	7	2	7	7	7	7	1	7	2	3	7	73.5	1	3
160	1.42375200811931	1.90106962795668	5.67153123862035	3.87057439855956	4.66241935772213	4.85470277183362	3.07855308054185	5.51403895839855	5.43607761589523	6.04462299490641	5.14238226372163	6.19764355660149	6.45838878208174	6.52714315277331	4.77948218543956	1.74158278528352	6.23546046990825	5.99504904375416	7	4.80350943819354	6.80745734903295	6.57554634916066	5.48728626943834	7	7	7	7	7	7	7	7	1	7	7	5	7	7	1	1	7	4	5	7	2	3	7	85.25	1	3
161	5.98972811270719	1.04462811174408	4.82767593779721	4.62342145039302	3.22986349586543	5.25953829502576	4.37993977080615	7	6.7363357980734	6.47862726052186	6.20984116086134	7	1.04956114623125	7	7	3.34279527528459	3.84082651778353	3.39013920234907	6.39167244681265	5.60116614851402	3.19149493560013	5.81837075342536	5.72616285345275	4	7	7	7	7	2	7	7	7	7	7	7	7	2	1	7	2	4	7	4	7	7	4	95	1	3
162	1.23176845751581	7	4.17822414994785	3.82239715654009	3.16118564862369	1.87836855343198	6.51321390478667	5.76110726874233	5.21202836814103	6.45001460218228	6.87989046961524	4.42623011486142	4.47984154097321	6.46734927521962	4.42344506319885	5.35712746697316	6.2153214025516	4.98554632944956	5.47681504033284	7	6.45037648986513	6.07835884959254	4.43092538180608	7	7	7	7	7	7	7	7	7	7	7	7	7	7	7	7	1	3	4	7	2	3	7	85.75	1	3
163	4.04971001190565	1.46763646506506	6.38533414449859	6.07716689065078	1	6.68663727814128	4.66194111589609	6.63655626330369	5.72422759387624	5.21661232297211	5.97753643837654	4.84544739069251	6.93369224997111	5.43697095288163	3.46401335821057	5.40181693841642	5.51225261066415	6.37474155822411	6.85245879609484	5.65916814090363	7	7	5.27716082703018	7	7	7	7	7	7	7	7	2	7	1	1	7	1	2	7	7	6	4	7	7	3	7	62.5	1	3
164	1.46495127450903	6.68445016510383	5.27992162516807	1	3.18981297218201	3.65351568026781	4.69890319020625	5.62527667957483	4.60658427479895	6.82086268970838	3.72914375809319	6.71220629646971	3.58821624733585	5.91685367692341	7	1.10836511954908	5.93814969039931	5.77952655583239	5.02042593507075	5.13147662918855	6.14210086657127	6.94234679479469	6.83264219177148	5	7	7	7	7	7	7	7	7	7	7	1	7	7	1	7	7	5	7	2	3	7	7	69.25	1	3
165	2.57662192242168	5.61749858619325	1	2.92160979565337	4.38851320288379	5.47627713768266	6.75203276268222	6.84117372586049	5.89827867571124	4.50507354704056	5.37242846074285	5.17724737228458	2.01197300755098	6.85729118853447	6.34857291115272	4.51783699094248	6.5406483621661	4.08269617258429	4.25022051608873	4.70449462776509	6.47801885987534	5.26383146366083	6.61056190596268	5	7	7	7	7	2	2	7	7	2	7	7	7	7	1	7	5	7	1	7	3	7	4	79	1	3
166	1.58697865518703	5.15541054114358	3.36153308720103	5.92841242987442	3.27994455421861	7	4.52887696540343	5.18522120474142	5.23643635602046	2.50097981520225	5.37238534363318	6.08143889436178	7	5.7537256918339	5.2665308965727	1	5.28361004107114	7	5.9181658378554	7	5.84281096552599	6.41791265901987	4.43015967110258	7	7	7	7	7	2	3	7	7	7	7	7	7	2	1	7	2	7	7	7	7	4	7	79.75	1	3
167	1	5.82715027089729	2.02046515555209	4.34399754719065	3.53415664042645	6.24278749965669	5.07390655437757	6.78544457763324	4.89908339997149	6.1291974801335	6.18417531662826	5.90426722437674	1.65554717421454	5.46199447395648	4.57827582625796	3.07877725015056	6.09523665731647	6.88690592554903	5.60071322501012	6.96039740170597	4.07684140638548	5.83694600060888	3.25707497966471	3	7	7	7	7	7	3	7	2	7	1	2	7	7	1	1	7	7	7	7	2	2	4	80.5	1	3
168	1.37460327524954	2.6600850554102	5.8122523202477	2.27254664199401	3.72263645786858	5.7101752827886	3.83649866777835	7	6.6258929207183	5.20365630035931	3.94046774326007	7	6.69725984192578	6.25373773012178	5.07747634077239	1.4939056740658	6.49588114069045	6.33551303015988	4.32578672131092	5.07347594981062	6.46720246475204	6.03376856755435	5.9403976456082	7	7	7	7	7	4	7	7	7	2	7	7	2	7	1	7	7	4	7	7	1	3	7	76.25	1	3
169	5.77039631643261	1.28355101569846	5.59879828067023	3.67055901590151	3.8543990134189	6.79172531053011	6.57765075011871	4.91396664942175	4.93761569746454	5.73718556667699	5.63657116410984	4.42264380279743	5.76301558098067	5.76256788033609	6.19849484720615	1.26344036422108	6.84932953351352	5.81230275728017	6.65346217947874	4.59591653831797	5.06833709403036	5.62040487518682	6.57918637044513	4	7	7	7	7	7	6	7	7	3	7	1	7	7	1	2	1	5	7	7	1	7	7	91	1	3
170	1.06661574094234	1.92619599785656	6.97466357287958	3.21478916926745	2.80248781836226	7	6.32981838944245	6.83223732826395	4.77461285031645	6.45240743636595	6.71205451521475	3.73654029821954	5.36927657036954	6.01415644394068	4.28355038316737	3.5073070639297	6.00675407337438	1.82781961604406	5.11863680946354	5.95960929856321	5.92930412743608	7	5.21203038405067	7	7	7	7	7	6	3	7	7	4	1	7	7	7	1	7	2	6	2	7	1	7	7	70.75	1	3
171	2.95105620654729	3.38825106076624	7	6.34837494481434	4.97873803915848	7	5.21749586124591	6.10867105129823	4.54243128848009	4.85525217575409	6.91883722271041	6.9702716097049	3.83009009695525	5.77095062404569	5.97732027289144	1.57700177324534	5.57037969855346	5.66258002000477	6.14459833068666	7	3.87427981403528	5.25754126610043	5.41459757689762	7	7	7	7	7	7	3	7	1	7	7	2	7	7	1	2	1	5	6	7	7	3	7	90.5	1	3
172	1	5.44887793094545	3.58709030133143	5.53122073677193	3.99922004709881	5.15432182465546	6.65856349875817	5.46324129323978	5.48722061949095	6.61393903265855	2.71515568654589	5.58706765704487	1	6.80878925025817	5.6698446931656	1.37170743632556	6.50923960995794	4.76248867855164	3.48211048384217	6.21285494351117	5.93194734682495	6.72771904011759	5.87402520127287	3	7	7	7	7	3	2	7	7	2	7	7	7	2	7	7	7	2	7	7	2	4	3	74.25	1	3
173	1.24108972680879	2.43274176346488	4.6999721278054	4.1667479344017	3.36121820504242	3.51204420457634	6.409674823514	5.77760809431239	4.39060456062496	7	3.33041801474759	6.96342734217352	6.78540281499173	4.85140571762889	2.98192523665877	4.96281024280181	6.95395336508365	3.9547001017558	6.16924480725263	6.94231160472621	6.2258158036832	5.94129531199921	6.91737199675857	7	7	7	7	7	7	7	7	7	4	7	1	7	3	1	7	7	2	7	7	7	7	7	81	1	3
174	2.88588436572431	1	6.37622346988943	4.8205493599762	2.38918449898434	6.32436825965087	6.14281344325501	6.24257094468008	6.97659404620715	3.12595414899002	2.98497965433348	6.73574340374205	1	4.57711360124865	5.95950421123735	3.01670962915036	4.62060186078535	6.34501735943001	6.42709856520452	6.74199143335515	6.74201869201496	3.41640512185522	6.83490037548873	7	7	7	7	7	7	7	7	7	5	1	7	7	6	1	1	7	3	7	7	6	7	7	93.75	1	3
175	1	1	6.89578175781433	4.09991853126066	2.34267160422058	6.1449004860667	6.16871155499976	6.96811529160799	4.75078390468956	6.26032380175088	7	7	1	4.93994677029185	6.31167330865333	5.05292496077216	2.4793647948478	5.92114151275916	4.70249107659236	2.94224416280597	6.07503263016034	6.3188371698265	6.88217905595885	7	7	7	7	7	7	3	7	1	7	7	6	7	7	1	2	7	6	7	7	6	7	7	87.5	1	3
176	4.6696603200784	1	7	2.47984437041731	2.01579458743877	5.97209190342165	6.62592098892477	5.14177485385474	5.48856320981105	6.48610481978761	6.65684158666658	5.21121737077108	6.36954196054571	4.22818893438074	5.64051161193504	2.91345675262862	7	6.18221494914738	6.02320107467803	5.24334289903995	6.31060894696248	3.77768050249317	6.44722449680097	4	7	7	7	7	7	7	7	7	7	1	2	7	4	1	7	7	7	2	7	7	3	7	84.25	1	3
177	1.61041243642843	4.88487169603123	2.69714028763056	1.78518900298753	3.34551275435172	6.39412699485336	7	4.05571476763384	6.17178596637298	6.47946546135946	5.74070538017451	3.67407240719492	2.13705357168038	5.4856673055233	5.83890243438173	4.49908218707176	5.77546511888784	4.09522275518443	5.48329014018072	4.46875745546787	6.33655147743265	4.64764879083277	6.62676306356511	2	7	7	7	7	7	7	2	1	1	1	3	7	2	4	7	2	2	2	7	2	7	7	81	1	3
178	3.89026181393701	3.75179954238096	3.83733787453669	4.97824479851257	6.23240743399544	5.23269299311943	6.06315793747906	6.59304594561806	6.77785101973962	5.65087318479219	7	5.17427771558725	5.97824006834708	5.51730973599306	5.80772470063382	1.37831676177528	3.85709160599428	5.59079920148754	6.4623902309541	6.67622788348314	5.50789788988584	5.03163435336479	5.63456600266519	7	7	7	7	7	3	7	7	1	3	1	5	7	4	1	7	7	4	1	6	7	7	7	74.75	1	3
179	5.11518931880934	1.02360491950542	6.8026305460684	5.56611352786811	1	7	4.16163478193343	4.65511836503525	6.7795626114053	6.58738334175032	5.71372239592804	3.79522888302639	7	5.47194372531579	5.66814792531803	5.10305898024033	1.6645573384001	6.02024802052644	6.72235474871949	5.17247136419889	7	6.19027637545373	5.46109486068689	7	7	7	7	7	7	7	7	5	7	7	7	7	2	1	2	7	7	7	7	7	3	7	76.5	1	3
180	2.08074050852121	3.6989650045932	4.1098845465294	7	1.92878166431038	5.53469662830898	7	7	6.86108003118627	6.79561051613674	6.26656820503755	4.91587380730224	5.28692552685636	6.46868787851576	3.9719015185512	1.64584703238545	4.61216337568293	3.44988370028369	5.92402018125184	5.57861729193725	5.73447413856367	4.99956950399691	5.13090029606865	7	7	7	7	7	3	2	1	7	2	7	7	7	2	1	1	7	2	1	7	2	7	7	75.25	1	3
181	1	6.11597489091382	2.29052154963511	6.05318527197545	3.81563417663138	5.15746157043817	4.52587555033012	4.97432909649043	1	6.21369557025737	2.76786907320964	4.79285499916716	5.26445376240138	5.72360091995676	4.248536009955	2.55118274564361	7	5.44007940686137	6.27574050150613	6.12884333185475	6.99175288793035	5.38031632774387	6.97194090610406	3	7	7	7	7	4	2	7	1	2	7	1	7	2	1	7	7	4	7	7	2	3	7	69	1	3
182	3.68914010445764	5.99082347292182	3.33112397490498	4.10044175450528	5.49683120579295	5.15666688679506	4.94767523587008	3.99281767331634	5.06091202899273	5.35306778087684	3.776146008909	6.72644077678481	5.64406033256602	6.11197409993684	6.28423175214907	2.62160193790785	6.8366250927173	4.69121331361255	5.5838369282242	5.53215498560429	6.59722435795512	5.25769140293425	7	1	7	7	7	7	7	2	7	1	5	1	2	7	7	1	7	7	7	7	4	2	7	7	78.75	1	3
183	1.4302137437994	3.29991333774667	4.82958888911042	6.57786274647204	1.62427233999372	4.36645636709406	7	6.85648737553702	5.79076583746368	4.09031637418113	6.68585345297959	5.84106823881418	5.07899582947398	5.74564998723509	5.89820923042409	5.72642120005769	3.05882049204802	6.01229792282571	5.73381294056299	6.49786042142174	1.8594793972325	5.79882763776856	7	7	7	7	7	7	3	2	1	7	7	7	3	7	7	1	1	7	2	1	6	7	7	7	71.5	1	3
184	1.69228613528337	6.65652484822903	3.62160074887428	3.05902005227667	3.49970795215471	6.04143430089229	4.35401274751989	5.40175663054567	5.71155152432553	7	3.03952967245631	6.76018888113944	2.51503233344424	4.19489997668862	5.63340613568127	5.14206933014665	5.92128855167381	5.84315444057633	3.48364535204475	5.60066073390778	7	5.66371473846498	3.57836362975314	7	7	7	7	7	7	7	7	7	7	7	7	7	7	7	7	3	7	2	7	2	4	7	69.25	1	3
185	1	5.28185827859035	4.39972404324372	4.90987130336707	1.89712885880637	5.05982648078618	3.40710640417442	5.53867947489808	4.15057378918672	6.47878919423921	4.02782674835386	2.07032051051914	5.77254135147992	7	6.0940419343269	3.98578546551659	5.82937386209993	7	6.04747856821496	6.70198215071436	4.97889835176753	4.55994646188329	4.19367515924644	3	7	7	7	7	7	7	7	2	7	1	7	7	7	1	7	7	3	5	7	7	7	5	83	1	3
186	2.14077129411063	2.50310600927103	5.81289060179197	2.12680023706266	4.26059033514761	4.95468647111115	4.84545892653808	6.45679407904995	6.26950355752673	4.86189428782166	1.61408869423527	6.00950258518071	6.77933853508798	5.16128664821128	7	6.00898208775231	6.08788799934478	6.1361206534115	4.59434674989191	5.17033284264744	6.44627640031767	6.21460331323376	2.4985890128627	7	7	7	7	7	7	7	7	7	4	1	7	2	7	1	7	7	4	4	7	2	2	7	65.75	1	3
187	2.28236738080522	1.35888757584094	4.30717652533962	5.14282923309726	5.7442380682329	5.95993562759408	6.47713939971901	3.32466309608757	6.47014985478889	4.41326408936742	5.90102019005956	5.66159471989533	3.78269292645159	6.4037433491839	6.91400975883858	3.79882750023927	1.31175613145885	5.55232077093464	6.04415336556249	5.4800709523049	6.72140250657685	4.18137358865349	6.07665407647131	7	7	7	7	7	4	7	7	7	7	7	6	7	7	1	7	3	2	7	7	1	3	7	67.5	1	3
188	1.15442214790911	5.25024043719426	3.2427190175609	5.40030560246617	3.19320637337557	5.70111818314768	4.1473649742508	6.51221202312949	4.51134430866868	2.89912924572951	4.88018086209964	4.24279424727651	2.53224175520799	5.758593645544	5.90721894757411	4.83453342469054	7	6.15933605657329	5.42018705654058	7	5.77957114458189	5.64766530169324	4.30924473682253	7	7	7	7	7	2	7	7	7	7	1	3	7	3	1	7	7	5	5	7	7	4	7	85.25	1	3
189	1.08039814998213	5.51103531603843	2.69786793030644	1	4.17108864817851	6.05221977989133	7	4.63479647604088	6.10575853127584	5.63835881664039	6.90748806888231	4.03485682770634	5.61362713707557	5.99195101625647	5.51082012531168	4.20137073774922	4.76863834962472	5.31461044705544	4.60548078720594	5.58224780596157	5.72030021565543	4.9167602725824	2.78306469585723	2	7	7	7	7	7	7	7	2	2	1	1	7	2	3	7	4	2	7	7	1	5	7	76	1	3
190	4.20391455416612	3.08623704491477	5.93191926171154	5.06617955089241	3.31230476102645	6.63848370180067	5.70634565752407	4.31000583523662	6.09602565445199	5.93364110924152	1.06810774655634	4.19171833441729	3.0816986216198	5.88726242329979	6.98912764420647	6.27943191772623	2.32044391109011	5.1919513817351	7	6.89152163111063	6.51680380102365	4.90333805552074	2.96301955374941	7	7	7	7	7	6	2	7	1	7	1	7	7	3	1	7	3	7	7	6	1	7	7	71.75	1	3
191	6.01967532653095	1.2917639223701	5.97700599725615	3.92064468912826	3.76296619930128	6.4350865694594	4.13343570001064	5.14040117901613	5.64752630965146	6.09524089454231	6.20296122956055	5.24385740741859	6.32151977370711	5.17025199654961	5.87009954123195	1.24127889952603	4.30260393265413	4.97664823063632	6.74192242298298	4.40214710577886	4.301500223463	5.74572108753635	6.14890217270055	4	7	7	7	7	7	7	7	7	7	7	7	7	7	1	6	1	5	7	7	2	7	7	85.5	1	3
192	1.16681589764207	5.52211463058892	2.56255221175005	5.18948697374719	2.92968270015816	6.22888738708603	3.92851317795845	6.39761592148016	5.51657130177905	6.95658037968631	4.12425673830531	5.54724981920733	2.30084034473777	5.55256414246635	5.78236259576849	4.6695249769572	5.77817791260028	4.82599610700563	5.79354022664872	4.86235234366467	4.35150743238045	5.50133210974777	4.71039705865526	7	7	7	7	7	7	7	7	7	5	7	4	7	7	1	1	7	4	3	7	2	3	7	89.25	1	3
[truncated: 5 more columns]
