# Supplementary material for: How Are Mate Preferences Linked with Actual Mate Selection? Tests of Mate Preference Integration Algorithms Using Computer Simulations and Actual Mating Couples
Source: PLoS One. 2016 Jun 8;11(6):e0156078. doi: 10.1371/journal.pone.0156078 (PMC4898694; doi:10.1371/journal.pone.0156078)
Supplement: S1 Data — Newlywed couple and agent-based model data analyzed in Study 2. (ZIP) [file pone.0156078.s001.zip › S9/Polynomial Model Data/Polynomial Couple Population 01162016 024754.csv]

	trait1	trait2	trait3	trait4	trait5	trait6	trait7	trait8	trait9	trait10	trait11	trait12	trait13	trait14	trait15	trait16	trait17	trait18	trait19	trait20	trait21	trait22	trait23	preference1	preference2	preference3	preference4	preference5	preference6	preference7	preference8	preference9	preference10	preference11	preference12	preference13	preference14	preference15	preference16	preference17	preference18	preference19	preference20	preference21	preference22	preference23	fitpoints	sex	algorithm
1	7	6.9987353995474	4.00688156511027	5.94465250540406	1	6.11061533396527	7	7	6.13893739472393	6.71214075884314	7	6.65484510500808	5.25096113785173	5.92201063183141	7	5.17631968730964	6.68980936715417	5.10278269772999	6.31878299943651	6.92814508223748	2.04564588436272	5.58369496434074	7	7	1	7	7	1	7	7	7	3	7	2	3	4	7	1	3	7	3	1	4	1	7	7	84	0	3
2	6.34056525461882	6.99820644565951	3.76350905470657	6.73401502499115	4.57448239030335	6.9993133826973	5.46072123893172	5.40842799318253	6.34786536057989	6.66054909407693	6.42108307236493	6.71513582261742	7	5.69318851108154	5.9036171630261	7	6.09732825881188	7	5.95707924003201	6.5826937687377	2.94433350019225	7	7	1	1	7	7	3	7	7	3	7	7	7	3	4	7	7	3	7	7	7	2	1	7	7	105.75	0	3
3	6.89789556822917	7	4.92358346123048	6.30923108983552	5.00451033715092	7	6.80757631273214	6.98367251713831	6.94827277348436	6.38628541463697	5.88900198588151	5.64226135359944	6.50885498383486	6.62870312080707	6.58048214850739	6.43978638546619	6.97330667436297	6.95683765695452	6.91501738555886	6.9292414469176	6.80417803108505	6.71610944813551	6.67534819948304	1	1	7	2	7	7	7	7	1	2	7	7	4	7	7	2	7	7	1	7	1	7	7	84.5	0	3
4	7	7	7	6.24941355822687	2.17837066428895	6.85614351283478	5.77165570331976	7	5.05519754498467	6.71146448992036	6.51931820090076	6.97020904948724	7	5.72040107133893	6.52617795064467	6.41664830945832	6.29086431127788	6.91017021252249	7	5.79952247471553	2.26731257466478	4.06209559987073	7	7	1	7	2	1	7	7	3	1	7	2	3	4	7	4	2	7	7	5	7	1	7	7	102.25	0	3
5	7	5.63299064106234	7	5.014641082564	2.98794880256555	7	5.0192115999755	7	6.52514361455318	5.68089647315929	7	7	6.46416859729586	4.38516978131371	6.149836499452	7	6.1138185274644	6.12806793537809	7	7	1.87071500558482	5.83845837978294	6.97857065042343	2	1	7	7	1	7	3	7	2	7	3	3	5	7	2	7	7	7	7	7	1	7	5	118	0	3
6	6.3163690568274	6.48820108685566	1.35241549292443	6.70391057543767	3.54047691360534	7	7	5.7387768828131	6.69015328097437	5.99758713489445	5.75171036147909	5.21051537439066	7	6.08840543772521	6.7365673084794	4.64421771517112	6.657241075504	6.6821096207305	7	6.05686251016667	1	6.98775007132812	6.13973145323013	1	1	7	3	7	7	7	3	1	7	7	3	6	7	7	6	2	7	7	7	1	7	7	98.75	0	3
7	6.48107542311269	2.76504300818894	7	3.22506878581116	5.14295011245434	6.29102595002762	5.14003472248256	6.40058598901064	6.7833193465613	6.76513538824057	7	6.83724814091498	6.86447150622072	7	7	7	6.55343465737537	6.11600540190384	6.25521298773753	5.94247773787635	1.22506006968509	6.72357722127524	7	1	1	7	7	1	7	1	7	2	2	7	7	4	7	7	7	7	7	2	7	4	7	7	93.5	0	3
8	5.30632288507027	7	1.28294838537835	7	3.28765322728524	6.79724383022282	7	6.36511394759268	6.91862832349078	6.79373234730765	5.82227350817246	6.3935408359146	6.93808219250169	5.0528885624836	6.41894622924975	5.6024283427769	6.36485538079055	6.62695040015837	5.29245640051929	5.68622452164405	1.61521839959154	6.74486215794836	5.88887156690714	1	1	7	3	7	7	7	2	2	7	2	2	4	7	5	5	7	7	7	7	1	7	7	105.25	0	3
9	7	6.72655482411849	6.15477465228012	4.52052189553888	2.52883397842469	7	6.6487001244234	6.66453242413516	4.7729104311006	7	6.61168755528123	6.93863909879064	7	6.29553245345399	4.87419030382854	6.08223693030226	6.83464912851364	7	7	5.20925018233346	1.28299502202035	3.61461137905598	4.48622454818922	7	1	7	7	1	7	7	2	5	7	2	7	4	7	2	3	7	7	7	1	1	7	5	96	0	3
10	6.65558800246546	6.55590721249229	7	5.69085159410518	1.99082226064009	7	6.82267513485237	6.74289119561795	6.06886007065859	5.74030401226313	5.72206126484896	7	6.63280031218592	6.56077404925526	7	7	6.21829510318468	4.61119202804787	7	6.37608955712352	2.36947131319222	3.86877401550645	4.80088638180988	7	1	7	2	1	7	7	7	1	7	2	4	4	7	2	2	7	7	5	7	1	7	3	105.75	0	3
11	7	6.71575884531942	2.63749030553724	6.06485185340113	4.00968617683998	5.46821808614737	5.45105455815281	7	4.8154374513944	7	6.81914551861652	7	7	3.89304119801783	7	6.90253275098302	5.65070724423868	7	6.55355132658592	5.87148724636445	2.69772396411904	5.76992561275958	6.50212616061604	1	1	7	7	7	7	7	7	2	2	2	7	3	3	7	2	7	7	1	7	1	7	7	102.5	0	3
12	6.2276591050593	7	5.18724667129884	2.47861807632476	3.53782472170224	6.40089982547922	5.67054983586926	7	7	5.49003960880402	6.46130396374155	7	6.82236043135179	6.32793751944666	5.80634922639847	7	5.37452468010266	5.01327066153787	6.82700045801545	5.09244630820689	1.76520790770513	5.78030575217835	6.64958096960091	2	1	7	7	1	7	2	4	7	7	7	7	3	7	1	2	7	7	7	7	1	7	4	106.25	0	3
13	4.47545835088113	6.59379863150274	5.43103060674195	5.84223698124435	1.92524945472077	6.91172111397778	3.2709644772602	6.92635159832353	6.6370104379618	7	7	5.46808905714834	7	5.46939402111153	7	4.67329886008665	6.6925925783715	6.84656677502956	5.8776237337423	7	1.71395633031752	6.90810615266113	6.36772051255088	1	1	7	7	1	7	7	7	2	7	4	7	4	7	4	5	7	7	2	7	1	7	7	88	0	3
14	6.76806086907732	6.59234617924611	2.81555671939763	6.7009528318743	4.67674670414041	5.60034146091309	6.30825547267204	6.46644345661201	6.60836838415569	6.90667962931779	6.2082065513341	6.84792362870153	6.85719147516914	4.95400681348018	6.89196144216613	5.91771687987669	5.748192295104	6.92540764542524	6.01417897021654	5.96113471525116	7	4.88330890022423	5.9377276983319	1	1	7	7	7	7	7	7	2	7	7	3	3	7	7	2	7	7	1	7	1	7	7	91.75	0	3
15	7	6.1665695074698	6.88716272479353	6.0730909612448	1	6.77312347823082	4.7873823500873	6.28023499435313	6.36665916395286	7	7	6.54891813427756	4.63780743485444	6.55668455229096	5.88870383342529	7	6.01020634812206	5.98876423115194	7	6.92804945672192	5.251580950757	5.61568723401465	5.42977339171901	7	1	7	3	1	7	1	7	7	1	7	7	7	7	1	7	7	3	7	7	1	7	7	102.5	0	3
16	7	6.75057053454145	5.71966953048139	7	1	7	6.62179859237068	5.88725171397098	7	6.58697140615023	6.97429771243303	6.22574271211551	7	5.78656762404938	5.59587601494682	5.80554579372509	6.85468388616425	4.77118059871808	7	5.81396698967127	2.70762161764775	4.98792493983881	4.50948791760553	7	1	7	2	1	7	1	5	4	7	7	7	7	7	1	7	7	3	3	7	7	7	7	95.25	0	3
17	7	6.98091619928195	6.79123643107908	4.68205916185383	1.61617343359457	7	5.56082124044218	5.81782117329466	5.09323400871967	6.21221664199337	6.5857655047489	7	7	7	6.80096759639526	6.35053334072525	6.99518790796193	7	4.61077573718753	4.91056599235723	1.27322704124876	5.29376371513484	4.18876050918036	7	1	7	7	1	7	3	2	4	7	2	6	5	7	2	7	7	7	5	1	1	7	4	101	0	3
18	7	7	6.12009555076835	5.77964261908534	2.69337806672641	6.04348062325391	5.98311240003746	5.83162491336087	7	5.08864921730572	6.70685202925765	5.97810289983168	7	5.22017284916706	4.25981057709444	6.22130345724641	6.81266764895269	5.90076159600947	7	4.86738975317294	1.42697127995504	4.0324693346848	6.24640378767901	1	1	7	7	1	7	5	2	3	2	7	3	3	7	6	7	7	7	7	7	2	7	7	95.75	0	3
19	7	5.7559415196394	1	6.24187435024421	3.65828058690972	5.06606423159556	6.45276983776267	6.7868570324172	7	6.40620305235904	6.89556052335346	6.34669648041367	6.72691776091464	6.72431629532815	6.58516700671079	4.99011052041007	5.16255223568225	6.29173001672998	5.04763822301872	4.38464366800034	1.50750902008308	5.57821452137639	6.84391401336286	1	1	7	7	7	7	7	7	3	4	7	7	7	7	7	7	7	7	3	1	1	7	6	96.5	0	3
20	5.34997486241129	6.7489486108595	5.11318463758394	5.62621051093704	5.2075000213168	7	5.72811518255522	7	6.1365022664914	6.08305569169778	5.62240710518243	5.7089293920319	6.97759548644559	6.49513328074737	7	4.50093130452764	7	6.85667679530803	6.21572370865249	6.27972863520759	6.68403753464683	6.49786783790322	6.80848546495183	1	1	7	2	7	7	7	7	2	2	7	7	4	7	7	2	7	7	1	7	1	7	7	78.25	0	3
21	7	4.65220168195562	5.50989503360731	4.57739461815609	3.21586700964925	5.54843843090284	6.34960264078923	6.51176324912531	6.24729497676392	6.59115516890834	3.92138697227163	7	6.00344008627686	6.35986766688328	6.70272121535498	6.93843150826955	6.66762490342417	7	7	5.97212413307679	1.97297383407615	5.46796497618143	5.32340223107115	7	1	7	3	1	7	1	4	2	1	7	4	5	7	1	7	7	7	7	1	1	7	7	91	0	3
22	6.77138196721557	6.39188255028829	6.09998429590758	6.23568517780853	1.16815561349237	7	5.20449489973124	6.30645675063587	6.90108872844676	3.56494535073506	6.81989120362736	6.87635048344021	6.66595715937402	6.05229259373947	5.86455079840976	6.76585302240708	5.62469906367193	4.71668144673441	6.36445579067972	7	4.24482157599911	5.32198642434874	5.51157972658296	7	1	7	2	1	7	7	7	4	7	7	7	7	7	1	7	7	7	3	7	1	7	7	98.75	0	3
23	6.26589907631229	6.39302110885051	7	7	3.69286320923854	6.4100054583635	6.58149505971507	6.32278169075943	5.00483211626969	6.72915389075639	6.30037296090249	7	5.45580251483267	6.21918725792007	7	4.3791034670053	6.97835304512998	6.85336399761682	7	5.32894593441081	5.13269948562758	5.20416255442808	2.45875196261636	1	1	2	7	7	7	7	7	1	7	4	7	4	7	2	7	7	7	1	7	1	7	1	84.5	0	3
24	6.14040788207081	4.0999392393113	6.17258872742172	3.531708603674	5.14192254402496	7	5.34130709688042	6.09426423971572	7	3.07648963466764	6.523040241709	6.47426615724886	5.35601215857842	6.88129943704065	3.44302937872389	7	6.96642734080876	7	6.5453141376463	7	3.79456368088882	5.79027931232302	5.90602627871133	1	1	7	7	1	7	2	7	2	7	7	4	4	7	4	6	7	7	3	7	1	7	5	88.25	0	3
25	5.85292503726014	6.5002251953891	3.97241207433984	6.96792440985454	4.81194961743851	6.56477989190767	4.27520228937501	5.78389969187062	7	7	4.0337090345324	6.40795369117472	7	6.00659391461524	6.44021111533586	7	5.85828707879316	7	6.55763154642244	5.38152094369408	1.49629167344486	4.48125101185869	6.38206871893576	1	1	7	7	4	7	7	7	6	7	3	7	4	7	7	3	7	7	7	7	1	7	7	88	0	3
26	7	6.6642073192865	4.32337170124973	3.6094736686673	6.42830557927616	7	4.94004965539036	5.85229032300911	6.23027978334061	6.8544491061188	6.87244273755431	6.13664859425599	6.42615773436251	6.72708288188025	7	3.04726196120448	4.96334914453457	7	5.88095825234859	5.63414488474868	1.54659396975752	7	5.82317329029581	1	1	7	4	7	1	7	7	2	7	7	7	7	7	1	7	7	7	2	7	7	7	7	91.75	0	3
27	7	5.30946499729261	6.94223121611786	5.15936334844901	3.56567727484184	6.730011771948	6.40270016433599	5.95252854554664	6.67202524431755	7	6.53525619980563	5.41065745237358	6.95923294000559	4.1413062161164	6.07087454759907	5.99428892760592	6.43610946649645	7	5.44703241081715	6.76636661892828	1	5.60261995668641	4.54843017797061	1	1	2	7	7	7	7	7	2	2	7	3	3	7	4	7	7	7	7	7	1	7	2	101.5	0	3
28	6.45087067551886	7	5.63956616125319	7	2.86529329269344	5.0015187449109	5.27405400272962	6.53347119614674	5.97902286453783	7	7	6.81201400540264	4.68831020282036	5.84605247310294	7	6.71233734581972	4.4311869669923	6.42086937135894	7	2.42373094474657	5.37699224407982	6.92364334387972	3.55137000051807	7	1	7	7	1	7	1	7	4	2	7	2	7	7	7	7	3	7	7	2	1	7	7	91.25	0	3
29	7	4.54786232482767	4.67161877532504	4.63689604249284	1.51433133723374	7	5.58601902544353	5.88646320316641	7	2.36327617619857	6.72347272518591	6.68607128077734	6.42902469790176	5.65249410091326	3.54781000367144	7	5.29842993405603	7	7	6.22845820495044	1	7	4.76693960621827	1	1	7	7	1	7	2	7	7	1	5	6	7	7	7	4	7	7	2	4	1	7	7	112	0	3
30	6.22727444839526	5.51321796459642	3.93929061811878	7	5.37936076484093	7	4.61843742493449	5.15708276542398	6.4901863709377	5.09503410040498	6.9774686861003	6.34880776089265	6.52127992205632	6.27646928817536	6.77122488887675	6.94702317770103	5.67056950483467	7	5.17092037571453	5.33493977355566	3.66455960018269	6.77971875769687	6.91819206448242	1	1	7	7	2	7	2	7	2	7	7	7	5	7	1	2	7	7	3	7	1	7	7	99.75	0	3
31	7	5.52838750874723	6.48681758300452	5.46958209794197	2.81968277906602	6.10937313771696	7	7	6.84939740457534	5.96673210719058	6.34876260198829	6.23606825783125	6.25510153498739	6.77290991953236	6.35292903196023	7	4.28724627494492	7	6.62763937540802	6.26140789181476	1	6.12099758643274	5.16252721213618	1	1	7	7	1	7	7	3	3	7	4	7	3	7	7	4	7	7	5	7	1	7	3	100.5	0	3
32	7	6.85958693207461	4.98313855203568	7	2.5858173671319	6.58071148826404	4.32732873585558	6.55256698814488	4.08864354802734	7	5.7903988388275	6.89974585791685	6.95206927855832	3.92429724687471	7	5.07486555701643	5.16238931010218	5.73232580275521	6.46465005522042	6.58067712444055	1.87643408914054	1.79057391838533	5.99882748065591	2	1	2	6	7	7	7	7	3	2	4	7	6	7	7	3	7	7	7	7	1	7	7	89.25	0	3
33	6.28799474059658	4.66267342368105	6.16328589043582	7	3.37035522563087	7	5.2286123320256	4.52456075875346	6.61053268992086	7	7	6.7836152287409	6.54033751123514	4.53522514313658	6.07786692703585	5.00838667481031	6.92500497821456	6.50884590860185	7	6.15170664737322	1.94889522145335	6.47427168310034	4.66808077891972	1	1	2	3	7	7	1	7	2	7	6	7	4	7	1	5	7	7	7	7	1	7	7	114	0	3
34	6.61283849853535	5.49990385564741	3.74451509513052	7	5.34809952619801	7	6.54762341231235	6.72653537426542	5.53461951109609	6.80622304213613	5.94705396939822	6.19788191505631	6.10530957563637	2.90305853369227	5.76187910369302	5.25211742556474	5.6749307003688	6.96153674653473	6.082371713348	6.11675871037906	2.1432025795417	4.25338476510531	6.71767055178317	1	1	7	3	7	7	7	7	2	7	7	3	6	7	7	7	7	7	7	7	1	7	2	94.75	0	3
35	6.81704931746184	7	3.09796568163127	4.42634705809461	7	4.06776294490994	7	6.98501526185139	5.77464244046877	5.54271021621522	6.553674759425	5.84254051060202	5.5631217708088	5.98441994409375	4.2839420112268	6.83490980434023	6.30905864486069	6.26785786672862	6.02315605035368	6.11921264109488	6.88450296101899	5.3125684153463	6.42865584611297	1	1	7	2	7	7	7	7	2	7	7	4	4	7	1	4	7	7	4	7	1	7	7	84.5	0	3
36	5.55051861223021	6.65193746036091	1	6.44382414753023	4.54765936099709	6.2672030565394	5.5281639914999	5.31880659006361	5.89496297514576	6.87715793688576	7	7	6.43273856552507	6.23827676613061	5.00349974210922	5.34131623972944	6.5363493279084	6.43803608119561	6.43924816907735	5.22563715851643	3.8961428839101	6.33553231924318	7	1	1	7	7	7	7	5	3	2	7	7	7	3	7	2	7	7	7	7	7	7	7	2	79.25	0	3
37	7	6.32299890744423	6.23399495354738	7	2.89012630123883	3.57545703990512	6.54357539606775	5.60086531558696	6.12754841615407	6.75203269287498	6.56724392704516	4.9531137080205	5.21647598830398	7	7	6.98376297376387	3.86465990607189	6.91688587473826	5.38227399536648	2.33755586577951	5.20568423690285	6.34243677358098	5.1416668233386	7	1	7	7	1	7	1	7	3	2	7	4	4	4	7	7	7	7	7	1	1	7	5	89	0	3
38	7	7	1.288488286321	1.03900507206233	6.31271596015052	6.53574183053357	6.55103346705604	6.58443107969523	7	5.58370659490896	7	6.40416671740596	5.02347918320352	3.7912027751613	4.55920983490599	7	6.4594561882025	6.98555680696119	5.7540005543842	4.00762304924197	3.80462490632349	7	3.31119872541972	1	1	7	3	7	7	6	7	1	7	7	4	2	7	3	2	7	7	4	3	1	7	2	89.75	0	3
39	6.66017978800234	6.46897881068605	7	5.83132202056149	4.95865380397712	5.71249123689533	5.91234461532736	5.86549815951592	4.28503923370523	5.83064939966442	5.9814140055192	7	6.18884218264932	6.18337057888763	6.18863066443916	4.57333500094594	5.97896424207638	5.61570552616529	7	5.89175656496453	5.34214408622798	7	2.76553613957813	1	1	2	7	7	7	1	7	1	7	7	7	3	7	3	7	7	7	2	7	1	7	7	98.5	0	3
40	6.30375352245452	6.8768532723466	6.9235514220111	5.26221564708899	2.14381191241756	4.7422042471317	6.37128777136159	6.73122300332987	6.40206226330867	5.62825519975075	6.34546183957923	6.28504684023213	7	5.53802110641578	4.27027009964978	6.54186442142345	6.0468534890203	5.81199699198297	4.94286690208415	4.62650189554272	1	4.05562791555662	4.52557562030946	1	1	7	7	1	7	6	2	5	2	7	7	3	7	3	7	7	7	7	7	2	7	7	99.25	0	3
41	5.49919342089893	2.58708990954468	5.26308275131548	2.44136690091794	3.527400450406	4.97739863170644	6.18909772007528	6.65930548981029	6.07916813295162	4.82181564155313	5.29144815783474	6.54684349450052	7	7	5.87128765232562	5.89911630505864	4.48719504171343	7	6.56216260639879	7	6.39923853216831	7	5.88743358880772	7	1	7	7	1	7	7	7	2	7	7	3	4	7	7	7	7	7	4	7	1	7	7	90	0	3
42	5.946122073508	5.69271793527632	6.29317550532102	6.51628270731361	4.3540527411203	4.21269090254278	7	7	6.06457126762314	5.26234684770722	5.01646566330895	5.58834461737244	7	5.93772131581659	7	7	6.01773557780855	6.12904362464221	6.35979888621161	5.85173151644741	3.98151337441985	6.18326743322633	2.41697807954138	1	1	2	7	7	7	7	4	4	2	7	7	3	7	7	7	7	7	1	5	1	7	6	83.75	0	3
43	4.87472876209364	6.44917715750279	1	6.90848118007887	4.12812788020255	4.77072684533932	6.83980422099038	5.52511561548241	6.07701777305095	5.89408256178363	5.30949621490171	4.87706488164888	6.10457269367198	5.81753118039035	6.96660350588079	6.03629431395039	3.2233121685156	7	7	6.43475449345373	3.69317483385146	3.17242971082929	6.10564880925901	1	1	7	7	7	7	7	7	2	7	7	3	6	7	2	7	7	7	7	7	1	7	7	90.5	0	3
44	6.44614875049491	6.3276600056053	4.31981101946591	5.19950924362077	2.52531430932261	4.33720739212556	7	6.6047987986801	6.00383942292244	2.0797881337524	6.50533576329683	7	7	5.93329779588003	5.54598797439861	6.40557927998971	6.69643712028054	5.86584476223267	6.36379830800525	5.92284749112578	4.56528913555879	2.71839879376686	5.11045584588909	1	1	7	7	1	7	6	7	3	1	7	7	4	7	3	5	7	7	7	7	1	7	7	97.25	0	3
45	5.73886640177314	6.65319454348563	6.39298470647554	4.96379146108721	2.55056531711295	3.091012597343	5.79193947927347	5.62627892189917	6.65601808390607	6.51642053519418	6.16195994880206	5.68187099165055	6.73051051981553	6.289302909869	5.85768942682212	6.11135508880807	5.3862055911516	6.01943763406077	5.30187293689775	4.11319118043512	3.39945271983748	5.70091984695628	5.44821654608088	7	1	7	5	1	7	7	3	2	2	4	4	7	7	7	7	7	7	1	7	1	7	1	93	0	3
46	6.92348830565369	4.61037683398324	4.3594514031956	4.62557268373708	3.77283611970602	7	6.58709291077296	7	7	7	6.69538257545411	6.94811808204762	5.44946119454607	6.88046869480579	5.46596755024702	5.65981726849941	5.97099607996067	3.41968768325047	7	4.34836267698036	3.19368077140967	5.90166979508085	3.713575270939	1	1	7	7	7	7	2	3	5	2	2	4	4	7	7	6	7	7	1	7	1	7	7	83.75	0	3
47	7	6.0943181397957	6.87509982875691	7	1.22826476282757	7	6.98456395955791	7	5.18694152463697	6.24215414331057	5.75481588912823	6.9004696099406	5.8055167703587	4.02918418645854	6.58275066376174	4.65066240734232	4.62002111497318	5.5509880023187	6.91838105008509	4.95159890104445	1.79862408264371	4.32193660159263	7	1	1	7	7	7	7	1	7	1	7	3	3	4	7	7	7	7	7	1	7	1	7	7	96.5	0	3
48	5.61827695885277	7	6.20474185074142	5.01644502321474	1.93213397828464	2.85989759170142	2.3050875189839	4.28248887323364	5.73456275591451	6.64454684306268	5.97488887944563	6.0901766136975	7	5.9691423748219	5.82901231573017	5.91239022820771	6.38842339872991	7	5.34213193298977	7	3.95835386810644	7	2.60098799521545	7	1	7	3	1	7	1	2	4	2	2	4	4	7	7	7	7	7	7	7	1	7	3	83.25	0	3
49	6.66789119179611	4.94414286152207	3.58351357639313	4.91794674860269	3.16833752991611	6.53342569985089	7	4.76963055648413	7	7	6.28636581910752	6.47539116797779	6.45758150623676	5.16119960444539	6.50750197806355	6.11252638097213	6.39207715852146	3.27416157793794	7	4.9735900297464	3.5404562602989	7	4.00700478848732	1	2	7	7	7	7	1	2	3	2	3	5	4	7	7	7	7	7	1	1	1	7	2	83	0	3
50	5.54726122109891	6.96939853148619	5.4028679344841	5.97210146013277	2.20411250950139	7	3.30987460064945	5.44095147780337	5.30239737833183	6.42106505096364	6.32375779820483	6.75793103914028	6.37993474418466	5.49853289566102	7	5.88172160022167	7	6.62450630766936	6.6215357428326	3.37567344563177	1.08801709855757	4.92222845891767	4.55447247371556	1	1	2	4	7	7	2	7	5	2	7	6	4	7	3	7	7	7	7	7	7	7	7	85.75	0	3
51	5.76090614250291	4.5519640979997	6.51303059211719	3.43346815881476	5.0985878486963	6.95240003531807	4.24159639409853	5.82791473818857	6.46741829912859	3.14543263312177	6.68132497889278	6.47465726366219	6.00600262431715	6.18454117785358	3.39403044622254	6.61223423812697	6.9230980016947	7	5.39614317275465	6.88591322230599	3.97371318545426	5.92300723370339	5.57899544581465	1	1	7	7	1	7	2	7	7	7	3	5	2	7	6	5	7	7	1	7	3	7	7	81.5	0	3
52	6.57613669994488	6.33819623994039	1	6.73184486644682	4.69388168875675	6.38841538913225	7	5.71151297937435	6.20462659437544	3.57196225730682	6.08454372103145	6.09651610311014	7	6.62612890014993	4.14210321714093	6.22161839300002	5.05628452524545	6.72228944419489	6.5755580319567	1.8618766183303	1.63163430080444	5.91421849742547	3.44018947671412	1	1	7	7	7	7	7	2	2	7	2	7	5	7	2	6	7	7	7	6	1	7	7	104.25	0	3
53	6.25028389340485	6.22732698804376	4.75466192501789	6.92735005890104	4.61980686143036	6.46600255051651	6.71293826326839	4.47577662831561	6.48923069861161	5.4022661560014	6.05568015166564	5.21914204996093	5.21636962817305	6.98549017414127	6.38534731908357	6.57703640668842	5.92005013272044	5.67795727243556	4.63575879418321	6.82809666495306	3.642326385657	5.91291171148151	7	1	1	7	7	2	7	1	7	6	7	7	7	4	7	1	7	7	7	7	7	1	7	6	85	0	3
54	5.39177414964596	4.3721473265243	3.24439678737825	4.45106759786748	4.44724755812779	7	6.43323219453316	6.53525894446391	5.64378323082189	6.85273888651864	6.18777945961512	6.56311329718951	7	6.53757166906822	5.57149493414699	5.68812672796975	6.99305598053214	4.53334646397686	6.51203136753704	3.66438502207296	1.18314511924121	6.55195486969556	4.74815978904679	1	2	7	7	7	7	2	7	2	7	7	7	5	7	7	7	7	7	2	5	1	7	7	78.75	0	3
55	4.60511736449548	5.91109845592592	1.03917023434843	7	4.71152502182463	4.50649490690804	7	5.39323841156948	5.46669979944761	3.62260769002382	5.74428348433404	5.79328357332031	6.04712116257702	5.83313584474124	6.24027320536771	5.76191624983667	3.91623829613403	7	6.71881831739894	6.69339024909724	3.7365974371248	2.91351992106258	7	1	1	7	7	7	7	7	7	1	7	7	2	7	7	5	7	7	7	7	7	1	7	7	90.5	0	3
56	7	5.0960435198375	4.14494537890476	4.93464534166331	2.41042329699068	6.61249657758338	3.81511541140989	6.04456847106917	6.06701523089904	4.76182957948649	6.27396043849324	7	6.94974549345922	2.75888515211453	4.27142421945528	6.39887274482852	6.41913668917277	4.15871230694773	6.48129985543977	5.17841216408481	1.20128978912481	6.99500382276087	7	1	1	7	7	1	7	2	7	7	7	6	5	7	7	7	7	7	7	3	4	1	7	7	86.25	0	3
57	6.5232527101612	6.72832754522191	4.85233996251612	5.26234903287774	4.22570919459248	7	6.68549680997006	4.99606789819711	4.3049238368791	7	6.99056093966586	4.37581784313973	7	6.67202015211955	5.22762524281872	4.4303451167939	6.65979323760672	6.5366895449996	5.9322811640399	4.79444548810666	5.45896359695103	4.98681943895987	3.23847590906611	1	1	5	5	7	7	1	5	2	2	7	7	7	7	3	4	7	7	2	7	1	7	6	80	0	3
58	6.53484846899673	7	1.74403160407192	4.24017841391467	6.1879408669779	4.48475937629158	7	5.79489550982683	5.94114118677472	5.35479010937666	6.02272579574406	5.20889951737118	5.18855059529578	6.33416489426849	7	6.40031951504038	6.71141327779848	5.4898013777112	6.89291266199053	7	7	5.48986371720225	6.84037034914766	1	1	5	2	7	7	7	7	5	2	7	4	3	7	1	6	7	7	3	3	1	7	7	65.75	0	3
59	5.9798284496378	5.37895748683797	1	6.24771245542343	5.43117630642088	6.8838727563362	7	6.45516669782984	5.91089684891582	7	6.96307092915506	6.26154332215407	6.02929787662311	2.85926691041439	6.93792983609826	5.1819217371641	2.76383556948018	6.57634061466846	5.19743298256812	5.45544732428813	6.01510925008785	7	5.23398976856124	1	1	7	7	7	7	7	7	1	7	7	7	4	7	7	7	7	7	6	7	1	7	3	77.5	0	3
60	7	6.69437079166619	1.9532649721974	7	5.30481400862242	6.65676704293414	6.24185737417178	7	7	6.08268237464729	7	4.52431556677866	5.17512321363066	6.49409953194957	5.79047936071248	4.9172377528459	4.85479338526993	7	6.33246427321215	1.52186075417382	3.23073053212491	5.63239971326032	5.89265418022689	1	1	7	2	7	7	7	6	3	2	3	7	4	7	7	4	7	7	7	1	7	7	3	98.25	0	3
61	5.93011617458427	5.26784343067532	2.98327769329415	6.84789970431156	4.88063190596378	4.44270662905384	5.1860079463113	5.72718118010927	6.26325602103764	5.37141579281322	7	4.5526051068757	5.99148592583684	3.65300408364975	5.99148646762771	6.8364412336082	7	7	7	2.71844440678914	3.24089172852507	6.73881964392828	6.16948005251697	1	1	7	2	4	7	2	6	2	7	6	2	5	7	7	7	7	7	2	4	1	7	7	94	0	3
62	4.46786725984815	5.00711548780111	2.95727693548185	4.85797500766605	2.30430540284936	6.36548413011517	2.12244342592502	5.32068008794839	6.07261737158986	3.74329854513217	6.58096170893679	6.33892691946276	7	6.78190930058392	5.05672047479832	6.86594550288296	6.23596780406875	5.96871294112873	6.1225924561859	6.51869202919507	6.81673134760948	6.77253673456156	3.92690528515552	1	1	7	7	7	7	3	7	3	1	3	3	5	7	7	7	7	7	1	6	1	7	7	82.75	0	3
63	6.87818465033655	7	3.11560273769316	2.72994265139256	7	6.30284523386681	7	5.64727636189227	6.69598004736878	5.47224396123157	2.40800452275123	6.60843003091933	6.04925201728724	4.41141764532633	6.60036819910644	6.44176364058271	5.90193853380491	6.52979165687807	7	5.87266463083699	1.79497555513286	4.87185365379168	4.39623395330545	1	1	7	4	7	7	1	3	3	7	3	7	3	7	2	7	7	7	1	3	7	7	7	89.5	0	3
64	4.83260939624925	6.66948553964679	6.2336131545458	5.19353678836346	2.41537260174047	4.1965507371129	2.25587606158581	5.04696386192721	6.51900193948443	7	5.74486187535613	5.7809122628754	6.05614090023123	4.07464447690502	5.99166416370932	7	5.95481733013198	7	5.74214807541971	5.85324233569228	1.72222311920991	5.18673611177692	5.2623123493757	7	1	7	3	1	7	1	3	3	2	2	4	3	5	7	7	7	7	1	7	1	7	1	81.25	0	3
65	4.5475028680646	6.35281870202453	1.29622877708135	6.65269051600404	5.30311968224834	6.55839150437677	6.17980046520831	6.08519394373358	4.08534200507645	6.2010730240351	6.09977668093617	6.10866254419792	6.73951843491072	3.46708261404233	6.79962004139842	6.23740417504765	5.04650397051883	4.71738425331125	6.84857851739968	6.04488866509268	2.78933867968084	4.38674443353455	5.51000329432848	1	1	7	7	7	7	1	7	2	7	3	7	6	7	3	7	7	7	7	7	1	7	7	91	0	3
66	6.68227722085864	6.46386573690729	4.17075587321513	3.74812320270918	7	7	4.11394160132105	6.38394416328281	6.68115399733562	3.85611885033958	7	6.93245420339246	6.78212838772833	5.84589909825972	6.28258460823625	7	4.13685725042212	4.97853309654088	6.23780635743672	3.45031622190627	1.28397140490023	6.33008076829627	5.36577853656198	1	1	7	4	7	1	7	2	2	7	7	7	6	7	7	7	7	7	2	7	7	7	7	94.75	0	3
67	7	7	2.67407651629513	1.49101182069698	6.10880655448216	2.94367613718124	7	5.87358615082707	7	5.02686839588367	4.75246866018186	6.33433645042822	5.32610826582925	4.22914117450487	5.27719861329909	6.61455962700772	5.46857039429012	6.18706221343454	6.19479964123618	5.45039081337141	3.23273261323157	3.60178383493411	5.41169744522663	1	1	7	2	7	7	3	7	1	7	5	5	6	7	1	2	7	7	6	1	1	7	7	89.5	0	3
68	6.84120184987953	5.26336573504772	4.2305355347653	4.13478799206993	3.5454395134983	7	6.52589506538487	7	5.3376308589188	6.56120630937924	7	7	6.4449813275319	3.12857208526328	6.58732441207268	5.51005530110247	7	4.01801083696645	6.75292594899766	5.22318643144206	2.64887562102988	6.31802322807858	4.0767479351191	2	1	7	7	1	7	1	7	1	3	7	2	7	7	3	7	7	7	1	7	7	7	1	84.25	0	3
69	4.87103063250584	5.93800247197674	5.54045265507067	5.69942835433604	2.05094704660431	3.9806641440394	3.78389256178533	6.87226348057079	5.94317771402443	5.13730368578081	6.66428148787005	5.96579981464257	5.44266210200634	5.31136528226894	7	5.20181008987312	5.80694386548387	6.25334837167105	5.79445027809561	6.80953513094967	1.31086615120737	6.11222963888727	6.86675454439901	1	1	7	7	1	7	7	7	3	7	7	4	4	7	7	7	7	7	2	7	1	7	7	67	0	3
70	5.45824632424925	4.81145013161831	1	7	2.51955686622016	4.29428117851627	6.09242418823132	6.38964694746701	6.77969211355084	6.75840354729876	6.72081317720725	7	5.16820458667611	7	4.79493060064044	4.02327212629124	5.10478113695201	7	6.09576713113383	4.83044403791245	1	5.14995213166343	5.04738234615415	1	1	7	7	7	7	7	2	2	7	2	5	7	7	7	7	7	7	3	7	1	7	7	83.75	0	3
71	7	6.52455887423419	1.58530894269893	6.52357055578852	5.28610090256534	7	6.1718412899415	7	4.17665623474852	3.02989635635242	5.46280066029666	4.71695204382291	5.58003691473473	3.76351796949328	5.8296301168035	4.07744768519724	6.45520594166239	6.69899963242504	6.17588070989819	6.85015080071615	4.50838014093286	7	4.54928546494762	1	1	7	7	7	7	1	5	2	7	4	7	4	7	1	7	7	7	1	7	1	7	7	92.5	0	3
72	6.57531367540144	5.41515561609033	2.71459268014388	7	4.73852004000744	5.67685151484521	5.11555385434531	5.47368989231777	7	5.62651555678548	7	5.32038292391564	6.41391015456045	3.20778244256155	5.10518171969923	6.57390907861938	7	6.99712865236168	7	1.14363039054809	2.460894330229	6.0425149248597	5.42141594378258	1	1	7	2	4	7	1	6	2	7	3	7	5	7	7	7	7	7	2	7	1	7	7	96.25	0	3
73	6.73420648791097	6.22107827992752	1.72010334187066	7	6.26916007705012	5.46594684772997	5.89356308615524	7	6.19088594085092	4.03767816986169	3.20958597227554	7	5.81606062444334	3.5519966186415	6.81689998834172	5.65184131292901	6.72173998909367	5.4456258742614	6.95149278539907	6.84695889820711	1	5.62618320355397	3.46382883375324	1	1	7	2	7	7	4	7	3	7	7	7	2	7	7	7	7	7	3	7	1	7	7	92	0	3
74	5.53246760102409	7	6.12912361082516	5.12068729015852	2.82386953766863	6.71641661392457	2.41853566566492	4.61684525157292	6.44309783876215	6.16704870006349	5.43785304337687	4.82015669535464	6.7753597978366	5.96158257205702	5.39728718799973	6.62227827484931	6.4752242757253	6.60445030667904	4.05870625439525	7	1	5.59854000991282	2.26855512428918	7	1	7	7	1	7	7	2	5	2	2	5	7	7	7	7	7	7	7	7	1	7	1	74.75	0	3
75	4.62793495468289	6.54262735835844	1	6.08067788299129	2.72687818199857	6.07021879267435	7	6.54911029808059	5.48261016335534	4.36687530012057	4.50679810290826	6.09329911895894	6.52788320497682	4.07980766027626	5.30877859776442	6.71157628452062	5.64847969284359	6.9654299110271	6.15285537620552	5.82031642660291	2.92324844103836	5.59334126099946	3.6821152935763	1	1	7	6	7	7	7	4	2	7	2	3	3	7	7	7	2	7	4	7	1	7	7	87.5	0	3
76	6.98816876094491	5.91518361962776	7	6.27161346992686	1.18754658570454	7	5.77395097911772	6.03596425599939	4.98404824221977	6.67454970096638	5.27086725458347	6.91615434211645	5.70519668115045	6.26542364746085	4.81699808638663	5.14466066499854	6.11715704986416	4.71393660502814	4.84736429171563	4.71443367372034	1.25046881269783	4.60341855805554	5.87547077173344	1	1	7	7	7	7	2	7	1	7	3	3	4	7	7	4	7	7	1	7	1	7	5	75.25	0	3
77	6.35502774742326	6.91969164538934	3.05848377635519	7	6.43326164566122	6.83635317940206	2.28538598748761	5.63316026827647	6.53269478481583	4.52894679576876	7	6.55489102474169	5.61837687988155	6.69613554667966	5.1622473735469	4.21272134843636	5.26967811037116	5.82386974863533	5.00969364625071	3.96635207969669	4.91193614171135	5.35655903147037	4.94486695541082	1	1	7	7	7	2	1	7	2	7	7	7	4	7	1	7	7	7	1	1	1	7	7	88	0	3
78	5.5464649582419	5.72529148593775	3.72882539167139	6.14136928426201	3.97827509201369	6.87915451301582	4.93323146514704	7	5.2724801475951	6.41408453160029	7	5.14433782592247	6.7665233615674	3.579007949398	6.48241193833117	5.63597352492893	6.96913993393497	6.98611936091085	3.22020980404939	5.07332387623351	1.4601932667857	4.89976849274595	4.51680278897214	1	1	7	3	7	7	7	3	6	7	7	7	6	7	7	7	7	7	2	7	1	7	7	83.75	0	3
79	5.73898518427615	6.05153843275509	3.5065515476441	3.95624551543555	5.54176444662816	6.60623240020303	7	7	6.1976393495951	5.83498587795519	4.17000038378294	7	6.34130630447228	3.56445823657955	6.35547412684821	5.56375242832449	7	4.53257225622513	6.55334200911217	4.11416729237494	1.05875080474891	4.70935498979412	2.77399312463363	1	1	7	7	7	7	2	2	3	2	7	4	4	7	7	7	7	7	7	7	1	7	7	77.5	0	3
80	6.21733632689999	6.20460067372648	7	4.68021557631006	4.48769970423438	4.93673956192284	6.97064822943293	5.49302344769391	7	5.42913881787217	5.76757679229595	5.71946500101645	7	3.30721662379664	4.08039034746947	2.77237586615903	5.66792914300302	6.41273197350798	7	4.59718513371466	1.87801682818606	5.03223496797242	4.76466654255274	1	1	7	7	1	7	1	7	1	2	7	7	2	7	7	7	7	7	7	7	1	7	7	93.25	0	3
81	5.52585077891296	7	2.34450058725329	6.56017929179727	6.18182675773066	5.65473751731118	6.02654153213371	5.81421722249909	6.04389256482088	2.58742949383499	5.60431426345606	6.69849243095733	4.54861740948888	2.86861441473097	6.66570082640277	4.46949880284764	4.27859223548035	5.30953585031033	7	6.99700397102068	4.75785488799164	7	6.31506530375785	1	1	7	2	7	7	7	3	2	7	2	7	3	7	7	7	7	7	2	7	1	7	7	77	0	3
82	3.26647388804523	4.99697178490067	3.78697145508279	4.6730525854706	2.48401027135007	7	5.95172328990523	5.9875719410122	6.54932683443861	4.37046615776088	4.63385151918299	6.14640811690827	6.25323350486348	5.46355959115827	5.02774275399049	6.56750719480313	5.77713919143956	6.90447470874934	6.45447761293813	6.02813725323516	2.00393215633796	6.35158179962376	3.65954632513767	1	1	7	7	7	7	7	7	2	1	4	2	3	7	7	7	7	7	1	7	1	7	7	90.75	0	3
83	6.7052587286861	5.4555021173132	4.06341128295213	3.31061282584097	6.57089158442713	5.73689895180935	5.57843042691123	5.1502376720593	6.25060967471533	4.68424058272259	6.83606636631412	6.68236264859021	5.614800925157	6.65699863802778	5.80782072619453	3.96016545401236	2.92667310881871	5.74627937120549	5.94153440546019	5.97115680203013	1	7	6.31758361134665	1	1	7	3	7	1	7	2	2	7	7	7	7	7	1	7	7	7	2	7	1	7	7	95.5	0	3
84	6.26978730578832	6.47980439135997	6.30400534909868	7	2.71307591441358	5.86829876114374	5.708491003624	4.03229651596374	5.41228318153636	7	6.3085714083994	3.61343931404402	6.35013007119001	6.65749412937547	4.71243526902824	2.97863604786759	6.86360408585459	6.04869644528354	6.33112335383201	5.5684251476574	2.02044070787696	4.3793411697553	3.60631975956727	1	1	1	5	7	7	1	7	2	2	7	2	5	7	2	7	7	5	7	2	1	7	7	73.25	0	3
85	4.9003854294352	6.25007140500601	1	7	3.32710528342789	6.4602130553681	6.83661689044275	6.85773675010259	5.65502642192332	5.41068808208649	4.59858227971457	5.45001559036899	7	3.40191802663666	5.63313519439787	6.4058427321258	5.87049932334972	7	5.32946945598163	4.97361789639854	1.93636672617501	5.26292130108811	3.81970598822233	1	1	7	6	7	7	3	2	2	7	7	3	3	7	2	7	2	4	1	7	7	7	7	94	0	3
86	6.49181223508225	5.75100945390674	3.31928680390963	7	6.3882098099219	6.22466806020445	6.66786552258903	5.71216331906571	6.4700717462723	3.34495896764735	5.2773130130686	5.15614549111802	5.61262192312489	3.67860309700247	6.16767130192871	5.81458431285847	6.69792437725495	6.30570468690809	5.75554062772667	5.85485676689869	1	6.34290386024608	2.93292165754817	1	1	7	2	7	7	2	7	2	7	2	3	3	7	7	7	7	7	7	7	1	7	7	82.75	0	3
87	6.86190007131794	5.81601592945984	2.69431453806204	3.78026532731564	4.35058556679408	6.07428262651091	4.84493271766466	5.75342500205324	6.45565564874167	7	7	4.9249557777594	6.31087020048731	3.42209347247355	7	7	5.3223452336224	5.00604810583146	5.36426617675374	5.12658376427723	2.43464152271516	5.23083964094762	2.05324610787334	2	1	7	7	1	7	1	4	3	2	7	7	4	7	4	7	7	7	4	3	7	7	1	75.5	0	3
88	5.97294697331342	7	4.1693544413119	5.89854888588144	7	6.08014750409206	5.4274298977718	6.34496480334461	6.44838671607935	3.50176771438679	4.81076738017207	4.73786474705967	7	6.42297590283233	7	5.09918869377826	6.96055277896283	5.27688586943185	1.95803030915326	3.25752117329294	5.29707133630881	5.67168573295581	5.44863773436996	1	1	7	7	7	2	1	7	1	7	7	7	4	7	1	7	7	7	7	7	1	7	7	77.25	0	3
89	2.07480686728339	6.41983266272846	1	7	5.33215382118274	4.94564118028262	5.44544257527025	3.67955519038006	7	5.98110101592303	3.39693021286398	6.24789058529868	6.57412313167972	5.65706861289929	5.5365136686049	6.374259565869	5.62746394124135	7	7	5.76272178085061	3.58368075246283	5.24278254719987	6.13496309866766	1	1	7	7	5	7	2	7	1	7	7	7	3	7	1	7	7	7	7	7	1	7	6	76	0	3
90	5.99795865461031	6.74312635872754	5.00834368749176	5.38256449421356	1.74552560929947	3.50329078459219	4.79565426618244	6.51848981233038	5.60373870284399	5.93037286676036	3.42218786799214	5.29957236710461	7	6.37777147252661	6.24683347643014	5.51393807089721	5.77220621853082	7	5.27147764473283	3.42923212645195	4.04533858694752	4.60851201577047	4.13035876104321	1	1	2	3	7	1	1	2	2	2	2	4	3	7	7	7	7	7	7	7	7	7	7	78.75	0	3
91	4.75730114138064	5.87479198669953	3.70262999012163	3.47983537025916	6.42391694642476	7	5.73784320870847	5.77108641823295	7	4.23433014185728	6.15694137903115	5.35838924442844	7	5.1576983846964	5.84940323261065	4.28662649561885	4.86333114389673	7	3.85511318504295	4.44586877059717	3.84838712506482	6.24452236286087	4.93785691296092	1	1	7	4	6	7	7	7	1	7	5	3	4	7	2	7	7	3	1	7	7	7	3	96.5	0	3
92	7	5.77929696084755	5.71192178768096	7	2.58436042911223	7	5.82092870885097	2.81520335290041	6.47767593287729	3.79797880491915	6.95659213414145	3.84594675871214	7	4.55330045440571	4.29088943281152	4.3494332353172	7	5.79222327800749	6.32437555947343	6.89998388513286	3.37831604318674	4.09300896352408	1	1	1	1	5	7	7	1	7	1	2	7	2	7	7	2	7	7	7	7	7	7	7	7	89.25	0	3
93	6.74037047687855	5.76926230305004	1.57609384723153	6.19199506532069	6.38294741844585	5.9461230342669	5.61241532729551	4.37559157798776	5.01269234000472	6.71136327638554	7	7	5.30922174775287	6.29820423320196	5.68785299663193	6.64525525490477	2.16384656911025	4.48769761853097	5.25476505630009	3.3613377568886	3.53774308216798	5.09320746184267	5.05079266889336	1	1	7	2	7	7	2	7	2	2	7	7	4	4	2	6	7	7	7	7	7	7	7	82	0	3
94	7	5.05593701901633	4.30426720796618	3.73636210239639	2.95014970342756	6.39479239511237	7	5.61839068609264	4.80151686352283	6.70497006792279	7	6.68027257452485	6.71237331913659	3.39325043973848	5.34885649934068	5.91548665847649	6.75848863445812	4.46039328338875	5.78857723705535	4.87426838171795	2.37200354588361	4.68791882232759	4.17511404848291	2	1	7	7	1	7	1	5	1	7	7	2	3	7	2	7	7	7	1	7	7	7	7	75.75	0	3
95	3.73316382791124	6.4364769634385	6.06378376766871	7	2.02990003172426	6.36518181230568	3.91533241942129	6.1048326433529	5.61112120992622	6.0260118709295	6.14408851259338	5.21848603829493	6.01319969211823	3.14232851396812	5.42221735291032	3.96103006391898	6.23096135648035	6.58776156956698	5.15166979630601	6.77865894366346	3.8421517023321	4.98873364066485	3.27440638046421	1	1	7	7	1	7	1	2	2	7	4	7	7	7	7	7	7	7	7	7	7	7	7	82.5	0	3
96	6.48236090903064	5.32975276880315	2.82144572428871	7	5.27305685654504	5.48741324458789	5.68820191832692	5.34278552913	6.78056181166958	5.56287477694843	6.65593767386073	5.54904907462776	4.60214985724395	4.12908388272608	5.62125794381892	3.25276525298996	6.3241064125315	5.20841505080294	4.75602708408652	3.35205118945556	3.00205639097307	6.65051254754012	5.99852294170805	1	1	7	2	7	7	7	6	7	7	7	3	5	7	7	7	7	7	3	4	1	7	7	82.25	0	3
97	5.26781132896404	6.94424004742319	1.21272651622329	5.62029830096056	1.28470967387638	6.9984236020066	7	7	7	6.65266590742501	6.87996903836577	6.80476821846121	6.36964257111204	7	6.9398007208514	6.22237080398422	5.67383537080043	6.53261807778909	6.74149613381268	5.81049952495977	1.79918022246251	4.84272202515661	5.54269353972989	7	7	1	1	7	7	7	2	2	7	7	3	4	7	1	7	7	7	7	5	1	7	6	105	1	3
98	6.12841412506532	6.9207498029055	1.16756854288176	7	1.99435842206793	7	6.68818185060772	5.73530509460049	7	6.55165838755467	6.55916420926751	7	6.68006272475681	6.71780318505508	6.12791190150028	6.37085141666105	6.32011198433162	5.1120303561294	5.7002191889489	6.08626349175276	1.38686730507008	6.84365638053778	6.63501482405963	7	7	1	1	7	7	7	7	6	7	7	2	5	7	7	3	7	7	7	7	1	7	7	97.75	1	3
99	6.04768815610976	5.81906761425492	1	6.29507475049625	3.69697835046176	6.94828360904861	6.54675656668162	7	6.06354725689169	4.62688320953191	6.3475698923652	6.81312630930877	7	7	6.20770493192238	7	5.11074927324882	5.50082889549132	6.76389180484893	6.0431987684033	6.89158667232978	6.00073723539616	6.82564161441643	7	7	1	1	1	7	7	7	2	2	7	4	4	7	7	7	7	7	7	7	1	7	7	112.5	1	3
100	5.88065650062307	7	6.86712710124672	6.92260922593835	1.70359714882542	7	7	6.98490757451728	4.80994536044791	6.44453545193706	6.10374254691978	7	7	7	5.50971368634838	6.38613082885527	7	6.58990163765687	6.9225923624926	5.27503919571954	4.97550282164735	4.56899599481159	5.7848431712385	5	7	4	1	1	7	1	7	2	2	4	7	7	7	7	5	7	7	2	7	1	7	7	99.25	1	3
101	7	6.07085148431613	1.9530563755254	7	3.61231833900677	6.71672847029078	6.56668526810647	6.74359825309492	6.47316008525881	4.72749602971168	6.78760080343402	5.76107453782144	6.62868503492684	7	7	7	6.06061939899121	6.00659627082903	6.25307997421718	7	1.99686538254008	6.06557344071807	7	7	7	1	1	1	7	7	7	2	2	3	7	7	7	7	7	7	7	2	7	1	7	7	87	1	3
102	6.01370829452714	5.69039585732575	3.32132798824072	6.83490520210229	2.14483355296703	5.68542864280437	7	6.06318880944455	6.48003033493203	7	4.26751069442383	6.96318220162263	6.38940051234456	5.75559540206871	6.42439808911498	6.52560987390206	6.67154690854047	7	6.57348266474394	6.31788803881091	1.17234185177025	6.41381972918935	6.54669362451952	7	7	1	1	1	7	1	4	2	1	7	4	5	7	7	7	7	7	7	7	1	7	6	91.75	1	3
103	4.59514723412325	4.53961280893392	2.61734395635691	7	1.16304113177074	7	7	6.11049524777464	5.07352942368338	6.48386582743725	6.76413277116729	5.37735696698093	6.82723263207519	6.87264597439867	7	6.76180436100503	6.76791597528303	6.64933576942123	7	5.38293201451719	1.27969345086794	4.60091625589611	6.65836520960773	7	7	1	1	7	7	2	2	1	2	3	7	5	7	2	3	7	7	7	7	1	7	5	94.5	1	3
104	6.10846956333928	6.0290577453658	6.08243965495402	5.50987253587168	3.46500430896608	6.24658857876396	6.88072556965716	5.19024461334687	6.18858168196319	7	6.77800128704273	6.3888531612991	6.54807013158224	6.69768472969806	6.66589609627797	6.47126010235936	7	6.12885559336759	6.39024558325354	6.25450601337666	6.4002966151105	7	7	5	7	3	1	7	7	7	7	3	2	7	7	6	7	2	7	7	2	4	3	1	7	3	80.25	1	3
105	4.16707565806738	6.40231454544051	4.94522446106794	6.39501204210503	1	5.94424586220161	7	5.29347951336665	6.66912470935071	7	6.83238255959471	7	6.65847282772496	6.58941045329255	6.284159349729	6.31201578633865	5.864387936454	7	5.40603609927025	4.37856416161217	1	4.971394824195	6.94458302802657	7	7	7	2	7	7	7	3	2	7	2	7	7	7	7	7	7	7	3	1	1	7	7	97	1	3
106	5.16862336465466	5.9246136059165	1.57082534009105	7	1.84600642838151	6.98857352858731	5.66369545099873	6.36523721348539	6.84954008547809	5.62542396545958	6.97334224921382	6.84417169925743	6.15600145599734	6.69585360551858	6.83368061552314	6.8172188180758	5.83263364156871	5.83755842528542	7	7	2.8401828260332	4.19418219283772	6.53210686796013	7	7	1	1	7	7	2	7	1	7	3	7	4	7	1	3	7	7	7	7	1	7	5	98.75	1	3
107	5.44073447702392	5.34612020732194	5.95188558842094	6.15783631796155	3.24005962772669	7	5.64304239920221	7	6.03711870821019	6.77794258901426	6.36513221129481	5.97091476671475	7	6.71504792689019	6.72611713510862	6.52186961271912	6.67470876628329	6.76172205133809	6.47983326638833	5.44815103551523	2.47110611027517	6.77302810379743	3.83458778823888	5	7	2	7	1	7	7	5	1	2	7	4	3	7	6	7	2	7	6	7	7	7	7	91.5	1	3
108	5.85918993014689	1.75496840159724	1.16342819985734	6.74908882586395	1	7	7	6.96641576132544	6.46623226939313	6.68607573116225	6.40590047087551	6.31219779298463	6.37081722391931	6.9507244075156	7	7	7	5.8349287815796	5.12474649648331	5.15772947002516	1	4.67794559951663	6.66867951574055	7	7	1	1	7	7	2	3	7	2	7	7	4	7	1	5	7	7	6	7	1	7	4	85.25	1	3
109	4.8812279467526	3.5540377901808	1.14184945592515	7	1	6.90875121330136	5.98993563931532	7	6.76457182654535	6.32897893735134	6.56575395803327	5.96244890121681	7	5.30664646997479	7	6.47269026059553	6.88380374465279	4.92602995469236	6.77952228705199	4.76529644906455	1	5.65208751022993	5.59694515112287	7	7	1	1	7	7	2	4	4	2	7	3	3	7	1	7	7	7	6	7	1	7	7	96	1	3
110	5.68883118992484	4.5522376113358	2.01177109955453	6.15859670460061	2.76940847695371	5.23994595367919	7	6.24307746927866	6.47438108533887	6.45179194167436	7	7	5.22661094922285	5.69456544061084	7	6.78195293309573	6.69010450133283	4.05350031259907	7	6.64913426280837	2.81754208694097	6.8060017296437	4.63173992194057	7	7	1	1	7	7	7	2	3	7	7	7	6	7	2	3	7	3	1	7	2	7	6	101.75	1	3
111	7	7	2.69444403987015	1.07537584041921	2.27572106803892	6.97040540532926	7	6.22084331696227	5.8687282274846	6.56838069708453	7	5.81763168713932	6.9524429106183	6.89811612673413	6.59419501659149	5.73847005928502	6.2701845230621	7	5.97341652637635	6.47915472846928	1.32039501594119	7	4.15714264707353	5	7	2	7	7	7	7	7	2	7	7	6	5	7	4	7	7	7	1	7	1	7	3	84.5	1	3
112	6.41221135363454	6.65409084704792	6.26970427522222	4.25859638235112	3.26989932282972	6.76897274701999	7	5.70420270621826	6.54962198094048	6.94280522966613	6.06844728615732	6.50084214124621	5.68544854714927	7	5.33343309705039	6.07739231467227	6.83932142779691	5.95060967437743	7	3.22701987327546	6.86590582726384	6.99546558501072	6.05372570691881	7	7	5	6	7	7	7	7	4	2	7	2	7	7	1	7	7	2	7	3	1	7	3	95.25	1	3
113	6.98290091985889	7	1	6.60954994241338	2.07443662731099	6.69522961849167	6.98085414533261	6.87066089748818	5.72300116355115	6.18569825608913	6.26522975040168	5.90045172553867	6.35800641267032	6.70820845642978	5.30846801849362	6.29839789951208	6.91003910946987	6.38789835945628	6.34421906204732	5.85841860065634	2.24172283895803	4.37579008824466	2.503857677215	7	7	1	1	7	7	3	2	3	7	2	6	7	7	1	3	7	7	5	1	1	7	7	89	1	3
114	5.38854267387558	4.23742983930309	1.11470371448818	6.8883618957063	2.72716976895651	6.54397736692693	7	7	4.67416013943333	6.42376131855213	5.9574404145548	7	6.28403048864264	5.02057940029662	7	7	4.86199692315905	6.25106110173279	7	6.81319199147174	1	3.37038598785393	7	7	7	1	1	7	7	2	2	3	7	2	4	5	7	7	3	7	7	3	6	1	7	1	105.75	1	3
115	6.81511815773835	6.6600579278394	2.65774404595452	6.98173683745155	3.35146649958166	6.18737907236577	6.52751616119339	6.0859980811592	6.96206020953879	6.25884845335791	3.66719870033685	7	6.34164921896577	5.8653167442103	6.46936909655238	6.35365526060385	5.29520301576565	4.58778052426188	7	6.02769094281047	3.78687197313577	5.28257932825429	6.84355639580507	7	7	1	2	7	7	7	2	5	7	3	7	5	7	7	3	7	7	2	7	1	7	6	87.5	1	3
116	4.80650504851318	6.60527792943999	5.68841423417276	7	3.41055547827778	6.38273979956664	7	7	6.76673096032528	1.86883600289702	6.78803869995469	6.44557365205353	6.56116150449452	6.70094695534453	6.22360122205479	7	5.89171415848086	6.54302325579014	5.16522861088809	5.82783523238985	3.92987336046514	6.44933987404062	4.78370497570689	7	7	7	1	7	7	2	7	2	1	7	7	5	7	1	3	7	7	7	7	1	7	7	109.25	1	3
117	6.4761390471379	6.7726993441612	6.28671774154289	5.85365897972546	2.5699490850412	7	5.31072981145431	4.75308401618727	7	5.94407342913498	6.03726014644385	6.86163036286334	6.09720811452981	7	5.97066521645004	5.31880902426869	6.74250167458545	6.15987019646446	5.86254011207186	5.62596973309377	3.29291368358591	5.99446815105509	6.32235046112986	7	7	6	1	7	1	7	2	2	7	7	7	5	7	1	7	7	7	7	7	7	7	5	106	1	3
118	6.02179146714428	6.85958112578394	6.2238791982548	5.66994378287809	3.5535602310892	6.10367378149551	7	5.9558058264013	6.93892940949201	7	6.56204939045053	6.30870906202996	6.28170269566232	6.5896163061239	5.8456545881125	6.04952358924367	7	5.99528345255435	6.84842701319834	3.88680783618024	3.20683198948378	7	6.8176161375341	7	7	5	1	1	7	2	7	3	7	7	6	4	7	1	7	7	2	5	4	1	7	7	82.75	1	3
119	5.97403308366336	3.63044599206384	1.54701034220727	6.86049072948275	1.95988151117062	6.14826868582785	5.93331705151546	7	5.68570475612526	6.26504934728608	7	7	6.90864436096546	4.79051081247364	6.94970838747372	6.4888177360564	7	4.38838562013197	6.16573990420572	6.26459631627534	2.75824569950713	7	4.01534551949475	7	7	1	1	7	7	7	2	2	7	2	3	4	7	7	7	7	7	1	7	1	7	7	94.5	1	3
120	4.58852862151251	3.00369254056396	6.18175652784867	5.97995446013371	1	6.15152509704995	6.63470468487527	6.60667497179188	7	3.44779298313958	7	6.90810724694684	5.59866149327373	5.59665504470442	4.21219358547176	6.72472376540163	6.89975062303994	7	6.74701191191185	5.42139856014636	3.58633486376493	7	5.00401493471009	7	7	1	1	7	7	2	7	2	7	2	3	3	7	7	5	7	7	3	7	1	7	7	104.25	1	3
121	5.50852317422417	6.08098214793973	1.98744432152562	6.14265850617095	2.48935414113956	6.52059035004079	4.48735429701564	5.55135365730509	6.34145091253781	5.70369968911374	5.42557666320428	7	6.90234846004797	6.63285293034532	5.95934193597361	6.91410004820831	6.22517473301621	4.68128158516788	5.74579257111795	3.8123881745281	4.14903170431172	7	7	7	7	1	1	7	7	7	2	7	7	7	7	7	7	7	3	7	7	7	1	1	7	7	85	1	3
122	5.0081164314665	5.99043843665542	6.70209933118359	7	1.56906083038278	6.45965331632719	4.33118988531148	6.75935587917174	7	4.93130548072273	6.8227734695921	5.76621787955084	4.98877904117319	6.90464360017705	6.75197542217242	5.93053464235336	7	6.72548995786677	6.24648075275217	4.90674402068059	7	4.51988497018325	6.30245435937951	5	7	7	1	1	7	7	6	1	7	3	7	5	7	2	7	7	7	7	7	1	7	7	71.75	1	3
123	4.91900384209277	6.17417809204315	6.63017222022303	4.20520626307902	4.95564235989821	6.11080167676792	6.41648443424818	5.43269014855562	6.52262546878596	6.283717989904	7	6.87359772185057	7	6.47375960280031	5.49977359395946	6.26429072173916	7	5.5830838329695	6.22540308104183	4.74689918494343	3.53661949914743	6.98212421233746	6.25798082593968	7	7	3	1	1	7	7	7	2	2	7	7	7	7	2	7	7	7	3	2	1	7	3	93.5	1	3
124	6.74539726079652	6.35445907039892	2.53185318563555	4.3171266110388	2.29164415253918	7	6.08433267771291	6.21710471452152	6.79902559155651	5.6031131965408	7	7	4.97956063428939	6.15336780467809	6.43623316192752	5.93038216151064	4.45371877425063	6.77120835841797	7	7	6.96777011718943	6.13739512096741	3.38830941601606	7	7	2	7	7	7	1	7	4	2	7	2	3	4	7	7	3	7	7	6	1	7	3	95.25	1	3
125	5.02302095626442	2.5507664718907	6.2452046002664	6.91736239477309	2.29088770709545	6.22110782431336	5.84505992560102	6.49632722985585	7	2.74481515185715	6.0276370275273	6.26742038533085	5.48354979179114	6.44067858692686	3.61878021419788	7	7	7	6.738250866588	5.27556797825214	4.50886365940559	6.558709992091	5.34417567575358	7	7	1	1	7	7	2	7	7	7	2	4	3	7	7	6	7	7	1	7	2	7	7	86	1	3
126	5.29159187473401	5.15134462689461	3.09629000868053	7	3.22979292016054	5.65304765764648	4.72703615339435	6.09901235184111	6.35565248597964	6.5566033554897	6.29155187304531	7	6.88859309648283	4.94722702865505	5.9003121221087	7	5.81604830730161	7	5.87297350503067	6.35434973571251	1.11427634533324	4.36199396635281	6.63963504513351	7	7	1	1	7	7	7	7	2	7	7	7	4	3	7	7	7	7	3	7	1	7	7	98.75	1	3
127	4.52018220079989	5.30072034893479	4.9208770635626	6.42652519424524	1.76679770226949	7	5.81310403922145	5.6916178209732	6.9477685370589	6.09521263111453	6.76388970021489	5.53253953473163	6.94844177345447	7	6.36640749528942	5.82155611734336	6.80352085407338	6.78488517287292	4.92621292333315	6.1512411486158	1	6.68285664992035	3.76686532106877	7	7	1	1	7	7	5	2	2	2	7	6	3	7	7	7	7	7	5	7	1	7	2	102.5	1	3
128	4.92845106641954	6.09856891275106	6.84222102083128	6.32277337029219	3.49546886866104	5.8029760728681	7	6.32532198928576	5.36887495909506	7	4.55262701616732	6.66134898942144	7	2.15012820482161	7	6.62282218313267	5.64182966219759	6.61808729820496	5.33839057318005	4.52155346136349	1.0079710600013	4.66968615815015	7	7	7	5	1	7	7	2	7	2	7	7	4	7	7	2	7	7	7	3	7	1	7	7	92.25	1	3
129	7	7	4.40421512438231	6.63587908877627	2.62545766914801	3.87651853532049	5.75919324909869	6.78806484064384	6.67524619030838	6.11405458576601	7	3.07625970706954	7	5.40009961583216	6.61660667227648	5.60686020727345	6.97060206643022	5.79566511233238	7	7	2.79422389939893	5.78005278056767	1.27795186492838	7	7	1	7	1	7	7	7	1	2	4	7	3	7	7	7	7	7	7	7	1	7	1	92	1	3
130	5.06724858495923	6.14657419038279	1.62617632186383	7	1.25912630978356	6.99258152418616	7	5.83932031036432	5.93146706518554	4.80344694645413	5.3421752649178	7	6.33107424880261	2.95986863698672	6.33433272708011	6.74960218655108	6.10609767322449	6.05638829312816	6.6340550373895	5.6716185532529	2.62478745364916	6.18626486202212	5.39617115430676	7	7	1	5	7	7	1	3	2	7	2	3	6	7	1	3	7	7	5	2	7	7	7	110.75	1	3
131	5.64126018674988	5.52188711638441	5.46430698709968	7	2.0690152632674	6.36490463350988	6.62000667969884	6.56333217468568	6.06793530575803	3.34824508149184	5.56656799074226	7	6.64643346843661	5.98396091658191	4.22449107704621	6.40785797354283	5.60726570530581	4.4517057274949	7	5.06497134093721	1.2908497866056	7	6.35211959083766	4	7	7	1	1	7	2	5	2	7	7	6	6	7	1	7	7	7	7	7	1	7	7	86.5	1	3
132	7	5.80920793957233	3.42195717609878	6.55210420800875	3.56478853186197	5.59774394747196	5.60991379104904	7	7	7	5.9914692718804	6.40329248297003	6.46859100762073	5.52227551615753	4.9156977511582	6.61138412758286	6.2942192330834	6.37149745674198	5.6781557083654	4.45755440672927	1.45848230537377	4.05333527198946	5.5654148873061	7	7	1	7	7	7	6	3	4	2	7	3	3	7	5	7	7	7	5	7	2	7	7	68.25	1	3
133	7	6.57407798017986	2.60713060083276	6.41149906433967	3.23575101180543	7	6.44148783896919	7	3.98338004635926	6.03588162018082	6.26474783343928	6.86696339898193	6.14116844349775	6.44030844699976	7	5.07533121379538	6.45255644572705	6.70925210842325	5.6815736716116	3.64064150038762	1.60840530517002	4.96114657567849	1.38852104100166	7	5	1	1	7	7	3	3	3	1	5	7	3	7	1	7	7	7	2	2	1	7	7	85	1	3
134	4.48141297103323	6.47024778641608	7	6.88982654014857	1.03605643550213	7	6.67765087282654	5.95334580701113	5.32009754405683	7	6.8369259508623	4.54766396491807	6.39533502943093	7	5.64034157377986	4.42479645680679	6.9282334127738	7	5.24723755415486	4.08207643330099	4.55667987528623	5.25860158562028	6.41821158831784	5	7	5	1	7	7	1	5	3	2	7	5	7	7	7	7	7	7	2	7	1	7	7	83.75	1	3
135	4.66368540137885	6.01047100820402	7	7	1.29742314168028	5.19510040440956	3.16102106201193	6.62945246406595	4.76302430569616	6.86378982545338	6.8498291783689	7	6.63868679356853	5.69480661947256	5.19741818950204	7	6.50477108791033	7	7	4.35792008224281	4.00141700358239	3.44608102366237	2.8157755664669	4	7	6	1	1	7	1	5	1	2	3	5	7	7	5	5	7	7	2	7	1	7	7	94.5	1	3
136	5.13321705695484	5.76486762765811	4.83794103983206	7	1.99786256833821	4.77997493249138	4.97010365760374	5.13466406137084	7	5.99918489985087	7	6.11432601954931	6.77671232893984	7	4.36112032179493	6.52351039865217	6.91394549197737	7	6.23365393231185	6.44782144585983	2.01123033088146	6.08331059395948	3.45428593299519	7	7	1	1	7	7	7	2	2	1	2	4	3	7	7	7	7	7	7	7	1	7	1	103.25	1	3
137	5.23784499354294	5.22556444574899	5.44867578337153	5.46148940477549	1.84274118005114	6.78087368408974	6.63997450394491	6.20643096042187	4.51710455902773	5.71642714372664	6.45249276507473	6.6297249286499	6.48284970796754	4.68638862868443	6.2550239271375	4.19992671375987	6.7519379397095	6.76278359525693	7	4.30722896250909	1.84821003018394	7	7	7	7	1	3	7	7	7	3	2	7	7	3	5	7	4	5	7	7	4	2	2	7	7	100	1	3
138	6.34309292333783	6.71697838490338	1	6.58717354947164	1.4985491577855	7	7	7	6.06593406486561	6.55466480671369	5.60841858338661	6.4413368772411	6.8629001592943	6.06451715063734	6.30277105905185	7	5.33152858115494	6.51049869263457	4.7374093030429	4.60134864357594	1.70793635019773	3.42602107447351	2.05427713629151	7	7	1	1	7	7	7	2	4	7	2	7	5	7	1	4	7	7	7	2	1	7	3	99.75	1	3
139	5.27500126891942	5.90232880961804	6.7161436508242	5.14278157169517	3.48145032984097	7	6.09672381280938	6.30773952386648	5.16255038488417	5.72153236327425	7	7	7	3.37484753824961	6.45962364767109	4.8288918660479	5.36292133560727	6.83928492744179	5.98263300823539	3.24054093721115	1	3.49240494078454	7	7	7	7	1	7	7	2	7	7	1	6	2	7	7	2	7	7	7	1	7	7	7	7	106.5	1	3
140	6.40047794783032	5.43327175784399	4.23541656277932	5.92955345554753	1.72582901444296	5.02351215829769	6.14285611701493	7	6.61850530884586	5.46285798143767	6.40099640584488	7	7	5.46442717077622	4.2675989491204	6.14496595645779	7	5.41735925275837	6.36138535330177	3.90033159041488	1	3.34319820975548	4.42247957428708	7	6	1	1	7	7	4	3	3	1	7	7	3	7	5	7	7	7	7	7	2	7	7	94.25	1	3
141	6.61534680345908	6.68343907610764	2.28344141445836	7	2.62388112043819	6.51196084128695	4.43159202065245	6.24216309562943	5.8307861485702	6.13652029869787	4.29250681530873	5.91608927749586	6.17144073149582	6.743174917846	6.08251852912793	7	6.66703952660697	5.92379181913983	6.59016123073328	5.60976636519354	1.86893050209943	5.90292170154649	5.43309063017142	7	7	1	1	1	7	1	3	2	7	7	7	6	7	2	7	7	3	2	7	1	7	7	85	1	3
142	6.57392127377244	6.54192767409923	4.17341807535948	6.89497249328092	1.31837797058659	5.36844242150791	4.1162126253651	6.92200183272948	7	7	5.90514780098791	6.20481613015687	7	4.4587125784548	6.66492499836871	7	6.89171859831485	4.87219807019344	4.73183100337723	6.34988360924605	1	5.80163740929695	1.96110138323894	7	7	1	7	1	7	7	4	4	2	7	7	4	7	7	7	7	7	7	3	7	7	1	75.75	1	3
143	4.29854227604122	6.65927505658869	4.79013053203974	5.51329775772379	3.13717092738814	6.91911074104758	6.91809764188957	7	5.37279077238706	5.98609950733527	7	7	6.7138698945982	6.63203915898773	6.43884923811614	3.84883006021805	6.19894264829522	5.62937546232844	6.77244259855334	6.40403966716936	1	5.12432309260663	4.98362526848527	7	7	2	7	7	7	7	2	3	1	4	7	6	7	7	4	7	7	7	7	1	7	7	105.5	1	3
144	5.54037275922327	6.78356719747562	1.60397975966926	6.48101860613826	2.59487244901491	5.46085761331715	4.57330816909721	5.4484307254323	7	6.6322847399187	6.66644787000488	7	6.94101695237753	3.71231666729468	4.14985924223313	3.50229693106206	7	7	6.39764901603705	5.43336956256431	1	5.46934763442909	4.8749190873605	7	5	1	1	7	7	3	7	2	3	7	4	3	7	7	7	7	7	7	7	1	7	7	102.25	1	3
145	3.07880953892385	7	3.70406936822643	6.63007232894462	1.55903408152311	6.66193642539633	6.77571466167575	5.24680084294379	7	6.82053571751727	6.51618484742166	6.03233752917357	6.50349851454996	5.79275060260502	5.06116855289801	6.02155224291909	6.51977484804824	6.4818712641653	5.4413252087594	3.25405936023452	1.40039155554523	4.79466455901961	4.853631078344	7	7	7	2	7	7	7	2	2	5	7	7	4	7	7	7	7	7	3	1	1	7	7	80	1	3
146	4.92031400615281	6.65656458222157	1.72169181355689	6.96033857447384	3.29333046366553	6.02900918070692	6.70067752060827	5.91491335012467	6.81663648362306	6.63746553085963	7	6.59869025318857	7	3.54084851106689	4.43789469918497	3.1660737480762	7	7	6.5127594174686	4.09353548526668	4.83083087139981	5.03882211472012	4.71036662094973	7	7	1	1	7	7	1	7	1	2	7	3	5	7	7	7	7	7	7	2	1	7	7	90.75	1	3
147	5.63334591486396	3.02404903812561	5.56942744585055	6.36390009724414	1.1047544384808	5.32512841965197	2.22139899092235	6.05474444584668	7	3.88035509849527	5.77946181752198	6.86280657194551	6.85437417257655	6.55137416056425	4.87147391896644	4.49867931537028	6.4681355349113	6.86581778886173	6.0992009341509	7	4.02590389597955	6.59379561878939	4.13947362515625	7	7	1	1	1	7	2	7	2	7	2	4	4	7	7	6	7	7	4	7	1	7	7	97.5	1	3
148	6.20171163902481	5.73650962843096	4.30235578944853	7	3.92207454839045	7	5.90582527767143	3.4585853447091	5.91949748668265	6.19128810188688	7	6.97771979086856	6.90376705230516	4.02311378853245	5.32780169564334	6.85189991801862	6.45304298491381	6.42487355506612	6.52511325500971	6.47627945728576	3.99606916388063	5.21091602877594	3.79016260503182	7	7	1	7	7	7	1	7	1	1	7	7	7	7	7	7	7	7	7	7	7	7	6	87.25	1	3
149	5.25755203389027	5.03377368901107	5.58445563857695	6.49634957278674	4.21256313766669	5.71119608555231	6.94127789467963	6.54469218564944	5.6121007690986	4.61452832684512	4.12964498861591	5.5775970044248	6.80094002597394	6.86602948985408	6.41760203479391	5.9995375467868	6.91058253460669	6.61903341884185	6.81636203098271	5.80191147884932	2.15007041793289	6.85138162175142	5.66037375960342	5	7	2	7	1	7	7	4	1	7	7	3	3	7	3	7	7	7	1	7	7	7	7	82	1	3
150	2.24201046313966	5.76773596205788	4.3061782651053	7	1.76041425009714	5.51278645391557	6.23696267795537	7	5.40198005511024	4.96515701752622	6.14080811783143	6.75513163921124	6.68909596155935	6.47446151056822	5.21417242093361	5.73181122496179	7	3.20532932863934	7	4.32491684238185	1	6.31742414357794	4.00066094464439	7	7	7	4	7	7	2	7	2	3	7	7	3	7	7	7	7	7	2	7	1	7	7	72.75	1	3
151	7	5.85082427677818	2.36670439506556	6.35016318493868	2.60461820924726	6.52844976230446	6.62202970961232	5.17583735230159	7	6.48557260267652	4.1015312776972	7	6.13523683665823	6.2448917069029	6.88477858383675	6.71834337401975	4.77012894592076	6.60661811110959	4.13848973339668	3.95855080191044	4.42030365874254	3.79246623790971	4.95761896689933	7	5	1	1	7	7	5	7	2	1	5	7	4	7	1	7	7	7	1	6	1	7	7	81.5	1	3
152	4.62132958649745	4.45570689491491	5.39217839561549	6.53341641169314	1.69944020253599	7	5.85588135801956	6.19225617323866	7	3.26522690851302	4.84087367393422	7	5.95365963648889	3.21401987585612	4.7169904465475	5.57494259921863	6.29580503401421	6.5543161133163	6.17375103421435	5.34473327110073	1.44415986402594	7	6.23407925428771	3	7	7	1	7	7	2	5	2	7	6	7	5	7	7	3	7	7	2	7	1	7	7	84.25	1	3
153	4.18278029350321	5.7089877854236	5.14898028992178	4.67683608181839	1.87277927125636	7	5.83806988727045	4.10080371695944	5.63072858168175	7	7	6.46872425445065	6.61693013574181	7	3.95496620036535	5.50591736549584	6.81870458956069	7	7	4.66591461330056	1.1832858347102	6.59504672490011	2.41696593033158	7	7	1	1	7	7	2	7	2	7	7	7	3	7	1	7	7	7	4	2	1	7	7	74	1	3
154	4.91577423816138	5.13583235224985	4.4471297116499	4.82843654945814	1	7	6.2257008692189	7	4.98918190089446	2.94016076419216	6.67158100927159	6.77792931821803	6.21229746506028	5.75766283500625	6.9658788574135	5.75785424821262	5.50783855243161	6.03125600807894	7	6.5815027369676	1	4.34224662713877	4.73104261561636	7	7	1	7	7	7	7	7	3	2	7	7	4	7	3	4	7	7	7	7	1	7	7	88.75	1	3
155	5.50380341972687	6.92830174450549	4.70008139431462	5.85576680829445	1.60004405275846	7	5.46194982336654	6.22687905472978	5.82296311299666	4.24799579827837	2.9658740301221	5.6889015361145	7	5.0744388647396	7	6.31261980703031	6.05169400392458	6.41177401149623	6.88302037800643	5.47420280338205	6.19858563937063	6.64355790372086	2.94537334128994	7	7	7	2	7	7	3	4	3	7	3	7	4	7	3	7	7	7	1	7	7	7	2	85.5	1	3
156	7	4.59742641159397	5.0688516399567	6.85598141991995	4.16375548374144	6.93349658300988	6.75646567737057	5.9861010681631	5.14881718513623	6.41026880678295	5.57788219688998	7	7	3.96735820077622	6.0946348318001	6.60211624957173	6.30961848498229	6.98817721815576	3.53973113898124	5.34820694983032	3.35652291816665	5.6007715489254	3.52656986859294	4	7	2	7	7	7	3	6	2	3	7	3	3	7	7	7	7	7	1	7	1	7	7	90.25	1	3
157	5.14280052099679	5.39280169963724	2.33412842365409	7	2.04628067555425	6.77897839106005	6.83002230523009	5.85520075020551	5.78230832112758	4.27494438551388	6.20522934595576	6.80340445051906	6.70800938652051	3.50269153939993	5.41746536940737	6.25896928523266	6.32176566105919	4.57827465172368	5.87095843604389	3.16321502420283	1.91781378341066	4.70213044799564	5.37489281298444	7	7	1	3	7	7	1	7	2	7	7	7	7	7	4	3	7	7	7	1	1	7	7	84	1	3
158	3.77055072248346	6.24666924631091	6.33745431108299	3.81348790755261	2.44277125799616	6.35698767239559	4.94988076219772	5.3692198559586	7	4.99689729777041	6.23664013249425	7	7	6.87887156302637	5.81403386655888	5.16585324006899	4.61970613163643	6.1600541273584	7	3.88220100000958	1.03435803283929	5.88239321649906	5.3236181511689	7	7	1	1	7	7	2	7	2	7	7	7	3	7	2	5	7	7	7	7	1	7	7	96.75	1	3
159	4.25289077691148	3.84715484822683	6.8446602649042	7	1.89915724170685	6.43810351163341	6.78157113618305	6.700304232432	6.75092195208859	5.47379616029436	5.52742321833313	5.81785903178412	5.86747141991414	6.68190109974419	6.37351417075166	6.4393111173824	6.41490276488571	4.60452698820022	6.83531004415297	4.92232032576003	1	5.07218112716367	2.54328407217878	7	7	5	1	7	7	2	7	2	7	3	3	4	7	7	3	7	7	1	7	1	7	7	77.5	1	3
160	4.49217737864294	5.88578547826201	2.34842564935702	5.7240206968585	1.13034474865999	6.54110964987378	6.7076989205633	6.19553429870562	4.62101941816014	5.94178902917839	7	6.2247847456486	5.71162720646513	3.37489046718038	6.73734987662456	4.2956751704745	7	5.16039978657727	6.1200787661885	7	1.55550978892088	5.63641958078356	3.6700446813601	7	7	7	3	7	1	3	7	2	2	7	3	6	7	7	7	7	7	7	7	1	7	7	80.25	1	3
161	4.38301037041552	6.35249693892639	2.07512394255471	5.66042402484559	1.58346257087327	7	5.17613012513642	5.72445680192588	6.17320678019943	5.59271977051681	6.0870213442845	5.59241761894402	6.97246868237838	5.03524451409406	7	5.24270658518103	4.32618161928053	6.3943926156853	7	5.17180681183962	2.32400407686317	2.63730786608981	1.25739617911704	7	7	1	1	7	7	7	7	2	3	6	7	3	7	7	3	7	7	7	7	1	7	7	80	1	3
162	7	6.76751714804911	6.43709235650294	5.62809845271681	1	6.82960385573553	4.72125908497868	6.93167161939012	6.60070612954526	6.98236998807089	6.84201113467564	6.36664122692107	4.74946646132565	2.9897783687794	7	6.80183671080356	3.86181634114234	5.91220047605599	4.98410471045367	7	2.63817028751961	7	5.14709814540429	7	7	1	1	7	7	7	7	2	7	4	7	6	4	4	7	7	7	7	7	1	7	5	81.75	1	3
163	5.29364470285124	6.86816859009714	1.12743080018172	6.60305892567218	1.30211297242138	5.51375406180403	7	6.3501635100445	6.19164031697234	5.53277124862325	6.35785214159527	5.0116382493154	6.68247505206235	7	4.33535344358553	3.7805906941093	4.24493422275479	7	6.27466279923704	4.67322127863454	1.98380994948896	5.91589602857247	2.47015077694828	7	7	1	1	7	7	7	2	2	7	2	7	5	7	7	4	7	7	4	2	1	7	4	85.5	1	3
164	5.68176008949823	6.03825913676422	5.95626180984488	6.5742163953527	1.65744461136373	5.65982948183398	5.21691252342799	5.16260972657954	6.35841385021841	3.88987732037627	7	6.74775541461527	7	5.53832942312799	6.71486045748236	7	5.4008173652183	4.84950728472155	5.28249472481321	6.09209327239605	7	5.45788412994754	4.08595074936175	4	7	7	1	7	7	7	7	3	1	7	3	3	7	7	7	7	7	7	4	1	7	5	87.25	1	3
165	5.97621593125482	1	2.71706540725201	6.04659215848269	5.56388472641933	4.7365068609663	6.86590636033424	7	7	4.98175230591376	6.09381107486909	4.88039900572623	6.27073465283281	6.3230449591613	6.48141524172108	5.65603650907034	6.71842826435578	6.39537726311938	4.44247023384926	6.62745180544393	2.56362831475858	4.55719644026719	5.96676835968511	7	7	2	1	7	7	1	7	2	7	7	3	2	7	1	7	4	7	1	7	1	7	7	87	1	3
166	4.77691834977587	4.51971501055366	4.88162558685488	7	3.43635658562923	5.76512969918686	6.92747145894545	6.27871718993604	5.76699575094519	4.57441588966378	4.13400918139289	6.20968496434366	6.5020116892961	4.02814698704899	5.22812772526664	6.58772280234076	5.56607310124774	7	6.16877580392548	5.85742539657795	2.7416687160097	7	5.9880220389622	6	7	2	7	1	7	4	2	1	7	7	3	3	7	3	7	2	4	5	7	7	7	7	83.75	1	3
167	4.92266559351005	6.70702406739923	5.47106582335573	4.95188334018134	3.61108053967756	5.69977628037156	6.46721809808883	6.5782607023045	5.68384361951434	2.97005705607874	5.49793105383052	7	5.93781373735364	6.86901336888389	6.93911965463816	3.60542294032265	6.48012400943851	5.63461332128764	6.31903727533509	6.3715589687835	1.65515100923182	5.882523551525	4.77716369590032	5	7	2	7	1	7	2	7	4	1	6	7	6	7	7	4	7	7	1	7	7	7	7	88.5	1	3
168	4.51200427786215	4.87235542021763	6.53571776274794	6.11598746892222	2.76888322062396	3.95297734775744	7	5.41701444461193	5.02700515424535	5.51842630335418	7	5.42080941912927	5.43044016668917	4.55182934787593	6.19241299241827	6.57368170881728	6.82557546148194	6.22793582032375	5.79750497874344	1.70652344073949	2.82936148547417	5.94069100842869	7	3	7	3	2	1	7	7	7	7	7	7	7	4	7	1	7	7	7	2	3	1	7	7	91.25	1	3
169	6.73631411477662	7	5.28898752416561	4.78341401411439	1	6.87852203517695	6.90239330229578	5.64814105357955	5.60202211946433	5.90665542819939	7	7	4.92051260160668	3.47483909505007	5.8065563335168	5.62394759245045	4.6908434161946	6.75778928807172	5.67051854499305	7	4.99246335852567	6.7638517530131	4.80558942021188	7	7	1	1	7	7	1	7	2	7	7	5	4	4	7	7	7	7	7	7	1	7	7	87	1	3
170	6.94102810705597	6.51572495371774	4.6364105367336	6.83196248678871	4.33774690156145	6.93737978202538	5.20951142095397	3.6575706443994	7	6.3953866914114	5.99363886444614	7	6.20122207554374	7	5.9941654958824	2.96896655753546	6.58373238262308	6.12181404521449	6.23314140646863	6.093381980675	1	5.01653131446621	1.9789145169646	7	7	1	7	7	7	1	7	1	3	7	7	5	7	2	7	7	4	7	7	1	7	7	73.75	1	3
171	5.84333503242494	4.75645881518363	6.542074199428	5.82696312648508	3.20206739249546	6.61358842409497	6.78901985619037	7	6.4864389907927	6.72002215161999	4.48449057483162	5.48947788934032	6.09755677476633	3.65668258922934	4.10717192398704	4.17165679368802	4.10121548977992	6.72010817906142	5.66260316977181	5.10848866165747	2.43688734424808	4.878111345391	7	3	7	6	1	7	7	7	7	2	7	3	7	3	7	7	7	7	7	1	7	1	7	4	76.5	1	3
172	4.89087984813684	6.12986225437606	5.89562167686805	5.19219295957069	3.48991915627399	5.54379775349291	6.35653520629697	5.63405753732424	5.79688428566824	2.65447551683048	6.11607776991618	6.30052016699469	6.34505741605047	6.44400786004848	7	4.25952855832575	5.70857180668628	6.67319117007419	7	6.92673500007425	6.08826544129985	5.97999485256028	4.85856790647172	7	7	2	7	7	7	1	7	4	7	4	3	7	7	7	3	7	7	1	7	1	7	7	75.25	1	3
173	5.61030365580841	7	1.54415663644998	6.18255765989427	1	6.38511361740325	6.99466743718515	6.53913920102799	5.66734464789879	5.52011686334575	7	5.32508435255498	5.78311518896621	7	4.98621591767579	4.59761907480937	4.20582134723214	6.32173665999468	6.42062790329209	4.08494985282322	1	5.32957190707911	2.54443051794355	7	7	1	1	7	7	7	2	2	7	2	7	4	7	7	4	7	7	5	1	1	7	4	75	1	3
174	2.55079197461303	6.85998431006237	3.60773845157814	5.88822939202889	2.67992431501131	6.47843368069607	6.17390225766388	5.1091807397466	6.8980009068755	6.33686920058044	6.62141922273476	6.65495347198963	6.99763480192974	4.9733162475413	5.74760405263645	2.42642045335772	4.4654341637558	6.36980511168736	6.1826995376685	6.48382724343477	4.24289516851612	6.8713080691806	3.82016644446419	7	7	1	1	7	7	1	7	1	7	7	5	4	7	3	7	7	7	3	2	1	7	7	95.75	1	3
175	4.781052328473	5.15593920236774	6.81289032763175	5.56338527219481	2.4589765872794	5.84526544424051	6.24093210088522	6.55377063386233	6.65643876481456	4.81857267168673	4.77145583901431	6.20786157547928	5.18435048066799	6.13326249109993	4.75828450707442	3.01676409003213	6.48271579087432	6.81031468239184	6.42855036346402	3.52038378458971	4.397353579655	7	4.30382600772717	7	7	1	1	7	7	3	7	2	7	5	2	4	7	1	3	7	7	5	4	1	7	2	75.5	1	3
176	6.56338075742139	4.5717387815652	3.35574806792609	7	3.44912049695434	4.06337058665212	6.24593226855541	6.31404941887795	6.27516483551408	5.68290006014413	6.82796823411893	6.16506275384564	5.37088735104723	5.51409383316573	5.95435518719045	6.9603291918892	6.59353915877604	5.14025816884579	4.94601182248035	6.34012209191403	1.04736374792198	6.08278072029687	2.09386676582865	7	7	1	7	7	7	4	4	3	3	7	5	4	7	7	4	7	7	7	1	1	7	2	72.25	1	3
177	2.54612242445913	4.45790562385128	5.98607751073162	5.94893381451493	1	5.16747878009128	5.26403120900355	7	5.29704796556363	6.22956949549654	4.4380048857953	7	6.31108739081871	4.81044996633311	4.17452293542558	4.61862083834153	5.33096944143913	7	2.07233099538286	6.82995954680315	4.26921081683435	5.68347039121624	5.91506733511077	7	7	7	1	7	7	7	7	2	7	7	7	3	7	7	7	7	7	7	7	7	7	7	87	1	3
178	6.62486803912536	6.2752999833605	4.80856612653644	4.16288250089207	4.66511883178794	6.83150824412643	4.15181120867372	6.00173659181792	5.98015881773499	2.94506071308068	4.15007458579986	7	4.68123009456364	6.19595961071841	6.56057650936352	6.11868409417197	7	6.91321628811322	6.63358014717282	7	1.28187544695541	6.74073602875642	4.90197803487861	3	7	3	7	7	7	1	2	2	7	7	7	7	7	7	3	7	7	1	7	7	7	5	62.75	1	3
179	3.70033191260135	6.46391684587445	4.73288623218334	7	3.87616517563297	6.51647190050365	7	2.7037531765013	6.25595039354446	4.89405049072496	5.46893838495236	5.97451396626446	7	5.83772803955221	6.42899078427213	3.25883540071878	7	4.81900970250682	6.01739877107037	5.98867061754824	6.48386740891282	7	3.25740376619056	7	7	1	1	7	7	2	2	1	7	7	7	5	7	5	7	7	7	4	7	7	7	7	66.5	1	3
180	3.75254457020634	7	4.66367141942183	7	4.21067163443791	3.75812348925346	6.87586626388758	3.14455418252632	7	4.10281595457893	5.56400945762469	7	6.97922100624124	7	7	3.5089716432065	6.95456576128127	4.93183639129011	6.6127573018409	5.21607534656583	6.76073424839111	5.61523301553477	3.1866505340146	7	7	1	1	7	7	2	2	1	2	7	7	4	7	7	7	7	7	7	7	7	7	7	74.25	1	3
181	3.54995381914341	7	2.36821205898286	4.38830076759158	2.50423819229826	4.89028557299256	6.03151757989637	5.60354244932066	6.79783760935114	5.87458334105897	5.77962902683717	6.93579945271832	7	3.50881012428697	5.03792395656451	2.25288736295071	5.60692909173814	6.97490219432165	6.75677026315421	7	1.18998592644381	5.89096709313198	4.0473892715446	7	4	1	1	7	4	1	7	1	7	7	4	4	7	3	7	7	4	3	3	1	7	7	97	1	3
182	6.27608943997586	6.87246529452405	1.44887492692119	6.56781145752012	2.43105928517717	4.89848759351015	4.54347376623783	5.70427568705941	7	6.26042204102022	5.94415771153138	6.46152773361601	7	4.20883521308757	4.39912778543025	4.29360922157922	6.52464983218123	7	3.43408330490864	4.17832151138951	1.86870552471809	5.52584291291865	6.14322351014123	7	4	1	1	7	7	3	7	2	2	7	3	3	7	1	7	7	7	7	2	1	7	7	85.75	1	3
183	3.51662540188602	6.95275689023194	2.5501700584789	6.00174705868843	2.55625290464445	6.48338589931301	7	4.57973826432453	5.3563538009967	5.46696636014445	5.47017524822185	7	6.71230281162822	4.33106639829795	4.68451553425837	2.22865627863127	6.12864247733131	6.0054805819486	7	5.89962171520226	4.47256548486299	7	2.95398737632416	7	5	1	1	7	4	2	7	1	7	7	6	4	7	3	7	7	7	3	3	7	7	7	94.5	1	3
184	4.37036881120404	6.61681547449788	5.38042718343091	4.80159283243967	2.08292172341705	5.84794346385641	6.22648965201146	6.96329162574846	5.26323870021243	6.31843743768956	7	4.35889607264617	6.04796271892217	5.37420307622945	6.60771795963744	4.83905140665101	5.46178795982934	7	2.58084175973032	5.44073698365701	6.07362288025192	4.12103046658759	2.05305905841107	7	7	7	7	7	7	7	7	6	7	7	4	4	7	7	7	7	7	7	7	7	7	7	74.25	1	3
185	6.40891691550833	6.2943581905529	1	4.45235055699205	1	7	6.42139534352718	7	7	4.7067043131475	6.59273566942788	5.47185382112682	5.00144267598542	6.41473048033496	5.41361271493177	5.44946025008696	5.59693594367565	4.04336233769558	5.99454960867607	4.50804654868877	1.89305980049821	6.54527580408675	3.64050934633024	7	7	1	1	7	7	7	3	2	7	4	7	3	7	1	7	7	7	4	7	1	7	7	82	1	3
186	7	6.94657005155029	4.96890527196186	4.96628136648089	6.2098925113027	5.69525381651707	6.87744755108368	3.47268960388785	4.1032843539301	5.43425686372295	6.05183208823397	7	7	5.72017440033217	5.7091632682119	4.93086340794194	6.52907077875662	6.61639207405773	6.44455154149636	3.31860842473188	1	7	2.42530073250658	4	7	4	7	7	7	7	7	2	7	7	3	4	7	1	7	7	7	7	7	1	7	7	80.75	1	3
187	4.95385062914881	6.31594434002599	7	6.95138590728114	1	6.54333290852044	6.2844290058829	7	5.01665005163762	2.39725057170158	7	5.69795080984195	4.50475436940654	5.14232075880464	4.72362372698251	4.73414426021145	4.79554212002518	6.5212994182188	6.8400413688917	1.71958290013698	3.41682093620213	5.38037296078637	6.59178158709777	3	7	5	1	7	7	4	7	2	1	5	3	5	7	7	4	7	7	3	7	1	7	4	82.5	1	3
188	4.03378311805256	7	2.92253264447436	5.27901815696017	1.58829336775266	6.42435294213647	3.78668588957378	6.78257204440964	7	6.31285545316741	5.42670287155572	5.08674728969269	6.65347892005763	5.46821830836613	4.47288641439962	2.23990921226767	6.39275775330462	5.64735769913325	6.66566652405029	6.45374791153934	3.75394170793405	6.5980914240953	3.26557639393704	7	7	1	1	7	7	1	7	2	7	7	7	7	7	3	7	7	7	7	7	7	7	7	87.25	1	3
189	3.84471032156257	5.9225572506669	2.80123833150138	5.03087893590934	4.41534278762803	6.74864555375584	6.54138914189432	5.57924106787157	4.94956685013437	5.11415137124113	5.70760210920126	5.06928809738868	5.87649904672258	6.99069256502549	3.73785921389608	6.9235905377787	6.38504690491266	5.84748760878546	5.94927930042921	3.62663616195204	1	7	2.67064026852419	7	3	1	2	7	7	2	7	1	1	2	7	2	7	2	7	7	7	7	7	1	7	7	70	1	3
190	6.90748104497801	6.75713536722863	7	6.65267212126922	3.82396963009995	5.45345830852954	6.72878466839288	5.52358455155828	5.20295310872162	7	4.830302080498	6.49589353888756	7	4.71279266655193	6.18157261638025	6.26998106275788	6.80079936885718	4.64236175984881	6.00291951915494	5.5318242567037	2.7120149694512	3.69699379517652	3.3976534300714	7	7	2	1	1	7	1	6	1	7	7	4	3	7	2	7	7	7	4	7	7	7	2	71.75	1	3
191	4.54293172828938	6.55342095103271	4.68732735089812	4.64357954248796	2.66845498042346	6.76135992329374	3.43771490019098	6.21454306143703	6.58869441965536	7	6.28104021955436	5.78385382652971	7	2.70707455176553	6.80742472235738	4.24686318104444	6.27576525823288	7	2.17090061717673	5.43458884744576	5.51243553072448	6.47945834877897	1.8586199721062	7	7	6	7	7	7	1	7	4	7	2	7	5	7	7	7	7	7	7	7	7	7	4	75.5	1	3
192	7	4.57304978351099	3.264091462412	6.72277140086355	4.46374634550646	6.70024507178798	5.96412667813822	6.71137229531817	7	4.21577230949091	5.83404783559093	5.2208778033652	5.3644298237698	6.20786597106686	4.12402965306777	6.61881097493559	5.22689945765845	6.61303892324743	4.15485974492375	3.58433830535384	2.44899202372166	4.90623286332176	3.76989321665929	7	7	1	1	7	7	2	7	3	7	7	5	4	7	7	7	7	7	1	7	1	7	2	70.25	1	3
[truncated: 5 more columns]
