# Supplementary material for: How Are Mate Preferences Linked with Actual Mate Selection? Tests of Mate Preference Integration Algorithms Using Computer Simulations and Actual Mating Couples
Source: PLoS One. 2016 Jun 8;11(6):e0156078. doi: 10.1371/journal.pone.0156078 (PMC4898694; doi:10.1371/journal.pone.0156078)
Supplement: S1 Data — Newlywed couple and agent-based model data analyzed in Study 2. (ZIP) [file pone.0156078.s001.zip › S9/Polynomial Model Data/Polynomial Couple Population 01162016 030327.csv]

	trait1	trait2	trait3	trait4	trait5	trait6	trait7	trait8	trait9	trait10	trait11	trait12	trait13	trait14	trait15	trait16	trait17	trait18	trait19	trait20	trait21	trait22	trait23	preference1	preference2	preference3	preference4	preference5	preference6	preference7	preference8	preference9	preference10	preference11	preference12	preference13	preference14	preference15	preference16	preference17	preference18	preference19	preference20	preference21	preference22	preference23	fitpoints	sex	algorithm
1	2.72589300999788	7	6.69261427902205	5.19284804059765	6.64274200528568	7	6.86516268767598	6.03408405691957	6.81520046393503	7	7	7	6.10935996325672	7	6.15373195842403	7	5.54868821645849	6.89910845899588	6.54649889292031	4.47875930923067	5.96791073713859	6.71583379871219	5.53278595512434	1	1	1	2	2	7	7	1	6	7	7	7	7	1	7	7	2	2	7	7	7	1	7	100	0	3
2	3.01604336014077	6.39200317149821	7	4.82209045130888	6.36999718604271	6.65795608074569	6.52652867817001	5.43837409586816	7	5.94692348391396	7	6.9436192004998	7	6.81638268228448	6.42589709644996	6.43728782934868	6.30510793110416	6.85008712549393	6.97278184048208	4.41489705487541	7	5.9384148556959	6.40478482571297	1	1	1	2	3	7	7	1	7	7	7	7	7	1	7	7	7	2	7	7	7	1	7	91.75	0	3
3	1	5.97523383730236	3.39479503929255	4.94068467079238	6.66531759706174	6.59258102634974	7	6.22193144782292	6.97151100915727	6.07970529068089	6.76019976792379	6.70278122273741	7	6.30132266999539	6.8603796493877	6.98916852978028	6.25401409457195	6.93153842554588	5.97251848229402	7	6.67244872045135	6.99935493188944	3.09355310211135	1	1	2	6	1	7	1	2	7	7	7	7	7	3	7	7	7	7	5	7	7	2	4	109.5	0	3
4	5.50486554916586	4.97251978560204	7	6.34040164708304	5.48693726813059	7	5.63813356606517	5.62727809435198	7	6.97124565079413	6.38847532526763	5.88872208841072	3.06156079223366	4.53674639201556	6.45628486212454	6.99226599633962	6.92171129501558	7	6.85719170826009	5.3363070991742	6.81267919182635	6.28783519141545	7	1	1	1	3	1	7	3	1	7	7	6	3	7	7	7	2	4	7	1	7	7	7	3	90.25	0	3
5	1.79886076846206	7	2.87230998252679	2.80353388945478	6.00717327621175	6.00188554302112	6.27311147738737	7	7	6.98406535112611	7	6.97230197651594	5.74004129331275	6.24330845133773	6.85445554124675	6.75125785839561	6.98681085146145	7	7	4.6108980086489	7	6.17040451056094	4.0482447129488	1	1	1	5	1	7	2	2	7	7	7	7	7	2	7	7	7	7	7	7	7	2	5	94	0	3
6	1.82087457435174	6.24406579594487	2.78108511280043	3.64929644949021	6.58000083318259	5.94234755547428	6.92631067514533	5.54842056035774	7	6.5357221699407	6.96832351510408	7	6.29942144786306	6.82235857411428	7	7	6.74476544744676	7	6.65517420774075	5.54999726614027	6.17138480506132	5.36432254495135	4.15168919624957	1	1	1	6	1	7	7	1	7	7	7	7	7	7	7	7	7	7	7	7	7	2	7	85.75	0	3
7	2.00812876455669	7	2.63557514240404	3.53390262902328	7	7	5.49829556948866	6.85646818991674	7	7	7	7	5.47864362588984	7	6.87669500277286	5.90250096878544	7	5.62119901895278	7	6.27294087589756	5.65201270119694	5.2276613784101	4.46905432981618	1	1	1	4	1	7	2	3	7	7	7	7	7	2	7	7	7	7	7	7	7	3	6	101.5	0	3
8	4.79404909771896	5.30689297276991	1.5385207610501	6.84612466694201	6.63362925001813	7	5.45312078808513	5.99698490461777	7	7	6.99640077409879	4.42174837903993	6.04040163595655	6.13637892915588	2.23888316930284	6.41010052695848	7	6.69334012585387	4.83102758264337	4.04412473732099	7	5.78238979315219	6.6861221419182	1	1	1	7	1	7	7	4	7	7	7	7	7	1	7	7	7	2	7	7	7	1	7	104.25	0	3
9	1.13962415675117	5.53686480989785	1.33822171384398	6.80288723424959	4.60222192814524	7	6.72956664553674	7	6.22434169147125	6.60051388168959	6.42094332877822	5.20504116576036	7	4.51088338355381	6.84320926772195	6.89244137395542	7	5.44380621356365	6.24542780073358	5.62141238168486	5.94094692110996	6.57985587261495	4.8799595060643	1	1	1	7	1	7	1	3	7	7	7	7	7	3	7	2	7	7	3	7	7	2	7	89	0	3
10	2.61705995055525	4.47495452282054	5.12893923231174	6.5680754919554	6.06698577997444	6.97857134371715	5.69961915843293	6.9613922270516	6.59718551547094	7	6.72679817477095	5.29288357650228	3.93719641459905	4.66410305743859	5.38427940832637	6.09369498890543	6.81930490008009	6.6892521214952	7	6.40190076016887	5.15223826480696	7	5.85607820012607	1	1	1	6	1	7	1	4	7	7	7	7	7	1	7	7	7	1	7	7	7	1	7	83.75	0	3
11	2.43479371720792	6.77795202701933	3.24596844621495	3.45252646856153	7	7	6.78975462237692	5.5716601121418	7	6.72663936414512	6.11366405364974	7	6.57390385548579	6.38681872275367	6.14680274911033	7	5.92170064952432	6.89014963139359	5.88788161462241	3.05110264281895	6.83111153610682	6.32452209515608	5.91264415115153	1	1	1	7	1	7	7	1	7	7	7	7	7	2	7	7	7	7	7	7	7	2	7	108.5	0	3
12	2.17876693713088	4.90442680219406	4.26075349400579	7	6.7472440787978	7	2.16885135888849	5.21594094892158	6.1850407919689	6.90837824827939	6.22294772947073	5.32592864322702	3.93529989735052	6.69252177769084	6.64684910868405	5.39037547283758	6.21247995988201	7	7	5.46312405007672	5.74375359869696	7	6.27411820330587	1	1	1	6	1	7	1	5	7	7	7	7	7	2	7	7	7	3	7	7	7	7	7	96.25	0	3
13	2.39555045635242	6.22740599745344	6.30178395599557	6.7112319210695	5.18379898182512	5.47796114349785	6.38659326065199	7	7	7	7	6.69563838334027	6.10923997196969	5.71796335718944	5.95328938077253	6.61923793892358	6.16374074632672	7	5.50290126584141	6.84123722755988	5.05017636062333	7	1.32255851339014	1	1	7	2	7	7	7	7	7	7	7	3	7	7	7	7	7	3	7	7	7	1	7	89	0	3
14	2.22278064941549	6.52404776177829	2.67970018218068	3.27902265673375	7	5.63569627708054	6.38373850464742	7	6.34545692821816	7	6.54415849456501	5.6678828226346	6.04965253576423	4.96024993125582	6.76554787445664	6.97351122934619	6.66337049716314	5.49323545488549	7	6.83531720995409	6.9750152109701	6.125460834244	6.00614155552523	1	1	1	7	1	7	7	2	7	7	7	7	7	2	7	7	7	7	7	7	7	7	4	97.75	0	3
15	5.06648356227806	5.79995804672948	4.34986589286637	6.96733997374678	6.65440410877448	6.73975525396187	3.56826846262906	6.51299870685284	7	6.37954404839433	7	6.7443543116003	5.2052958335109	5.38421818602311	7	6.36269982568168	5.84405298803176	5.42550538911535	7	4.99925040960399	6.62677616052841	5.85968160459776	2.77411978408307	1	7	1	4	2	7	4	1	7	7	7	7	7	2	7	7	7	3	7	7	7	2	7	94.5	0	3
16	4.49504213467943	5.43526806881477	2.30444469869748	7	6.5814891068346	6.07487982887681	5.22701653248648	5.56960347486731	6.09987296027099	5.91943428161479	6.79705148274277	6.61846379799535	7	7	6.67822473218218	7	5.42923483590109	6.37407417429962	6.37917536222052	4.01208906476667	5.04758883327406	7	6.55476063102064	1	1	1	7	1	7	2	1	7	7	7	7	7	2	7	7	7	4	6	7	7	7	7	85.25	0	3
17	4.00131337159096	5.65643867654863	2.62320023270874	6.13860219805855	5.22411328744953	6.54783890960726	4.49927515406469	5.48970701189465	6.56679049049176	7	6.28719173145559	5.40979809149367	4.93886183035131	5.40757546603352	3.32172326861249	7	6.89331809223567	5.74289565336839	7	4.33382916926814	7	6.19114362711404	5.47541633518787	1	1	1	7	1	7	1	4	7	7	7	7	7	7	4	7	7	7	7	7	7	7	7	86	0	3
18	6.7882965826458	4.38896489919689	4.37733648391629	4.72025047482729	7	6.83681238241542	7	6.34259513855683	7	7	5.65211932648504	7	5.56665946445681	7	3.12980725068471	5.90059860690561	4.10530899553398	7	7	2.85724883005904	7	6.73912088860789	6.86831218926136	1	1	7	3	2	7	1	2	7	7	7	7	7	2	7	7	2	3	7	7	7	7	7	87.75	0	3
19	1.01336296377906	7	2.85090693201424	5.55935571848712	4.58872502049675	7	4.33059931197663	7	5.71106512009132	6.89552907131686	6.47283268942646	4.94636306882276	7	5.78920964129518	6.27263676523817	7	6.68968310453051	7	4.94777516825474	6.45284622546237	5.37888416310406	6.9879862289104	4.95082295633432	1	1	1	6	1	7	1	5	7	7	7	7	7	7	7	7	3	7	7	7	7	1	7	93.5	0	3
20	1.60112967690701	7	2.69423332408978	7	5.40994534231768	7	7	6.45063630879564	5.94534012025634	6.14127360787918	6.01169149960606	6.76318439876442	4.08894735427553	6.72692704757753	6.3312880503593	7	3.67050989835079	5.9344204707201	6.81389359927941	6.6313023292918	6.69576009590271	6.02234114500143	4.93669063778832	1	1	1	7	1	7	3	1	7	5	7	4	7	1	7	7	2	7	2	7	7	1	7	103.25	0	3
21	4.12445913513187	6.66950189053517	3.50480221001588	4.63143213380673	6.11936462541526	7	2.90955677589275	6.82856572500537	7	5.5583666363909	6.64752739461192	7	7	6.89823602449143	6.43873904400381	6.8759191840693	6.58381421164603	6.27103040732149	6.4120226974376	6.0575625352429	4.69921153167775	3.88192360694117	6.38960020465495	1	1	1	7	1	7	1	3	7	7	7	2	7	7	7	7	7	4	2	7	7	2	7	91	0	3
22	1	5.9438484280998	5.37474285382604	5.41239847676034	6.19699720019359	4.70121066230089	3.48438091483607	6.47066096652116	6.45462576144421	6.9324137653798	6.29171999360955	5.73071453555712	5.53124267326832	6.38357506375802	6.46889238012879	6.57521449578831	6.01441646745908	6.54735221868373	6.99507937654155	3.86991904875011	6.39346981375789	6.55734288709372	7	1	1	1	3	2	7	3	1	7	7	7	3	7	6	7	7	3	4	7	7	7	7	7	77.75	0	3
23	5.9594388955704	5.3029907171612	6.25811107210874	7	7	7	5.63685243132119	7	6.65138177324265	7	5.6563484416648	6.37895737770466	2.77272317782228	4.84786262751107	7	6.32126180182507	6.11946267369041	5.42363030916775	5.90945808693045	6.75714375056647	6.20381687587621	5.85398501160987	7	1	1	1	2	1	7	2	1	7	7	7	7	7	7	7	7	7	7	1	7	7	7	7	97.5	0	3
24	4.45254308656712	4.82250533545429	5.24844674783273	5.59881572393194	5.41287424859893	6.20151138615479	6.28454816987831	7	7	6.38765616468149	5.99272306401002	6.22158859526662	6.74413524621486	7	6.82854294543014	5.12252681204805	5.34872814583934	7	6.80412001613459	4.91869699049699	6.19156322651274	7	2.97649869000345	1	1	1	2	1	7	1	3	7	4	7	7	7	1	7	7	7	7	4	7	7	1	7	65.25	0	3
25	1.50291120034953	7	5.81218432189818	4.93431108543518	6.66870022579354	7	6.47727583009185	6.38843219400351	7	6.44212712150268	5.75237946366999	6.68316704451188	6.31732282199225	4.75976444710612	4.57154382451181	5.96609093643989	6.01008040043828	6.67420389649126	6.33758026336521	4.95533193403611	7	5.82325358556685	6.5543178620388	7	1	1	4	3	7	3	1	7	7	7	7	7	7	7	7	2	7	7	7	7	7	7	98	0	3
26	1	5.8428903664879	1.22018973422572	6.54755074008564	4.93420703052588	7	3.53327928515993	7	5.81112021781559	7	5.86136826340491	6.50943663009458	6.18373440970979	4.80882296182556	4.43261431351653	6.55943526495748	5.33275270075868	4.85364915694588	6.07912542639974	6.86626308188294	7	6.98553241887995	6.55333342652302	1	1	1	5	1	7	2	1	7	7	7	7	7	1	7	7	3	4	2	7	7	2	7	92.75	0	3
27	1.67101017416907	4.86026078344386	2.14292366957158	6.35830580767467	6.23810677603492	7	2.27947691476333	6.52264375860066	5.43520789210619	2.73154326458647	6.73490456483987	5.71356814137773	6.33682689332099	6.75537406291485	5.16202240051787	6.26385169048447	7	4.08146089484184	7	5.04840176086142	6.06984508755072	6.67757809606383	4.93658923720858	1	1	1	7	1	7	7	1	7	7	7	3	7	1	7	7	7	4	6	7	7	2	7	70.5	0	3
28	3.6717167750911	5.6205435780816	5.50510816915721	6.78713848815499	4.24319128223582	6.57509555203918	3.82866483716609	6.95096106807302	6.12844335451943	6.58613984724495	6.38678992441379	5.68654867592704	6.28052391069355	7	5.58303011475334	6.15375577154226	7	6.97836644825816	5.2475615754705	3.47716866463931	5.49822260412309	7	2.87122747504575	1	1	1	4	1	7	2	2	7	3	7	7	7	7	7	7	7	2	4	7	7	2	7	84.25	0	3
29	4.83713421766944	6.63840508368729	2.95396291624643	3.72677271627468	6.13463673025371	5.04414530530544	1.70797068500339	6.33874873762288	6.63266180688158	6.95234165883344	5.41429725975997	6.28791543159902	7	7	6.11956029465537	5.24179189704714	5.31375019445117	6.99731263705128	7	6.00853884775256	6.44237053993111	4.18722605795274	4.59318254960916	1	1	1	4	1	7	7	1	7	7	7	2	7	6	7	7	7	7	3	7	7	1	7	88	0	3
30	1.43895863199587	7	2.10784507804094	6.91824782803029	5.06540959620911	6.84850861020645	7	6.71833963617837	6.53486600338417	6.22944946737162	6.10662572707816	6.69356376955586	3.32528438737109	4.63742120464157	5.78054292949437	7	3.59133266495312	4.35484850739005	4.99549474744875	6.47401988515436	6.03215371406078	5.95810543017979	6.8131177332232	1	1	1	7	1	7	2	1	7	6	7	4	7	1	7	7	2	7	7	7	7	2	7	84.75	0	3
31	6.3503682487409	6.77652046453068	2.29123606162703	5.49076055251651	4.38709740594858	6.32344198021811	4.84527943385361	5.93501035476444	7	7	6.2197334140589	6.3620265846408	2.57188807317837	4.68490581593486	3.59561803861804	7	5.04454970271486	7	6.39825765382022	5.88842125527732	6.85513153209151	6.7500674500025	6.45232181526842	1	1	7	7	1	7	2	1	7	7	7	7	7	7	7	7	2	2	2	7	7	7	3	96.5	0	3
32	5.5449671068151	6.6476938769488	5.4391108177073	5.89331850973936	5.53562012575943	6.67903065054284	2.28533873615012	5.20230665140178	5.76363604183236	6.37335053491477	7	3.67780915002633	4.88408361289109	6.89146530678936	6.96773088494167	7	5.66515766299587	6.49614983598835	6.20876324031062	4.14575926416205	6.35285664758127	5.62056478683673	7	1	1	1	2	7	7	2	1	7	7	7	7	7	2	7	2	7	2	7	7	7	7	3	88.25	0	3
33	2.8802559473201	5.24598291202838	2.38267800350489	7	6.05575662178504	6.73412310131111	7	5.80138251406804	6.32979333699517	6.24292288265697	6.54857308646595	6.11797119032844	7	6.39127173421858	2.18791426798876	5.65680959355609	4.76946159833362	6.23641993784227	5.28500472138199	4.4279200142508	4.18782042279981	7	7	1	1	1	7	1	7	7	4	7	6	7	7	7	1	7	7	7	2	7	7	7	2	7	81	0	3
34	1.7479315524146	6.64105786849998	3.47625915966916	4.09215430078039	6.89691782234718	5.50441022061743	5.10815645287055	6.45769781103694	6.54035667441763	4.6084655339328	6.29879980030283	6.11469021757918	7	6.18909200508457	5.18100297809881	5.47773140501515	6.41593231007385	6.11081106069901	6.65611813703653	6.64924978414514	6.4375731353139	5.63065946414797	5.74879614494054	1	1	1	7	1	7	7	2	7	7	7	5	7	7	7	7	7	7	5	7	7	2	4	95.75	0	3
35	3.02378704283914	7	6.52669773023392	4.79255765231315	4.91052507590996	6.11640960170351	7	6.3346510760305	6.98145893108101	6.75118959972621	6.28575701482072	6.61564058683953	5.85429226431936	6.71818859119376	6.04112483722624	6.3016409768733	4.78881983376476	5.58826801174407	5.34266187217107	4.08211899979093	5.4881423237906	3.99000348497069	6.04781606542294	1	1	1	3	4	7	3	1	6	7	7	7	7	1	7	2	7	6	2	7	7	1	7	96.5	0	3
36	4.79589640991723	7	1.32938408414274	2.48253126607691	6.39567677802811	6.70575353580331	5.56740332660313	6.06670038958042	7	7	7	7	4.2137004803344	5.38874949293749	7	6.41587153373568	4.11039528112896	6.85293890722663	7	3.20549367717691	4.53305046313105	5.7520568021808	3.45530271753386	1	2	1	4	2	7	1	1	7	7	7	7	7	3	7	4	7	7	6	7	7	7	7	90.25	0	3
37	2.95769766806581	5.45071744806104	1.88850636741939	6.37126631639115	6.83275233230946	6.83686820706654	2.74226892753514	7	6.2724459342206	6.12377625681325	6.42084763334661	7	5.74814533613254	6.04550108803751	7	6.10814995439857	4.79023837914974	5.35717996177386	5.25398556864309	4.27356094136447	5.67318618452514	6.28416131612784	6.53953908392626	7	1	1	7	1	7	2	2	7	7	7	7	7	1	7	7	7	4	5	7	7	7	7	82	0	3
38	1.75636740396285	7	1	6.61359265602728	7	6.49614875539463	4.99239443691745	4.97353274506517	5.5483064361782	7	5.33679600009163	6.45759243788862	5.89058666780032	7	4.29933031249409	6.82772987694362	7	6.51144055275054	3.94425311152311	3.87598345097427	6.56145853714759	4.5799994476	4.88634699265695	1	1	1	5	1	7	7	1	7	7	7	7	7	2	7	7	7	3	2	7	7	7	7	86.75	0	3
39	3.24844026510625	6.51089689462423	5.57956802082315	4.28597595831967	5.92876945850428	6.46930447277474	6.57219228620235	5.91494731291662	6.51211287506138	7	7	5.79290977038352	5.4754803125377	5.27090612001112	6.55114285248613	6.01881304287511	5.32885960813991	6.84663973672631	6.31119565597662	3.54737973329879	6.14941853754283	4.31416852773193	6.74204124495285	1	1	1	2	4	7	7	1	7	7	7	7	7	1	7	2	2	2	7	7	7	1	7	91.5	0	3
40	6.95695753519921	4.48391324268359	3.50677275267075	5.44466574387398	7	5.5626847359559	4.09196918038399	7	7	7	4.98290479162347	7	6.40045106904941	5.36152492296087	5.08541078591883	3.97807392071331	6.003177901646	7	6.65836592516765	4.89083068364488	6.3767974206471	5.48069820157616	6.84976857095651	2	1	7	5	3	7	2	7	7	5	7	7	7	1	7	7	3	2	1	7	7	7	7	77.25	0	3
41	5.14201260870237	6.76043931425882	5.30565699142644	6.34308047214916	5.16505358270559	6.17277883368285	5.94813674813114	5.55726682330992	5.5275125046452	5.15026107599073	5.28004566299663	3.49778671708219	4.44052580411604	7	7	7	6.93459220803836	7	5.51326169445964	5.97175336621413	5.26097747202384	5.17995541588165	5.06706282757753	1	1	1	2	7	7	4	2	7	7	7	7	7	7	7	2	7	2	7	7	7	7	7	84	0	3
42	4.87365001656564	4.64344055980485	6.59090996500582	4.6188616664187	5.0201134924044	6.72851456043338	5.64433356898759	6.00342612725664	7	6.95500497755455	5.99224124633445	6.02548088831159	3.87002937382976	3.78734374627848	6.0945558117234	6.67735710961469	5.39710567770002	6.82304699889211	6.26981270754988	7	6.47887704311546	5.89601802791719	4.61715179603147	1	1	1	2	1	7	2	4	7	7	7	7	7	3	7	7	7	3	2	7	7	7	7	91.75	0	3
43	4.7260939447389	1.76549639151744	2.43605920039526	6.68530946406574	2.47832443034491	6.53888956441127	5.45700837126531	5.74810964993918	5.02772079488492	6.31906134620526	6.54263978364689	6.3803515370361	3.51992987468051	5.69432578975398	6.06074895754591	7	6.41829468501188	5.0234515780413	6.86464529821464	3.8501852845587	5.85720541301716	6.69387321200748	5.38210882571019	1	2	7	4	1	7	7	1	7	7	7	5	7	2	7	7	7	7	7	7	7	7	5	82.5	0	3
44	1.82045869955591	6.3031187267896	2.57852357929729	6.98374922733758	7	6.73529823416548	1.81596829204362	7	5.32625092502682	7	4.31119287875284	6.67936731397324	2.0641103230616	6.97379366298193	3.12988666948998	4.82780009164253	7	7	6.27129209573968	5.71241940716187	4.76349666121112	6.16129720950344	5.62188141230661	1	1	1	7	1	7	1	7	7	3	7	3	7	1	7	7	7	7	1	7	7	7	7	94.25	0	3
45	3.92038866712744	4.95077307978247	3.81580138929266	4.05102061416232	7	5.78418963914906	5.15691645373273	5.78147082606647	4.61872298680049	5.38482048275393	1.38296655342152	7	4.2024420094766	5.70267947371839	7	5.16550378727146	3.58743280085856	6.98015022027128	6.53877725627894	6.38309438152724	6.34070906602877	7	6.53873362537651	1	1	7	7	7	7	1	1	7	7	7	7	7	3	7	7	7	3	7	7	7	1	7	79	0	3
46	4.09223848136716	6.94891744175595	5.01216445644462	4.8370685165622	4.46053226605746	6.86014174271262	6.29547959058072	6.48290548836447	6.09317181529151	3.96444570536112	7	6.86584233392145	5.030315427397	4.7688541912523	5.54910883269221	5.06516220437417	5.71877078576412	7	5.46544035055833	6.92031841340704	4.25449625522094	6.6794907372232	4.93092330630299	7	1	1	3	4	7	7	1	7	7	7	7	7	2	7	2	7	2	7	7	7	7	7	84.75	0	3
47	1.87066180988089	7	3.85176125376079	6.1744860673902	7	6.69562091470985	4.00990444736014	6.82494069901528	6.97296722126887	2.53996706800132	5.77202867485467	6.04605304769057	5.7007042650031	6.58410033137386	3.72963547360035	5.92388756393134	6.4910294217759	5.57378787572451	4.59698928443009	4.43666435622355	6.05921516305253	6.83680032230355	2.57080957790609	7	1	1	7	1	7	2	1	7	7	7	3	7	7	7	7	7	7	7	7	7	1	7	83.5	0	3
48	2.2498346306031	6.48914124379979	2.98359621215195	6.06316368966921	5.47691098395068	6.8439032506049	3.73141189391872	4.5963093593023	5.5575233360348	2.61149973299153	6.77435963232432	5.82057889226477	6.39764813894233	5.65372376278144	5.71135102666426	6.06778125113405	7	5.11128048821808	6.54127708737286	5.42829748232468	6.36858631641298	6.73339390022885	2.46466845563197	1	2	1	5	1	7	7	1	7	7	7	4	7	2	7	7	7	3	2	7	7	1	7	79.25	0	3
49	6.38378705953639	6.04610064637622	3.13966282735954	4.506436076753	6.67395624724328	7	3.52817276142462	6.55140473930382	6.61667961494323	5.36892042971691	4.60021208143464	6.15487787812219	3.59045046275462	6.99324788563357	7	6.61515889081475	5.98632887606095	7	6.27030562525191	1.86471542396193	6.15067577734516	2.08703239465035	5.013370428713	1	1	7	3	2	7	1	1	7	7	6	7	7	2	7	2	7	7	7	7	7	7	7	97	0	3
50	1	7	1.02200475225945	6.66841047353541	3.8221314280288	5.93983088168324	5.69690460387398	4.68544962814399	4.98154859128991	7	6.81384595958439	7	4.85004215121818	5.58009947724894	5.53906125093875	6.87081422635263	4.02222719832292	6.34200808990165	4.92737930382629	6.26963573187794	7	4.96314786687957	4.74994663004613	1	1	1	6	1	7	1	1	7	7	7	7	7	1	7	7	7	7	3	7	7	1	7	90.75	0	3
51	4.57146975140452	6.10761209891421	6.65577255895008	4.11379853040157	5.98643251195759	6.89558651385644	2.77583814919643	5.43840154883146	6.47659177170106	5.67433952196915	7	6.587145291804	4.94673172029118	5.1279851461449	5.83597210761757	4.11670752217637	4.26805438029835	6.67015065697993	6.34376780428404	3.65911893436289	5.26374960491299	6.55165586380806	7	7	1	1	2	3	7	7	1	7	7	7	7	7	4	7	7	2	4	7	7	7	2	7	84.5	0	3
52	4.54910661490813	6.24781258294266	1.68322745324088	3.14567583951498	7	5.8119992678421	4.18549693253744	6.28289390900133	4.60855122730205	4.09220323734729	4.44696142434453	6.73498605475367	4.69648765747609	6.55271610080134	7	5.99301246163725	6.57976609071376	4.0755070104498	5.75418898334564	6.55513413621101	7	7	4.22800185699887	1	1	7	6	2	7	5	1	7	3	7	7	7	4	7	7	7	2	7	7	7	7	7	79.25	0	3
53	3.7678398243873	1.7728752827833	2.89752771025126	5.82059517522373	2.89859256375083	7	4.98343488252344	5.88599302790117	4.95465275062845	5.63526933455086	6.24599906274669	6.79663156794339	3.31636863053617	5.8707372210791	6.87586741238442	6.40541896465731	6.80750221815333	4.91325561472866	5.08977796095234	3.76091767815154	6.68576030042948	6.14437754173702	3.6110630632142	1	1	1	5	1	7	7	1	7	7	7	7	7	2	7	7	4	7	7	7	7	2	7	80	0	3
54	1.54861397329547	3.60376415158338	6.15479431238082	6.54296609645313	2.70765873770471	5.12250451911114	4.96940027415357	6.3805858837442	7	7	2.17917625956487	6.17630880160783	4.49274113707551	7	5.88757689675358	7	5.35007014913792	4.93300587684791	5.49890430853597	4.38542261152356	4.76826104051634	6.95024346481908	3.66962312947716	1	1	7	2	7	7	7	1	7	7	7	2	7	2	7	7	7	3	6	7	7	1	5	81.75	0	3
55	4.29550044230858	7	3.12723710979562	1.0769608804071	6.54238767141134	4.77137954149985	5.88952522158077	7	5.60884624740264	5.9069707218892	6.50930147841644	4.55615161150895	5.98199447660963	6.60087333524111	4.96299350209864	7	6.78656867022762	2.88376979126422	7	5.99889428952992	6.62158528178532	6.2480732582622	5.44321761902261	1	1	7	7	1	7	1	1	7	7	7	6	7	7	7	7	3	2	7	7	7	7	7	65.5	0	3
56	6.97843511681852	4.87676028186835	3.33420928820019	5.93777349976036	7	6.44763593638038	4.25912061176534	5.83079917073668	5.46001551908451	6.87522963096421	4.17529084673807	6.31684376764859	5.82457454835091	7	4.93023410762694	4.58687968738699	6.07711730839146	5.98152627145902	5.45234605013993	6.37862957454951	6.6399743525803	4.02995281794497	5.80450721449723	2	1	7	5	4	7	3	7	7	5	7	7	7	1	7	7	3	2	1	7	7	7	5	77.25	0	3
57	4.77456237240385	6.70104564161923	1	3.19824368780042	6.33597108317205	6.58010652631411	4.87860718473745	5.207843365659	6.21814358426715	5.0221399324075	5.85541533427999	7	4.25025059425907	6.21583069787757	7	6.99245093573544	4.32586496124523	7	7	3.97765082492289	4.51322503127436	3.82321742503653	4.83720816806889	1	2	1	4	2	7	2	1	7	7	7	7	7	4	7	3	7	7	7	7	7	7	7	95	0	3
58	4.45867300028088	6.54025923657359	4.65088018056337	4.71671215293756	4.54441966596986	6.2416613207297	5.50344930661026	6.2894126695526	5.32940599091488	6.96007905701176	7	6.62276369200571	5.24838437895624	4.06186126472097	5.65024943398414	6.20556391212757	5.63909267692537	6.1322419717686	5.80613452283954	4.71401066830941	5.60641053470934	5.56794634380878	5.46114335238625	7	1	1	3	3	7	7	1	7	7	7	5	7	7	7	2	7	4	7	7	7	1	7	76.75	0	3
59	6.77939955741686	3.3661052094463	4.45298246530373	5.20761914749708	6.40653824262183	6.20890159623567	3.561575120788	7	6.32564717110158	6.84403042636578	5.42370334545036	6.07503308696746	4.32546024999966	5.96386286364721	5.48050507991949	7	6.64117508938619	4.88160771021978	5.60220055670926	7	6.2531794277681	5.51483418950903	5.08243104600663	2	1	7	4	3	7	1	1	7	7	7	7	7	2	7	7	3	7	1	7	7	1	7	82.5	0	3
60	1.05347627411899	6.65250928980104	2.42503967369169	6.40862757099157	5.91002115404717	5.96249997245038	3.06630762236159	7	5.16964633339717	4.69467814106547	6.25039948951512	3.94884193218308	3.22570192803894	6.10577235620491	5.72738967001677	7	6.9310199871056	6.90859733903856	5.70945617269029	3.92817314486353	7	4.67821740992652	3.0221026231504	1	2	1	7	1	7	1	1	7	3	7	7	7	7	7	3	7	3	7	7	7	7	7	88.25	0	3
61	2.76630742508799	6.79207281236529	2.95233995397593	7	5.74312841141543	6.65748238592863	6.0741779597964	5.28169573335743	7	7	4.59464931266366	6.97914300501115	3.27196528271642	4.67382700133857	6.73117100923495	4.31557882551702	7	3.16082989025403	3.36432540284135	6.38588870333399	5.59524746979642	4.74637067997967	4.48315655600317	1	1	1	1	1	7	5	1	7	7	7	7	7	7	7	7	2	2	1	7	7	1	7	87	0	3
62	5.83435465821986	6.9278691047111	6.19255068202229	5.79347144773316	4.54953060604291	6.89750747956345	6.14755548072828	6.66523804536331	2.63108263985158	6.92043850337509	5.57228900818263	3.45632584212036	5.5161074034406	5.6506402570537	5.33690281025435	5.6760743444518	6.18320396444834	5.33887874588411	6.24588931170745	5.46349961487243	6.95488173507424	3.6317004944912	5.52967993074335	2	1	1	2	3	7	7	1	7	7	7	7	7	3	7	7	3	7	1	7	7	1	3	89.75	0	3
63	1	5.67907225096267	3.99778289310685	6.41925416571121	7	7	2.66316179282746	4.61607644470299	6.64809080448089	6.4379480456409	5.215335430693	5.33465734459023	5.71054377641806	7	6.3919127409747	4.87324615654151	6.40310588598157	7	2.92704269283917	5.41491621433522	6.42570549941631	5.02547647760282	5.36090824027627	1	1	1	7	1	7	7	1	7	3	7	2	7	3	7	2	7	7	7	2	7	1	7	70.5	0	3
64	4.74540004944049	3.17551183819533	3.61197283434176	5.79458440917979	1.55375236587258	5.46117123600367	6.43279280522757	3.99756087535792	5.29591316827308	6.48521464308721	6.01761033937781	6.89956703891	6.75425440323159	6.23193941788722	6.58146994175902	4.45704221985531	4.85151643607329	6.05595318433995	7	6.12617629115753	7	3.70270129952568	3.85682709927151	1	1	1	4	2	7	2	1	7	7	7	3	7	4	7	7	7	7	7	7	7	3	7	63.25	0	3
65	3.8222839437611	7	3.65838478560046	1.93053447277714	6.055118190647	5.89929880964489	3.96562551680525	6.89633048629168	4.838201762922	6.51734709351022	6.14794924536007	6.18167338361198	6.10220411575149	5.23100501925277	4.5638001161517	6.65074140881775	6.57029303557132	2.39070114384274	6.80733045550936	6.86993164630941	6.24867424453374	4.72470552566907	3.89214253260779	1	1	7	7	1	7	1	1	7	7	7	7	7	3	7	7	7	2	7	7	7	7	7	60	0	3
66	6.97244437032071	6.89756913224231	3.06352194813853	6.50070108861728	2.61045807716108	4.60619306013121	3.10194580808344	6.81723523137547	6.6202652056176	7	5.1855308902961	6.2943639758422	5.35722326303976	5.04032325600511	6.60926170564281	7	6.26632614678913	4.54670094799509	5.45323956653713	6.69670573065323	4.99357844982468	4.07566044872683	3.60828385636567	1	1	7	7	2	7	1	1	7	2	7	7	7	7	7	7	7	3	7	7	7	7	6	82.75	0	3
67	6.53786860942642	7	4.47655490429875	7	3.7308269384295	6.79312071626899	5.75110413862002	6.02393183760126	5.62152263527537	6.37985619046228	5.2964291224136	2.9056600966792	6.3089542088646	5.44625119287738	7	6.4916244899346	3.07066442475143	5.07739823330979	6.57353093352776	6.15211225184895	5.32848441208442	3.15777593054863	6.13557944194659	1	1	7	7	6	7	2	1	7	4	7	7	7	7	7	4	3	7	2	7	7	7	7	74.5	0	3
68	1.18603935124463	4.08000077631916	4.18718018276721	4.33217280939702	5.13669339589362	7	6.91498576491037	6.43223893348739	6.52749470860923	1	3.6342929914854	7	6.1981042325257	4.67910838732731	4.74934703086652	6.06264179560212	5.04968280131603	5.40604603265343	6.80073389906035	3.22092112983249	7	4.85509456136877	4.97552075626921	1	5	7	3	1	7	5	1	7	7	4	2	7	1	7	7	7	7	4	7	7	7	3	74.25	0	3
69	4.10004030269791	6.43306068053903	1.8093861994941	3.8907297160589	4.28669876071136	7	1.65147362177542	4.74393335219804	5.93502409437952	6.36810113053821	5.11166887016375	6.81928694208512	7	7	5.52575315366247	6.51040161090629	7	3.27114801385613	4.51299457868616	6.17530878709808	5.06025696662773	5.76299264314207	4.30618662287803	1	1	7	7	1	7	1	1	7	5	7	7	7	7	7	7	7	3	7	7	7	7	7	64	0	3
70	1.52237435646981	5.57789349415075	7	6.03191664123516	6.41747080166572	5.22923400260879	6.86893616658459	5.87088291496007	6.00996597764771	5.89351032258937	4.35248705224976	5.82990836230682	6.76459991363181	6.03193641200483	6.84798725819595	5.98693894086079	4.04176552325995	1.72675333101477	5.77310284070037	2.59282086777925	4.69502221293906	6.51582741781746	6.69725953069233	7	1	1	7	5	7	2	2	7	7	7	3	7	7	7	7	7	7	2	7	7	1	3	77.75	0	3
71	3.36479463791825	5.30051631290518	5.88219123250589	3.9411644039701	6.05486572958249	7	1.92447052237852	6.92898207214424	5.02961526538845	6.50911501147352	4.7638084350946	6.63645382618983	2.03565726125865	4.3088642073829	5.89900586362963	5.77953466640458	5.73020752746624	6.53607594186268	5.48392681425222	5.55195184870649	6.744570947669	4.37479208065581	5.25959725784249	1	1	1	2	2	7	1	1	7	7	7	2	7	3	7	7	7	2	7	7	7	1	4	76.5	0	3
72	4.14943042632179	7	1.56437097064678	5.14243015107324	7	1.27097110914782	1.02889949020713	6.18855907600595	5.53792732037783	7	7	6.42134062958664	5.80766273871255	4.61158322521156	5.9546859112362	4.43743607434437	2.38987018698121	4.38863852831947	6.84032793987861	6.47067048153818	2.72421607961426	6.67709513210386	3.71560428512822	7	1	1	7	1	7	1	1	7	7	7	7	7	1	7	7	2	7	1	2	7	6	7	74.25	0	3
73	6.35103477320788	6.81553323931994	2.18939140095597	5.96605328973155	4.02210422889897	5.81036889695475	2.29879663676617	6.92189372294746	6.97228420084125	7	6.59290174324676	5.49275050918068	4.77780626672087	4.96118104250048	2.06611063277347	6.47609920562204	4.99398180884478	4.69305432714889	6.20048746923511	7	2.58121458547763	5.01573350920256	4.60025133099249	1	1	7	7	1	7	1	1	7	7	7	7	7	7	7	7	2	3	7	7	7	7	3	94	0	3
74	3.00353853962878	4.38830427016863	3.43896753478543	5.88498534095628	7	6.96513505825299	5.22849551593573	4.13891790188407	6.39857633652729	4.81742232383029	4.93901911861635	6.99113605018241	6.4082285672163	1.8805609925281	6.48961577880076	6.20281391449282	4.1735398889247	6.81701315941165	4.91821879522534	6.70401801733381	6.74284013946503	3.31438532388971	3.05706642713614	1	1	1	7	1	7	1	1	7	2	7	2	7	7	7	2	7	7	7	3	7	7	5	90.75	0	3
75	6.67750083119796	7	6.81688937542226	7	4.96828413090524	6.36321844442227	6.64931344995271	6.38825509208315	3.89740298355149	4.86059735514272	3.6492932866115	6.24600798158775	2.97479912819128	2.2235750304113	6.2694193350448	7	5.99291970157258	3.84675115687622	6.2637475128887	5.59119920146691	5.29753231554998	6.03902867504047	6.66844227619364	1	1	1	2	7	7	2	1	4	7	7	3	7	2	7	7	7	7	7	3	7	7	7	79.5	0	3
76	6.23898779651185	6.81619338594003	4.28362548269487	6.77719210439764	2.7294175311662	5.91745365522933	6.06688350112266	4.65168138900208	4.80574138559766	6.60690597044722	6.38400684543535	7	4.19037787188191	5.44425884352269	6.62790687042483	6.82519590840107	2.68052037102207	3.96240984780254	5.79369100056707	5.67730085344763	5.43084391985112	4.17645121663701	5.15073952310859	1	1	7	7	3	7	2	1	7	6	7	7	7	3	7	4	7	5	2	7	7	7	7	75.25	0	3
77	3.73469328745997	6.2235280482674	6.11092376025374	4.58357371323289	4.90851647402721	6.42536956194509	6.50785711078532	6.38106680538027	3.84408311291939	6.1221707511685	5.21636681385086	6.63700114579477	4.70000940988224	4.85121631851972	6.28944975325473	6.26488413866249	6.79458337172681	6.67940768921192	6.16382063723621	3.52017725697702	7	2.80522148511226	2.47325499123251	7	1	1	3	2	7	7	1	7	1	7	7	7	2	7	7	7	7	2	7	7	7	4	68	0	3
78	1.78265112709375	4.74860005256239	3.4041218016378	4.24829107655064	5.4071147711917	7	4.07202674386765	5.76331529084721	4.94725319775852	6.67133201807261	2.70788434272321	6.87886955386179	4.54212599490807	3.70478453081329	3.99654789755478	6.4775454652062	2.02426513270191	5.22168899799184	6.8987063591906	2.96814570648706	3.99050713990328	6.82156205814159	2.84887738983977	1	4	3	3	1	7	2	2	7	7	4	7	7	3	7	7	7	4	6	7	7	7	3	69.75	0	3
79	3.61189701802299	7	2.17608975890882	6.58681927906985	5.61095230352847	6.49748722288747	6.11098513943455	4.80170700815031	7	6.68972645201654	5.14170970874257	6.06735060105537	3.41503996567045	4.89565104465821	4.86313561869492	4.39197941629582	4.58510760501523	3.21500326775229	5.83378748555512	5.52982822155446	6.58846795098933	4.39279171654216	4.10111747515631	1	1	1	1	1	7	1	7	7	7	7	7	4	5	7	7	7	7	1	7	7	1	7	70.5	0	3
80	1.87168302462465	7	5.2776806299348	4.9942704012368	6.39110680301621	5.70032002006955	7	6.2606775092908	4.0960556896778	6.10935151847782	5.4774306962862	6.62425177786543	6.51162064120061	4.81072614737788	3.98697971348848	5.06268419737752	5.93915402438396	4.21417095697957	6.60799526582054	5.17842107780357	6.05287578149018	4.12707421260871	5.38550487073034	7	1	1	3	4	7	4	1	7	7	7	7	7	3	7	7	3	7	1	7	7	7	7	70.25	0	3
81	1.57430128360493	6.6471638317019	3.92750266982507	6.75849631714041	4.15772417366891	4.59938131877013	3.17693715957444	5.36921646556868	6.24618414382463	6.87738096121069	5.74438730172725	3.75399329743543	4.71238337254871	6.65643837941537	5.83725041107872	4.63338895661549	4.41444203675462	7	7	7	7	2.21486064978056	3.55263178317303	7	1	1	1	1	7	1	1	7	7	7	7	5	3	7	7	2	7	2	7	7	1	7	86	0	3
82	4.01302512166144	5.39722766872739	3.36379736091051	2.45110545566643	6.17880800638411	3.48480988043352	6.45454829843062	7	6.25262082252964	3.35321130321935	4.83856893250746	6.51777207592109	4.91702355998347	2.64240182028438	7	5.92663419108535	4.39935905090393	5.86563171914575	5.07369410217096	5.81722277925816	7	6.1622715065516	6.5593606507879	1	1	7	7	1	7	7	1	7	3	7	7	7	3	7	7	7	2	7	7	7	7	7	67.75	0	3
83	2.7151272956047	7	3.94972267765616	6.70852500334467	6.70377729254174	7	6.44289054562226	6.12801889159472	4.23459872242054	1.65372145607331	5.56802483767321	4.4375259432148	3.62233842012585	5.59065644579152	7	6.77784721007972	4.85441157707043	6.58821793494788	6.11377877413465	4.25249495294463	6.44379518849321	4.11288315062475	1.2405243707287	1	1	1	7	1	7	1	1	7	2	7	7	7	1	7	7	7	7	1	2	7	1	7	86.5	0	3
84	4.82441324009678	4.80208838661858	4.22555449698204	4.64650029816521	5.19888447168216	4.32603148759068	3.27953236546397	2.32750937364848	3.91831998961807	4.77083226458433	2.04994562495059	6.50744683553572	3.77825265646956	7	7	4.13516375414149	6.440602788933	5.99510908988193	6.18050062477423	6.16258995162523	6.5413827166855	4.7690687841623	6.60099618843455	7	1	1	4	1	7	1	1	7	7	7	2	7	3	7	7	7	4	5	7	7	1	7	67.25	0	3
85	5.29102225300723	7	4.10433528636758	5.95602446541542	6.5704734654669	3.40686939235164	5.70868906179804	5.07083172139833	6.43545502172221	6.03225049716327	6.11195115588243	5.16788128975657	5.12558676976369	4.68634511708141	7	5.79359991125201	4.66691511996763	6.85826560207241	4.26526270497787	5.01240403971673	6.08325452817069	3.3624578693013	6.20397321914554	1	1	7	6	1	7	1	1	7	7	7	7	7	1	7	7	7	7	2	3	7	7	7	62	0	3
86	7	5.72580025902822	1.81752226971482	5.4453285108651	2.71363264564394	5.87606425623247	1.68756792791698	4.83727252889924	6.78174094857502	5.90747710168946	6.13554126133857	6.85509478314699	2.56846833190059	6.12792867182988	3.01026459191925	6.02538685009793	4.90049818067847	6.49666939184957	6.1962745985455	6.98017465773327	1.25607909994364	5.0902917184635	4.43476033340519	1	1	7	7	1	7	1	1	7	2	7	7	7	7	7	7	2	7	7	7	7	7	2	71.75	0	3
87	2.17941204054183	6.59002276003903	1	6.65081498688238	6.64546352304738	4.66848175087574	2.58069550735185	5.44377304905437	3.07999162781627	6.96526895891298	5.49507286032419	6.6071440889493	5.56910779526873	6.67371890390042	1.99163579718975	6.21773291615336	4.83479179135828	4.62841622342592	4.21102448605421	7	6.73917327469387	4.5025684346053	6.21241116824202	1	2	1	2	1	7	1	1	7	7	7	7	7	2	6	7	3	7	7	7	7	7	5	87.5	0	3
88	7	5.51862577490338	4.58961137441133	7	6.28364240367098	6.35871125927983	4.45141997082836	5.91707539516207	5.89472325148808	5.57100363138086	6.4375731417739	5.77622441414809	4.12395640535415	4.41588244189798	7	7	5.67826082131192	5.14089191128548	3.32429442206107	3.33290550063167	5.23896268632917	1.95191727521022	5.65994172826969	1	1	1	2	7	7	1	7	7	7	7	7	7	3	7	7	7	7	7	7	7	7	7	69.25	0	3
89	3.58657482225332	5.65395990742323	3.01137835719168	7	7	6.32904345985514	2.39815322223277	4.58488881073417	4.81055357755577	4.91694785896156	4.47155933400949	6.67985625737535	6.44398097197707	2.1543501118599	6.74997907809139	6.6420835879726	4.1745202620652	5.43758322527493	4.82253661572873	6.33128807455893	7	4.25638397009877	1	1	1	1	7	1	7	2	1	7	2	7	7	7	1	7	7	7	7	7	3	7	1	7	83	0	3
90	4.95579195742436	4.84767731231743	1.61061140415822	3.7691388515764	7	4.99939734432162	6.67441949880264	3.96128251575075	1.81661205396508	6.85260040038489	5.35112732458282	6.36043327519325	5.57679873351105	6.14453327565326	7	3.43119990263816	5.7059263639514	7	4.34387912199976	3.01045163186837	6.55837809284401	5.04695289602054	6.24613418532482	1	1	1	7	7	7	7	2	7	7	7	7	7	4	7	7	2	3	1	7	7	1	7	61.75	0	3
91	3.41409559214962	6.2132362168147	1.87256624495843	3.67215247314294	5.90757991116006	5.57613737932242	2.81159096559713	6.34678213469525	5.34481218713688	4.48128444483829	4.25357402151967	5.48947702170718	5.32515121032306	5.34563754845872	7	2.63423577541134	4.39082943546913	3.87387144188409	5.87224338646748	6.6488077752644	5.08156067504829	7	5.41444232171343	1	1	7	5	1	7	2	1	7	7	7	7	7	5	7	7	7	7	7	7	7	7	7	71.5	0	3
92	1.11526691538623	6.1639893787704	6.00983514594885	5.44698825965156	2.92102605399702	1.46386032465642	2.50795712129891	6.63325340413075	6.14250859631084	5.31370480706823	6.11119271874844	4.41180961001766	3.24966209675389	6.31199308429617	6.64399874645689	5.23882524212552	7	5.4487484784845	4.69010525657718	4.14013359912998	3.83264501461991	6.55425589794937	1.95310025054682	7	1	1	3	1	7	6	1	7	7	7	7	7	1	7	7	3	2	1	7	7	1	7	81.25	0	3
93	4.70423433924689	2.93463482815166	3.77463727574986	6.34430854028644	1.72038679594038	5.80910955007825	4.52885446365502	3.14512740165267	6.33785212967989	5.69451803185738	5.29835275791109	4.11936624032608	4.34361243400917	7	5.20356218740689	5.03283450960213	3.96963216949652	5.55919693556948	7	6.04585012228262	5.91974120677533	4.74545042404045	6.46842830605166	1	1	1	4	2	7	2	1	7	7	7	3	7	2	7	7	7	5	7	7	7	7	7	53	0	3
94	1.96311023734905	5.90608737688842	3.86009667722757	7	5.69074189610056	4.77331245814863	3.87645697260002	6.13513319454831	6.07165229236543	1	4.82468519728408	4.35646900669039	2.32334157653621	2.70767805017069	6.04785888570301	5.99717595674076	6.20527369799532	4.79471586249519	6.21077345542181	5.55881013273764	6.4360245813073	5.2834770517973	5.86364120465206	1	1	1	7	1	7	1	1	7	7	7	7	7	4	7	7	4	7	7	7	7	6	6	74.75	0	3
95	1	6.79382204311655	6.00729585753999	5.47823662696365	4.34294497727702	1	2.46154346448126	5.00633227217157	6.52880513766989	5.66837933287901	6.26501035752685	5.40239947886716	2.38462095074643	6.78400185835311	6.4530071371877	5.07215780613184	6.70548681251161	3.38209509734763	4.23013490064162	4.8926795419168	4.49103485059045	5.41089240011624	5.19420076093255	7	1	1	3	1	7	4	1	7	7	7	7	7	1	7	7	2	7	1	7	7	1	7	82.5	0	3
96	1.89408589814506	4.29269821333631	5.7333234677137	6.46834001528801	4.51237978073175	6.91880564999004	2.37345465633382	5.53437061650282	2.09286316310957	5.02461838794312	5.70566722083555	3.39755342702153	6.54342936554091	5.25589479765754	5.34256349556432	4.23071612439042	6.24633263172313	4.10593910969351	4.53714660797209	5.93222191869155	5.9386809446722	4.93022791853251	6.36403155524975	1	1	1	7	1	7	1	2	7	7	7	3	7	2	7	2	7	3	3	7	7	7	7	73.25	0	3
97	2.70817859050877	6.95586201782044	2.39691131165131	5.28058591591391	7	4.50254856230001	1	4.22635916736532	6.46785961191954	4.85110059699442	2.54086624230795	5.08363585808068	3.70882548185199	4.72579759520676	6.08890980653343	5.19721528326654	5.28554279404741	4.19491189664483	5.21444312696721	7	7	6.61758755106047	4.9766357706245	1	1	1	5	1	7	4	1	7	6	7	7	7	6	4	7	7	2	7	7	7	7	7	83	0	3
98	1	6.42155222323769	2.98576515304076	7	5.9245742123491	1.12675412089808	5.32367539947524	5.66925478622136	4.22417215281108	7	6.23142474932163	3.60160811422196	1.35235580043041	5.22472760211229	6.74562548761427	3.81794309659374	4.31781283349307	6.26221981253885	1.97910797757715	3.69417735243655	1	5.07334597468874	5.19289790429117	7	1	1	7	1	7	3	7	7	6	5	3	7	7	7	7	7	7	1	7	7	2	7	84.75	0	3
99	6.11564767625583	6.05088667312849	3.40227142585772	1.43649073807761	5.74906113612708	5.37063297095815	6.18698163221259	3.65980567127862	3.2616630629406	4.48684463133296	5.09017904321962	5.90265924322062	6.32843861746523	5.09328124539134	6.48210239764068	5.82941809289014	5.93869471674926	2.14596801464601	5.30644418626923	7	6.79795451334859	1.42002104653238	3.41744982229191	1	1	7	7	1	7	1	7	7	7	7	7	7	7	7	7	7	3	7	7	7	7	7	64.5	0	3
100	1.86367805895241	1.78216623650798	2.71911309199202	7	7	7	6.20724501597318	4.99780594742081	6.68152278649112	6.31510487345669	6.00552615226775	6.66999145663119	6.24776285360026	6.87105702616067	6.11682951214209	6.131142851021	5.99520897880723	6.39810650611991	6.68506987229987	5.69084768424481	6.35622618892313	7	6.96361284145855	7	3	7	7	7	7	2	3	7	7	7	2	7	7	7	7	3	7	1	7	7	7	7	85	1	3
101	1.83072380974542	1.43470826491138	1.90214694494888	6.72878803871759	4.11015471884654	7	5.63417471930607	6.38617327340437	7	7	5.84102417518662	3.13370550832459	6.67164009242018	4.98461871282291	6.74744539449172	6.19916671748406	6.70546973937302	7	6.34514433584981	6.30674550445416	6.86090889603536	6.93799524279397	5.9757449152712	7	7	7	7	7	7	1	3	7	7	7	7	7	3	7	2	7	5	3	7	7	1	7	110.75	1	3
102	1.31600570121619	2.13244730680512	5.7960053514147	6.257243042169	5.8814388813546	6.71242865341873	6.76054960647276	5.53517246987214	6.79119668469694	7	6.33794702038083	7	6.63900251007397	6.44127104302617	6.47519012030867	5.66545324939936	6.7433686717163	7	6.56252138437231	4.62127866932695	6.45721999650372	6.61267911039145	5.71889096471084	7	1	7	7	7	7	2	2	7	7	7	7	7	3	7	7	7	7	7	7	7	2	5	90.5	1	3
103	6.99166975431501	2.11291839633981	4.97585493583883	5.69851054732001	3.99004446425813	7	7	6.23692862174526	6.8389166945644	6.04070721308659	6.16235089718054	6.10756297578315	6.91752902099162	6.77530413628209	5.89203934759047	7	5.89592820733619	6.38016413435031	4.85640084151096	5.054510088097	6.40398379496221	7	6.90777870490683	7	7	7	4	7	7	1	2	7	7	7	7	7	7	7	7	7	7	7	7	7	1	7	85.25	1	3
104	3.08648225952516	1.4539200021836	5.82009997617573	7	6.29172352840815	6.84915153182616	5.49911347135026	7	6.90105887696154	5.48505819463666	7	6.10719243103983	7	7	6.12721046587624	6.65350788394933	6.36688870015909	5.74543137442037	7	6.74334323275275	7	5.14784200609362	2.5859927096859	7	2	7	7	7	7	7	1	7	7	7	4	7	7	7	7	7	7	5	7	7	2	6	98	1	3
105	2.1179424148517	5.17518850152096	4.69105277374333	7	4.65091845660852	6.32984371796711	6.04072728914687	6.87901074159045	6.98908017085579	6.80346213637933	6.51011093292755	6.73060606655196	6.77350335655124	7	7	6.30347560103087	5.70241056321802	5.95043534904131	6.62635253750386	2.52573605740603	6.80269174651738	6.30306898645972	5.64512971029764	7	2	7	7	7	7	7	2	7	7	7	7	7	2	7	7	7	7	7	7	7	2	5	84.75	1	3
106	2.38136531379657	4.21798432745508	4.94313573126059	7	5.27881724201894	6.17004985812312	5.54784017164721	4.7386051270072	6.23577673925071	5.53493643998202	6.70372333450579	6.0459658163812	6.50435055766439	6.1714596077622	6.90278524580945	6.96350325281372	6.6813085336997	5.42262157644053	7	6.09541374463876	7	7	4.68909843649795	7	2	7	7	7	7	7	1	7	7	7	7	7	2	7	7	7	7	7	7	7	7	7	90.5	1	3
107	1.63333478835135	1.428419379816	2.87583839831387	7	7	7	5.74548148563481	6.12853892802635	6.01509420937763	5.65462381827742	6.81921327354693	4.33781651085728	4.80341170947942	6.61721944102453	6.48588216211451	6.44693914440906	5.2038473422085	6.28502565184508	6.62289547656138	3.56612145848715	7	6.39018204306112	7	7	2	7	7	7	7	2	4	7	4	7	2	7	7	7	2	7	7	7	7	7	7	2	91.25	1	3
108	4.85085891240739	3.19837838542408	6.04787954843476	2.70669242884141	7	7	6.80964092327017	6.36089020384614	6.19859279725653	6.2505642353963	2.90543920736598	6.58397296770649	5.89071458741059	7	6.98044245476883	7	7	7	4.98292392471336	2.73268072703685	6.06737442698766	7	3.67321668043211	7	1	7	4	1	7	1	2	7	7	7	3	7	3	7	7	7	2	2	7	7	7	7	82	1	3
109	4.74970950616817	1.59837206952862	4.5517349298548	7	1.36472770620707	6.93815867370803	1.96330958207095	6.56171814173418	6.28358178651288	7	6.69128951320456	5.91359448110061	4.47748674045918	5.218821855179	6.60574732512074	5.67882302350071	5.78118642357029	7	7	6.01439531430612	5.58270199276997	6.37563410682545	6.78956953586982	7	7	7	7	1	7	1	5	7	7	7	7	7	1	7	7	7	1	7	7	7	7	7	94.75	1	3
110	3.39122940619816	3.37694432666648	1.91319252941541	4.44454038238121	4.48573744364558	7	5.49557075248971	6.66901005696904	5.23985622920373	7	6.22583996539185	5.71196387715922	4.16952894265289	6.46642649018646	6.63866413125292	6.16844589333393	7	3.91877616939493	5.88697285432004	3.39339886432419	7	7	4.54442107346968	7	7	7	7	7	7	7	1	7	7	6	7	7	2	7	7	5	7	7	7	7	7	7	102.5	1	3
111	4.17480259370388	1	6.15529057707182	7	1.07262541445351	5.53396761994382	2.76293641239114	6.59177098589026	7	5.26083009105456	6.6311913847072	7	2.9507108495703	5.15777931672592	6.91662049460914	6.13052830831762	5.15389463503801	7	5.05165537496624	7	5.06947597598644	7	6.21000129424265	7	7	7	7	1	7	1	1	7	7	7	7	7	3	7	7	2	2	2	7	7	1	7	105.25	1	3
112	4.48628688375243	1.34159032150089	1.09984570310963	6.69076340911131	3.01902804912734	5.69460214086248	3.85143302021184	5.01870086904536	5.64031277353019	7	7	7	6.70460166194014	5.10074469098197	6.34004448297803	3.78850718781475	5.87178078258363	7	6.35840055313543	3.91581590288878	7	5.66945403523683	6.66152735185461	7	7	7	7	7	7	7	2	7	7	7	7	7	2	7	7	7	5	6	7	7	1	7	96	1	3
113	4.12988698644438	1	5.34818127574674	6.33330844835253	1.05966575624357	6.76143984866503	5.6505617518709	7	6.99475576205439	2.2279806333106	6.52666379597271	6.89501494216895	4.28950154574067	4.99020274468664	7	5.86630710826237	5.68024685622613	6.93583914767264	5.94713539046555	6.65220794293013	6.0932176958125	5.28045106852554	6.79690256608746	7	7	7	7	2	7	1	1	7	7	7	7	7	7	7	7	2	3	7	7	7	1	7	93.75	1	3
114	1.92211843591559	6.66658587933934	2.82757742279398	5.32402431748648	1	7	2.84092287316511	5.87977911752695	7	6.00015698731882	6.8388635595789	7	5.64549535669912	5.8709725878245	6.25436094969652	6.9603278862519	6.38481249378183	4.59496071907207	6.56202402700707	6.00945246808375	4.87426812524628	4.07134367927289	5.99456475395266	7	7	7	7	3	7	1	2	7	7	7	2	7	7	7	7	7	3	1	7	7	2	7	96.5	1	3
115	1.23595171434721	3.22444493339278	4.194550676918	7	6.14380441770103	6.4734552408051	6.11377371303815	5.47308585758823	6.20181874812442	4.28978048641447	6.4342983971499	7	7	6.81744431359863	5.69452431960203	5.40724228049206	7	5.81317930711773	5.84624958765141	3.57549252574758	6.55899699424336	5.69221940221059	5.73499378898546	7	1	7	7	7	7	1	4	7	3	7	7	7	7	7	7	7	4	1	7	7	7	7	89.25	1	3
116	1	3.52682912224276	3.80548897249684	6.5956024354621	6.91571963292912	6.73521437639564	6.26882239749178	7	6.51639619644392	6.43228349360596	5.0485264832945	5.00442290167878	5.98071227160613	4.61107821587968	3.07595851132536	6.43769305730254	6.689677393095	6.85409595485626	6.97072425790049	6.33433855336897	5.5506448188088	7	6.48536763031663	7	1	7	7	7	7	1	3	7	7	7	7	7	3	7	7	7	7	1	7	7	7	7	73	1	3
117	2.39007956898609	2.40471680329659	5.37913042181506	7	6.17324578793703	5.41800883650524	5.97019233998273	6.66837049563113	6.05915237612624	5.50474917202875	5.69424753539322	5.68513993226099	7	6.27812286811579	6.14789571556152	5.11809934172038	7	4.96102634771015	7	6.15959368213117	5.72522209433588	6.25185707887803	3.62244963954842	7	2	7	7	7	7	3	2	7	7	7	5	7	7	7	7	7	7	6	7	7	2	4	77.75	1	3
118	3.55966485153705	6.03591596905911	2.6810088975829	5.52257841441701	3.90151146232876	7	4.79595507584286	5.68420823258935	6.3962358333145	6.52336471418951	7	6.96914921603481	6.56268479927534	5.7793005914402	6.50609552098167	5.53643429646322	5.35403001295673	5.0073521031922	7	4.96009860811609	5.09464878961453	5.95574281795803	5.71106257791945	7	7	3	7	2	7	2	1	7	7	7	3	7	5	7	7	7	4	7	7	7	1	7	100.5	1	3
119	3.75464474813509	2.31551419152324	1.89980487730236	6.4923388416996	5.18354291000775	5.48320577208816	5.61564731556631	5.53700878535535	6.19081723230139	5.44004559176885	6.90962638444234	6.8956142220004	6.12129968701647	5.69130777382288	6.62768736705216	6.27054505554737	5.42031388687824	6.70132486335259	6.29608577197742	4.07135031600806	4.99088553186671	7	6.22431981445658	7	7	7	7	7	7	3	1	7	7	7	7	7	2	7	2	7	4	7	7	7	1	7	90.25	1	3
120	1.61284675259431	2.13502781981286	6.05806059685874	6.94253512693727	7	7	3.41582988354847	4.48060093720845	5.43101169542075	6.44192824288776	5.05997371870657	5.79728380427421	6.71791632794426	6.91426970854461	6.28664532816444	6.85316875333612	7	6.66243721912032	6.35225989795582	4.92763307919192	5.42095381541208	7	5.35505589495311	7	2	7	7	7	7	1	1	7	7	7	7	7	7	7	7	7	2	1	7	7	1	7	89	1	3
121	1	6.32319075960566	2.04783338673346	6.90051883318816	1	6.55303839115281	4.82648362551179	6.17554430411293	7	6.31819385451713	7	6.82163806633699	6.22263900992538	6.01981148594492	6.38436507064869	6.33206437909866	5.0982391139953	7	6.21271649148627	4.68638271961774	3.49675749575601	3.85808735252136	5.80815107835946	7	7	7	7	7	7	7	1	7	7	7	2	7	7	7	7	7	7	2	7	7	2	7	106.75	1	3
122	1	1.29127231379453	1.20101406347745	6.49314948532859	1.69029953799306	7	4.7401488276096	6.35853598596931	6.16276952867807	5.84500665730151	6.78372492372979	6.14154304835716	2.19667091808487	6.64186173883579	6.55809007641522	6.30396219586468	5.42819848985832	5.84663069707779	4.11198986226865	7	6.61165960198626	7	7	7	7	7	7	4	7	1	1	7	3	7	2	7	7	7	7	7	7	1	7	7	7	4	79.5	1	3
123	6.35695777860212	2.14800796466636	3.27103128946578	7	6.0322637535006	7	2.89349798956058	4.98665267305356	6.46234416956828	7	5.74903922357594	4.33633706711698	6.35420132355724	5.26465110823516	7	7	7	6.42734792970255	5.87648682885744	7	2.37957966434011	5.74968974810119	7	7	7	7	3	7	7	1	1	7	2	7	7	7	4	7	7	7	7	7	7	7	7	7	95.25	1	3
124	3.13094609316339	7	1	4.6837814759867	3.65694222216385	7	6.95313688931633	4.3947522455601	7	6.04021897757047	6.00278128482665	7	2.82901023496421	5.13647806899015	6.01122808790315	6.89734456899641	3.77664054932808	4.35044765164976	6.29122505467342	7	6.09403033291991	7	5.22852916904639	7	7	2	7	3	7	3	3	7	5	7	4	7	1	7	7	2	7	2	7	7	1	7	90	1	3
125	2.90589186642735	2.30929949145187	6.08776107994851	7	4.83681824287089	6.97403996996563	1.72254206010593	6.15964990376749	5.29959065027078	4.7636277875933	6.71914795425917	7	7	4.73613232803126	6.85442134883682	6.85007645743564	5.02160521248502	6.86511021496658	6.0118010691384	4.90865805888271	5.93837901083866	6.52152152585213	3.28785363016644	7	2	7	7	7	7	1	7	7	7	7	7	7	7	7	3	7	7	7	7	7	7	7	99.75	1	3
126	2.88649661596129	7	2.30903229064892	3.1286496828477	5.14957006024961	6.73436748988261	6.03920930343104	6.60605609808287	4.4399099631752	7	6.78284488745278	6.91321320340611	3.70173667168377	5.51616526641944	5.98608032719319	6.11439810958368	4.03908733020417	6.56020990460159	6.47221893273452	6.90550154897698	6.95627176415344	5.77391887046562	4.520985066534	7	7	2	7	3	7	1	2	7	7	7	7	7	7	7	7	7	7	7	7	7	1	7	99.5	1	3
127	4.79974908566962	1	2.51414727160129	7	4.14455520408776	6.16587814084227	6.74640191840994	6.10165310775634	5.84668159702586	6.43462989403581	4.65095475350185	6.91662654886462	6.12046190908317	5.12177589304988	3.32873122357465	4.95386002324727	7	7	6.79751453570216	5.229802257442	7	5.71134934941372	5.78426634016697	7	7	7	7	7	7	1	7	7	7	7	7	7	1	7	7	3	2	2	7	7	7	7	81.25	1	3
128	1	6.79241461918952	1.78663649868659	7	1	6.26680062515914	3.58142979861198	5.07366961118282	6.359498052665	7	7	6.43614111067956	7	6.14208704323797	6.03803805703034	6.52397730849092	5.6891366126038	1	6.78344116367814	7	6.70291847972009	4.93867931672044	5.03876583213508	7	7	7	5	4	7	1	1	7	7	7	2	7	7	7	7	7	7	7	7	7	7	7	90	1	3
129	1.19832095933407	1.95202984256309	1.66005426989544	6.41769403307041	1.54498303951199	6.50635251336668	4.79795366978046	6.22873732705367	6.45762803374513	7	6.73955890685372	6.23748572049262	3.41517918105538	4.77827286091047	6.84817358146219	5.67366397410454	4.60044857251105	4.81821751492111	3.14664098959017	6.92218028824595	7	7	6.09186992413468	7	7	7	7	4	7	1	1	7	4	7	2	7	7	7	7	7	7	1	7	7	7	7	96.75	1	3
130	4.92110157956938	3.74612139098071	1.85847531958788	7	5.37180939544084	7	4.98764482670999	7	6.19517667045373	5.49449795370355	5.08405583101353	3.85309222843832	6.10001507246134	6.66955422036271	6.34337369449145	7	5.63688269190548	7	5.90495339415651	4.62862456697902	5.50117687190835	6.32082997810757	5.94041325515262	7	7	7	6	7	7	3	1	7	7	7	7	7	1	7	2	7	3	7	7	7	7	2	93.5	1	3
131	3.55031893769052	1.25262550039251	2.92884595173765	4.38737269988732	3.96756443508282	5.98367019413649	1.33028744918011	5.69784782511893	6.62894380221498	7	5.90876480223184	6.73259509777258	6.20940971728247	6.26439316371104	6.40144731941277	6.63715263540492	6.89822946971491	6.32751612341294	7	6.82168856858279	6.92485783455729	3.65919798665259	6.88257491409544	7	7	7	7	1	7	4	1	7	7	7	7	7	5	7	7	7	2	4	7	7	7	7	97.25	1	3
132	1.35254070599181	2.73331886130188	4.20003834067251	6.65183241196419	6.93321335705955	4.67863643362415	3.83248360669539	6.62663926835592	6.42586124841578	6.04257830523644	4.84400915674547	6.94205150592181	6.05826224764852	4.10089058739255	4.98788046600807	6.10426440572219	6.2546224864045	6.64476106324212	7	6.67926649921583	6.91271112646771	5.69582589843965	6.34050833183928	7	1	7	7	7	7	2	3	7	7	7	7	7	3	7	7	7	2	2	7	7	7	7	76	1	3
133	1	4.21445912055561	5.42273532228764	5.74568832687392	6.48180519566356	4.52894769190473	5.8904885924569	7	6.14526312408322	6.4247857588881	5.78543458794755	5.90932948145575	6.74395696763203	3.95181493161222	5.54896199655005	6.97383291801256	6.62111188972152	7	7	7	6.14566289574849	6.21501225643038	4.42911061454212	7	1	7	7	7	7	1	7	7	4	7	7	7	4	7	7	7	2	7	7	7	7	7	59.75	1	3
134	1.83216280803354	2.61972121942019	1.92031248164785	5.836905719013	4.83559065670018	7	4.90657186899978	5.91909545666063	6.12908656518106	5.9601328354886	5.25535130039452	7	6.55022396220213	3.31234443320989	6.39500207264144	6.58255367737482	6.44337409920547	6.86016010926482	6.8391186968371	5.9732160177122	6.46378170278127	5.29828947275839	7	7	7	7	7	4	7	7	1	7	7	7	7	7	4	7	7	1	2	7	7	7	7	7	78.5	1	3
135	1.09359832558024	6.39037102701392	1.69350976318044	5.98755626283212	1	7	2.60089714224595	7	6.32887048418474	5.73924096322358	7	6.48968115973171	6.64075587648885	7	6.5935494225988	6.46989787617343	6.08517685292877	5.35518122495173	6.72348883282897	5.98539292118992	4.1994168778184	3.69232412648068	5.87919927285981	7	7	7	6	3	7	1	2	7	7	7	7	7	3	7	7	7	3	1	7	7	1	2	75.25	1	3
136	1.54999919100936	3.68412589278414	5.72332905088517	7	6.2200912776005	6.38657855548136	4.51505901326655	7	6.31877525974893	5.86928498660688	5.62505213276799	6.72611089123951	4.31875745698835	6.34268482121346	6.04629908215063	7	6.16538982125097	6.25994488604784	1.92112275474644	7	4.93708532354577	6.2619971333221	4.59397963946178	7	1	7	7	7	7	1	7	7	7	7	2	7	3	7	7	7	7	7	7	7	7	4	97	1	3
137	3.87200535591723	4.46598998603641	3.66488101119977	5.87359570509517	3.08051594911437	6.74045784267781	3.80211604648048	6.69199003926446	4.63183156690659	7	5.22013259962699	5.09672905544759	7	6.00003719349987	4.58907653203835	6.11473465443936	6.4273441585223	4.4600322072976	5.41617260451337	6.44707103146033	5.96671957933743	6.3939881125567	7	7	2	7	7	2	7	1	1	7	7	7	7	7	7	7	7	3	7	2	7	7	1	7	71.75	1	3
138	1	4.26584387787256	1.52878548390427	5.3462490785666	1	6.67532508886341	5.8910292395918	6.48460042596088	6.54628973302437	5.99785564408138	7	6.03264697171557	4.0952496155313	6.64356537888399	6.09396788415864	6.21665648594711	6.24335435642696	4.37957131253353	6.85768927972109	3.56533796539938	4.6301495597347	5.68368782568684	5.64177125993056	7	7	7	7	2	7	3	1	7	7	7	3	7	4	7	7	2	3	2	7	7	1	6	79.5	1	3
139	7	1	4.86453309500947	7	6.7098310281498	7	3.87657616803428	5.60474767166685	7	7	3.35041772297074	6.25397258548261	7	4.95805419369642	6.12475060828857	6.63128932286994	7	6.22071639865887	6.7524123495179	4.04893453424565	5.15576045820668	6.16136765276045	4.01715113418557	7	7	7	2	5	7	1	1	7	3	7	7	7	3	7	7	7	5	7	7	7	7	7	80.25	1	3
140	1.84153733020401	1	1.66165280133711	6.79381018771001	4.54707891224313	6.52141145206706	3.29249465893524	6.7802586561897	7	3.53319848195951	6.51057720201162	7	4.3734311834949	5.58147932781756	3.24239690286325	6.00725786821994	6.83516634646598	5.8413900593968	7	4.71962418135866	6.3802339663182	6.09977025185297	2.72640317906818	7	7	7	6	6	7	7	1	7	7	7	3	7	1	7	7	7	7	2	7	7	7	7	89	1	3
141	4.41321927050385	2.43209205982362	6.33950683218429	2.6047940426529	6.25669715286923	6.96542454847418	7	6.04853814854867	5.98467628723447	5.46310706472436	1.84338692804129	6.24642619466871	4.52678687581482	5.00349642075144	5.77615465383654	6.32708856157638	5.72131709677618	7	5.65461003046014	5.27055814523114	7	7	5.63476051978204	7	1	7	3	2	7	7	1	7	7	7	7	7	2	7	7	7	7	7	7	7	7	7	87.75	1	3
142	3.70954972366193	2.6081801718126	1.05475166024188	5.95757095221569	4.28677528610577	5.28179398278157	6.90556129627732	6.92388045623717	5.77661914821798	7	5.41843957412016	7	3.31951569321145	5.04724404010137	5.5350535324664	6.45068029157888	7	5.01113510659956	5.68659339168524	4.62064417649146	5.78888897690827	6.05034807511073	3.9783028614648	7	7	7	7	6	7	1	1	7	7	7	7	7	7	7	7	3	7	2	7	7	7	7	83.5	1	3
143	5.44067185609602	2.58404845370097	2.78403257836108	5.7575841641366	1.22636861910231	7	2.35802482156951	7	5.30056645767081	6.87939144560292	6.63173269150202	6.79579249147635	2.21561706157631	6.69372075012664	5.40068309982366	6.86424288352783	6.84571367140415	6.74693075812273	4.20196016680292	4.31350349384415	6.33689751806401	4.589484576983	4.03072243527174	5	7	7	7	3	7	7	1	7	7	3	7	7	2	7	7	7	4	7	7	7	7	7	76.25	1	3
144	4.74608023236883	3.35793142560286	5.30502051633394	2.07839730098813	7	6.58464959219774	6.27357362828401	6.24297620296083	5.31050860335953	4.99353533425856	4.19258284001628	5.09128751200375	5.57163162550058	5.76968579129287	6.24655350435932	6.12193809398559	5.99892413140069	7	5.90704199729989	5.79843775710029	7	7	2.28019809513892	7	1	7	2	1	7	7	1	7	7	7	3	7	3	7	7	7	7	2	7	7	7	7	82	1	3
145	3.05754762433508	2.50197713703908	6.655911056056	6.36543283660853	5.5311445842571	5.07497875352722	4.84464391229744	6.0042814090418	6.01551871956017	6.1569032979983	1	6.34078669268551	3.63935634478029	5.04479310389693	7	6.51326539587815	4.28784691514234	6.61043891144715	6.53274880949577	3.8180863334855	6.11959184851306	7	3.30705918990589	7	2	7	7	7	7	5	1	7	7	7	7	7	3	7	7	7	3	7	7	7	2	7	75.75	1	3
146	6.05975366134432	1.21356598532912	3.24772400571194	6.67239986201303	5.95776730605536	7	4.06897709665357	6.40968281863177	6.24684073496944	6.0525878213554	5.79344646411678	3.98012553491019	5.07684443606735	6.3737649919211	3.92175599473645	6.95303821832356	6.35180697578014	6.61581770908704	7	5.70685922457093	5.9773600954081	4.49004605894236	5.70417893431317	7	7	7	2	7	7	7	1	7	3	7	7	7	5	7	7	7	7	7	7	7	1	7	81.5	1	3
147	3.9882322101363	3.22578095268507	7	2.33477976947989	5.35282281549147	6.66136829291139	6.73454142179675	5.38647515565499	7	5.93994361102566	5.92569129368506	4.87067710189818	3.77291699355112	4.91833561123599	6.93521691111539	5.98993587437664	6.0442429019379	6.20294012501316	6.01902246596441	7	5.13458028546179	6.40129463011198	4.65713506522667	7	1	7	4	2	7	1	2	7	7	7	7	7	3	7	7	7	2	7	7	7	7	7	91.25	1	3
148	1.13269938742145	6.56720824438043	2.37033252313186	7	1.17690301842843	6.30859271324029	4.37208774676621	6.1563932150968	5.53804271814944	6.88636515469935	5.61633777205915	6.80218938507621	6.06562191251412	7	7	7	4.62591898814012	2.07788137711694	5.32886529614264	7	6.45905843223462	2.16157644734602	6.22942483594178	7	7	7	7	3	7	1	1	7	7	7	2	7	7	7	7	7	2	3	7	7	1	3	92	1	3
149	2.11804635287087	4.73650876489468	3.11914421081823	2.93985709789606	5.12842237513613	5.19542998102911	5.4264399576894	6.25033053925874	7	7	6.50866182392287	4.20509068833037	4.9219995081427	3.14576056870967	7	5.44539867415659	5.33421744911101	6.28768339641444	6.07270538959151	6.85973845119322	5.77066163634969	6.66780863989983	5.04467082511943	7	7	3	7	4	7	7	2	7	7	7	3	7	7	7	7	7	4	7	7	7	1	7	95.75	1	3
150	3.16200808802524	1	2.63302256256718	6.37502679065519	4.69350708643851	6.46596443549109	5.3545704318222	6.42397748196162	6.56059243678593	6.39440779769554	4.84101996197094	4.86322174496404	4.99704328272079	5.48174993627723	7	6.60931369272202	5.15327394169423	7	4.74080792533085	5.91499400605744	7	4.37178541262231	6.38015514737509	7	7	7	7	7	7	3	1	7	7	7	7	7	1	7	7	7	7	2	7	7	1	7	74.5	1	3
151	6.74945768008438	1	2.42477350496471	6.74442682405996	5.96405808033744	5.86368691248091	3.67737013349074	6.09439371569931	5.25400680369472	6.94318992542373	6.304103603125	6.54561300289859	5.88612541128739	4.50812763109438	4.11629789025293	5.64157029497682	6.68915390615555	2.44420614788574	6.28833435964152	5.31397405555463	7	5.37594439664808	5.22577210415993	7	7	7	1	6	7	1	7	7	7	4	7	7	7	7	7	3	2	7	7	7	7	7	88.25	1	3
152	1.28511893179425	1.57294270915296	1.05285681537135	6.91428125677436	2.48939120995488	6.59146680668966	6.96998742589132	7	2.9242921327264	6.54603744137001	5.14278817955179	4.41703299687577	5.7659249644467	6.06955006821522	5.74561539732261	5.47279065570946	7	5.23372650324476	6.85343211449049	5.89771702535869	5.7923316495704	5.30765415585461	5.3648803913927	7	7	7	7	7	7	7	1	7	7	7	7	7	2	7	7	3	7	7	7	7	1	7	83	1	3
153	1.05510378284369	2.66946567393412	4.10645517891912	6.29151710915219	5.90671161153652	6.88176711939283	5.86213822817622	5.95225688802487	4.62400412683665	7	5.64447568549905	7	2.96145638324596	7	5.37256526476744	5.10983788207821	4.87450303293794	5.56426404806041	5.73845014273861	3.6890689135037	5.89758574615772	5.44827231713061	5.33278183797799	7	1	7	7	7	7	1	1	7	3	7	7	7	5	7	7	7	2	7	7	7	7	7	76.75	1	3
154	6.25227030515771	2.23860844355041	3.05097772421592	5.14971505851584	2.53790432616164	6.08629255205304	5.57684108974242	5.09946284708228	5.65323245956767	5.52589758347319	6.08511685890612	6.77903169782017	6.5673534081239	6.08852312632914	5.98920753963455	7	5.72414168703702	4.91903755032429	3.86743612083426	4.08797018765267	6.49013387115817	6.47939191351152	4.63898151840014	7	7	7	7	7	7	2	1	7	3	3	7	7	2	7	7	7	3	7	7	7	7	7	70.5	1	3
155	5.99133746639709	1.79282634756514	2.60548132588128	5.27423419498504	2.13100234555723	6.48565833335804	5.2285316238858	7	5.81480517072724	6.73230203724648	5.9595766492162	5.26502788868356	1.2441111695636	5.26011805157988	5.81023523447898	7	5.72726843119971	5.33683806173204	5.30192313995644	6.08351194992821	6.193107994566	6.117139183776	4.8172713079424	7	7	7	7	7	7	1	1	7	2	7	7	7	3	7	7	7	3	7	7	7	7	7	72.25	1	3
156	2.39172669173419	2.64211323142272	1.74889821915855	4.64142020957088	4.77684967885028	5.7280689935366	5.62333460435549	6.80872241604784	2.80749174754643	6.15426196017034	4.8288875942934	6.99717260981008	5.98605615891857	7	7	3.03801403242894	3.66283812496513	5.76856043665716	7	6.75607908063233	6.1866434278069	7	3.99991686432785	7	7	7	7	2	7	2	1	7	7	7	7	7	7	7	7	2	2	7	7	7	7	7	75	1	3
157	1.90180695881719	1.69802754766466	1	6.98238853998027	1.19843207192341	6.84084081433352	5.41190389122185	6.93905834018391	4.99879520049865	3.90858750535647	6.86090528194152	6.96171345577514	4.79863923735264	5.73273400974606	4.76444779580477	6.51008785944467	4.97014994277587	6.18197192375622	4.13260129526917	5.03316493472477	4.99756220748217	5.63551880663976	6.47858120672021	7	7	7	7	7	7	7	1	7	7	7	5	7	1	7	2	7	5	7	7	7	1	7	80.75	1	3
158	2.06484480044587	3.99763017680146	4.09120143571699	5.74608187558101	4.48543434015374	5.6218993685283	1.44750184982318	7	5.91157687784734	5.92075298859835	6.53767693710383	5.13990600621117	3.74617951314116	6.23451279519243	5.1590831740831	6.64720217337049	6.6646223826767	6.21499380535201	5.80191749623166	5.88222577820454	7	3.48076418763812	5.23452578622145	7	7	7	7	1	7	4	1	7	7	5	7	7	5	7	7	7	3	7	7	7	7	7	79.5	1	3
159	1.00413288000547	3.03000766485477	4.7714121184413	6.4779171694332	1.40554857724765	5.93514896970729	2.53028306731144	6.93080012694327	1.68025158936214	5.15785246315613	6.32368651462686	6.1657635024775	5.65721858121662	6.82182441919285	5.63729635652944	3.94719698580672	7	5.94684722165501	4.75625736955369	7	5.19099226414603	5.81417511644202	4.56932876551526	7	7	7	7	2	7	1	1	7	7	7	7	7	1	7	7	7	3	3	7	7	7	3	81.25	1	3
160	3.00769431816726	1	2.30915272862653	6.39662227328945	4.31501210970904	7	6.80656606051796	4.91334531855235	6.36979654253434	5.54631849802565	5.34216245295465	5.86792777912356	4.76126988850715	5.7123083055739	7	3.98438457311651	5.76146990448003	7	5.18448532307406	4.46440954984458	6.22987693133103	3.79583439593002	5.68347179281043	7	7	7	7	7	7	2	1	7	7	7	7	7	1	7	7	7	7	2	6	7	1	7	78	1	3
161	1	1.06523850056644	1	6.62701090802573	2.69076504961777	7	7	6.8573987094529	2.66072591795422	6.87710566698951	3.91872125128786	4.62172082026076	4.81244363279436	6.72445641289077	5.17923641824068	5.3525369744482	6.10826531464727	5.57644177578517	7	5.5799219638314	5.56253896632814	3.72190597428907	5.68034987429689	7	7	7	7	7	7	6	1	7	7	7	7	7	2	7	7	7	7	1	7	7	1	3	71.75	1	3
162	6.15042611875348	1	4.28824451861649	6.80245353917573	6.09777467312645	6.51476897713865	3.77502942434171	6.86971107796239	6.19021899338322	7	4.18221368243183	6.06953636982906	5.55731048722471	3.9534435662318	3.41669358246289	5.60599164824217	6.47062257250708	5.45345977114599	6.45550742901699	7	4.94167029852366	4.74809545440104	4.16723835243522	7	7	7	2	7	7	1	1	7	7	7	7	7	7	7	7	7	7	7	7	7	7	3	80.5	1	3
163	1.9032776679236	1.56696015341199	1	6.24129145240686	5.04091539865835	6.93157519766291	5.96464057346906	5.52648191139248	7	5.21865100856193	5.50795507334959	4.14825264981663	5.17307673520013	3.14741349514955	7	5.67125706929741	5.14576493067376	6.06738560669917	5.3575790241139	7	6.24181367470749	5.36952154529935	3.88793231405302	7	7	7	7	3	7	1	1	7	7	7	7	7	3	7	7	1	2	7	7	7	7	7	87.25	1	3
164	3.65409837889149	1.71047635577125	3.39217319101072	4.40392772190298	3.84117558919271	5.9398280387637	2.14250925457136	6.65315901521561	6.99892446898642	7	6.20345249284607	4.19088108127746	6.34996627829617	5.99555868394298	6.46029154422291	5.39033801466317	5.40799628684875	7	7	5.38586316940436	5.17765919036969	4.29225005419099	4.69372407905984	7	5	7	7	1	7	7	1	7	7	3	2	7	7	7	7	7	7	3	7	7	7	3	93	1	3
165	6.18584475691885	1.63103122012388	3.84033395905781	6.61871794099401	6.22965316066753	4.99907773077818	1.78425345667294	5.60635323125215	6.90528510022125	5.93266341386425	5.88470195567042	6.31055483432909	5.31430405376383	4.6616104685325	7	6.94341853268924	4.63070321959862	6.70640401125393	3.1264594409265	7	6.07266063561486	4.01131126881443	6.40119743795595	7	7	7	2	7	7	7	1	7	4	7	7	7	5	7	3	7	7	7	7	7	7	7	87.75	1	3
166	1	4.33953249591007	1	7	1	7	3.71916794236661	7	4.37516050654495	7	4.02248692078796	6.56776183414172	7	7	7	6.12350019906122	1.47597719410937	6.60891757346926	5.86125145251773	7	1.27237462944846	3.09346519570592	6.70437073797283	7	7	7	7	3	7	1	1	7	7	7	2	7	4	7	7	7	7	3	7	7	1	7	89.5	1	3
167	5.22965939979339	5.90171802311968	4.53233213056557	6.19285323652804	3.65804540806183	4.95157243670257	6.20218377804458	5.09338130918507	4.27412813245859	4.32994881363331	6.74390187724456	5.57383970986466	5.54879796010485	4.61079645183653	6.16629837380658	7	5.31606648644282	5.78445658815829	5.35300777844753	7	5.92656430463055	5.90904040839505	5.28757838828802	1	1	7	7	2	7	1	1	7	7	7	7	7	7	7	7	7	3	7	7	7	7	7	70.25	1	3
168	1.13902707324891	1.59378460224191	3.51737276247724	3.66246935554665	3.34776397343678	6.65160522488351	1.9898183940378	7	6.81339118524157	6.34361984761736	2.89780844753575	7	4.97348947589061	4.32011059479612	1.86833247227152	5.30829577464337	4.16710775073053	6.75794571788796	4.49258489906138	4.83505353626564	5.5139074061391	6.42551467516365	7	7	7	7	7	2	7	1	7	7	7	6	7	7	3	7	7	3	4	4	7	7	1	7	81	1	3
169	1	3.91816894225088	2.36962466708354	5.41059938126095	1	6.3217327161203	5.99253490658403	6.47636172507374	6.06523813551025	5.55619888563325	7	6.90133375917242	4.13855051863381	5.9468857189074	6.30167400170097	6.12080904011317	5.15895896173816	5.33959591263529	4.35500140498587	4.27919082978869	4.34510989834074	2.62072272400387	4.95111531231818	7	7	7	7	2	7	7	7	7	7	7	3	7	4	7	7	1	7	3	7	7	7	7	74.75	1	3
170	2.51926305866007	4.15908657780035	4.2341818251975	5.51544130892862	5.22152848372173	5.33710770322916	2.40720749073576	6.45502004762193	3.96685031487422	3.17268654243056	4.10207238265823	6.03760125639866	4.5962444999289	7	6.54286306716339	7	7	6.2227131881016	4.88045257156963	6.2146290336864	7	4.85112465781881	3.28121991297767	7	4	7	7	1	7	1	1	7	7	4	7	7	6	7	7	7	2	7	7	7	7	7	86.5	1	3
171	2.969646181104	1.57627038768704	5.62608310257857	7	5.21528710028348	6.52433410697828	1	6.73403024691565	4.47022028047209	4.54523140107293	6.53577338401559	5.27243216344232	6.17830048154767	4.92048804932394	6.65298762664775	4.78418469326115	3.98776814161521	6.58867478556939	3.69307968252058	5.21825896091818	7	5.05954849486394	3.50960289071734	7	3	7	7	7	7	1	7	7	7	7	7	7	7	7	3	7	3	7	7	7	7	7	81.25	1	3
172	3.12510028074521	2.39640381391651	3.64183455429541	5.34854409464445	5.16392165575741	5.44770401356505	3.2298752352857	6.24191020888398	4.34321526271651	3.74526155827664	4.5695278701838	5.96805641776837	4.56335733636758	5.21909098259046	5.08688164937639	5.81704094843917	7	6.20581071464332	5.32308992271327	5.33326861812807	7	7	3.99382696531089	7	6	7	7	1	7	1	1	7	4	4	7	7	5	7	7	7	2	7	7	7	7	7	67	1	3
173	5.1554412319759	1.73669457508645	3.74231252936278	7	6.21366653786103	4.79231332194521	3.96953960235382	6.01465398467976	6.07948842791453	6.5586341108888	5.52553890763311	5.7700965712369	6.64621880241004	5.29127051073444	6.56491810440243	5.8279523480135	3.82425211887414	4.35343972734623	2.08680523579727	6.85875989090097	3.15441284619151	5.59648496149032	6.15914375120208	7	7	7	3	7	7	1	1	7	3	7	7	7	6	7	3	7	7	7	7	7	7	7	86.75	1	3
174	4.54468418596479	1.97135106839129	4.34124695139169	4.67347434185555	1.79522620845415	6.13152339547835	7	6.57236333203838	3.36472905459193	6.19875588479618	3.86873211954421	7	2.75923386909245	1.78791939247271	6.42435877864953	7	3.72806356400987	4.51334418230511	5.54066588145549	6.0545938565975	6.88881273587605	5.94367722498955	6.06450143960659	7	7	7	7	7	7	7	1	6	7	7	3	7	1	7	7	7	7	7	7	7	7	7	88.5	1	3
175	6.61303914991007	1.23616518383959	3.83952348020426	6.01473686389943	1.98338903823763	4.72428059415058	6.36276359495044	6.86843498639227	4.37638728719582	1.21236739651475	7	6.63451338212766	6.45309962112958	5.91729452412152	4.05543220406669	6.87666553868603	3.15668297185035	5.38626855404239	7	4.1645178230655	4.74501804479099	3.2512469941191	6.08630845442946	7	7	7	7	7	7	1	1	7	7	7	7	7	3	7	7	2	7	1	7	7	7	7	66.25	1	3
176	1.59712489252684	4.09767296595848	2.32260402645641	6.33969136536774	2.16705164251799	6.17829379258807	5.34869126044609	4.20411757594218	5.44681548203492	3.66975187387138	4.84124517032499	6.14468674126184	5.55770812190175	4.11998855356875	7	6.98823340303103	5.03342229837667	6.32906258524579	5.55502036912556	7	2.13583080369	6.90720652764936	4.95390655431036	7	7	7	7	5	7	7	1	7	7	7	5	7	7	7	7	3	3	1	7	7	7	7	69	1	3
177	3.58142021579203	5.46088489444531	3.17376399105057	2.60298714382816	1	7	3.32441765628103	5.98245821928935	5.50531126924468	6.74894975421218	3.32463877774654	4.03874663641547	7	4.95753576927771	4.67603188798781	7	7	1.4560837557796	5.48254433596899	4.6849386007464	4.89242854827979	7	3.43640901968313	7	7	7	7	3	7	1	1	7	7	7	7	7	7	7	4	7	3	1	7	7	7	7	75.75	1	3
178	1.94891012120483	3.8793456203681	1	5.38923800611441	2.71410768881947	4.96270852590245	5.93235182940707	6.62195082619517	5.73756485748734	6.92357618892305	5.37878945400657	6.77625844499263	5.88092031959323	3.22038605562514	6.27010802796561	3.61626285029817	4.83669509648797	6.08945733676999	5.46381429840024	6.19666900707298	6.81487265185553	3.81616322496066	1.84601873867972	7	7	7	7	2	7	1	7	7	2	7	7	7	2	7	7	7	7	7	7	7	7	7	76.5	1	3
179	5.67483560031661	6.32577850789565	1.28002246377333	7	2.68313879745164	4.59227189433145	2.45265106986023	5.72380412915555	2.07763916314081	6.63683087961283	4.14967416268864	6.21641000936353	1	6.34387760947549	6.87569644174025	4.04593191526081	6.29679421296531	6.95135317535987	5.82239570571217	4.22104604741705	5.70539970720732	6.22002805450895	4.84561664950307	7	7	7	7	2	7	7	2	7	5	7	7	7	4	7	7	2	3	7	7	7	1	7	82.25	1	3
180	2.43500562504221	5.46167578212155	2.42995164515844	5.46557686110594	3.96914133809109	5.14835910456327	6.35384748908256	3.92686292333186	6.55482396929447	6.20650819342968	5.0394329265495	1.81857739983096	5.86448125518022	6.61959427189139	5.82746603833919	4.06638199627292	5.01363829528777	7	7	6.7929643812681	7	1.7468060513395	3.40557027593994	7	7	2	7	7	7	7	1	7	7	7	7	7	3	7	7	6	7	7	7	7	1	7	76	1	3
181	4.77753389089091	1.2443561257581	1.95294030334491	5.75411220706693	4.4735709963507	4.45775250269821	5.01716957623542	7	4.73852248677937	6.40603730084815	1.87801662972729	6.76430067449269	5.27047146106283	6.48510847176189	4.17356304240954	6.28809588035267	4.91475008762283	6.38993055334444	6.72902175267416	5.22470286571389	7	2.38895888480615	6.14374285249486	7	7	7	7	7	7	3	2	7	7	3	7	7	2	7	7	7	7	2	7	7	1	7	65.75	1	3
182	3.81010267759581	2.17139357401374	5.2892844652314	5.14453227116828	4.64136681039679	7	6.17144590301867	6.94783955462247	5.51819389302577	6.30461950944553	7	1	2.39295536166791	7	5.9566710347008	5.90204193405553	5.69933578121	3.3498701245994	5.81283613957485	6.11928078889508	6.57502922209754	4.00193469306364	6.01323564201348	7	5	7	7	7	7	7	3	7	7	7	7	7	2	7	7	6	7	7	7	7	7	1	69.5	1	3
183	1	1.69352465531007	2.64729235972414	4.47723447948904	4.4154887791598	2.04131015808264	3.00142681469693	1.67897823875648	6.10518039029236	4.03552269069783	2.18988770276459	3.90968759407003	6.42790494138922	7	6.89406197081768	5.27394953578572	7	6.82855196806936	6.5576881521288	4.95959148380187	7	5.12048795013522	4.92815865266642	7	7	7	7	2	7	1	1	7	7	7	2	7	4	7	7	7	2	7	7	7	1	7	67.25	1	3
184	6.57974526934345	1.48930535368201	3.64617059531102	5.16935810169185	1	4.73303040711048	6.64884997348247	7	4.88275370342282	1.07234492320918	7	4.14432869650462	6.9810675773076	5.83716545228985	6.35558846842262	5.26637914886196	6.67104096185419	5.09375377294324	2.84504777287341	7	4.72858091838043	2.948317643667	6.46195026933203	2	7	7	7	7	7	1	1	7	7	7	2	7	4	7	7	7	7	2	7	7	7	7	80	1	3
185	1.02016716344431	2.78652294954476	5.01303970728879	7	2.1164967829687	5.9665492568373	2.52969068198941	6.29459113506721	1	4.13550719440178	6.71864966680742	2.92023845850043	5.9876271456072	6.72907674806434	5.04440249434117	4.56300647553191	3.40594274280865	5.58949040510824	4.5891186169723	7	7	6.0893839264831	6.10797718622397	7	7	7	7	2	7	1	1	7	7	7	4	7	2	7	1	7	3	3	7	7	7	3	73.75	1	3
186	4.932888556259	2.2964931701478	2.50887022363417	5.47833372600754	5.8561741589732	5.68848803411898	2.57890496959844	5.87533740279505	6.22388406274456	6.98888755849218	4.86709189474743	7	3.77797969645324	5.3997453351159	6.92918716795403	4.95196634856384	3.23447378058349	5.45741131876141	5.84817366513459	5.06172729029079	6.00010105977402	5.37964294369811	4.51072265429302	7	7	7	7	5	7	1	1	7	6	7	7	7	3	7	3	7	3	2	7	7	7	7	82.5	1	3
187	2.11852568217779	1	2.09285669088177	6.18689327658462	1.07128129021123	6.09407010299381	3.40614955276017	5.72582541857249	6.79377342093584	3.98974461700588	6.19509232832362	6.17127414520356	4.5089691712575	7	7	5.75102625091073	5.19185553038046	6.74540883554361	3.6346836901478	1.95342909003918	6.80109315722334	3.05797567748037	5.50582498483827	7	7	7	7	7	7	1	1	7	7	7	7	7	2	4	7	7	7	7	7	7	7	7	71.25	1	3
188	3.07056008719282	2.44467091833657	6.26278915282008	6.69597947245826	5.71387019741993	6.1321070851916	5.75303466197528	7	4.83766768204286	6.55463977905289	6.67955116552656	7	4.39927158009217	4.43037229500469	4.29950678368249	5.80469704693729	5.52037796107934	5.13481298100625	6.07322186583336	3.07641373108285	3.47349640059128	3.33965019945718	2.69606328466152	7	1	7	7	7	7	6	1	7	2	7	7	7	3	7	7	7	7	7	7	7	7	7	70	1	3
189	1	2.26235566790516	3.09805135642618	4.91599211261961	4.50411414851443	2.51282180254778	4.15912516327478	3.82987386208736	5.71355049220106	4.7015686244387	2.76781709621012	4.12878129175057	6.28383245668591	6.57493543707602	6.3811239402175	5.31567299626347	5.82717699487567	5.32034420349443	7	6.21497918635958	7	5.1724764398384	6.26674047326502	7	7	7	7	2	7	1	1	7	7	7	7	7	2	7	7	7	3	7	7	7	1	7	69.75	1	3
190	1	2.80990592381809	1	3.4827698679463	1.7304117954055	6.43871134158088	2.96095514758509	6.37740038714834	4.75345240527131	4.10085176206956	6.64760272292913	6.5545349256725	4.69861249811922	5.73574798798205	5.42350068764534	1.76350199928494	5.26737555382654	3.17707215370592	5.4176443304102	6.83313862956336	4.0883123114276	7	5.58790152922761	7	7	2	7	2	7	1	1	7	7	7	6	7	3	7	7	7	7	2	7	7	7	7	64.5	1	3
191	1	2.12055602078098	1.37841657836331	4.18426379160841	4.05369277473612	5.08028211354583	2.2575170783701	6.51728486580407	5.78337356417852	6.70576325537388	1.99519712009285	6.24051064428451	5.3372752016342	4.56492135541056	1.1022689692329	5.38134994795058	6.22553283445687	7	5.25942075288368	4.73629267554412	5.82485575664267	5.39773128206846	4.48955408409373	7	7	7	7	2	7	1	7	7	7	7	3	7	2	7	2	7	4	4	7	7	7	3	63.25	1	3
192	3.34639269308372	2.81017867287685	2.03610464990596	4.60849867913978	2.83681845811959	7	4.79741045684248	6.82686342805168	3.07455016161125	6.18588496688489	4.10387644062183	6.07827970697002	2.90944592950624	4.56600932464795	6.67217681810249	5.16377153584541	3.15581232734058	7	4.69295264029574	2.94707291990883	6.75750784498477	6.71613933490113	5.01656648663289	7	7	6	7	2	7	1	1	7	7	4	7	7	1	7	7	7	7	7	7	7	7	7	81	1	3
193	6.01683172201351	1.47704043352392	3.6639929469518	5.20321051959402	1.28995873923594	5.48604835239587	6.13408147334629	7	4.6486690849558	1.36767905019244	6.27257398365136	5.2408128337781	6.66690870356997	4.89530590060011	6.90072264552539	7	3.0351232682714	5.22328928407195	3.85052270540122	4.60844043033541	3.49638362683035	4.16391939356843	6.91817116301425	2	7	7	7	7	7	2	1	7	7	7	7	7	3	7	7	2	7	2	7	7	7	7	67.75	1	3
194	6.43877082651849	1.39984919039292	2.76634878207741	3.91396878545262	1.7642668565459	6.34700214556985	2.32642024216563	5.88772368300069	5.7223368922051	5.19498323650759	4.81500019417753	5.9540076405045	3.41889786559062	2.19408754740288	5.59597104167773	7	4.03329471978032	5.273286921188	5.59436456692974	5.88509032239903	3.84858317912418	5.61365364705002	6.86087061486188	6	7	7	7	7	7	2	1	7	7	7	7	7	5	7	7	7	4	7	7	7	7	7	75.5	1	3
195	1.73105668071158	4.54595811010463	1.62167629148732	5.61853273397202	1.22582544382342	5.69924711682357	5.54045415197019	6.71623593538521	6.21257846507649	6.77049192044609	5.35097081587202	6.0749538357686	4.39121484349841	6.05760977512435	3.77651202183459	6.81208771931554	4.25497134842663	5.58052327127157	5.72200128502672	1.31998643046739	2.35609008860574	3.18111221380786	5.03685907192431	7	7	7	7	2	7	6	1	7	7	7	3	7	7	7	7	7	3	3	7	7	2	7	70.25	1	3
196	4.2507918329276	1.71604813087536	1.51978327373921	5.17911324974071	1	1.98877830105064	1	4.70742996888786	6.25080508487389	6.83457183412384	6.47901580130189	1.44969965237267	5.21303612811968	6.91033301583376	5.82956596238206	6.69199296605048	4.56411997363763	5.78928849767366	2.84655201828493	3.8756207105877	1.12998889982254	5.01259282005395	5.17687912184701	7	7	7	7	3	7	7	7	7	7	7	3	7	7	7	7	7	7	1	7	7	7	7	79	1	3
197	3.75243430172403	1.64370329703141	1.20043604969434	5.43898319530806	1	1.06091384644928	5.10164970081241	5.44052456447184	4.00652297609138	7	5.93104139832219	1.41159553416159	4.95964729701162	6.51190265339953	6.69325596139964	4.60107896653262	6.53651317152007	5.62525311834176	3.63841898956297	4.61408266344652	1.43758882884614	5.3597578661217	6.28589858654028	7	7	7	7	3	7	7	7	7	7	7	3	7	7	7	7	7	7	7	2	7	7	7	80.75	1	3
198	2.2841691866757	3.25359367444062	1.64553369895024	5.46995083687482	3.64420109921506	4.6886088977466	1.04801824904504	4.60569195549885	5.39836382597626	6.17188300381095	5.4093804251449	6.5789920532879	1.57001065894591	3.95282849134973	6.60896899698302	3.6915862335647	4.39084145980419	6.95467022372978	1	6.60397567498196	5.9727210516004	4.81055483762117	4.46170871667257	7	7	7	7	2	7	1	7	7	7	7	7	7	2	7	7	7	7	7	7	7	7	1	72.5	1	3
[truncated: 5 more columns]
