# Supplementary material for: How Are Mate Preferences Linked with Actual Mate Selection? Tests of Mate Preference Integration Algorithms Using Computer Simulations and Actual Mating Couples
Source: PLoS One. 2016 Jun 8;11(6):e0156078. doi: 10.1371/journal.pone.0156078 (PMC4898694; doi:10.1371/journal.pone.0156078)
Supplement: S1 Data — Newlywed couple and agent-based model data analyzed in Study 2. (ZIP) [file pone.0156078.s001.zip › S9/Polynomial Model Data/Polynomial Couple Population 01162016 030415.csv]

	trait1	trait2	trait3	trait4	trait5	trait6	trait7	trait8	trait9	trait10	trait11	trait12	trait13	trait14	trait15	trait16	trait17	trait18	trait19	trait20	trait21	trait22	trait23	preference1	preference2	preference3	preference4	preference5	preference6	preference7	preference8	preference9	preference10	preference11	preference12	preference13	preference14	preference15	preference16	preference17	preference18	preference19	preference20	preference21	preference22	preference23	fitpoints	sex	algorithm
1	6.75333689003333	6.74684406036268	4.85187645443809	6.66629797747482	5.40240768057255	6.55605817859519	4.6727225661075	5.97772851111348	6.51658602121389	7	3.03873921952922	5.49759008948935	6.50912143441205	6.47320219883872	7	6.53958232126462	6.78281100355924	7	7	5.47231231281802	5.24641176979592	6.24123521605762	6.64590692856437	7	7	1	7	7	7	4	3	7	3	7	7	7	7	1	7	2	7	7	7	7	5	2	130	0	3
2	6.43492870877295	5.95742347603695	1.13731248284429	6.58583636703699	6.51170681810002	6.4329092070337	5.49549111243658	5.79381244633415	6.7652013210876	7	7	5.5987941580884	6.42416316569856	6.14806762578108	5.92316413792317	6.46064500383438	6.3628352384876	6.60910326337935	7	6.08949449717492	6.03912721508278	6.57775388566337	7	7	7	1	7	7	7	7	4	7	7	7	7	7	7	1	7	7	7	2	7	5	7	1	123.75	0	3
3	7	4.22938499491587	5.00390596977553	6.10265776546953	4.45119173546261	5.85212150813131	6.10178446103964	6.38585179438493	6.68308392556854	6.98874040701382	6.0438033840125	6.87620434674306	6.39098449542117	5.21340501788633	6.45576400648415	7	7	7	7	6.99586093317032	5.72137496240625	6.10671684317312	6.0945101049218	7	7	1	7	7	7	7	1	7	7	7	7	7	7	7	7	7	7	2	2	7	7	2	98.5	0	3
4	6.98860210405349	4.00592545653277	5.9681487997444	7	4.61387219650413	5.49378061086403	6.54296978799986	6.7977344172988	7	5.66561219598901	5.6563168904721	5.71557055605729	5.87788579205294	7	5.32267096221298	7	6.62168483900013	6.06106235865192	7	7	4.4951910300342	5.67745680756137	6.80526577264411	7	7	1	7	7	7	1	2	7	7	7	7	7	7	1	7	7	2	3	2	7	7	2	96.25	0	3
5	7	7	5.01721035267252	4.86176012112909	4.91159873008539	5.89171870053563	4.96797639111539	6.49697654539256	7	7	6.46253295289268	5.93519748492283	4.83636238120634	7	6.03627237948148	6.98215952863486	6.27174651219375	6.73412850641669	7	5.31862885832861	4.89226601251943	7	6.5856021584141	7	4	1	7	7	7	7	3	7	7	7	7	7	7	1	7	2	7	1	7	7	7	1	131	0	3
6	6.10056721055754	5.43593755794934	5.93969284188342	6.67081683693395	4.85768834697797	5.50725660924694	5.99668035410352	6.99840169229049	4.67622075634736	6.02279451917842	7	7	7	6.21536114207292	5.98653534599149	7	5.69693346806528	7	2.17842634978588	5.84971086245164	5.70686544570277	4.86342312450897	6.79029885724777	7	7	1	7	7	7	7	4	4	7	7	7	7	7	1	7	2	7	1	1	7	7	7	104.75	0	3
7	4.33145109204289	6.94424398422818	5.60918510823586	5.13611522108652	1.39409326701812	5.93166055013216	7	6.54525706967432	6.5730587863518	7	6.00574787954423	6.69807955525127	6.73134235755461	5.32370892637099	6.75841593996545	2.28873449595466	7	6.00657146846311	5.7974560207635	7	7	4.2868223121052	7	7	6	1	7	7	7	7	4	7	7	7	7	7	7	2	7	3	7	7	7	7	3	3	86.5	0	3
8	7	1.98929130383194	6.78042244635918	4.8621803092874	7	6.40617326837544	6.03423645652134	5.79660164062117	6.21862390613084	5.79456226019718	7	6.07048612411196	7	4.23949059928444	6.88196778357381	5.63395510375172	5.1866790096058	6.17153325640077	7	6.51397102894207	7	6.53290008189545	6.8788718524931	7	2	1	7	7	7	7	7	7	2	1	3	7	7	1	7	7	1	1	4	7	7	2	93.25	0	3
9	5.46328156993124	3.57289199399681	4.66326476405379	5.38826477966648	7	6.64368774619612	7	5.63279723758103	3.10867881814664	6.94088184765305	6.29798578348342	6.88598207923923	6.43202767911324	6.99491377137725	6.99788980706712	7	5.80507461714084	5.31266975477273	2.91079117005366	6.88847292651213	2.64154939822572	6.23502749945051	7	7	7	1	7	7	7	1	5	6	2	7	7	7	7	1	7	7	7	7	2	7	7	1	117	0	3
10	5.98549897405768	6.0920156533721	3.17153351533432	5.27201936774158	6.73436205081072	7	1	7	4.34826159504059	7	3.86100156147585	4.57031981175478	7	3.36290157436705	6.78842672915226	7	7	5.08455483424144	5.54059823788793	5.98509494525549	6.70556921488731	6.86125006111721	6.87079331883657	7	7	1	7	7	7	7	7	7	7	1	2	5	7	1	7	1	7	1	7	4	7	1	92.75	0	3
11	6.42263615455186	4.94121386237752	5.4187722806441	7	7	6.25613361191553	5.92907805715021	6.22789551398036	6.95074182646016	5.33509154454598	5.38822090201541	6.32778732711931	6.33997224216021	3.072204664463	4.61196936250171	7	6.72477970652641	7	3.71540376286878	6.77417543489256	7	6.95790877738591	4.7995798767827	7	3	1	7	7	7	2	2	7	2	7	7	7	7	1	7	3	4	2	7	7	7	2	95.5	0	3
12	5.34156615764973	1.53007486211749	5.03475350882829	7	6.77577781965096	4.64117640636566	2.73649822473202	7	5.28074971301417	6.47167450627867	5.18706548199349	5.21300238576105	5.48959877406763	7	6.10009516723761	6.74833654966909	5.45936877650173	6.68850092570862	4.7140159215374	5.01455174778368	7	6.73565731844155	6.53647091428471	1	4	5	7	7	7	1	5	4	7	7	7	5	3	1	7	7	7	7	7	6	7	7	118.25	0	3
13	6.26356019426431	6.06927375255114	1.40807950933541	7	5.8361176155188	4.34683173800022	5.74848571694805	5.7815395793873	6.51523924122909	5.45949381465969	6.61850834339667	5.29377521926405	5.70141371540993	6.74230394993833	7	5.31675510319947	6.55300155437451	6.5438430040065	5.7987241110321	5.97679262562631	5.29612275018038	6.11121003736003	6.63544850353085	7	7	1	7	7	7	7	6	7	7	7	7	7	7	1	7	7	7	2	7	7	7	4	102	0	3
14	6.71585903534619	7	5.3879115684732	5.19882616542048	5.18791702592945	5.97474218649374	4.87148755369151	5.14082725742667	7	7	6.85389958699345	4.93163771932716	5.01305987849457	7	5.0752531404803	7	6.82833352706796	6.00968800849722	6.94665836991866	5.60403485940352	5.02354031405398	7	5.6779712860462	7	3	1	7	7	7	7	2	7	7	2	7	7	7	2	7	2	7	1	7	7	7	1	106.75	0	3
15	6.53981873204991	4.84007094035171	5.31778415335721	6.35735262969392	4.7812189599999	5.93685983084808	6.05651148941342	7	6.31312757612749	7	6.48523001111591	6.23578022845507	7	5.7910117942762	6.19290883451994	6.97462545091351	5.43931264720673	6.96388400425433	6.66024484995951	5.03537659251991	5.82609138652818	5.03517075055786	5.70908538336624	7	7	1	7	7	7	5	4	7	7	7	4	7	7	7	7	2	7	1	1	7	7	1	101.5	0	3
16	6.32513878561657	1.05929828199486	7	6.72568328242152	6.28881932160196	6.76559695948359	7	5.40648179973713	7	6.60411961182307	6.49499929322271	4.04153355191466	7	4.93835039485781	5.68139656406848	6.74117039468827	6.12985300492224	6.94059126433316	5.97393102706488	6.78310702621201	3.68861252867957	7	6.56908327936462	7	7	1	7	7	7	7	1	7	7	1	7	7	7	2	7	7	7	1	3	7	7	1	105.25	0	3
17	6.67149478792869	1.3210683331893	7	6.6556674045377	6.56503128366632	6.60424757886604	7	6.66213712161091	6.89472798276866	6.98838513783871	7	4.84761177653875	5.74460197576902	3.60385685505702	5.10225253970131	5.89708092037964	6.73923943321789	6.76654827340432	6.83984747015369	6.5193476320855	4.51915356887556	7	5.62371165711373	7	3	1	7	7	7	7	2	7	2	1	7	7	7	1	7	7	7	3	2	7	7	1	98	0	3
18	7	6.76902049176668	6.54095066503114	5.79511080064551	4.26237660793306	6.12400628582837	2.21966172544106	5.66433217657807	7	7	5.46423526630431	5.80756624554408	6.06207071827123	5.62548376258042	6.64946127821538	5.72291964533395	6.5543705252264	6.96311993433739	5.10907025228897	6.44172399076714	6.29390729962017	4.68476816324231	6.40118862088487	7	4	1	7	7	7	7	7	6	3	1	7	7	7	2	7	7	7	1	7	7	7	1	94.75	0	3
19	5.32543230043949	3.444864082081	5.080146377614	1	6.40785634909624	6.86369694053307	6.6973915700788	5.69896380405345	5.44088058362035	6.94687082033717	5.06103886394008	5.96712102015869	7	6.2897820265411	6.25339986625944	2.50513357443225	6.4032620668439	6.69886263731804	4.98802216436062	6.92259282479497	5.95932747438524	6.97711455436284	4.42471908870211	7	3	1	7	7	7	7	7	7	7	7	4	7	7	1	7	2	3	3	7	7	7	4	120.5	0	3
20	3.43546251945472	1	2.0860343885778	7	6.29995399288099	7	6.79574386340941	6.55321240425828	7	7	3.30961435453006	7	6.23633912736386	5.52319460869486	5.21035721160441	2.79044133660432	6.4406146306422	2.66444771385089	4.64485506796112	4.8889568900511	6.87814884662977	5.39333223289099	6.74505065073457	1	7	3	7	7	7	3	7	2	2	1	7	7	7	2	7	2	7	1	7	7	7	7	116.25	0	3
21	5.67690879105512	2.14935196536942	1.27988480037053	6.72438305416162	7	6.4568747867369	6.24257213860214	5.44047973659366	5.71667490440735	6.36679463847697	2.21553000229013	6.91051184751289	5.93391079907346	6.72980648172973	6.83941022785152	7	5.79948623330675	6.31320395901465	3.03070088757725	5.54467340240011	5.33366603036093	6.98782385622051	6.75094023560634	7	7	7	7	7	7	7	1	7	7	7	2	7	7	2	7	2	4	1	2	7	7	1	105	0	3
22	5.84111961232123	3.53433299050049	1.72328475106497	6.62813232941776	7	6.63064275700645	6.92529091999165	4.57655228694865	5.00314119208567	7	1.07871377131239	6.08293109842142	6.02480994873061	6.77398220925371	6.69108982108024	6.94135071352156	6.21198293691587	7	6.64283456822913	3.61129580076788	7	6.2302662448155	4.22012417176897	7	7	7	7	7	7	7	7	7	2	1	7	7	7	1	7	7	7	1	7	7	7	1	92.75	0	3
23	4.82583542376656	6.72503138912132	2.25459987740834	5.75458000203972	4.2854462814476	7	5.51909263951035	7	6.50756180267088	7	6.81371318183155	6.22429847798401	7	6.86998542493235	5.76742418219861	6.83989395212	6.88956133748527	4.0760159502262	6.7500174892243	3.97944939206955	3.86887133821171	4.82562990149408	7	7	7	1	7	7	7	7	4	7	7	7	7	7	7	2	7	7	6	2	7	4	7	7	89.5	0	3
24	4.93910215578211	2.58986149311742	5.93846092196503	4.62361796072831	4.34964047801592	6.02659937770411	2.74574597654023	5.24682217088103	5.76228417561111	7	3.27093912969612	6.55472049676531	6.18206073465138	6.07303365387623	3.99802958474423	6.93638858003823	6.31793752232761	3.19360048707805	6.86319412835528	5.92425220141903	7	5.96137366046385	7	5	3	7	7	7	7	7	7	7	1	1	7	7	7	1	7	7	5	4	2	3	7	1	110.25	0	3
25	1.20980505909025	2.92699804004315	2.20075193143155	6.70073629883098	5.99769801089183	6.60087768992256	5.11989645183829	7	6.96864542241248	6.94022246912315	4.22122660733235	4.5133430538318	4.4452694741106	7	6.98938444429289	2.8456344385562	5.83091799457996	7	5.88600408108417	7	6.45362100661997	4.03752761024803	6.85685883989536	2	7	3	7	7	7	7	7	7	3	1	7	7	7	1	7	1	5	2	7	7	7	3	107	0	3
26	5.62112990803102	3.40335668017141	5.00315222197517	1	6.85050163255382	7	6.09075373073231	4.43214041163614	5.71710053294054	7	5.14924463073997	5.92581656953444	7	7	6.37667984501642	2.32697310627136	5.47017283080041	6.25887221899801	5.29246573938789	5.6296976056369	7	5.12322451233417	7	7	5	1	7	7	7	7	7	7	3	7	3	7	7	1	7	2	3	3	7	7	7	5	91.75	0	3
27	7	6.90866827295921	1.14852289827324	7	6.75876243614592	6.5215841805192	5.71108075831919	6.69228728307699	7	4.95881294673767	3.31228606628904	6.22129250350251	6.42238946683375	6.26033451530006	6.64916614770453	6.67444746300871	6.97788993960522	5.04465318741999	1	5.68441344984562	6.93746300526358	6.62912174082875	4.89767872535874	7	7	1	7	7	7	7	1	7	7	7	7	7	7	1	7	2	7	7	7	7	7	1	103.5	0	3
28	6.65527437464969	3.67905618626301	1.52993912039747	7	5.74715316891225	7	7	6.72972602240245	3.79086628976791	3.50384386188234	3.62732156712056	6.65463572532091	4.86125830995894	7	4.57543000884729	6.45562895986828	6.58091904838312	6.87397496538457	6.17244442870773	7	4.8684028203363	7	6.12707322594979	7	7	7	7	7	7	3	7	7	7	7	5	7	7	1	7	7	7	1	7	7	7	1	91.25	0	3
29	2.35717967735342	1.85499783254042	1.17653323023617	6.90648679479296	7	6.17223124245737	6.35463884470566	6.02525403797986	5.83003262903965	7	5.34082117057599	7	5.28157579903928	3.5900373380084	6.09087179192499	3.31418051816754	6.28487265712594	6.6598411945141	4.46043344751344	4.0100273393036	7	5.87411789525448	6.86244817892812	1	7	3	7	7	7	3	7	3	7	1	7	7	7	1	7	7	1	7	7	7	7	7	106	0	3
30	6.26217079356421	4.05972376553172	4.82048647231908	5.08892098892584	6.70043634512032	4.96593548392215	7	5.76405374654846	3.2575860601768	6.78287658296136	4.84747174031324	6.79368307465875	6.00095639801015	4.5342899967312	6.39137286638897	7	5.91328481970049	6.62832689085666	5.63971199209387	7	4.38809832310852	6.05194287113821	7	7	7	1	7	7	7	7	7	7	7	7	7	7	7	1	7	7	6	7	5	7	7	1	111.75	0	3
31	6.27648326474283	6.31895869353104	5.15645200183045	5.77534634315504	4.72930563525437	4.78164506629268	2.58710467405466	5.97057994834108	6.31179796793773	5.70289717470137	5.62188824735062	6.13809346213592	7	4.88466976733961	5.82429892961129	5.86308692783048	6.96856346864298	6.90241462163308	7	5.37084402824115	6.30809700796729	5.39306997735979	4.5577302492066	7	4	1	7	7	7	7	7	4	7	7	7	7	7	2	7	7	7	1	7	4	7	4	94.5	0	3
32	6.56810908519409	6.36912134480083	3.85657461306693	5.89922560604581	5.78270444069547	7	6.78241446590187	6.66324466338853	4.27263136662482	5.47981712722167	4.81193630686211	7	7	6.26762121310979	5.48620897559713	3.82827693167402	6.43092277195503	2.52087624956369	5.76221071709722	7	7	6.4296893503076	3.29043960604923	7	7	1	7	7	7	7	4	5	7	7	7	7	7	2	7	3	7	1	7	7	7	1	92.25	0	3
33	6.15783803231938	6.39490733304146	1.84862832579116	6.91499368345374	5.91465326176042	7	5.82625688938129	5.14510721528782	7	6.05439812969099	7	2.59827170178226	5.9653832162879	6.42882519939876	4.33647137475627	6.13370245133735	6.90714005465773	5.45967982983582	6.53059819905701	5.92053111293427	7	5.58939300996119	6.94340415031833	7	7	1	7	7	7	7	3	7	7	5	7	5	7	2	7	7	7	7	7	7	7	1	89	0	3
34	6.74524019056224	2.43406671891468	6.9830064707436	5.26353972183423	7	6.2642076383598	4.56287256780118	5.95414783329159	3.30670525184145	5.43815465414195	2.69559404708831	5.88054986148959	7	5.7602235483986	7	5.24425877862686	5.59173654031229	7	6.43450092836077	4.83686768621989	6.27160911727715	6.71572330241497	7	7	2	1	7	7	7	4	7	7	7	1	7	7	7	1	7	7	2	1	7	7	7	7	116.75	0	3
35	2.47798469229283	5.43357382041153	4.31911859536069	5.67017264455619	3.16266798554882	5.14432224402718	6.73756511063749	7	7	6.08534643553195	1.17047287023955	4.2237731150099	6.00280720375893	5.48441548595009	5.00212223948652	3.6258343415434	5.67752153980874	5.35552865334644	6.66169829546404	4.82427021366916	7	6.40785756339475	7	1	7	1	7	7	7	7	7	7	5	7	7	7	7	2	7	1	5	7	2	5	7	2	77.5	0	3
36	7	6.84121075436031	3.93215041652167	5.11444670224598	4.94979951618818	5.53250600090282	2.54806880198501	5.67841388143605	7	6.44919104542971	6.09985395935653	6.20331917696548	7	5.11829350652016	5.81008951868336	5.39786766746085	6.62047501537049	5.87150644308801	2.57263600448848	6.4143101163292	6.50753367121378	5.21996052868211	5.09202821799356	7	7	1	7	7	7	7	7	7	7	1	7	7	7	1	7	7	7	2	7	7	7	2	94.25	0	3
37	5.41209357774795	2.34674100229236	5.90702466202932	4.37005331606726	5.80991621011398	6.06298149404101	2.33515599626909	6.25592312173962	4.69475746070828	6.92010044061944	5.3874428406617	5.19329422663922	5.09778037404252	6.36626971160294	6.58814366198827	6.3368107584593	7	3.62192058835754	7	6.82028941943004	7	5.54614498493741	6.85589594590551	3	6	7	7	7	7	7	7	2	7	1	7	7	7	1	7	7	7	3	7	4	7	1	99	0	3
38	6.25416600469151	2.54616964932016	1.70465713552569	6.92701262021052	7	7	6.54157280098414	6.69215410935403	4.47321961116718	6.60210501111408	1.64994438427509	6.30061215541161	4.61360367652869	6.95206660637417	6.54472763251583	7	5.4950423543374	7	6.35835300163562	4.01747173097606	5.24636010012147	6.03584144449906	3.92410785243353	7	7	7	7	7	7	2	7	7	2	7	7	7	7	2	7	7	7	1	7	7	7	1	95.75	0	3
39	5.61713388725098	3.6442599529459	1	6.86306079525303	7	4.70335468438981	6.11348759448179	6.4819173788926	5.50783973341421	7	3.08634872908532	5.34977812360877	6.10596358298941	7	6.77914544944357	7	6.33862190989523	6.65611837223846	6.11348180144971	5.55212297301696	5.82813724750426	7	5.18206081208033	7	7	7	7	7	7	1	2	5	7	7	7	7	7	1	7	7	3	1	7	7	7	1	103.5	0	3
40	7	6.64795959456605	1	7	5.86530854273802	7	7	6.05655364893565	6.40994372378507	6.17301477944525	7	3.25339486623414	6.55083222781753	6.32133085605924	4.38839825844131	5.7743679324842	6.95681736493648	6.50239593930354	4.72207926026377	5.01590883852599	7	3.6902489834292	6.35743538892092	7	7	1	7	7	7	7	2	7	7	5	7	7	7	2	7	7	3	2	7	7	7	1	100.25	0	3
41	5.39059631803613	6.48892650832554	4.02229675505656	7	4.69514068816719	6.97385509063672	2.60368223892349	6.30961247294861	3.05453490814399	6.42376729288812	7	5.67534635314645	6.43510183055611	4.83796263420569	7	6.71737133243417	4.76161457339614	1.9403159527039	3.20087523541398	5.30136196114176	6.51006061721789	7	6.5945615143219	7	7	1	7	7	7	7	3	7	7	7	7	4	7	2	7	7	1	1	7	3	7	1	115	0	3
42	5.40109740732186	1.59456623862112	6.71788915694535	7	6.68348642456424	5.06312967038084	6.11670258159763	4.86243958071199	3.0548706121469	6.7208170495456	6.72741881024327	3.9664194377473	7	7	6.12916352685847	6.9067210859849	6.29701842770911	6.93158624888637	3.7578084644565	4.83044878389764	6.30969972547935	3.78048251268247	5.52912832344851	1	7	5	7	7	7	7	3	7	7	1	7	7	2	2	5	3	4	4	2	7	7	3	95.75	0	3
43	1	3.01981470842465	3.70163735223309	1.85653353860175	5.90992428320805	3.99215846007025	7	7	6.86163545380646	5.42821276313364	2.64433041975371	3.75763218393726	5.55657457207358	6.43730082545399	6.71060665667571	6.53959291036019	5.59784889776646	5.7526324311641	6.06488493046448	4.8462856909091	6.86249166458304	6.17382232276898	7	7	7	1	7	7	7	7	7	7	7	4	2	4	7	2	7	7	1	4	7	7	7	1	100.5	0	3
44	5.97554073888064	3.66732194401943	5.02320811374897	5.64261687742343	6.36563693818153	5.70081693676425	4.44714463662875	6.45957776578764	6.78029517837149	6.21205721874107	7	4.73316367928049	7	7	5.43110717879666	6.73615534374703	7	4.39619077335188	6.67311466685494	6.31756898786037	6.95230030527623	4.6779504146439	2.23667551661045	7	3	1	7	7	7	7	4	7	2	7	7	7	7	7	7	2	7	4	7	7	7	1	81.25	0	3
45	7	3.41562594759824	1.45579652762092	6.31189012515047	6.34709320806507	6.94584461807914	2.96663694609731	7	4.67193796508921	7	4.00959800515298	4.07116690424807	5.42838591038803	5.85096527754236	7	4.06180352428029	5.99918036466493	6.21813432136464	5.10469476626755	3.70772315514921	5.83668166167978	4.18145917181419	6.98207873129902	4	3	1	7	7	7	3	3	7	7	1	7	7	7	1	7	7	7	2	7	5	7	2	90	0	3
46	3.57626746289239	2.7526012550041	5.77992633007942	1.6146202998623	1.71762751817324	5.33732619069602	7	7	4.74383389843229	6.09394572602126	3.9019789641008	6.33523069940983	7	7	5.77372467280814	5.19071510989463	6.57827480789749	7	6.55723011448362	5.15754222465628	3.6025360640396	7	7	7	7	1	7	7	7	1	5	7	7	7	3	7	7	2	7	7	7	2	7	7	7	7	89.75	0	3
47	6.56545995616072	7	5.61532796165378	5.60953234188963	5.47895777192313	4.54127505399848	1.5667942322566	7	5.57240096434997	5.65495618043359	6.23422556367732	6.38281888911298	6.76395137874672	6.63377484646553	4.79480019597729	5.71189722067952	5.74282453662163	6.50674472298754	7	4.53257728133377	6.2139212719732	6.55465560503825	3.96288512083327	7	3	1	7	7	7	7	7	2	7	7	7	7	7	1	7	2	7	2	7	3	7	4	94.5	0	3
48	5.95327772407507	4.94010887655603	3.47415319098377	5.17110497453217	5.67818336667031	5.12646326694059	1.39048483291452	6.41812334193311	4.57127886746242	7	4.35582600653852	2.98871880337511	7	3.57479815058163	6.78229463898139	6.76924924396327	4.77863641468857	5.88708927077579	5.74042343435586	4.46209757882621	7	6.61135767117948	7	7	7	1	7	7	7	7	7	7	7	1	4	5	4	3	7	7	1	2	7	2	7	6	82.25	0	3
49	3.20679282689366	1.06036175318247	2.10141283356619	6.0873533239597	6.714769187876	7	2.84014646441622	6.26776441787272	5.47077440299203	6.28183913870755	6.22258876022352	5.15936670431025	3.8555322515898	6.66296565062999	5.81830991937149	4.31520760528781	6.55058645639321	6.8365396717671	2.74102057676644	7	6.74947018561644	4.98507627989585	7	1	7	2	7	7	7	1	7	7	2	7	7	7	7	2	7	7	1	1	5	7	7	7	91	0	3
50	4.15539647319671	3.96566311523177	6.3202526503336	1	1	7	2.26981613404574	4.41281104552361	5.50645416895693	3.69489335181277	6.65037534914576	7	3.5338575209815	5.58225365730408	7	6.38855769925356	7	7	6.84853834370541	6.22415820780476	6.78692645728538	4.33903419703871	6.05990985258407	7	7	1	7	7	7	7	5	7	7	7	7	7	7	1	7	7	7	1	2	7	7	3	74.75	0	3
51	2.73792295761981	4.42728696152575	1	6.76114618385117	6.66635460079462	6.61800649401026	5.39302308351941	6.973396856722	7	5.93967554776878	2.92757035008943	4.60947743017564	6.07388280985139	7	6.06207209694555	2.72456119301915	6.2022173263408	5.05187249423457	5.99104044995039	5.25223478031947	6.64849462604143	4.22810667800485	6.7484827748321	2	7	3	7	7	7	7	7	7	3	1	7	7	2	1	7	1	6	2	7	7	7	2	104.5	0	3
52	5.07755210803601	2.78088438434699	5.43312619887065	4.58830839296962	5.1883019159608	5.47921151021031	2.45751776574493	5.971615134288	4.90760652280687	6.50931504954909	4.26703770377084	5.54771217487489	5.67687290573556	4.57217376092301	3.72467605100422	5.14856524148017	6.56222624052616	7	3.55790422860615	6.15478269352022	7	6.29267702013408	6.62875960255641	4	5	7	7	7	7	7	7	3	2	7	7	7	7	1	7	7	5	7	2	4	7	1	106.25	0	3
53	6.65569944536457	2.43724639507409	6.73722126911557	6.73470848047829	7	6.62308929637592	5.55658189228276	2.1061239988501	6.35579192974179	6.20418114192655	6.63873353279218	4.36002756760945	7	4.28261874904959	5.88414167728764	6.16261238301987	7	5.55233853764691	2.12380078990931	5.86884039490057	6.9787126592797	7	4.97629731915203	7	3	1	7	7	7	7	2	7	7	1	7	3	7	2	7	7	3	7	7	7	7	1	84	0	3
54	4.980276875138	3.12663875013321	4.80098112095245	1.58032062792341	2.41014988587036	4.31428279748279	7	6.64491877675697	4.93340590902601	6.6954959443101	1.34062804723009	7	5.49360277571906	5.68600958610299	7	5.84059405331356	5.7164464630114	6.63443222127721	4.99848941088854	6.06921117679895	7	6.11332002857634	7	7	7	1	7	7	7	3	7	7	7	1	7	7	7	1	7	2	7	3	2	2	7	1	103.75	0	3
55	5.28354745793261	7	2.89423405152199	6.40458567884666	2.6149617468958	6.02870980824929	6.35323579992615	6.95239815597419	6.50424030364414	6.04826169871186	3.38457612219355	6.04001480390021	7	6.36744089191803	5.87576413176745	4.77598209817782	7	6.22466367979656	6.02377714064417	4.58998327223402	4.589456164182	4.9871582514217	7	7	7	1	7	7	7	1	2	7	7	7	7	7	7	1	7	3	7	2	7	4	7	1	79.5	0	3
56	5.27199788138282	1.94110196981544	5.60641750214754	3.90914835311299	5.08798735431844	5.61773488370648	2.85187960928417	5.66443681718882	5.29076217128335	6.59712515615246	5.22206536392994	7	5.6937988718319	6.04624229775931	3.12647628999328	6.0848419275531	6.48141852930203	6.75207940977396	6.87089760657335	6.54215121505227	6.30436280820286	6.36897350096976	5.05584870759844	3	4	7	7	7	7	7	7	7	7	1	7	7	7	1	7	7	7	6	7	7	7	1	102.25	0	3
57	6.45128303535356	4.74868261452628	5.01652096926747	7	3.79726434928094	6.65027632380425	7	4.82639856320629	4.4336682803693	4.15213025138865	5.36464445899553	6.48888623269904	5.92647539143356	6.98953795654872	6.04085474343634	5.35549580982193	5.77913280798112	7	6.08557589822438	5.62935377737258	3.87779116625314	5.71493466295198	7	7	7	1	7	7	7	1	2	7	7	1	7	5	7	1	7	7	7	7	7	7	7	1	88	0	3
58	2.34161769668164	1.23914784083395	1.24808441016116	4.74286989425435	6.7904737343433	7	7	6.47436994864656	6.42221573296195	7	6.60892886978165	5.12985563136439	3.76765531008447	6.18150573116963	6.27277112905684	3.30036153573969	6.08250169264235	5.51731860518344	2.59236428496974	6.64779876231251	6.55070998584695	3.38664400431197	7	1	7	3	7	7	7	1	7	7	2	1	7	7	7	2	7	7	1	1	3	7	7	2	100.75	0	3
59	7	5.07722879234674	1.17007845154174	6.9108032233933	6.66065855873248	3.58434373885076	5.42815319393717	6.46591209059118	5.54433703353847	5.87279550829705	2.43155758547992	5.84088707084838	7	7	6.12304755739515	6.51217383839855	5.2238204889072	6.49204903943584	1.52891380529942	3.4940700428664	5.97847486467319	6.02928948920078	6.76396804414053	7	7	1	7	7	7	7	7	7	7	1	7	7	6	3	7	7	6	2	7	7	7	7	95.5	0	3
60	6.27313538929701	1.64465804499262	7	5.215765343196	5.58784990531123	6.19630382852584	6.88220543203711	6.5212485411281	4.4932194125692	7	5.58050560577357	4.32592518273022	3.14353803039102	5.66156170643232	7	2.47857713202685	6.1248152201831	7	6.48871231330862	7	5.5429478627662	6.85975389494527	3.76756178682533	7	2	1	7	7	7	7	7	7	7	1	7	6	7	7	7	2	6	5	2	4	5	7	82.25	0	3
61	6.76733961437888	2.89259167996674	3.88666321944523	6.20263235196523	5.81339110042004	6.3089349128899	1.98311271875321	5.8179564118629	5.0818290004784	6.10372649936245	7	6.13470472402862	6.86734472278658	6.76340799568922	6.33494204516261	5.27814320509133	7	4.85706732983035	3.78678014151538	7	7	5.70066490715274	2.66165587480052	7	7	1	7	7	7	7	3	7	2	7	7	6	7	2	7	7	7	3	7	7	7	1	90	0	3
62	2.51651505297249	2.21191187880606	1.88636770291125	5.19823344948927	7	7	6.84043420938338	6.21186807374267	2.73038641698677	6.53256270341455	4.38887305631282	6.81098584639449	5.88723768870806	2.79899922998942	4.07783600464731	7	6.41512240173427	4.38442917180697	5.36826621580739	5.42820880108656	6.83544592918114	5.6849648753812	6.62768721873207	1	7	3	7	7	7	3	7	7	4	7	7	7	7	1	7	3	7	2	3	7	7	7	109.75	0	3
63	2.62620151192028	4.03060516950449	2.01032991164597	7	4.01633681501324	1.21638224487816	7	6.38554143108694	3.13871861784144	5.4232856040528	2.68967921191439	6.2667621946223	5.13992860437023	5.97962688200791	7	5.97953372744146	7	1	6.36028173141896	7	6.53086610271168	6.18051208556405	6.73304088453223	7	7	1	7	7	7	7	2	7	7	7	7	7	7	1	7	2	7	1	7	7	3	7	84.5	0	3
64	6.01096182044833	1.47872144634901	2.91136278377031	4.09290400780885	4.70727119590964	5.42720593502833	5.81532478503064	3.34998588298638	4.56196381397151	6.94687506679605	2.61846917761485	6.64106388973192	7	4.85848387005709	5.2511295567317	7	6.52933247542767	6.66208660741148	6.13959191641626	5.46119624452965	5.53784443513625	6.6627143537233	6.880241906896	7	4	1	7	7	7	7	6	3	7	7	7	7	7	1	7	3	7	1	7	7	7	1	90.25	0	3
65	7	4.36597602987574	1.50394617580496	6.54224866942127	5.00899657434091	7	6.65649582867371	6.63589831681895	6.6335514483228	5.21029240415865	6.50311641793197	2.91771828005245	5.07464974486098	4.57450799901756	7	3.38494781201113	6.25210522649564	6.71318867899044	4.60168045298251	7	7	4.75791752327302	1.03798283285136	7	7	1	7	7	7	7	1	7	3	7	7	7	7	2	7	1	7	1	5	7	7	1	85	0	3
66	7	2.46716014685934	6.97415773599706	6.4562989715437	7	6.70962187959941	6.6258514616736	4.77720207579287	3.90796520414443	6.33953768531676	1	1.42210436034698	6.62807723919119	3.88729716836741	7	5.64884763924081	6.19718566973856	6.72002824337072	1.95445865583483	6.67520283124075	5.15896656070538	7	4.36553733038397	7	2	1	7	7	7	7	2	7	7	1	7	3	7	2	7	7	2	4	7	5	7	2	74.75	0	3
67	4.66843537962911	6.36409986329476	1.91238452126778	7	6.20613656911065	7	3.93747592699974	4.96844646389673	6.2024627450756	6.05369281617326	5.24367199901495	5.6278640993289	6.63815427368209	6.10807637687842	6.12041697546679	5.25601828391649	7	6.17164472250529	3.20672347829352	5.37068332192952	6.36905473895504	3.9599928845504	4.68127748286969	7	7	1	7	7	7	7	4	7	5	7	4	7	7	1	7	7	7	7	7	7	7	1	82.5	0	3
68	7	6.68650238729262	2.14884190066053	5.97146987709281	5.2549603510934	5.43799670448781	4.41957565370836	6.65315113731608	4.84349516237785	5.05986794381228	4.04664330617147	6.71491384889035	6.62718239404511	6.83117547337161	5.41053037998921	6.75893680134423	5.73704978224229	2.68897701018345	6.60855282937287	5.21348187378132	4.17546883680405	3.04561404555822	7	7	7	1	7	7	7	3	2	7	7	7	7	7	7	2	7	7	1	1	7	3	7	1	90.25	0	3
69	5.20850465550795	5.91042049294021	3.4386166343683	6.33394415923275	4.23918440297802	6.62511809032026	5.94400028299951	6.58233120108777	3.8773761176134	5.79936042096482	7	6.98466179943498	7	3.68077961139383	6.18423505502808	3.11966478468456	5.89533184389722	6.87204355338351	4.94645262114545	5.72500985167427	5.06600732912569	5.23722107214143	4.46542559936585	7	7	1	7	7	7	7	7	2	7	1	7	7	4	1	7	7	7	1	7	7	7	1	82	0	3
70	6.61072182487464	4.96997140530587	1.25554689162684	6.49391385650943	7	3.94965915858227	4.44277366774602	6.71769605621572	6.28429361319469	4.73010978539507	5.25440078329296	6.49379926475242	6.53925877664608	6.72309454528041	5.59954715123917	6.1775039776617	6.80585346382158	5.50295409646002	1.83165089255162	3.63775837838643	6.45400403739572	4.049000327005	6.89747420843212	7	7	1	7	7	7	7	7	7	7	1	7	7	7	2	7	7	7	2	7	7	7	1	69.75	0	3
71	2.68054358521141	3.11331894170405	1.83658865730252	6.05294405753783	7	7	4.8031225338942	3.37806032512488	3.28267530434156	6.50003898053919	1.25653410919784	6.86688383192132	5.26327308342564	3.82280061616222	5.27413205964251	6.73077573157651	5.56452226282741	5.48287249989475	4.92838714731444	5.29966547242848	6.70407792403068	5.96755263882597	5.97926646225162	1	7	3	7	7	7	7	6	7	7	7	7	7	7	2	7	6	7	3	3	7	7	3	88.5	0	3
72	4.95442645601471	1.12209587699468	5.50454720739194	2.61410141732159	6.69448205111226	3.94172686103987	1.46332723422139	6.66927444719985	6.51618558916124	6.95711616668756	4.49531415778636	4.50558238685882	5.77163185270256	2.21943876048302	4.7103139648826	6.87500981711156	6.41965017554711	4.08478569772567	7	2.87510114270824	5.27551904731096	6.32414737390434	7	7	7	1	7	7	7	7	3	7	7	1	5	7	7	1	7	7	7	2	6	6	7	5	84.25	0	3
73	6.444134075394	1.19001957354684	6.55499851222498	5.77492369826476	5.48879088936336	5.89349838068046	7	5.95417621301119	5.83745336163429	7	6.41868698985978	6.21769466159541	3.28700057493168	6.07743150870041	7	5.91222805751083	6.02434603917093	6.95079355560782	6.34122954292581	6.44027910560025	5.59067737891282	5.89104876386773	4.79131690394087	7	3	1	7	7	7	7	7	7	7	1	7	7	7	5	7	2	7	2	2	3	5	1	86	0	3
74	5.43299787088495	3.69438184038928	2.66506706253155	5.25431451806718	4.64067784305551	5.76296893558604	6.29596224722305	5.6574098610656	3.7412290122175	4.16227708899453	5.46613514163045	6.30291053099369	5.2678152918568	6.03043671692059	6.69412317785588	6.65882296212273	5.51293742412942	5.17140852455227	4.70767602240029	5.77537463426457	6.23730404290124	7	5.0100914043462	1	7	4	7	7	7	2	3	7	7	6	5	7	7	1	7	1	4	3	2	7	7	1	82.75	0	3
75	5.41096973075559	2.49418519406326	5.23236932263666	1	6.29493074220537	6.40727650106898	3.84250459879064	3.84425371120164	4.98357022221324	7	6.11944279082163	6.32001825416895	7	6.55734645009164	6.76079013109013	3.33534720367012	6.04675767014717	6.09072552026859	3.86824236664953	5.19255381931858	6.82174878188222	6.04673568219667	4.04333762311026	7	5	1	7	7	7	7	7	7	3	7	7	7	7	1	7	7	4	5	7	6	7	5	90.5	0	3
76	6.23408557195081	2.3026136547113	1.28075155910506	6.2176365711005	5.88256332199199	6.80543222981937	6.71153528936861	4.32307413942196	7	2.41943497965879	2.82766532745778	2.66569067896264	6.49532596419319	5.92278780062417	4.85208446343453	6.60519836523622	6.79844717905562	6.77565286366872	4.34916204398252	4.28111648302096	5.04930748262478	4.73666000323578	5.87696061750617	7	7	7	7	7	7	7	7	7	7	7	3	7	7	2	7	6	7	7	1	7	7	1	74.25	0	3
77	5.75221777867994	2.05892088419788	4.6213832328472	4.79683890690693	5.6158696841577	5.72567737421012	3.76514225274802	5.28293088530298	4.4275148046058	7	3.99525663140944	6.09180624096175	7	5.13407215195944	6.31325662978263	5.69451857915504	6.49427563837149	6.13950109618493	5.96447734923827	6.39521029549084	6.68479938035686	2.68162485586062	6.48585768378125	7	7	1	7	7	7	1	7	7	7	1	7	7	7	1	7	3	7	1	5	1	7	1	80	0	3
78	5.05752880638642	3.34190413428998	5.84866544894766	4.62861184775142	5.35889250792433	7	2.1438531151477	4.62767807773616	4.80026862247419	6.73849797876841	3.12286267139136	5.09444467845796	4.9829190974035	5.0367917749594	3.53642725873702	6.13269031474345	7	6.91330076917978	3.11728675081656	6.12660331966696	6.03067402446774	5.8696733842671	6.01265921943128	3	7	7	7	7	7	7	7	3	7	7	7	7	7	1	7	7	7	7	2	7	7	1	102.75	0	3
79	3.15127256021651	4.03962618043829	1.73839547985824	6.67884615632055	4.76083012913309	2.28485837877719	7	6.37735201979122	4.78441875071851	5.10832134080964	2.2518850792794	5.55622859110479	7	4.97584550874569	7	4.63901122405299	6.54652303533846	1.67137956548498	3.73372322656834	6.74374210690925	5.91785326855591	6.57519551353335	7	7	7	1	7	7	7	1	3	7	7	7	7	7	7	2	7	7	7	3	7	7	7	7	79.5	0	3
80	5.06838784148322	6.04045061849681	3.40921195194034	7	2.69097434882287	6.07729070091352	6.71143874581193	5.86943629202011	6.99529715702106	6.36866948020021	1.69208797849558	5.57946930481916	5.39427445561458	5.21661321875904	6.8121588336911	5.7855862990132	6.45728572848738	4.78659979976095	4.9107018255204	5.17410530559944	5.87376075859437	4.22346381124955	5.93986621766039	7	7	1	7	7	7	7	2	5	7	7	2	7	7	2	7	7	6	1	7	2	7	1	80.25	0	3
81	6.48446625818224	6.87951555984467	2.47581049080363	6.06788781349357	4.07830315703295	5.7676510002304	5.82585491803683	5.24694896010128	5.76071876383792	7	3.77518366245253	4.74456649714702	7	6.84801136227032	5.34593996183992	6.82449838080425	6.85275559223835	4.70535782996297	5.09502843930655	3.35187968103551	5.32005362964644	4.2552423053314	5.54969973752184	7	7	1	7	7	7	1	7	7	7	1	1	7	7	7	7	7	1	2	5	7	7	1	63	0	3
82	6.3003777899313	4.02171505049808	5.66390688896975	2.36611455457917	5.91964245376518	4.53549562753247	3.93152604059967	6.05525400054254	5.52552916228709	2.98484095637309	2.53023210103927	7	6.44440491634999	6.34854372343592	5.91993407538065	5.63994779253884	7	7	7	4.4427949503971	5.46202234031116	6.89445764489767	5.60750112083298	7	7	1	7	7	7	1	4	7	7	2	2	7	7	1	7	2	7	2	7	3	7	3	85.75	0	3
83	6.86774106425924	6.71219142231833	5.39331403565357	7	3.95490625417598	4.6164913548697	3.14080640463375	6.1616998562441	4.10589916510341	5.06685485536645	1.1480565532532	6.81253241992642	4.67498602971073	4.48927735255132	5.93964665655318	5.03781504237389	7	5.15682166856636	6.21680591894739	6.2051716025189	4.19443916694856	2.6877829285095	7	7	7	1	7	7	7	1	7	4	7	7	7	7	2	1	7	2	7	7	7	4	7	1	83.5	0	3
84	4.12276960780214	1.30787625106403	5.45379717708661	3.38943122971134	6.41037021714577	4.00457571536193	3.38866616032217	4.99982425035773	6.44463226831149	6.89273219257924	2.21169433979247	3.32294283469378	4.1998742633775	7	3.65237756267292	6.74119246812268	6.05167726732243	4.56608387674229	5.66095381669078	4.38213607567954	6.09349838823649	7	5.85807579096814	7	7	1	7	7	7	7	2	4	7	7	7	7	7	1	7	7	2	1	7	7	7	5	83.25	0	3
85	5.44675550568584	6.13668707183493	1.89839178775125	6.92413535990895	7	7	5.719284286215	4.55073317475392	6.46676721675676	6.29969342773043	5.35758910693223	3.70100712230276	5.61945080581347	6.01328779534354	6.63000154714266	4.74246611190124	5.15892308316303	6.41550227775376	6.45897630155354	5.89569182194232	4.38661797403223	4.24387267089429	4.63706885507484	7	7	1	7	7	7	7	4	7	7	7	7	7	7	1	7	7	7	7	1	2	7	1	70	0	3
86	6.93596507037567	4.90900076865828	1	5.97283968743488	5.52792506924877	5.916170155239	6.72415991699875	4.57111757343883	2.96763342555557	7	7	7	7	6.58591901936187	5.20471624578487	3.86145242082661	6.57673305391899	5.58983780602771	5.37041761901721	6.32340841376997	3.25522656509627	2.30182515639871	6.32495722788185	7	7	1	7	7	7	7	2	7	7	1	7	7	7	1	7	7	7	1	7	7	7	1	71.75	0	3
87	6.55078679117205	7	2.89791241340753	6.66597431240066	4.89352035498805	4.71409113071211	5.70303629435031	7	5.06480269262208	2.55659273948481	4.98293450086391	6.83180277604863	5.87115747452653	7	5.37403703917282	6.55596627707576	5.97615206251581	2.03693143959462	6.46680837462911	6.70446006495063	4.18202864039686	5.88399866356619	3.6086827313166	7	7	1	7	7	7	5	2	7	7	1	7	7	7	7	7	7	1	2	7	7	7	1	89.5	0	3
88	4.38253174225239	2.26201127268073	5.58802630954569	1	2.43427608911571	4.11592060130948	7	5.44607039644105	5.48662891473381	6.18344934710458	1	7	6.99778614088722	5.84423727082609	4.06403546733575	7	6.6923700991005	7	4.18206245087467	4.04173154908343	3.87938441173185	6.50838083873616	3.89555375272177	7	5	1	7	7	7	7	7	7	7	7	7	3	7	2	7	1	7	3	1	7	7	6	78.25	0	3
89	5.27565083507486	4.51724033594589	4.78610152685629	7	1.8196155571583	2.86885208039841	3.30362219430878	7	5.31147123529494	6.20920122943718	3.73029616577815	5.74245465548449	4.13189918925848	5.14998815244624	6.83167530122958	2.88777790011299	6.5284421961058	4.01936876650408	6.87134864364403	4.83703429255621	6.2593886748623	5.92963686192179	6.30236336279549	6	3	1	7	7	7	7	7	7	2	2	7	7	7	1	7	7	1	2	3	7	7	2	71	0	3
90	2.76823619539006	2.33930141204991	2.81257719561551	1	6.9360874654458	4.85179422283801	6.2808906181249	4.86304181349749	3.83319777051112	5.08161864928694	7	4.59550436101022	3.57826174610608	7	7	6.19341827124326	4.76152215635437	2.25775522291107	6.65538800700772	4.41523753396926	4.05618166819515	4.58838507816305	6.00554386954159	4	7	1	7	7	7	7	4	7	7	7	7	7	7	7	7	7	7	4	7	7	7	2	75.75	0	3
91	6.47706620134496	6.13245526552644	3.89071344085064	6.84435084494659	3.0687678346973	4.12571054916564	6.82608178646483	4.6565813886687	6.8668544281595	7	2.14750329768097	4.76571132220786	5.19832566087868	5.95878475016825	5.16844474577899	4.70841544733218	3.80457900103645	4.44745248583528	6.72381236107009	3.65630480094757	6.68172736399347	5.11048500847743	6.94178044026179	7	7	1	7	7	7	1	7	7	7	1	7	7	7	2	7	7	7	3	5	7	7	4	74.5	0	3
92	5.78010035270245	1.46783524305509	3.3244269209702	4.82619234785824	4.85847098368224	5.94753201513476	2.55942326890599	3.95000165941901	4.3666582733307	6.4820736747793	4.1193177030898	6.64016056983854	5.73811761490861	7	4.90915085220042	3.82098479836106	5.6327010236447	6.64117886330157	4.89016811954278	6.58471699475318	6.62155216310208	5.40704446230075	6.96513406178799	7	7	1	7	7	7	7	6	7	2	7	7	7	7	1	7	7	5	1	7	2	7	4	76.25	0	3
93	6.10100984219063	5.02216684432198	5.47244766785841	6.94622981122795	4.06829643498255	5.68802809232619	3.57153135651241	7	5.9199005758664	4.96970666150273	2.6909639052156	5.48382021663313	6.78142285898852	3.35545105023734	5.66105709140118	5.89198265522175	5.97837520690148	7	5.82458980805855	5.83202743513473	4.40417202452884	2.88896185486476	5.41140872937321	7	7	1	7	7	7	1	6	7	7	7	5	7	7	1	7	7	7	2	7	7	7	7	88	0	3
94	5.86486181328525	6.24180721272343	7	5.04347466111743	6.76812854526345	6.83886307625629	6.50281928774611	5.36088418638757	6.46075031332592	6.73465588246525	5.25254152505226	6.33731531762581	7	7	7	5.66106253636836	7	5.96822760130172	6.05855876657266	6.85284211704989	6.74276594516779	7	7	7	7	7	7	1	7	1	2	4	2	7	7	7	7	1	7	3	7	1	7	7	7	2	93	1	3
95	6.39264565580493	7	6.1159798550512	3.89471478170144	6.27650821272545	7	5.92687091665371	6.02644814923493	6.77488817464343	7	7	4.83722251130875	6.55130387398824	5.83588874105859	7	6.30653097367446	7	6.40224833283603	7	6.26765799763383	7	4.79150012638356	6.1079453186388	7	7	7	6	1	7	2	2	7	7	7	7	7	7	1	7	3	5	2	7	7	7	3	85.75	1	3
96	4.29969588965911	7	4.8076459543092	6.17463777369065	5.10012385482359	7	5.85303852291	6.74607357417187	6.52861434382539	7	6.09779851862493	7	7	5.65400693114067	5.97133728353105	7	6.80514680450508	6.66305775383355	1	6.86741751566591	6.05187694363724	6.82209900662272	6.91391621400198	4	7	7	7	1	7	7	7	3	7	7	4	7	7	1	7	7	7	1	7	7	7	4	102.5	1	3
97	5.07524566321746	6.48629823340344	3.74346782361917	7	5.4682350136467	5.2411150822307	7	4.94312462735391	6.83064243265118	3.40664613352203	3.99648944608813	7	7	2.88528439937575	7	6.68919705486638	7	5.90701051077844	7	7	6.63374695710359	7	7	1	1	7	7	1	7	7	3	7	7	7	7	7	7	2	7	3	1	2	7	2	7	1	88.25	1	3
98	3.71250753112825	5.53580376160357	7	7	6.7219344952847	5.706510543632	4.84449456654344	7	6.81066987267553	6.59769551054689	4.03125381732157	6.16431580005011	6.31439397431517	5.82749895294633	7	3.81658046133897	7	6.77523478841591	3.23760335064943	5.0535220591417	5.94358907003972	7	5.87127185268413	7	7	7	3	1	7	7	7	7	7	7	7	7	7	1	7	7	7	3	5	7	7	2	103	1	3
99	5.05370016330552	6.74120509605517	4.17389658062595	6.19617129168177	6.39918497480047	5.56210990019756	6.11138698470111	7	7	6.49217290308184	6.65661078042769	6.29522888334128	6.17271630328995	6.00399169261256	7	7	6.52671876835005	6.5186101527452	1.52956770921693	7	6.67921587518228	7	7	3	7	7	7	1	7	7	7	4	2	7	7	7	7	1	7	7	7	1	5	7	7	1	87.75	1	3
100	3.57923882329085	6.23662766367859	5.97245647336198	7	6.88009310887998	6.03506866010893	5.14300515608228	6.93134556015317	7	5.6371480060959	7	3.43032540112428	6.15504657356683	5.97769484458843	7	6.23906359051668	6.05411436759368	7	6.14860290544481	6.0809174649501	6.12127349760187	5.47494392779072	6.53442636847913	7	7	7	3	1	7	7	4	7	7	1	7	7	7	1	7	7	7	1	6	7	7	1	108.5	1	3
101	4.50063592511115	7	5.55042590675125	5.78196238299673	6.04375549906687	6.15685186652249	4.73061234553693	7	6.90811406591369	4.41512105375388	3.58238360604845	4.39142594192107	6.37066239516964	6.88912555871546	6.98240333066433	6.6297055250009	5.61330768150197	7	3.92821759403972	4.76057200674781	5.94701449101602	7	6.560818180848	4	7	7	6	1	7	7	7	7	7	7	7	7	7	2	7	7	7	2	7	7	5	2	101.25	1	3
102	2.69662273397924	4.75767050543152	4.32589021039645	5.33899487945353	7	6.9116707137912	5.07871117205	6.05858760418897	6.40876123389499	5.43850903830919	6.07978247694105	5.76585486895563	6.53961072123913	7	6.10414599547096	5.87974096041655	5.6412197176629	5.89431955473886	7	6.28696902230602	5.65775839784103	6.92120067224747	6.39782101275305	7	1	7	3	1	7	7	5	6	7	7	7	7	7	1	7	7	7	2	7	4	7	1	107	1	3
103	6.26921784191507	6.35161437623397	4.97486985528925	7	6.42366456684217	6.1577582986096	6.48623626284741	7	7	3.12979758362896	4.65079143346035	4.93970391146006	7	7	5.12256153993011	4.81337555799742	4.50955118164722	4.81287707355099	7	6.56434338646311	7	7	6.79060409627566	1	7	7	6	1	7	2	3	7	2	7	7	7	7	1	7	7	7	7	7	7	7	2	81.75	1	3
104	5.43758506851081	6.88370457627968	5.2134698184602	6.21466431270732	4.83354795992003	4.73785928394165	7	6.29011584681927	7	4.70840920917164	5.1537475160531	3.97384459798313	7	3.29355825186369	6.81258486818556	4.06338021643566	7	6.72755428817624	7	6.47836554597339	6.00265893510221	7	6.89694486701941	3	7	7	7	1	7	7	3	7	2	7	7	7	7	1	7	2	1	2	2	4	7	1	88.5	1	3
105	1.05899262332377	5.93455468000806	7	6.85866256104788	2.88032711137426	7	1.70440306921595	6.36789781696627	7	6.4995743165022	5.33633294533919	6.92959012690162	6.47279858471015	4.38504593642272	5.36661006528345	5.37770640088183	7	5.71882537957479	7	6.49452325108651	6.17064162839541	5.46357726011556	7	4	1	7	7	1	7	7	7	7	2	7	7	7	7	1	7	3	1	2	7	7	7	2	87.25	1	3
106	4.45269776333959	6.27822697645207	6.90354415169002	7	6.04707722201311	5.29079007323564	4.46345470968312	7	6.7010766644317	7	5.33821740732305	4.18697855377173	5.84379538735009	5.10672868229346	7	5.17286198018466	6.76567079806382	6.82327869726243	2.99846447978161	5.28942983556251	6.57046280307427	5.31374140724733	6.06334328629832	7	7	7	3	1	7	7	7	7	2	7	7	7	7	2	7	7	7	1	7	7	7	2	84	1	3
107	3.14247126031419	3.10783140956534	4.12249165412147	5.64584977448443	6.63187386416077	6.61948651134255	5.46045905037929	6.54216214123049	6.14773241635037	6.24802412857778	5.78431075204589	5.21087636579299	5.59429111824182	6.03249376307804	6.46744956792658	6.01052510569439	6.19102951834971	6.92268134723673	5.97672749121796	6.77890986618547	5.39744956235336	6.33891337506969	5.90377410599484	7	7	7	3	1	7	7	4	7	7	7	7	7	7	2	7	7	7	1	7	5	7	3	109.75	1	3
108	3.94290813016752	7	5.10926427807279	6.96469373991945	4.43549063863102	6.78007107457289	6.25035603774011	6.16720480986061	6.66392960913667	5.99460497752321	4.62497361671498	7	7	7	5.45845778268962	4.06985320704133	6.8910965561973	4.88684722261427	7	7	6.83220841708509	6.05069347934152	6.9630635786759	7	7	7	6	1	7	4	2	7	7	1	7	7	7	1	7	7	7	6	7	7	7	2	88.5	1	3
109	3.73790812493048	4.26499529333208	4.30681229193531	6.88460400659184	6.83437885136554	6.11915473516085	7	5.32066744984162	6.50175670344201	6.22322528556592	6.11856071700622	5.54421638512635	6.25979049937667	6.8852291361981	5.9619655653804	7	4.05757329819218	6.39508747824476	5.91650232268642	7	3.04678906567951	6.38803140771591	6.92509604026195	7	1	7	3	1	7	1	4	6	2	7	7	7	7	2	7	7	7	7	2	7	7	1	90.25	1	3
110	2.59295975516456	6.62156962947851	6.8915744773746	4.99842439503202	1	6.83976505483189	6.68253391289937	7	4.72848068369812	6.94532588869685	1.76070935234945	5.29331201531047	5.01782489544082	6.50869650975917	6.40743759909854	6.98206452371137	7	5.03733263774464	6.93251575899595	7	6.1254717686522	6.17470980198913	6.84918641972152	1	1	7	7	1	7	1	7	7	7	1	7	7	7	2	7	7	7	2	2	7	7	1	103	1	3
111	5.02707740543361	5.43674069245626	4.7841309874314	6.50630396988644	6.10705635363523	5.54664883250271	6.46962805751827	4.82213008405725	7	7	5.78999066748422	5.03029239463166	5.81589899347365	5.12957671232275	6.47188025186837	5.89459898271973	5.30706396129248	6.66297831648863	5.97725181361229	6.9157802561167	6.68984929446617	5.4328911147147	6.31837533266797	1	1	7	6	1	7	7	7	7	3	2	3	4	7	1	7	7	7	1	7	4	6	1	96.75	1	3
112	2.35119809006568	6.86379799307684	4.19340149863102	6.12432201922131	4.66106171165036	4.29239003764963	6.84978240115293	6.45622773454452	7	6.86633042384265	6.55391720356579	6.71101464528424	7	6.02335767336334	6.91942191020012	3.84710845207412	5.82644218922996	5.4339879300466	3.59538373691895	6.98332894288229	6.47300748121383	3.99056455981386	4.2272571869976	7	7	7	7	1	7	7	4	7	7	1	7	7	7	1	7	3	1	1	2	7	3	3	84.5	1	3
113	1.49638890395535	5.21942599661748	4.05182134855981	6.03380209611008	3.67162959453111	7	4.55758999721604	5.85572779922819	3.6386218785241	5.53302722455045	2.87319691151808	6.6954854180068	6.34957987860149	6.17302712437408	6.73272636241128	5.18637696247823	6.61800791546491	5.56180027375093	6.01296183104861	7	6.89785250855717	6.83967402817003	6.88472200481862	7	1	7	7	1	7	4	3	7	2	7	7	7	7	1	7	5	1	1	6	7	7	7	96.25	1	3
114	5.47505686343401	5.80136074439064	6.43358851127198	4.13325855573398	6.47170005882486	7	3.53030131202691	5.7971545668383	7	5.18972241069061	4.81029148222007	5.97173580186934	6.16487900847001	6.47222025645842	6.5588898638168	4.88500738475999	5.63184753123687	6.70567607695586	5.18956220423973	6.47115340332209	7	5.38519341984555	5.65536126109694	7	7	7	7	1	7	3	3	7	7	1	7	7	2	3	7	3	7	7	7	7	7	2	96	1	3
115	2.66029173793969	4.58459369962419	7	7	1	6.17187688749642	7	5.27804899233293	1.10912409822405	5.38342326409756	4.5716128512106	6.29881237928551	7	7	6.18312490863027	7	6.62657268359311	4.99999132820498	7	6.76142894757367	6.84599357990258	5.55588409968601	3.45374496472627	7	7	7	7	1	7	7	7	7	7	1	7	7	7	1	7	2	7	2	7	7	7	1	81.75	1	3
116	2.41843726015453	5.86130110483222	4.64083487037871	5.2002873562418	1.92236829708774	7	7	6.45132711570185	6.21839183888604	4.14216867603777	1.81294206290319	6.69627832896122	6.79340293669187	7	5.75344310055474	5.66217971687336	6.98204496307711	6.60898776470603	7	5.20795617009202	6.90310950148768	5.00756866592979	7	7	7	7	7	1	7	1	6	7	7	7	3	7	7	1	7	7	7	1	7	2	7	3	109.5	1	3
117	1.73777135958672	6.2857480246101	5.09300383487895	5.27443003618805	2.74323306271156	3.3097470665879	6.89286895758674	6.36716019449642	6.53281924357993	3.83542357308453	3.41705059721872	6.6745946597849	6.69341858683821	6.67831959661268	4.50548927668631	7	6.40197381270764	5.80963081447406	6.56213878642714	5.33462743404443	6.99583383973835	6.15843956945261	6.64930288882657	6	1	7	7	1	7	7	7	7	5	7	7	7	7	2	7	1	7	7	2	6	7	1	96.25	1	3
118	2.3321695446636	5.20721799770219	6.24856930528275	7	2.14821084423086	7	6.85109732761336	7	5.61294904784941	7	1	5.06312931296073	5.36283675486285	6.44163510865363	7	6.45235425710712	6.4534111644505	3.82165544068807	5.64386368107465	7	7	5.25547094946888	6.43449528104519	1	7	7	7	1	7	1	4	7	7	7	7	7	7	1	7	7	7	1	5	7	6	1	95	1	3
119	1.44199333343113	7	4.46200494154394	7	7	6.08893900701848	6.73281487266288	6.64888213669094	3.92325802728952	6.61481148152267	7	7	6.61947826503522	3.88944414528958	4.75301906142817	4.48948664166092	6.97570382288114	5.58727906257896	4.72256422604679	7	6.59127561603764	5.044633321443	5.8168220000052	1	7	7	3	1	7	7	2	7	3	7	7	7	7	2	7	7	7	1	7	7	7	1	78.75	1	3
120	4.67592155239551	7	6.23673532602105	4.31894595060563	5.6741238298808	6.38411072815396	5.62955415220238	5.02648854943469	6.74821949470444	5.91507414365863	1	4.6763418330418	6.55227527337967	5.20840299063122	6.6470306160168	7	5.53013404553534	5.32468259498193	4.93612036483845	3.84872980506243	6.89816094898113	4.02011063171421	6.63346801678219	5	7	7	7	1	7	1	2	7	7	7	7	7	7	1	7	3	7	2	7	7	7	7	82.5	1	3
121	4.2217570128847	3.0659362008285	6.75983488858485	4.75905233536788	4.29696653513049	5.75562469317191	5.09034241412442	3.50439061565475	5.89388691066322	6.92639260523152	1.91247100061878	4.64509384034441	6.95500857907096	5.62926287545246	5.97805784058297	5.94940657779243	6.58654993619106	6.66835420806083	7	5.86604286765004	5.59945841548667	6.61855680471093	7	7	1	7	7	1	7	1	7	3	7	7	7	7	7	1	7	2	6	4	7	7	7	1	111.25	1	3
122	2.14623573447715	7	6.14130332577363	4.77069766975553	1.81272383325932	6.73082824567192	6.08499532899341	6.55249244785566	5.19416323327613	7	1	5.26084727370154	6.28281050325718	6.28651521292181	5.9009481549717	5.58990035764839	7	5.09408126297804	5.1397382416418	7	7	5.85418046355982	5.56785690289377	1	7	7	7	1	7	7	7	7	7	1	7	7	7	2	7	7	7	2	2	7	7	2	101	1	3
123	1.37605606757664	5.90899168816973	3.55121223007625	4.20359848183031	1.89583738409678	6.08199009526566	5.50566470127111	5.44817634305362	6.67011251501035	6.62768562685719	5.93996163201936	4.49331181198498	3.10417791998392	5.626300111645	6.41739047885918	6.70417765712761	6.4046638309511	6.78828010959149	6.52094204030943	6.83220091590348	6.1298624607539	6.09241188023324	7	1	1	7	7	1	7	2	7	7	7	1	7	7	7	1	7	7	6	3	2	1	7	7	96.75	1	3
124	2.69670737586918	7	5.45120886534991	6.77427398523054	2.81631140891329	5.72199546509435	1	6.7032337012185	3.93839117476783	6.73456619193977	5.86773081288597	5.77600387097778	5.26643399239413	5.59687470398383	6.39971671654075	6.69358909413349	7	5.14792748514348	7	5.81717097337851	6.18910404175687	6.45685456210045	6.13689555138738	1	1	7	7	1	7	7	7	7	2	7	7	7	2	2	7	4	7	7	2	4	7	2	89.5	1	3
125	2.77026699235693	6.95715172819658	3.59862808597137	7	4.4409655506197	4.39450334656518	6.1329136097312	7	5.60699793712073	7	6.14276864183469	7	6.36816638127085	6.60232601813604	6.58670003549739	2.69982545961984	5.38080711518725	5.09229285587216	5.81028120885682	5.54466806339306	6.06949197818596	4.03478407606878	5.25027528554888	7	7	7	7	1	7	7	2	7	7	7	5	7	7	2	7	3	7	1	7	7	7	1	96.25	1	3
126	4.12457174195942	5.98837324141394	2.5688578758108	6.58508207593579	3.23416696771034	7	2.53574804076401	6.68066496704919	4.00158598890603	4.97925119789528	5.50996055773006	5.01942693939605	6.46458309277969	4.94203440547731	6.13496885525747	7	6.95420515185937	6.91558976575237	5.28491610605931	3.23270479677944	7	7	6.06138269311483	2	7	7	7	1	7	1	4	4	7	7	7	7	7	1	7	7	7	2	7	7	7	6	92	1	3
127	2.25594657036892	5.67587331013091	3.70597393380416	6.16672333747439	1.33778520266879	4.33482780812683	2.62120284274286	6.43908040590027	4.04819560295701	5.58749371441701	5.1264441824915	4.82838796360664	4.80200374601357	6.6169617275911	6.66828519157029	5.6053725608321	6.35933371830197	5.96324296462149	6.98193599681457	7	7	7	6.98664079591658	1	7	7	7	1	7	7	7	7	7	1	7	7	7	7	7	2	5	1	7	7	7	2	75.75	1	3
128	1.28409893290874	7	7	3.87717262918713	1.58844724148305	5.08933426163477	6.31302106423522	7	6.89195837663566	5.97036700532598	1.46898012540596	4.32296571799881	6.2109364425128	6.99456579400883	5.16677654596909	5.15089533122817	5.36826797095143	5.75956774693087	5.71078191762965	3.90573825637646	4.96913401509172	7	6.05343875156002	7	7	7	7	1	7	7	7	7	7	1	7	6	7	1	7	2	7	1	7	7	7	7	73.5	1	3
129	2.07733962502989	2.69589783665684	3.84521674406624	6.96264401319436	4.10521295510408	5.34161576142257	2.70373681400269	7	5.95712838829236	6.0738987599315	2.63586469911717	6.12328840522416	6.14228761780641	2.20979531239472	6.98739139410821	7	4.97707274599156	3.63667025915011	7	6.88000332974822	7	7	4.82429192507229	7	1	7	7	1	7	7	1	7	7	7	7	4	7	1	7	2	7	1	7	4	7	1	88.25	1	3
130	1.61258041572842	6.0128907905664	5.74952919792489	4.50828125367968	2.00887728794971	4.79141340901858	3.53067975796832	6.899085056024	6.62836487100525	3.41537033041681	1.42539897167779	4.78135664722093	6.48615268437521	7	3.89160727145011	6.11704088605928	6.40073852906585	5.7436921151932	5.5515703057752	4.75347861155097	7	7	6.24745079417145	1	1	7	7	1	7	7	7	7	6	1	7	7	7	2	7	1	7	7	2	5	7	2	98	1	3
131	2.01869513363325	6.65994793797256	6.93908574915736	4.21770041342965	2.29793480379976	4.57612153011129	6.66297979516106	5.94366902153545	5.91753221629855	6.57832449048396	3.74535273355234	3.54776773839203	5.84529791646794	5.64154763171948	7	3.37489474511599	6.19085413154279	5.87346014560569	5.22154255189352	6.43710437915577	6.36298194882014	7	6.66076895984457	7	7	7	7	1	7	7	3	7	7	7	7	7	7	3	7	2	7	7	7	3	7	7	98.75	1	3
132	3.30117773628232	5.12549102031595	6.54486836121535	6.65631667119896	1	6.41129565104761	7	6.20423652246513	6.96161347649239	4.13700518908045	5.71070524988497	5.11264371372917	5.04268224882861	5.76494197422247	5.52512355107373	6.92304742187834	6.03309700433407	5.84380337998005	5.29573010954544	4.50363739747045	5.74937819723567	7	4.64901601488624	7	7	7	7	1	7	7	7	7	7	6	4	7	7	2	7	1	6	3	4	7	7	1	98.5	1	3
133	3.4553811709628	5.53602569488569	5.47388126447388	5.4690295745335	2.09143516954376	6.8427912208589	5.43664427316515	4.96405202696132	6.52566214178818	7	6.75197807029744	6.61065912904417	6.99466679953057	6.09146227193387	6.3670948902406	6.9282846213031	6.20475819827776	7	2.44451204812167	4.56738334275546	4.79599345155914	4.79827760854607	5.60618040665957	7	7	7	7	1	7	1	6	7	7	1	7	5	7	1	7	7	7	2	7	3	7	3	112.25	1	3
134	2.13457416869917	6.99850938417159	3.55546748799971	7	7	6.43288250578744	6.40886775607895	6.23209292421708	7	7	7	5.71226768880305	6.90907114360422	6.27815081056867	4.74607168434827	3.62277331129802	2.44854290534169	6.1486123855295	4.44766799197304	6.61126221983002	6.82264852790689	4.0171270614844	1.3453540302576	2	1	7	3	1	7	7	2	7	3	7	7	7	7	3	7	1	7	2	7	7	7	1	72	1	3
135	2.60223000520592	6.9323066883325	5.20952461330098	5.07976109651686	2.57355277830447	6.78912958822487	2.45661823746018	5.33943441968662	5.64992929287725	7	6.5129713091543	6.68052188150852	2.27034572835893	5.8934606289002	6.96917180522931	4.143662267683	6.83446847818538	6.12153614131298	1.31045209944654	6.61597338941188	7	4.30662119086607	7	1	1	7	7	1	7	1	7	7	2	7	7	7	7	2	7	7	1	7	2	7	7	2	93.75	1	3
136	1	3.75984892769354	5.0625238259067	5.07797580320332	2.01777090079318	4.18640591653648	5.98674999100717	5.10628881250453	6.37954220021903	6.99420901698607	5.47208414036171	2.80191772723519	5.47979495888628	6.89910205062934	7	5.8047291292566	4.4564051357766	6.96992460866501	6.87663861524609	6.67831122062547	5.8504800552395	6.12299199950658	6.44864571590984	7	7	7	7	1	7	7	7	7	7	2	2	4	7	2	7	7	1	1	7	3	7	1	79.5	1	3
137	2.26399073566303	4.14608775116016	6.18425370880981	7	2.05738114283329	6.56773086017113	1.92246634875749	7	4.01413696834887	6.15554666157969	1.73777340396074	5.39692128464072	5.97885228468762	6.91418581032749	6.76413879245215	6.41596219700445	6.83925330959321	5.09688024134449	4.96008037416927	7	5.79674678709795	5.61341146240329	5.89819467572592	1	7	7	7	1	7	3	4	7	7	2	6	7	7	3	7	7	7	1	6	7	4	1	88.25	1	3
138	2.4531011859142	6.97288036474946	3.72308300553209	6.68933892698061	7	6.07213576211573	3.54051252786079	6.16073790087561	3.1181170352022	7	7	5.85450461500614	6.57747841739251	4.78858241027761	7	3.67992528270834	7	6.68171993813786	5.41580698821475	7	6.72742431084596	3.6113190569427	5.20553119344443	1	7	7	3	1	7	7	2	7	3	7	7	7	7	2	7	7	1	2	7	7	7	1	88	1	3
139	2.67837851662027	6.16431971950851	5.59074700623902	6.89053649669284	1.85806195193302	4.80160713313897	3.12001047945744	6.65051484029695	5.11013316685392	6.90810783717994	4.26573512162967	6.24864157106309	5.84498525487118	5.74322101189333	2.35129729598017	6.76976561760705	6.53096026756994	5.06561931099841	6.4974702267251	4.06047623363051	6.9300621164438	6.15373964693929	6.85037449385475	1	1	7	6	1	7	7	3	7	7	7	7	7	7	2	7	7	7	1	2	3	7	2	96.75	1	3
140	1.98431939767816	4.29226349035662	6.90922625106278	6.67361406511108	3.35039109192702	6.73164030759343	1.02269052852583	4.74664520235111	4.85591438874264	7	3.39700927058598	2.37961367394049	5.4957853870794	5.9485572127124	6.59611085770167	6.96377609940216	7	7	6.6870851720742	4.25659717615883	5.13601302476708	5.17777889857831	5.8788437516699	7	7	7	7	1	7	7	5	7	7	1	7	7	7	1	7	7	7	1	7	7	7	1	86.5	1	3
141	3.69540085410968	6.2234982802672	6.49407329788798	4.92436898544462	6.37123712939397	5.94071213171488	3.03086523684729	6.74434885386717	5.25503077349691	6.99652973685257	6.3175767047665	6.35436812307625	5.36587742833686	4.96116811725094	6.07333317995699	5.14379897262447	4.30836967025388	6.43908201088726	3.7602995191397	6.0256451205298	5.09669381434281	6.3998174384319	6.26350359497765	7	7	7	7	1	7	7	2	7	7	7	7	7	7	2	7	7	7	1	7	4	7	1	83.25	1	3
142	1.36876287567637	7	6.24606430986522	2.47021723751254	1.17985229412642	3.75742379340153	3.51545168795503	7	6.46776504027405	4.68274611075402	6.15169163554553	5.62684225973358	7	4.16357902033392	7	4.40776372269055	6.99736914520266	6.9625880779865	5.27056172675509	4.22661890273335	5.64403290663221	5.35637478636269	6.80797984290547	7	7	7	7	1	7	7	2	7	7	7	7	5	7	1	7	7	7	2	7	4	5	7	79	1	3
143	2.44733444978714	2.71222447852287	5.81172928872838	5.66979964351565	5.3510742778156	7	5.29357891867658	6.16523784837948	6.33598972004994	6.57368273786451	5.41724213323065	5.19129847260693	7	4.99489720648885	7	2.82598517335474	5.1377420351486	6.09829460704747	3.74056622750383	5.69513560300052	6.02438274728553	6.9691010754026	4.34533012250409	3	1	7	6	1	7	7	7	7	3	7	7	7	7	1	7	7	6	3	7	7	7	4	89.75	1	3
144	1.97048311451758	3.90855776599944	4.92999049251179	7	2.15277534110108	6.43819424406348	6.71403386375383	2.42525127913691	4.01657397831387	6.65099300098761	6.72589607611301	3.60044725918377	6.88089572184177	4.2476832052026	4.65149867263139	5.78623935344137	6.78452542736506	5.45171351321467	6.6205161272419	6.49668674728466	7	7	6.69917297025097	7	7	7	7	1	7	7	2	7	7	1	7	3	7	2	7	7	3	2	7	3	7	1	85.5	1	3
145	1	5.73621220064929	6.79972971295007	4.25102285856215	3.38915767926788	5.40532293820321	3.86280470980234	3.46952041730088	5.42595368176817	7	4.33337245822527	6.42314823055998	5.33478363529848	5.303967638334	5.98532715557786	7	5.74064381083077	6.55038953549605	3.67491464600778	5.81038846762105	7	5.83739417508335	7	7	7	7	7	1	7	7	7	2	7	7	7	4	7	1	7	7	7	3	7	5	7	3	91.25	1	3
146	3.58957300093156	4.12036241372405	6.4416141495997	6.64308963382676	1.19616549887706	6.28508866256283	7	5.74972115279234	3.52132151304953	4.28506339569861	6.16455529841683	4.99618543699111	6.75954807045129	7	7	6.61563904366642	4.64873885032183	5.74491941627351	4.32718608612915	4.20728386338645	6.75596611207806	6.04834889000713	5.32210571395489	7	7	7	7	1	7	7	7	7	7	7	5	7	7	1	7	2	4	1	2	7	7	1	75	1	3
147	3.34063403500009	4.56861993542844	6.86429412288944	7	1.25251044681813	7	6.62901279375554	5.49552257278023	7	4.7695957190967	2.07061651180542	5.68279549704662	7	5.98913065156591	5.42740716399989	5.87286115642022	4.7433366887842	4.69272811476924	7	4.63047431601256	5.92949569991158	7	4.13514500448901	7	7	7	7	1	7	2	7	7	7	7	5	7	7	1	7	1	5	5	2	7	7	1	89.75	1	3
148	1	6.04759717947593	5.87342683244252	4.72704314851563	6.59104229194334	6.62210942684879	4.53441980504345	7	5.58820532861849	5.98263138585085	5.4206930203372	4.30059172440678	7	6.80011712856686	6.9218683832608	4.61720501619431	6.94374044312435	4.79755936752748	4.81607599255213	7	5.53976862367937	5.59059381915462	1.94544702729202	1	1	7	6	1	7	7	3	7	7	7	7	5	7	2	7	7	7	2	7	7	7	1	80.5	1	3
149	1.3553331084036	7	5.85792182559283	1.89241453419346	4.28864806615696	6.31378960871992	2.76217930682578	5.73630437103708	5.42131486842149	5.99007406655445	6.95607426008429	4.37035633700699	5.77539559996845	6.65844583262143	4.42330545030015	6.85849776096836	6.48933118847004	7	5.1259059018693	4.08013533202922	5.72947034598036	5.68776243027292	6.49590761478019	7	1	7	5	1	7	1	2	3	7	7	7	7	6	1	7	3	7	7	4	3	7	1	98.25	1	3
150	2.51185901961527	6.79813180819425	3.94762159732548	4.44044788015486	2.3534627928532	4.88736983809888	6.61081488810127	5.02531065648458	6.57767813101208	6.93254890627346	3.0567501611587	3.39544711295116	5.60646792833259	5.78370127560602	5.46260879586609	3.7529431834941	7	5.63021653727736	6.64122482268728	5.3678642135985	6.800814294538	7	3.98801144033497	7	1	7	7	1	7	7	7	7	7	1	7	7	7	2	7	2	7	3	7	4	7	1	84	1	3
151	2.13394676455939	7	6.6389035059271	5.26812586955108	1.97556126046496	6.52655703628192	5.90854286028961	7	6.74555079814815	6.31773216364563	4.26050597891315	7	2.78775210616665	3.63776874506615	6.58159738797946	2.78297037407805	6.49263565113777	6.99556424154023	5.39071104717882	3.32875162282778	6.57133413615495	5.81894540998899	7	7	7	7	7	1	7	7	7	4	7	1	7	7	7	2	7	7	1	1	7	7	7	7	87.75	1	3
152	3.23696706158361	6.64408398673059	3.39916464588396	4.96637806223713	4.51578523071615	6.84972725866023	5.50331377402298	6.13618951307086	4.06204829538216	7	6.70259581766113	7	7	6.60342291392586	6.474366440675	4.15968428469516	6.65529380241027	6.15126806855122	3.86102858173204	6.99747624071287	2.23619388690468	1.80479719305091	6.94126290606638	1	7	7	7	1	7	7	7	7	7	1	7	7	7	2	7	7	7	1	7	7	7	1	78.5	1	3
153	4.24662433091937	5.41095841800395	4.7629290190817	5.99148495412182	2.47813164201171	5.30799839200551	4.73793329163801	6.63260654901871	7	6.06478920051464	6.47860144778672	6.65211111321305	6.83644208448652	4.80430895391121	7	6.28614749596897	5.65541405816406	6.10850320054039	1.5210897615433	7	3.76033113412306	4.56255244252579	5.62478588576816	7	7	7	7	1	7	7	5	7	7	1	7	7	7	2	7	7	7	2	7	7	7	7	70.25	1	3
154	2.10726035616005	6.67918458139726	5.30088062451714	6.08271389642266	1	6.63732313322487	4.12503772489835	6.8582277761108	6.63321131488334	6.28669229737668	3.0739514291399	4.99710931407273	5.08421150108931	5.94969792507311	5.84702554012075	2.36259895790681	5.24981751059217	6.12136673714588	6.91812470917098	5.68514692091126	6.81181491418173	4.53899024239256	6.56732037982031	1	1	7	7	1	7	1	7	7	3	2	7	7	3	3	7	1	7	2	7	7	7	2	80	1	3
155	1.50772711951411	7	6.50815978660598	2.46317286156668	3.8327516587607	6.33797435805279	4.14975556643396	6.45131098971294	7	6.72477995626854	4.99390289452847	5.9179003267139	5.18589376909983	5.31393673359725	3.89005166072059	5.29427355839196	6.19941101069672	4.61216683681304	6.45560567226766	6.7772039582347	6.54746165584483	4.70162946295857	5.64071159916051	7	1	7	4	1	7	2	7	1	7	7	7	7	3	2	7	2	7	6	2	7	7	1	76.75	1	3
156	2.82400194589294	6.95749539543324	6.20130166400181	3.80692805515775	1	6.74178268912263	6.86581626466021	6.8620217884616	5.83468457095344	5.41700434910636	2.50350673212548	6.05637030367947	6.38097622716623	4.29417116757385	7	6.35421737724643	5.51557313959435	2.97824534293934	6.53060122489531	6.1288638008336	5.33478650425702	5.71378410463382	3.7078691913637	7	7	7	7	1	7	7	3	7	7	1	7	7	7	7	7	7	2	1	7	7	7	1	84.5	1	3
157	1.80122248699703	2.95334720597103	3.3118399681866	6.8244152188366	4.60351727365214	4.09081233636442	5.36553978673905	5.10821650681702	6.14908955589034	6.0903860432183	1.98507019712463	6.17545104401312	5.73912375221863	4.31160996965965	6.59837738654362	7	6.47751226997225	3.12351662564846	6.23737979416519	5.0821061276561	7	7	5.39055225400015	7	1	7	7	1	7	5	2	7	7	7	7	4	7	1	7	2	7	7	7	7	7	1	87.25	1	3
158	1.25297917402605	2.87789691051148	3.91924000833304	6.65454859075549	1	7	5.98391138752107	3.70580182085582	5.27745894706156	6.91059664307827	2.64784079680774	1.65082322512739	6.83960244364709	5.82490423981459	6.753176147139	6.405516992442	6.44577168345768	6.5484645546812	5.15849940952092	6.82132984902675	7	3.63210896064456	2.12045856957891	7	7	7	7	1	7	7	7	3	7	3	1	7	7	1	7	2	1	2	7	7	7	4	88	1	3
159	1.25549105512551	4.36461259422132	5.71813764385486	6.12517283045629	1	4.70929992542629	6.0590264473672	6.71467905920949	7	5.88498917010319	2.63267395279246	4.59839007561734	5.47751396023519	7	7	6.02441116927094	4.85820359298776	5.4170069153498	7	3.037815864483	6.40110261191954	5.02525641004837	6.3661604079825	7	7	7	7	1	7	1	7	7	7	1	1	3	7	7	7	7	1	2	5	7	7	5	67.75	1	3
160	1	5.42964799617734	6.50296144754741	6.8632316144619	1.67737599800916	5.74764617735777	3.27992129144862	6.74859346995184	6.5981434620819	6.42446329238533	6.14352640715566	2.97222651524569	6.29901932705315	6.19888373345564	6.15532798028583	5.52960560411449	6.0173306259356	4.65185987021713	1.89544496306862	4.33317444156926	5.80576327998633	5.71671669380948	4.55735205080536	4	1	7	7	1	7	7	7	7	3	7	7	7	7	1	7	7	7	1	7	3	7	5	83.5	1	3
161	2.28318468860784	5.33467861994935	4.80007806944036	6.67050475017173	4.18614938078301	6.22487220245926	1.97315117488385	4.49781498417393	4.64786520513101	6.60805325455628	3.07464602339735	6.69879150868544	5.97961783795562	5.85848218840777	6.22463648960843	4.78719672747462	6.84105190236327	5.73348531482002	7	6.44478393000976	2.82265255221959	4.79251667396368	7	7	7	7	4	1	7	1	7	7	7	1	7	7	7	1	7	3	7	2	7	7	7	2	89.25	1	3
162	2.48745841370232	3.60392884386798	2.17329427835972	7	1	6.14956319123714	7	2.42825198588199	5.49278891387957	6.55785414603318	6.91379821551451	1.80798587913011	6.41358686945625	4.27631364095652	5.93498477835479	7	6.94308595521703	4.91671284341627	4.44831508019477	4.52958393710411	6.43949063296798	5.74674539387509	5.9648824020947	7	7	7	7	1	7	7	7	2	7	1	2	7	7	6	7	3	3	2	7	7	7	3	90	1	3
163	4.39240517140573	5.86511992138794	3.40248671131647	6.66288504696848	4.59745175548615	4.66423488061978	3.55629551902811	7	4.13114815997194	3.44293371254056	4.18094594474906	5.99945968713995	6.85809523821117	6.37558114209546	5.95418955518387	5.75854437811108	6.85129341406788	2.95295362283943	5.85593472268837	4.77201561933756	6.46398980170466	3.19212260070701	7	1	1	7	7	1	7	1	7	7	7	7	7	7	3	1	7	7	7	7	6	6	7	1	78.75	1	3
164	2.90138272216187	3.2657766019809	6.87595114769045	5.77268775453931	1.04758767700448	6.71523193976411	6.47101325911819	6.22900278693817	4.93254687680027	3.83829540839103	3.94214071515272	5.1462148596051	6.86665804471317	7	5.22103514398424	3.88774078625798	6.96837098103272	3.69803484421404	4.33784201964051	6.33281911469874	6.58841833869267	6.65610403726151	6.68865944252663	7	7	7	7	1	7	2	2	7	7	2	7	7	7	1	7	2	7	1	7	7	7	7	74.5	1	3
165	3.8321587912632	5.72774451955007	2.78836346238323	7	4.7419875312614	3.83148379162985	3.75262293111571	5.36019875765761	6.75153549259094	2.04784951178433	4.88938212410399	6.87729741266695	6.36252107186241	4.84470215547379	6.10959723726216	5.5640026684563	6.86864340736168	3.01831254874212	4.88253086883528	5.67992923246482	6.95735066418075	2.63447863065765	7	1	1	7	7	1	7	7	7	3	7	1	7	7	7	7	7	7	7	7	2	6	7	1	75.25	1	3
166	1.96309875024027	5.44852002444629	4.20492447666879	5.2136310298823	3.3466122276867	5.1127743789427	1.36190918250336	4.37986035199379	5.44646496162363	6.65189124156502	3.75197142256562	6.40734901879422	7	5.72476126398337	5.47133478824145	4.79727709534708	6.68412039760031	6.21497724407669	6.40901703268397	7	1.91299285898099	5.71238341474	6.38365747257225	7	7	7	5	1	7	1	7	7	7	7	7	7	7	1	7	4	6	2	7	7	7	2	62	1	3
167	1.73433310908992	5.64053441783844	6.40196661794624	3.92002952958378	1.85185206541811	3.51212715255093	2.55029960585743	6.979088691783	6.62461764223251	5.15876306592266	4.07002539555703	4.97571603724625	6.14408368594759	6.41627099188107	7	6.05139627202107	5.39082656392832	6.83952478565977	1.81184844922702	4.5658853812885	4.68632682662738	6.43853915998623	4.30882155947837	7	7	7	7	1	7	7	3	7	7	7	7	7	7	1	7	2	7	1	7	7	7	7	87.75	1	3
168	1.37161466850785	6.86494383198611	4.80743483360394	5.6775326212381	2.04189164838548	6.8269474504198	4.39323569326973	6.03304645963507	5.96068788685408	6.63735783529414	1.82478679911911	5.68973069428801	5.50254159583111	6.83473388881339	6.22957082197994	2.41730589545427	4.5149165918132	6.06476215543712	5.26190441508124	6.9380713145561	7	4.07336900930057	5.65246683094933	1	1	7	7	1	7	7	7	7	3	2	7	7	7	3	7	1	7	2	7	7	7	2	81.5	1	3
169	3.98416380022377	6.41694258694721	6.61555263565392	6.89517193634337	1	3.96586302100531	5.95658854692526	5.37505032478002	5.4620558956271	7	3.83422996524138	1	4.72509043035715	6.09852974393322	7	6.32850232880317	7	4.19494054732714	4.74060263064272	4.8677479007036	6.7579649434964	5.68330345839922	6.64255238058464	7	1	7	7	1	7	7	3	7	7	7	1	7	7	1	7	2	7	2	7	7	7	7	81.25	1	3
170	3.02952006138991	6.01937687310302	1.15999602835962	6.26781300220795	4.84454025150869	4.72485115580049	1.26423888942613	7	4.85157118936904	5.05324710086073	3.12549925076355	4.87630139866402	6.13369139771184	7	6.3582399179696	5.73141018705474	7	2.54236558154623	4.880702038618	6.8547603353641	1.730905581784	5.93631766262845	5.62383120699712	3	7	7	4	1	7	7	7	7	7	7	7	7	7	7	7	7	7	1	7	7	7	3	80	1	3
171	3.04595794929457	5.77288989894454	5.35357841754073	5.81148413269023	1	3.34821190274667	6.64285554284272	6.27771384400053	5.49151366377615	6.226866765246	3.96599350766019	1.23880009579174	4.45025390447108	6.96764565518169	6.68925956220902	6.44152265228504	6.94119533308554	2.94731892572918	4.42254672829463	5.3371478383656	7	5.88002710044467	6.95307182895333	7	1	7	7	1	7	7	7	7	2	1	7	4	7	2	7	2	7	1	4	7	7	7	76.75	1	3
172	3.60992372395319	6.62266115984416	4.32928564946144	5.08554406342702	4.84854647411964	4.99578952575988	6.61478932945868	3.86154402555947	6.67177102673773	7	4.55241707274932	1.55383735538085	3.02405939843625	6.20678622890795	6.90687227526318	6.20667209743064	5.99706348306815	4.16125296820602	6.63255563241725	6.23866741099514	6.50207187926818	3.06663691308806	5.00278805647144	7	7	7	4	1	7	7	6	6	7	1	7	7	7	1	7	7	2	6	7	6	7	7	75.5	1	3
173	2.07421148797603	6.6593001850026	4.38687990996861	4.88009122079718	5.37192337959321	4.4811694186937	6.05786331358915	5.41168435924418	4.8819213046207	7	7	7	7	6.45971048349303	6.83228909228234	3.235059313083	5.89727673983409	5.77634621207857	5.20666858680469	6.81434671585291	3.60766171814601	4.61991860034484	1.36781576692875	4	7	7	5	1	7	1	2	7	7	7	7	7	7	1	7	7	7	1	7	7	7	2	81.25	1	3
174	2.51507185662504	6.99941957388966	7	5.12271445973091	1	4.63688955425731	2.79584484523494	6.79618901428099	5.31684974511758	1.4934757688791	3.41904357522594	2.8343652584596	5.14834513310417	4.90888129598547	6.01201068807803	5.19323004986901	6.74230045935593	6.80751258529741	7	6.72253831082613	3.34986719289832	6.98993099087475	6.44749053249866	7	7	7	7	1	7	7	2	7	3	7	2	7	7	1	7	4	7	2	1	7	7	7	69	1	3
175	1.50387289771895	5.30376155438378	6.79812114118058	5.72681477882397	3.92839709403508	6.06616303103223	3.276180761372	3.53491639935622	3.78385944158944	7	3.11043468336345	6.11860642818477	5.64284061932785	7	5.9634140252505	6.6619162503261	5.77432568008058	6.4055752831235	3.52242031953712	6.00068308328905	6.18366461323597	7	5.62366982428135	6	1	7	7	1	7	7	6	3	2	7	7	7	7	1	7	3	6	1	7	7	7	4	75.75	1	3
176	2.77096815058331	5.47490675884727	4.75265519158213	3.26720846352566	1	4.44004002780289	2.48630100554939	6.5523801868152	5.5558572203962	6.19282467301849	5.2749567560089	5.72676909547077	6.51913333719812	5.03109083895139	7	2.15129487021554	6.66244715824941	2.69772311809664	6.24427054026112	6.52165909604225	6.69881199467761	5.80975259192668	5.59858469658523	1	7	7	4	1	7	7	7	7	1	7	7	7	7	1	7	3	7	2	3	4	7	3	55.5	1	3
177	2.91953272174171	4.9989828818428	5.23116270786124	5.26778622189897	5.01812678053409	1	2.70356221435626	5.55119515276387	6.05370123012013	4.07817556129918	4.84988280900376	6.49838080805106	1.74457419615086	6.81736656828267	3.61182202516694	6.45458376378204	7	4.01652200263861	4.63775873383828	5.22167820287978	5.78524902224506	6.42636019788043	5.49248675852633	1	7	7	7	1	7	3	2	3	7	7	7	5	7	1	7	7	2	1	7	7	7	4	86.25	1	3
178	1.73001196825084	6.83070641510653	4.86714401293277	4.69462615807528	3.06746039629946	5.03676839451725	5.83712702221171	5.29885285798635	4.23229529466712	5.14801636148656	7	4.55997483850875	3.6139356706697	6.81304436554315	5.62221074742799	2.57412473327632	5.4984003695999	5.93518816700857	6.58101266864198	5.46092258029329	5.97435653666531	4.11903263240582	7	1	1	7	7	1	7	7	4	7	7	1	7	7	7	7	7	7	7	3	3	7	7	3	81	1	3
179	4.80378186692032	6.46722326840735	1.97489289152501	6.16991072236828	5.12741688809603	6.41058962889784	7	6.32107723229936	6.90814175748056	6.14865624840543	5.2308796693257	2.2190244827379	4.79590096358549	4.28295735291094	7	4.80686314027325	5.84004346064971	6.38673239640498	5.5328565825198	7	6.98873328757977	4.32482364642911	1	1	7	7	7	1	7	7	2	7	3	7	7	7	7	1	7	1	7	1	7	7	7	1	61.75	1	3
180	3.34762255093098	5.76904309398701	5.84195546262871	3.09094914485093	1	7	1.54974908409712	5.88817406270146	6.0948774523326	5.60395639615155	2.44950784132805	3.74506035880949	7	5.36224166905889	6.17231827006132	5.84260237576191	4.31563720463174	3.13097764541819	5.01278846998987	7	4.36159549465147	5.03749479404533	3.3057063445679	7	7	7	7	1	7	1	3	7	7	1	7	7	7	2	7	2	4	7	7	7	7	1	84.5	1	3
181	3.3750066557192	4.32789124899177	3.64842937386311	7	5.98485997448859	3.48430661834459	2.57581079400465	6.32638882180492	4.45048339232691	6.65610023393063	2.55122152197114	4.98198088630775	6.61343524420921	3.02368631943233	1.73674445944521	4.82513671248195	3.73897797527752	5.39308095058113	5.45031248377358	6.66674016245417	5.27455686742403	6.38905690008096	6.79503085048874	2	1	7	6	1	7	3	7	7	3	2	7	7	7	1	7	7	7	1	7	7	7	7	71.25	1	3
182	3.16372994058721	6.09682165698084	5.82345071984689	3.17274363916453	1.79990498561811	4.42447540649424	6.19882111727832	5.06561260399822	4.35230274164917	5.33219321973041	4.72584748402162	7	6.0487368831649	1.8947386423718	6.64608766181413	5.89560618852826	6.72857018079855	1	4.20658193448148	1	4.18341341070443	5.07179869647192	6.07928997933439	7	7	7	7	1	7	7	7	7	7	1	7	7	7	7	7	7	7	3	7	3	7	7	62	1	3
183	3.6577511281165	6.66976667433675	4.37994374254912	4.1826756275598	5.08882736768555	1.33407280943506	6.75506986651788	3.81348817776214	6.73439628553408	7	6.9059833653887	4.45569664963574	3.09280911258842	2.4058468847938	6.19703845325138	4.00024902669342	5.51470730410496	5.63380616034558	5.9471641190604	6.12273257988377	6.69264896977722	2.36674124547345	5.78757184881799	7	7	7	4	1	7	7	6	7	7	7	7	7	7	1	7	7	2	3	7	2	7	7	54.75	1	3
184	2.27766969046198	6.556257185208	5.52548920838914	5.89067533481377	2.09191606354691	4.43310402512715	1	6.60782151052413	5.75439576692064	4.34541498880129	3.41570977613241	3.73381907358104	6.93043575767151	2.29342150688376	4.71676747108789	5.42004914303977	6.60465848147117	4.84519984536297	7	2.4052942944218	5.65270482885276	4.96721381708025	4.06160594071424	7	1	7	7	1	7	7	3	7	7	1	7	7	7	1	7	7	7	2	7	5	7	4	55.5	1	3
185	3.78151803825168	5.99249173473245	1	6.6524546003857	4.42923471657471	3.80602910500583	1.16158037060668	6.61689178508307	4.69703080796049	5.45012196486542	4.79537278920176	4.08249900359118	4.28858124585404	7	5.75730044868854	5.15465687648949	5.80907823851822	2.343108822966	4.80124498461734	6.10558374060717	1	6.06518096103878	5.62284185305424	6	7	7	4	1	7	7	7	7	7	7	7	7	7	4	7	7	1	1	7	7	7	4	74.25	1	3
186	3.29543956814955	6.93526561102499	5.07102587776089	2.25769308496622	1.65718115897903	1.55878052692994	7	7	3.10434303116534	3.54814149927846	5.06792394764474	4.1804588413818	4.30617680801525	6.34795732905882	6.17435897547399	3.12491699478744	3.44039947106539	5.19058094864207	3.45798663380313	6.00850065917277	6.19606415987732	6.84719669564243	5.62947396121873	7	7	7	7	1	7	1	7	7	7	7	7	7	3	7	7	2	7	7	2	7	7	2	80	1	3
[truncated: 5 more columns]
