# Supplementary material for: How Are Mate Preferences Linked with Actual Mate Selection? Tests of Mate Preference Integration Algorithms Using Computer Simulations and Actual Mating Couples
Source: PLoS One. 2016 Jun 8;11(6):e0156078. doi: 10.1371/journal.pone.0156078 (PMC4898694; doi:10.1371/journal.pone.0156078)
Supplement: S1 Data — Newlywed couple and agent-based model data analyzed in Study 2. (ZIP) [file pone.0156078.s001.zip › S9/Polynomial Model Data/Polynomial Couple Population 01162016 031945.csv]

	trait1	trait2	trait3	trait4	trait5	trait6	trait7	trait8	trait9	trait10	trait11	trait12	trait13	trait14	trait15	trait16	trait17	trait18	trait19	trait20	trait21	trait22	trait23	preference1	preference2	preference3	preference4	preference5	preference6	preference7	preference8	preference9	preference10	preference11	preference12	preference13	preference14	preference15	preference16	preference17	preference18	preference19	preference20	preference21	preference22	preference23	fitpoints	sex	algorithm
1	1.22499655825233	7	4.12757519724377	6.29470817285353	2.78010908912929	2.90890176079198	7	6.19731224466669	7	6.46274265151047	7	5.89926256759983	6.31174772153927	7	7	5.82806109654978	5.75847515513624	7	7	5.64482018703026	7	7	7	2	7	7	7	7	7	7	7	7	7	4	2	7	2	7	3	7	7	4	1	7	3	7	85	0	3
2	6.13868730057034	5.78051579974098	3.26450461312914	6.53162607178895	6.56065316351905	4.66345349621189	6.38148616965975	7	6.95539435787334	6.60611931405403	7	7	6.03922489774162	6.38252696507661	7	6.74678593990412	6.76019167863975	6.47234001348723	5.90035161392984	6.27266664722139	5.04828114308138	6.53274674581559	5.92126383138569	7	2	2	7	7	7	7	7	7	7	2	7	1	1	7	2	7	7	3	7	7	6	4	101.75	0	3
3	6.81050538587639	6.74433809536335	2.88856077446277	6.85891432250986	6.16590874679422	5.69831204250927	7	6.99397943160651	5.31579042482269	4.80543226277758	5.73729394920071	6.84788088154473	6.2158624739226	5.43324899188405	6.70719567002205	7	6.72279062475146	4.58324608506992	6.27028931143628	6.64031730514369	5.75438544815913	5.83089655447657	6.60066078060339	6	6	1	7	7	7	7	7	7	7	2	7	1	7	6	2	7	7	4	7	7	7	7	109.5	0	3
4	7	4.47969287413126	4.06419019044324	6.52999288837788	3.85720554658135	6.31076787522286	6.93687239817515	6.12914723023137	6.25672042724231	6.31813663278929	6.89778608537695	7	6.40522031499936	5.57204203872818	6.77265876921375	4.80259855958873	6.47638557532565	7	6.82358972982478	4.21073507480903	5.86382840222434	6.4331524724167	6.34203559258775	7	7	1	7	7	7	7	7	4	1	2	7	7	7	5	3	2	7	7	1	7	7	3	89.25	0	3
5	6.47596740312135	6.3776307062014	4.85559057731473	7	5.02003807881173	4.32462164284482	5.38695221241512	7	6.65494645893523	6.58275662449604	6.32131298644556	7	6.01826973793142	7	5.60340315929333	6.78697171948143	6.27426915727224	4.55534740367133	7	4.14602240997696	5.5436132354815	6.85245480404421	7	7	7	1	7	7	7	7	7	2	1	3	7	7	7	7	7	7	7	7	7	2	6	7	100	0	3
6	4.23485266524286	6.02275187180184	4.20525873825073	6.39405777921422	6.92642000339974	3.91244967052062	4.35701897066651	6.22432830098923	6.58204371768635	4.4934085012762	6.61753233737471	7	6.28280998107516	5.42571590586597	7	6.51554224661416	7	7	7	5.01080720297994	6.07060891729607	6.38960302706044	5.79599054821683	7	7	2	7	7	7	4	7	7	1	4	7	1	4	7	7	7	7	3	1	7	3	7	81.75	0	3
7	5.19460740204843	6.68039194651729	6.29384901002242	6.89261775087206	3.59380881395521	4.99456674297315	7	5.75779260328292	6.7247270614971	6.41354258415055	6.37871345218201	3.7372323259343	7	7	4.77640525019553	7	6.79668021209632	6.91688092314618	5.65620661651749	6.77546504132896	6.85794599646063	4.79029282311867	7	3	7	3	7	7	7	7	7	1	1	3	7	2	1	7	2	7	7	3	7	7	7	7	113.5	0	3
8	4.52379401838386	4.25893965376688	4.97807235074653	6.87579672974015	5.68287355947466	4.80855802868388	7	5.39091969553593	6.74615274548693	7	6.78562877654778	5.61499050262827	3.9105075746288	6.62461294368991	5.59709419302714	6.35978103528245	6.29659701859402	7	5.05336051446877	7	6.79674960668452	6.17274789839543	6.9491587580868	7	7	2	7	7	7	7	7	5	1	2	7	7	7	4	7	7	2	3	1	7	7	7	97.25	0	3
9	1.63062337270958	6.56978942483562	3.31004986949984	7	7	6.56408344549642	5.75327364357701	5.09586466857084	5.96516132199971	7	5.96916053178331	7	4.82265545354201	6.96282181933306	6.04483741495783	5.52099572140452	4.61503482446003	5.93098213329361	6.59272596904518	6.69847440822702	6.20231551009493	6.6336855577704	7	7	7	3	7	7	7	7	7	4	7	4	7	7	7	7	7	7	7	3	7	7	7	7	103	0	3
10	6.54547355161577	5.08341179050305	7	6.43572827555347	2.69355788716677	4.91897711268642	3.721819958199	6.09718916974797	6.1541819990499	6.14417858451569	6.52872664099757	7	2.56168777509232	7	6.67161280378505	6.53277655577252	7	5.70450522152256	5.15128224490495	6.70514953521669	7	6.81330780360913	6.48524470801378	7	7	2	7	7	7	7	7	7	1	2	2	7	7	7	7	4	7	3	7	7	6	7	87.75	0	3
11	3.80682366974356	3.29072653663112	4.507272579302	7	7	6.15459430869414	6.67832594542568	3.77940708434346	6.34641152482651	7	6.62494298229201	5.8687888113523	6.10773612585197	6.90717264760934	7	4.73425322628802	5.51473759753047	6.94792838869422	4.09836097034283	7	6.75851766578716	7	5.57396792822365	7	7	7	7	7	7	7	7	3	1	2	7	7	7	5	6	7	1	7	1	7	7	6	85.5	0	3
12	5.7242087832105	4.0631597822158	3.77611926518988	7	4.11069227762608	6.29698134623804	7	7	5.79611655335298	6.12572691512527	5.88790945868913	6.66912630804011	5.83631781951949	5.98095297087238	7	5.20934085585631	6.8692692232774	7	7	5.47212370880802	6.7188460988947	5.91950130923623	6.10299400106352	7	7	2	7	7	7	7	7	3	1	2	7	7	7	7	4	2	7	7	1	7	7	7	94.25	0	3
13	5.13762025148566	5.61782500815833	7	5.89756819615589	5.13196847413877	5.18361788116773	6.84432059170671	7	7	7	4.64888729140911	6.56122538116256	4.76687419801252	4.82279868059893	6.93340765954396	6.7722348111427	5.76926207121541	6.16209663118114	6.88898429874635	3.9273373088953	6.35423967634031	6.53174122145571	6.94262972925497	7	2	3	7	7	7	7	7	7	1	1	2	7	7	7	7	7	7	2	1	7	7	3	113	0	3
14	3.95893552241756	6.48947691764083	2.80217229430762	3.570564627431	3.06921498820663	6.84264007645357	5.19752569818741	7	5.45457751704429	6.41061588418801	5.62466727464349	5.59591392919382	6.91679738465398	5.8615313007239	5.81297653179774	4.05623512313625	7	6.27187405984344	6.52770144269649	3.40486279096246	7	6.93726195418094	6.5584759536402	2	7	7	7	7	7	3	7	7	1	1	2	7	1	7	7	7	2	2	1	7	7	2	98.75	0	3
15	5.47379877092542	6.00780866450911	1.27749245748831	6.76695690260909	1.96302235440164	6.33644407013213	5.32474936511381	7	6.65659146123442	5.90575809113422	4.3316417919905	6.51629650719076	5.11202870417842	7	6.5225104351517	6.6992405768126	6.86453669853178	6.22173821674556	6.9089921038548	3.2672793733287	7	6.23927287941647	3.30046562533624	1	7	6	7	7	6	7	7	2	1	2	5	7	2	2	5	2	7	7	3	7	1	3	99.5	0	3
16	5.6875652804203	5.56062641809034	1.70484977625072	6.68271117167638	6.76982574488554	6.62789241864309	6.70858259745824	4.72075405489906	6.50543415596639	6.93648925083595	5.84783844611585	3.86101905490136	5.83821374952598	6.54506417589641	6.67119853400954	6.33800055259533	6.14280807010325	7	6.49315089394445	6.04302444869348	7	6.91580307573603	6.03338766481897	7	7	2	7	7	4	7	7	2	1	2	4	7	7	7	2	7	3	7	7	7	1	7	100.25	0	3
17	5.74094349680823	4.95913996409019	7	5.12590245269714	4.3519089734598	6.84847686256774	7	6.2102273645736	7	6.93506953281662	6.2672329434894	5.47118347128441	3.49733232782983	7	7	6.01361594248786	6.07122463328679	5.01407324149782	5.36624040991664	3.35852358581568	5.58116530368453	6.75501307541136	6.12386958334613	7	1	5	7	7	7	7	7	4	1	2	6	7	7	7	3	7	7	1	1	7	7	5	102	0	3
18	4.41471291749774	4.66563956549967	5.54645471466223	5.84397203697121	5.34818472175387	6.52313079084824	6.47092971119514	7	6.64583169762745	7	6.23024059209773	4.99255385988645	5.59402518028825	5.68495961789493	7	5.07449151051839	4.70025091026688	6.62065605901186	6.70874669764529	3.22017017444219	7	6.02833854117784	6.29161688496779	7	7	2	7	7	1	7	6	2	1	2	2	7	7	7	3	2	7	5	7	7	7	7	88.75	0	3
19	1.71927375935705	4.94703740096437	3.55817333632815	7	6.68599314851179	5.62822151854583	5.5334249322913	6.35924597017052	6.92841666988807	5.69147896391676	6.77014427057137	6.24599920330765	3.56930828283646	6.37019113110508	6.31021942279925	5.80773420812505	6.07313582806171	6.02129210622994	7	7	7	5.06319902574993	3.2892030433785	7	7	2	7	7	7	7	7	4	7	2	7	7	7	7	3	2	7	2	7	7	1	3	85.5	0	3
20	6.88861138926032	6.45938997768792	3.99184979186082	6.06819603355486	5.30644498885291	6.46138599631511	6.92524975458821	5.32822367969734	6.65352895135368	7	7	6.53951669663724	4.49350104402579	4.1113823299032	7	6.09705186218299	5.2116712145412	7	4.52793353816932	5.49598587177259	6.46569150683402	5.62489355644867	4.5622690770915	3	7	7	7	7	6	7	6	3	1	2	2	7	3	7	7	5	7	5	7	7	7	7	79.25	0	3
21	3.4276789682453	5.67916838638882	4.08981711743131	5.94055986049669	6.8510439554895	4.28522524667278	5.63102004312972	5.71154664578909	6.86357572637851	6.62770794799785	6.39167082833854	5.67675913853956	5.61818364049936	6.54399267287534	5.01194324940633	7	6.6466650864106	5.99140240034681	4.69521226494749	6.48250514818275	6.44010757773673	7	7	7	7	1	7	7	7	7	7	3	1	5	7	7	7	6	2	7	7	7	7	7	7	3	90	0	3
22	4.79293355707774	6.18824719292084	5.70926682413567	5.41508979183941	3.5831371115487	5.43224073985728	4.40164773089673	7	7	5.7827895374712	6.30934522667956	7	7	6.59028531555687	6.83761108440335	7	5.37045741646118	5.46531626238897	5.82779507071838	5.14371717151748	6.70826126937477	6.43449113180167	6.42869211092401	7	5	2	7	7	7	7	7	2	1	2	2	7	7	7	3	7	7	3	6	4	7	4	108.75	0	3
23	5.85205210976301	5.45618643020142	6.83331071273575	6.72994046407427	5.06030328974497	6.47009073321208	6.99251472329152	7	5.91223347708969	3.83363762466648	7	3.36586659170759	5.86367572752435	5.09471334670165	6.88991319029104	6.92563702170109	6.10988659068364	7	7	6.739488522839	5.8498907233297	4.9179565582601	6.1634082198131	7	6	2	7	7	7	7	7	4	1	2	7	7	3	7	2	7	7	4	1	7	7	7	87.5	0	3
24	5.15499190206582	7	2.68845230610234	4.32801679628419	4.84256483361882	6.09156361874282	7	4.51046645063189	6.28003225242826	6.96629972391387	3.76811344179061	3.82651775994068	6.30062947207045	6.64449376219928	7	3.40124998553334	6.32461366962422	6.95822927574291	6.29905368494759	1.71678953986474	7	7	7	7	1	7	7	7	7	7	7	7	1	1	7	7	1	4	7	7	7	7	7	7	7	7	86.25	0	3
25	3.24937132817461	3.66489035203146	4.42602568810146	5.80046240992941	6.9110776251264	7	7	2.09649126714685	5.08547476990256	7	6.47272720686144	7	7	7	6.80079573423942	5.91403232880001	5.73608538223563	3.23786802674105	6.71172782999416	2.09048104156885	6.28334714476793	6.10256895134421	5.31286792137994	7	7	7	7	7	7	7	7	2	1	2	7	7	7	7	4	7	7	5	1	7	7	7	96	0	3
26	3.84182527805796	6.48902424013203	2.82221674705048	3.93940034208387	3.11317951684479	5.65543501140275	5.9205572387085	6.97724482097701	7	6.39723044049266	5.52664873838795	5.5503590873336	5.73401511023006	6.18192434022936	6.0738900756052	4.1902414100959	6.36420669954424	6.1291772700942	6.18246834322132	5.24224139168746	6.40940226679448	7	6.18331653307825	2	7	6	7	7	7	4	7	7	1	1	2	7	1	7	7	7	1	7	1	7	7	2	85.75	0	3
27	6.48062111778432	4.46370454367586	1.29513486399539	7	6.11330954686892	5.70875161904338	6.30600906670277	7	5.89676820751748	7	5.77074994622503	7	7	5.82379067821383	6.50730288578611	6.60427713372558	5.29899430593083	5.60591931978036	6.09294923564692	4.84206516590495	3.18353039863213	6.07960141128093	6.33626214528935	7	7	1	7	7	7	7	7	4	1	2	1	7	1	7	7	7	7	7	1	7	7	7	101.5	0	3
28	6.35176223690708	4.77008833814951	6.9366223753987	7	4.92937592815793	6.76565040499654	6.33678280269419	5.44616220248405	5.82981869263817	7	7	6.28011215732707	5.90128194846174	5.39933351667636	6.87190394815997	4.51666794935478	6.10484611755564	6.77296417713337	7	3.15788955452099	5.56975087150556	5.48637394719464	5.13865350632012	7	4	1	7	7	7	7	7	7	1	2	7	7	3	7	3	7	7	3	1	7	7	7	98.25	0	3
29	7	5.91825236573521	1.97368067269805	6.10912736781483	1.45468730266414	6.66149999723269	4.69388302022805	5.47890165053516	6.08368573610572	6.78844813288647	3.03137659255911	6.78353216506058	4.8452965218133	6.59119871798469	6.73759357113308	6.74800320647467	7	6.09598722964376	7	3.05280372030002	6.60158540777132	7	4.80809073216654	2	7	6	7	7	2	7	7	2	1	2	1	1	2	7	2	2	7	4	7	7	7	7	99	0	3
30	6.75628689443591	4.58265810519788	1.54583998833566	6.66377408766443	5.88998150135084	5.05958354758239	5.99843400908443	7	5.01677883086739	3.21035308463676	6.20825384871699	7	6.30059149572938	5.36700265169509	7	6.91417093096679	5.73558811645043	5.23620199371243	5.85457480220385	5.22680585964225	7	6.38892938513602	7	7	7	1	7	7	7	4	7	6	1	2	1	7	1	7	7	2	7	7	1	7	7	7	103.75	0	3
31	6.56080003268906	4.99171446945978	1	7	3.34555870844187	6.56415903328282	7	6.8923232046605	4.82558970180389	6.65887633464787	6.12080136953087	6.71683494660876	6.19178951255431	4.63585740676687	5.08337415199179	6.57338584358804	4.49703492505878	6.86638725603972	6.68246956438135	3.44357148097966	6.00043238421838	6.95478050202218	6.41584517063434	7	7	7	7	7	7	6	7	1	7	2	2	7	2	7	7	7	3	3	1	7	3	7	96.5	0	3
32	7	6.45111728513622	6.31373700692664	6.8433215672755	3.98299475960797	6.85867268495118	3.47968830489381	5.78377274481543	6.72268361875397	7	6.2688595765262	4.2694585554929	6.64743769778398	5.84334219405121	4.9799686887949	6.98565013986896	5.09918103583345	7	6.09147783357105	1.57444824510273	7	5.06531584036132	6.64464350932722	2	7	4	7	7	7	7	4	2	1	4	1	2	1	7	2	7	7	6	7	7	2	7	104.25	0	3
33	3.43083591525054	7	2.71841647389793	2.42683582844657	2.32745930685081	7	3.78330710621844	7	5.75507422522448	4.64271217103268	4.62605427135361	5.6705647065668	3.56848668386412	6.48825550710623	7	3.69324805750643	6.11851218124508	6.48698710318639	6.74422041241057	3.92104390005913	6.97596759371619	6.49765308360931	5.9973063718153	2	7	6	7	5	7	3	7	7	1	1	2	7	1	7	7	7	2	2	1	7	7	2	104	0	3
34	2.45971745438024	6.1464375203342	1.94099510253634	3.64519575352498	3.46491660836552	6.5953319487631	6.54594679868064	7	6.45296690628137	6.38935074151155	4.14264188081604	6.24811104226481	6.28460408326121	6.69095782070487	4.60840540908629	5.56817966322627	6.80098056107451	5.53676141982535	6.41166246386532	4.18281491189264	5.15534407035747	5.25981375183871	6.96423339501334	1	7	7	7	6	7	4	7	7	7	2	3	7	7	7	7	7	1	4	7	7	7	7	92.75	0	3
35	5.16247235377808	5.43879376683891	6.46141076348465	4.5164684524714	5.38756624305182	4.38390371270903	6.97855792254606	5.35614999945148	6.32749200360881	6.91896605419991	3.76189539861766	6.13028584751222	3.2692111511552	7	6.70850615380106	7	6.68570425732011	4.66251398640384	6.02362711821106	2.1681745898363	6.72878082636317	6.78679532596865	6.25938909326116	7	1	5	7	7	7	7	7	3	1	2	5	7	7	2	3	7	7	7	7	7	7	3	100.5	0	3
36	3.84207505879594	5.4688365771912	2.02799721670745	6.95929466522112	6.13143051224137	5.67745070172689	6.83620435833498	7	5.85013691572795	6.40404827310718	6.97772127468206	2.5618382026616	5.40103204075746	5.89515229198958	6.56062031212911	5.99738655033665	5.88195299267772	7	4.60140957016757	4.28283703565164	6.47418753321456	7	6.62333801331945	7	7	7	7	7	2	7	7	7	1	4	3	7	1	7	7	7	7	2	1	7	3	7	80.25	0	3
37	3.5163571866535	6.64747765861148	2.97410152054364	3.65638115079743	3.6965743127157	5.15078076949861	6.4103922897153	6.14824805113083	6.17255792259457	4.82687524645672	4.71118970471685	6.03097311936898	3.37787463616111	7	6.95671209088877	4.6515308405067	6.42133992660978	5.41945637365313	4.44852019430629	4.40074249151533	6.69881600261389	7	6.14070337027927	2	7	7	7	7	7	4	7	7	1	1	2	7	1	7	7	7	2	2	1	7	7	2	92	0	3
38	1.23530414642167	7	3.67963362462698	2.84410869268502	4.13004173094456	6.70248107102921	6.1033927399063	7	4.91565284217074	7	5.80756881423661	2.67048500259959	4.79876606302236	6.89178144140261	6.06828829479627	4.5980360881757	6.28840777251537	7	6.72622653320465	4.1100021912108	6.2998418661092	6.11065499229769	5.32474123685547	2	7	7	7	7	7	7	7	7	7	2	2	7	1	7	7	7	1	3	7	7	7	7	95.75	0	3
39	5.8600114976898	6.89564668572693	4.85381557118383	6.37002925236326	3.73098981420873	6.89239833852833	5.05129761958225	4.42083654244323	6.64224156273165	5.80916564572253	6.58426608017016	5.0298304438382	7	7	5.88388893393641	5.38754874822157	5.05875826936426	6.70055905867287	6.76501917456348	6.05753446732197	6.36721132926194	4.64970310760459	5.29194825247455	2	1	2	7	4	1	7	7	7	1	1	1	7	7	5	7	7	1	1	7	7	1	3	75.5	0	3
40	7	6.75376450560218	6.08664216594655	6.74501983128291	3.50078436063749	4.70287754051797	4.33177572285673	4.70823270290494	5.94515721468782	5.82251574313532	7	3.23898453139	6.83683864431001	7	6.50616985118095	6.06519883895404	6.5901566643026	5.50430714250696	6.80548394886135	2.23712354432102	4.36832895348733	6.2126113128308	5.76687069720703	4	7	3	7	7	1	7	3	2	1	2	2	7	2	7	2	2	7	4	7	7	7	7	87.25	0	3
41	6.67291539004879	6.80049778233481	5.64462258344072	7	4.97609898019044	6.00769096867722	6.84573558956612	5.78097120513197	6.28222925427636	6.52047694499725	6.75305682563162	6.00118120477086	3.04908103558566	6.09960159967954	6.42753156666725	6.91812797253337	4.14940678925212	6.81849386312689	6.4473539297182	2.23510036524677	5.14274038088984	7	4.66596355727887	7	2	1	7	7	1	7	3	7	1	4	7	7	5	7	7	7	3	7	1	7	2	7	72	0	3
42	3.76938102155308	3.77281050604853	5.38422888328436	6.78757269324013	7	7	6.46519309263514	4.63729063279565	5.52963075619755	6.83136921490752	7	7	5.66653166740753	6.98682652093928	6.66552440596273	5.47519408246434	6.29875000833213	7	4.1411366025339	2.72851979234531	6.75529051350182	4.29735761078683	6.05929351032259	7	7	7	7	7	7	7	1	2	1	2	4	7	7	5	5	7	7	7	7	7	7	6	89.75	0	3
43	6.69587977714273	5.19954204306253	2.17036503019713	6.87026932986549	7	6.33738357378148	6.51464422916268	6.26701333604825	5.65553774572734	2.50707103322678	5.55026384567519	7	6.35521383354189	5.08742213262355	6.82544468690479	6.61856581623864	7	5.68683684595324	4.01119076485502	5.71541293567795	3.67632718124797	6.69175481629142	5.41826507139798	7	7	1	7	7	7	7	7	3	1	1	1	7	1	7	7	1	1	7	7	7	7	7	74.5	0	3
44	5.84632965476402	7	6.0754498444393	7	2.13458882538763	4.18159722724532	6.6322440464385	6.32999804506262	5.26673113354905	5.71011230083441	6.05980395565242	6.27567453026995	5.32551135478811	3.98775773481757	6.57701350555336	6.05492883581071	6.52043814895246	4.81537257249729	4.68993556034195	7	4.91621295910308	6.15619211105778	7	7	7	2	7	7	7	7	7	7	1	3	7	7	3	7	5	7	7	2	5	7	7	7	98.25	0	3
45	4.11024149322454	4.46878053050835	4.28551800034426	6.06691981690176	5.53809801497723	6.2670831287656	7	5.79975893216156	5.19288205495724	4.47469146731428	7	4.85600219138508	6.28780714421032	6.34963273840915	4.6724254094563	5.89227227181238	4.87811818465029	7	5.0247759295206	6.082689723162	7	6.95004646134371	6.58687242720877	7	7	2	7	7	3	7	7	4	1	2	1	7	2	7	7	7	2	4	1	7	7	7	59	0	3
46	6.23792520221682	4.66657098723767	5.53413004592201	6.39051769631537	4.84670684999744	5.71835346625211	5.82766148792597	1.91205344856834	6.71724169265603	5.57874674933114	6.56969777330511	3.55360551211488	4.43577823723267	7	6.51179148794824	6.63846650115499	6.98516682958083	5.490408643194	6.88324426639355	4.8148353649183	6.64749333019132	3.80720741210723	7	7	7	2	7	7	7	3	7	2	1	2	7	7	7	7	7	2	2	2	7	5	7	7	84.75	0	3
47	2.74283319691011	6.69075574178917	7	5.54913236766571	4.60340978144002	6.50322292983326	5.47233688010779	7	6.96206021561167	4.78069297731219	6.61421376563027	5.35284241900691	5.65620493011265	5.15952699972263	6.13177770072863	6.92996591024266	6.12786219166129	4.68881868567821	4.19627055385499	3.41274684090655	6.71284883951193	5.27964991973156	6.69938247163259	7	7	2	7	7	7	7	4	1	1	2	5	7	7	7	7	3	1	7	7	7	1	4	80.5	0	3
48	6.82974663164943	5.87244809726722	6.8258291815088	6.78216682657096	3.77399946653118	6.64793489272185	6.85123079779934	7	4.63759229781004	6.91692967574653	7	4.32424852592312	7	4.94442294831071	5.69206962687214	4.31537423606259	6.92117758882783	6.31173851362404	4.09051408627975	6.39185238666439	3.41356450285221	6.49397945639146	7	3	7	4	7	7	1	7	7	7	1	2	7	7	2	7	7	3	7	7	7	7	2	3	91.25	0	3
49	6.20662195976882	5.33074736602037	3.65533896027848	5.94024693268891	4.45275186202502	6.87002194984755	6.37485868303988	4.5581255935058	7	6.2930364874791	4.34541663645071	6.95258376729668	7	5.41806240708249	6.56903848713913	7	4.93684254659566	3.50252572382773	5.98734823018247	3.74991437824611	5.37310354447623	6.30244994130456	6.07422276024473	7	7	7	7	7	7	7	7	6	1	3	4	7	1	6	7	7	2	3	7	7	3	7	100	0	3
50	6.38362204576534	6.66760889996093	3.92104139751262	7	6.58812832050078	6.2733705295784	2.39019493649286	2.17470640946607	6.50090771176476	7	6.93384200741173	6.6887682218659	4.01191903835086	4.37468134061124	3.04812859695377	6.63307189030776	7	6.62728289593772	1.67164258752134	7	5.0566194422991	5.64297962581124	7	7	7	2	7	7	1	7	7	7	1	7	7	7	1	7	7	7	7	2	7	7	2	7	81.75	0	3
51	3.04874544287759	6.05888705079484	1.24156421534835	3.47809626731663	3.15680162242621	6.91701369723161	7	7	6.45981516993828	6.93427395558053	4.83154872583917	6.4561340690104	5.4820572357375	6.15877037413552	5.54947092356558	3.68034327773832	5.82992831433653	5.12983520160646	5.73874041428238	3.98067988149924	4.79138290670675	5.29838619952026	6.78358503803868	2	7	7	7	7	7	7	7	7	1	2	2	7	7	7	7	6	1	7	7	7	7	7	94.5	0	3
52	6.37566814222838	5.7943654871611	3.86412093131749	7	4.58574167081311	4.61550972824026	4.1514886905318	6.84981351048287	4.82409863916366	6.5358334318456	6.09915523854248	4.77940305037926	7	6.4478788301819	6.04111908088813	5.91581415485885	6.21214146808894	7	6.88295782080345	6.48243568601973	5.09962674511138	5.58941778618948	6.3125784144228	4	7	7	7	7	5	7	7	7	7	2	1	7	2	7	7	7	7	7	7	7	2	7	72.25	0	3
53	2.62671282483789	6.6601509786581	1.58753474436773	3.31966498350007	3.89211280509497	6.58649697066779	4.93244013531681	6.28423681042876	3.30297591727996	6.74834754705147	6.51681897590876	5.79893161997084	7	6.98578346863307	6.1943195477036	6.05669636009304	5.60555871245142	7	4.46143735550211	5.46978803900536	4.27896950060291	5.11955776725828	5.94659634747482	1	7	4	7	7	7	4	7	7	7	2	2	7	2	5	7	7	7	7	1	7	7	3	82	0	3
54	3.03413390419662	4.66832028571939	3.03309478909809	6.80885729595805	6.95887489638766	6.42847754791719	7	6.31572193875821	6.02825054408221	6.18599578761133	6.52064087531579	6.2330892527177	5.1004877392296	4.59632500887462	6.53430394800111	4.39852328178581	6.46873755919451	6.21932819885715	7	4.76077425050635	5.26446631513272	6.23103244459423	5.69294253930581	7	7	5	7	7	1	7	7	7	1	3	7	7	1	4	7	7	2	5	1	7	5	7	84.75	0	3
55	6.18620888950662	6.01458274675135	3.63678553748178	6.38503336804823	4.93954347951198	5.78586682144912	6.09701727095894	6.105130124036	6.64333267743352	6.87787170641081	7	7	7	4.9799844818773	6.42107780365446	5.73085211202461	4.98321174074229	2.80955517572592	7	3.31696350946316	6.01642089898922	3.26251537286035	5.2406095539995	7	7	7	7	7	6	7	7	5	1	3	6	7	1	6	7	2	2	4	7	7	3	7	77.5	0	3
56	5.72982198800993	6.47425635578437	2.60647841007795	5.37221420934407	5.77961144241656	7	4.29333037379281	4.77885204588474	7	6.56135191575255	3.62599085861105	6.86077930093586	5.78797949325863	5.18623011550129	6.83943986898538	5.88668594732795	4.46637156207437	5.8706975859212	6.62232358900906	4.07664124400754	4.26977249993781	6.16247276363102	6.47258967944239	7	7	7	7	7	7	7	5	7	7	4	2	7	7	7	7	7	7	4	1	7	7	7	102.25	0	3
57	6.26883485010788	5.8563467835475	5.08449381748447	6.57740771383745	5.27107940783246	5.782604762959	5.08515950812323	6.8416843765355	6.95754210585568	2.11391757758419	7	5.54415393300188	3.24982252383894	6.00566064507445	7	6.51407023498524	2.52577401362375	7	5.56992397257196	3.17445228922943	5.74424118754242	5.31145238801084	7	7	1	1	7	7	1	7	7	7	1	7	7	7	4	7	3	7	7	1	1	4	2	7	87	0	3
58	4.97978297233282	5.52689895840868	5.79855829858729	5.46319282745998	3.09051971426653	5.26491736012656	3.69481900659777	6.42359517811151	5.49450402300712	3.50634931197738	7	6.38919295587471	6.06014043619755	6.89597017451179	5.61702451632976	5.27783487329409	6.14101056111932	5.5285663923882	6.26712384548526	4.28843620405215	6.34322345725558	6.30276279476754	6.55591774450994	2	2	2	7	5	7	7	7	7	1	1	7	7	6	6	3	7	3	3	7	7	7	7	84.75	0	3
59	5.17305489348329	4.15512577582483	4.29964521929662	4.53070438524576	6.04008585240014	5.75702437821844	6.11232376142739	5.93919602726932	5.7940711663835	5.84948621827622	5.81659986951141	5.44927999810588	6.57011299695461	5.188787701315	6.6729702854983	5.05850702642926	7	4.20029023871667	6.77314328219663	5.01250784622175	4.71559258003408	4.61394379858126	6.79579114266353	3	7	2	7	7	7	4	7	7	1	2	7	1	1	7	2	2	1	4	7	7	7	7	82.5	0	3
60	5.11378930024965	4.74500520114354	7	6.55351477012803	5.25891503733731	5.77729177223326	4.06188537873589	4.76583842072659	5.46421957974739	4.67540954993879	7	6.94065408328438	7	7	7	3.1216983228766	5.2268681719252	7	5.46411887725161	3.41189705046902	5.02305741290599	6.54556041407614	5.46196113465125	7	1	3	7	7	1	7	7	2	1	2	3	7	7	7	2	7	7	2	7	7	1	2	68.25	0	3
61	5.52750750563042	6.77583007622537	5.06783793330277	5.83198340625881	2.90258487288598	5.91468949587978	4.71188443813773	7	7	5.29734827631099	4.59594952732733	5.4340547747647	7	4.69245760533129	7	4.96845735457353	6.62756048048231	6.88856112380838	2.7517842397221	6.75157646342382	7	4.81323955425499	5.2629563901106	2	1	2	7	4	7	4	7	7	1	3	1	7	4	5	7	5	1	2	7	7	1	2	81	0	3
62	5.94074755104181	5.07247266595715	2.19310344156858	5.97127654758397	1.78338216225279	6.51061039713683	6.87217581523762	6.17013303976699	6.09572390938057	6.83048253815731	5.51629518679968	4.27497592629637	6.71368975886185	4.43775496823776	5.5264906886654	3.86774853700508	6.96314016244489	7	7	5.15449600121589	5.93260717154922	4.53430726297703	5.7532654483825	1	7	7	7	7	7	7	7	1	1	1	7	1	2	3	5	7	1	7	1	7	2	7	77.75	0	3
63	5.6791375336	2.8715796025552	3.77591650092203	5.28142848045649	5.22588937491913	1.85360177552794	6.44155371980049	6.33126952941224	4.62482293755596	1.72111193018827	7	4.95531421282818	5.93201531475416	5.0740957083525	6.31824768342168	5.7601860200593	6.55296586393458	7	7	1.84920728488651	6.92903984527777	6.18737204467354	6.47954914732508	5	7	7	7	7	1	7	7	1	1	5	2	7	7	7	7	7	7	5	1	7	7	6	75.5	0	3
64	6.07905205504586	5.98616223558873	2.05672976132832	6.16592107874362	1.68010288633749	5.39734173575667	6.08209130265986	6.79660213215048	5.18971827807208	6.05936282831077	4.25247621251572	6.86988924661603	5.32187209171022	6.00679361423962	6.82135161298233	6.34126407953418	4.38356754084338	5.3613847421848	6.82495491607432	6.43025889304661	4.98312544108842	6.17864765948217	6.1958624187038	1	7	4	7	7	1	2	7	1	1	3	3	1	2	7	2	2	7	7	7	7	7	1	77.25	0	3
65	1	2.73338258453113	1.48414377004563	6.90212307425451	3.64299289189487	5.82574672622299	6.14971299635688	5.70938983808887	3.48879594918689	6.96904843945873	3.34381535612754	6.18141256612157	5.67424315914212	7	7	7	7	1.47745331026701	4.17256631243539	7	6.66757102671064	6.01787656482658	4.8046406113899	7	5	7	7	7	5	7	2	7	1	7	7	7	2	7	4	7	1	4	1	7	6	7	86	0	3
66	3.90074381412249	7	2.5516524187608	7	3.1939225650766	5.23174449753135	6.01770817223057	5.69389826814547	5.83472318194588	5.17414028813606	3.25135399255907	6.08092672009507	4.85429346516848	7	5.79483204085223	3.02334754620523	3.94798384478798	4.95245646478495	6.88857909474723	2.25934142588496	4.48383928407376	7	7	2	7	7	7	7	7	7	2	7	1	1	2	7	7	7	7	7	2	3	7	7	4	7	67.75	0	3
67	4.87043873864049	3.76439540609428	6.67900561556263	7	6.50172099865207	3.54260616316905	5.03657590369378	7	6.24584725187169	5.08660910486087	6.26034546289139	7	1.13990566846297	7	7	5.64886743804496	4.97769056131976	7	3.46901219279868	6.74593707303748	6.01413646497782	6.89572565953518	4.52801865143976	7	2	2	7	7	7	7	7	2	1	2	1	1	7	7	2	7	3	7	1	7	7	7	73.5	0	3
68	4.89864063979619	5.97596778433432	6.53291317280936	7	5.16097695487162	6.31735721971725	6.59206243901323	6.12244710124615	6.19752611089164	2.88475840829151	6.57322067616151	6.8953275566919	4.2368140794799	6.04398418799892	5.67028227876924	5.89682039348751	4.10391356093081	7	4.36442808169422	2.74652995879283	6.04615744769837	7	6.73339061261815	7	1	1	7	7	1	5	7	7	1	2	7	7	4	7	7	7	3	7	1	4	7	2	61.25	0	3
69	2.35732756510528	6.99087652701294	1.53987458702308	3.09195553607817	3.529122321591	7	3.94574972364415	5.86373389180462	3.78550957025587	4.85927289921858	4.46221287913275	6.83214878607073	6.81181774677893	6.74645632190565	5.62812539841636	3.0225070511538	7	4.57561101419571	4.77269718325911	3.97950651492071	3.99206788457324	6.79743779875814	6.65062155686432	1	7	7	7	7	7	7	7	7	1	1	2	7	1	7	7	7	2	3	7	7	7	7	74	0	3
70	4.40143793727158	6.54914934172221	4.92243217029194	6.13381688854562	4.81833930334104	6.23844179390358	5.93878783475093	6.24223730046524	4.95905996929631	5.69934339514259	5.19710691694431	5.81881912462767	5.45224780764079	4.85996663138426	6.83444906719125	6.12837042939808	6.87599915421868	5.69920176810598	5.66784077615453	6.666425423991	5.40308444869122	4.90603779667328	6.41095085862221	1	7	3	7	7	7	6	2	2	7	2	6	7	7	5	2	7	2	7	7	7	2	7	83.75	0	3
71	5.42378866671158	6.16538421398458	1.74073801769184	5.34341215006615	6.02200028107082	5.28760602279369	7	5.57000028556875	7	6.73171020504817	5.87722373742859	3.8777125206882	4.61174177701742	5.28344931832649	6.97602157215432	4.63296244055683	6.56669816255424	4.45768155948853	6.18563622799204	4.25611400985737	5.71930638182514	5.27571207675694	3.08185738612894	7	3	2	7	7	7	7	7	2	1	2	6	7	2	7	5	7	4	7	7	7	7	7	97.5	0	3
72	3.99079132876068	6.58581725728435	3.81418810332686	6.55447574349793	3.60826933950076	5.74084041326241	4.5889351647839	3.87524229124585	6.35778003827753	6.09094320443812	6.88649384939109	5.21561016190932	7	6.41917063553943	6.14491313076295	4.15824185796568	5.67557203091914	6.22344120448019	3.81350713860939	5.50772784659246	6.28657048836011	5.04610275278229	5.93919867764809	2	7	2	7	4	7	7	7	7	1	3	1	7	4	4	7	5	1	2	7	7	1	3	61.25	0	3
73	6.11348861629124	5.33171501150653	4.01155189165883	6.78339471785405	7	5.36672785839579	5.75268259008197	6.66766004549123	6.22822374413307	7	5.97676539319398	5.34024294182357	3.04175157016521	6.72382941564738	6.75103252317808	6.73077621305019	4.87962313379109	3.68763256876795	6.24064750115288	1.21414637382039	4.3881731279774	4.12324272930151	5.03337161865768	6	7	3	7	7	7	7	6	3	1	1	5	7	7	7	7	7	3	4	1	7	7	3	85	0	3
74	6.08463733535766	5.47362022982989	3.2037058405378	6.54689522984779	6.80156567296741	6.06212902565638	3.91875927416663	6.20157289631144	6.64107023203764	6.84056003652709	4.19494642320886	6.00998594855467	3.02701616546314	7	5.79143303763956	5.8625954769588	5.06293927720657	7	6.81848958283713	1	4.50350920210881	5.57195907151081	2.39972259089557	5	7	2	7	7	6	7	7	7	1	1	6	7	7	7	3	7	1	5	1	7	7	4	71.75	0	3
75	2.20555614275248	6.98386111216926	6.66396109950559	4.84472872533574	4.69091394943937	6.191372468558	3.20262465820142	6.66931053535856	6.4605882759376	4.67221179476614	6.99479771813981	5.11877872374429	7	6.02881242634894	6.44791656047592	5.5236189032889	6.28545548200609	5.31164054224023	5.97192456737649	3.24693711849081	6.51248403772468	5.21893035581252	5.01143611304955	7	7	2	7	7	7	7	4	1	7	2	5	7	2	7	7	1	2	7	7	7	1	4	65.5	0	3
76	5.96213000685726	6.62862938445434	7	6.03722248480631	1.3701364313643	7	6.54843083227653	4.89872203385341	5.47838686412224	7	5.97696591724388	4.58415997439886	6.96529469720951	5.97245167739662	6.55911305023739	4.03558518538838	6.03787838367118	6.5319677001351	6.45373019391231	3.75225723283322	6.22604062716696	2.60096777053236	5.79450811955224	7	5	1	7	7	7	7	7	2	1	1	7	1	2	5	3	7	7	3	1	7	1	7	96.25	0	3
77	1.75445760187782	7	5.10752633220502	3.54749505532768	3.92748554109996	7	5.98336646911054	6.21251020530597	3.88670548073545	5.96814984388362	4.1330553108893	3.34148204016886	5.20379531039055	6.64864464267343	5.29349607794033	3.70784682255795	7	6.68654472268875	6.14578562008271	3.12831972788255	4.90957944695202	2.80355005479923	5.56545167306653	2	7	7	7	7	7	7	7	7	7	2	2	7	1	7	7	7	2	5	1	7	7	2	87	0	3
78	7	4.29482533184372	5.99072407494032	6.17215750424419	3.38475785916948	1.93910179736657	6.92708804603595	3.20617849560003	5.09670573617021	5.84895352990922	4.23847527417762	6.4010165335068	6.26343078380146	7	7	7	7	1	4.39361989344321	1.09256959000627	6.83298890143062	4.11539160699633	5.28348771807546	7	2	1	7	7	7	7	7	7	1	7	7	7	1	7	7	7	7	3	7	7	7	7	78.75	0	3
79	5.59446600298509	3.47471928072002	7	5.83521912450725	4.44005874218325	5.48344459620573	6.35569347551232	6.83491202738628	6.97349175204084	5.00922475187953	6.64411388000599	4.83542357345175	1	4.40255098352493	5.72622412840526	6.47343881523838	6.39396760359005	7	5.83654038338922	5.95477819770607	5.27886570969596	6.66726941981653	5.88858374283626	7	3	3	7	7	1	7	7	2	1	2	1	7	7	7	2	6	7	7	1	7	7	7	69.5	0	3
80	5.07659214237703	6.44281093922352	3.16460869196986	7	1.50805744825428	5.41947010927831	4.78584154678502	4.80962385908367	5.81842509501923	6.19985372624427	5.16753434036957	4.19342727734111	6.06793903526569	2.67067153241973	6.05309782478877	5.72681046386506	5.42139202883421	6.94355362861709	6.88631367978211	4.69369669879089	7	4.77320289727932	5.53890386526033	3	7	2	7	6	1	7	7	7	7	2	2	7	7	4	3	7	7	2	1	7	1	7	66.25	0	3
81	7	4.67586187423941	2.59737542554306	6.20853719887872	3.09117294286	5.62953825905618	4.17996845570505	6.48846209371549	6.54790658450697	6.96373691663254	5.74161939826551	6.54723200545557	6.03327067228802	4.01536864377981	6.04265803229092	2.3420686758562	6.2737091616356	2.85020767182119	5.1864231447173	4.4312146849473	5.12340524682267	6.78197897445178	5.85592634229096	7	7	4	7	7	7	5	7	1	7	2	1	1	7	3	7	7	2	2	1	7	2	7	72	0	3
82	4.62699078422196	3.33113805461421	6.85118908647455	6.42274141907838	5.5084480804182	6.41849742326461	7	7	5.61153581281158	3.68337212013386	4.81958741047347	6.44925248060784	2.24536333833586	6.39565580475662	5.09002067387661	3.84312502414045	7	3.56275965027994	6.99877166181707	7	6.74978592439889	5.54214607458733	5.80736448207689	7	2	4	7	7	1	5	4	2	7	2	7	7	1	7	6	2	7	3	1	7	7	7	80.75	0	3
83	6.40476753560437	6.49188428841099	5.84775069360946	6.52227554753166	1.75473250686553	7	3.71732732520566	7	4.14607535153169	6.77117288388136	5.51988371132713	4.35832642067795	4.013887579947	4.56541600052929	6.0370935246575	5.57033693961381	4.41386320163498	5.50493317093755	4.23277061883414	2.0110903277404	6.86470291661437	5.43993913586829	6.12884886280204	7	7	3	7	7	7	7	7	3	7	2	7	3	2	7	7	4	1	4	2	7	7	7	85.5	0	3
84	2.48699954985114	5.8487689510465	7	5.14520781362338	6.34884744342166	5.54941316433613	5.81381130585269	4.87695324443941	6.15835164269606	5.76499242089351	5.19996665782175	5.29127751012484	5.09480432222382	6.48807931892371	5.3755276136802	5.72474725219576	4.63393465310882	6.69956410277601	7	3.31120814592972	5.78804851674887	5.63331905388641	4.50368558261275	7	7	2	7	7	7	7	5	2	1	1	7	1	2	7	7	2	2	7	7	7	7	3	74.25	0	3
85	5.60631940484797	2.42829746408016	7	6.50117228604918	5.66224106889572	3.41767000403378	7	7	5.30762875390077	4.40756142937513	5.52215151965488	4.03871486120455	4.23821683921946	4.43169054223609	6.27736174349977	6.8579975291357	5.1320115232162	5.78516884129261	5.01032359510358	6.77746943328884	5.53362345508615	5.01282304521399	5.56347256671546	7	4	2	7	7	7	7	7	2	1	3	1	2	6	7	3	6	3	7	1	7	7	7	84	0	3
86	3.88957756403768	4.94827492210511	6.07955244066064	6.54872079681072	6.33124517043023	3.5515073592939	3.18327761754648	6.25969368259165	6.0554643827239	5.97636865796691	7	5.96401092276018	4.63759287919906	4.7657803178269	6.397979228291	4.85033633872639	5.19242600982566	5.91508242296288	4.41985322753469	1	7	3.80943115482776	6.31636811593424	7	3	4	7	7	7	7	7	3	1	2	2	2	7	5	2	7	3	7	7	7	7	5	74.75	0	3
87	4.09824021590845	5.55081738680727	1.15136583488858	5.18669114831209	3.47930808131588	5.19227771847291	7	4.8542629849912	5.71594000918597	5.85938786279207	6.67753514003736	6.23462342576189	1.40928175472868	4.7266724377332	5.69777704474617	2.80771303435224	4.49971490710834	6.36706661964823	6.37966812296138	5.21439577273392	5.47412186361711	3.68993890322326	5.67538601005401	7	7	3	7	7	7	2	7	2	1	2	4	7	2	6	7	7	2	2	1	7	7	7	61.5	0	3
88	6.0725847502378	7	3.74638585742485	6.76535021667966	6.85226693145299	7	6.41529113082353	1.46112774538162	7	5.79740726205819	6.65692235888209	5.00364915395346	4.60191455547347	5.14282352097327	3.73815647081272	3.98983160924753	4.78040212789447	6.51891493075973	2.3664011533502	2.5073998628278	5.51515160499936	4.38212557841647	7	7	7	1	7	7	7	7	7	7	1	7	6	7	2	7	7	7	7	2	1	7	7	7	86.25	0	3
89	7	5.43902442725572	5.58182536136865	7	3.59233785110587	6.36915385383261	6.89275785689169	2.9967682458376	5.46850475158938	5.32998317949916	6.96290223606134	5.09841338871051	2.5809659363964	6.50762128693418	5.92335367614041	6.88458887225473	5.14209147637901	4.15915113099799	6.17329363248792	3.06569500833641	5.39566373404523	3.28680142404874	3.18524953873675	7	7	2	7	7	1	7	3	2	7	1	2	7	2	7	3	7	1	2	1	7	4	7	69	0	3
90	4.82292395517379	2.55240775299598	6.57901102742287	7	5.79935086863164	6.49482727801351	4.46191686554397	7	4.83999466798944	4.90488719657682	5.13551739160459	7	3.56940101278454	4.78692351184502	6.8233239557843	5.58234422458812	4.32814722986834	5.57270731326786	1.84118679593227	3.15710307051087	5.84045208827634	2.56066785348517	6.10449485908944	7	1	3	7	7	6	7	7	7	1	1	4	1	3	7	7	1	3	7	1	7	7	7	88.75	0	3
91	5.92452361879893	6.68801077614591	6.58407632790475	7	2.11348830641475	7	5.04262263748394	7	4.37475082136352	5.11859284882674	5.42230929978943	3.64810304044849	2.8486007845938	5.02657132102746	5.0061594663197	6.73711198188842	3.64500443334306	4.53747226736527	3.99473013281638	1.72349601426244	7	5.81723094946275	4.69850331378867	7	3	2	7	7	7	7	7	7	1	3	7	2	2	7	7	4	1	5	1	7	7	6	79.5	0	3
92	5.68746045449855	5.44662351545644	7	7	1.33568018101442	4.34913368660921	4.53013146011548	6.55425373287843	4.3498197177228	4.3337213058104	7	5.0140133966908	3.88360155468744	6.72653526638114	6.64422064791307	7	5.0930988945316	4.99258401113554	5.04401595554822	3.27201382854906	4.40652818383965	6.03602606362433	3.77878250019274	7	5	2	7	7	1	7	7	7	5	2	7	1	7	7	7	7	1	2	1	7	7	7	67.25	0	3
93	7	4.98387156680632	6.58875626509872	6.61317430601083	4.14626386047604	6.00916366336557	6.24809806662787	3.18275899266173	5.20422457634636	5.77041214333125	4.58348169303343	6.24265925724956	4.25042037776761	6.47497240768502	7	4.15729059298974	5.96225298153163	2.5507473997995	4.01273034021046	1	6.03332654639146	5.83978239895623	6.16972181303905	7	1	1	7	7	1	7	7	7	7	7	7	7	1	7	7	7	7	2	7	7	7	7	82	0	3
94	6.87033467200668	6.4634183614377	6.18685223524391	6.74883273157727	4.34475241963057	5.82492311213249	7	3.18005039998708	3.88994412549642	6.68893301779496	6.11566792136011	7	5.68477801009843	6.731551972039	6.14738234870095	5.55678581132944	4.39469743637269	3.2257349841908	4.53616139639145	2.07553916118547	1.02786820201357	4.08999219791138	4.00507897681188	7	7	2	7	7	4	6	3	2	7	2	7	7	2	7	7	7	2	4	7	7	4	7	70.75	0	3
95	3.48292362549807	5.81025583919682	4.03640896527891	4.08925124407457	3.2401424914729	2.72728378956498	6.98935760522131	6.14923017625624	6.74133443597637	6.6667789878216	4.59997486830693	2.86507193445959	6.32782488374665	6.48185168485862	6.06055028005473	4.48170309105579	3.33699176780373	3.89415875618021	5.90517788569826	5.8841777369725	5.76569872789788	4.65683234085075	3.25354180690663	2	7	4	7	7	2	7	3	7	7	1	7	7	3	6	7	7	5	5	1	7	7	7	62.5	0	3
96	5.09000735462226	2.95292679350934	6.61233901264675	7	5.10638262745568	3.00940934107411	6.24677879688375	6.03487838932826	5.68970640279267	3.50342905253785	5.95978686267256	7	5.61664123924933	5.0156373056476	5.83115030065357	4.45662433868093	6.93623354675262	4.17732994228662	3.26368980817452	3.54615320087189	6.00214323826791	6.12314742882775	5.57736976718026	7	2	3	7	7	1	7	7	3	7	2	7	7	1	7	7	7	7	4	6	4	2	7	74.25	0	3
97	7	5.88995121364539	3.9043856451991	6.63822927097204	6.10274523418005	4.41114919730511	3.08171972244985	1.40627764228171	7	7	6.48628243403144	5.20389625743026	4.31700905306537	5.46359557199791	6.24623012123916	4.15101732207709	5.25157850808322	3.04308187526668	6.52872413165166	3.8823422700724	4.8941356766637	3.8691151838592	6.54218437709841	7	7	1	7	7	1	7	7	7	1	6	5	7	1	4	5	7	7	3	1	7	7	7	83	0	3
98	6.01943157287301	4.26772580288667	4.57478348387865	4.43677414190194	5.31842052027117	6.49368362086775	1.93522722814786	4.79354199859578	7	4.72769783667433	4.12988744876145	6.11863237404188	6.30022759930798	4.83975127348887	5.44773483973148	4.17295347582589	6.0959205024576	3.9595275273134	6.45125404992705	5.91578602926752	5.34668013189213	3.53339408679474	5.37052598557934	2	7	3	7	7	7	7	7	2	1	2	7	7	7	7	2	7	1	2	7	7	3	7	65.75	0	3
99	2.11180002597075	5.68999185129352	6.69041433446136	6.52925035182995	6.22223932881268	3.82544912639478	6.8295835924297	5.72925231389308	3.64216143645308	4.45858286421474	6.84902242622541	1	6.10568409366268	5.42939097367853	5.26945607569321	5.46451626540108	3.68638440062906	6.05044747860596	5.21538113388365	2.1926567992691	6.69212338486595	4.44068376718391	4.77683305883912	7	1	2	7	7	7	7	7	1	1	4	2	3	6	5	7	7	7	1	4	7	7	7	69.5	0	3
100	6.43401114333426	1.90508564936535	6.89373364910051	4.26067737291858	7	7	5.10695773812415	7	7	7	5.83568351529041	4.23512738470698	4.39788887800991	6.75546240707889	7	7	4.85055119367811	7	6.08282937757262	3.34434695672704	6.63998756292016	7	6.42550520934454	1	7	1	7	7	7	7	7	3	1	2	7	1	7	7	2	2	2	3	2	7	7	3	100	1	3
101	7	5.89256694909584	3.22064273313344	4.41145119401732	5.44769511625349	7	6.68597667051628	4.99513563758726	6.86568738773651	4.06574834428527	7	6.0098053799274	5.0924953854952	5.38446642870245	7	6.76463669911811	6.64152986550311	6.87728666181094	5.95173304602036	4.70724759681481	6.8087544361014	6.41733502031894	6.01992090779488	1	7	1	7	7	1	7	7	2	7	4	5	1	7	7	7	7	3	3	1	7	7	7	107.75	1	3
102	5.13201315630948	4.04419273593114	5.405163776028	4.07932487231536	6.17037018430188	3.96330817029014	6.88839428380774	7	6.98752781874796	4.7396410824092	7	7	5.74734095626523	6.02587681245829	7	6.46707033477932	5.38611440734762	6.52459629183454	5.59892338592465	7	6.06564503058238	7	7	1	7	1	7	7	7	7	7	7	1	2	7	1	1	7	7	7	7	5	1	7	7	3	91.5	1	3
103	7	1	6.92778709417971	4.87748429719831	6.06376623637747	7	6.15465346509957	7	6.80659575991658	7	6.38234495446463	2.60501689214957	6.07858861262172	7	7	6.32484051432623	4.53638174487669	5.34318945340101	7	2.75313574026281	6.29858391180722	6.42131088286753	7	1	7	1	7	7	7	7	7	4	7	2	5	7	7	7	2	2	2	3	2	7	7	7	102.25	1	3
104	7	3.01998616849844	6.64275547542629	5.34760967619035	7	2.99159545463296	7	4.5757081666568	4.95516909934257	7	5.93666823232918	7	6.50277537006111	6.43108732613401	6.79547414877409	7	4.77695602456732	7	6.23206548547685	2.61631696102885	7	6.90735804401024	6.57735837199764	2	7	1	7	7	1	7	7	6	1	1	7	1	7	7	2	7	7	2	7	7	1	7	112	1	3
105	6.85782551600829	7	3.44360733850987	3.06771826476197	4.9115134469453	7	6.04677522680815	6.17474881106263	6.80374585470988	4.42810784465723	6.36542793297815	7	5.87007830073766	4.78594574028307	6.71106821467282	7	5.31967188293684	6.73977033000469	6.27749889469478	4.99506848782092	6.78622725371395	7	5.23690379569544	1	7	1	7	7	7	4	7	1	7	3	7	1	5	7	4	7	7	3	1	7	7	7	96.75	1	3
106	1.75387933325388	4.73369019064781	7	6.29135208826386	5.87505811061771	5.60937423373777	7	6.62504924092683	7	6.35616720437708	6.93083842218715	7	7	4.1231490721507	6.32111570972519	6.60107482898065	6.5685045627974	5.4392820676739	5.64333360073998	7	5.82620945785732	7	6.70502943946334	1	7	1	7	7	7	7	7	2	7	2	3	7	7	7	7	7	7	3	1	7	7	3	98.5	1	3
107	6.74088223496126	6.09579732551371	6.7393357800171	5.98203916724425	4.11661906994578	6.36404805109542	6.62661735318212	6.33789055417308	6.55735445997332	5.24446628421071	6.50994268297211	5.79897926856594	6.49161017822848	6.51627875354839	5.99905431313093	5.71772226657145	5.08422547651874	6.28251627658033	6.66397823264739	6.96146177534321	6.31283696751759	5.78398335903569	5.37511366311015	1	7	1	7	7	7	7	7	5	1	2	7	7	2	4	7	7	2	7	1	7	7	2	73.25	1	3
108	7	6.37171446931228	4.99938259374674	2.59548865442852	6.92606387238369	6.11692260816076	5.63720727385704	4.22629231602807	7	6.71406722484499	5.07725932116796	6.73761156254664	1	7	6.90383949875495	4.43518715856728	5.69527447278178	6.84459712153158	5.79373053705594	4.55183734839924	6.51985515873547	6.75368729300238	6.43886075215615	1	7	1	7	7	7	7	7	2	7	5	2	7	2	7	7	7	2	4	4	7	7	7	100	1	3
109	6.62367978150055	5.19326183464944	6.46166447740556	6.29786869518548	4.54301498926507	4.17463573999844	7	5.89849529295175	6.76304378481478	7	7	6.61210851429026	1.36230735613853	6.96453955273971	6.27071193097952	6.81008882696745	4.32910174335364	4.91804000851793	7	5.92050481919606	6.56363746930042	7	5.05112645965148	1	7	1	7	7	7	7	7	7	1	7	3	7	7	7	3	7	2	5	1	7	7	3	90.75	1	3
110	4.4073694682364	4.50588166960799	4.62163636017442	6.06158951622957	3.38628277715774	5.19115038877101	7	6.14519903164868	5.29058226763916	6.41518720533787	5.89713936046071	7	5.90520378953796	7	6.61677895450202	4.94702684758171	7	6.61940737088519	6.97299287278548	1	7	5.71163838330158	5.81200254187441	1	7	1	7	7	2	7	7	1	1	7	7	7	2	7	2	7	7	5	1	7	7	7	100.5	1	3
111	6.76704166961332	3.13307256159797	5.53586910708076	5.80819493320281	6.85952975554153	7	3.78869420654599	7	2.87578837071785	6.7734596203571	4.18760662297335	6.79662411282037	6.57877482064428	6.40225623848939	7	6.34742439000175	6.531419479048	7	6.78361103112647	5.41809653704805	4.97548794123649	5.67593686708118	6.1748607931597	1	7	1	7	7	4	5	7	7	7	2	2	7	1	7	7	7	7	4	7	7	7	2	101.25	1	3
112	2.41784316149969	4.29499627355388	6.58426776008485	5.49394843552929	5.96256380545994	5.31477490625828	6.81179590205564	4.91962762895516	6.87127898061643	7	4.46902561598692	7	6.84478905973338	5.81633726408939	7	7	6.35735481095088	7	6.47207910186365	4.12580693242806	5.58076407535661	6.23420785092371	7	1	7	1	7	7	7	7	7	7	1	2	2	7	7	7	2	7	7	3	1	7	7	3	112	1	3
113	6.41817315823377	1.02453551788062	6.418775133092	6.87235765075504	2.05903955075902	4.4776813386881	7	7	5.13937850606191	4.84505365794863	5.13219819546255	7	6.81817725305022	6.43911411022911	5.83375176997005	6.26029644975662	7	3.45749887507796	7	4.03738871618358	4.92454125597215	6.78572013536795	6.64812306997798	1	7	1	7	7	7	7	7	6	1	3	3	7	7	7	7	7	7	7	2	3	1	7	103.75	1	3
114	6.26832848392368	5.21033810696973	7	5.28573592540054	7	6.85162221279112	7	4.8238368907816	4.85004359556713	7	4.17843879045304	4.43433455359296	6.94355756905106	4.63012015715367	7	6.44337785599487	4.91084714057327	7	3.80808130470925	6.16909548763613	6.94843104107171	6.83912381415941	4.07050831991098	1	7	1	7	7	6	7	7	7	1	2	5	7	2	7	7	3	5	7	7	7	7	7	85.5	1	3
115	4.8448414050626	5.59045778434366	3.74195517415168	6.51565174973415	5.35474887564299	4.54862662036443	7	4.48449264450016	5.78154342027352	5.97972252624569	5.67182322959335	7	5.23436215616114	4.59556598577123	7	6.44233540604264	7	6.51242996183317	6.50709366298391	7	7	7	6.75097905534345	1	7	1	7	7	7	7	7	7	7	1	3	7	7	7	6	5	7	7	7	7	2	3	98.25	1	3
116	5.2831959902062	2.6251055055714	5.18917215596484	6.80130144639093	7	6.84148878904471	5.06852676734135	6.35415583445831	6.43759800436685	5.98716901018669	6.84852735887179	7	6.27093316812672	5.77302586282361	6.52890551127165	6.33994919496785	4.34838829875431	6.67803152989355	7	4.41285096386085	4.25031474553204	6.40895046963816	6.20792556676266	1	7	1	7	7	7	7	7	2	1	2	2	7	7	7	3	7	7	3	7	7	7	3	82	1	3
117	7	6.35137808770156	5.80194409236287	2.90905735286106	6.53655665013051	7	5.26123876289297	5.88442797012952	7	7	4.23736728742984	5.36913238922904	6.24955090903283	3.76462990602119	6.70984456732751	3.87396558556733	5.91539735837893	6.62711051898403	7	3.87183015562979	6.79532963682611	6.29977794595129	5.41619915144309	1	7	1	7	7	7	7	7	3	7	2	2	7	2	5	2	7	7	3	1	7	6	7	94.75	1	3
118	6.15500938282706	6.51401168470724	4.09042844708605	3.69653386816908	4.6488396092937	7	4.2163843024239	5.45639228401529	6.59767314288968	6.39396905662832	6.18249247608744	6.73073631672831	5.68259226635494	4.84313295888037	7	6.23322284121337	6.44150821494444	6.48798070968877	5.32428478045909	6.07331125743782	6.12435585295455	5.80314199656366	6.10130738908077	1	7	1	7	7	1	7	7	5	1	2	4	1	1	7	7	7	2	4	1	7	2	7	92.5	1	3
119	6.08486258628533	2.52887993718532	5.8992336910214	5.46845719409324	6.85975380788189	5.27040754319048	2.81964170640021	4.64525557874916	6.86398041186585	4.68045003343312	6.05336904670154	6.9480231599112	7	6.55528326532156	5.63950713552517	7	6.70113165616419	5.72123772166306	6.76776513159762	7	6.88291274994047	5.60439198906822	7	1	7	1	7	7	7	7	3	1	1	3	1	2	1	2	2	7	7	3	1	7	2	5	101.25	1	3
120	7	3.25931265736123	6.63373672392129	6.12641695413636	7	6.25285831302622	6.89049127698457	7	6.4537709990383	6.4495718579689	4.95835382990443	6.49914130720618	5.08062257579391	6.79492239443868	4.80966896367689	5.63559166285382	6.69387788509093	5.18232130475202	7	4.69792615953148	5.15936758055269	4.75237620419234	7	1	7	1	7	7	7	7	7	7	7	2	1	7	1	7	7	7	1	7	1	7	7	7	94	1	3
121	5.67704761196988	5.99333454211224	6.7318116223988	1	2.54608937794617	4.92135001819971	6.17970540221677	5.80235444906408	7	6.90294340883782	6.44551537831349	7	6.08362016240434	7	6.80861925616601	7	6.74057080675463	5.57741367856284	3.95901859997825	5.78968977978682	6.55482679372822	6.09494015445373	4.31342239958878	1	7	1	7	7	5	7	1	7	1	1	7	7	2	7	7	7	7	7	2	7	5	7	81.75	1	3
122	5.01256913194255	2.18149579462989	4.56609323853836	6.17136954777027	6.56192868870378	6.06890725543907	4.57663387174877	6.35888583955682	5.56299008834881	6.03168140179496	6.82090619832885	4.63540069415592	5.06046253393726	6.37983829582199	6.46483563768419	7	7	6.61509908867387	7	5.64631850981328	5.91162084566094	6.21149881472386	6.29909775347567	1	7	1	7	7	4	7	4	7	7	2	1	7	1	7	7	7	7	7	7	7	2	7	66.5	1	3
123	6.70317500562822	2.0170142288089	7	1.78477264173052	5.8765017321828	3.62887868799357	6.38653565541646	6.05848397645266	6.17103901529427	5.89384351374887	6.14696158604248	6.29719478919634	6.90597534187026	4.67016935223596	5.44592764523397	6.82052364199963	6.8039975973936	6.33670374992881	6.75556451722658	4.23041520946433	6.30953120432023	6.17372838759151	5.90746064838421	1	7	1	7	7	7	7	7	3	1	2	1	1	7	1	2	4	4	5	1	7	2	7	105.25	1	3
124	7	2.35074374259554	6.59917235001451	5.31212711258939	6.90421928009778	1.37198483654095	6.68911023129158	5.47191094837089	4.76785947257593	7	4.68278001269144	7	2.16165788544211	6.23892200145961	4.91382774175251	6.58482391470283	5.02936129344309	7	6.41734931400438	2.48392017532016	6.57691864115	6.37656566426704	6.57579421969667	2	7	1	7	7	7	7	7	2	1	1	7	7	3	7	7	7	7	7	1	7	3	7	101	1	3
125	2.64377608076611	4.82663902556766	7	6.71510365128154	6.31551647389553	6.17372453173531	3.59706457777423	4.83252733068626	5.65609291993315	6.5500172432601	5.18961482424567	5.74377631194858	4.69489586775598	2.45720163414442	5.98806956880611	7	6.90625467831456	6.62310514273395	7	4.85441570896984	6.1417068227064	6.91908995522706	6.17819534759995	1	7	1	7	7	1	4	7	7	7	2	7	7	7	7	7	7	1	5	6	7	1	7	90.75	1	3
126	5.55685357036357	6.61767428977135	7	2.76500877876808	3.80094572466512	5.40297469228094	6.6514812438422	7	5.02253795130226	6.5194186252957	5.75403337438547	6.44844791040527	6.59285649894772	3.75807784790481	6.55731733930993	4.32681984627596	5.79051100774511	6.3073921196023	6.23962549594399	1.8764766141001	6.99124275156505	6.88733838478551	6.01099654149971	1	7	1	7	7	1	7	5	7	1	2	7	7	7	7	4	3	7	3	7	7	1	3	101.5	1	3
127	6.03054513334059	4.49360458611045	7	3.50955417606496	6.34218232490824	3.78735711133354	6.41418824798656	6.69339343013715	5.79527990595372	6.92699502091863	5.08221506257366	7	6.34420780894218	6.96634355952308	5.48946116538737	5.21146089304665	6.57876673006295	5.83248586210373	6.09618496999061	1.16430042097548	5.66593452369872	6.91454974215166	5.44365738931792	1	7	1	7	7	1	7	7	1	1	2	2	7	2	5	2	2	7	4	7	7	7	2	98.25	1	3
128	7	4.3861058791071	6.24395699582538	1.02466202819515	6.5027016060333	6.84368964691183	6.05574036408249	6.87334476665182	5.35421798282625	6.85998438009241	3.59126565659438	6.6269502345413	5.45347029988334	6.33802893698731	6.89492729528052	5.91790211973202	4.04861686995846	7	7	3.59792020739867	5.55972848518015	6.1703874351178	5.30626332296869	1	7	1	7	7	1	2	7	1	7	3	2	7	2	7	7	2	7	3	7	7	7	1	100	1	3
129	4.74356712196398	1.48718646989463	5.94780211268871	4.85644879128174	7	5.14501867493271	3.41088091141058	4.96968317396496	7	5.29862047068122	6.00039279254319	6.58784290564338	5.83755951693334	6.08277761534265	5.24811189562862	7	5.91233450132868	6.73560615601723	6.92911822441416	1.17191060385603	6.88297559573496	6.65913719568836	6.68204453010354	1	7	1	7	7	7	7	7	7	1	4	2	1	2	7	7	7	7	5	1	7	2	7	92.75	1	3
130	4.08594034471844	5.52896163670658	3.82576213635676	5.81988488792919	4.91723836050985	5.00226997258326	6.71561529120034	4.50493746644248	5.44392827249975	6.47490081560023	6.99847815834025	7	6.22652343900419	5.82846759714179	5.46759965986181	6.57933988605041	4.83217579112087	6.35417007289095	6.05384952400835	7	6.87569807110257	6.97682329706468	6.91199874144526	1	7	1	7	7	1	7	7	7	7	4	4	7	7	7	7	7	7	7	7	7	7	2	99.5	1	3
131	6.83936626212333	1	6.60117894138067	4.26274545945746	5.77620979058429	6.98115593831889	5.88907375735829	3.78878116051822	7	5.17764916214696	4.44070613900905	5.73544028738114	7	5.82654977895914	6.30309665618423	6.87456502248228	6.57722396606189	5.94503896168625	6.51371207831166	5.93883163359618	7	4.03192015797192	5.46034337226705	1	7	1	7	7	1	5	7	7	1	1	1	7	4	3	7	6	1	2	7	7	1	7	88.25	1	3
132	7	5.58003827880439	6.04361774648619	2.78872979777262	6.53802033905054	6.04042649017762	5.77556566194669	5.65131296761842	7	6.86559044741781	4.46422107201465	5.67277864878473	1.25817012225176	5.8047994104005	6.89161977612962	4.01322997431443	4.63758050312266	5.64326231153364	6.93466782342827	3.76644281606005	4.63098388089869	6.38995571775994	7	1	7	1	7	7	7	7	7	7	1	2	2	7	2	7	7	7	7	7	1	7	6	7	91	1	3
133	5.97154845858642	3.37366280182566	6.36044956977282	3.91663683497642	5.14428168306089	4.00851708576251	4.61096841687124	7	6.19881212569069	4.24979468567478	5.38987854399437	7	7	6.81863246359297	5.43504232542661	2.80963973053609	5.84599957246737	6.82375179633959	5.58166558152007	4.51565578334355	5.00668026552022	6.6173565767568	6.75388269864169	2	7	1	7	7	7	7	7	6	1	4	7	1	7	5	7	7	7	7	1	7	7	7	85.75	1	3
134	6.53250017163309	3.39126847935842	6.72921666450833	5.97739319112889	6.29585508816015	3.22374994576759	6.1713701230726	5.29056310474931	6.48331892608909	2.69949753464674	6.61966213599498	7	6.78079669736477	6.18391082234365	7	5.70410586092153	7	6.22109069136877	5.22237620291145	2.50144099681415	7	6.19669821529444	6.62844194982111	1	7	1	7	7	7	7	7	7	1	7	2	7	2	7	7	7	7	7	7	7	7	2	95.5	1	3
135	6.18854810153417	3.62358257996791	6.99583233509098	3.13576229258936	4.71700740354278	3.35079512297611	4.20731879033618	5.11907698936857	7	5.70452502166609	6.47236490595848	6.80420452503999	6.409768567821	6.83319308357384	5.55391627652217	5.04093676244746	7	6.17415228179502	7	3.70640497841448	5.93194819645544	6.67072940313201	6.3766824703039	1	7	1	7	7	2	7	3	1	1	4	1	7	2	7	2	2	7	1	7	7	7	2	88.25	1	3
136	6.77254747910394	2.62751211362301	6.69028064316203	6.48105707362866	6.06499673827374	5.93021945654513	6.45479977546904	7	5.03552014453164	6.24165877974189	5.10026266334807	5.62408232065919	5.95275971053595	6.58131502815369	4.97020078164514	4.67172893864829	7	6.64726035613505	4.92394255938386	3.93910093047269	4.61095555392883	4.7445391499635	6.59236348017771	1	7	1	7	7	7	7	7	7	7	2	3	7	7	7	7	7	1	7	7	7	7	7	100	1	3
137	5.78921664968095	1.18079494166998	6.71385059517683	7	2.79871658758008	4.61797230733263	6.1869982061736	6.28742131192613	6.15100454313261	5.87070214026234	5.74173950855962	5.56147583423964	7	6.79625600227551	6.14835402352867	7	5.86538016097169	5.33445717399756	6.45446596072349	4.57468300121836	4.21478436507552	6.36555484519104	4.15499241250466	1	7	1	7	7	7	7	7	2	1	2	6	7	7	7	7	5	7	7	7	7	1	7	79.75	1	3
138	7	5.28902494509527	7	1.74239090772207	6.17048934233969	6.08196055274937	5.51231926016915	6.10717704608327	5.4038134118313	7	7	5.28849108960257	5.21133415822699	6.20212357710934	7	5.98723582645606	2.1652012457729	5.6393104702557	7	2.66920269573018	4.11952444339553	5.55797208335722	7	1	7	1	7	7	5	7	7	7	5	3	2	1	7	7	2	7	7	3	7	7	7	7	86.5	1	3
139	2.86470501293947	2.72363730411374	6.41750512283555	2.03531953613047	5.55939243649115	2.86477823931087	6.82182517002557	4.91087658270495	4.06443669013503	5.54165900410135	6.63241994021224	7	5.9904207921719	5.91161619285024	6.38684982804873	4.71389894420324	6.55410013773122	6.11633894508403	5.8090396316504	1.82182582370955	7	7	7	1	7	1	7	7	1	7	7	1	1	2	5	7	3	7	7	7	7	4	7	7	7	7	92.25	1	3
140	6.76643700999442	2.55194109804263	6.38444933262715	5.62957274452835	7	3.58414138684221	7	5.17335898309394	4.6844940618442	6.73087647531992	4.05817388385031	7	6.13276825020916	5.43557890416704	5.77708025481398	7	4.39188027770208	6.90330595537058	5.46407939538613	5.75984943953281	4.33303519400126	5.55652136649556	6.35792148373909	2	7	1	7	7	4	7	7	2	7	2	7	1	3	7	7	7	3	2	1	7	4	7	91	1	3
141	5.30520261303629	6.39733339434953	4.03740708424801	6.0887069852593	4.8987749088198	7	5.92585476500101	6.1532720544944	7	4.60499553297529	7	6.755940674654	4.9244296029332	4.12824642964694	6.36502527168405	6.18995720958634	6.74150408077312	6.54053968818287	6.06469396964656	3.5265311216626	6.83826401222791	5.79868495845247	5.19800696607715	2	7	1	7	7	1	7	7	7	1	2	4	1	4	7	4	1	4	1	7	7	3	7	87.75	1	3
142	4.37326684000223	5.92031740770092	5.272846697804	3.60750920206425	5.64959494537944	7	6.8687253603318	6.766717619437	4.94549520319388	7	5.55251858728152	5.35417988506403	6.87303349141906	4.58063879921923	5.76786693839453	5.8858338499931	3.55350623337042	5.60386974873451	5.90016088741028	5.48764615383781	6.78853129726657	6.12748155597478	6.40679153464679	1	7	1	7	7	7	7	7	7	1	3	2	3	2	7	7	4	7	5	1	7	7	6	93.5	1	3
143	6.94881887455535	2.64402080304402	7	5.97115074345452	5.60491328309029	4.82152652576482	6.11197579773137	4.44922960501414	5.5828114643733	5.28615040302104	7	6.57759928084967	7	5.87927765191633	6.50624203605905	4.32404662468164	5.90676961360146	5.91786844753963	1.37698746281037	6.83992279975769	6.77929577060856	4.50284260702685	6.56705332939626	1	7	1	7	7	7	7	2	7	1	2	2	7	2	7	2	7	7	4	7	7	2	7	97.25	1	3
144	4.67502453708579	5.57854124182522	4.48952349513864	5.6168962336635	5.27916966442673	6.68216798759175	5.57948246342605	6.48716204170975	5.49042064241242	4.01806082499649	6.51593810915763	6.19090705686013	4.43416235608801	5.21788434173151	6.49337402987136	5.7520772263692	6.96692490227788	5.95247853718776	5.93002514870546	3.97716589827501	6.87286925626178	6.5021273093707	5.5641579379233	1	7	1	7	7	2	7	7	7	1	1	3	1	3	3	7	1	3	7	7	7	2	3	89	1	3
145	5.42085563060376	2.66432619681669	7	7	5.44955558283554	5.16951745544462	6.83915392326808	5.69364858654974	6.80907646170409	2.33082780132673	6.3335426623598	5.73694008266224	4.62445549379714	6.73736298330302	5.87644444012827	5.89149739909565	3.07693018292176	7	6.83607028978933	2.05869370576826	5.71294533355854	7	7	1	7	1	7	7	1	6	4	7	1	4	7	7	4	7	2	7	3	1	1	7	7	7	76.75	1	3
146	7	4.79791597452615	6.8382149409607	1	5.37477530894948	6.88468909249905	6.07982041024945	4.82157509519461	4.15623956835667	4.72677283852683	5.1497464557967	7	3.02763050665387	6.29511403855264	6.65812769559412	6.40346201204216	7	5.11011761021632	6.99710764678766	2.46933812213203	5.49995528996159	5.77859297541572	1	1	7	1	7	7	7	2	7	7	1	1	1	1	1	7	7	3	7	7	7	7	7	3	82.5	1	3
147	5.88505250264625	5.02715855965373	4.97417918021652	3.53628131551247	6.7780172173181	4.08256743690848	4.21315241379807	5.82184407347069	3.9568675368125	4.70528023403851	4.77497570335019	5.12975115330846	5.50347477499525	6.03293043046708	7	7	6.51327589230017	4.96401180942886	4.58264511989193	6.92233457226081	7	6.65270877469137	5.23140066081215	1	7	1	7	7	7	7	7	1	1	2	7	7	4	5	7	7	7	3	4	7	3	7	71.25	1	3
148	5.55576946733372	4.21968863038195	4.77086953296062	5.93365784110444	6.20289397173384	2.67641550291389	6.98563176406369	7	5.91658502297871	5.44344331161418	6.85955647943563	7	6.94008784197414	5.63075765525482	5.64138637652883	6.23542939360327	6.64411728260972	6.25569754882145	4.81175078412937	3.30235449046437	4.25602172987824	6.76320605680596	5.33794430874597	1	7	1	7	7	1	7	3	7	1	7	7	7	2	4	7	7	7	7	1	7	2	7	79	1	3
149	3.3782988269359	5.38099580124376	4.95269848681605	6.36395882936766	5.00165320410056	6.06846415752508	5.75352159435402	6.39894670400142	6.79299488086136	7	6.32166574538682	5.52088118648953	4.40816857389227	4.70846800126573	3.81298448345087	7	7	5.68130246083277	6.06574886509695	6.03466229592243	6.28664392955802	5.60873860987667	5.74130484849905	2	7	1	7	7	7	2	7	7	1	2	7	7	7	7	7	7	7	4	1	7	7	7	88.75	1	3
150	5.51529950628097	3.2568726460104	6.16377337953297	7	3.42436042347113	7	6.68295992315377	6.00653670211664	7	5.19859105300007	5.2864253220115	5.83052815853208	6.07062930960828	5.43454317919401	6.30286723163765	4.25050584633941	7	3.42786245831234	6.13980356522563	5.55421668014521	6.47032718074015	4.05823635741595	6.15190983248124	1	7	1	7	7	7	3	7	7	1	2	7	7	7	7	2	7	2	3	7	7	2	7	98.5	1	3
151	7	3.25517206722034	7	1.57771821692904	6.27391793859408	6.29539562573339	4.97992482607488	5.651749989359	6.45212707591288	6.78013287550494	4.18298636246294	6.90261041248737	5.16092691345118	5.24912257382422	5.8152031849298	7	3.8619310174451	7	6.3119726762247	5.53976053705239	5.47837269795034	6.56802360968579	4.91765275449603	1	7	1	7	7	1	2	7	7	7	3	2	1	3	7	7	2	7	7	7	7	7	2	75.25	1	3
152	6.20898820846035	6.0081384722646	6.65275860993022	3.45059440082866	3.95315049935545	6.12802273753098	4.16902749980392	6.85380203127591	4.67363124289346	3.88156334137193	7	4.11962089814352	6.87093713671435	6.34776719471934	6.00212032646653	4.57978651361432	4.794898107346	6.43659102462845	6.41824077861213	3.01640141965614	7	5.63613552521493	6.12168298259502	1	7	1	7	7	7	7	7	7	1	2	7	7	7	6	4	4	3	3	7	7	7	4	72	1	3
153	6.31850873315566	1.2284202506766	6.39966092590173	6.72290010712676	6.4491940167278	4.20498348037942	4.44106484510238	5.94395289828881	6.49571787581688	3.58628706448003	6.49613841331087	6.36851246012724	6.79091416032518	6.88220477998757	5.88356672715872	3.28238093184795	6.80827909544876	5.29591090913307	6.18854173874282	3.51629525096288	5.7166399359855	5.21952502927849	6.42821285475491	1	7	1	7	7	7	7	2	2	1	2	2	7	4	7	2	7	7	7	7	7	2	2	86.75	1	3
154	7	6.42485591409564	4.91044765199968	3.60165743227566	6.8288573003962	6.29557262291331	4.51249867081584	4.51885466363241	6.40649096594905	6.71181585695911	6.13119123882767	6.40532906725288	4.56902281854265	5.84339497257032	6.55302666450108	4.39685488956821	5.40110363574655	4.08216298577874	7	3.93407223076072	5.64770794692728	3.88165589407887	6.42074828336438	2	7	1	7	7	7	7	7	7	1	4	4	7	7	6	7	7	2	3	1	7	4	7	86.5	1	3
155	6.67462608383221	4.00048989269713	3.52636543192764	4.11933672238189	3.51724654520549	5.44167152196087	7	5.18775667542941	6.00970735800629	7	5.34785959121525	7	4.57964136206084	2.97125389854836	6.55034222689537	5.40180764252175	6.18742764444313	4.01569689375083	5.20232710195615	4.69786483235307	5.52106555235692	6.72442684411338	5.50173670625658	1	7	1	7	7	7	6	7	7	7	2	3	1	7	3	7	7	2	2	1	7	3	7	88.25	1	3
156	6.93250905393228	3.77483175469438	5.61409691421715	6.50043043302102	5.67727395161882	2.58214798971423	6.73025012672537	6.40582711316892	6.90794098198017	5.9175800490541	4.7239545580513	6.67756392555565	6.14707679060731	5.42027353809043	5.78747229191857	6.91638869594566	2.64882988714306	4.12074231464518	6.2457114542617	1	6.84348715967077	6.75698937975992	6.07708340821453	1	7	1	7	7	7	7	3	5	7	7	7	1	7	4	7	7	1	6	1	7	7	7	100	1	3
157	6.39573924219947	2.84393162859548	7	2.48005989192985	4.61243944772839	6.77964272428522	5.61165649602352	7	5.36972983687371	7	5.63933646056372	7	4.9676109435642	5.43865083253646	5.40143443965605	6.40401466255839	5.99505903097184	5.07231719685828	7	2.78962534766592	7	4.23988882877979	5.32647936700725	1	7	1	7	7	1	7	6	7	1	2	7	2	2	7	7	1	7	7	1	7	7	7	106.75	1	3
158	6.08728954519715	3.01181700057405	7	7	2.83589667231775	5.94752107504424	5.07362118057817	6.03653579049395	6.99065473620656	5.8063155660344	7	2.95792528261372	6.68081776728912	5.49958477548814	6.82255508611467	6.15873138821646	5.3761104393253	1	5.66203406766644	6.49768295103277	5.90245808815402	5.3601305532634	6.81452620029085	1	7	1	7	7	7	6	1	2	7	2	1	7	2	7	3	7	1	3	1	7	7	7	81.5	1	3
159	5.33806574180821	5.68889073523938	7	1.94724508410096	3.89259967095075	6.76388867491638	5.82219039337246	6.36190400238945	4.8466836466896	4.62457458406405	6.90422969931631	7	5.2495184496877	6.52337643809892	6.18681562605971	6.15897133336908	5.34185095801212	6.29811519432767	3.20654651037592	2.63638579562726	3.12708464180956	6.32771390313631	6.17320373024906	1	7	1	7	7	7	7	7	1	1	2	7	7	7	7	7	7	3	7	7	7	1	7	80.25	1	3
160	7	7	6.26540843068151	5.56860933961153	4.31138328168589	6.28562800931071	5.5322593941758	6.28629120848694	6.33454760522378	2.80916725565915	6.31324335601366	4.28794188881011	5.76447409107308	6.70778666771816	7	5.18458050915945	7	5.6711247485573	4.90576804101023	1.49789479016275	6.40482633150747	5.25205991780451	4.93171501550461	1	7	1	7	7	7	7	7	3	1	2	7	7	7	4	2	7	2	7	7	7	7	6	74	1	3
161	3.04108605665603	3.58254889221422	7	7	4.89916119681705	6.69782709357022	4.82827437100995	4.95005980609775	7	5.76416988332274	4.41943090101407	5.16285095422357	6.16335782575912	2.21617479678411	5.9850681469944	6.52334109397353	7	6.91492096678031	7	3.90077840519892	5.51462463519621	6.286409215349	6.39343797637176	1	7	1	7	7	1	3	7	2	7	2	7	7	7	7	7	3	7	1	1	7	1	3	76.75	1	3
162	6.28175193414593	2.95658518945057	6.62136234576339	2.90449526640809	4.97651418988422	5.61561636887846	5.37391888302724	6.24377650504743	5.1133980854194	7	7	6.29363650967852	6.53237367893999	5.18268544647755	5.35761119022708	6.36642018594582	3.74955165909819	4.95379778283908	6.92136445900869	4.61514219412927	7	6.46565417865752	4.68603173141608	1	7	1	7	7	6	7	7	7	7	2	7	1	2	7	7	4	7	7	7	7	7	2	73.5	1	3
163	6.44750625397063	2.09538117608553	6.95703577703372	2.16780845277255	6.434521720149	6.79705519349518	7	6.08741778603087	3.50629788441975	6.49631879628605	7	3.66752420252916	5.68867159512913	4.12382251244551	6.16310842889683	2.93335037802525	6.45388311029765	4.17067355247797	6.55691630667168	2.48366929855435	6.5333966935267	5.43845590328436	5.52624722896794	1	7	1	7	7	7	7	7	7	1	1	2	1	1	6	7	7	7	5	1	7	1	7	81.25	1	3
164	4.17085444027819	6.16302707197221	6.49443519916397	2.32659667945893	3.95938569761316	2.20733629910254	6.77601967647972	4.82880640013035	5.14811148177122	6.76865302191479	5.45509173088476	4.96112274141869	6.54218545826768	6.44189784924564	6.56848017585766	4.4682534905322	6.9587515473673	4.61579362351165	5.3479113510828	5.95588028752366	6.98889889256746	6.14229400401908	5.94897854015032	1	7	1	7	7	1	7	7	7	1	2	7	7	7	6	2	7	1	1	3	7	7	2	89	1	3
165	6.72817115929193	3.98496157736738	7	6.0988711774081	5.63500347691505	1.14206133341412	6.04686164414162	7	6.37841907712441	5.74177419200219	7	4.96461900344019	5.34997430996553	6.24081263541961	5.09852791199401	3.46938575595437	4.69043234551101	5.63505297750726	7	1.4724996529643	4.62233580857299	6.93281981690183	6.98872310044545	2	7	1	7	7	7	7	7	7	1	1	5	7	7	7	7	7	3	7	7	7	3	1	75.75	1	3
166	4.96024966019518	1.1989453680041	6.66646111619548	6.96643299650983	2.22635009921077	5.75636604218738	6.83491787938515	6.53537194394184	6.14243295721436	6.52271168157179	6.24805501242195	7	2.15435274264717	5.90511092003681	5.16357142637022	5.25462759577929	5.2099200817815	6.34618057415451	5.15360210490394	2.29250800618482	6.97231758440512	5.64661477739825	5.45449477509955	1	7	1	7	7	7	7	6	1	1	3	2	7	7	7	7	7	7	7	7	7	7	4	75.5	1	3
167	5.27301727343705	2.46010250786808	6.56140879040422	7	4.9472233037388	1.63697787033666	6.94191554499329	3.96133231396518	5.60627023516491	7	6.16728255297349	6.12127717275644	4.63795628039319	6.95625379662387	6.98497693490488	6.75801196257078	6.56928477113541	4.169563942119	4.74379254011659	4.45561842834995	6.73215692641628	3.8585236750338	4.89221637007705	1	7	1	7	7	5	7	2	2	7	3	2	7	2	7	7	7	7	2	7	7	2	7	92.25	1	3
168	6.30343208698079	2.69786597979217	6.49243083237419	7	1.93036572462018	6.02176331922406	3.44582306132247	5.46710397256047	6.35932049976509	5.9753816457654	5.99139630712823	7	6.41569768107803	4.06062784947445	6.49706014518679	3.52156412682377	6.48830492911722	6.49223128012409	5.48844005655481	5.23546654708427	5.07058931728735	5.62438796329337	7	1	7	1	7	7	7	7	7	2	1	2	5	7	7	7	7	7	2	2	7	7	7	7	85	1	3
169	6.59687090514265	2.01905420660607	6.97417702467776	6.63776035702796	5.73241064285081	5.07147878001355	6.1591577473413	5.76331469107977	5.00658276380895	4.48302429909212	6.58735113468555	6.62721413182216	6.56648435223019	6.2318625817638	5.98758542328216	3.37490143182528	6.14942184305204	5.76983920263809	1.6631652807248	3.73397681671959	5.24599708990936	5.737758833162	7	1	7	1	7	7	7	7	2	2	1	2	2	7	2	7	3	7	7	6	7	7	2	7	75.75	1	3
170	4.89691991561257	5.46665772309834	5.76834877691867	6.21870086199668	4.6678730397848	6.41911016941514	6.68545054834154	5.14850217180213	5.95983923412812	5.23486760147761	7	3.54392763798015	5.22938188962094	3.02221624196473	4.68727981919141	5.75481673497913	5.90934583260656	5.69041813550616	6.37761532572368	3.92411405009104	7	7	6.00560961660964	1	7	1	7	7	7	7	7	2	7	1	5	1	1	3	7	7	7	7	1	7	7	7	81.5	1	3
171	7	2.34465615374226	6.66917775152073	1.52978124291155	4.57088875004262	4.32531452589664	5.9201968837619	6.27710368773183	3.57281486207091	7	3.02669557474461	3.8686457215802	5.96583347875321	5.01859093749816	5.81829597131441	7	5.2973742208876	4.13166863510727	6.18400909178931	5.38222128426864	5.47031194361698	5.8929882209628	6.60993490842613	1	7	1	7	7	7	7	7	7	1	5	1	7	1	6	2	7	1	5	1	7	3	2	75.25	1	3
172	6.8437307704382	2.43561955818421	5.90890418137226	1.731651760712	3.80514359600189	5.25774539057295	5.83625400171696	5.12536639538055	6.76705666494432	6.29908450253615	7	6.73262559280018	7	5.25155484960786	5.90641145866265	5.44362144244838	4.42230090387372	2.45253971636403	6.08304644162881	3.76182807467005	5.20282091758804	4.60657406998106	5.39519802531373	1	7	1	7	7	1	7	7	7	1	2	4	7	1	7	7	7	4	2	1	7	7	7	90	1	3
173	5.30652188763873	3.08592320244224	7	6.13605082142061	4.64610144554931	4.30914514017624	5.71066033267158	5.55923393807774	6.24147299105438	4.85916343927788	3.37141042728154	6.32591222894603	5.69401867179533	7	6.62420609025898	4.88291667465558	7	5.74682253457655	7	3.2563151624227	5.92271268755364	6.39563865446173	5.02907112060606	1	7	1	7	7	1	7	7	7	1	1	2	7	1	7	7	7	2	7	1	7	3	1	70.75	1	3
174	4.57353003670931	1.08603884913455	6.86408113612577	6.58452635784122	1.08031837922087	4.61789189042628	6.67471546764517	6.77808157280681	5.1962219098451	6.56110426767974	5.49844443987455	7	2.03015824569979	5.83797694531808	5.76289601994909	5.20238330617415	4.95624744190954	6.86584497925892	6.93790423311908	1.03469795613785	6.04222976342383	6.68648872868159	5.15248068486075	1	7	1	7	7	1	7	7	1	1	3	3	7	7	7	7	7	5	7	1	7	6	4	72.5	1	3
175	2.27932337354995	7	3.90956375777395	6.31480086243198	6.48682442138522	6.00245390252557	6.47222170789933	6.06928742567621	5.07366572851027	5.25329289070669	7	3.38639092625104	4.93400380476305	4.58924171552515	5.59320087585434	5.61540131561152	4.31212742377557	6.35265281680891	5.18201855557444	3.92909520228762	6.14711298112469	6.54129048003185	7	1	7	1	7	7	2	7	7	7	1	3	7	7	1	7	5	7	7	6	1	7	4	7	72.25	1	3
176	5.90246401484148	3.15949570956994	7	6.84987056402408	3.04159639345781	6.59650232167093	2.62798087655096	5.79404561723468	6.72205423765497	4.76964411433931	3.55971042124585	5.84994410436135	6.08432674245412	5.74387695659534	6.56628457400699	6.32816600678002	6.98476421160361	4.15350166436605	6.52035607374259	5.30816542741573	4.37629026319713	3.54472206784028	6.62410281770161	1	7	1	7	7	7	7	7	2	1	2	7	1	1	7	7	2	2	3	7	7	2	7	77	1	3
177	4.23366985853059	5.17388217624066	6.71731418326257	2.55932161665856	3.91385465935011	2.6947681363231	5.8007797733577	4.85773729590918	4.52684869825475	7	6.30026263889773	4.08192641413163	6.7349831376368	6.69946609430164	6.58112760898053	5.02842790055248	7	5.20460094491493	4.60214009578207	6.11721827334582	6.59498366023145	7	5.75221414724183	1	7	1	7	7	7	7	7	7	1	2	7	7	1	7	7	7	7	7	4	7	7	3	77.75	1	3
178	5.26533696067796	2.8716922517493	3.85487679558618	4.47082042336604	5.26804372222398	3.58788120852909	3.33994461114907	5.40817970229433	6.39661736146477	5.52788891536768	7	5.76111052767905	4.31588853031662	4.94062631138396	7	5.05886782088548	5.28525930528235	6.81999776623647	4.33832244171815	7	7	4.09452186145588	6.09970894333263	1	7	1	7	7	7	7	7	2	1	2	7	1	7	5	7	7	4	7	7	7	7	5	75.5	1	3
179	7	4.53809013980256	5.09869844205153	3.4782417556032	6.26596693389763	6.21379240205803	3.1570657096069	5.52674107213145	6.09497389021959	7	5.33822600953458	5.67574592894199	3.3715421830955	6.01450364060029	6.83653567985585	6.65875950894468	5.73058790699218	6.23419269231967	6.42902309929131	2.21176024307812	5.34377934746286	5.34836009967156	2.03534431185879	1	7	1	7	7	7	7	7	3	1	1	6	7	7	7	3	7	4	4	1	7	7	4	86.25	1	3
180	6.75585589884007	5.42999642577603	5.02111951154168	2.98115494946045	6.3188745302849	6.14219562577342	4.52299094619523	4.58156330413919	4.66601865778873	7	6.00526124599862	6.59142552762897	7	4.30612335490411	7	4.65254408109225	4.15920504257417	4.2638997554007	6.6991166625226	4.43032883056013	5.4394430496891	4.26841588945801	5.42484911540084	2	7	1	7	7	5	7	7	7	1	6	7	7	7	7	3	7	7	3	7	7	4	7	89	1	3
181	6.10652495838461	3.72766331239473	4.72010728673054	3.22342494837841	6.32207309074551	4.96855171100022	5.90644558586275	6.03987655659257	5.24992046536496	6.01459887117143	5.28763664306326	6.49960999338611	6.72192017939407	6.10159471166722	4.63466451498206	5.26605015026863	4.90933266753611	6.63147396963583	6.99321137950208	6.99829797872138	7	6.1425627697835	5.7412002704128	1	7	1	7	7	7	7	7	2	1	4	2	3	7	6	7	7	7	1	7	7	1	7	86.75	1	3
182	3.76675194244078	5.35851596617696	7	4.22401164257969	5.17040225674558	7	3.60520647390849	2.05328785265867	3.25565162483624	7	4.81130958232655	6.78630280435243	4.2566432937643	4.77259914714244	6.39928741303273	6.77980264102826	4.41854354656933	5.78590367608453	7	1	5.76689469237453	1.86938101027007	6.78311749586662	1	7	1	7	7	7	2	6	2	1	3	2	7	7	7	7	3	2	7	1	7	7	5	88.5	1	3
183	4.89747501700613	6.10324785901142	6.09021769632575	3.64632892568306	3.68756766066461	6.09266811849965	6.07941573451588	4.00184945820598	6.03936170307063	4.31788831689049	6.69920358436551	4.69730474500169	4.64574772555271	3.58941115559524	5.7414228559874	5.25622320805047	6.04527090483969	5.17811928845755	5.78027872665046	5.11308296587294	6.32571176375624	6.37836782812266	7	1	7	1	7	7	1	7	5	7	1	2	7	7	6	7	4	3	7	3	7	7	7	3	64.25	1	3
184	5.60202730099759	3.53949561588712	7	7	4.94035532270408	1	6.2689300744943	6.39288725132078	5.1633565973906	4.85679327064786	6.60535073322091	5.56170493554769	4.49868685285815	6.28871206332311	7	3.09149124869938	4.28106339212637	5.1447742565611	6.58276189567512	1.47948511588194	6.14074705947622	7	4.36852111716895	1	7	1	7	7	1	7	7	7	1	1	2	7	1	7	7	7	2	7	1	7	2	2	63	1	3
185	7	2.45479594928501	6.47055198534606	6.64289013043481	1.64698775861462	5.85524542367434	6.92487442816655	5.84392807692902	3.12390710762398	5.4790896267925	6.39283962992901	7	6.16256862156425	4.57550714252072	6.7058477696498	3.94958834563826	6.73972000010117	6.27053351644652	4.86662845807659	4.8680335462034	3.61395525784815	1.70262409910584	6.6207563851327	1	7	1	7	7	7	2	7	2	1	2	5	7	4	7	7	7	2	3	1	7	7	7	88.75	1	3
186	4.55332583903801	5.68887914034431	6.88181588099265	3.14349490076688	4.70259887166953	4.88189509854705	3.44021008503196	6.21905367835293	5.7599845011046	4.69696359960827	6.64062826230545	5.58325362371693	5.62772662066095	5.78404077476349	5.64091197036601	5.72514707478889	3.50314221499125	4.93764990679449	7	5.16789558837647	6.18768173642284	6.06459813661159	5.37083844692145	1	7	1	7	7	7	7	7	7	1	1	4	1	3	7	7	7	2	7	7	7	7	7	38.5	1	3
187	6.85362113628245	2.23028748127702	6.47149085481318	2.30256210300266	6.06703058548544	6.27563320711492	7	5.8391836495933	3.50291924946124	4.65936445893563	6.66104512699027	4.01824215342327	6.24026583483656	3.64645022968889	5.16146033178967	5.47792384554534	7	6.60889267943617	6.04688841456777	2.53158681934858	6.88612001872707	1.26892121364484	4.76984519680699	1	7	2	7	7	7	7	7	2	1	2	3	1	1	3	3	7	1	7	1	7	2	7	77.25	1	3
188	6.88629826267955	3.63688092728163	6.50681261031741	6.43196774026346	6.16245736378366	4.66348886778506	6.69707559131827	5.6905475224228	3.74557075416672	6.31642100643679	4.0159930689447	7	4.87616787612126	6.2195406804905	5.74938608544575	6.88901236896755	2.79462404798558	5.71039834685709	4.76174749330791	2.49807646321369	4.61764911497168	7	5.02533510654278	1	7	1	7	7	7	7	7	7	1	1	7	1	7	5	7	7	1	2	1	6	7	7	70	1	3
189	7	2.17055919838619	4.46745147100513	6.06037623343918	4.27150023067289	6.40474515412308	3.69808401852904	7	6.25937644481712	4.03359582776314	6.5529752332012	6.87084355572428	3.7878875534197	2.71295444769514	5.39442766203861	6.16839642318909	3.87451697930386	6.61914535362414	5.12175757995202	5.61726126425315	7	4.3602695708338	5.3271955680134	1	7	1	7	7	1	7	7	7	1	1	5	1	7	7	7	1	2	7	1	7	1	7	61.75	1	3
190	5.8896902986155	6.29837147449368	5.90422378548209	6.43310439996302	5.29855335479331	6.56829712826489	2.68035217377361	7	5.66792085888257	5.69201101998361	6.20172848126746	6.30374494178188	4.01516182301945	5.20027185096455	6.78858924398026	5.24182236249008	3.73143291836329	6.26314077116989	4.96431322113799	5.50200823056434	7	2.61626776603673	5.52455484510733	1	7	1	7	7	7	7	7	5	1	2	7	1	7	6	7	7	2	7	1	7	2	2	83.5	1	3
191	5.97315338850024	3.665404190258	5.01895850569236	3.43126352142234	6.93832898210366	6.81429334260558	5.28459209582221	7	3.23870009360635	4.65830437761104	4.86998727593578	4.42571006215304	1.68947212953052	5.64943075855746	6.46428484590996	6.21491648632962	6.24701724339126	3.37508536230717	6.4381293877538	2.92416852485441	5.2458911001486	2.48494504890138	6.43303560573907	1	7	1	7	7	7	3	7	7	7	1	1	1	7	7	7	7	2	7	7	7	7	7	74.25	1	3
192	5.03510836506459	2.74620585889366	6.74851589093308	4.02161249899609	5.24934982869879	5.04555224948126	7	4.59781430042726	4.72152631253399	7	5.16499651119489	3.90074896374728	5.81600910955605	6.13356248791932	7	6.82143987859042	5.22970716017501	4.26010775917305	1	2.04014948116464	4.69523006918219	5.22664122652261	3.43662081909858	1	7	1	7	7	7	7	7	7	7	2	3	7	1	7	7	7	7	3	7	7	2	7	69	1	3
193	7	2.27072363306132	6.84110032612634	7	1.37539757909013	5.7037726460973	4.42062703417224	4.69760633903882	2.01036626632209	4.6645320065933	6.71897650764007	7	5.88482665064773	4.6384096693144	5.88027027445025	5.35016814178373	6.05056913936027	6.26945510880868	4.56986903052707	5.8355340355511	3.88226005991531	5.8534808343517	7	1	7	1	7	7	7	7	7	7	1	2	7	7	7	7	7	7	1	7	7	7	7	7	69.75	1	3
194	6.35691890101285	5.63195201787	6.90164806252257	6.31438959771236	6.79940742751232	3.61673254395773	6.65732699719572	6.77759084994964	4.45052443295737	6.37263373501788	5.5955742585074	4.85333666333023	6.22790641987431	3.53785161343907	6.53799519332774	4.60339575029505	4.78492403877808	4.46432067370694	6.85159448252965	3.92075247916158	5.97378747561787	6.24087579585551	1.83839862576825	1	7	1	7	7	5	7	7	7	1	2	7	1	4	5	6	7	4	7	7	7	2	7	72.5	1	3
195	6.45769115711123	6.67562376027892	5.84681492559036	6.90673351072214	7	5.33133696182563	7	5.79018047927274	5.15491509040159	3.12435545988132	5.4126365854785	3.4800571987276	2.4663991237679	5.24567042640227	5.98680212085469	2.46359279253014	5.38361406651784	3.82959457375064	6.93432430687498	4.64822974501696	4.24918752679364	5.52409834718047	4.92380293772062	1	7	1	7	7	3	7	7	7	1	2	7	1	3	7	7	7	7	7	7	7	7	7	64.25	1	3
196	6.6274433282352	5.08452968685475	4.7977980474072	3.3465752917794	6.68536140179443	5.51052847799449	5.89375803413402	7	5.00299336820308	5.79071095143822	5.46764980080664	5.71732554413756	5.26482875670256	4.42200274944207	6.53093221555664	5.63261497593976	3.52896842276512	4.66596047839789	7	3.14734660942605	5.38530437334868	5.44727771606122	4.245336398008	1	7	1	7	7	7	7	7	2	1	5	5	7	7	6	7	7	7	3	7	7	7	4	78	1	3
197	4.49300735928409	4.79784884017421	7	4.22746579283501	6.07823562485892	6.72715396095825	2.03131977985951	1.37034897000216	3.26014775050678	6.22206390559027	6.06656274125754	3.16564624653357	6.26719222417448	4.78797976104621	7	7	4.0762848258398	5.06574611136881	6.15870580275448	1.49329422816548	7	1.66169142577727	4.36515353283557	1	7	1	7	7	7	2	5	2	1	2	7	1	4	6	7	3	2	2	1	7	1	7	79.75	1	3
198	4.7736446299797	5.25290919990581	4.04807106578119	6.33746461462954	4.92479847648121	5.05127100795406	4.3401959214593	4.77662445371688	5.64640217683263	5.14010208600365	7	6.57322064557293	5.42985536405035	5.57022665984991	5.99300431195071	2.70771585302099	6.47891274979135	4.37481826223385	5.85192670223084	1	5.46314852230097	3.62014745679874	5.56880513025951	1	7	1	7	7	7	7	7	2	1	1	2	7	2	7	7	7	7	7	1	7	7	7	65.5	1	3
[truncated: 5 more columns]
