# Supplementary material for: How Are Mate Preferences Linked with Actual Mate Selection? Tests of Mate Preference Integration Algorithms Using Computer Simulations and Actual Mating Couples
Source: PLoS One. 2016 Jun 8;11(6):e0156078. doi: 10.1371/journal.pone.0156078 (PMC4898694; doi:10.1371/journal.pone.0156078)
Supplement: S1 Data — Newlywed couple and agent-based model data analyzed in Study 2. (ZIP) [file pone.0156078.s001.zip › S9/Polynomial Model Data/Polynomial Couple Population 01162016 032031.csv]

	trait1	trait2	trait3	trait4	trait5	trait6	trait7	trait8	trait9	trait10	trait11	trait12	trait13	trait14	trait15	trait16	trait17	trait18	trait19	trait20	trait21	trait22	trait23	preference1	preference2	preference3	preference4	preference5	preference6	preference7	preference8	preference9	preference10	preference11	preference12	preference13	preference14	preference15	preference16	preference17	preference18	preference19	preference20	preference21	preference22	preference23	fitpoints	sex	algorithm
1	5.59745172701651	7	7	6.01912874441474	5.19294790486541	5.77688018610124	7	6.02210176631299	6.64458719111547	6.8169224202654	4.08753165418548	6.62801087031554	6.81996211905447	5.90484775385216	5.86260251720981	6.43291909979664	7	7	5.47444704682415	6.81359602954291	6.86055452058567	3.33183517980749	6.37008562696519	7	1	1	7	5	7	4	5	7	6	7	7	7	7	7	3	3	5	3	7	7	7	7	103	0	3
2	5.59790584891264	6.46436571900079	6.39949170001975	5.00303929977454	4.53757342395771	5.14852373703732	6.79716534635143	6.10188147074484	7	7	6.18610911433354	6.46964593808184	6.32039928015123	7	2.97444679600283	5.8819927081856	6.94584796805341	6.38506171842924	5.81838692474852	6.44540000219893	7	6.64290387589654	5.93550815762326	7	1	1	7	3	7	3	3	3	6	7	7	1	7	7	3	3	4	7	7	7	7	7	87.75	0	3
3	6.88208779363505	3.86203942109151	6.74429990832754	7	1.50340634111526	7	6.05610481398708	7	6.19214789153479	6.96538212616996	6.37887330892551	6.31064828320399	4.81306386155396	5.46186035416945	4.23503381117895	6.28517271729861	7	5.4502427239126	6.7831201767709	6.40701441941085	5.98812971736274	6.14836601842444	6.70691875539217	7	7	7	7	7	7	7	7	7	7	7	7	7	7	7	1	7	7	3	2	7	5	7	97.5	0	3
4	2.03971646796636	7	6.39492125419104	7	3.74307560897107	7	7	6.98455457232459	5.35864762581841	7	5.42885091357079	6.97114790188735	6.47439191805991	5.57373501117092	3.19014182897661	4.22230381657926	5.73429466635517	5.48693646530934	6.2251296501295	6.77771534079582	7	7	7	7	7	1	1	7	7	7	7	6	3	7	7	7	7	7	3	3	7	3	1	7	7	2	92.25	0	3
5	1	2.86587026866541	7	6.48037963809186	5.35807563181605	6.17179324593948	7	5.71851044960226	5.11265968782584	6.67449295467105	6.40942671968566	6.75904388634855	7	5.37802197477093	5.04101538745135	1.86323505999465	7	6.39110791385028	7	7	6.70787351088441	2.56788252897597	4.5502502594447	7	7	3	7	7	7	7	7	7	4	7	7	2	7	7	7	2	4	3	2	7	7	2	105	0	3
6	4.91031942541839	7	6.72694694296946	6.02917714782279	5.83936149903053	5.85199424316724	6.78871432068207	7	7	7	7	6.39618740904295	6.11639476824535	6.63179940445471	4.43553989045911	5.90328655176486	6.59322948302024	4.54889643303239	5.63498719406135	5.65365235802731	5.58387642663655	6.83451329706487	6.89029170558354	7	1	1	1	1	7	7	4	7	3	7	7	1	7	7	3	2	2	7	3	7	7	7	93.75	0	3
7	4.07666113234581	6.9886913333963	6.15459904012334	4.04140294207024	5.41196929484868	6.72590754769083	5.16968326487777	7	6.62234384689005	7	3.59972352966737	6.1959776592415	4.52412583086485	6.24423384452197	4.35327945905297	7	5.45646103060995	7	7	6.14403615614544	5.95752657472321	6.60129270796622	6.86822259647825	7	1	1	1	1	7	7	7	7	2	7	7	1	7	7	2	4	5	7	7	7	7	7	99.5	0	3
8	1.02624140295548	6.14782485717627	5.93293326156683	4.65027160945618	1.59094115407931	5.25829533511986	4.64774846289403	6.05536679461131	4.62788176401645	7	5.78968598246339	6.5213335523456	6.48197905678097	6.14561513851794	6.94783419641855	5.6274511212317	6.14854488151234	6.8191735679425	7	7	6.35376988651614	7	7	7	7	7	7	7	7	3	2	7	2	7	7	7	7	7	2	6	6	3	2	7	7	7	100.25	0	3
9	1	2.49496774825543	6.97997560922577	6.4748030234377	4.65925763328094	3.24120522841834	6.61398332183166	6.79877190031924	6.86723036861308	6.28207150268186	5.56662312083169	6.81915153608825	6.11184343516388	6.48013628759467	6.1314258565457	4.34247214041114	5.54911479472491	4.58564232601145	6.17318599799745	6.98890009984085	7	5.38044739154081	7	7	7	4	7	7	7	7	7	7	7	7	7	1	7	7	2	7	7	7	4	7	7	7	107	0	3
10	3.27032062515127	1.43524608138847	6.493629445878	5.71316109602078	1	7	5.57086840356509	6.67927749881317	7	7	5.76212239824393	4.61566941052132	5.31178242084373	7	5.9808877031538	5.18695107015302	6.42584004667917	7	7	6.15223384390374	6.16333878383597	3.64589688984508	6.6423154472805	7	7	7	1	7	7	7	4	7	3	7	7	7	7	7	7	1	7	6	3	7	7	7	93.75	0	3
11	1.72042264756673	5.46792449239725	7	5.86519199116775	1.99673307546717	7	6.36023567495953	7	7	6.30830087430464	6.85811251619946	4.76972619132741	6.08517258925488	7	6.14799253057411	5.98130607225308	6.03439756497187	5.76234140197144	5.64264760034973	6.06941483113452	4.68072272354113	1.63728939179413	7	7	7	7	1	7	7	7	7	7	7	7	7	1	7	7	1	7	5	3	7	7	7	2	92.5	0	3
12	1.56273587058234	5.86257214684877	7	3.69966577713155	1.71095014151544	6.61712727939724	6.93820075302982	5.89777179805902	6.46972797638294	6.8830554220742	7	7	2.6209246829934	6.33670400964676	5.52373593846258	6.22225082732601	7	7	5.87405734279966	6.4620973971637	4.60254535823774	5.81354905518795	4.57751492639084	7	7	7	7	7	7	7	5	7	3	7	4	7	7	7	2	1	7	4	7	7	7	2	96.25	0	3
13	5.55018010670516	5.42174844905429	7	6.83349032780453	2.69856717087139	5.72429579661606	3.78729190146301	6.15552584345241	7	5.09555434712833	4.90718224057605	7	2.17284014274436	6.44191710608528	3.22466483243857	7	6.57664462691594	7	6.05329776506422	6.94933072279802	3.10688461234018	6.02447043267975	7	7	2	1	1	2	7	7	7	7	3	7	7	1	7	7	7	7	7	3	3	7	7	7	99	0	3
14	1.69856046618978	6.80357900998574	5.82007344041495	4.91031644559387	1.85376987710569	4.91350599472874	5.37228133404734	5.6906927274076	6.39726304603544	4.34637882935431	5.85932222135795	7	5.85352527892403	5.98931042459189	7	5.23462278253087	6.85506127237803	6.24674871973969	7	7	6.42257692190642	6.50791934682069	6.80061062253673	7	7	7	7	7	7	3	7	7	3	6	7	7	7	7	2	6	6	7	4	7	7	7	84.75	0	3
15	2.44329010073285	1.62937591745926	7	7	1	6.27585537353223	5.58629017970744	5.65343647319118	7	6.24447877680388	5.24000212932291	4.4765464650887	4.9931947627023	7	6.12385731422564	6.31441493817781	6.79041686989817	6.05491865990627	6.83124705500046	7	6.09556518648011	6.78218520940304	6.54549922353609	7	7	7	1	7	7	5	7	7	2	7	7	1	7	7	7	1	7	3	3	7	7	7	99.5	0	3
16	3.40915497934184	7	6.40366319268582	6.00143025718146	5.38275534146242	7	5.89007119935568	6.35972974055937	7	5.25797926203809	5.80882525636438	6.91039926412413	5.94835169095567	6.22150172065335	7	6.63623986925716	7	5.61220776526098	5.09487442643903	3.05349992841807	6.17113872651663	5.16927681578193	7	7	1	1	1	1	7	7	7	7	5	7	7	7	7	7	2	7	7	7	7	7	7	7	88.25	0	3
17	4.37083069760833	3.621102355516	7	6.15618976012284	2.67450659283506	3.53851670357637	4.85868695568585	7	4.32554001096002	7	4.43832070562437	6.92262071660495	3.3751076029239	6.98593528844561	6.22972311914548	5.63942408862843	1.88438803062389	7	7	7	5.49029271653023	6.9090450396277	6.85983995692001	7	2	2	1	6	7	7	7	7	3	7	7	7	7	7	2	1	7	2	3	7	7	7	97	0	3
18	1	6.75442292607679	5.98094223647611	4.63375165232728	1.432942848268	6.60895594289293	6.69029693164994	7	6.76554040063324	4.36585206236791	6.88961998587168	6.56220267824842	6.70110843874849	7	5.27957777908333	6.45314820092325	6.20503039689488	6.17932200160383	5.65736222503209	5.79332876803015	2.62246507784825	6.74699513063957	6.57581757548323	7	7	7	7	7	7	3	7	7	7	7	2	2	7	7	2	5	7	4	7	7	7	7	77.75	0	3
19	6.01755916466209	6.29888989403793	1.75453432499602	6.47493815344282	5.28076034858009	5.60302029639502	7	5.87815579793357	4.64519287054997	6.41510670175287	6.57153767324818	4.46851875993508	5.76531808304768	6.51060277431203	6.52086186446695	4.08648974741153	5.54462966850091	6.91978854553627	6.20487459421797	6.33596125534453	7	4.17068589912964	6.79513383243251	7	7	7	1	7	7	7	5	7	3	7	7	7	7	7	2	4	7	7	2	7	7	7	94.5	0	3
20	4.76071148827836	6.60999978459411	1.41698237334655	6.7662725227772	6.08104878269604	5.97058057853493	7	6.7135995634667	6.28567563708006	7	6.80671809508826	7	6.47182516872087	4.60423010835328	5.66850140696314	6.3817751939137	5.20258331835105	4.16250270105634	7	7	5.77531168349405	3.38566030913617	5.97097410903515	7	7	7	7	7	7	7	7	7	3	7	7	1	7	7	2	5	4	2	2	7	7	7	83.25	0	3
21	2.10074305211961	1.58644062288628	6.08983996112458	7	1.98463759949669	6.11103336121709	5.94879812521336	6.49504914695802	7	7	5.12992710257089	4.32562976229203	5.74487553805622	6.11288007523599	5.7482545165891	5.21054238894933	6.2819072139682	7	6.52944920696165	6.45322246767551	5.91468047278339	3.23145655020076	6.91023124172879	7	7	7	1	7	7	7	2	7	4	7	7	7	7	7	7	1	7	2	3	7	7	3	101	0	3
22	1.43863811201342	2.09603517137296	6.52738930265241	7	1.02611152303132	6.11427744055679	6.60715039365761	5.30951738915437	6.4835724944142	5.71766322121231	2.42398953261815	6.2212716236383	7	6.39526600267506	5.94236108334652	4.48262932204058	6.17729312764161	4.96563974357256	6.50041627417541	6.72452113102541	6.53844289881124	5.69094078857815	6.42885450504937	7	7	7	1	7	7	7	7	6	2	7	7	7	7	7	3	2	7	3	2	7	1	7	94.75	0	3
23	5.68701407831919	7	6.48514097409508	6.0625012114447	5.07727973633685	5.62138619395551	5.97076555890585	5.67060683427571	6.7168133297102	7	3.54337348179769	5.49140054942348	6.37575623465412	6.69276394433637	2.20062474090661	6.76585327068289	6.91453374908327	6.34660490780568	5.09410560623968	5.61002479619153	7	3.40836986798922	5.53481201860927	7	1	1	7	3	7	4	3	7	6	7	7	7	7	7	7	1	5	7	7	7	7	7	85.5	0	3
24	6.49896900501358	6.3282489200487	6.25497354645395	6.83029192673456	1.69842568813633	7	4.25717512280128	7	6.481360665126	6.74069482516307	5.88364573949461	5.81303262334676	4.16112900106669	6.46108776069782	4.95292846950242	4.16903576862619	4.72994129355408	5.44986202394203	5.82265353717143	7	7	5.16270745395345	6.45705817120618	7	1	1	1	1	7	7	7	5	4	7	7	1	7	7	3	3	5	4	7	7	7	7	83.25	0	3
25	1	3.7442510008027	6.63994095610452	5.34596017931832	6.74994046558023	7	5.76628118561379	6.00107899213017	6.80744801938621	6.09190857636683	5.94191063084659	5.79355206552225	7	5.54435772998556	5.4491023850938	1.97261196121618	6.57929640780696	5.58084595606028	6.58334322666806	7	6.63685485685953	3.48064852951977	6.11055344828335	7	7	3	7	7	7	7	7	7	5	7	7	1	7	7	7	1	4	4	2	7	7	2	93	0	3
26	1.26908263558956	3.91018962543286	6.36557352329589	6.48370652271872	5.02225547205882	5.85860422687122	6.64583357661013	7	5.84919259588105	6.58167404328954	4.74801492091065	5.97735473279912	7	5.61881128012903	5.97083555271669	6.88141105919781	4.17050734449106	6.9326932571779	7	6.06808000459563	6.72585861454285	2.74695633293807	6.86489196286817	7	7	3	7	7	7	3	2	7	7	7	7	1	7	7	4	2	7	7	3	7	7	3	94.75	0	3
27	4.60301962787704	7	7	6.67152844439781	2.84548046949647	1.03065608794132	5.57709695759724	6.69750687441429	6.96437403725105	6.75276220966596	6.66829809341746	7	1.79358126997695	6.44110675703827	5.25669442811488	7	5.45428773578014	6.44059341447419	6.69086826940321	1.29342449902287	4.24790764930452	2.69728449349482	5.45147781687487	7	2	1	1	2	7	7	7	7	6	7	4	1	7	7	4	3	5	5	7	7	1	7	97.5	0	3
28	3.59606585145335	5.34100864968521	6.06662877542413	7	3.01998911666072	6.76495132170093	6.19202499100997	7	6.61369960576756	6.29369006356225	4.56192472905691	6.18581374153942	6.70766707054117	4.51120629780895	5.8899342511752	2.16789557285162	6.00344456537031	7	5.11607155874321	6.63376410879893	5.11034222850848	2.48187634554767	5.96672298319969	7	5	3	7	3	7	7	7	7	6	7	7	2	7	1	7	7	7	2	2	7	7	2	87.25	0	3
29	6.3984851251094	6.27153907535693	5.23516228832474	6.21429272796085	5.51494307358563	7	5.62208068717927	6.70021975621863	6.59954022165199	6.26476657998146	6.61802642817623	7	5.23696102122644	5.53959632522391	5.28272909955151	3.96367564306546	5.49477097924006	6.36494221999216	5.03398945196097	6.98625913140053	3.60870655036466	1.73423825059912	7	7	1	1	1	2	7	7	7	7	2	7	3	1	7	7	1	7	7	5	5	7	7	7	95	0	3
30	5.3935146361327	7	1.58154387062979	7	4.92791621189369	7	6.47912388127622	6.6661297324079	4.34848584827847	5.67390409361999	6.33681723626626	3.81866375953651	5.46992993089749	5.96023666882471	4.19324899737779	4.11072630222985	7	5.85768551229845	6.73561195903051	6.93430670636757	4.76254352849025	5.79654950854081	6.30100399621991	7	7	7	7	7	7	7	5	7	2	7	7	7	7	7	4	4	4	4	2	7	7	7	83.75	0	3
31	4.62901591984812	4.67739186551872	6.26574092902554	6.87925386605799	3.29945005660709	6.61781477971538	7	6.75790817329274	6.16113296457399	4.45232870196851	4.44939123411154	5.62475812137431	3.55967441062302	4.93042719699971	6.11201869020531	4.1312955647474	6.59520049710363	5.16206983594292	6.89630951527914	6.18675702343195	6.97423674064062	2.03888619297937	7	7	4	3	7	3	7	6	7	7	4	7	7	2	7	7	2	1	7	7	5	7	7	3	89.5	0	3
32	5.70277462600436	6.43214421645176	4.67388140779383	6.96160404933847	4.82877085108277	6.68644824123387	7	6.55421197179714	7	5.35107326693492	6.12215003080656	7	5.15975709592596	6.47180561671785	4.87426263815223	3.92704147823702	5.65387393034286	7	5.84973736777442	7	3.70050813314867	1.58186416788431	6.05498589738901	7	1	1	1	2	7	7	4	7	7	7	7	1	7	7	1	5	7	5	4	7	7	6	105.25	0	3
33	1.76752401570888	5.97179083663581	5.47664568160325	5.77894532836858	2.45404129668445	6.03816312839959	5.00977306986289	5.78124550729544	4.22619013885875	3.76208141137289	6.64443561089053	5.97743490393589	6.07178866199455	6.26412461733999	6.64246986351597	5.34130891017612	6.53296771634167	6.72512059254678	7	7	6.27523744097744	6.59998478941601	6.20231995881093	7	7	7	7	7	7	3	7	7	2	7	7	7	7	7	2	6	3	4	2	7	7	7	91	0	3
34	4.75918096159178	6.9052807714273	6.47298148419741	6.01189933523615	2.29006617169987	6.22724989740074	3.61289443570577	7	5.94055758168485	7	4.61844897273666	6.58701536209396	1.73074778270067	6.3444834922651	2.60357637763684	6.1026246556297	7	7	5.45873901932301	6.41342698289645	2.92845078075377	6.96219214949807	6.70532653741974	7	1	1	1	4	7	7	7	7	4	7	7	1	7	7	6	7	7	7	3	7	7	7	82.75	0	3
35	1.20296567748159	6.5252413652124	6.66388114308093	6.5334342352036	2.78008774594278	6.16149136128267	6.56383562620294	7	4.67522733556583	6.12635829329568	1.46630255710514	5.58162613243501	6.4628127346377	6.7138947843369	2.15621419876504	4.49621552849085	6.40109148493887	5.73662472461084	5.42683947975729	5.67647583706811	7	2.46853085378211	6.38377654655697	7	7	7	7	5	7	3	7	7	7	7	7	1	7	1	2	2	7	7	3	7	1	7	94.5	0	3
36	4.70340601864269	7	1.88897061322724	5.74529388388833	4.87211487458442	5.42063944562436	6.48044426998196	5.91965852388573	5.81792195763807	6.13525418629261	7	6.03819863616256	5.3213289645255	5.92341910722729	7	6.66298110432352	7	5.68759361113417	6.56246806436545	6.67272746583714	5.02728922203219	6.40257897987678	6.37310970516349	7	7	7	7	7	7	7	3	7	3	7	7	1	7	7	7	6	5	3	2	7	7	7	85.25	0	3
37	4.73736210914544	5.89057921594481	6.41670180656996	6.0977587061095	4.54998972217431	6.1083006868884	4.42133708059023	6.99202653603698	6.16210420224195	5.98555342584945	6.68660034791479	6.1244288304196	5.15519742575096	5.71522857578786	5.01010713368	6.074052902101	5.72322911956638	5.59900938211131	6.58638853068067	6.8005964571216	3.41610196406046	1	6.58358281213598	7	1	1	1	1	7	7	2	7	2	7	7	2	7	7	1	1	7	2	2	7	7	2	93	0	3
38	3.78500124150282	7	5.86686385826882	6.24569789516321	4.31249186810183	3.72747404645004	6.33975051578824	6.31403056423471	6.54129247432514	6.9413447525518	6.35594923333052	7	6.80678962766151	5.72473562417938	1.60149730312062	5.7078102451493	7	6.44120514145299	6.15714305110362	6.24342152130592	6.42091234447986	3.20049512292277	7	7	7	1	1	7	7	7	7	7	3	7	4	7	7	7	7	2	6	7	7	7	3	2	89.75	0	3
39	4.40080272260807	6.62830119507268	6.4211365208644	6.47933992251407	4.30271689173794	6.3954939703161	4.70647045230462	6.00350214247867	6.96751682152197	5.75800624832109	6.29508109543602	6.1219981076171	2.04461729291689	6.25285665451692	3.42998234611678	7	7	5.54461185795094	6.79228466399721	2.28660713140483	4.15888741397905	3.42000082307811	6.99756792242683	7	1	1	1	1	7	7	7	7	2	7	7	7	7	7	4	7	7	7	7	7	7	2	99.5	0	3
40	1.31991547313608	6.48282823437706	6.94229626316342	3.99952319454695	2.22457833798258	6.77402236338456	5.74861833596888	4.75970159625585	6.99724908231842	5.95927493301007	7	5.65810510812719	3.19342239836346	6.39980296850736	6.50401508984951	6.78874685561075	6.88216935456539	7	6.34241897013313	5.18060068389775	5.91109637546131	2.02283921378008	5.27355089495968	7	7	5	1	7	7	7	2	7	7	6	7	1	7	7	2	2	7	2	2	7	7	7	92.25	0	3
41	3.81471095074223	7	7	6.94151217640036	6.74461469209633	7	5.94381960173642	6.5303367297658	4.91064688095544	3.28286994580031	6.42853866004554	6.45602507223299	5.82083746332887	6.46976903705246	7	5.87376925445644	3.12372615802136	5.11951021947899	4.91605937666991	7	5.60134143156203	4.77979202683119	6.66792180031879	7	1	1	1	1	7	7	7	7	3	7	7	1	7	7	7	1	7	1	7	7	7	7	91	0	3
42	4.79538993741345	5.95479935872189	5.39305497660509	6.35014189459263	2.66420349096087	6.64470044040053	5.62080650185873	6.77173786384028	7	6.35765940884417	4.21092759216282	5.26299695607086	7	5.72939242944242	5.18901832777424	7	5.12251683162413	6.47706423220479	6.42456358222896	6.43495152004942	4.20742586376494	5.81902200936262	6.58125036011092	7	7	2	7	7	7	7	4	7	3	7	7	1	7	1	2	6	7	7	2	2	7	7	84.75	0	3
43	6.75031405268113	7	6.75170616328709	5.18623520269589	2.79135241665337	7	5.81478702392359	6.88042591098353	3.96023542266333	6.1041217979614	5.22842964672636	6.10632572030343	7	5.12398824401017	6.38065823308328	3.26883731970937	5.28043208419804	5.37083289319327	6.82544759181206	6.76399179977069	6.55674540733425	7	5.03778272908881	7	1	1	1	1	7	7	7	7	4	7	2	7	7	7	2	2	6	4	7	7	7	7	83.5	0	3
44	2.49752525998037	1	4.61607012919915	6.52733842366418	1.69419760070474	6.55164503764592	5.85544867159825	7	7	5.11886657962737	6.6258318009492	6.03842358040554	4.31981632883346	5.02015768538733	5.07954870573191	7	5.69844617385092	6.95907312692832	6.08116264969989	5.81730404118221	6.55677357006943	1.41660607729941	6.43216991131776	7	7	4	1	7	7	7	7	7	7	7	7	7	7	7	2	7	7	2	4	7	7	2	87.25	0	3
45	5.79661009106863	7	6.39003614946339	6.46800842551631	4.61500850491008	6.21047588226358	6.41072708045743	6.40192388772256	5.36579125843656	6.57343603561846	4.95088998900584	5.77994691559025	5.35982817264166	5.9147930176023	6.29996870390631	7	6.95118081241638	5.87314592342063	6.26498246198285	5.7130157950564	4.75740697396077	7	6.82263396653954	7	1	1	1	1	7	7	1	4	4	7	7	1	7	7	1	1	7	7	1	7	4	7	83	0	3
46	2.6807694370554	6.23920111936831	6.88223078055188	5.21281385268676	2.05800861651063	7	5.41612527410907	5.69993514147695	4.10731061745006	7	6.29020482587431	6.52078687207798	5.68011102208031	6.76926877203976	2.94021527699461	1.75194018109934	6.83131790824828	7	5.73235735319628	6.10648702232168	4.71261296604877	4.95472119469127	3.97113365184315	7	7	7	1	7	7	7	3	7	4	7	4	1	7	7	2	2	7	4	7	7	7	2	77.75	0	3
47	3.68442894481464	7	6.00948300144944	6.32805488024411	5.7063905113974	7	4.17993443881536	4.81496004961676	5.68894966959374	6.82573766510636	5.34918293293825	6.41625675606855	4.86978316064143	6.79019304559658	4.07058513135229	5.15088708425651	5.25420283588881	6.40048995567098	6.3965963146577	6.15789075736054	4.16598613714429	6.05320218037924	6.76227677734185	7	1	1	1	2	7	4	3	7	4	7	2	1	7	7	2	7	7	2	7	7	7	7	60.5	0	3
48	5.71466817173757	7	7	7	3.5224863892578	7	4.97194662929009	5.311358445754	3.52295979814904	6.77692519196491	6.93603106857756	6.13835690165426	1.42243388655692	5.40663803381269	6.38504215652292	6.19814021744768	6.55332629027965	6.64817425351322	6.48511107993005	6.20330102627946	4.14154013476687	3.30877964538372	4.27732401133374	7	1	1	1	2	7	7	7	7	2	7	4	2	7	7	3	7	6	7	7	7	7	7	87.25	0	3
49	5.29187186574141	6.53760301571965	6.41651412790005	6.96451238402895	4.90846891488134	5.10879540350069	6.11560305311325	6.36338223658528	4.69649955775452	6.39561219547438	4.98845017518085	5.85044426116407	5.27681765932705	5.70313426047555	3.99210766419912	5.00036412074332	7	5.89559242387552	7	5.19419120920177	4.53591142264376	5.9599036172043	6.75513338274912	7	1	1	1	1	7	7	1	6	5	7	7	3	7	7	1	7	7	7	1	7	7	7	87	0	3
50	4.65535750378709	6.36333343278615	5.65225279329516	6.5463747266979	4.77398209333869	5.40052370220799	6.21207525344602	5.65033492937339	7	6.14540085172174	5.19069615052477	7	7	6.21033392912118	2.38124479707178	6.55632568751408	7	6.02984876888553	5.72620466110791	6.5898341912157	5.91711875095467	3.46991767548667	7	7	7	2	1	7	7	7	4	3	3	7	6	7	7	1	7	2	7	7	2	7	7	2	86.75	0	3
51	1.72871817744899	6.23364422599766	6.07479677027151	6.03026324628368	2.36703499142508	6.08117516996992	6.15153381399382	5.51449581316993	4.72176546846983	6.4635804063574	1.66096140440958	6.45297349454775	7	7	1.68193778304437	3.48794690850048	6.92692957663086	5.3568840612352	7	7	5.52740160380557	2.36389256228551	5.45286059422179	7	7	7	7	7	7	7	7	7	5	7	7	1	7	1	7	1	7	7	2	7	1	7	99.5	0	3
52	4.55544326243378	4.01684195961563	6.24637596007243	7	3.71506925119535	6.39501175347925	7	6.42139249836528	4.91773426597959	3.78879223753123	4.38454967459848	6.48213087412596	3.513338333277	5.17571576115569	7	2.88641600168923	5.11462959366377	6.99010831646034	6.13311249769214	6.12787271800785	5.59108350402791	1.0928084627046	6.35989176259359	7	5	2	7	2	7	4	7	7	4	7	7	1	7	1	1	7	6	7	4	7	3	2	70.25	0	3
53	4.71926719374165	6.55803811971811	6.86901333465096	5.72787686036992	6.00879122595381	5.98666775109415	5.26410169088573	5.96080582010797	6.49899718351637	6.63116983516171	7	3.0098308139175	2.24102905847888	6.98479476757326	2.96798538036844	5.85212226852213	6.69727449942636	6.0208781502954	7	5.81850169331416	5.8442808987713	1	3.78077144675556	7	1	1	1	1	7	3	7	7	2	7	4	7	7	7	7	2	7	3	4	7	1	7	84	0	3
54	1	3.03065885541506	6.44504369260057	5.49999060133079	4.29084572107046	3.95061757456963	6.14667354839984	5.4360831056452	5.55802437587424	5.93995388105795	4.93645622323696	7	4.96448929560313	5.94608871728491	5.2426943378245	5.27369536802074	3.90612668811944	6.42480298825254	7	6.74877404275694	7	3.30550828708353	6.13964441364512	7	7	3	7	7	7	4	7	7	2	7	7	1	7	7	3	5	5	7	3	7	7	7	66.75	0	3
55	3.06871896097973	6.5499549076158	6.90543884357094	6.4401438208117	4.80679271684138	5.82539276118187	5.52000618285674	6.7864018837385	6.22442525937085	7	3.38281833615793	5.19770324241851	4.15629633050589	6.50703254276087	3.4163694214793	5.78398813902316	7	6.53941955937061	4.11635443518436	4.6025175466272	6.77984128366957	7	5.97371989848834	7	1	1	1	1	7	7	7	7	2	7	7	1	7	7	1	7	7	2	7	7	7	3	85.5	0	3
56	5.25254108974784	6.60803623719707	2.13363032907853	6.31834886954635	6.19437044988228	4.74458772371516	6.36926437315218	6.18692514165566	4.96532311615878	5.31015841188457	7	4.89831378803544	5.46809105420885	7	3.89997528412461	3.19870428627263	6.71511092780297	5.12389380398288	7	5.52848149286841	6.05775624499189	5.2378975566267	6.54307816001331	7	7	7	1	7	7	7	7	7	2	7	5	7	7	7	7	6	7	7	7	7	7	7	89.25	0	3
57	5.93523663619853	7	4.49853594836044	4.38164067285359	3.70075069517627	7	5.52493574216297	5.84465485534236	6.92636015162933	7	6.93926059129278	5.89879052217142	6.78833099682532	4.39767106613554	7	6.77390572272438	4.75320801767118	6.66085578956556	5.54394780582137	7	3.93523562604419	1	6.48372785736817	7	7	2	1	7	7	7	7	6	3	7	3	7	7	7	1	3	7	7	4	7	7	2	74	0	3
58	4.06515596633615	7	6.47167585554755	5.15616036990325	4.76835802890171	5.9734817027773	4.62279874072471	5.36176512318591	6.5084866385056	7	5.9456689719161	5.51923918041785	1.71982716413016	7	4.77182392531925	7	3.66669133650305	5.34319038787197	7	5.89308650443595	4.04510362443114	5.93852319791484	7	7	1	1	7	2	7	7	7	7	2	7	3	1	7	7	1	5	7	7	7	7	7	7	86.75	0	3
59	3.24257882848867	5.32311192210779	6.8856107195683	5.90484915859989	4.55151050552111	6.67256119071186	7	6.00892105900457	5.80032428945309	5.30939275784614	6.73460211411906	6.91598006727769	6.66046903383226	4.19675587325474	2.33777743220548	4.98890114049053	3.9698028215116	5.31962679932425	5.88512347168132	5.6475747896003	5.0287098250095	7	5.84784455768669	7	4	2	7	2	7	7	7	7	3	7	7	1	7	7	7	3	7	7	2	4	7	7	68.5	0	3
60	5.41974045355794	5.56188546493453	6.94092323958308	6.62895477873536	4.12717585302453	4.00858972301977	7	6.82507989709058	3.95935649003713	5.28771718193938	2.02929704935082	6.3248896697507	4.71187103542078	6.07262726663136	5.44851645949532	1.35481505284141	5.92625731138925	6.14694445010772	4.07847247244389	6.62674601625698	7	3.29349668571129	6.76349185658971	7	1	1	7	1	7	7	7	3	3	7	2	1	7	7	7	1	5	3	2	7	7	7	100.25	0	3
61	2.53794805017796	7	5.8091085379081	7	2.83906087989029	5.19871993077092	5.49382738041566	5.70180836537043	7	6.12871868800642	5.69730789897957	5.82666138200628	5.21842201726444	5.43841209358208	5.00559489620925	6.91506446742975	4.70296459414847	7	7	2.67444760100909	3.7573745430557	6.25831824918928	6.61224887947425	7	7	7	1	7	7	7	1	7	2	7	6	1	7	7	4	1	7	7	1	7	7	7	97	0	3
62	2.96185822645113	6.36418833701898	6.24535959744187	5.72621628707756	4.40183606659384	5.96491996708559	6.98225855594298	6.2853060887079	7	5.52853707555939	4.25973861401219	7	3.92052204233679	2.24089579285657	4.19075215125626	5.37440476659097	6.0989329034096	6.38947927703888	6.78744259864435	7	4.72974387088339	4.69786348119073	6.16561954725927	7	7	1	7	3	7	7	7	7	4	6	2	7	7	7	2	5	5	2	5	7	1	2	69.75	0	3
63	3.67589414306603	4.16849066388471	5.19833525296719	6.73260943941346	3.55908749639792	6.56414845590206	4.52927687689367	5.35388378533509	4.77028472538076	5.67034166986194	5.43382270919407	5.66253798205281	3.63368047809555	6.49858964149962	4.897338681708	7	6.84117918697371	5.43948038966303	5.75903257078584	5.41591126834406	6.29183975835306	6.3298846214489	6.57878715061287	7	7	7	1	7	7	7	5	7	2	5	7	7	7	7	7	7	4	3	3	7	4	7	84.5	0	3
64	4.57794689817346	6.71874545844249	5.02088031852531	6.54381721768975	1.31958896294738	6.81733691547871	5.19747333883389	7	6.08819440859116	4.81355644487244	6.3343139976791	6.84590990183718	5.92699545689247	5.51298802490059	3.60174992612145	5.86188284069071	4.52659454720319	7	7	5.34369960784868	3.6955291490676	5.85600047671374	5.15841952720181	7	7	2	1	7	7	7	7	7	3	4	7	1	7	7	2	7	7	2	2	7	7	7	91.25	0	3
65	3.96007265089779	6.24147315489047	6.20476710691107	6.49536896017478	2.39890695044064	4.62512482339781	6.67033463349305	4.33529729421684	7	5.3726927580841	5.50553505000041	6.48213788764789	3.02320597097618	6.54155326417046	5.17273093681893	7	5.20543718771284	4.8721319248788	6.13319920763732	7	6.2786550325835	2.55084117898528	6.20290821329724	7	7	3	1	7	7	7	3	7	3	3	7	7	7	7	7	4	7	7	5	7	1	7	84	0	3
66	3.35215843433936	3.80886367809769	6.27595669988178	6.9865517161329	3.30764392716753	5.71749394957846	4.7941058724908	5.68026204875019	5.58958548016289	5.28265665232588	7	5.88805530465304	5.42863235997321	4.88505146988561	5.66799600714939	6.36110331385189	6.80571858601895	6.15655670899946	6.08357689056169	2.75761046897596	7	6.7011989962178	6.57215770134789	7	2	3	1	7	7	7	4	7	6	7	7	1	7	7	7	7	7	4	3	7	7	7	75.75	0	3
67	5.22115338562866	2.02159848973294	5.54489979859423	6.59902760463771	1.40358033748358	7	6.45505243204791	4.57154163700055	4.32401662396614	6.95075521144001	6.68254969493762	7	3.87967144292849	6.97024990710462	4.73036451533069	5.27508754063299	5.09727815246911	5.64029004258536	6.69752643682734	7	2.0909153966665	2.19176015125387	4.51249405284163	7	2	1	7	7	7	7	7	7	7	7	7	7	7	7	1	6	7	7	7	7	2	7	72.5	0	3
68	5.83964723521294	6.665138654189	6.69040833008939	6.27716523947352	2.71580450819623	1.2022883466405	3.99977962607944	6.57247975776852	4.16786578532718	6.74272912646666	6.73372755550968	5.77921912162432	6.16551775498396	4.75181491643029	5.40418264064791	6.64042140046549	5.33536196657524	6.94717935847119	7	6.43053811550888	4.13704017844132	3.20694208908888	4.61128717795537	7	2	1	1	2	7	7	7	7	3	7	7	7	7	7	7	7	7	2	7	7	2	7	92.25	0	3
69	4.89525937748746	7	4.36827086856071	5.17714504404837	2.7388062519685	7	4.89384741237163	7	5.6238215920908	7	5.97440244015784	5.81186908681833	1.72955952393882	7	4.12648624451821	4.93098005720672	6.37713576706189	5.79081612605962	7	5.72753256545814	4.29319883495479	1	5.05664408955283	7	7	2	7	7	7	7	7	7	3	7	7	1	7	7	7	2	7	7	2	7	7	7	76	0	3
70	6.98076914481631	6.70625778162056	4.15096143802591	4.52231842509418	3.05631600312506	7	6.84420009098398	7	6.20182034931999	5.52481260524237	5.0851656838716	4.78148738779752	1.10971911648343	4.88401632905008	4.5024115849372	1.0644858740977	5.5708496438544	6.88151666613871	7	2.90403582710016	5.21663452022276	1.28562870765573	7	7	7	2	7	7	7	7	7	7	4	7	3	7	7	7	1	7	7	3	2	7	7	7	78.75	0	3
71	4.33401355167478	6.597360829246	7	6.25521915500223	4.48785295606207	6.48482459580926	4.10983513134045	5.57699766528342	5.73796730929923	6.51320085460833	6.23754341774642	5.79257839212157	2.54182058238582	6.44925653629419	7	6.67333232880541	6.74178063432238	5.58152993859253	5.37677052245229	2.54686620503877	5.52660721574234	3.3736420731987	2.5380296888393	7	1	1	1	1	7	7	7	7	5	7	7	7	7	7	2	7	7	7	7	7	6	7	77.5	0	3
72	1.735555566644	5.25355609781853	6.48260482163714	5.99353325602835	3.2130719315916	6.63391346794278	6.19039368872276	4.93384137022356	5.00604470120464	4.10953208863865	3.34473073964378	5.82686238005874	5.34221099612134	5.95036460690579	4.94730797709753	4.73765810167337	6.3952081410133	6.94127256098675	5.85654115261488	7	6.21169057929733	6.84517695255137	6.4973375476509	7	5	3	1	7	7	3	7	3	2	7	7	1	7	7	1	7	7	2	7	7	1	3	71.25	0	3
73	5.73649682341436	5.16434441968588	6.69695975578757	6.68073616626476	3.91590749513598	6.94109429381087	6.60661726189797	5.58888731331324	4.05424470909036	5.42215012125834	6.34032988304725	6.80619147747185	5.85338550961394	6.04993608189371	5.63804010473674	1.09140364100964	1.22082327669576	5.27640470258935	5.18744699599539	5.93659219318088	3.86597692774299	2.85347230745937	5.86642598603986	7	1	1	7	1	7	7	7	7	2	7	4	1	7	7	7	2	4	3	3	7	7	7	87	0	3
74	7	6.42951622323183	3.9329294780493	5.42631190902413	3.71472875873234	6.94138909604682	7	5.80646316755352	5.43867723070634	5.97981945699484	5.94416614373021	4.97839404696849	5.96653533389568	5.58995245937746	4.86682778495558	3.48610616590168	5.94921759744319	7	6.7105344731478	3.71360802432587	4.71762879883571	4.6640601890283	6.77282969397868	7	7	2	7	7	7	7	7	7	3	7	4	5	7	7	1	7	7	2	2	7	1	7	81.75	0	3
75	6.42567676485145	1	4.56276654563407	6.98478481789168	1.53983645742702	7	6.17065196179693	5.07495430826281	7	6.1217766583263	7	6.50782725560358	4.6708274146538	6.54816669408109	5.67139937787185	4.3648965048296	4.41774484609106	5.2836165143466	5.59566084213159	7	3.43377292201729	7	6.24539658629722	7	2	1	7	7	7	7	3	7	5	7	3	7	3	1	3	5	7	1	7	7	7	1	53.5	0	3
76	1.42469246460644	6.13901334440061	6.39446941418507	4.28514262871366	1.26923541596723	3.66505175910224	5.3217513292933	1.57024897314202	7	5.43924652171026	6.38513129504586	6.78869812247518	4.66068374391407	6.92123839552557	4.10483056315772	3.69712490938774	5.47506744299151	6.98999020439778	6.33392335434799	6.64672132610222	3.52568803083612	1.23815175615023	6.11386517379905	7	7	6	7	7	7	4	7	7	3	7	7	2	7	7	1	1	7	4	1	7	7	7	75.25	0	3
77	7	6.7827174864974	6.28996029289969	5.56470384067447	1.76691747402676	5.33507739716891	6.3831578806279	6.61904843958391	3.52834122526136	5.66845323205496	4.47684248659625	5.52041203355797	3.69651334145843	5.80296910714786	6.63129295286193	3.27994510921745	5.21749686295693	5.70743316130167	7	6.05369775556902	6.30012931676561	6.37430414002529	4.52863416667565	7	1	1	1	2	7	7	7	7	5	7	3	7	7	7	1	2	5	4	7	7	7	7	78	0	3
78	4.53740186263321	6.56093273861785	3.92081294908922	6.81066568612979	2.7670672059265	6.35400481639348	7	6.2747358951557	4.86211518735259	4.23601675233986	6.12481333626894	6.23414431950029	3.65941682245635	4.43294615210241	6.47918225236159	3.83750281030482	4.30476004653443	5.84776291444516	7	6.86495371139896	6.94930068600879	6.4252368914681	7	7	7	2	1	7	7	7	2	7	5	7	7	7	7	7	2	7	6	2	2	7	7	7	77.75	0	3
79	2.83130906246198	3.57441180169418	5.91219381828637	6.60354459792348	3.19449882102415	7	4.00059760959584	5.69148693090272	5.45677323226485	6.51984358799009	6.29475395108313	5.54598007279537	5.88211810391344	5.07671622937553	4.15642857034184	6.38448202965689	6.42700728445375	3.51912742334314	6.57810322809511	4.47215277549177	7	3.04755146168934	6.46376677137939	7	3	3	1	7	7	6	7	7	7	7	3	1	7	7	7	7	7	4	2	7	7	7	66.5	0	3
80	1.6551783059968	5.89048338722571	6.56915553502573	5.94889424048318	1	3.78672536482648	5.23617808716812	4.45435206661343	7	5.64608431220371	5.80793848873497	6.24201265617801	7	4.79669522148219	3.48487629264856	6.96917231924521	6.04718321265272	5.27566419744307	6.80184744262036	6.03856658506979	3.63601212975027	1	5.36976298148221	7	7	7	7	7	7	2	6	7	4	7	7	1	7	7	1	1	7	5	3	7	7	7	94.25	0	3
81	1.97536646336969	7	6.83136996481414	3.24123728246766	1.36859278673016	6.44947523441252	5.58095033875476	5.02597685026836	3.03500258249993	5.48207603936393	6.03306127337197	4.59376180444068	4.18574477286699	6.84387998161606	7	6.02654439324138	6.19490645526765	4.51905806759299	6.93901180399263	1	4.99073554291158	6.76081980922866	7	7	7	1	1	7	7	7	7	3	3	7	5	1	7	7	1	2	7	4	3	7	1	7	83	0	3
82	5.13063035676333	1	7	5.73238075817277	2.64856372816396	5.62284960366021	3.50076711088387	6.71210759992742	2.9566091430324	5.83908064442677	5.41763895401946	5.2058454850703	3.86813103771243	6.51786969639941	2.98082752796362	5.39826118777222	4.41672895296246	6.93198346316384	7	5.70860159093896	6.15369204575648	3.58541197322621	4.91956487730537	7	3	2	1	7	7	2	7	5	6	7	7	1	7	7	2	1	7	2	4	7	7	7	76.75	0	3
83	2.13644497039679	3.21445260460145	7	4.24576731843445	2.85941634627936	6.21905838987987	3.64782675401849	6.29402257286691	6.93373395027039	4.67234553375617	5.87095852203444	3.95094132376102	5.1234649834384	4.01401510694596	4.89178047649007	5.87639813393822	4.68668656874223	6.95126630936341	4.94307547497431	5.41217131766433	6.01056972710595	1.9932657569386	6.50443821221638	7	7	4	1	7	7	7	7	6	3	7	3	4	7	1	1	7	6	2	4	7	7	7	92.5	0	3
84	7	1.80671449137066	4.67350239874122	6.42009796667391	1	4.29426288809718	6.94329894406037	4.40368593960384	7	5.8321542637737	1.4648319750331	7	5.90223929793243	6.4043305098983	5.61218397871935	5.16556889346675	4.16252036014835	4.18152382585799	6.15776192726428	6.06061463524609	3.73893983078568	6.46589555394617	2.0537046781888	7	2	3	7	7	7	7	4	7	4	7	3	1	4	1	4	2	7	7	7	7	7	2	74.25	0	3
85	1.63070100654178	2.70687442410311	6.30483058145314	6.55268938960853	2.83978232980766	5.40714688989585	5.83105247419475	7	5.90520754632875	4.58268837216101	6.62396913413595	4.77464071993298	3.83942913521535	2.32194368119962	3.09074895228462	3.74121503596513	7	5.49129539344874	5.18922194875649	6.04274337137431	6.27828226921106	4.08723007922849	3.95337224964883	7	7	2	1	7	7	7	6	5	3	7	7	1	7	7	2	2	7	6	2	7	7	7	79	0	3
86	4.392361908379	6.82196533364985	6.26468254291887	6.54313372313746	2.02860727253016	4.93140799403934	4.5833971081198	6.79961290077917	4.2435836800581	5.01671661454016	6.57202143925749	5.95595039966962	7	4.64854176445613	4.17557837367435	6.50340179866784	2.34989988616195	6.48799135793239	4.58301421527761	5.37522691569477	5.60325589515189	2.11189637916498	4.93524095768816	7	7	2	1	7	7	6	7	7	3	7	7	1	7	7	1	7	7	3	4	7	7	7	70.75	0	3
87	5.39478409794243	6.23222635254628	4.68484912595476	6.04329753345455	2.26011392967669	5.88496535843959	5.11655623393736	4.60240216296757	4.92738410429362	5.08636574627919	3.43679158016769	5.13209273617006	2.52889492458634	7	4.6841317435983	5.90458423240693	3.29301696196546	4.91614746964716	6.93175287435175	6.41751553588006	6.00832976955692	2.93952330400583	5.7077148234875	7	7	2	1	7	7	7	3	3	3	7	7	7	7	7	7	7	7	7	6	7	1	2	82.5	0	3
88	5.3939623551952	5.0228051273404	5.55359330306015	7	2.04996779692666	5.01140403714134	5.17844136923657	4.33513665776756	3.1076232062157	4.69079237512129	4.14155913187774	5.00175317528021	4.61347146639664	7	1	4.07138451481104	7	4.09013287577285	6.45543186107841	4.24978266703466	2.72316703146916	2.65503949595709	6.80560703079901	7	7	7	1	7	7	7	6	7	2	7	7	1	7	1	7	7	7	7	4	7	1	7	63.25	0	3
89	1	1.24339682295318	6.62702223289588	6.69453960451078	1	4.35074016665426	5.90109706632354	6.20422978165558	2.74953932988774	3.17047590955307	5.80146226359764	5.31696203933125	4.85643934740161	3.68390184990203	5.88755878531935	7	6.23539210858378	4.66369195670471	3.20028864479157	4.92093000997934	5.92622986369035	1	7	7	7	7	1	7	7	7	7	7	4	7	7	1	7	7	3	1	7	2	7	7	7	2	81	0	3
90	4.82061960857103	6.6429299280944	1.91702776191177	6.99616092150509	5.64873452240082	5.28815608470688	6.16646910974973	4.25450246786467	2.44801760746673	6.84809807904171	2.66719641759472	4.37733493444396	6.19318948969458	5.32983820565099	3.00567072223979	2.9066176661591	6.07058046908418	2.69857592218944	6.71526645477846	6.60584301740508	4.1777994084649	7	6.16254307262173	7	1	1	1	1	7	7	7	6	3	3	2	1	7	7	7	7	7	4	7	7	1	4	69.75	0	3
91	4.68494295760001	7	4.54169411518397	6.20514222478422	3.57821325713903	5.16834556696517	3.84894461778329	6.80355638943246	3.94525343614748	6.09161700222019	3.95938093824306	5.37721862348032	2.68754142229878	4.33077964887279	5.20048623074676	3.06400493547079	5.59523616003502	6.93641716858291	6.6311315873317	5.74161070125408	1.64796120165376	3.82149144334128	6.36008439686909	7	7	2	1	7	7	7	7	7	5	7	4	7	7	7	7	1	6	3	2	5	7	3	88.5	0	3
92	4.73138761344365	6.32983007135173	2.7788771928558	4.56269280630946	7	6.74190082157367	5.11997287156134	6.08230402074628	3.19123675841335	6.94273420272176	4.54001360575692	5.45445569155483	5.25778497492438	5.29557086403775	6.81426525604927	3.49273980885604	3.79485075461357	4.94523975431218	5.2801160807044	6.63954114301176	4.29819507354886	1.51702410657938	3.34350816480157	7	1	1	1	1	7	7	7	7	3	7	7	1	7	7	7	6	3	2	7	7	7	3	60.25	0	3
93	6.81612146410694	7	6.252331000313	4.41038212791655	5.27721794177423	6.27554272172985	6.92471208635315	7	6.59592282969644	7	5.67992284337188	5.92518706358142	4.37098738672985	7	5.01268384022536	6.23278227357462	6.10571419327889	6.89049234143235	6.91980336448679	7	6.49489792300074	6.08745601047426	6.85991995538968	7	1	2	7	1	7	7	7	7	7	7	7	1	7	7	1	7	7	7	3	7	7	7	115	1	3
94	6.26352721291927	5.10805123094271	6.29205025357119	4.41444695465946	6.48189358633537	6.9342747669257	7	5.9600605728918	6.42553068083155	6.0216168125274	6.28491111613	6.25641565010024	4.66015560012935	7	2.42414702968196	6.34653014718522	5.53413096122825	6.49465075004298	5.19431776139912	5.94876222991925	5.80956609260132	5.41169679770253	5.97550247449873	7	1	2	7	1	7	7	6	4	3	7	7	7	7	7	3	2	7	2	2	7	1	7	84.75	1	3
95	6.41842329221034	7	6.65765541203466	3.76356383427728	7	6.90998854177584	4.41194519630616	6.50839071133093	5.85648048447945	5.89117401900705	6.62535018233928	6.78707261782005	3.97208020344477	7	2.80403820395411	6.3043497277007	6.9931690877354	6.42446656432524	7	6.27089896761936	6.4317407653761	4.76287850923406	5.20285123183076	7	1	2	7	1	7	7	7	7	5	7	7	1	7	7	7	5	7	3	4	7	4	7	99.5	1	3
96	4.50099549783941	6.3971315593942	6.49128962626534	2.86239965812633	6.63498191282793	5.48445361433379	7	6.84511279627803	7	6.20217960655293	7	7	4.59653509982849	6.17870153869648	4.76893203837804	6.32704326178121	6.32520435989681	3.69512742254444	6.87614272412107	5.44857081391773	6.21731196016987	7	6.79276292944924	7	1	2	7	1	7	7	7	7	2	7	7	1	7	7	1	2	3	1	7	7	7	7	116.25	1	3
97	6.46001808962986	5.51780869226918	5.64842915875864	4.94864195187459	7	6.62364445092955	7	5.5598033096815	6.4503499365325	6.58714043380521	6.91155574435595	6.39651301444959	6.74874622545696	4.05171073010742	5.3177950638073	1.77802191268648	6.07310642776937	5.97198974265187	6.07065723951336	7	7	4.29759908557197	7	7	1	2	7	1	7	7	7	7	4	7	7	1	7	7	7	2	5	2	2	7	7	7	88	1	3
98	4.38273182265994	7	6.63077959203411	3.87190970218101	6.21005449359225	7	7	6.94495710004865	4.68131024091218	6.57527029083155	5.92823003796176	5.93867684958221	1.86052911449796	7	5.01809215464842	6.90553424963952	6.75773920181347	6.24859731282691	6.6533629335631	6.59133890802147	6.7803829781982	5.23195366483174	5.85810155090691	7	7	1	7	1	7	7	7	7	5	7	7	1	7	7	2	7	7	7	3	3	1	7	91.75	1	3
99	5.82466142622711	6.71471902626367	5.35275395559546	4.49410413035709	5.80754991992699	6.26341123616774	5.32594051541782	6.54258990933977	6.2099113257463	6.50491724243218	4.93432092748852	6.10098426576289	3.56800338783371	6.22903776995834	4.62331470726795	7	6.84644450668557	5.78435423542493	6.63427200360147	7	2.99725750869754	7	6.16970205556911	7	1	1	7	1	7	4	7	7	2	7	7	1	7	7	2	6	5	7	7	7	7	7	96.5	1	3
100	5.32376267996073	6.99890186029102	7	4.42398455927347	5.08326374229489	6.89436810042587	6.81384914780198	7	6.19311897552459	6.25937642881113	7	5.82671730964314	1.65519007154184	5.34636568079293	5.49863942340128	7	6.38770689497891	7	7	6.44304211118612	7	5.72038526562628	5.74334129195572	7	7	1	7	1	7	7	7	7	7	7	7	7	7	7	3	7	7	7	3	4	1	7	102.25	1	3
101	6.71897990650492	4.42767997302265	6.53656064885271	1.98413973542659	5.16588791808703	6.40862855514897	4.79237264956413	6.89722355710767	5.43027807512517	5.61900595620473	6.949578822043	7	5.62007630772842	6.4965254575265	5.64076859121074	3.64136780463579	5.3835292306624	7	6.97637477613868	5.36365814795255	6.20409197366182	1	6.46346812993913	7	1	3	7	1	7	7	2	7	2	7	7	1	7	7	2	1	7	2	3	7	7	2	99	1	3
102	6.31936025272736	7	5.08508649540332	3.33156742869405	6.59254248628381	6.12500873273496	5.61294680749489	5.54021372598617	6.87895800038702	6.89407610388354	5.34636089006293	5.4977153202082	5.73117656788365	7	5.72179470315565	5.29419640633273	5.7944221013537	5.33770527540832	7	6.94270454203543	4.10756927064879	2.04485573309385	6.80366857984593	7	1	1	7	1	7	7	7	7	4	7	2	1	7	7	2	7	7	3	2	7	7	7	108.75	1	3
103	7	4.98346540062222	6.83088023486446	5.65441538556681	6.70092012942721	5.64380191980077	7	6.20806343251393	5.95880888991784	6.09896182891649	6.02715776622339	5.91666901606593	4.79047340839093	6.4753937602253	6.31205921279546	5.20472150560977	5.97818902110073	6.18970242839369	5.67036452163152	7	6.44745467925412	5.96491711237187	5.47576262824954	7	1	1	7	1	7	7	3	7	2	7	7	1	7	7	2	6	4	2	4	7	7	7	88.5	1	3
104	6.53419236729834	3.9108393368847	7	1	6.27446608455675	7	4.02018694518422	7	4.00612159980555	5.83507857723524	5.57400510959979	7	4.05160615368478	6.42116065873461	6.4844423618633	6.0870906826415	3.23772046730081	6.23418564747192	7	7	6.61164095945768	7	6.96203327863143	7	1	5	7	1	7	7	7	7	2	7	7	1	7	7	2	1	7	3	7	7	3	7	81.25	1	3
105	4.74830000798175	7	7	3.54491293765604	4.18961214987613	6.82115010323659	7	7	7	7	2.90185436029936	7	2.48713934176196	6.00480757625778	5.31002472710083	3.36883393962594	6.70510955003544	5.64585250381349	4.49966719504719	6.17640799184251	5.13113658540019	1.87903476657271	6.90795062218805	7	7	1	7	1	7	7	7	7	4	7	7	5	7	7	2	5	6	3	3	7	7	7	96	1	3
106	7	4.7684999005689	4.69346622741444	2.86617215949747	5.61800421845971	5.05104815030539	6.82255178380282	5.17417635063768	5.52436977285528	4.74135372543799	4.88879791738804	6.74903229501396	4.90290130226955	4.72780730408581	7	3.31994962385801	7	6.56493855695276	7	6.74846423053124	6.57180318135354	3.51472517323145	6.25875541313262	7	1	3	7	1	7	2	7	7	3	7	7	6	7	7	2	1	5	3	3	7	1	7	92.75	1	3
107	4.93220648887175	6.77086303781451	5.31106567384931	3.25108932854066	6.34880156450236	7	6.54550549767654	5.47628493782911	5.50875838166466	5.99612237701552	5.77005311888397	6.24606550095348	6.46205772926916	7	4.92582467309622	6.38617444884912	5.96059366844309	6.29213482557757	6.3479153451306	5.90913248111629	4.22958492737428	2.32034153947522	7	7	1	2	7	1	7	7	7	7	7	7	7	1	7	7	2	2	5	2	2	7	7	7	91.5	1	3
108	5.54939455735754	6.8921067895331	6.46266925151344	3.21145058553479	6.96061303976444	5.34555202249483	7	6.93211054806249	6.90401762463471	5.4691143444647	7	4.04956930703384	4.70548141784117	6.62722772018024	3.10610325926165	6.85466194848478	6.00294649651052	5.76143654792987	6.66673546148531	3.9088340252014	6.60139686890829	5.87504178254066	4.13184051825138	7	1	3	7	1	7	7	3	7	2	7	7	1	7	7	5	3	7	7	5	7	7	7	101.25	1	3
109	5.01377099236272	6.92314923062002	6.66224441862361	4.43535115526302	5.67200702500774	6.56674629477272	6.93448558015316	7	4.29382714742257	4.59114239869138	6.66482392045678	5.51373921551208	2.41551154306177	6.42230520404117	5.60314992092292	7	6.5566754213052	6.05452607457828	7	6.97566927005291	7	5.98854615460425	5.19559819681729	7	7	1	7	1	7	7	7	7	7	7	7	7	7	7	3	7	6	7	3	7	7	7	93	1	3
110	6.009628302948	4.95225117115429	4.77704863555229	4.41011028069836	5.45324085833078	7	6.00748857582776	7	7	4.6114952614944	6.95732084488476	5.85000683506149	7	6.44359431749013	4.97772162206143	6.83784329955717	6.38868283741773	6.98186176212915	5.35299432999163	6.13393378875775	4.5300369504105	2.81839656619562	6.67041924052778	7	1	3	7	1	7	3	7	7	7	7	7	7	7	7	2	4	7	7	3	7	7	7	107.75	1	3
111	6.53246848560406	4.13354618947362	3.23740489510877	2.63244071478976	4.83420230204262	5.7158422036893	4.85873865357053	6.72824687020395	6.43190929205737	6.4622202043045	5.6253804953612	4.84268599394779	4.27481680864304	6.85269626750847	5.75301724956818	5.077225391209	6.48872526558353	6.50270453090075	6.70937915433677	4.79300045101256	5.24386361634824	6.98245814815127	7	7	1	3	7	1	7	5	3	7	4	7	7	1	7	1	1	7	7	2	3	7	1	7	98.5	1	3
112	7	4.05133958815978	5.3679608033851	4.60949159957836	7	6.91640625322401	7	7	6.40309166712801	4.70853157380653	6.26795392958959	5.55494663489576	4.21580240055115	5.85566856192348	4.15501438893577	2.7721931755495	7	6.97547983392452	4.7328071551724	6.60885126694739	7	5.21611454777084	6.5004043684518	7	1	2	7	1	7	7	4	7	5	7	3	1	7	7	1	7	4	3	3	7	7	2	96.25	1	3
113	7	3.60772755510669	5.25669216485732	4.19993864820633	7	6.21008890616086	5.87926777210206	6.22348940160717	6.72366929553013	6.72582868827476	6.14308991424951	4.00019324594523	4.59555800948838	6.27091615963117	5.19812080876079	3.14545258798601	7	5.98226443426342	7	6.50691724406231	5.00819037673036	5.92972179362902	7	7	1	2	7	1	7	7	3	7	7	7	3	1	7	7	1	7	7	3	3	7	7	2	100	1	3
114	3.89521873602355	6.10013658636561	6.36583067879119	4.68861689418324	5.87872218539421	1.23482568093829	7	6.79696974796757	6.804416798484	6.33111853688299	6.59097744477596	5.33978500136093	4.75065773775296	5.50997314992006	4.42515834594087	6.76896232195091	5.1227115868066	5.97023111063607	6.65856038917168	7	2.90909400952635	6.03523155725822	6.61678161118327	7	1	2	7	1	7	7	4	7	7	7	7	2	7	7	1	2	7	7	3	7	7	7	77.75	1	3
115	6.12512447955056	6.85420594473032	7	3.58299739631349	7	5.86720020414892	4.12376358487556	5.53379228671844	5.6847420300764	6.26522930642668	6.95450241753946	7	3.81260465222216	6.09256669711826	3.88784860113425	5.59835557167148	6.31381471994205	4.6088660696512	6.86066128592511	7	4.34681069507542	5.49832965366989	5.8378705404998	7	1	2	7	1	7	7	7	7	5	7	7	5	7	7	7	7	7	2	7	7	7	7	101.5	1	3
116	6.12326865555987	5.9137600625776	7	2.99305723387921	7	6.26914906808942	4.88302416895747	6.73939388267678	6.23275078716256	7	7	7	4.28204420721339	6.97619430787492	3.04590798947362	5.86194219443364	6.60159448558745	4.38733735859007	7	6.15229718784419	3.28681596502197	4.17782932914914	4.49077508258087	7	1	3	7	1	7	7	7	7	6	7	7	1	7	7	6	7	7	2	3	7	7	7	102.25	1	3
117	3.10574178990095	2.42394880091601	3.70447114963347	4.32964115509334	6.90024001172223	6.6049073086929	5.14004368183082	6.01100068617628	6.9598540139825	6.97134054199506	5.52107052104285	6.68310829841756	4.0310928647546	5.40524219960972	5.90789396025568	6.65828283626793	6.28494091396968	6.47996342558154	6.64726020753643	5.90613439946034	6.58152418116389	1.09458653410541	6.19997334928955	7	1	1	7	1	7	7	7	7	7	7	7	7	7	7	7	7	7	3	4	7	7	7	88	1	3
118	3.99457789040506	3.34564285762093	5.77325084745756	3.96657881856784	6.42493882230623	6.86504938259391	7	5.25726633088808	7	5.91622255251135	6.46898217884116	2.84048759727739	4.34661041950207	7	5.92810507900019	7	6.61451266888955	5.60402697778725	6.77651018837513	5.23174748561537	6.24369450274697	6.26713570631777	6.70214300996827	7	1	2	7	1	7	7	4	7	2	7	7	1	7	7	7	7	7	7	1	7	7	7	88.75	1	3
119	6.05131288991182	6.63965174378476	6.40410066118213	4.52071729480606	6.33847559109168	5.80695865065459	4.44587518582198	7	6.58963992383057	6.23765692235179	6.15451518207502	6.12113386465961	5.02567317460419	6.26765400223997	2.70151063994259	4.94919439360639	6.34230286794258	7	6.84108100115297	7	3.58332125028356	3.49072195432968	4.01546185881615	7	1	2	7	1	7	7	7	7	3	7	7	1	7	7	7	5	7	3	3	7	7	7	104.5	1	3
120	7	3.45800066735223	4.86499782743212	2.10891594848265	7	4.53929774095917	6.82733513994929	7	5.078334283216	4.90421966625052	4.20949215264175	7	6.83630409389626	5.56888379087814	3.79381981544972	4.42424920156859	5.99256920569865	6.62219522129194	6.23760568160058	6.36732799148513	4.82943269428687	7	5.83752399220275	7	1	2	7	1	7	7	7	6	4	7	7	1	7	7	3	2	5	4	3	7	7	7	88.25	1	3
121	5.35312922073713	4.1519526278584	4.95610318170631	1	4.49164029273284	7	3.41958255746469	6.59684291402168	6.57667555103502	5.99643901870992	6.23472222887177	6.12401258286364	5.15002200872313	7	5.56065990251559	6.64995386800173	5.01307511480403	6.61624022417101	5.42825738922977	5.41937623794289	5.230758679566	2.29035619297668	6.88915674792178	7	1	3	7	1	7	2	5	7	2	7	7	1	7	7	2	7	7	2	2	7	7	2	88	1	3
122	3.75315029387839	3.41286592580218	4.22478035110154	4.36808943341535	6.63116814658756	6.527492171202	5.78798481080263	6.98259286903063	7	6.19138545288378	4.33314325936148	5.49498665157692	6.42207828763357	5.59270486230296	5.28587226734185	5.47116217540305	7	7	7	6.88618643122211	6.2561031029703	6.34440249799777	5.60428940011225	7	1	1	7	1	7	7	3	7	4	7	7	1	7	7	2	1	7	5	3	7	7	4	90.75	1	3
123	5.14915572485942	7	4.85034330519901	3.666017232904	5.81174942478617	5.9572597749227	6.24074108249358	6.22599649754854	6.99387513964008	6.85829138451632	4.94992040963677	4.52217483588112	5.85177463539659	6.9349713376873	6.72571414511145	5.93830732269407	5.52092403895176	6.3292023139491	4.86069884194712	5.39167221109167	3.26035820830066	1.97706447067149	7	7	1	1	7	1	7	7	7	7	7	7	7	1	7	7	2	7	6	2	2	7	7	7	83.5	1	3
124	5.40690723340282	3.11900631671401	4.63203483408115	3.12824175936486	7	6.77359171682152	7	6.73574511933512	7	4.8005105531142	5.74746356059173	6.84703308534899	5.94710501108003	6.48719542403749	3.29844022962537	6.31723513263075	4.93530039810127	5.17455414630308	6.76599531197838	7	4.82519544924119	1.61741987929314	6.60751706768967	7	1	2	7	1	7	7	7	7	4	7	4	1	7	7	1	5	5	3	4	7	7	2	103.25	1	3
125	5.96162853884277	6.69863714297141	5.33035304687949	3.36076613531969	4.01552993278385	6.06256546566476	6.68408436648853	6.8768960704704	6.0398157683342	6.15448597827016	6.9984092134874	4.44317827927327	5.84127214094163	5.41599395723161	7	3.7999353190426	5.65012073015897	6.99767625034281	6.86464270936866	7	5.69447142742729	6.71938268010822	6.42285985445343	7	7	1	7	1	7	7	7	7	3	7	7	1	7	7	1	3	5	3	7	7	7	7	89	1	3
126	7	5.0183139895659	6.68898156641677	3.8927968818381	7	5.96014561769849	5.2004623349678	5.7694609834149	4.4493868203291	5.4984424786783	5.99376795404265	6.71274060767727	1.80468099055959	6.01843143943398	5.34761682396119	6.99247237478744	5.34928059686017	6.70998537422197	7	4.40931648116816	7	2.72587670451418	6.38130009380803	7	1	2	7	1	7	7	7	7	6	7	2	1	7	7	7	7	7	3	2	7	7	7	100.75	1	3
127	7	5.88707585376857	4.48726073994187	6.9515995012206	5.8268123780422	6.54437443168279	7	6.3961182892944	4.2452164629772	5.23623125432687	2.81895801052312	6.61822876120102	6.90606167151561	7	3.0662547830956	2.52004840113502	5.75710159694809	6.96178791520606	5.47701356840119	6.14981457857191	5.97442128162205	1.61752899643711	7	7	1	2	7	1	7	5	7	4	3	7	7	1	7	7	1	1	7	3	2	7	7	7	75.5	1	3
128	5.00956060866119	6.844340876902	6.82679771115403	4.60748661341919	5.3956306859753	6.02762775540624	6.37508091343462	7	4.3905162103708	5.27647273055068	5.75712919668488	6.65497154939872	1.81702686570389	6.56219707927496	4.94295169892068	7	7	6.00017647949854	7	6.57625782903511	6.05750946877457	5.71716038206597	4.30639937831254	7	7	1	7	1	7	7	7	7	7	7	7	1	7	7	7	7	7	7	3	7	1	7	98.25	1	3
129	1.93478408555926	6.83412092520307	5.28000263109879	2.11343353688939	6.16559368622168	6.88105034738837	6.0854299512549	6.53272375726129	5.75109876420558	7	6.46385794797641	6.47129497578722	6.94735190501053	6.66209965290096	3.86280818026256	5.08989752435428	6.52327950712227	5.97177559076652	6.72822499583344	6.17361088703384	5.58683173909587	6.7280995191528	7	7	1	1	1	1	7	7	7	5	4	7	7	7	7	7	7	1	7	3	2	7	7	7	79	1	3
130	3.02256390426197	6.58279846783696	5.10191625797548	2.37349668380215	6.49468759134065	5.64172071773639	6.95283704291425	7	7	6.65061956183947	6.97221700149434	7	4.01953713335998	6.01089618246444	4.88904927822896	3.91167394401396	6.82931108573629	6.44908506484093	6.93371589297722	7	3.43077467735162	1.44689862003688	5.50478943372614	7	1	1	7	1	7	7	7	7	2	7	7	1	7	7	2	7	7	6	7	7	7	5	90.75	1	3
131	6.92991888398581	3.98146878756678	7	1.51369005856255	5.79667519092763	6.26122166424027	4.95048031779805	7	3.7810741413961	6.97980632819803	6.17490076158942	6.12518215525478	3.37936393038824	7	6.40897979845418	6.28331880874001	1.95518608255744	6.19736394102576	6.66036465976267	7	5.81573780684734	6.97303222061651	4.43296407675704	7	1	5	7	1	7	7	7	7	3	7	7	7	7	7	2	3	7	3	7	7	2	7	80.5	1	3
132	6.45565702462599	1.89389607633372	6.2509616093589	1.55644219839538	7	7	7	4.34710809247191	6.01509632711664	7	4.32554404635234	5.99869963041019	6.27689332172164	5.39703581497549	5.84491663721805	3.23928852253405	6.73960120553605	5.76591566009355	6.84118908403863	5.79118848439231	7	5.74825713392585	6.57883575540025	7	1	2	7	1	7	3	5	7	3	7	7	1	7	7	1	7	4	7	1	7	7	4	83.25	1	3
133	4.60187972610404	4.45046868459858	7	2.44573858834927	4.39370672976803	6.95048696042263	6.60180317285101	6.72611094039197	4.43778494460277	6.75587139789153	2.95115813824227	4.67273402044565	2.56034960374783	7	3.56074191053361	6.41299273274023	6.52203881680891	4.60851372315839	6.19660420904522	4.87973998123325	3.19544071094018	6.12665220010715	7	7	1	2	7	1	7	3	7	7	2	7	7	7	7	7	7	2	5	5	4	7	7	7	75	1	3
134	3.42909617529827	3.2607080047217	3.42534325349874	4.50142956686035	6.81322877503197	6.27850478204597	6.34979306736348	6.8331672742246	7	4.87540315339406	6.50832357006254	6.04216059797485	5.74992188997864	5.02599488865234	6.23511653723001	6.56147591842085	6.39166088407739	4.54463100180713	6.38326254064675	6.90778292868752	6.28928660145855	2.0703724614779	5.96575699715189	7	1	1	7	1	7	7	7	7	7	7	7	7	7	7	2	7	5	3	4	7	7	7	92.75	1	3
135	1.75267641280279	6.60036607825585	5.68242045062727	4.30708937662926	6.92280493445315	6.45050202515517	6.91955167480666	6.30995588239977	4.88631761835684	4.84703901014654	5.81315935296345	6.25822253950229	6.63920425620582	5.33531618714229	4.93241629662775	1	7	5.20452081506074	6.8439673856496	3.88354174934799	6.132512360636	3.61819010823269	6.11183526342716	7	1	2	7	1	7	7	7	7	4	7	7	7	7	7	7	1	7	2	3	7	7	7	99.5	1	3
136	6.95635314564233	5.49576978994229	5.0044697547188	2.25358102357905	6.71294506502402	5.12324060031095	6.12028567315252	6.24292959047011	5.78218397139813	4.08377197982287	7	4.74482201795339	3.7544513759959	2.13505036691903	3.94431297143778	6.69282170936839	6.78288133643778	6.72498883165042	6.30543308038189	6.46408417427912	6.55567613367349	4.03347719641878	6.37887723209168	7	1	3	7	1	7	7	7	6	3	7	7	1	7	1	2	2	7	3	3	7	7	7	81.25	1	3
137	4.45496548819083	3.66732451957325	6.96040465135834	2.16409908258238	5.71753534348525	5.95233431910606	7	5.89501673092379	5.77251269512073	6.52715751565144	2.41975351837101	7	2.47457359001109	6.84492362940749	2.7533496177596	5.84563037190214	5.27286705546599	6.04533284274409	5.29113851109716	5.38726329563594	6.40387162821516	7	4.69132772922782	7	1	2	7	1	7	3	7	7	2	7	7	7	7	7	1	4	6	7	4	7	7	7	76	1	3
138	4.4236398034009	6.85771645452904	5.60905375481709	2.63268072392807	5.57052853441929	6.95404918075062	6.71955203952209	3.51017675708436	6.69581011006848	7	4.38871255635691	6.49830407399944	3.46291700950956	7	5.29790727149576	7	5.7175608193499	7	4.3360699010131	7	4.39524687862938	1	6.80074716215127	7	1	1	2	1	7	7	3	7	7	7	6	7	7	7	7	7	7	7	2	7	1	7	88.75	1	3
139	2.78326984853219	3.55017012073078	7	6.33456094379078	6.21616159408384	6.23497902204855	3.95977590461627	5.22649556863961	6.75044986422017	5.38520882779866	5.55317000181153	6.82219105871985	2.54759765746922	6.83912818166828	3.59221172261129	7	4.98382221911207	6.71868569983266	6.29819391892209	6.64747036815945	3.00987350046553	5.02483163668207	6.64703091071765	7	1	1	7	1	7	7	7	7	2	7	7	1	7	7	5	7	7	4	5	7	7	7	69.5	1	3
140	4.59872650839385	5.13011545717638	4.03119970902132	1	6.80759953137427	6.9179905813384	5.62556063124024	7	6.42928553657626	5.7568777981057	7	4.91141797550342	5.03499078541994	6.5590200087782	2.32312571290257	5.49771611128934	3.55030341678267	5.96244455224649	6.75415591549639	6.82794849100675	5.76598154278757	1	5.32837300489422	7	1	5	7	1	5	7	7	7	7	5	7	1	7	7	2	7	7	3	2	7	1	7	68.25	1	3
141	3.4708693935614	6.9202288690728	5.28839865614528	5.73211204812439	7	5.77380513330518	6.20972597722806	6.60920667581832	6.65047227870706	6.24293168520814	5.73937122377837	6.26762789314477	5.38583644652403	7	6.20302623880903	7	5.1706344840943	2.96159358936456	7	5.35183602964753	5.48250612590524	6.15296070174366	6.15789738034857	7	1	2	7	1	7	7	4	7	3	7	4	1	7	1	2	4	7	5	4	7	4	7	91	1	3
142	7	2.04090953312552	4.89260712815124	1.47775869635259	5.59044494425049	6.08423625332938	6.74973414319269	5.7694863825011	5.21341455142073	3.50560491477114	6.12105222003575	6.61597725174387	6.8796015226576	5.26744559009662	5.68142492479233	7	6.56795462701451	5.71528133373894	6.55656625478331	6.97723326248117	5.16539999886324	4.9737798377014	5.76143009919913	7	1	2	7	1	7	7	4	7	7	7	7	1	7	7	3	7	7	7	5	7	7	2	65.75	1	3
143	5.23916265352073	3.93765960877151	7	4.57824000952312	6.4497837830027	4.88327066017826	6.62657928967658	6.49260532197459	6.24332950005556	3.92493291103257	4.92303273356573	5.9190788882978	3.84837699107418	5.69174380312346	5.03061573449464	3.32249960673697	5.98929382293959	3.96775189891052	6.85028841271731	6.82038745534686	5.83909670795963	1.60120253679472	6.50337269967419	7	1	1	7	1	7	7	7	7	7	7	7	1	7	1	3	1	7	7	3	7	2	2	93.5	1	3
144	5.25031623928974	3.90915393594822	6.12931348083835	5.1525751012006	6.53624015862385	4.98656738447232	6.31544209807808	6.99934641643857	5.62508543338101	5.84339099790566	4.98976428431937	6.26301922690445	7	7	5.80438916258875	4.47094367841815	5.89405000777049	5.04605433193417	5.49067204624467	5.47067483786864	5.87178754772121	2.44562336943711	6.17411738783338	7	1	1	7	1	7	7	7	7	7	7	7	7	7	1	2	2	7	7	3	7	2	7	85.25	1	3
145	3.26883700988684	4.90971144412224	6.23496122973313	3.67936988633599	5.15726221755856	6.60830809883749	6.37257394675151	6.20439147273609	5.83703711357241	6.2625551075601	7	3.21830197375964	5.32377753533448	7	5.16080682131396	7	4.9650449500738	4.6013884996988	6.35108036352276	4.90542721477017	4.33993059368179	5.81629413680756	6.21237671049652	7	1	2	7	1	7	7	5	7	2	7	7	1	7	7	7	1	3	7	1	7	7	7	86	1	3
146	3.7043246165282	4.58078664883814	6.47782524735014	3.82507911734083	4.52403724358774	6.69759799562874	4.76466822800696	5.651778755278	5.0223664539457	5.9514714917765	7	5.96089538120894	4.30841540383427	5.1492138942613	6.21474992184764	6.85258314020675	6.78614417530183	4.97365974206733	5.98923024467462	6.51719041584866	6.81033328660066	2.86454935329031	6.58020165681528	7	1	2	7	1	7	7	4	7	2	7	7	7	7	7	1	3	2	7	4	7	7	7	92.75	1	3
147	4.70550434900995	6.69206143469235	5.67809077463302	4.21792279366489	5.86228097716074	6.13135600032906	7	6.35781250228414	5.6772887707465	7	4.63042926572154	6.58457407402343	2.53663004628945	7	5.26688043968692	1.21729686835407	5.52961372694453	3.87187150107477	6.11490099740604	4.89014118166665	6.70570365424107	2.95833479821959	2.74406686495393	7	1	1	7	1	7	7	7	7	5	7	7	1	7	1	1	2	7	3	7	7	7	2	85.5	1	3
148	3.61373338667609	4.19973893293206	6.15323438845407	3.33399255938311	5.84321061757631	7	7	5.77397673876095	6.33776091628828	3.86556957386694	6.84897464617819	3.6057675149108	5.35220129135355	6.47706124554684	6.7291843453459	5.71467865471317	4.39570418604057	4.10179713429815	6.43044347983629	5.37817551680098	5.88379569268727	6.79912723269601	6.91388246579116	7	1	2	7	1	7	7	4	7	2	7	7	1	7	7	7	7	4	7	1	7	7	7	67.25	1	3
149	4.74253440994204	7	5.02718536257487	2.22106204873242	5.6164895401724	5.79503079679956	6.2542882044429	3.77843526951805	5.34149552674142	6.1582203861909	7	6.39640391157901	4.74752643448487	6.38857531705707	6.06788997975553	7	6.57502679165864	5.13495864614373	5.45457548864073	5.52198239049355	3.56813586837007	1.02107440042789	7	7	1	1	2	1	7	7	7	7	7	7	7	7	7	7	7	2	7	7	1	7	1	2	90	1	3
150	3.22690808995778	6.71176473894237	6.97441397216883	6.81048452091376	6.14074342278644	5.5509221876068	4.50391105368089	6.92747700907703	4.82357676498523	4.85104087975253	6.53137377802754	6.86001507288478	4.45128730030897	7	5.44961493275749	6.51946535009059	5.9367434192354	5.11813154842362	6.02103829816012	6.30851270433569	5.19726615837855	3.75606641425636	6.63832602596855	7	1	2	7	1	7	7	4	7	2	7	6	1	7	1	2	3	7	3	3	7	1	7	94.75	1	3
151	6.97376793645763	3.43339734191637	5.76941021188955	4.28395906036136	6.94844741077325	6.1998679831433	4.04842769684762	7	4.57919839224657	6.23789392225912	5.14591510258783	5.10498513803066	6.8654661399667	6.6193621155651	4.59988727242163	4.45551829753788	5.60761464608848	4.83039984796433	6.55407419044541	4.76869409956855	4.33887985426191	2.89168971687638	7	7	1	2	7	1	7	7	7	7	4	7	3	7	7	7	3	1	4	2	2	7	7	7	94.5	1	3
152	4.8183338933775	5.42952821808045	7	3.0625903234731	6.44491112806363	5.93117590325638	5.88071328158339	5.75328853002449	5.44397695357904	6.54290480831263	3.62105341450126	3.97702339976837	7	5.26922234100278	5.52437498496836	6.59753351755053	5.63080075753971	3.23124668954944	6.19246013314842	7	7	6.36587375561844	6.22684866268995	7	1	2	7	1	7	4	4	7	2	7	7	7	7	7	2	7	5	7	3	7	7	7	69.25	1	3
153	6.00283228603078	5.42848386551158	5.83375981969081	4.19956513065825	6.27493355441481	6.28661233575673	6.37595834454406	6.32638025949971	5.39862363640409	6.00194791663418	5.78446230287845	6.61698244197064	6.2748126345195	6.28609828892181	4.15907936563337	2.82458450567544	4.56722775202678	5.67893403858644	6.27789076992387	3.24985803754465	6.03478220709165	3.86407667168768	6.56912125471926	7	1	2	7	1	7	4	7	7	6	7	7	7	7	7	1	4	7	3	3	7	7	7	78	1	3
154	4.85688358681041	5.91234425483109	4.36332031298005	1.12594518858664	5.79160325794401	7	7	5.86652853630238	5.48952344111764	5.02472338315265	4.57766501714881	5.2431973268753	5.25196304584397	7	4.47646440728621	4.80155586642062	5.27369728414054	6.57970065274068	4.5991720602811	6.16457003056162	5.64655023656711	4.12652082164285	6.34629783622891	7	1	6	7	1	7	7	7	7	2	7	7	1	7	7	2	7	7	3	2	7	1	7	56.75	1	3
155	3.25030469437443	4.01383538282829	7	3.15828467175026	3.95301438974343	7	5.78447473818175	5.17155623283614	4.52174417234173	4.5855498367219	5.04029027559728	6.04022655267454	6.83150460816283	5.14121941165401	2.53419235726141	7	7	4.65449336648317	6.40016036042516	5.13706236545222	7	7	6.23715339735475	7	1	2	7	1	7	7	7	7	2	7	7	1	7	1	2	7	4	7	5	7	1	7	71.5	1	3
156	2.51186525568777	7	6.30673298262296	2.00356527760173	6.17966177772671	7	6.73135959199902	6.36279854024641	5.33816387965407	5.94968803259855	7	7	6.43013471540909	6.43885630354343	5.36757427344311	4.80206030658317	5.52981971622309	6.22266406498888	6.13853080741342	3.56705598930131	4.9019660609132	4.95149684711743	7	7	1	1	1	1	7	7	7	2	6	7	7	1	7	7	7	1	7	3	2	7	1	2	70.25	1	3
157	3.67098057420226	5.88545637026964	5.02626456838832	1.21724316030519	4.15256084580918	6.33887343810447	7	5.5360740803089	5.82698936129267	4.64255078024921	4.76413347953903	6.14359935393012	3.16647553179371	6.20915832801615	4.1264585822095	5.09889445018129	4.79019819335515	6.89618797800585	6.44897013858066	6.78589903287159	5.55443718023241	3.59343778761764	6.73010984250886	7	1	7	7	1	7	7	7	7	3	7	7	1	7	7	5	7	7	1	2	7	1	2	77	1	3
158	6.20698895612425	1	1	1.63189462395134	6.58818257614797	6.71035481533785	5.70426713108641	6.70488408989575	1.56253386145752	4.66174273726791	6.25702034641282	4.32444777061638	4.56520889185968	6.55802871922699	5.37736819284078	7	6.34936614816577	6.76527258404185	2.41633490260487	2.98829414557397	6.88196479802997	6.13804858310699	7	7	1	6	7	1	7	6	7	7	5	7	6	1	7	7	2	1	7	1	3	7	7	7	96.75	1	3
159	4.16765945774534	5.31619741335039	4.43131811270586	1	6.68159494119324	6.51288812585276	6.43338151695136	4.53763837033076	5.36116528222223	6.19799670081763	6.08058194605579	6.84211595340956	4.34532384040835	6.17274472682253	6.02528603682211	6.9825833865921	6.83280641413134	5.79618097100258	5.94622124579516	5.72049630028571	5.24398520204277	1.07488062591258	5.16924442295864	7	1	3	7	1	7	7	7	7	7	7	7	1	7	7	2	2	7	7	2	7	7	7	66.5	1	3
160	7	3.37413958953372	7	1.22651009953716	5.63419383740175	7	5.97924224777751	6.00497568853749	4.32261471228945	6.59167167519538	3.08294403423757	5.17225876438011	7	5.81999619149595	5.81627689333913	5.60508048064685	6.39314627110584	6.93199407789598	3.17021354813888	7	7	4.48485820274366	4.63496987886756	7	1	6	7	1	7	7	7	7	7	7	7	2	7	7	7	7	7	7	7	7	7	7	66.25	1	3
161	2.51157951982044	5.28821240230289	6.31205833316087	3.81622630558728	5.87729918285342	2.89644561469239	6.60731352538362	6.11363538948153	4.15914041979024	7	4.86788027723931	5.29659710470765	3.09031131971182	6.53717153301968	5.45740629285614	6.96812945326849	6.39603119566507	5.86999091145474	6.69113239408643	6.00661640383241	5.13154788258937	7	3.56990251381661	7	1	1	7	1	7	7	7	7	2	7	7	1	7	7	1	6	4	3	7	7	1	7	72	1	3
162	3.83819381521355	5.41205475487754	2.78757601028973	1.50289293711895	4.75130563832848	6.33073197827904	6.21057188995745	6.92066672598929	6.40457756751573	4.27939930996197	3.93387817651599	6.52187797627588	5.33324490935885	6.17721890337606	3.505947687283	6.38718365930821	5.99689960832414	6.53274371851786	7	2.07856829703356	5.38342512747888	1.90467154505141	6.27484880350422	7	1	5	7	1	7	7	5	3	2	7	5	7	7	7	1	1	7	3	2	7	7	7	84.75	1	3
163	4.1016517182866	5.20755708730789	7	2.55831269222054	6.1298569313674	6.23258487727313	6.66678811186272	5.21781291943444	5.33308964409116	6.12439137874987	3.72204331662699	3.95991934928202	2.93296686464756	6.54056465207848	5.6059092586218	2.48782089118208	6.4353134064205	4.99779769859597	6.59528392515536	6.79582112040452	4.8721471715192	5.9662021223796	5.22845364820003	7	1	2	7	1	7	4	3	7	7	7	7	7	7	7	2	5	3	2	4	7	7	7	81.5	1	3
164	6.84857559422773	3.46538527155033	6.59395474763159	2.50880854897017	6.60859161239525	7	4.77896769662592	6.69563292751444	7	5.88747753768969	4.44211662244932	5.45528914507864	5.05188466990728	6.9548823582565	3.2568778779755	5.73150210061383	2.52224463904033	7	6.33497677753803	5.77648058813453	5.05335117237297	5.85362275214322	5.33674230017267	7	1	2	7	1	7	7	7	7	7	7	7	1	7	7	2	7	7	7	7	7	7	2	79.25	1	3
165	4.53813327400081	3.65334099461626	7	3.53527288628387	5.79985130468641	7	7	6.60588312812599	2.6308087402957	5.61134665449243	6.40173142374803	4.42330180108186	1	6.65163555856566	4.40272284400183	6.77271503850348	5.65098499096525	5.92969210292299	6.32312754969349	4.33198090643496	5.27277226301332	6.3852261280811	5.07628925416578	7	1	2	7	1	7	7	4	3	2	7	7	7	7	7	3	1	5	7	3	7	7	2	52	1	3
166	6.91986302799656	5.20217743490119	3.42376162602808	1	5.14523201936422	7	4.36047745020862	4.47875032192447	6.76204822175044	5.25135654067656	5.52683847616006	7	2.15951027360262	6.56840361933427	1.52185136346938	6.1140185745431	5.15153770243705	5.30154319226417	6.16874598016747	5.13391561776788	6.47338209338833	5.85426950879747	6.77627357102953	7	3	1	7	1	7	7	7	1	3	7	2	7	4	7	1	7	7	6	3	7	7	7	73.75	1	3
167	1.82146655781047	5.29680751934686	5.67253433190482	4.66465793323691	6.87844903107363	7	5.01022343518256	3.56022667576456	7	4.21154432079933	3.59633081752335	4.8175549388119	6.42880916250144	4.89883679808286	5.43652508798662	5.70170569670368	6.8980762218881	6.84902960409471	5.34985826216081	4.36813451566478	4.68782815012578	5.4296685343853	6.69042051405569	7	1	2	7	1	7	7	7	7	7	7	7	1	7	7	5	3	7	4	7	7	7	7	72.5	1	3
168	6.53782678487955	1.5189401740608	6.30856586826398	1.2897751667075	5.62916037914264	6.51150637323309	6.27309466078081	5.08419940244376	3.81421412144989	4.64724453421789	6.13045781270236	6.12697130981088	4.85829468040389	7	3.78082412319047	1	6.61618867191484	6.60985402102148	6.58585278077335	5.2501675098682	4.65850455294833	5.60681195820231	3.73951969097491	7	1	2	7	1	7	7	7	7	4	7	7	1	7	7	2	1	7	2	7	7	7	3	73.25	1	3
169	5.29588095638311	6.78542329510677	6.27093549982654	3.99202793005271	6.5920367532395	6.11731925600996	5.5508951068784	5.15723230372538	4.61335674481317	5.68967317505136	7	5.42365781869083	3.64955289248156	5.52395312526578	3.95187176322785	3.2905432232437	5.57507140504773	5.80583458650322	6.76032424388038	6.36660416560082	6.79084893323278	7	2.83988586025753	7	1	1	7	1	7	5	7	7	3	7	3	7	7	7	1	2	7	6	2	7	7	7	79	1	3
170	2.05364953860869	5.60580246604249	5.92555161460881	1.22833463904048	5.38570959948842	7	6.76309096444392	5.46460815442194	7	5.98547358559396	4.5503483535889	5.09001868734585	6.65462046392232	5.60861636682577	4.21891326721121	6.01271547712042	5.72927969301448	4.24450909575116	7	3.70477638135985	6.86752318915516	4.37143571792812	6.84655808979841	7	1	1	1	1	7	4	3	7	3	7	7	1	7	7	3	7	7	3	2	7	7	2	63.75	1	3
171	1.78548388122681	6.801810807464	6.02832962838159	1.99730531392103	4.97040484598902	5.03972158742492	5.88809378421082	5.68408954521142	4.52240155826642	5.35942084281923	4.63474847140366	5.31850062359501	4.97821025750409	5.45958301272451	6.72131223324711	5.41177903905728	7	5.73110843798287	6.26925849221684	5.62527574082998	4.7270895018171	6.98479663028921	6.71774806027978	7	1	1	2	1	7	7	2	5	4	7	6	2	7	7	1	1	7	7	1	7	7	7	70.5	1	3
172	2.06225912903747	6.30647906269511	5.62966556700024	1.16980536034153	5.93529408386292	6.61419640858742	7	6.56334811191623	7	4.12350646797964	7	4.05501920107761	3.33326947742757	4.34091579857991	5.53474117684766	3.54768064190694	5.06827812640414	6.77889963699118	7	5.94347577927922	6.87110035966027	2.76985396656655	5.65147399055046	7	1	1	1	1	7	7	7	7	5	7	3	7	7	7	7	2	5	5	3	7	1	2	67.25	1	3
173	5.84340379596679	5.77741605728819	4.14143335824068	1	4.77841117139348	4.00450329912579	5.10777320366348	5.99692454476833	5.17352605084662	5.10637776833183	6.22052249212842	5.26152541291874	3.11306761946188	7	3.04701719276615	6.6166890579334	3.28034638871594	7	6.3406849585657	2.60003265718789	5.90821305949024	5.39053557020797	6.76089237050686	7	7	1	7	1	7	7	6	7	6	7	7	7	7	7	6	2	7	2	7	7	7	7	73	1	3
174	3.31040863224925	6.16018913813267	5.97247515453812	6.31513676041848	6.03469977059433	5.2379979021521	4.37386058417499	6.40248365062043	4.37948382656847	4.14202537662631	6.78466254220608	6.61334444473906	5.56387351547942	6.68236309865516	5.72728964690086	7	4.41109761860198	3.18301494850868	7	5.11510589653093	5.81168369479438	5.7691311706497	6.18285958849035	7	1	2	7	1	7	7	3	7	3	7	7	1	7	1	2	3	7	5	6	7	2	7	58.75	1	3
175	3.29795358493952	5.12594134163019	6.53481395591517	3.51654981319916	5.36641632708775	6.31804283367334	5.20290527087833	6.72724515938926	4.10794324126001	6.95354215437358	6.31849884605467	3.29912987600832	2.8015271171961	5.61745020978172	3.21706893486427	5.02146828279783	4.73998384959614	6.69383001743819	6.21761392619197	5.54007386647912	5.48554539339423	3.53314367050678	4.10122356292192	7	1	1	7	1	7	2	7	7	7	7	7	2	7	7	3	1	7	3	4	7	7	7	86.5	1	3
176	6.2962321062223	6.06886336919875	3.53320045393876	6.19754589179623	7	4.35722159027176	6.71522093014155	6.43197298459406	4.6923299851682	5.57800129040907	3.80269948420415	6.40485690460645	4.84771977157307	4.71184760836781	3.24818056936084	1	5.41094566085894	5.95430236836467	4.28345102832729	6.40478745398602	6.4078102495505	4.46988037035944	6.98900517059486	7	1	2	7	1	7	6	7	3	4	7	7	1	7	7	7	1	7	4	2	7	7	7	67.25	1	3
177	2.58669387783032	5.10170001631543	6.07673736958529	3.74039173523512	5.4510157121691	2.37858587376999	7	5.43562851103548	4.58760475737866	6.76764853780345	5.52149096996563	7	1.32659503386337	6.27121662336223	3.89039077833163	6.49419637151668	5.5215985713142	5.66515422124505	4.75045296734592	6.48576321845344	4.91555733725302	6.43917200687768	3.74816710687807	7	1	1	7	1	7	7	7	7	3	7	7	1	7	7	1	5	7	3	7	7	1	7	64	1	3
178	4.77240384383088	4.22651964468757	4.90770378880779	1.62167384153007	4.59041873056184	7	6.60130634907435	4.81138145704187	5.52039977377824	5.46835803445888	3.48510389427728	5.93608698266041	6.11958520031179	6.05234992031646	5.38906357357082	4.19408394401067	5.13923929807762	4.75356516194099	5.66349985656552	1.69882814437447	3.43643229355909	2.38524794713538	7	7	1	2	7	1	7	7	6	1	3	7	7	1	7	7	3	7	7	7	2	7	7	3	64.75	1	3
179	4.78120969636471	4.88834499012954	3.56671952762831	1.45588491760686	5.04491366697672	7	5.24470677549894	7	7	4.34642321044573	4.72010978323178	6.38633422360977	4.80029542492197	6.35110776585681	3.79710197712634	5.61150399500637	5.05116622073591	6.28375399923134	7	5.67494254563692	5.06883309964892	2.93624956378389	5.83261415621255	7	1	7	7	1	7	7	7	7	3	7	3	1	7	7	5	7	7	2	7	7	1	1	68.5	1	3
180	2.26269420913625	6.33293203599204	5.69391076313707	1.88042401329566	5.03687761004461	5.11556162201209	4.58462345242174	6.15338834474863	4.68308051953028	6.06778955742313	5.32516890606178	5.21142932862876	4.16976997168372	6.19219968247731	3.36009971383139	5.61047000326636	6.121836103963	5.34332635862964	6.0469777765917	5.3131216871726	5.03102805174035	7	6.94394865603343	7	1	1	2	1	7	7	7	6	3	7	7	7	7	7	1	7	7	5	1	7	7	7	82.25	1	3
181	3.83792650174802	4.56977473658257	6.812175438574	3.27719709912173	6.59863746375828	4.57661849648575	6.74183544250555	5.93682434241659	4.6772934938936	6.42490568005416	5.12099072030726	5.44362808353254	4.59205003729092	6.5828014773796	3.7050593947208	4.2068062527282	3.71285082293883	6.75130723055565	4.98749947020166	3.57505037454947	7	4.39180732099771	3.41265897466261	7	1	1	7	1	7	7	7	7	2	7	5	1	7	1	1	1	7	3	1	7	1	2	69	1	3
182	5.02765747846893	7	6.25060781598058	1.07732958890572	5.69096372779972	6.65014711351227	6.38005592039756	4.21038734935491	3.93828419389892	6.13655901485211	3.86517127441825	5.30262830999268	5.83893493135386	6.3327830487417	2.64938501303364	6.4840124744926	1	3.00626853543181	6.57037970709544	7	3.86309308346949	6.01498301333104	6.96520203543195	7	1	1	7	1	7	7	7	7	3	4	3	1	7	7	3	1	7	2	6	7	7	7	66.75	1	3
183	4.49475001725352	5.46237199909113	6.68625093611651	4.92899017154284	6.71436456240272	1.2300657817569	4.83896736434113	7	5.3688747332266	6.84120281415091	5.53462207072815	6.57066545639112	2.48500858830498	6.40350107687442	4.21333922903246	4.03960775036033	5.51599485481219	6.98036716770643	6.47901761395561	5.58964280516907	5.51588094382431	1.5491356139036	5.28498090509323	7	7	1	7	1	7	7	7	5	3	7	3	7	7	7	7	7	7	7	3	7	7	7	84.5	1	3
184	6.67269071565173	3.69844772879482	6.43715458969004	2.81204190549665	6.17021278374352	5.73678107799428	6.22601833763644	5.71542663750081	1.60520735181929	6.38337836649694	5.32490142912058	6.60946276954544	4.1771078691948	4.4598003700655	4.66695738224023	6.71737696727297	6.00779461885433	5.9949796863885	5.42391495481829	3.89761784940845	5.43037844092027	2.02335014208967	5.4530994463505	7	1	2	7	1	7	7	7	7	3	7	7	3	7	1	2	4	5	2	2	7	7	7	69.25	1	3
[truncated: 5 more columns]
