# Supplementary material for: How Are Mate Preferences Linked with Actual Mate Selection? Tests of Mate Preference Integration Algorithms Using Computer Simulations and Actual Mating Couples
Source: PLoS One. 2016 Jun 8;11(6):e0156078. doi: 10.1371/journal.pone.0156078 (PMC4898694; doi:10.1371/journal.pone.0156078)
Supplement: S1 Data — Newlywed couple and agent-based model data analyzed in Study 2. (ZIP) [file pone.0156078.s001.zip › S9/Polynomial Model Data/Polynomial Couple Population 01162016 033602.csv]

	trait1	trait2	trait3	trait4	trait5	trait6	trait7	trait8	trait9	trait10	trait11	trait12	trait13	trait14	trait15	trait16	trait17	trait18	trait19	trait20	trait21	trait22	trait23	preference1	preference2	preference3	preference4	preference5	preference6	preference7	preference8	preference9	preference10	preference11	preference12	preference13	preference14	preference15	preference16	preference17	preference18	preference19	preference20	preference21	preference22	preference23	fitpoints	sex	algorithm
1	7	7	6.27655496102788	7	6.74633621063523	5.98723705785615	6.80995572480356	6.24834866187092	7	7	5.05282663152208	6.96279927652792	4.79826008000924	6.96960251631985	7	6.6502700925768	6.82752565236537	6.54030835533046	6.33461577818634	5.07418416563045	7	6.19775728919617	7	1	1	7	5	7	7	7	7	7	4	2	7	7	1	7	7	2	7	4	7	5	3	7	113	0	3
2	5.12111496876935	1.67404234731358	4.96146797153382	2.76884095089041	6.37588439865668	6.49828223255434	6.00928000753839	5.75991675939138	7	7	6.75360238537333	6.29283826232766	4.73213251148946	6.90847065097998	5.8215963594949	5.9624163880489	7	7	6.5477329366466	6.9508664183203	7	7	7	2	1	2	7	7	7	1	6	7	3	7	7	7	1	7	7	2	4	7	5	7	7	7	99.75	0	3
3	6.79438796475244	7	5.96508705359333	6.79027261684062	6.51016386185183	5.40148503126512	6.51348599650143	6.71329969901115	7	6.19847303363624	7	6.7750002290477	5.92587994611722	7	6.6186509954946	7	7	6.8595566837948	6.6418103941069	5.64369231696627	5.45326310897592	6.9273001186656	7	1	1	7	7	7	2	7	7	7	3	3	7	7	1	7	7	2	7	3	7	7	3	7	105.5	0	3
4	6.59339614648822	7	7	4.73599403764305	5.51371095381912	7	4.59911989721868	4.88950262851641	5.75968169359997	6.25569248462235	6.03595024217222	6.52656805236826	5.89195539926627	6.44770985395305	6.78406333829981	1.35074340561655	7	7	6.97935537160644	6.23018697057074	7	6.57197788233777	7	7	1	1	1	7	7	1	1	7	7	7	7	7	1	7	7	2	7	7	7	7	7	7	87.25	0	3
5	5.6381849164998	6.05813872881253	5.38347577420539	6.06882871961673	5.76188198155613	6.16565396658028	7	4.93168785760797	5.66186506095675	7	7	5.29803306846654	6.62524712502503	4.0388150588705	6.01107511833696	6.21628721916264	6.84764084448071	7	7	6.88310651362447	5.02435442775219	6.52537340805561	6.07339657501131	7	3	3	7	5	7	7	7	7	7	7	7	7	7	7	7	7	7	7	7	6	7	7	86	0	3
6	7	4.28958320390538	6.46848429037335	1.46931286180785	4.49473794054431	5.92112165131837	7	5.60948189730686	5.92835396970992	6.55555154744469	5.17121361932104	6.36347906621336	3.4903926090729	6.39204392220683	7	7	6.38507442902464	5.49599084999205	5.74331893116847	7	6.23170715974373	7	6.79822733337477	1	1	6	7	1	5	7	1	7	5	3	7	7	7	7	7	2	7	1	1	7	1	7	84.75	0	3
7	5.34670343813971	1.60085940798466	5.32094543667139	3.09748854487745	7	7	6.58629376483319	5.46837478329336	6.74008998663057	6.39280970261376	6.72033936523894	6.8732353559118	5.72525602021896	6.08231321665102	6.05853299352801	7	7	5.9778481442615	5.55759703904667	6.4617034415124	6.97427568710594	2.85080560304368	6.62934216363699	2	1	2	7	7	7	1	2	7	5	7	7	7	1	7	7	3	3	7	5	7	7	7	104.5	0	3
8	4.65171988888497	6.42137046054085	6.7503769210148	4.67549483811295	6.56032195546768	5.44159130275938	5.49273508583367	5.49928796116185	6.94343555964826	4.20641655354056	6.60046272562099	7	7	7	7	7	6.89744489817189	6.30953809891917	6.95442599282577	5.2941448931612	6.35529180877471	6.03600922256837	4.96235378680823	2	1	1	7	7	7	2	7	7	7	7	7	7	1	7	7	5	2	7	7	7	1	7	93.25	0	3
9	4.18942052946441	6.47687714885392	5.7689978491569	3.90165639791124	4.51732794182782	6.07659585460446	7	6.89875925566421	6.7673232188538	6.34415330325439	7	6.0905697069839	5.4596380800306	4.2376819340124	6.73843190507037	6.65278445937391	6.54548363229961	5.71226866131802	6.82762071255444	7	6.46235948600548	6.49006405535969	5.64534687198409	1	1	1	7	7	7	7	7	7	7	7	7	7	2	7	7	7	7	7	7	7	7	4	99	0	3
10	6.44537323153596	5.22730174384419	7	5.27158645788272	6.64930630674857	7	7	3.40512027690319	6.48456214837628	6.53844577199873	4.56563593930967	7	6.56440650710359	6.36945038922225	6.93160150221754	6.28640665340551	7	5.81879161020454	6.21796662177708	5.91119140207252	6.75067827416708	5.44637196206066	7	1	1	2	7	7	7	3	1	7	7	3	7	7	7	7	7	7	7	7	7	7	1	7	91.75	0	3
11	5.18835398226179	6.0652277827988	5.25691776972119	5.99595624876316	5.79687021465268	6.62296256488019	6.60527719536431	5.00816831106325	6.79597024021103	6.43923541147367	4.90769548945133	5.76721585827263	6.60332974834824	7	6.61699643341004	3.87407039331858	5.81071947206837	6.27633065908435	6.93818624852263	5.19823440360961	6.67373839703686	7	7	7	3	1	7	3	7	7	7	7	7	7	7	7	7	7	7	6	3	7	7	7	7	7	97.5	0	3
12	4.98455484486877	2.83366383766718	6.71415073937078	5.49335436118417	7	7	7	5.52586234932117	6.17246243115654	5.8637868197127	6.61300270653315	6.11662141951947	5.98838363156412	6.78231826357926	6.38027899553241	6.01378971952942	6.93625326112799	5.05122847031064	7	5.68913737651259	6.63687631248471	5.3355814732217	6.5780730692597	2	1	2	7	7	7	1	3	7	1	1	7	7	5	7	7	3	6	7	7	5	7	5	95.25	0	3
13	6.14186465389441	1.35212401932411	5.16004936237301	3.08416424595355	6.35022438783479	6.81486742613197	5.09041074089299	4.71065788282732	6.68672691987646	6.98798685256997	6.83030502284109	6.04645979714027	3.88478976410616	4.61236738217438	6.87613350597914	6.39152978885073	6.63442834191086	6.70831803796555	4.51150076866737	6.17154082895463	7	6.54457608950947	6.57976354724352	2	1	1	7	7	7	1	2	7	2	7	7	7	7	7	7	3	3	7	6	7	7	7	89	0	3
14	5.83449134631384	2.30998848877701	6.77711948447066	5.58920470268018	6.71077859319708	6.87298739474743	4.49128668823606	3.99089128293578	5.38510467500369	6.68665136005903	6.40331348548211	5.46414338035478	4.57781358128604	7	5.41977693290026	6.85802146680218	6.51545378614712	5.4248058365795	7	6.38193113845105	6.75307340401371	6.72507456556392	7	2	1	2	7	7	7	7	2	7	3	1	7	7	5	7	7	7	4	7	2	6	7	4	93.75	0	3
15	6.81399391051969	6.59641046774763	7	6.65213525670321	6.44345060316906	7	6.68783753064347	6.64071829218168	7	6.84370206425903	7	7	4.7174852109751	6.03881828295782	6.41186950654772	6.07818213834136	5.69175607783337	5.96851143153197	7	5.67463193719541	5.58209642926982	5.48235610792771	7	1	1	7	7	7	7	7	7	7	3	2	7	7	7	7	7	7	7	4	7	5	7	7	95.5	0	3
16	5.05875660513729	6.51587300716093	7	4.01758676498971	3.52479971288716	7	6.4337579651123	6.6384849258029	6.4057164843658	1.66508711197918	5.03098545770132	6.59527430839837	6.62037412242731	5.07854089704097	7	7	6.09356932220265	7	6.78373148814656	6.89388392231301	7	5.76741247807908	4.90272360464798	1	1	1	7	7	7	7	3	7	7	1	7	7	2	7	7	7	7	7	1	7	7	7	88.25	0	3
17	6.65387313622163	7	4.22247771300526	7	4.69292802993797	4.98222388884061	7	1.28062943982979	5.06115682959227	7	6.9521685396636	7	6.93217085178951	4.44890157181752	6.74000269213965	6.05367547199016	5.37967665931917	6.96456941680772	5.88004791656947	5.93376020878565	7	4.5970226019202	7	7	1	1	7	1	1	7	7	7	7	2	7	7	3	7	7	2	3	7	7	7	7	7	86	0	3
18	4.66008535634117	5.97241934121932	6.65484542259698	5.36970162151292	6.46432976562871	5.14154076104904	5.49132490991712	1.92796736381121	6.49693678298993	4.90146101096906	5.96872949764123	7	7	6.89725818278653	7	6.76755551725165	6.113834025661	6.25622633177201	6.98249332762117	7	5.71320371805766	5.95353221189314	4.22299806718835	2	1	1	7	7	7	1	3	7	2	7	7	7	2	7	7	5	7	7	1	7	1	4	85.75	0	3
19	5.55907222182463	5.69055621287526	6.61458669567314	6.00316904004259	6.62878629635559	5.90602460014855	5.92026297867202	3.20517207730292	6.40658793024953	6.14536971042068	7	5.28150136256155	7	5.5589455275453	5.88182760712215	2.93616887694212	1.91926228801695	6.87985840217049	5.20489543762153	7	6.64116259333592	7	6.93653038006076	2	1	1	7	7	2	1	7	7	2	7	7	7	2	7	7	3	7	2	7	6	7	7	91.5	0	3
20	6.80301098052107	4.06632393006203	6.38959225210295	6.96063701106827	7	5.77046612499174	6.6679858834613	5.47457971823077	4.41285327199137	6.45171086736894	5.9052407795762	4.87500255045615	5.93182647248108	6.20249605052814	6.97565943570209	5.30205451776137	7	6.42301894007748	6.96497649910078	6.4628823897674	6.85029514959945	6.44693217145411	7	1	1	2	7	7	7	2	7	7	7	3	7	7	7	7	7	7	7	7	7	7	1	7	89.25	0	3
21	5.88505109064405	5.32267579716436	5.65409121766126	6.46601341925718	4.61385768604689	5.49196238739512	2.46451131140417	6.84805589546794	7	4.14326396424626	7	7	5.67704412677045	7	3.92802459295498	6.81498800607041	6.5838164235024	5.46243355516744	7	6.64786968122926	6.21242937797403	7	5.97878362625977	1	1	1	7	3	1	1	7	7	1	1	7	7	1	7	7	7	7	3	7	5	7	4	95	0	3
22	6.73979945719187	7	6.66693230913204	6.18865814034049	5.06827080351873	7	5.84065621137749	6.73240391034741	6.57932874179982	4.67910105068631	6.53856972554118	5.90610016052383	4.56715412917479	7	4.66515566474748	5.56743408346261	7	6.91298625824364	6.42962748241042	6.30914022195882	7	6.49797867853344	5.64648226266392	1	1	3	7	4	1	1	7	7	7	7	7	7	2	7	7	7	7	7	7	7	4	7	100.75	0	3
23	5.27563792495756	6.81957336796086	6.49567853490785	5.44576826676876	7	3.75698937026627	3.49478982306228	4.09371532035874	7	6.10605499044058	6.87878002170045	6.55107957451407	6.16350393063411	6.49929399191099	4.99151988768433	6.795484663967	6.67993341345873	6.93274649472217	7	6.78618339803468	4.65226246154089	6.44132541962741	6.11549004625282	2	1	1	7	4	2	7	7	7	1	7	7	7	2	7	7	6	2	2	2	6	7	3	93.5	0	3
24	5.97609169151943	2.18958276787819	6.92968455241782	5.15942592626169	7	7	6.23591100104481	7	4.32692545577478	1	6.03692114648882	6.94698000191373	4.97091886682071	7	7	6.43713915764958	5.84463018927336	6.26862347027222	6.65707510785026	5.76650525949514	6.31585364351327	7	5.97418984989951	2	1	2	7	7	7	7	2	7	7	2	7	7	1	7	7	3	7	7	1	7	7	7	88.25	0	3
25	6.62769816214035	7	7	7	5.72098475757604	6.05416574634631	6.75388786121286	6.66950212889991	6.18517707669249	3.40409315112968	6.55386304850623	7	5.76174162652275	4.50126746247282	5.87497656125137	4.19035325751757	6.91197073147741	6.21673948446364	6.88266465871077	6.35846778155554	6.53357846019878	5.97557507174401	5.40495931274737	1	1	2	7	4	7	2	3	7	7	7	7	7	1	7	7	3	7	7	7	7	7	7	106	0	3
26	5.4957743753118	4.11387548599191	6.73395550244657	6.63014025628661	5.79811623000027	6.46864058167112	4.04943380784107	7	6.31589098701221	3.11012339948415	6.38769874307778	6.34624516059557	5.67654230908716	6.74811318395804	5.84924853987776	5.25035756767272	5.04354241604858	6.02519849270444	7	5.77398895494467	7	7	6.37709193879016	7	1	1	7	3	1	1	7	7	2	1	7	7	1	7	7	5	7	7	7	7	1	7	99.75	0	3
27	5.66513146489312	4.3988897381198	6.69151801334155	2.98990509296957	4.21954370759209	5.31832631475253	5.78581847886112	7	6.81110186363429	2.2234310847678	6.58951838156182	1.0296890438031	3.8253489002805	6.90377686879455	7	6.7786741772379	6.83206696397421	6.74378097864802	7	5.2095326898055	5.73454530758735	7	7	1	1	3	7	1	5	7	7	7	4	1	7	7	1	7	7	3	3	3	2	7	5	7	80.5	0	3
28	4.20948153637956	5.38630621988701	5.81091927408253	4.59171027581633	6.60735155594675	4.13378418825827	6.27396660733269	1.24726795534919	6.77473081845199	5.4053376955355	5.86123900167876	6.71099287001418	5.92213450703873	6.75280579314473	6.42994790025649	5.94318934846742	7	5.8089779992008	4.67244061275178	7	6.67766396924445	7	5.68922647077964	2	1	1	7	2	7	7	7	7	7	2	7	7	4	7	7	7	2	7	7	7	7	7	92.25	0	3
29	6.9530100253616	6.82511956685188	5.16660964679079	5.26857806614078	4.76072272869073	7	6.26577041042747	1	7	6.27280363193684	2.96379861008669	6.63545860487957	5.15481709818517	5.92007781199509	6.51631091351263	7	6.78812699486595	6.32293267677865	7	5.88414803604566	4.69252871347099	7	5.72606981559001	3	1	1	7	2	7	1	7	7	4	7	7	7	7	7	7	4	7	7	1	7	7	7	95	0	3
30	5.71597232201422	3.32840835167483	6.87762383019787	6.04604798806108	6.103263206326	6.6435329095477	3.77272698948658	5.15868539457913	6.97479817861264	3.50852598046893	5.59411566303865	6.66889634199252	4.16745041867494	5.592437574352	6.30077213334592	6.9546819181212	5.42106158889676	6.19753098497374	7	7	7	6.15183242350487	6.75700071361272	4	1	1	7	2	7	1	7	7	2	1	7	7	1	7	7	3	7	3	7	7	7	7	85.75	0	3
31	6.99912122957383	6.1634628233473	5.74984593484587	2.79387487930557	6.61666711422556	6.90909674969117	4.52700486799929	7	6.16792641307605	7	6.61773988265867	4.03290033725733	5.6431019802035	6.01954267270295	6.12991523768605	4.75703101801424	5.85926965665289	6.40970862902414	6.48300401053887	5.46725234783753	5.62024148695029	6.48187418903121	5.42910678840604	1	1	1	1	2	1	7	7	7	4	3	7	7	7	7	7	7	7	7	7	7	7	3	82.5	0	3
32	6.47352539696468	6.58494788766605	6.91537255627347	6.80478883748732	4.98033143390626	7	4.57561066248134	2.08079855420849	7	7	1.70874925081393	6.23459835420072	7	5.15026808678811	7	5.4157071392127	6.11246211830141	3.00898800067004	7	6.52227040968668	6.3716194655808	7	6.22440749428047	1	1	2	7	7	5	1	5	7	7	7	7	7	2	7	7	5	7	7	7	7	7	7	89.25	0	3
33	5.27945783652755	7	6.77974018889491	5.10990621704537	6.65718621111039	5.46550713643827	2.45881803244446	6.11998176361572	7	6.63854713303982	6.01536702050236	4.82298961572449	3.41127205104799	6.05179336774358	6.83507749895305	7	7	6.64530997706621	6.00447391478468	5.17539661679233	4.91517343081085	6.83057211282946	6.18395900183083	1	1	1	7	3	7	6	7	7	4	7	7	7	1	7	7	7	7	7	1	4	7	7	91	0	3
34	4.53354664766224	3.41530715627491	5.88101016873911	6.34909065156713	3.19133947711162	5.86104726919793	3.42529402378963	6.43946365175226	7	1.91171452818024	7	3.68734333206064	1.52687335559226	6.50316777541101	6.23032124013986	7	4.89225916455434	5.6151125508331	6.71549509899106	7	6.8834071328891	7	5.333965292022	1	1	1	7	7	4	7	7	7	7	7	7	7	1	7	7	7	2	7	7	7	7	7	94.75	0	3
35	7	5.74187476230565	4.70829922519221	6.20235645821223	5.10082176905577	5.85097636254201	6.74958982470028	4.34756204295495	6.23851326493662	6.64544442984667	6.68838851572271	1.67716960925155	6.64506267661579	6.44145335193543	6.18097808702136	6.47098181939481	4.51746201709673	7	5.99472098947609	6.16195428801196	4.56389665674563	6.65006529719581	7	1	1	1	2	3	1	7	1	7	7	2	7	7	7	7	7	5	3	7	1	7	7	7	82.5	0	3
36	5.14007943031276	4.71138318204767	5.13603102588124	4.17716948275196	6.46322320389585	5.90045228947763	7	6.94880905792101	6.64105347531414	6.26876502011372	7	5.39340930334601	6.66183183145394	3.907764414523	7	6.75061363406786	7	6.60151840385733	2.28584647685762	5.72827076549656	6.05142248265225	6.36874465688101	6.60729968566928	2	1	1	5	3	7	5	4	7	7	3	7	7	1	7	7	7	7	7	7	7	1	7	82.25	0	3
37	6.70430969528331	7	6.63884160171688	6.96914172274855	6.09542236495624	7	6.78510923074645	5.88987598017375	5.60364939479106	6.98459962915629	2.87026688307608	6.82710004274451	6.23044981008615	7	4.68549092447288	3.54409927686698	5.59705328816232	5.69168540952398	6.13675518236762	5.58953886456201	6.40419379216511	7	5.20381866966005	1	1	1	7	7	5	2	7	7	2	2	7	7	1	7	7	7	7	7	2	7	3	7	98	0	3
38	3.92155238676606	1.2416699199738	6.93263905755267	2.10952791914318	4.52110934591036	3.9639400364637	6.88558872521354	2.01059666631204	7	6.44657560124424	4.37925578991692	6.81456264687004	6.08664319692899	6.99455076141959	6.70387755068235	4.97298970870636	7	4.387603039895	7	5.7995068322152	6.96831560376942	6.41872043254468	4.55081939733846	2	1	3	7	1	7	1	7	7	2	2	7	7	7	7	7	5	7	7	6	7	7	7	96.75	0	3
39	4.78886356078624	7	3.36027859158253	6.07793087390913	6.92623500588999	5.34243161646939	6.72587821003284	2.89211529150161	6.9773209975559	1.93554336732713	7	7	5.59773825019713	6.45094046315418	5.35042327593534	3.89193535308321	5.5386995838673	7	5.47324583138774	6.58614916739923	6.28300519844441	5.53668359143059	6.08659696284885	7	1	1	7	1	7	2	1	7	2	1	7	7	2	7	7	2	2	3	1	7	7	7	95.5	0	3
40	6.72157164261553	6.16472445574963	6.08602202600865	4.91530191853917	5.24602936530995	6.15479168250365	6.09781066084946	5.688903689942	6.88592881893201	4.71433036004642	5.73145536481165	1.50806472335781	5.35652073832486	6.58417499839405	6.05159846180701	4.37614010912439	6.97579221450233	6.00813542474324	6.21435690721879	6.20474582410479	5.75622739322775	6.7393682183043	6.51034433861051	1	1	1	7	7	7	7	5	7	5	7	7	7	6	7	7	7	4	7	1	7	7	3	91.25	0	3
41	5.12465702774144	1.20932316611392	6.73139049836831	5.52288209335094	6.62330509471357	7	5.57654390234189	2.9143440799734	5.06905330676424	3.56292018378507	6.61050154720791	5.55791406938811	5.23335549281669	5.69049971956356	5.97917235851975	6.58001890227261	4.69430830832743	7	7	7	6.04879928317352	5.56886879569272	6.81234765102277	2	1	2	7	7	7	7	3	7	1	1	7	7	1	7	7	3	7	7	2	3	7	7	83	0	3
42	4.50055564288558	7	6.14924442302772	5.18552852854429	6.82594363562212	5.27642090702331	2.82455926504533	6.71032772796972	6.96581988555316	6.45153919888783	7	3.65845828957189	3.36110951911181	5.7087678582254	6.58503657854453	7	6.84676752041937	6.71609414394739	5.83484488732693	5.33954557354416	6.58359937477129	6.31185039140768	3.46010607911686	1	1	1	7	5	2	7	7	7	4	4	7	7	7	7	7	7	7	7	7	5	7	4	94.75	0	3
43	5.50775771793715	6.71854354202646	6.43271106794875	6.1731239743273	6.62487930253171	7	6.68203107078942	1.17609609931104	6.56943371201717	4.48608711022272	3.53588048356028	6.03396657198944	5.57511708524641	4.35075574649088	6.23180894809115	6.92173780558927	6.24703654656692	6.36608690517616	6.33695830437282	6.0774278240839	7	7	5.81869110667305	1	1	4	7	7	7	4	7	7	7	1	7	7	7	7	7	7	7	7	1	7	7	7	100.5	0	3
44	5.73397475196438	3.32909087895562	6.88221639256852	2.46973661185696	4.01745787137185	2.38089179750934	7	6.76878684216133	6.83213470125298	6.75574068978051	7	6.75739721855892	5.71938438201863	6.78655113557804	4.85587853729641	5.19216080580143	6.20802489281574	4.53308572161978	6.94706788504914	5.32863462302005	4.63824879168823	5.76535228207549	7	2	1	2	7	1	7	3	3	7	2	1	7	7	7	7	7	3	6	7	7	7	7	7	80.25	0	3
45	5.81874835443187	5.46275832173375	2.4472575214455	7	5.53801994677918	7	6.61846348091034	4.61257200208735	5.79351317215148	1	6.94422406161629	3.77181849202569	4.15544552445383	6.25490965996382	7	5.87580458827294	6.58285533553144	3.80630719476813	6.08261555860374	5.8389009267061	7	4.0598644677219	6.42522699501479	7	2	1	7	1	7	1	2	7	1	1	7	7	1	7	7	6	6	7	7	7	7	4	84	0	3
46	5.19035383385029	7	6.42377415739291	5.69648874109079	7	3.58215245639434	6.70770795789346	6.49005783544609	4.28613786175562	5.69289705012308	7	4.6910940049267	6.0460009885595	5.58209378288378	6.42535488597581	6.20460107673853	6.08006962165909	6.76616171137806	6.67744883952418	5.28256563802904	5.81163085869988	6.5467911069956	4.03768678167875	2	1	1	7	4	2	1	7	7	1	7	7	7	1	7	7	6	2	2	2	7	7	4	80.75	0	3
47	6.91120953728058	2.9762111061125	6.71759154621639	6.73688951277544	6.60309845180606	5.09132099958923	6.4664136645923	4.19187727262634	6.34203826960996	6.26270505166371	6.90653883898409	5.52277516378069	4.4529309339821	7	6.70650941178266	4.13110980351181	7	4.01526931666727	6.04576479860471	4.67863968465688	7	5.27825899619661	6.83913654503049	1	1	2	7	7	1	1	7	7	2	2	7	7	7	7	7	7	7	7	7	7	1	7	91.5	0	3
48	7	7	4.69323123692722	1.82042117437011	4.02387822737024	6.15708941109828	6.409178578778	1.80808882621272	7	4.72386879870651	6.02085999690812	5.37154360178173	5.40822816572912	4.44349617001781	6.8747293493438	6.64139242121071	4.86266014046366	3.93964985194513	5.76529078336483	5.50005550634204	5.82038290966103	7	7	1	1	1	7	6	7	1	7	7	6	7	7	7	7	7	7	7	7	7	7	7	7	7	80.25	0	3
49	6.72424540722848	6.89438694588175	5.0956165260231	7	7	6.40396075518491	4.94350608344849	5.25709432342244	7	6.20706044891317	4.18621475764046	5.88741505515562	2.50683192593996	7	7	5.71878281783016	5.47968863904234	5.71551182972537	5.13275726210756	4.83178284910307	6.44864292871692	3.33828530062519	5.96159663140706	7	1	7	7	1	7	2	7	7	2	3	7	7	2	7	7	7	7	7	7	7	6	7	76	0	3
50	5.09203065246549	4.90223436332015	1.46109149755682	6.88912004716215	4.97292854854834	7	7	6.95290124388157	6.17551294417314	3.3332803084576	5.61406742883161	3.12472031282111	3.26583106768598	3.19795266453164	6.12202100508213	5.11955010494471	6.31913883911517	7	7	6.41013965909661	6.98620783264146	3.52638675215113	7	7	1	1	7	1	7	3	7	7	1	1	7	3	1	7	7	2	5	7	7	7	1	5	91.75	0	3
51	6.45522569729512	6.07376279013688	3.66098108300322	3.64669295276795	4.44513445887267	6.98106730704596	3.92941745083155	6.02530745693644	2.5844544696337	5.78004356587276	3.75444178058374	5.12394732871542	5.66915217267259	6.06103492689768	6.50717978737748	6.8250159239956	6.53090536112605	5.0439032088795	7	6.98709962080718	6.71272648285778	7	6.68136885360808	2	1	1	7	2	7	7	7	7	2	7	7	7	3	7	7	7	7	4	7	7	4	7	64.5	0	3
52	3.55719466114953	5.56166285286392	6.81802298675054	3.24899300835001	3.72485771713323	4.99117323816727	6.42223742780528	4.79124265769047	6.8763791574338	6.47947053454541	7	5.91381881649153	5.1552845726022	6.99275657692768	7	6.41612103638661	6.31464793393716	5.33907842522933	4.97251393055373	6.94413453907869	6.1491631677694	4.5977367201689	6.74612533321238	1	1	1	7	7	1	7	7	7	3	1	7	7	1	7	7	7	7	7	1	6	7	7	78.25	0	3
53	6.62532317761449	6.99550223308886	4.63343597014116	4.86220764432459	6.10608483266336	6.79265973323124	2.81919742418414	6.42061284534177	6.55500244867258	7	4.49052846922796	6.52861525155575	2.7750110281645	6.98052956611797	6.11977960169739	4.96376016240126	5.62667100073678	7	6.20923577165606	7	5.83809326707673	5.64958965812247	3.17904163401929	1	1	1	7	7	1	1	7	7	1	7	7	7	2	7	7	7	7	7	7	7	7	7	86	0	3
54	6.11046941793957	3.0805917014985	5.39473554985855	2.41829551352851	3.67491931857711	6.60534803378066	6.39594627547255	4.37213840491972	6.59643461169808	6.14031923198076	5.8815448438448	5.62722615399201	3.48196990095013	7	5.31741228904739	5.32643839786015	5.49440641899611	5.09160244434613	6.86348205349684	6.47978486767949	5.4279140453274	6.72905234125991	7	2	1	1	7	1	7	4	2	7	2	1	7	7	7	7	7	7	7	7	7	7	1	5	74.75	0	3
55	4.68529750666169	3.25760455303232	5.225456233428	4.53176082284912	3.02823391940242	6.7225297595577	6.2926362296703	7	5.39003379703333	2.54420086731927	6.40134557948393	3.08094786381171	1.98110780598625	7	7	6.74299495985844	6.80541274929146	7	5.88968314474182	5.15253474973294	6.52288609595309	5.66261839877905	5.50737143475859	2	1	1	7	6	4	7	5	7	7	3	7	7	7	7	7	7	3	7	7	7	7	7	93.5	0	3
56	5.56600388385972	6.03444363559967	5.51205118183124	2.76736831745266	4.87301051757281	7	5.4976441114088	1.69442329036358	5.31413537902237	3.62380011725396	2.18495111858383	6.04900886139663	4.79264295634313	5.08396960548941	7	3.23571392919115	6.58380840487507	6.15683442411006	7	7	7	7	4.02073861664855	7	1	7	7	7	7	1	1	7	7	7	7	7	4	7	7	4	2	7	2	4	7	7	98.25	0	3
57	4.0829218259918	3.58596438171968	5.72069388690892	5.78631954773346	6.36660406828052	4.43185557729372	5.46467894348428	4.00712006288394	7	6.1003813882296	6.4891598987549	5.20383253603322	4.10129539024573	6.6580535968875	7	6.98751395407304	5.20709086172296	6.19476785920209	6.57040944571822	5.90225993835802	6.00282010530283	5.62064734974184	7	1	1	1	7	7	1	2	1	7	7	1	7	7	7	7	7	7	7	7	7	6	1	7	70	0	3
58	5.94463522053805	5.46338329829508	5.65155832531214	7	6.21462216059839	4.20004740905784	6.61925765274694	4.6500394752982	6.78412704398878	4.62585115984545	5.9791285690063	7	7	6.83962571097049	7	4.69826013276069	5.78740919538012	4.99270289604935	6.89448394714977	4.5065556706099	5.25543779494213	5.32943398880222	6.28227678832123	1	1	1	7	7	2	1	4	7	1	7	7	7	2	7	7	7	2	7	7	7	7	7	73.75	0	3
59	4.39084874967841	7	6.16663819068322	5.0397141646665	6.45544297316182	6.80786606197664	3.13570327198819	5.35866235045852	6.09954105946068	5.89047652815117	6.49990599205645	4.99099383348536	7	3.41009658352633	4.40990828441733	7	6.83236067720055	7	6.38076192864972	4.44115578418066	6.72713047940614	4.96153406148359	5.78509011888155	1	1	1	7	7	1	1	5	7	2	1	7	7	7	7	7	7	7	7	7	7	7	7	77.5	0	3
60	5.71606882459041	7	1.6461095761648	6.19736586743796	6.54943724963941	4.30913576829601	6.57596097517532	4.40849808858634	6.87703355414686	3.35656744469213	7	7	7	6.3142256739806	5.83623174907558	4.58062385389577	5.85307407409993	5.52007885393576	6.14350664766376	6.17139512910082	5.87910569632805	5.17100296879855	6.794131821964	7	1	1	7	1	7	1	7	7	2	1	7	7	1	7	7	3	2	7	2	7	7	4	85.25	0	3
61	5.53393608335779	4.31314260296242	7	1.92350063711374	3.60178359228809	4.36646567238761	7	6.26161852168864	4.996213366557	5.54994311481444	4.84385725871232	5.96280881661957	6.47558898642483	6.41897444015454	7	5.69440004798944	5.90450595504382	6.35647049050758	5.15928995025186	7	5.60095764838247	4.60857264184423	6.77144565082996	2	1	3	7	1	6	7	3	7	3	3	7	7	2	7	7	7	7	7	1	7	1	7	66	0	3
62	5.19725167481798	6.15680762665473	6.50953969196992	5.05735995472141	5.82512184910361	6.24485679449146	4.66227918573584	5.86911736162355	5.58340566469843	3.41016516232826	6.51946752437695	4.81695551883223	5.93603331260629	3.51938825572542	5.36817745984287	6.50416489851437	7	6.61296899182643	7	4.58831325860657	6.74280054769437	5.74691706979949	7	1	1	1	7	4	7	1	7	7	1	7	7	7	7	7	7	7	7	7	6	7	7	7	73.75	0	3
63	6.17372177080496	1.65313841960237	5.78982756894895	2.56592131028617	7	6.48617270352402	2.83158570618675	6.88643992828757	6.02990160984286	1.28457890123399	7	5.31785532151703	6.99872209874725	5.38369196810129	6.78120765346628	5.96764799058237	5.69863640291279	7	5.69317900294938	6.07931716248345	5.47729176494146	4.4865459487236	4.41536632125555	2	1	2	7	4	7	4	7	7	1	2	7	7	2	7	7	3	7	7	7	7	7	7	74.5	0	3
64	5.67781765298524	7	7	6.06692482776284	6.13467234608826	2.01282542680366	5.32743423197366	7	7	1	6.48315985271059	6.28914315457562	7	6.64655451942245	5.24905794447445	5.27923660755389	6.27850877035884	6.03495588031128	5.05410262628476	6.08088624934117	4.88919279715208	6.05635310429105	6.59727102437121	1	1	2	7	3	7	2	7	7	2	1	7	7	7	7	7	3	6	7	1	7	1	7	77.25	0	3
65	3.80289197493127	6.58665523064697	5.96097537080267	6.85522838222053	6.65779596742777	1	6.97889849024705	6.65707230302478	4.73509630014085	7	6.79543374975487	6.32125471565594	7	6.65159172527462	6.0097647914402	4.33805492299287	6.58566151042059	2.91132862899509	7	7	6.01808709427369	6.06491395720359	1	1	1	2	7	7	1	1	6	7	7	1	7	7	1	7	7	4	7	7	7	7	7	7	86	0	3
66	6.24673726262312	4.77514081796018	7	6.66560245090937	5.86065467023408	7	7	4.42120474735769	4.23961236266034	5.74352571265206	4.90575199862288	5.0873849970045	5.28969985246229	7	6.18947105543035	4.81271888660461	6.93395469602897	4.33742940721867	4.30506317768052	5.28153826260847	7	5.44928434124309	6.09222517994407	1	1	2	7	7	7	2	7	7	2	2	7	7	7	7	7	7	7	7	7	7	1	7	97.75	0	3
67	2.65748053511304	2.75463753597759	4.92498669192796	7	6.02948786393035	6.70669595032273	4.14284719677445	1.24981940061194	6.40235117174914	2.13536964042872	7	6.78075505475274	5.69677662274254	6.03036411278704	6.6614639698113	6.58050658510019	5.02125361484974	6.3915458588917	1.37852851856291	6.14506345061508	3.61208920508982	6.71407210418604	6.58358545753242	1	1	1	1	1	7	1	1	7	1	7	7	7	1	7	7	3	3	7	2	7	7	7	73.5	0	3
68	6.10545527410353	5.2719049122821	6.04350833506234	7	6.61379065763324	6.43470499077409	6.38324051744581	5.4056190977283	6.61836899725614	6.54122835740054	4.53722278176614	4.5658893192871	3.5749266226883	7	6.86146840456778	5.93902778119761	4.23862345265044	5.36704368207251	4.52434749319513	7	4.99527755468376	6.92843426740144	3.44165097913472	1	1	1	7	7	3	3	3	7	7	2	7	7	1	7	7	7	7	7	7	7	7	7	78.25	0	3
69	5.17309186600536	6.81436990374545	4.53031014910402	4.43839462423829	6.08180723756834	5.62308946226089	4.56932038684734	5.39755320075458	5.56668936207939	6.96142638186553	6.27244326443878	3.85806104465947	5.56296702624963	4.99313365267126	6.960952395001	6.05364527612815	6.89621800027782	5.28368011682972	4.12798840257599	5.96770878279985	5.77658222842228	7	6.00179126350857	2	1	1	7	3	4	1	7	7	3	2	7	7	1	7	7	7	7	7	7	7	7	2	79	0	3
70	3.2096020683902	5.22728507801768	4.17386319042297	6.88858544914977	7	1.55795879605599	3.26033088038861	7	6.89990594332018	4.27112627593754	5.18367200429535	6.9096339821082	3.02950662196826	4.80772481344077	5.07711372919109	3.37001455069913	7	6.29236988252953	6.33605081585284	6.78502342818355	6.79844334387064	5.60560865180336	6.55639231943391	7	6	1	7	2	5	1	7	7	4	7	7	7	2	7	7	7	7	7	1	7	7	7	100.75	0	3
71	6.31304649792375	2.96665172062314	7	5.56432286392531	6.27095248629431	4.8076224097029	6.15992823798073	5.54962775989995	6.74877256192889	7	5.26637966163878	7	4.6952733081129	3.79038814063388	7	5.46174113255974	5.33319115422649	5.68356789502072	5.40033840618948	5.32260891511558	5.87766803646947	4.99836327654172	6.65314843738013	2	1	2	7	7	7	7	2	7	7	2	7	7	1	7	7	2	7	7	7	7	4	4	76.5	0	3
72	5.13312196722677	6.94958332507553	6.18037799238955	4.60020238841443	7	6.5847695542625	3.5670594972278	5.17750384919938	6.70260216604466	5.18018727137179	6.89939012989005	6.52742225398926	4.09615855997458	4.90273797398477	6.04975133233043	6.74621424910013	5.65464304974609	6.6549613628708	6.64158957572706	4.18602097726954	5.5195369360252	5.95454088339281	6.44109722330688	1	1	2	7	7	2	1	7	7	4	2	7	7	2	7	7	7	7	7	7	2	7	7	74.25	0	3
73	5.29766067883099	5.02236338975171	6.63252034627988	6.63787884789679	6.89042890909931	7	6.03487320102902	5.88540629274906	6.03332866526171	6.06074369713423	3.96817331485701	5.34408987652349	4.87642298178373	7	6.38451485392367	5.92402082873977	4.69392583564052	4.38947729214857	4.37090926221002	7	5.71178238226639	7	3.23206932554384	1	1	1	7	7	3	1	6	7	7	1	7	7	1	7	7	3	7	7	7	7	7	7	78	0	3
74	6.02944747170253	2.96476837610142	6.85275658297448	3.50636083382013	3.83903312430543	6.35491403632878	5.14542757413024	4.15121585091854	7	6.41735646581706	5.03197316954855	6.12202929001565	5.71866152273016	6.76911973535177	4.57531630036324	5.1661688526238	5.01100539304889	4.60955228108557	6.10140785972932	6.49240528922883	4.45492271920391	5.67031300526221	6.78106903965635	2	1	1	7	1	7	3	2	7	2	1	7	7	7	7	7	3	7	7	7	7	1	7	81.75	0	3
75	6.34799237434391	5.79080562463784	2.78346496604856	4.5108908858449	4.44224495690163	6.86295045151118	6.73725546886808	1.92708307285314	5.28569534373734	4.30290245061731	5.48956739653801	6.11744194462578	4.06646665775758	6.3641916332506	5.75338286953512	6.61624285111407	7	3.06134775738392	7	4.84838360231802	3.69723147089501	6.64936475635441	6.55743989289035	2	1	1	7	2	7	1	1	7	7	7	7	7	1	7	7	3	7	7	2	7	1	7	80.5	0	3
76	1.99148808663659	6.38647046505438	6.98084687807366	6.41517863653153	5.71980850787923	5.10039987431135	4.35505303573681	5.36033408222141	3.34261379873772	1.42737691915784	6.65869199368965	6.92564659852157	5.66941512410535	6.09262242309757	6.41555025895736	2.42946843355379	7	6.37107854398003	4.84419640398714	5.34843547848556	5.63898128768317	7	6.02567382619138	7	1	1	7	1	1	1	7	7	1	4	7	7	3	7	7	4	7	7	6	7	7	4	81.25	0	3
77	6.13262165003081	1.2450221680352	7	1.26324497299772	4.73011217086648	6.01202984329436	4.82644226877218	3.18586483213123	6.89003337186819	5.14075441940105	5.78699462214002	6.54639246171259	6.19339759758786	6.13121810459075	6.8755152597953	4.85843369445749	7	5.70353829209582	4.65724233562614	4.93396209886746	5.68609555652576	4.89018778310249	6.44773309806559	2	1	2	7	1	7	1	7	7	2	2	7	7	7	7	7	7	6	7	7	7	7	7	76	0	3
78	3.70081779072186	5.83553637001635	4.18352376042237	6.87011302443819	6.43653094203469	1	5.64162555951511	5.84079836672387	4.18064767596353	4.19712151197384	6.69340461602424	6.44236530586373	7	6.44268440534247	7	4.19126111040727	6.28389406976616	6.9982523629887	6.6150378307316	5.84332767364303	5.33006978446417	5.98036752605044	2.54182287363312	1	1	1	7	7	2	1	3	7	7	7	7	7	1	7	7	4	7	7	7	7	7	7	68.75	0	3
79	3.29550594363105	6.45513324586594	5.67139179892348	7	7	1	6.11136854446284	6.4994083709635	5.03284002256051	4.89981217578465	7	6.3326732723496	7	5.67532116759751	6.85046443922929	4.8385268650672	6.43394537180335	2.84043926850641	6.6782534730085	4.91565601850754	5.06567779955845	6.85724922485011	5.97266305600335	1	1	2	7	7	2	1	7	7	7	7	7	7	1	7	7	3	7	7	7	7	7	7	73.5	0	3
80	4.55623546793419	6.41130840594271	6.32703933530108	4.6722931234485	7	4.97126137722116	1.93635996667184	6.44742464490639	6.43835665478724	5.79853519715495	5.36378765678053	5.3577948086417	3.50803930610983	5.4396377646373	5.4462487829584	7	6.29963718339762	6.28941289174358	7	4.44835647552256	6.40665997051841	7	4.52913536774149	1	1	1	7	3	7	5	7	7	2	4	7	7	1	7	7	7	7	7	1	5	7	7	77.25	0	3
81	4.65770600965596	6.45976175651934	3.11341439938086	7	5.84637414590006	4.75932462054729	3.1979334446694	6.9262662150511	3.23065776226927	6.26927767828591	5.71476583577081	7	4.47716277975703	6.47059815931585	7	2.96195718631403	7	4.86360925842549	4.21717686430874	6.47951293887471	4.84603419907146	7	4.23992149506135	7	1	1	7	1	7	7	7	7	4	2	7	7	2	7	7	7	7	7	2	4	7	7	98	0	3
82	5.26490584434605	2.71791148337969	6.22590975007798	2.20870315979504	6.50089354811592	5.37706799446693	5.51564802695273	6.41769733994461	6.56208221038068	1.4356461530661	5.85656495251443	5.56501262409841	3.95265731287774	4.01997000412914	6.59644791308765	6.06282202473601	6.7292462940221	3.91963380930127	6.79607661269048	5.33825639569606	6.77245516107942	5.66950347908751	6.78735624789876	3	1	1	2	2	1	7	1	7	6	2	7	7	7	7	7	4	7	7	7	7	7	7	74.75	0	3
83	7	2.08191015711691	7	5.71956273717215	7	6.21976293655611	5.61099078726664	6.3610476553315	6.23562983632888	2.55635121139011	4.94145899736222	6.73476374811435	2.00797035607324	2.13465314693789	5.82023876174675	5.23163075465804	5.33527037007874	6.14108032681323	4.29896586297144	6.86602765588443	5.71918325921706	4.90965943018067	6.76335443043745	2	1	2	7	2	7	7	2	7	1	1	7	7	1	7	7	5	7	7	7	7	6	3	73.5	0	3
84	5.18530083409706	7	6.88965055702487	4.60993923279835	4.68175056609804	3.58322054303479	2.28064170808765	3.56329659176017	6.80539217616411	4.69923782066366	5.43194575290489	6.73460563032276	4.13546659864355	6.37539958775068	6.98038038097578	5.94383014566433	6.67712859261093	5.10226003762363	4.95527545693051	4.93986947539606	4.37175397046565	5.940420008527	1.23813404167521	7	1	7	7	7	7	7	1	7	7	1	7	7	2	7	7	4	7	3	7	7	1	4	79.25	0	3
85	2.72457191207489	4.99202009180633	6.06257942987237	6.08903063940865	4.97328206722038	5.43854261485068	4.40581187831222	6.29216378862194	7	7	5.73058951045235	7	1.89104139230775	6.36348035523199	6.11441187403694	6.99931749988984	5.75443874348874	5.67051785665538	5.13820961407145	4.62886249980354	6.80218174042453	4.28970608556743	5.88323845027925	1	1	1	7	7	4	2	1	7	4	1	7	7	7	7	7	7	7	7	7	7	7	7	72	0	3
86	6.36288799375621	6.52011958651046	3.50241835443855	5.77115503565728	6.27007199656089	5.26336240521222	2.21968145986087	6.03924058709421	5.0228154014532	6.16711718232517	6.83545704588528	7	5.10978221448349	6.02621035566453	5.14356981760623	6.19348206558421	6.84712973929278	4.18986795418142	1.68700111909715	5.2172048896727	6.19653644316696	6.49875816524498	6.50310267140656	3	1	1	7	3	2	7	7	7	2	2	7	7	1	7	7	7	7	7	7	7	7	7	72.75	0	3
87	5.95577366283518	6.70795817136692	6.55706902302855	5.24475641478427	5.55856695057881	5.89982348018983	6.29539875759357	2.32722114177313	5.01014367946749	4.8703714756288	4.29189097235859	2.47032465156759	5.28362781615876	5.09751123586286	6.3294107068669	3.81204078728248	6.86100216847585	5.43863710993478	6.00679350292015	5.61906681079958	7	6.15428527038328	4.84610519517978	2	1	2	7	4	3	1	7	7	4	1	7	7	1	7	7	6	7	7	2	7	7	7	89.5	0	3
88	4.73292749956878	5.81580364126568	3.20567985806252	7	6.19222486224586	7	1.9944117442485	6.6132198738534	7	3.66952824542705	5.37241800735168	6.79850358412627	4.68514144929527	7	7	3.40444117743709	6.53393610132572	4.66570342748233	4.74827956025014	3.73567480387972	5.1646861760062	4.35756837805825	4.78413017435566	7	1	1	7	2	7	7	7	7	1	2	7	7	2	7	7	2	7	7	7	3	7	7	91.25	0	3
89	5.09617330206721	4.97947947187144	5.79203945687394	4.03592307801901	6.1541368516173	1	5.8233501567761	6.16922920020242	7	6.23211979962367	4.89285799255977	6.57898810357072	1.13932302225489	6.30191405553148	6.70061540815414	7	6.06180620840921	7	2.34635126516726	5.67301643882519	4.81684061701718	6.53901219471644	6.30540433815857	2	1	1	7	3	7	4	5	7	4	7	7	7	1	7	7	7	7	7	7	7	1	7	83	0	3
90	6.84451195853932	6.08474065624568	2.49431266473912	3.5442417275997	4.9317687846588	6.57716947901651	4.47409536961864	6.25257181291067	1.95246837150544	6.16158330371204	7	3.68165041585564	5.88000150374742	4.59666445486068	6.02405497275092	6.22674257401143	6.11373840130044	4.46729920388252	7	6.36886203686208	7	6.89079346622945	7	2	1	1	7	3	2	7	7	7	2	5	7	7	3	7	7	7	7	2	7	7	7	7	68.75	0	3
91	1.90881177473751	6.72690460671552	6.28207873473809	7	5.05565631450072	5.20965905333997	4.71977142928562	5.08260440980444	5.02629100942813	5.45719201636022	5.07192962757172	7	4.80717069654215	6.55979566825508	7	2.39091567612004	7	4.13287807766659	3.36291002308076	5.03466440153249	5.13644671084877	6.99241080501765	4.64079869510412	7	3	7	7	2	7	7	7	7	1	4	7	7	3	7	7	6	7	7	7	7	7	7	85.5	0	3
92	7	6.71181258527473	4.81047684600899	5.97857199024512	4.44343403434772	3.23195411680531	6.43534608248311	3.9490344938925	5.69594704549313	6.15072792084213	6.8331555585082	4.2086221169279	4.3863949582544	6.95229456438687	6.51988381031872	1.82238778685536	6.04122652844554	6.62919525357996	4.206909697739	5.33692733948414	4.3248521740322	4.80739591061766	6.58527225692507	1	1	1	2	2	7	1	1	7	2	1	7	7	7	7	7	7	3	7	7	7	7	3	66.25	0	3
93	6.8951155602887	2.12290172537139	6.43011174652863	5.12322698610213	6.62953168491653	5.55025170182955	4.87693222869744	5.23767992260488	5.69915166238033	7	7	6.43266700747532	3.57874215838299	5.91314825377997	6.70859254975996	3.39567145250637	5.03860804730679	5.42880947290026	4.83499220422265	5.85815982526855	5.37625280126483	4.78378637035185	5.89821390985129	2	1	2	7	3	7	7	3	7	1	2	7	7	1	7	7	2	7	7	6	7	7	7	56	0	3
94	3.28320552807281	4.87087607492105	6.0084932551486	6.02276445272346	5.72529288725089	5.29852062913147	4.9239476075321	6.32862894511908	4.61260684146956	7	5.60694807223395	6.79319628489438	3.81921799824582	6.08173021752005	5.59244404939785	6.25679304950686	6.46974329416951	5.20781765185381	5.70433488111875	5.32834293734177	6.98094118216535	4.39495058872104	5.62999365026736	1	1	2	7	7	3	7	1	7	7	1	7	7	7	7	7	7	7	7	7	7	7	7	76.75	0	3
95	6.10947957532577	4.80892394202358	6.90823298552009	2.48754805162943	3.85744251686159	3.02195641093526	6.46847155288151	4.71782161355739	5.17960444850215	1.32780694050458	4.9812828241559	6.08886172875843	5.79730129822471	3.67686361881351	5.87995655819715	7	4.34880770339442	5.34267722167172	5.77449470180893	6.3246362638973	6.53092544687877	6.13310880879595	6.35930197146136	1	1	4	7	1	7	7	4	7	3	7	7	7	1	7	7	3	3	7	3	7	7	7	76.5	0	3
96	7	1.7313877948779	3.34662306940907	5.54283696121764	6.96451359197695	7	7	5.8431052346966	7	7	6.51855959667659	7	7	7	5.78711524040197	5.30014902361441	7	7	6.94706507176311	7	5.11468074280515	6.58249379409495	6.70521323577661	7	7	7	7	7	7	1	7	7	6	3	7	7	7	7	7	7	3	7	7	7	7	7	95	1	3
97	5.66668843603172	2.6485409159605	6.58907615318046	2.54953232168459	7	5.66020604855798	6.31608233423973	5.61716995083319	7	3.11994331797642	7	7	4.56793241574369	5.57902406226678	6.10041930615513	7	7	6.68780083567734	7	7	6.54965412151491	7	6.55359290548421	7	7	7	7	7	7	1	7	7	5	2	7	7	2	7	7	7	2	7	7	4	7	6	101.75	1	3
98	4.72904822591648	4.61828090040125	6.37113787047614	6.93901865255809	6.31864527891868	6.55116515741835	6.63326066635422	4.09138371619475	6.501126105492	6.89262789336389	7	6.87915469093669	7	4.30214856729928	5.90474683073634	6.92389746410565	7	6.82781044733191	5.33328451709915	6.34086902385746	6.17311200468764	6.6934794604033	5.40846178720398	7	4	7	7	7	7	1	2	7	4	7	7	7	1	7	7	3	4	7	5	7	7	7	94.5	1	3
99	6.45086584020782	2.82758915471474	5.51657003144304	5.62518039154563	6.92817356129486	6.24772129655386	4.44101120867552	1.21538211144716	6.70533646648878	2.05061637010125	6.27817352351905	6.40489451999274	6.50842829503207	6.6941759676836	4.45987509647768	6.07595199700157	6.61891269863143	6.73597047742091	7	6.61278840344938	7	7	7	7	7	7	7	7	7	1	1	7	7	7	7	7	3	7	7	7	7	7	2	7	7	7	75.25	1	3
100	3.26479637332467	4.55196113578598	2.12430486294447	2.01922029877799	5.55536023587235	6.58631768070853	7	5.73158989975057	6.91426234027868	4.50013018845477	6.98649581127437	3.659899013921	6.74169102313337	7	6.73368778798291	5.87037800389441	6.80232662290771	5.81000887149078	6.11204652884425	6.28694752241042	6.63540938966301	6.82004818531328	7	7	2	7	7	7	1	2	7	7	2	1	7	7	1	7	7	7	2	7	2	7	7	4	107	1	3
101	2.17643657428586	5.00863992661407	3.17629766926083	1.71842723469033	5.14528219331252	6.55612727430015	6.24462017077274	5.7246874948536	4.50984711634052	4.32597517528407	6.0552841589422	6.85880849440391	5.89417137227768	7	7	7	5.65046070082802	7	5.65665536943458	7	7	6.18371921393546	6.84735662508346	7	1	7	7	7	1	7	7	7	2	7	7	7	1	7	7	5	7	2	2	5	7	7	101.75	1	3
102	3.19212590641972	1.59096081105661	2.96918660946863	1	4.07385608418571	7	6.69370522140145	6.06038485086012	6.50605466690937	6.88531135128068	2.19428266455111	6.41138842233734	7	7	6.50447728901384	6.38327582568421	7	6.57616144622442	5.10766702551834	6.66154256295949	6.7706096481515	7	7	7	7	7	5	7	6	7	7	7	7	7	7	7	1	7	7	7	7	7	2	3	7	7	85.5	1	3
103	6.175739377688	2.31399786384408	6.75569930008294	2.41066530471634	6.99790333679954	5.53769641744603	6.80888912012468	4.7714973438569	6.83301842429915	1.91628171962963	6.24991398013995	6.68903149270277	4.10088461915839	6.87583876289258	7	6.26548957361307	7	7	6.76238738705201	3.55780906454572	6.67673518004736	7	4.58780972740508	7	7	7	7	7	7	2	7	7	2	2	7	7	2	7	7	7	4	7	7	3	7	3	92.25	1	3
104	6.50420929082261	1	6.22669062527695	1.26741133558123	7	6.07296155648807	7	6.6239636228348	6.2686161423312	2.12063858137438	6.83802592142682	5.63961510033419	1.73999210025363	6.40389339086012	6.42858613001596	7	7	5.62620824513084	7	4.82622032055954	7	6.55098032135339	6.14472714565312	7	2	7	7	7	7	7	6	7	7	3	7	7	7	7	7	7	3	7	7	7	7	7	96	1	3
105	2.14232736658852	3.59051853340628	2.94190527354284	2.03052148783304	4.92920470815669	4.88894921490028	4.96132223952832	5.88461120156934	6.79899295745483	4.27164232720341	7	6.93742979673405	6.01964059077353	6.4661656663065	7	5.40474285736747	6.68402249152262	6.66136251826325	7	6.64626835496663	6.55372534370236	6.63297411212424	3.69196943178042	7	2	7	7	7	2	7	7	7	2	7	7	7	1	7	7	6	2	7	1	6	7	7	97.75	1	3
106	4.93710024780338	4.05714196590413	6.66550444254181	6.90589102369171	7	6.18929315145213	6.7075040477898	6.03995141572758	7	2.61961018584211	4.91214761945675	1.38354045000494	3.96631510621665	5.17241669754578	7	7	7	7	6.25468766243649	4.80612578010528	7	7	3.19179238081238	7	5	7	7	7	6	7	7	7	5	1	7	7	2	7	7	4	3	7	7	7	7	7	109.5	1	3
107	6.78543757555339	1.25296781801824	4.89457460288944	1	6.40696220052001	6.58431550354099	7	6.78645850152894	6.14410329747689	1.7282666667977	6.20261127504544	2.92716018492968	2.03758302395904	5.34988847063353	6.53356931289807	7	6.73137280899801	5.49197965873387	5.29817613999549	7	6.92854838330631	7	6.42424626113015	7	2	7	7	7	4	7	7	7	7	3	7	7	7	7	7	4	3	7	7	7	7	7	104.25	1	3
108	6.9276140993579	5.99464975280077	6.95309417405981	6.28220257625408	5.54938391634921	6.97351683020976	6.49708761112587	6.63395468666165	5.50807652819534	2.38050809818929	7	7	7	6.97078086654946	6.46611130978061	5.99514340779034	6.81166841738597	6.78228983384579	6.29959380486996	5.43772833482127	5.63240969709789	5.16933466478049	4.837257337581	7	1	7	1	7	7	3	7	7	7	3	7	7	7	7	7	3	7	7	7	7	7	7	82	1	3
109	6.89897841449915	5.80159035713913	5.82974541690621	4.91151976763139	4.78963753596948	2.91534062502027	7	1.82380146493673	6.00323605222655	7	5.41687814858917	7	5.36407104702514	7	6.83064221386636	4.7841983689338	6.93795396171194	4.0779822366528	6.72241600799117	6.30382007812377	7	7	5.21216034274001	7	1	7	7	7	1	1	7	7	2	2	7	7	7	7	7	7	7	7	7	7	7	7	104.75	1	3
110	5.66205251578559	2.58134253129801	1.9610102694221	4.77863679719189	5.40340578641091	5.01280809328621	3.19568725231618	7	7	3.01614099381912	6.6412954063439	7	5.36098156092681	7	4.64235807700302	5.46361309371304	6.7550577458965	7	7	5.91669175235829	6.2900897440019	7	6.0583064903738	7	7	7	7	7	1	7	7	7	6	1	7	7	1	7	7	7	7	3	2	7	7	3	110.5	1	3
111	7	3.64936860860919	6.19387997473661	1.61649085009815	3.73659244742197	6.43390120333174	4.52883468804866	6.3362196093398	7	2.63234531100333	7	5.8568161220594	2.2202364950639	7	5.99268082446263	6.46386255369867	7	6.20580021766097	5.94011115205097	6.20888016013444	7	4.74888190712441	5.93459230260479	7	6	7	7	7	7	3	7	7	1	7	7	7	2	7	7	7	7	7	7	7	7	7	101.25	1	3
112	5.07193031585414	5.88109030185356	4.52689752548897	5.12919028684457	7	6.32107320026952	6.26401675527774	7	7	3.31058499271049	7	6.83746986513881	2.7541224637564	4.26677065396629	6.37096343728962	7	6.73786209553152	5.33545318216513	5.87181344468302	5.74196401586646	4.69447994992997	7	6.09049777505681	7	4	7	7	7	7	3	7	7	3	3	7	7	1	7	7	4	5	7	7	7	7	7	105	1	3
113	7	6.26285343006218	5.6706971586086	4.43366936902617	5.48602046169728	2.60741992480154	7	1.07796089875295	6.41516994175325	7	5.79347846283878	6.97858198764905	4.60451700492467	6.59905169369192	6.82831200287328	5.53109384377768	6.98626381767607	4.38305869840634	6.84524572249855	6.61774815824541	6.32891059934431	6.78091169048032	3.69432130361073	7	1	7	7	7	1	1	7	7	2	2	7	7	7	7	7	6	7	7	6	6	1	7	83.75	1	3
114	6.12984374434334	2.00766780956618	5.25000005665404	6.23775337657424	6.32172661040401	6.82932334285711	3.09916153483484	3.36815787464927	5.23250484140907	4.81149358616098	6.69001342652284	3.9104758329468	6.72507684080082	5.86313160410289	7	6.66074543882456	5.52431777038718	5.08949087733491	6.16376693721158	5.95978969945688	6.6630558724581	7	5.77564841986383	7	7	7	7	7	2	7	7	7	7	7	7	7	1	7	7	3	7	7	7	4	7	7	95.5	1	3
115	5.91526865072389	2.98792404813255	7	1.95121885956076	5.60127252589114	4.51146698035696	6.53833871805128	5.15998040278324	5.8204794088589	6.40443310802997	5.07343526746213	6.52380653848162	5.31387604356496	7	6.40269399771573	3.50536361078086	6.69927911784899	6.45951419602863	6.5433596035126	7	6.63343926515483	6.73267539341073	6.55137415806183	7	1	7	7	7	7	1	7	7	2	2	7	7	7	7	7	7	7	7	7	7	1	7	101.25	1	3
116	6.76035247852884	4.60387662294312	4.29437345442353	4.64011682486037	6.79621636028764	6.82610948173137	6.10012661224373	5.94230488333689	6.47197351791443	5.47397552403838	6.6676789228181	2.91860937394478	1.38527956427626	4.75023426759637	6.45071406854526	6.80810232683999	5.48994584763453	6.13828391119136	7	7	4.78335697976285	7	5.1890416431737	7	3	7	7	7	7	1	7	7	1	7	7	7	7	7	7	3	4	7	7	4	7	7	90	1	3
117	7	6.71987917473141	7	3.00786379847572	5.79222415881692	7	6.57124289435065	6.27380940274609	4.81420539767413	6.56155747443982	6.57044118492461	6.9856340363342	3.22336960868009	6.0990515859751	4.96084612065825	4.33019323458793	6.53095237742837	5.69450650264957	6.37235075892271	7	6.73401904819059	5.24101517281452	6.90222082519688	7	1	7	2	7	4	7	3	7	7	7	7	7	2	7	7	7	7	2	7	7	1	7	94.75	1	3
118	5.92702663999119	6.05338172239363	7	5.329259777202	4.46564092830876	7	3.20379441888647	6.79877908864621	6.02201975529325	1	6.58385322340526	5.88823197390673	5.85548608577843	6.62648050640178	7	6.15167569617391	6.38673581378932	6.73181460183111	7	6.23483945254851	6.18447401212209	4.78382685138045	5.22099350773777	7	1	7	1	7	7	2	5	7	6	7	7	7	1	7	7	4	7	7	7	7	7	7	72.5	1	3
119	6.95023467832886	7	6.75916962473154	4.94488237511861	6.62853208739097	5.153344442062	6.80806679452484	5.94682032063167	5.6597897221866	6.7993107253371	5.43437110081442	6.17185786138539	6.99185315431316	6.40345615146075	4.57307210079624	5.19847658757664	7	5.44025683038042	5.91608826069813	6.50857553661641	6.17983190639511	7	5.99199205728844	7	1	7	7	7	7	7	2	7	3	3	7	7	7	7	7	3	7	1	7	7	1	7	96.25	1	3
120	3.33635763334546	3.7706335413596	4.27230112761422	4.63637742289831	5.85479541197968	7	6.37479920820784	5.94028265552801	5.9424063392688	7	6.46893668259982	6.89664608080359	6.58509817046114	6.07874570657841	6.12199795494741	5.45065014453527	6.30832026772597	7	6.79185184187129	5.0315245816944	5.30321552719187	6.72563115926488	5.21251642324544	7	7	7	7	7	7	1	7	7	1	7	7	7	2	7	7	3	7	7	7	7	7	7	77	1	3
121	5.18244528572864	1	5.60804050630897	1.48953372427206	6.58351702671138	4.8224987498259	7	5.38224634932645	7	5.93606971672501	6.53188163710111	3.44743073207843	5.98653054227428	5.82577769827066	7	5.94168934595696	7	7	6.56069867470446	5.6469557589034	5.88684564405193	6.46360504869912	4.70389262287709	7	1	7	7	7	7	2	7	7	7	5	7	7	2	7	7	3	7	7	7	7	7	7	80.75	1	3
122	6.2397333510906	1.4153041069856	4.04997940924756	6.11505321802227	5.48913113579132	7	3.12320332738344	5.5426788283966	6.1804858248796	5.90092021015578	6.27092310303632	3.07731378071143	2.66699028655028	5.71515494227953	6.84985413160039	6.39839636490582	7	7	6.05666262405172	5.28677541247289	7	5.91096551344419	4.58711649170278	7	7	7	7	7	7	5	7	7	3	4	7	7	1	7	7	7	7	7	1	7	7	5	77.5	1	3
123	6.26232906049082	6.8850488817689	6.80987703079356	4.59829835493723	6.60803606987891	6.37629872878759	6.48001224087771	6.75021488655293	4.2601980473748	5.4176958345243	4.66512131628838	6.76964659669171	3.54394342389772	5.95446008806284	6.83493010450832	6.69437106089847	7	5.85599466853411	5.25676998507724	7	6.53801399407852	7	5.22691640665625	7	1	7	6	7	4	7	3	7	4	3	7	7	7	7	7	7	7	7	7	7	1	7	95.25	1	3
124	4.13437865966374	2.35768499481732	5.90113675221389	3.06851995807444	6.90734091910874	7	4.53326773498247	4.2978598902095	7	7	6.98335304549359	7	3.52069551919745	5.86828233859731	5.61882849337143	6.06914726540393	6.51886261335547	6.08316582368843	6.95104871671313	4.40320313770365	4.98912517373735	6.33228523390311	7	7	7	7	7	7	7	1	7	7	3	2	7	7	2	7	7	7	7	7	7	2	7	7	74	1	3
125	5.30194105356725	1.94551130865915	2.79309599480184	6.2401783948984	4.25758374370489	7	6.6586334961597	7	7	7	6.8468818507291	5.45228560384691	3.79388921496747	5.13466726375922	5.05897166454941	6.7434634367964	6.94589359289994	7	6.70740572994677	5.47915664400797	6.054188385914	6.58337939262967	3.99526423558744	7	7	7	7	7	7	5	7	7	4	7	7	7	2	7	7	7	7	7	7	7	7	7	78.75	1	3
126	2.71484174098625	1	2.11128484094256	1	4.5983944393348	6.20552988630155	7	5.93175867193914	6.48777988439168	5.90420685260023	6.85820468274106	6.68022623552516	5.58281041583643	6.89112519312421	5.15341487239741	2.72578787152804	6.60762147149807	5.65978531364675	5.48611763650641	5.02472804253218	7	6.4028393906066	7	7	7	7	7	7	2	7	7	7	7	2	7	7	2	7	7	3	7	7	7	7	7	7	94.5	1	3
127	3.56601342587067	3.85328915271634	3.14681938784782	1.19352377039892	6.12269455884996	5.60887081415267	6.59006288441406	4.57739179388767	5.32208826865768	3.6853938947049	5.69632651031578	5.87088540402887	5.80222250710473	6.3352691509355	6.65084184927404	5.34591285593538	7	5.99551305919522	6.41388861294479	6.11822756393677	6.73147046769647	5.13392857127395	6.74995747244854	7	7	7	7	7	7	2	7	7	7	2	7	7	7	7	7	7	7	7	7	7	1	7	97.25	1	3
128	4.3176774384085	1.64224600121572	3.15747567949364	5.27480541059409	6.85399002469479	7	3.58484524307621	5.90781987866844	6.68271280921807	5.38965659360487	5.44862166737774	6.2240769297038	5.9100122456021	3.4168245903033	6.93240956070047	6.96478166485278	5.06393070813499	7	7	3.78399497862337	7	4.28524275793541	6.43998048852201	7	6	7	7	7	7	1	4	7	1	7	7	7	7	7	7	7	7	7	7	7	7	7	78	1	3
129	6.31051811055155	4.79548052477533	4.45101943243912	5.040943071856	6.60724508364167	7	5.90454268338032	5.90932670962089	4.07876981525518	4.96808538323871	6.79257323580337	3.75593501601616	2.05225380212105	4.95846663629841	5.60830262401351	7	6.75765575529046	5.97924601431474	6.12231568173576	6.15909376028754	5.21713712805876	6.36100127162111	5.82629663632529	7	3	7	7	7	1	3	7	7	1	7	7	7	7	7	7	3	4	7	7	3	7	7	90.75	1	3
130	6.99193956611053	3.3515219068651	2.69424682473339	1.3627660986845	3.29400316451928	5.41141887956235	6.28359251784013	3.2056731817122	5.73252761286931	5.35543990489521	5.73354724334633	1.90815343726503	7	6.95244658445729	7	5.70619370586407	7	5.27406182371396	5.45537139312111	4.32004743315622	5.33167847899704	7	6.54381643929511	7	7	7	3	7	7	7	4	7	7	2	7	7	2	7	7	7	3	7	2	7	7	7	77.5	1	3
131	4.63906514220206	1.98551804325221	1.52074394488691	1	3.57786979005756	4.7212080242257	6.5174485400005	5.0577204754686	7	6.63274799149279	7	6.21063415703398	3.96147821340391	6.6224892348089	7	7	4.75945992655484	5.98713883319804	5.34162211208096	6.70108237120242	3.27258202661944	4.91721341517447	7	7	7	7	7	7	1	3	7	7	1	1	7	7	1	7	7	7	7	7	1	7	7	7	70.25	1	3
132	5.39122003304559	5.32799313801019	4.48748600995185	5.12279970654883	7	6.30914045577336	6.44634563778517	1.2210795384545	5.94121647907459	2.88339362584786	6.5934075003339	6.60888075082878	1.45715698137668	5.39146056259883	6.59303106906959	3.92318918502462	7	6.22249278930126	6.0476633128925	5.6764295305107	6.54977403101441	5.18865451510203	7	7	3	7	7	7	7	3	7	7	2	2	7	7	1	7	7	7	2	7	7	7	7	7	91	1	3
133	3.61114203992003	7	7	2.49221659995356	4.46384042983973	1.33582842494998	6.84180012347825	1.49585514669332	6.99423021688869	7	1.8516907922567	7	2.56984482016445	5.26871830100603	6.91090784600557	6.29710353166268	6.29619739026004	5.15309666972627	6.93014435587098	6.11085150132867	6.78436792458784	6.08326375680641	5.43904732719059	7	7	7	5	7	1	1	7	7	1	7	7	7	2	7	7	6	7	7	7	7	7	4	84.75	1	3
134	6.54877847154909	1.87033502544705	2.77845159518197	3.77644425329038	5.84563371240313	6.46724771918299	4.52459467735318	1.26575143283493	5.15490065996794	1.46277480041601	5.32976362519305	6.84146490174808	6.51228423413111	7	6.59987397587974	2.29040194911162	6.27777280775725	7	4.05484576416372	6.45402601580965	6.56173447223412	5.68777627173862	6.52710824063156	7	5	7	7	7	7	1	7	7	7	2	7	7	1	7	7	7	7	7	7	7	7	7	94.5	1	3
135	2.52807546005644	2.1254160392793	1.65486792426698	1.30916368609209	5.21315985353293	5.8551271688232	6.43906505083965	6.05537442535698	6.73956596798836	6.56186064426178	7	6.25022999261418	6.62448014190303	5.78623476337707	5.09797041370732	2.8866476569699	5.60794430763661	6.51746577301018	5.86485539416366	4.93965469311439	6.5607660435129	6.63101588210589	6.45866632093672	7	7	7	1	7	2	1	7	7	2	7	7	7	2	7	7	4	7	7	7	7	3	7	85.25	1	3
136	6.29265283059369	3.77633129131811	5.65308305568406	1	7	6.97785223453006	5.84207008405196	5.44531564701414	6.17037983254236	1	3.98847353014356	7	2.56945600106156	5.91472256411924	1.73661846762342	5.68978111673716	3.28772837843525	7	7	6.13925437088474	6.68599157379078	6.539445129804	6.95883686759321	7	2	7	7	7	1	5	4	7	7	7	7	7	1	7	7	7	7	7	4	7	4	7	64	1	3
137	2.97697388034288	4.61825856775225	4.29013365950927	2.03219403259954	4.18522099418917	2.7249784796406	7	7	7	3.6187536840643	5.81006263991074	5.46976005633116	5.38045251995367	5.3551472529792	6.54017662252166	5.96679605290249	6.98968652179221	4.71684775102813	6.21090305542974	5.54727398749217	6.2666649099866	6.05252659281254	7	7	3	7	7	7	6	1	7	7	2	7	7	7	1	7	7	3	6	7	1	7	7	7	87.75	1	3
138	6.9496263340516	1.83320935054613	5.36689777814369	4.06359819986849	7	4.30970831491458	6.63297092845307	4.37213631089361	7	4.17668445382587	6.43700466612767	6.13594524521903	7	4.22066677066477	5.70896859857129	5.37684783133817	7	5.73340781403461	5.45956081317863	6.1797734042154	6.47967901046581	6.29191718732971	6.94704282605158	7	7	7	7	7	7	1	7	7	2	2	7	7	2	7	7	3	2	3	3	6	1	4	87.5	1	3
139	5.68255694499954	7	5.16070272219273	6.9198913156723	5.4446086447809	1	7	6.41844817425008	6.81859281004626	7	4.93923789758601	6.97483763596917	2.90452051947881	7	5.88431954785233	3.78467570856689	6.88939138864908	6.33844296753587	6.69782903551142	4.01680132879833	6.30896132832835	6.09464823119228	7	7	1	7	3	7	7	1	7	7	4	7	7	7	2	7	7	4	7	7	1	7	7	5	78.25	1	3
140	6.7951958291921	6.61153251184683	1.18508282443971	1.90729733251623	6.4574746646334	4.09812547836512	5.71683831583527	4.28124096329893	6.90678747449275	2.6177638025474	6.43480228880285	6.77301412535216	5.1010766447906	5.71528035510898	6.54379584197632	5.42879089981345	6.95703757171182	7	1.93918239528426	6.0992699639721	6.60176379394918	4.33142899786023	6.6191993785383	7	6	7	7	7	7	2	3	7	1	3	7	7	2	7	7	7	7	7	2	3	7	7	90	1	3
141	7	2.95114794161686	3.51227840044691	5.22798198488972	6.87858960661577	5.8512647432908	4.02983663514623	4.39848328054164	4.00914363228257	5.03597499119671	6.70691915586984	5.69647206042115	6.58382361805975	6.03178306285272	6.48380107802762	5.88727904953138	6.64979917824727	7	3.88870530320025	6.56431359540063	7	6.8642069112587	4.96083898074099	7	7	7	7	7	7	1	7	7	1	7	7	7	1	7	7	2	7	7	6	7	7	7	80.75	1	3
142	4.65191226453172	1.89584554471775	4.38726780805006	1	5.94572551769513	7	5.6843241734476	4.86242830319113	6.83684517011775	6.04569447569946	3.53846367241747	5.84703390935922	4.72309213302148	6.75684981157641	7	5.46691181024988	6.93431674180653	7	6.36875049327518	5.34931473524247	5.69396922001635	4.37951110989454	4.29192565631328	7	2	7	7	7	7	1	7	7	7	3	7	7	1	7	7	7	3	7	7	7	1	7	74.5	1	3
143	5.78533087154338	1	2.92821659007152	4.21103491241456	7	5.66806438384545	5.66469500385038	3.15690036912626	5.47782754141064	4.51735479872498	5.71323066717864	5.9181214507862	4.75125519879809	6.10009748532433	6.90430847820842	6.26271731168335	6.59782711545979	6.87844408077786	6.31069771632514	4.98340747715282	3.98015506783257	6.69090922699296	6.3998992503359	7	4	7	7	7	7	7	7	7	7	7	7	7	1	7	7	7	7	6	7	7	1	7	93.25	1	3
144	6.56727536268461	2.45878720360127	4.19402538753866	5.52379150505489	5.66627528826	5.63909198536108	5.57891791803597	6.03390244291277	3.6486884199918	2.17731889779971	6.47063089592717	5.9628934347011	3.15149274628104	7	6.84160876197382	4.83099011835637	6.43520379380662	7	6.8792950716658	6.13222514463474	6.12035663181573	4.73978674710437	6.66689616561245	7	7	7	7	7	7	7	7	7	7	1	7	7	1	7	7	4	7	7	7	7	7	7	68	1	3
145	7	4.0939991241387	5.71470298845489	1	6.81371343751891	7	5.97610925796037	6.7538014190636	5.23825548505373	2.32090155556536	6.22365577701854	6.7015252904847	1.8404606306107	6.52624902788392	1.98135300637055	7	3.34354133993826	4.47572332322543	6.94553231000103	6.58705217449402	7	6.73980673438466	6.59448170301374	7	2	7	7	7	7	5	4	7	7	7	7	7	1	7	7	7	7	7	7	7	7	7	79.75	1	3
146	6.61069859887666	3.77142231957142	6.5575118942958	1.55256618135468	5.09968589423228	7	7	5.54171980889186	2.30158427711195	6.47608856777903	4.90088893028934	5.89548183231354	5.41681408466857	4.7267405071976	4.71784670688348	5.57237096844187	6.48287661447432	4.46848991323289	6.87178204617324	6.31127814379342	6.40059273803942	7	5.91716584030117	7	4	7	7	7	7	7	7	7	2	6	7	7	3	7	7	7	7	3	7	7	7	7	91.5	1	3
147	4.35927217677389	2.72284092037631	1.30054410712262	1	3.69334365277186	5.63757721720886	6.81173593066852	5.4339334881674	4.3170105748622	7	6.05564389888355	5.50159422999973	4.88448843023708	5.56753648673484	6.38528886683837	7	5.18935838100121	5.46154459190418	5.82438129504785	6.94456330127133	6.48514193898978	3.67579190200862	6.68065278236821	7	7	7	7	7	1	1	7	7	1	1	7	7	7	7	7	7	3	7	1	7	7	7	64.25	1	3
148	4.37372113836231	6.41672282101211	2.38579126778865	7	2.82851320474539	1.74717543515159	7	6.43823483629153	7	6.63466313177313	5.58252104950019	5.68856163713663	4.14971204493983	7	7	5.28529093061009	6.21607859494012	6.22684471504654	7	6.06927908433157	6.32143851009737	5.18242959159438	5.02507939524103	7	7	7	4	7	1	1	7	7	1	7	7	7	2	7	7	7	7	7	7	7	7	6	74	1	3
149	5.72577187614726	2.60804925637489	4.91184630679651	4.52782723507855	3.92265055823617	7	4.12372633517561	4.22587242280462	7	6.33815098372514	5.93439767589859	6.4535528375517	7	5.47067041568115	4.24322578020425	4.12895687402394	6.4483419447158	5.97255474557288	5.70178731764126	5.89282219393805	5.29443297453371	5.56802181927887	6.08730475518375	7	7	7	7	7	7	2	7	7	1	1	7	7	1	7	7	7	6	7	7	7	7	7	78.75	1	3
150	2.47154768187327	5.71062670992414	2.66526052293508	2.55508410739051	6.74842194285867	2.15199473911015	2.22075294590126	5.08926033483843	3.70851062506633	6.82673249012391	6.72849554079809	3.67700187486085	7	6.26008711145643	6.98090455113838	6.32731718954111	5.93043448725814	6.22946624525771	7	6.3412063115537	3.56906469264745	6.49911875227422	4.58562078757786	7	2	7	7	7	7	2	7	7	1	7	7	7	1	7	7	7	7	7	7	6	1	3	66.5	1	3
151	5.8654991336661	1	3.29905269907523	3.25181917969875	6.57499860191803	5.57231299333181	5.1397087015985	2.10373371337178	4.98926601574931	1	7	6.20849799601531	6.57510872232002	6.51815681146592	6.11522555068886	5.31922561325445	6.33593367813494	7	3.65965260806852	6.16765090988807	5.7249573730442	6.54447415549014	6.12009373043584	7	7	7	7	7	4	1	7	7	7	1	7	7	1	7	7	7	7	7	7	7	7	7	94.25	1	3
152	5.35871264993805	1.00667228524779	4.2627935204969	5.44786339449143	6.25761942171065	5.55473380901389	6.6960497403083	2.7634206988218	5.25441686486864	5.19926082319969	5.17351438600853	6.94106440934188	5.68651746114057	4.5379375524134	7	6.57783291489767	6.44713307001065	6.76957454750358	5.13706182388483	4.40224854078165	5.5515252838724	6.13110730684764	5.72467949910738	7	5	7	7	7	3	7	1	7	2	3	7	7	1	7	7	7	7	7	7	7	4	7	88	1	3
153	4.54271280282673	6.64788624206538	2.91126582343022	4.76339966426649	1.47944006171081	5.87075362284159	5.09949980731032	5.20620002518019	7	6.060966586447	5.69997376210887	7	6.42766228503977	7	7	2.26898802742839	6.18894406121131	1.74502383706027	4.64384863416358	6.84218420110833	4.89953617970564	6.77064324342724	6.11708051512668	7	7	7	7	7	1	1	1	7	1	7	7	7	7	7	7	7	7	2	7	7	7	7	81.75	1	3
154	3.94540003170769	4.59229623316365	2.29891170157067	6.28573337911993	2.66841220899534	6.30857583151345	2.62142681371238	7	7	7	6.34404362964347	3.89825988626044	5.88870601449005	6.51596148815382	6.88368675031463	4.93993336426467	4.68627221945024	6.71711669682716	7	4.21105411869982	5.92265137914495	3.24702322283695	3.18966342799308	7	7	7	3	7	1	7	7	7	2	1	7	7	1	7	7	7	7	7	7	7	7	3	67.5	1	3
155	5.64248756835105	2.290820884014	5.05288645073679	5.15722593221561	7	6.47758907738109	3.44801769868908	1.19161362586297	4.31323776830576	6.50582699797148	2.29279329500339	5.88743638509879	6.14731610360723	4.46244966364246	6.33729328530482	6.99350575762859	7	6.25959286016952	7	4.84418207831254	5.79326509424269	4.73363702245715	5.5552912394224	7	7	7	7	7	4	1	1	7	2	7	7	7	7	7	7	7	7	7	7	7	1	7	76.25	1	3
156	6.04337619912294	2.23653135675509	2.35924234424006	2.98416096495992	4.48135027308414	7	7	1	6.92115792402921	4.76052004174544	4.15213726519506	6.33099792697827	4.15897446359804	4.3714433341297	3.8815754779837	5.75821082316566	6.04910495047838	5.32907558264509	7	7	5.48412815495842	6.93368522319086	6.15396036005498	7	6	7	1	7	7	2	7	7	7	7	7	7	1	7	7	7	7	1	3	6	6	7	63	1	3
157	5.83773749257727	2.01435203403641	4.74294137259929	5.26344306508237	7	5.68526808203046	3.13087991548043	2.76396509408662	6.3735321644588	5.54899236564925	5.34934629466262	6.24534536153481	5.23306144472408	4.67098205418439	6.50988582052777	7	6.87268263442163	5.80359911489199	6.24800606186479	4.28474316527179	3.26188484122665	4.75074739395002	6.67266946719649	7	7	7	7	7	4	7	7	7	2	2	7	7	7	7	7	7	7	7	7	7	1	7	88.75	1	3
158	6.05527283894609	2.88544433337237	4.29363016656671	5.8905566963793	6.64295361178219	6.76549183791696	3.20946584858909	7	3.30022361564656	3.59028562715065	5.23377437669542	7	7	5.31511927380001	7	4.38656345040432	6.26783208160028	5.39459613693997	4.62609011012354	5.37872449912493	4.44287030744091	5.74923782437487	4.51399834160197	7	7	7	7	7	1	7	7	7	4	1	7	7	2	7	7	7	7	2	7	5	7	7	73.5	1	3
159	2.43168840045654	5.18378165760326	3.73432462869289	3.99770125701102	6.50338764386401	3.43802291436787	2.51158787136148	5.39004737446905	3.7938296518935	7	2.73593537920033	4.87680792652013	6.91660914044948	6.94231959506678	6.42160067564238	5.65232916898315	3.62020848924287	6.85582918493194	6.40459180982807	6.68128964497099	3.19624611937609	6.74796557850571	4.71027687161548	7	2	7	7	7	7	2	7	7	1	1	7	7	1	7	7	7	7	7	7	4	1	7	79.25	1	3
160	4.02720463418936	4.73425261204569	2.78768671590839	7	2.05455303935463	6.935659742711	6.25111834126406	1.14192153944035	6.26489582817895	3.98345203791835	5.84806091150392	7	6.13093004414274	7	6.09675016062856	5.12608679071848	5.94716689226484	6.22768642688678	7	5.56855401467013	3.22072633134761	6.15186706063783	6.72875962761645	7	7	7	7	7	7	1	7	7	2	7	7	7	1	7	7	3	2	7	7	7	1	7	81	1	3
161	6.4925577970106	6.24137317300415	4.79328354418665	3.40555798716414	5.45584861540343	7	5.84434932474356	1	5.59880807445146	4.20935616177329	5.15542308763684	4.67547231631671	6.20831708791101	7	7	4.82085700155932	5.85018448291881	6.98405033486707	5.64168212168191	5.28721528976927	5.5894388365057	4.94605893446845	4.52522525499065	7	1	7	3	7	7	7	7	7	7	1	7	7	7	7	7	7	7	7	7	7	1	7	64.75	1	3
162	3.34724855633366	2.44558779830994	4.0791224341733	1.20148795860181	4.69241366376857	6.43633052263369	4.61441013888041	3.03752358981249	6.39045814435787	2.72093741711589	5.70450364322141	5.83294744847773	6.07789534480144	6.28187572792158	6.46907359762396	7	5.06526576898009	7	1.8392855957569	5.19834798228344	4.55938267263102	6.83602059008648	5.33280865504794	7	3	7	7	7	7	1	7	7	2	7	7	7	1	7	7	4	2	7	1	7	7	7	59.5	1	3
163	3.54986521407531	1.66990478378416	6.15042361282042	1.00476515293054	5.65199206594599	1	6.61865729799854	5.27559405600242	7	7	5.11471315174019	7	2.28898536117334	4.12016780441683	6.77535050170277	5.61566537789039	5.4998060551033	5.84491299784872	2.12503819989387	4.39545176708837	7	4.30555397503912	7	7	4	7	7	7	7	5	1	7	7	1	7	7	1	7	7	6	7	7	1	7	7	3	63.25	1	3
164	4.10568220887366	2.27658639536159	5.47879831039277	3.26366112458276	6.57764019765745	4.48700165522341	5.95805100857275	5.39395429858799	5.61509736013842	5.16657784447101	7	7	3.58733856652632	6.06507237720236	6.12998513944893	7	5.87313601822057	6.27980245656249	6.2345758466495	4.80005214104883	5.62124445221132	5.42802306849499	5.97710839859579	7	7	7	7	7	2	1	7	7	4	3	7	7	2	7	7	7	7	7	7	2	7	7	69	1	3
165	6.15451426901535	1.39064969600959	4.62173858257429	4.58238036996116	4.70248137606626	1	3.15451638819605	6.15895506713478	4.91605380117907	7	3.07811670127457	6.28846845937206	3.17968322814544	6.08312794043616	7	5.59984046129073	4.20746342010718	6.94977181184337	6.46005656297805	5.89108457693407	6.08951042434775	2.79888409371364	4.31704915581057	7	4	7	7	7	4	7	7	7	3	7	7	7	1	7	7	7	7	7	7	7	7	7	76.75	1	3
166	5.36260058347967	1.48022587979592	2.89908982613964	4.74541401824677	6.43192772981808	7	6.08589633927768	3.82759947301599	7	4.537797402269	5.52562743865464	4.47616636231358	5.28512504658779	5.11222000962434	7	5.89850982742584	4.70397912155412	3.01555807857927	7	3.74849526161175	5.14670086335941	6.87615002567859	6.40531273162902	7	5	7	7	7	7	2	7	7	7	7	7	7	7	7	7	7	7	7	7	3	1	7	73.5	1	3
167	4.47855934029216	1.36979265020908	2.94371709750124	4.26770366784603	6.6488234127349	5.81013113868863	7	3.55263069984335	6.86971842234674	4.08995225889301	5.21696860624256	5.83026243337269	5.15201735241696	4.69464717095414	6.70872132540526	5.81752341986275	5.53178317653555	2.70484170278113	6.33961959496693	6.09639515231544	4.5878927847667	6.59732397436763	6.07561175874727	7	5	7	7	7	7	1	7	7	7	7	7	7	7	7	7	7	7	7	7	3	1	7	102.25	1	3
168	3.33867643677942	6.81483113873039	6.32361026947373	2.23562508932097	6.69311394996765	3.53267841605811	6.52171125984968	5.2640838716736	6.63703045526685	4.54112055040928	2.20582111526014	7	4.59211659013681	6.34969917008018	7	5.17008219509229	3.62371562365513	6.20662567953309	6.87606886021806	5.00908747234656	4.36827567513172	6.31516392850584	5.22361576652571	7	7	7	7	7	2	7	7	7	1	7	7	7	2	7	7	7	7	7	7	6	7	7	71	1	3
169	3.54086664314227	1.7430429949646	5.1334726854522	1	7	1	6.48259763520459	5.01023137117167	5.30803106070241	1.74168162175905	6.96442404484118	5.18680883964776	5.87553213141517	5.29742987812393	5.7981675391635	6.08192849170321	7	6.80980842826799	7	6.57110414025069	5.75141529055421	4.49527329152755	6.08158005879724	7	1	7	7	7	2	6	7	7	7	4	7	7	1	7	7	3	3	7	7	7	7	6	68.75	1	3
170	4.94411831755501	1	1.87981132533157	4.83825490708252	7	6.06404759194563	5.75263160368288	1.75839474172374	7	1.20480137910381	6.17366529200758	5.90356041291162	4.2663130186142	5.70906461856431	6.44414994862346	6.40116581005064	6.23704832253024	4.87354124615091	5.74763345221992	4.53154911487989	4.12231584373821	6.39392219118135	5.25002148307354	7	4	7	7	7	7	1	7	7	7	7	7	7	7	7	7	7	7	7	2	4	1	7	84.5	1	3
171	6.83183486623748	6.22870415172429	3.05515608793057	3.34681994549113	7	5.09171694264371	5.32338201809529	6.44047038833349	5.68750743728868	1.62916457580335	6.64854860800614	5.59377571516317	4.69346998572713	4.74615319652646	4.31564798835076	4.87662286473936	6.17101786533958	5.6419643507002	2.45535719244764	6.48295910132166	7	5.75847285436532	7	7	7	7	7	7	7	7	4	7	7	7	7	7	2	7	7	7	7	7	7	7	7	4	77.25	1	3
172	6.58789820404289	6.54435139534173	5.50982783925878	3.82546345257461	5.72598849396287	6.15435951439007	4.95991467974244	1	5.49903639690178	6.01633878124311	5.27334028140497	5.19449360757563	6.86330907706383	6.48308513613303	6.93821150093499	3.94879727122836	5.43993601857746	6.76327679843401	4.96534381481121	4.96232126975038	5.10722513124688	5.57247499738037	4.60623267286581	7	1	7	2	7	7	1	7	7	7	6	7	7	7	7	7	7	5	7	7	5	7	7	62	1	3
173	6.4999733778186	1.14695627897271	2.75110270125472	5.82956871688155	7	7	3.85889603086924	5.57063258925425	4.13448225097582	4.79014942740054	3.78792102218465	1.6156167652824	5.46549287971756	6.86245323071148	7	3.80180667210283	6.86277948877499	3.93395169016822	6.92720989907333	5.55516426374827	3.52754977474972	6.31079683989494	4.26080484886901	7	7	7	7	7	7	2	7	7	1	1	7	7	1	7	7	6	7	4	1	7	7	7	69.75	1	3
174	6.50968508049481	4.08462618371723	3.56984351047936	3.43225839148488	4.29516352359427	5.13852943365946	3.90265954676063	4.40274070311086	5.61996400925571	6.55307685758977	5.20253482199688	1.88230385651811	6.00098172181893	5.67533098693016	5.36778913976603	6.48232865503031	7	6.75683701232679	5.683634364962	4.35714007611957	6.05310354797858	4.88655627639012	3.42565802417695	7	7	7	1	7	1	1	7	7	4	2	7	7	3	7	7	7	7	7	7	7	7	5	61.5	1	3
175	4.60894861479722	1	4.84720372980271	1.14551258015413	5.51938165078066	1	2.55335902403832	6.00668254203444	7	4.56731637824918	6.30061452514047	6.33802468878344	5.29238968610516	2.6854669679609	4.13194437415311	5.34485141765735	7	7	5.88526515365902	5.44796600046834	3.27496260941376	4.97476856598978	5.22678152978744	7	5	7	7	7	7	7	7	7	7	1	7	7	2	7	7	4	7	5	7	7	1	6	81.25	1	3
176	6.1202204060055	2.59458222854348	3.58738022493647	4.69715787012447	4.35837758756325	1.822603022521	3.45753349231246	7	4.72542079073225	6.41806261994953	4.87432115023482	5.58340215631151	2.24218064247133	6.74315808583284	5.78471667903808	5.53958305963349	5.64037556082162	5.92525797599454	6.47926754042731	6.36007354782411	5.01270064960958	2.9834318813604	3.89891750944653	7	4	7	7	7	4	7	7	7	2	1	7	7	1	7	7	3	7	7	7	7	7	7	79	1	3
177	4.7201331846252	1.50425418929383	1.26405935327301	3.22481189737816	7	6.300637304139	5.46265807550613	3.15599545899623	6.00113141780952	3.37166254884141	4.48586828353112	5.33361350385515	4.65087641934568	3.89957789096296	7	7	6.13715425002726	3.70882848204629	5.40731994626132	6.95145808062374	4.02006429471852	3.73618157925855	6.48254581712568	7	6	7	7	7	7	1	7	7	3	7	7	7	1	7	7	7	7	7	7	4	1	7	66.75	1	3
178	7	1	4.69461838239347	1.42841269247416	6.64881173228227	5.46988321808744	6.9924068493678	5.59975687656955	5.76367840106497	1	3.45705024780299	6.52615912440153	5.49395030439507	5.64923611113154	5.99832811890316	6.31299258745619	7	6.24004327388966	6.6167019394106	4.76394498973202	3.6064485091179	5.55825303948334	5.47683422977364	7	1	7	7	7	3	1	7	7	2	1	7	7	7	7	7	7	7	2	7	7	1	7	81.5	1	3
179	6.88228181768166	2.15789974005879	1.8627369272972	6.18746378370867	7	5.27754055932705	5.39471476131177	3.20385653753711	5.16536551926336	2.875071202243	4.45479417169578	7	5.25152407373465	6.50148093624456	5.76328853071575	6.21360731104592	6.96024855242637	2.81925756828107	6.16295027450374	6.53979943203036	5.45601310144587	4.77197121598458	5.94878619200388	7	7	7	7	7	7	1	7	7	2	1	7	7	7	7	7	3	7	7	1	7	1	7	86.25	1	3
180	3.94209514692545	1.55894669628956	5.08658453822489	1	5.69875312267966	6.42143253613537	6.69820981329384	5.17547139555522	4.01056164560655	6.51079937357141	3.35829848861177	6.86922414888356	2.7987958995804	7	5.20386790644333	6.51387565487323	6.35279807268395	3.25363228971578	1.7791321592922	5.51877255334208	5.84567769224957	2.97538508014265	4.95247361051616	7	2	7	7	7	7	4	7	7	7	1	7	7	1	7	7	7	7	7	1	7	7	7	68	1	3
181	5.84386096868603	7	2.7088930691279	2.38768931553502	7	4.56950117576928	5.54215452178369	4.5442545905351	3.52773343900398	1.65800996650711	6.9209827213961	6.33907131564107	2.83942077307391	4.95514728615164	4.46395800142046	4.5667778714843	5.80677130883521	6.17852529075716	3.14710020471704	7	5.95475476850702	6.32893537447793	6.16565301567709	7	5	7	7	7	7	7	6	7	1	7	7	7	2	7	7	7	7	7	7	7	7	2	73.75	1	3
182	6.62338584796316	1.15760545799209	1.89348206504741	7	7	4.36273980317949	5.86358399499237	2.80189908032293	5.09777245678685	4.56918734640013	4.82539793626105	7	5.7714797583035	3.92632962969597	6.23182229568779	4.91907451243208	6.32368157260695	5.51112026560838	6.40714075404283	6.63809863224864	5.39436525198544	5.20437946680345	5.91048831912435	7	6	7	7	7	7	2	7	7	1	1	7	7	1	7	7	7	7	7	1	7	1	7	88.5	1	3
183	6.71431650468034	1.84161171455671	2.30980419604154	6.16332713830499	7	6.3579803834191	6.19996431022519	4.73207539384878	6.67642781683419	5.42404806146676	4.5791531182802	1.78043023515949	5.94920208990056	5.57351101884403	5.76882884455655	3.418331610018	5.030874836998	4.05369911984726	5.51277596465242	6.48776882156325	4.30527639505972	5.57180577715996	4.46539739765155	7	7	7	7	7	3	1	7	7	1	1	7	7	1	7	7	6	7	2	1	7	7	7	81.25	1	3
184	4.00947937059212	1	5.60934749728336	1.45947915892313	5.46292288633598	1	7	6.40657358387971	6.68160989721538	6.22278908554293	4.90534976515191	4.84776064709352	1.72627149466318	6.86386885134986	6.29270680513138	4.97410823319653	5.24102251985292	3.78662869619476	1.76311997620718	4.80128073837301	7	3.71553991994943	5.8242022271625	7	4	7	7	7	7	2	1	7	7	1	7	7	1	7	7	7	7	7	1	7	7	7	73	1	3
185	6.01714435575564	3.03937819545238	5.98905011171888	3.60443577840049	4.22728665819781	5.38746213355011	5.48704425930042	1.36895458978477	4.33887341629375	5.53786352136515	5.35925318735751	6.59424905069173	5.19363907615623	5.96102364348584	3.41300699719188	4.44758511464629	5.11811482305874	6.2596776975769	6.74981349989007	5.52543528616409	5.76909566994414	4.49448063727524	5.45012806710221	7	6	7	7	7	1	7	7	7	1	7	7	7	1	7	7	7	7	3	7	7	2	7	53.75	1	3
186	4.75660371413799	6.1715473910978	1.92539231220846	5.07292526286124	1.0527509107	5.87286972961767	5.89387878654892	1.2882067069146	5.96655477227293	3.6538285625142	3.51404577927517	7	6.16767446968143	1	4.6877510648887	5.77109489122761	4.66578310777514	5.43841258344381	6.41810773556881	5.66866540422342	5.34442469374941	5.03565531031551	5.94894872127383	7	7	7	7	7	1	1	7	7	7	7	7	7	2	7	7	7	7	7	1	7	6	7	63.5	1	3
187	4.63270377800424	6.44411429323004	2.09149126308683	4.81880477105146	1.32882374476505	1	6.10780006342241	1.44087190507045	5.42401537267491	5.79496214373516	2.59369946571625	7	6.0055648800098	1	1.01903260977908	1.34740995911853	4.4777031263424	5.92120572791715	6.38973681893704	5.4486938166656	5.57336210925776	5.70693699014936	7	7	7	7	7	7	1	3	7	7	1	7	7	7	1	7	7	7	7	7	1	7	4	7	77.25	1	3
188	4.17821207464484	5.52394356025189	2.20049478533651	3.58225488339758	2.23499037386238	1.19606958617552	6.50505738874943	1.35723457660411	5.92994098388664	3.69175399509257	2.35172718596444	5.04841610493887	6.78856897023287	1.49345549989691	1	3.41103586415329	5.45752004586185	6.44071327446475	5.38156138829029	4.79225833300376	6.17321839234944	5.69186064508841	6.72182036900287	7	7	7	7	7	1	1	7	7	1	7	7	7	2	7	7	7	7	7	7	7	1	7	64	1	3
189	2.63202865681927	1.96897326501263	6.56346177691412	1.37094678113262	6.17368103338193	1.43306593599475	3.23952969666165	6.16758633686371	5.56407006739102	4.73078969034122	7	4.61890339155084	5.91185501807101	2.92398714615437	2.41527591166694	6.48893223954227	4.71979446988621	5.872338526613	5.45424856640107	4.4323282201504	2.83617132105253	4.75779443669712	4.01296157876819	7	1	7	7	7	2	1	7	7	7	4	7	7	1	7	7	5	7	7	1	7	7	7	61.75	1	3
190	1.96806948707825	3.95542498397291	2.62987999394774	6.46105376073366	1.19004699875773	1	2.87060773989367	5.53523710982256	4.60774762334367	4.3466259565852	4.05817809683921	5.19810183041999	4.6654360565458	1.51171031837319	1.47769906133714	5.18039562339894	5.91172952005622	6.84279042418064	6.55383966744934	3.83293507103169	3.9967992170839	3.81498384773057	3.19317450160787	7	7	7	7	7	2	2	5	7	7	1	7	7	6	7	7	7	4	1	2	7	1	6	74.5	1	3
[truncated: 5 more columns]
