# Supplementary material for: How Are Mate Preferences Linked with Actual Mate Selection? Tests of Mate Preference Integration Algorithms Using Computer Simulations and Actual Mating Couples
Source: PLoS One. 2016 Jun 8;11(6):e0156078. doi: 10.1371/journal.pone.0156078 (PMC4898694; doi:10.1371/journal.pone.0156078)
Supplement: S1 Data — Newlywed couple and agent-based model data analyzed in Study 2. (ZIP) [file pone.0156078.s001.zip › S9/Polynomial Model Data/Polynomial Couple Population 01162016 033645.csv]

	trait1	trait2	trait3	trait4	trait5	trait6	trait7	trait8	trait9	trait10	trait11	trait12	trait13	trait14	trait15	trait16	trait17	trait18	trait19	trait20	trait21	trait22	trait23	preference1	preference2	preference3	preference4	preference5	preference6	preference7	preference8	preference9	preference10	preference11	preference12	preference13	preference14	preference15	preference16	preference17	preference18	preference19	preference20	preference21	preference22	preference23	fitpoints	sex	algorithm
1	6.9623435422091	4.3962295561703	6.36623378056519	1	6.14584605380458	1.9035719239967	6.48246848700934	6.88573129406357	7	6.68027299434753	7	6.44819483792891	6.55917066933649	6.52905903618733	6.8262859930555	4.96487772065401	6.85119627473136	7	6.16295157431545	7	5.77519705278071	6.78567121695255	7	5	7	3	7	7	1	7	2	7	1	5	7	7	7	6	7	4	6	7	7	7	7	7	76	0	3
2	7	5.34847978716754	6.93565070754267	1	7	3.69646113963497	5.67220287615279	6.60997008331747	7	6.69914472283297	6.62548640935544	6.47962800298223	7	6.28878508538102	7	6.28542243685569	6.1577849705638	7	7	6.90881738184592	7	6.17498507106416	7	4	2	7	3	1	1	7	2	7	2	7	7	7	7	7	7	2	2	7	7	7	7	7	86.75	0	3
3	7	5.30046176207872	4.78114572516951	1.08809641925656	5.51025242907859	6.54543541728607	6.52646521937958	7	6.59966378659029	5.87352488767251	5.68712157437156	7	5.21935908927121	6.81209110600803	6.15910955642443	7	4.51784824612446	6.41612025712604	7	7	5.89674291754646	6.78433135975645	4.31882568861352	7	7	7	4	7	1	7	3	7	7	4	7	7	3	7	7	7	1	7	7	7	7	7	86.5	0	3
4	6.90478030215918	3.30367691682718	6.56373444482902	2.5554258405473	1.13727799618636	6.26855119533753	7	5.90046945567739	2.83413895490873	5.8019672871338	6.83016581733422	6.6740924251813	6.9907499752453	6.64103933844822	6.65501338116591	5.89324594837422	6.96115407022699	5.56978513204936	7	6.06524046006328	7	5.36530507246282	5.66730957737738	7	1	7	1	7	1	7	1	7	7	7	7	7	7	3	7	7	1	7	6	7	7	1	91.25	0	3
5	2.95977769800526	4.74346188427315	5.795972603837	1	5.7692276190251	1.64757084098699	5.85566697508507	5.691829751685	6.87859002928313	7	5.32177355886688	7	7	6.30251170280186	6.0880728724473	7	5.46371902249904	6.14905086355308	5.58792193931263	7	6.34440252538408	6.89873341184547	5.839452868908	6	7	7	5	7	1	7	7	7	7	7	3	7	7	3	7	4	2	7	7	7	7	1	81	0	3
6	6.03905851365225	7	3.12722794995466	6.12020735398771	4.36679681145158	6.42757324901784	7	6.49093256462268	6.5089465014084	3.07598798744765	6.12503663013473	6.39280574657768	6.49902715771137	6.6537957330352	5.18377391050295	6.2521517268657	6.88508353647516	7	7	6.03135915268034	7	6.18937658826824	7	2	7	7	1	7	1	7	2	7	1	7	7	7	7	7	3	3	7	7	7	7	3	7	83.75	0	3
7	6.51789190967768	6.51270456423272	4.2857767326881	5.55992643763562	5.03408786603676	4.90667344915894	7	6.60446901959001	6.20044464141981	1.85917814447312	7	6.62653485598951	6.9731501963369	6.70417285715344	4.90791942443466	7	7	7	7	5.84799810802661	6.64299916573066	5.55522076291169	7	2	7	7	1	7	2	7	3	7	1	7	7	7	7	7	7	3	7	7	7	7	3	7	92.5	0	3
8	7	3.75034913982156	3.03288392644607	1.52756411940992	5.41559250814809	7	7	7	7	6.80293569504682	5.73092773911528	6.94390194925801	7	6.22253063990175	5.76538912731841	5.71810409594813	6.92341395658519	6.94548295897375	5.66220327605976	5.48725365452303	6.89674725013928	5.83550624637311	3.83711578211316	2	7	7	3	1	1	7	3	2	1	7	3	7	7	4	6	7	7	7	3	7	7	7	78.25	0	3
9	5.5383059996499	3.09120819747596	6.64854764581231	1.49015724413771	4.49182689146724	4.36299090031114	6.64094120000695	5.47384657544831	5.82309772666894	7	7	3.50827715954575	5.30825928499408	6.169456328904	6.42692518823621	6.72453526794087	1.72654699281567	6.80524689519192	7	7	7	7	6.82931679543505	7	7	7	5	7	1	7	3	7	2	7	1	7	7	2	7	5	7	7	7	7	7	7	80	0	3
10	2.8170934608021	7	6.6745708210602	5.75894342579814	4.50216954377483	5.35049436904967	7	7	3.60257693820324	6.53205826847919	5.34035943737997	5.35021738156381	6.66566329196975	5.23174361281603	5.572914941749	6.57687848102831	7	6.95542478868497	4.38672820305248	3.37797854298798	6.04958622838567	6.54918997140103	7	7	7	4	3	7	1	6	5	7	7	7	7	7	7	3	7	7	3	7	7	7	7	7	89.75	0	3
11	6.10745725131113	5.4891891915049	7	3.09384748953467	7	2.06102961084762	6.50794860996869	5.90737156500636	6.949190989024	6.2534618625528	6.07429357830965	6.28110073181279	6.84321659920301	4.67102646866709	7	6.94654608724979	6.92649852828421	5.7370890877814	6.39926824517705	3.59863784379725	7	7	2.21350975728873	7	7	7	6	7	1	7	3	6	2	7	5	7	7	2	7	7	7	7	7	7	7	7	86.5	0	3
12	4.27120598179219	6.78541219651928	6.39560306301912	1.04807947541513	4.80651384691866	2.53295783642872	6.40727718043605	7	5.22918599875909	5.83102374822097	5.59662059890793	6.78026119432792	7	3.89596085912813	6.17309212024057	7	4.89092269467407	5.33564457118692	6.71165776306307	7	3.88807699121135	6.77464774536769	6.32650561548486	7	7	1	7	7	1	7	2	2	4	7	7	7	7	6	7	5	4	7	3	7	6	7	93.25	0	3
13	6.34524782007342	3.63178906439411	5.87388545090387	2.98032822976743	4.54301895357888	4.32647746741045	7	4.83231637487325	7	7	6.92229373343688	2.62348662247597	6.42054001462357	7	6.56750217535139	7	1.6849537531644	6.81429510772144	7	5.72074594034524	3.34161570627181	6.68040737693003	7	7	7	7	6	7	1	7	4	7	7	7	2	7	7	2	7	3	7	7	2	7	7	7	102	0	3
14	6.118718041913	2.63538851554857	6.56381223702162	1.4631239362286	6.36559235345429	4.24088936740795	6.55499283303906	6.82677916760475	6.50092744402917	2.24468028447384	5.78310302612711	7	5.42329293061158	6.86989024583053	6.27733942681373	6.83399772083843	6.77865124127992	6.61562322146103	7	5.33658649509549	6.71974507960467	5.94397883864047	7	7	1	7	1	7	1	7	4	7	1	7	7	7	7	7	7	6	4	7	5	7	5	3	81.75	0	3
15	6.28282625888848	3.61289975688851	7	2.54967008457845	4.8227078095751	1.37674390863647	1	6.51717674423006	7	6.72497950050734	6.54677436303821	3.99862801772388	5.66735615130215	3.98026760899398	7	7	1.29185026270347	7	7	5.88836598818	6.53059728520122	6.32990953192937	6.10804783433831	7	7	7	5	7	2	7	3	7	7	7	7	7	7	3	4	4	7	7	7	7	7	7	99.5	0	3
16	3.64081757378233	4.3333595134571	5.49993549155781	2.18225197679921	5.24740315852702	4.88050011281293	5.7865113419139	6.63741737816994	1.88284260260758	6.23110717915557	6.37878525964517	3.2386556302908	7	6.53062229946657	6.43734760937153	6.25266407043012	6.5402994765128	5.37259523405798	7	6.27465554687837	5.4417749841649	7	5.8007779549676	4	7	2	7	7	1	7	4	7	2	7	3	7	7	3	7	7	2	7	4	7	7	7	75.25	0	3
17	3.21113447863256	7	7	4.86878188324011	6.9722971712644	1.39485933333259	3.4884534278911	7	2.93391654547704	6.98624450165751	7	5.46422937065954	6.66886256615124	5.49280454757836	4.59402807338516	7	6.53625299172189	5.7433273378737	3.35480311789216	7	5.60070989994156	6.15411679422958	7	7	7	3	2	7	1	7	4	7	7	7	2	7	7	2	7	6	1	7	7	7	7	7	88	0	3
18	4.99489863584937	7	6.22476765374353	1	5.4289594628306	3.0554351975446	5.40081601347735	7	6.63344238997106	6.01286559767934	5.90820727459882	7	7	4.02402658972605	6.21002594201513	6.47329873630033	6.35473469730358	6.44998742177639	4.87932118677124	6.98388850025292	4.52055136841505	5.99825061463452	5.31382294181062	5	7	1	7	7	1	7	1	7	4	4	7	3	7	3	7	2	7	7	3	7	7	7	88.75	0	3
19	7	2.9131703802613	7	2.75352898887114	7	6.32858686816233	4.98266905998981	6.55460655646211	5.5575141068984	7	7	5.83606194575655	6.88020687978697	6.5654110645104	5.7384891412289	6.55811231518953	5.82395353880835	4.63486601196027	4.67666708222314	7	5.49551300474574	6.95557786819855	4.61995481790077	7	1	7	1	7	1	7	3	7	2	7	7	7	7	7	7	2	2	7	7	7	7	7	73.5	0	3
20	2.76966675099989	7	6.0643867444161	3.57150255439091	5.59276383222543	6.81917352981892	7	6.66488876591904	6.38681291795215	5.3031662166882	6.42970389904569	7	4.71902379521602	7	6.57517208796306	6.49174596181579	3.69469121179772	6.98801010123802	5.97002159971263	6.27709694259769	2.99745686546898	5.52294748087326	5.94923811547503	6	7	7	5	7	1	4	2	1	7	7	7	7	7	3	3	4	1	7	7	7	4	7	95.25	0	3
21	6.75714235723096	6.85283378439003	3.94707822762091	5.76461278205805	5.66778660223793	5.63335860425632	6.3828151051568	7	6.24931457134808	2.5668917965465	5.94551678630326	6.7303640250845	7	6.39610148821851	5.74410430175423	6.42022431223604	4.22613865829515	6.86586297753599	6.44394241004902	4.99649353036425	6.81431724099701	5.17102295871685	6.86945899993839	2	7	7	1	1	2	7	2	7	1	7	7	7	7	7	3	3	4	7	7	7	7	1	77	0	3
22	6.64092679047845	4.83325805969895	7	1	5.7305941178287	1.12525516859508	6.90068462892741	5.53963436447354	5.74097966272878	5.5217090424749	6.61100430290187	7	3.86328662047296	7	5.92290007955705	5.99584198029205	7	6.19590720752488	5.73494929838386	6.73299295367807	3.21635827182694	4.3268182076431	7	7	7	4	7	7	1	7	2	7	1	7	7	7	7	7	7	2	5	7	3	7	7	7	83.75	0	3
23	4.8995434102994	3.03240798472456	6.68089496039513	1.96678808789099	5.41921433333379	6.36609907335914	5.59655851973677	6.36279262011894	4.49248057841589	3.57416732195577	7	6.31357505903967	6.83974721784539	5.08756265137041	6.68755243488743	6.43403211433372	5.76290928878687	6.36287221646138	6.38301031984497	6.87673342626034	6.26818538388101	6.3921751257568	6.9912302728664	2	7	2	7	7	1	7	3	7	2	7	2	7	7	3	3	3	1	7	7	7	3	4	83.5	0	3
24	3.65552879137249	6.38629681399383	4.9658861537436	1	4.66298064059647	1	6.10833778220786	5.13982830655019	7	5.83846615326924	4.65207300567183	6.63800466222334	7	6.46448077118742	6.78110783964394	6.77435545269056	6.74946311563086	7	6.4746630897923	5.43235227153657	6.49649866946648	3.65180158674547	5.3527174400661	2	7	1	7	7	1	7	3	7	2	7	7	7	7	3	7	2	1	7	7	7	7	7	85.25	0	3
25	6.09042728704353	4.11179004106592	5.34511979236578	1.43993727526014	7	4.22267734365656	7	5.92840481700742	6.4540110328074	6.35801120664687	5.94310234659285	7	3.33684254173784	6.70395070033553	5.599504292155	7	6.95807565537467	5.46337744610856	5.12065013330117	7	6.67013037606175	6.02960928240427	4.64026245246646	7	1	7	1	7	1	7	6	7	1	7	7	7	7	7	7	7	1	7	2	7	7	7	76	0	3
26	5.70454878461057	4.54558620376757	6.10996294962517	3.22383448178421	4.06090080138069	2.93012405155804	5.81597298786829	6.41895104335895	6.83823635956142	7	7	6.8423234682092	6.51156819509099	6.54104641679864	5.16548111455219	3.86341260464084	4.06041280962275	5.0509838599031	6.87748150924796	6.57398365502017	6.90146292970974	6.84280987291936	5.87446707732235	7	7	7	5	7	1	7	4	2	7	7	7	7	3	3	2	1	3	7	5	7	7	7	79.75	0	3
27	6.07533976303615	6.40954000926582	6.66567562683486	1.83210571923509	6.48436840946011	5.92091700982064	5.57165379536438	6.51291121323524	6.45424674098896	6.23057735136672	7	5.8762906767007	5.89844026998438	4.66495550716862	5.77512260184277	2.92128843936307	4.16203270186119	5.31252408583946	5.86793975659913	6.28700556710728	7	6.77474498917375	6.67219971424458	3	7	7	2	1	1	7	3	7	7	7	7	7	7	3	7	7	2	7	2	7	7	7	65.5	0	3
28	6.2289911623779	3.82861362322087	3.51407805697345	2.05410921101507	2.92271681950267	5.82217007480974	4.97287189335014	7	6.8858120263236	6.87360137992143	5.73184934754501	6.40465889722892	4.56982076091132	3.74024760808163	6.07822889703636	7	7	7	7	7	3.91160492073932	6.82806954383886	5.16175652058419	7	1	7	1	1	3	7	1	7	7	7	2	7	7	2	7	4	7	7	7	7	7	7	75.25	0	3
29	7	2.98434163471184	6.66377537150323	3.72499614197311	4.4427438103395	7	5.79781441228073	6.17763488891699	5.02755321580333	5.59194097569831	4.74568128641255	5.74657616589628	6.32160315877593	5.54756714936135	7	6.2170947983251	7	6.96161219018318	5.93042133276798	6.00489192584057	6.09056365082662	6.61728817435704	5.41182538608298	7	7	7	5	7	1	7	1	7	2	6	7	7	7	7	7	2	7	7	7	7	7	7	64	0	3
30	5.13604471221818	6.07354681865572	6.40506769889323	1.25487004854957	4.77124402553935	4.95523830018357	6.49107320864596	6.7463031439919	6.17339733135784	5.87907323240531	5.17123436365485	7	3.84552345426352	6.35574470161451	6.46223080544362	7	6.10542375931683	5.59297175966774	6.39403579332413	6.47813815331453	6.76146074348421	4.24509753214199	5.1567930597785	7	7	1	7	7	1	7	2	7	7	5	7	7	7	7	7	2	7	7	3	7	7	7	90.75	0	3
31	5.43834278827774	5.39157036432835	7	2.29334432144565	6.53614571129185	6.14157901794386	4.8951788429694	6.29812676702202	6.25992565545985	6.75339764190173	6.59690930863829	6.75482084746143	6.93923559777042	6.25167162672555	6.20432853227045	5.00371236789343	6.95427759483705	5.6690058464333	6.59210598091487	4.43295847640067	5.09214469886198	5.86902373837547	6.14335607293263	4	7	7	3	7	1	7	4	2	2	4	5	7	7	3	7	7	2	7	7	7	7	3	81.5	0	3
32	5.48517606310891	6.82437992432905	6.9690418254048	4.17130836914105	6.46977557782128	1.28872645083426	7	5.93484293386028	5.41467672938199	7	5.04697408954428	2.43326693139549	5.19748102838607	6.25640895441529	7	4.30494055927135	6.35521091774517	6.91838673339095	6.83127045195795	4.3745096921974	6.44339556016286	6.81786201532944	7	7	3	7	4	7	1	7	3	2	7	7	4	7	7	3	7	5	7	7	5	7	7	7	92.25	0	3
33	6.67493171651399	4.1921761430345	5.36622435350035	2.53221327397127	5.87637104200827	3.48963431994551	6.01637260002664	6.73365572719941	7	6.34910917847326	5.6345382652506	5.80789947691857	6.01001215078932	4.87282442351571	4.51318603572526	5.80254284925482	7	6.96659851139198	7	6.31298881073783	6.78146557286146	3.88067860156676	4.28661155360764	2	7	1	2	7	1	7	2	1	2	7	7	7	7	4	7	3	2	7	7	7	7	7	81	0	3
34	7	2.81853223103462	7	3.83579854432755	4.94424421749619	5.17394985569981	5.20413810361632	5.71319474156508	6.80845608836061	6.4403327115598	6.91699297828034	6.08267073424087	7	7	4.86932098321076	5.70177365950671	4.57866084994551	6.55223844614739	7	6.57292843094198	6.57880077745981	2.34270986670997	5.82643020019689	7	7	7	7	7	1	7	4	2	1	7	7	7	7	3	7	2	4	7	5	7	7	7	69.75	0	3
35	6.26788284037575	5.13815985147037	5.73174731599599	1.11938246691437	6.5207408463736	6.5846871682813	6.62950523306823	6.51996500259403	3.55355098435664	6.53411987589133	4.52106504795691	6.92998531068972	6.15556781403064	6.92211040793948	6.83864215784223	5.86916878074262	7	5.21777157849467	7	5.65686314085371	3.81357390078295	6.22046214533597	6.24017446217905	2	7	7	7	1	1	7	2	7	7	7	5	7	7	3	7	1	7	7	6	7	7	7	86.5	0	3
36	3.22365284138785	7	6.9211431933723	5.71372427952966	6.01806979863141	1.19652058519056	2.77869324689907	7	2.75233079795553	6.03869382856479	7	4.32480110155304	5.42355066630701	6.37220547057286	4.87012111336145	6.84982776960996	6.86463458850012	6.14015067045381	4.26062707402263	6.6607314875076	6.04126072500745	7	6.41669842807763	7	7	4	2	7	1	4	4	7	7	7	6	7	7	2	7	7	2	7	7	7	7	7	73.25	0	3
37	5.07403002928173	5.69471897511692	6.65266283710771	1	5.22800157235397	1.41950758208929	6.20271852236717	5.9908183235588	4.87678065773793	4.43462623083841	6.94941920786521	6.79428274469356	5.16524278178594	6.3159164246072	6.44170343077048	7	6.96028535331011	5.97092658073477	6.56534681865214	6.60063831565137	5.79849326777759	3.24632544359565	4.7116109236106	3	7	1	7	7	1	7	2	7	7	7	7	2	7	4	7	4	2	7	2	7	7	7	76	0	3
38	5.27979101543152	6.13021137928854	7	1	6.67539592796827	1	7	4.75041403353656	5.89316282892687	5.6284783957742	6.67086330711416	7	5.31657443282797	5.08746183969187	5.09620346269153	5.58850589561506	5.35971912809493	4.88016257890125	6.74761921209741	6.70677544349442	7	6.09433264206149	5.95810035476865	7	6	1	7	7	1	7	1	7	2	7	6	1	7	2	7	7	7	7	2	7	7	7	74.75	0	3
39	6.92846201436989	4.41187262100065	7	2.94395824847498	3.47534433487311	4.13969885244397	5.92990188152872	6.54833109952622	6.09776030361097	3.76299184206409	6.83280792793634	5.90374900218305	7	6.40803868910519	6.87168861535001	6.66576189428405	5.85008807507012	7	6.1016279773206	5.37890529253702	6.14379366974771	6.43687020675132	6.96355986045646	5	7	7	5	7	1	7	2	2	1	7	7	7	7	7	7	3	3	7	7	7	7	7	81.5	0	3
40	6.46625576831737	4.26867832848976	5.13878071646872	1	6.8719396884823	1.89887271867461	4.82232373833563	6.01929559143965	5.06804813306494	6.90912998351817	5.75734955541893	7	6.75580546195885	5.36600128802401	7	6.94066417531908	4.87801583333938	3.54147455884282	6.87175862879515	4.42443734973033	4.15376313936124	7	4.5315476405793	3	7	2	2	7	1	7	2	7	2	7	7	2	7	7	7	7	4	7	3	7	7	7	92.25	0	3
41	5.26644167314574	7	7	2.49164251712874	6.07611667836741	2.29788350323667	5.40419286255627	6.41219604520299	2.165468938778	5.07715909486473	6.35752595791151	7	6.69888187145264	4.97224670563085	6.79960616738845	6.80719730690894	7	5.95541454374593	5.75227520588012	5.55520151920129	6.18377261114024	7	4.71299193964514	2	7	7	2	1	1	7	7	7	2	7	7	7	7	2	7	7	5	7	7	7	7	6	83	0	3
42	6.32460666062093	5.0036750677857	5.12721943974378	1.05454135367282	7	6.13977647518537	7	6.84672476977043	3.80941768580725	6.93711935063006	2.59561879449007	6.48598247442796	6.04841420058751	6.69617320043275	6.51372082830752	6.37455949813968	6.13253043477281	6.80114923737992	6.11272456103325	5.17564161739064	3.97695996822547	3.26368040755646	6.96756945847267	3	7	7	7	1	1	7	5	7	1	7	3	7	7	4	7	3	7	7	5	7	7	7	83.75	0	3
43	5.57439382470395	5.93768988714522	4.99488542177713	2.18674631720589	6.19797458999425	6.38846994836612	5.22889750101581	7	4.05816424572492	7	6.29766659009038	5.68235945652654	7	5.56330088557503	4.63540701512929	5.60253045374799	6.06761058034752	5.62438692234929	4.99790935285363	7	5.15991974126717	6.48879121980519	7	3	7	7	4	1	1	7	3	7	7	7	3	2	7	4	7	1	2	7	3	7	7	1	70.5	0	3
44	6.11580667104828	5.43757713075948	5.35041261388135	2.01613253150637	7	6.95107606190212	5.292415060205	6.81731272227138	4.50742547980676	4.45597250830957	6.84390325395776	6.70955154251607	6.46773134502136	6.09822890976088	5.1768626464006	6.01935023311352	4.22980296970968	5.76357169065088	5.78399178515922	5.86055433009541	5.52933372061545	6.76002668651023	7	2	7	7	5	1	1	7	2	7	7	7	7	7	7	4	7	1	7	7	7	7	7	7	70.25	0	3
45	7	4.52324532478943	5.57012626022805	2.19668823900293	5.7107504886332	6.77854308699479	7	5.64349208351771	6.94819508711794	7	6.99590056451077	2.60462275148317	5.14372538163224	3.92869878431582	6.31455907511371	7	5.53119982405351	4.05590475838798	6.95880627512011	3.12601252310869	6.62779802245813	6.32267627565799	7	2	7	7	2	1	1	7	4	7	7	7	2	7	7	2	7	2	7	7	6	7	2	7	86	0	3
46	6.38577267672163	4.08548740366507	6.18257089895124	1	5.86065807386576	1	7	5.58678869848628	3.64774032270484	3.90714098203618	6.71372893051337	5.89529888463309	6.21666665344788	5.3954507132298	6.69083324097655	6.53908869750885	6.40565465835031	6.51939698216638	6.71589443111788	6.94628496627936	4.59128475714904	5.47023554023175	6.5097850561012	2	4	3	7	7	1	7	4	1	7	7	7	7	7	3	7	7	7	7	2	7	7	7	94.75	0	3
47	5.45004351835469	6.97457462751903	5.76121088171079	2.94791942813771	6.03877822164884	7	6.21713904866157	6.50861970899928	5.64298834397779	7	4.40226474259578	2.55412972201749	7	5.36856072042758	6.80080606374917	5.70959097255584	5.53121601416466	6.79039605172604	6.92527112046052	4.563072457431	7	4.43676430927933	6.78431500587988	7	5	7	3	7	1	4	2	2	2	7	3	7	7	2	7	3	7	7	5	7	7	7	100.5	0	3
48	5.53486212346372	4.03330038508286	5.51114301804173	2.02907234003166	7	2.77500921717755	6.31078761020939	6.72983292856571	7	6.25380635143948	6.91759596030284	6.65840199435841	3.46455726688427	6.21622196394881	7	3.02194279154347	7	6.88087353682272	5.32401760742593	5.18731406315046	4.63463698631712	5.60179049714122	4.67476401314301	7	1	7	1	7	1	7	5	1	1	7	7	7	7	7	7	7	1	7	3	7	7	1	79.25	0	3
49	7	2.99851299246524	3.36189744134393	2.73021279474708	4.30494352511582	5.88062228704706	5.7139198686348	7	6.07400692833725	6.46810703895529	1.45608726750061	5.65479977773555	5.07755948957207	2.59680159012605	6.63491186174377	6.36295107657755	6.44404463567831	6.36897103922783	7	7	3.37866183642987	6.87035174535843	5.09251427135885	7	1	7	1	1	2	7	1	7	7	7	2	7	7	2	7	4	7	7	7	7	1	7	73	0	3
50	5.10749638077733	5.87556570755934	4.5869367484475	2.48733512806999	5.18134943550183	6.03840693936276	5.83770980203692	7	5.99906765911488	7	6.24087261266723	7	4.99758264085496	5.68317346980826	6.67636988313261	7	6.24978252935408	7	3.47805966942443	6.75504920539833	6.31887149695803	3.4972311865647	6.4171041988811	7	7	7	2	7	1	7	3	7	7	7	7	7	7	2	7	3	2	7	7	7	7	7	80.75	0	3
51	1	6.71540760846726	5.73570866507274	5.53290966800168	7	6.87291627666932	5.41909506112563	6.48551923404291	5.47658758587669	6.4002352272294	7	6.92902825076427	3.99036024089518	5.24876837207977	6.87466360282985	6.52976591558752	5.23836251080585	6.92942121147408	7	2.11113287002654	6.2179723688154	3.68853083147617	4.84535981131503	7	7	7	2	7	1	7	7	7	7	7	5	7	7	3	7	2	3	7	7	7	7	7	105.5	0	3
52	6.54732311898661	5.73935359896266	5.31700221053828	1.1418333161805	6.77746913080871	7	5.08151270707299	6.25182982545243	4.73284503622452	4.72255150659618	5.07044306769465	3.30726746044946	5.00462107348035	7	6.55541161225834	7	6.69777854241572	5.48942284849986	7	7	4.9639784493034	6.88365909825715	6.14360624572354	2	7	7	7	1	1	7	2	7	7	7	5	7	7	4	7	1	3	7	7	7	7	7	69.25	0	3
53	6.66754053879179	3.72430826899259	7	1.28868555552151	6.49283102471087	5.3495587055782	6.7224272039021	6.93818519725035	7	5.73906360454747	6.36061061506022	7	3.92010425297065	7	5.79984113167049	3.33992014149332	6.99002864030085	6.80360289285853	4.36935160008076	6.6227642397855	5.2650954263742	5.91339175563274	5.4065383142342	7	1	7	1	7	1	7	4	7	7	7	7	7	7	7	7	4	1	7	3	7	7	1	65	0	3
54	5.24447403528692	4.51985322908304	4.31941486542201	2.01291748232832	6.1810835852935	7	7	6.58593957173122	5.87999266703502	2.82628104354071	4.83712990784805	5.5635716577127	5.310769698623	2.568494353175	5.79708058895216	7	6.59046665641354	5.54382320766046	7	6.00960564949018	6.83364581924298	6.29772799848728	5.64940132666884	3	7	3	2	7	1	7	2	2	1	7	7	7	7	7	5	5	7	7	7	7	3	3	63.75	0	3
55	4.66887860965391	6.75015127129855	7	1.70021007763194	6.21249939467115	6.87603119916654	7	4.31670557279163	7	7	6.08527013495495	5.98389695701437	5.57193111566295	5.704878711046	6.20940176981998	6.34217089806849	7	4.4858066944626	4.38936388496453	5.36182533291614	5.64485494424854	6.77202458110465	3.78834559832082	2	7	7	2	7	3	7	2	1	7	7	1	7	7	2	7	7	2	5	3	3	3	7	70.5	0	3
56	6.92846954234167	6.309826241724	4.60404342892117	1	7	5.74676428168225	6.49577892478786	3.53495530746775	2.2882449913998	6.43312075986969	4.77767957063327	4.5097841528326	6.80890185677894	5.36424306077169	7	6.32881812776622	6.06829569277814	6.76167604623755	5.84355159310957	6.49297218469933	6.68607111376732	5.45561336966228	7	3	7	7	2	1	1	7	3	7	7	7	3	7	7	3	7	7	2	7	5	7	7	1	77.25	0	3
57	5.63666834979408	6.66813276651804	7	3.07488977297364	6.87711921750688	1.8081005892645	5.89203980940542	6.94238569247135	4.15248016950345	6.59702736747568	7	2.44409916865334	5.69946200172844	6.97539487875625	6.904584874522	4.15387041219847	4.94560562459431	4.93518302500178	5.19393196142158	5.81546175368588	6.11596038546316	5.8620589056811	6.82547868540534	7	7	7	2	7	4	7	7	3	1	7	7	7	7	7	7	7	2	7	7	7	3	7	83	0	3
58	1.42684399361941	6.5061611212163	6.25696538939078	1.62691068451674	6.93883162297168	2.47960731912981	5.13698502695649	6.78770758343159	5.60172896481736	4.50042941920369	4.12790768803608	7	5.30963358090719	4.23476919708561	6.42294910888543	6.50264791781549	6.18571080810832	5.93528429103613	5.81359144117434	7	6.40115711565048	7	4.66932347890829	2	2	7	5	1	1	7	2	2	2	7	7	7	7	2	7	7	1	7	7	7	7	2	81.75	0	3
59	7	4.12838097101316	6.39969802137181	1	4.40065076656022	5.18911918516482	7	6.24111031196386	3.88752091256851	6.51830545589324	6.07694132006907	3.4281552029366	3.30839222429224	6.40305195189335	6.04910851025219	6.56491464588986	6.97652348507142	5.96267601473068	6.65156252308048	6.40313340271926	6.86274578824777	6.08233842897648	3.68449794247644	2	7	1	7	7	1	7	1	1	4	7	7	2	7	6	7	7	1	7	7	7	7	7	89.5	0	3
60	7	4.36595558556235	4.26461768894988	4.69595480315585	5.46311950364643	6.0464162489747	6.36760158471114	6.33758326186975	4.0317594982867	2.84174276204134	4.47754321694299	6.88395197955002	5.18874536190825	5.89147797686003	5.2692358011591	6.93447236978312	5.40462556640102	5.56778167506816	6.20695013408119	6.99989809901316	6.14755000034206	6.74281474364279	6.34730087513955	7	1	7	1	7	1	7	3	1	7	7	4	2	7	6	7	1	1	7	6	7	7	7	65.25	0	3
61	6.19862273930533	4.51226026848328	5.34067054772649	1.20631206311294	5.57564290946637	7	6.23754569766317	6.12458173108896	4.16808853535562	1.77497095752262	5.9472762711659	4.21393333167369	5.35487830196038	6.3476816852182	5.07729270221232	7	6.69587217421829	6.32446280327327	6.55151341303007	5.67082438466418	6.65791875281754	7	5.82912485375771	1	7	3	7	7	1	7	4	7	2	7	7	7	7	3	2	7	5	7	3	7	7	1	79	0	3
62	6.21104971616685	4.67605761133802	5.56697657949941	3.13529246911721	5.6939108350518	4.10021467749379	6.23223448569723	5.84004907884534	6.08449214853826	5.17683117526613	6.43474505748081	5.88108957418982	5.75703314816489	5.09255018105421	6.83262322945354	5.60026256527953	4.21475146296796	4.9721888794673	6.36290561279088	6.43839822012823	6.58606601944528	5.89046990277068	4.22725749414854	1	7	1	2	7	1	7	2	1	7	7	7	7	7	3	7	3	2	7	7	7	7	5	80.75	0	3
63	6.06660424196276	6.13842034455575	6.67759399957368	1.20191319179191	4.71838390932464	1	6.80583752215242	4.72881353993243	5.86229298193947	6.63685767515191	6.61715827288726	5.96538623790592	3.25078654248614	6.22103469876623	4.16891361612558	5.7752012436843	6.1785432187581	6.58532390359849	6.14510070459645	7	4.26682337450537	5.96251891461262	5.86984319198898	7	1	1	7	7	1	7	1	7	2	7	7	7	7	2	7	7	7	7	2	7	7	7	75.5	0	3
64	3.13700557527822	6.89562093713026	7	1.5299218454545	7	1	6.69983113775523	6.81445076281033	3.16354544204351	1.82691915738761	6.96086374649185	4.66751813027815	4.44111231607645	6.63509568995133	7	6.37135924332777	5.098366976015	4.06259809239266	5.93951160675857	2.7752829271726	6.63861012542495	6.76923903591868	5.72047894703934	2	3	7	3	1	3	7	5	2	7	7	1	7	7	2	7	2	4	4	7	7	7	7	75.25	0	3
65	6.29534662941604	6.78560334784947	5.64539473445437	1	7	3.1727462127546	4.82750645698338	6.81726859121802	3.31714880673264	6.24834778394483	7	5.69472451305555	6.42350721843036	5.67230595793935	5.62951598637724	7	6.76326241821044	5.80064538170589	4.19416386089103	3.68501760165985	7	6.60117859098249	4.8936986307142	2	7	7	3	1	1	7	7	1	2	7	7	7	7	5	7	2	7	7	7	7	7	7	75	0	3
66	6.07828050133688	3.71942730983046	7	2.44995293023474	4.73874007014212	1.54637924329318	4.16862028407702	5.28349269568165	2.58986799538078	5.02754943404651	5.88720172176279	4.55720805939609	6.90486462410162	7	5.88591729272804	7	6.09125458003961	5.81764056173172	6.7261598522221	6.70632555658366	6.85427957736053	2.88346521568842	4.15641916412234	7	7	7	7	7	1	7	4	7	7	4	2	7	7	7	7	1	7	7	3	7	7	1	67.75	0	3
67	4.01901140325592	6.8486362817581	6.80586538944079	2.58584337130531	6.79240531163673	3.95555330740298	6.61087463300928	6.95870453635957	2.37872949772236	6.36542414194961	7	5.04480497087268	6.30675633420213	5.82839165825748	5.49718473642924	4.0648443194478	6.49860168807945	4.18560122594077	6.13916188293708	5.37472471005693	6.95133826033136	6.19273174622863	4.60393363186581	4	7	7	2	7	1	7	2	1	2	4	7	7	7	3	7	7	2	7	6	7	7	2	74.5	0	3
68	6.08637012009194	5.74021904607642	5.84609420003316	1.30638747138448	7	5.70483982755263	5.64272634795361	3.67654840193972	6.15371364380456	6.13575479035453	6.46006998764568	3.10624569672212	5.84319855907662	5.39654495917902	7	5.06335209619495	6.21601617970805	6.73043262885705	5.60070314181152	4.12187702949951	6.13600436670265	6.86001174323609	7	4	7	7	4	1	1	7	7	7	7	7	2	7	7	4	7	7	2	7	5	7	7	7	85.25	0	3
69	6.66123744872702	6.30393965695341	7	4.27692759990746	4.27801592655103	3.10372001427577	5.75644560170053	5.35885639900798	5.22224231722763	1.25366514610328	6.17456061933843	5.67881946869963	7	6.65012387288803	7	5.07023611039225	1.60153706374688	6.90005234786039	5.93457737916479	6.15152721570681	3.39936296768462	6.74309209389537	5.24118335807935	7	7	7	4	7	1	7	2	2	2	7	7	7	7	7	7	7	7	7	5	7	7	2	73	0	3
70	4.91642126547403	3.05488852024484	6.10658041770652	1	6.11272694440181	2.15108674850481	6.36796344187726	6.53532181581936	6.87776058531094	5.20386299787239	3.30622173396466	7	4.66772751401958	7	5.74571108681403	6.65879380219889	4.6356159032692	6.97610035886188	6.50226106898905	4.54313233712592	5.92041798129185	6.12775471960046	6.01468352683137	7	1	7	1	7	1	7	2	1	1	7	7	7	7	3	7	7	7	7	2	7	7	1	63.75	0	3
71	1.7178315984139	6.37804154040655	6.38071270913322	3.63970257681777	5.67551431490454	3.68725573352954	6.96760764088205	7	5.21233640742225	7	6.55520656007719	4.58977146233144	4.86370812763616	6.73334666997371	6.25194570779687	5.19831056530835	4.57443978751902	6.87749709848365	5.64506522882928	5.77911938479119	4.49955631612865	5.33091182890957	7	7	7	3	7	7	2	7	1	7	7	7	7	7	7	2	3	3	1	7	7	7	7	7	79.5	0	3
72	4.3589133148256	6.08129541827182	6.91792015974568	6.57404511575188	7	7	5.22635407648823	5.9304050681911	6.90313048174971	4.65159349417397	7	4.23586746583406	7	6.03474682716504	3.45273752255464	6.67179354091232	5.47900727320204	5.15860314825789	5.74054578338842	7	3.69070111267848	6.5824379190032	4.60296348997924	7	7	2	3	7	1	3	1	7	2	7	7	7	7	3	7	4	6	7	7	7	7	7	75.25	0	3
73	6.0270110220956	6.50345376130572	7	2.32301666102863	5.64317756268571	2.88797832205528	6.31767353511059	6.88410739231627	1.06658978644479	6.98093632666483	7	1.87092945333211	4.33313624705211	4.8321135695367	6.81734355085599	6.8515847519468	4.82107993516306	5.55748836360334	5.4711205785385	5.15230303759273	6.35537726991119	3.65922100570488	7	4	7	7	1	7	1	7	4	7	1	7	7	7	7	7	7	1	2	7	7	7	7	7	94	0	3
74	6.47935209893276	6.20305310148049	6.30571709993084	1	6.25597464871332	6.90916334372063	7	5.70858306391284	3.63702692118854	6.77391155571613	3.33647092577223	6.58322584748233	5.21332359178853	6.27189519825797	5.6366635768543	6.31854002358399	6.62140308371476	6.5828056435997	5.89876485876628	4.77486514683359	6.71758606890567	4.59777616917536	6.0809354646338	3	7	7	4	7	1	7	7	7	7	7	5	7	7	2	7	1	2	7	2	7	7	1	68.75	0	3
75	4.1597461917478	6.60010458825354	7	3.43882294553063	6.13572102822631	6.81134651936181	5.10553553411144	5.69294739299211	6.44107342415013	6.03164639112615	6.35815045247302	4.13410630402134	4.8742086833591	6.71199001480413	5.16682171157845	4.82357019728534	6.82084798391953	4.82577639195906	7	5.13068235609961	5.28502741761894	6.26870352924254	5.39099417230076	4	7	7	2	7	3	7	2	5	7	7	7	7	7	3	2	2	2	7	4	7	7	7	76.5	0	3
76	7	5.26256334738649	4.07504630930161	5.32870981257737	5.34290822876947	6.9624534422984	7	5.61784819483517	2.50039700135556	7	6.48453479566715	5.53903215581495	5.44206381094365	5.06042736818675	5.36316891838737	7	6.89526687135813	5.47427229644504	4.14959960626403	5.86167536344738	7	1.90237438058738	3.56364888613312	7	1	7	1	7	1	7	4	1	7	7	4	1	2	7	7	1	1	7	7	7	7	6	78.25	0	3
77	4.35934886191276	6.59785744527123	6.35324764682279	1	4.64292384434444	1.63840631465193	6.64434451522144	6.76391623106499	2.56241537679012	5.36708586498149	7	5.300215193109	5.58631504371924	4.94427848661946	5.77363645817839	7	4.951002294218	6.1370079050028	5.81035992405102	4.98227646202786	6.97415107193903	6.36723833101547	4.00984671089745	3	7	7	3	1	1	7	4	7	1	7	4	7	7	7	7	5	2	7	7	7	7	7	86	0	3
78	1.61292524741811	6.65629461544062	6.98924692114421	3.91598453890928	5.06762490280817	1.43669113154926	5.88475829993417	7	5.45663921918855	5.2027447468982	6.7126294559835	7	5.15087357432847	5.22393368642353	5.47654871508241	7	2.28266159490256	7	5.4167126398212	6.03211340867584	4.4198287206454	5.96907308891273	5.55667136804687	7	7	6	5	7	1	7	1	7	7	7	7	7	7	2	2	6	2	7	7	7	7	7	75.75	0	3
79	6.4047482497369	3.80661904650172	7	4.3292032172148	4.93300022233818	6.24946138734169	7	6.35147869154599	3.60343507293259	2.15000344697219	5.32481603617395	5.73514898807385	6.48200996127866	5.5903528615116	7	6.67138058122071	5.74293355928031	5.58341330081903	6.82952607037042	2.52105551223149	6.45135855230929	6.71787022014679	4.69632617834066	7	7	1	2	7	2	7	2	7	1	7	3	7	7	3	1	7	2	7	2	7	1	1	73.5	0	3
80	6.92975353090428	6.40454909116439	7	4.47422556057649	5.86416684539406	4.21920208026487	7	5.03167250593392	4.96948816043841	1.62344612939685	6.49793118612941	7	6.85829489097916	5.79994536234097	6.45762285530539	4.4106870355712	1	6.59938627930343	6.00034949347864	5.71613128450624	3.84565395655378	6.56584782430872	4.79959310828635	7	7	7	5	7	1	7	2	2	7	7	7	7	7	7	7	7	6	7	7	7	7	2	61.25	0	3
81	5.84548163063392	7	6.16612490541991	1	4.77533802722048	1.19996186871186	5.13971976005531	4.01359988513461	5.15004294973821	6.04121711925044	4.93664634400916	6.3759725510478	3.92826615860172	6.98237055491337	6.86502317959393	6.04583684120632	5.79688308385187	7	5.82343297799451	3.67742771936734	6.22627793349931	4.58403365940854	4.66736479795761	4	7	1	7	7	2	7	2	1	7	7	7	2	7	3	7	7	3	7	7	7	7	7	71	0	3
82	7	4.33073670178341	5.5805234064901	2.25212803006296	4.8842512930044	6.35186438488593	7	6.09980771061517	2.7334101096813	5.59002871604424	6.75638660835856	6.93703604855432	4.1412708099194	6.47596285470726	5.82901909083248	7	5.38702444800566	4.77666989249054	6.69540655334002	2.64238304229854	6.12691796628703	5.34683055323817	4.51685457579559	2	7	7	2	1	1	7	3	7	7	7	2	7	7	4	7	7	6	7	6	7	2	7	69.75	0	3
83	7	4.53789781241421	7	3.19394797614924	4.35888281881358	3.53405323944709	5.78279937783857	5.86135305622969	6.6142047969178	6.35270352495976	7	5.87782593501727	5.87567741021357	5.09051049536987	5.71840790358641	4.75974897684669	5.73896700679577	5.19387698318902	7	6.31887040359214	3.29396150965021	3.02870932170834	3.99749521243496	7	7	7	7	7	2	7	3	2	7	7	7	7	7	7	2	2	1	7	7	7	6	7	71.5	0	3
84	6.49972945055144	5.44598064847598	5.07142577113919	5.13057619299822	6.71207334829148	6.44559838854069	5.40251753870655	4.74740127807191	7	6.64568633263738	5.77133601974657	5.6050122150421	6.39702028251239	3.35163190725045	6.71758156239378	4.46429199848968	6.18754707433966	5.03021795154482	6.25395179393744	3.09466470927416	5.84022485835965	5.06302293546958	2.80362992883624	7	1	7	1	7	3	7	3	7	2	7	7	7	7	7	7	7	5	7	7	7	7	7	65.25	0	3
85	5.78859893939876	6.32079710816886	6.35301684301343	2.99240264053085	6.81234742681842	2.57775992931445	6.40270613574784	6.40672372807086	1.51065272785709	7	6.71101813763719	2.0112453190308	4.60932932228271	7	5.37017034738937	6.56314087932205	5.58845635301145	4.68547568241243	5.72156362838517	4.91015134314564	4.30682358086768	6.45650775403873	6.59139121558278	7	7	7	2	7	1	7	4	2	1	6	7	7	7	2	7	1	7	7	6	7	3	7	93	0	3
86	5.58523440407796	3.18371598640384	4.42720424294728	1	5.46113160927018	2.39208380931678	7	7	6.07872891730653	7	5.49954087025106	5.46009512574558	2.84997583339441	5.3888723085257	5.69614761499448	6.79805008322804	4.94661619316572	6.99234347449169	5.55128236580889	6.04936165622818	4.79421978990012	6.32894752532732	5.05105530137212	7	1	7	1	7	1	7	2	7	7	7	7	7	7	4	7	3	3	7	7	7	7	2	68.75	0	3
87	4.65813989374917	6.72911762570799	6.40037873039455	3.34567580448751	6.3176015160694	3.94772336759752	7	5.13534276986913	3.65787811046083	5.91157305415584	6.92021003293585	2.79171708286434	5.91486096995996	5.41592760884751	4.85415062066649	3.6654697145992	5.26689789739549	3.44949408746281	6.06059576420203	6.99715388673851	6.74476024869876	7	3.53615204879779	7	7	7	2	7	1	7	2	2	2	7	7	7	7	3	2	7	2	7	7	7	7	7	64.5	0	3
88	7	1.44073166953227	6.55127434320908	1	6.07215399692552	1.66496618173122	7	6.47741282057799	5.9853462493918	3.31970526658698	6.84179757417384	4.42863427289823	4.44431664992154	6.08664744481153	5.20532206355196	6.32371534194411	6.65067114257489	6.45566194223194	4.73650464058234	6.25842645650447	7	4.48214231799142	5.78658694463259	7	1	7	1	7	1	7	1	1	7	7	3	7	7	3	7	7	2	7	7	7	7	1	65.25	0	3
89	5.44571232065684	5.0521046894729	5.68545708602843	1.92740360917904	6.42489160866215	1.35935289571465	5.8435182938338	5.83075915223692	2.83262634484371	5.52166336406229	6.17476382139406	3.64934558088568	7	5.03611035226843	5.79809478779238	3.66405352956188	6.55049798141503	5.90582063243196	4.30737334675252	6.37405324251359	6.7117287014193	5.5015165323656	6.52985885740924	2	7	7	4	1	1	7	7	5	7	7	3	7	7	5	7	1	2	7	2	7	7	5	72	0	3
90	6.9329114637975	3.60817926659279	5.16913089211948	1.62856659200048	1	5.14465483955363	5.68845955942374	4.9913238177565	3.44028242717918	1	5.38711153995864	7	6.47980279441015	5.15914705823446	6.2912802121265	6.50830075801282	6.94498846136845	5.26722931905455	5.11708566657523	3.16012566519863	7	6.70733912652982	6.55970013460154	7	1	7	1	7	1	7	3	7	7	7	2	7	7	7	1	1	2	7	5	7	7	7	53.75	0	3
91	4.85300306526885	5.36363108591012	7	4.440397221206	2.89516603525302	2.3104709942963	6.33216032361303	2.14541788247667	5.15903174634952	3.68522348466756	3.39315843235058	5.80476163016887	4.22937610027052	5.45946919132401	7	6.04985982742359	6.6708113055263	5.5468522996647	4.68616692488606	7	6.53172212573412	6.9976433941137	4.89435851844004	3	7	7	2	7	1	7	7	1	7	7	4	7	7	3	7	7	4	7	7	7	7	7	52.5	0	3
92	5.13753156443855	2.95620922937148	7	2.56386032401805	4.04710112772463	4.9625983916644	4.93912926086061	6.02605328356896	3.39534934983871	6.57196289237922	6.1850156703963	4.32966227360455	6.17763919566956	5.05974114286269	6.05320862791795	6.66909763284199	5.60084083342525	6.19465291586425	6.37893376657079	5.92919419929084	5.88553215218305	2.80169292750688	4.0625280247509	6	7	7	7	7	1	7	5	7	2	6	7	7	7	2	2	7	7	7	7	7	7	1	86.25	0	3
93	3.55749600919795	6.48786630074023	5.48018044580327	1.39901216437189	4.90035427741952	3.18096865673356	6.3780492581002	3.63443295517493	5.62542836623279	5.55246944360073	4.85982620781231	5.64259467828233	5.94550488750814	3.46285971997919	6.57245987779709	7	4.65994100230103	6.69543043985385	5.1057736070027	5.32621639664894	5.34733391005381	4.65781588223753	3.90346036931543	7	4	7	3	1	1	7	7	7	1	7	6	7	7	7	7	4	7	7	7	7	7	7	81	0	3
94	5.97030730885551	3.78831614178536	5.26189102922538	3.85188719115631	6.56631290427156	2.06724521793174	3.71347136681602	6.69523672590118	1.479916310505	5.85823012664623	6.80140710313799	7	5.93939981364801	4.08217721136592	5.74844591769176	7	3.76324889247551	7	5.11058170217906	3.68292918948746	4.74442404508479	6.03917613955169	5.16420958503458	7	1	7	1	1	3	7	2	4	7	7	6	7	7	7	7	5	2	7	7	7	7	7	66.75	0	3
95	7	7	5.34867688345607	2.44823429902064	3.09432787856102	1.61562997354107	6.65171008134093	2.63960927740826	5.48615743684839	6.40981121957033	3.6999921874543	6.2286074363115	4.91884095888339	6.22881126917119	4.14008542100473	7	5.79229219908985	6.2745219495063	7	4.89458060700653	5.40894395192777	6.55819542923565	1.1543241442311	3	7	7	1	1	1	7	2	3	7	7	7	7	7	2	5	5	7	7	7	7	7	6	64.5	0	3
96	6.15435878099065	4.93867512560742	6.11249069036927	7	6.42566463456957	5.57693901255992	6.76182422056403	7	7	6.85095147753209	7	7	6.52303731749021	4.39575029612892	7	4.72094260241191	7	7	6.42029038489447	6.32331301661625	6.79580910405879	6.08950217288534	7	7	1	7	1	4	1	7	2	7	7	7	7	7	7	3	7	2	2	7	7	7	7	1	103	1	3
97	4.59345785393082	4.51609374616523	5.95764691731055	6.87179845878172	1.04663944190798	1.62977462641531	7	6.17286509260019	6.19311977063762	7	6.09081389104467	5.88807521532048	6.94735779964885	5.98026910582296	6.7544841872043	6.81008829072651	7	6.62883182471121	6.77470555282193	6.38046024604629	6.29625156995109	7	6.82533434390012	7	1	7	1	7	1	7	2	7	3	7	7	7	7	3	7	2	4	7	6	7	7	2	106.75	1	3
98	4.84138756592673	5.25273105441978	6.22784579406	4.5712557074765	1.07968798785007	2.08459050862213	5.16781429229891	6.599791908828	7	7	6.31727462683746	7	4.53905996021108	5.70135378859149	7	5.79409384357253	6.98551981699337	6.87751985081256	6.3986170755131	6.66633069710545	4.40665348847239	7	7	1	1	7	1	1	1	7	2	7	1	7	7	7	7	7	7	3	5	7	3	7	7	6	92.5	1	3
99	4.82856930272202	7	5.96859695582878	6.78620824264755	1.88613162296368	5.23664158054696	6.33596682944485	6.11576698148379	3.13907585534779	4.38640529091677	6.69833226847436	5.51172852705228	6.41811421094461	7	6.86471751783505	6.76787330402865	5.68181954992222	6.91487453379857	7	6.1974177652391	7	5.47860692770635	7	2	1	7	1	1	1	7	1	7	7	7	7	7	7	3	7	7	1	7	7	7	7	1	112.25	1	3
100	4.25590375843125	3.08372827177833	4.88822774780624	6.04464932874409	1	2.54425226966852	6.69449623330827	4.80233321725487	7	6.72869302169464	7	6.84437567112223	7	5.70503064050123	6.9426159859705	7	5.50522447047609	7	6.29854672813084	6.64438117249911	5.56412494865853	5.73043947612489	6.8961719399284	7	1	7	1	7	1	7	2	7	2	7	7	7	7	3	7	2	4	7	6	7	7	5	101	1	3
101	4.63659162265563	1.06054854794064	7	4.70726840466877	1	6.96435192049787	7	6.32188587760211	6.52249503320237	6.46330066113476	6.97245084946076	6.53609561974862	6.35319253393316	4.77617265116535	6.66700571278285	5.46855376085873	7	6.21172291685741	7	6.98387347802741	7	5.92842462522504	6.03452878288932	7	7	7	1	1	1	7	2	7	7	7	7	7	7	7	7	3	2	7	7	7	7	7	95.75	1	3
102	6.98629532912302	2.42643785970168	5.57552977395765	5.53085427099692	1.14501496958184	2.46729319112061	5.76559504308207	6.58089011171999	7	5.40352783169235	6.38607037751607	7	6.49228105196934	7	6.31093274487365	7	7	5.28043305447008	6.98415302906284	5.18768770585889	6.20137599675502	6.65843831882525	6.64161811901217	7	2	7	1	2	1	7	2	7	2	7	4	7	7	2	7	7	7	7	7	7	7	7	85.5	1	3
103	7	4.22025610518407	7	6.43242183536676	6.15268782314443	3.17199473331884	6.32273988557027	5.65587669338874	5.41514074115316	6.29507294143352	6.82890822720231	6.58762840892047	6.86893140893011	5.27064316804835	7	7	5.7368777181845	6.90128494066364	6.67492413828712	6.16524204196381	6.9077860289181	7	6.99612420442057	7	1	7	1	5	1	7	7	5	1	6	7	7	7	7	7	7	3	7	7	7	7	7	102.25	1	3
104	3.89571055335501	6.42232545115656	7	6.70431573593715	1.28864771587177	6.86847522293572	6.00642448456635	7	6.43696058144458	6.86324974986245	6.53964213155807	6.71369491510738	3.89647039817782	6.08348712548171	6.37184366514573	6.07372600687762	4.98983885304013	7	7	6.10473611875572	5.85807320490707	7	5.09756021746318	1	3	7	1	1	1	7	3	7	2	7	7	7	7	7	7	1	1	7	7	7	7	1	100	1	3
105	4.26839012782099	4.23090639579701	4.85862024689276	6.68790519052325	1	2.98093891500013	7	6.81891769037182	6.46670085404883	7	5.38855636522613	6.78844156487415	6.99274676465833	3.95687522927229	6.95781227734718	7	6.99791778061042	5.57401261711263	6.08423530506169	7	5.26935178925598	6.15932878250703	6.23534258155966	7	1	5	1	7	1	7	2	7	4	7	7	4	7	3	7	2	3	7	2	7	7	7	94.75	1	3
106	6.88309588742944	2.84027944511863	4.39480613395422	6.00044719290627	2.07801718569756	6.5617221539831	5.12065710688599	6.91793259199265	6.78581781731155	6.98525646396507	5.47537677412409	5.7683387450081	5.27634447876687	7	6.37131526607075	7	6.52938222008917	7	4.99112841734027	6.46265300629281	6.86550047707324	5.80671315415722	4.66909112324179	7	4	7	1	1	1	7	2	7	1	7	3	7	7	3	7	7	7	7	7	7	7	4	77.5	1	3
107	4.08209299274354	6.16039300153351	6.70790884609505	7	1.15858684740423	5.29059648952565	6.47764186123921	6.93600599496593	6.96222753868776	6.46880900399078	6.7416779435036	7	4.12632084667648	5.23354269841625	5.20021611516514	7	5.069818191801	7	4.63072099315276	6.86240498823332	3.92873673081112	5.69972256174848	5.39390841665965	1	3	7	1	1	1	7	3	7	7	7	7	7	3	7	7	2	1	7	7	7	7	1	97.25	1	3
108	6.64179260479158	3.06474883216151	5.57713899234098	5.44626872269436	1.57997950975334	7	4.41663824307483	7	6.84599658285881	7	6.65449141832748	6.92286627136605	6.60588018426345	6.37598155466639	6.63959635912795	7	7	4.91087246732554	6.81516421268834	4.39038632961628	6.54774778637076	7	7	7	2	7	1	2	1	7	2	7	1	7	7	7	7	3	7	7	7	7	7	7	1	7	95	1	3
109	4.23569687205478	5.96356606833474	6.54609109699715	6.88904159406287	1	4.86953890565976	6.89433815034301	7	5.44635280040776	6.93519699528634	5.84009876823429	7	4.36645782913808	5.91096062084849	6.10342718927106	5.94044945802682	4.33601182421299	7	6.45874430869601	6.73722200786288	4.37745846881656	5.93793430165897	5.74516344323002	1	3	7	1	1	1	7	2	7	7	7	7	7	7	7	7	2	1	5	7	7	7	1	91.75	1	3
110	4.19604565295695	6.45696330416214	6.17194708375837	6.13927579166497	1.07272553723571	6.70893677933224	6.70869296697279	7	5.31805919536996	7	6.09587231527065	5.42274023282282	4.95334571751432	5.99068739551219	6.99279548432843	7	4.666737629689	7	7	6.31057383690981	4.6469363863581	6.38406261994696	5.87314795059124	1	3	7	1	1	1	7	4	7	7	7	7	7	7	7	7	7	7	7	7	7	5	1	102.5	1	3
111	3.03728033653571	2.24998104623679	4.94320834142462	7	1.06009878250336	4.76233355142815	5.89933688506072	6.40388900162271	2.93791748052726	6.90761218415193	7	6.59189546222693	6.89703174910861	5.47340240016023	6.24482919588486	6.86612057190553	5.23185737722098	5.57698036649582	4.33525095665902	6.23225334018468	6.60433578810394	6.00331946486732	5.69379667460434	7	7	7	1	1	1	7	7	7	2	7	7	7	7	3	7	7	2	7	7	7	7	1	100.25	1	3
112	4.90867074684823	4.91416399024539	7	4.34317653657937	1	2.21696038930507	4.35815844885932	5.76402221047355	6.56816261880947	6.15009994942781	6.57137027754717	4.92878368689836	6.26104767656393	6.4504654708971	6.65018918482723	7	6.82200231735528	5.99161029977816	6.81356273112007	5.91619062160754	6.62380833905933	5.47706711250127	7	7	1	7	1	4	1	7	4	1	7	7	7	3	7	7	7	3	5	7	7	7	7	7	92	1	3
113	2.36692046018262	1	2.29903123195185	6.84263663163583	6.47262649657002	1.57856636032607	7	6.65582395379045	7	6.82535144988161	5.98587008049941	7	5.25198221012343	5.91815660877974	5.45811038815942	7	7	6.16776688277305	6.41135173209309	6.66488780936171	6.62514032657535	6.25389655840953	5.8390913538683	7	6	7	1	2	1	7	2	7	1	7	7	7	7	7	7	1	7	7	2	7	7	7	78.75	1	3
114	4.17805061589451	5.49122460073812	6.33657038729651	5.31657745160056	2.46558522177472	6.09783041040503	4.05296556736195	4.46388318817361	7	6.99284926584209	6.13543027099528	6.21154896757566	6.97802765320023	6.75471958409658	5.85881872501211	6.76223137090074	2.86234113066051	6.24479545486375	5.56141641922578	6.86116099752909	6.44120567871214	6.76675561069328	5.19324432658669	1	1	7	1	1	1	7	3	7	2	7	7	7	7	2	7	2	2	7	7	7	7	2	86.5	1	3
115	2.67603328828735	2.23979078389415	4.75620431705214	6.86241362990611	1.21395974445721	1.54986013307666	4.10373905486045	7	6.89481710429192	6.26068585248494	6.31732018134375	5.91037927853322	5.78514998517702	6.22352262907023	6.54302785741625	5.03343950147057	5.96540621385583	6.73747954423401	6.54864862530759	5.73341495740746	6.47465422347954	7	5.57062941226563	7	7	7	1	1	1	7	1	7	7	7	3	7	7	4	7	3	2	7	7	7	7	1	82.25	1	3
116	5.04280695577662	1	6.68642670855374	3.83673385057301	1	5.64202805980826	6.85135473797036	6.94300623434052	5.91299919308057	7	6.47368665343471	6.1824508840564	6.72482806530944	4.85619992136523	7	5.11767916920927	6.09878909864158	5.84571885042572	7	7	3.04663888666829	6.08686219345464	6.71953769714868	7	7	7	1	1	1	7	2	7	3	7	7	7	7	7	7	7	2	7	7	7	7	7	99	1	3
117	3.8208307461678	3.1448470982213	3.6447104864329	5.01252386695977	1.60470336310846	5.01675780877243	5.28481467719979	6.01481289042437	6.64551028428614	6.55807418956391	5.10911222716776	7	5.86787223575732	5.46868225935791	6.77003536814999	6.29278377920789	6.91155481335186	6.83548379537627	4.88914717783779	6.36142907760184	6.99813513218545	5.8960926417231	7	7	2	7	1	7	1	7	4	1	7	7	2	2	7	7	7	7	3	7	6	7	7	7	97.75	1	3
118	4.94507139946582	5.39481091465649	6.19141587954596	6.16650454118057	6.23044763783294	7	5.61893073046597	7	6.32187106516207	6.47208659054449	6.67893915820852	7	7	6.06462666797845	7	4.78887236659728	6.85322048746953	6.04971124389567	6.93193135289386	4.62496137972795	6.47929070223046	5.96762976090311	6.0983893733824	7	1	7	1	7	1	7	4	2	7	7	7	7	7	3	2	7	2	7	7	7	7	7	94.5	1	3
119	7	2.8862696516018	3.44510528674177	4.24368217891284	3.31228998876323	5.53117171707365	5.56217703088747	4.74432632732698	4.0147250798264	6.36359863117442	5.2570164540866	7	5.77608850417886	7	6.19701261400295	6.65606314772537	7	7	6.48104128824614	6.7457957160795	5.75676704807408	6.02609045916969	4.59968500599364	7	1	7	1	7	1	7	1	2	7	5	7	7	7	2	7	3	5	7	7	7	7	1	75.25	1	3
120	6.81260526563234	4.04011105684521	6.89943720336195	6.06992773809366	7	3.24105895268257	6.6428039754491	7	5.92058098716405	4.59250939254695	7	6.53385613212488	6.99401160085343	5.92748058614141	6.52066705417781	6.61874290176107	6.32977859768044	5.54502926043296	5.02077401946915	4.67027854959945	7	5.79414742728875	6.77910604022906	7	1	7	1	4	1	7	6	7	1	7	7	7	7	7	7	3	2	7	7	7	7	7	94	1	3
121	4.35918001564397	6.10151683947382	5.34541103139962	6.25939531497076	2.85779811381423	6.72591243793934	3.29327443147571	6.97882634878403	5.93162109846828	7	7	4.92414513019165	6.07106938013036	6.04960718416806	7	6.10539040713051	3.9634941780723	7	4.47063092119676	6.87764906164693	5.96839428801759	5.5258195761349	4.24835895579911	1	1	7	1	1	1	7	2	7	2	7	7	7	7	7	7	4	3	7	7	7	7	7	88.75	1	3
122	4.84406029355811	4.97403134068853	6.00447956924476	3.9176184855068	1.62967899868324	1.41002987584424	4.44947398655157	6.17633698170056	6.19920993077993	7	6.50667496113693	4.8722066965327	5.96089656492376	6.5658275800786	7	4.77597394512609	7	5.96897863051089	6.26859878440519	6.85641165145484	6.62919872174128	2.69182589957663	6.92125024243204	7	1	7	1	2	1	7	1	1	7	7	7	3	7	7	7	3	6	7	7	7	7	7	92.5	1	3
123	2.52519365460886	1.91748393815727	2.70418653148034	6.25368690062382	6.36392704015279	6.81031948218609	6.0837511705772	6.61407634504838	6.21963927277863	3.49544140612778	6.2084202177126	5.93282794720957	5.31315105375309	6.59768928062057	7	6.22555406140799	7	6.26857032996585	5.8927006792338	6.30503921163344	7	7	7	7	5	7	1	2	1	7	3	1	2	7	7	7	7	4	7	2	2	7	2	7	4	1	80.25	1	3
124	3.45949748636746	6.58338707276991	6.48379790357234	6.25380567429092	1.85412714265635	1	6.85506581489349	7	2.14622095734464	5.80280326283667	6.57041354098704	2.49489559198806	6.52849159150683	6.51135813992703	4.59698843995042	6.98367087277884	6.37087204158949	5.63743129298337	6.89455994510697	5.59382509913023	4.5609807208993	7	6.14997623663568	4	1	7	1	1	1	6	4	4	2	7	7	7	7	3	7	7	4	7	7	7	7	7	88	1	3
125	1	6.91263038304635	3.98657591308667	7	4.61763323470002	3.78719865087163	5.63099200012839	4.72917684750578	7	5.55020555812527	7	6.57045818615429	5.20144735188031	5.07247546409219	5.8231378815309	5.44877865202471	5.74525358670681	7	4.37329767600558	6.83606928306155	5.46280155063282	7	4.59725024422476	1	1	7	1	7	1	7	3	7	2	7	6	7	7	6	7	7	7	7	6	7	7	7	79.75	1	3
126	6.90011780524261	2.13137775924391	4.04511188649324	4.5774888572236	3.36522326240415	6.37809762289801	4.16598439239311	5.56573845903231	6.52398354265374	7	4.8903558608844	7	6.85456768434682	6.69388472088094	5.9758062314189	6.15203789391742	5.69285338666711	7	7	6.4214749390871	4.85301902255474	6.32348135442334	4.00174356915478	7	1	7	1	7	1	7	7	2	7	7	7	7	7	2	7	7	2	7	7	7	7	1	94.5	1	3
127	3.17897634560429	3.78253306299905	5.46714590272318	3.29294066118198	1.03437516454933	5.88326912497289	5.59234979746426	5.25941209863074	1.64401767848855	7	7	4.92321113559199	6.52456398994771	6.12919170903131	4.87598428185922	5.81887351276122	6.92374596704444	6.79585119024558	7	6.43955608019309	5.94745429684798	6.36972858013805	6.69123996604463	7	1	7	1	6	1	7	3	7	2	7	5	3	7	7	7	5	3	7	3	7	7	1	69.25	1	3
128	6.75038847909955	7	5.85644227006622	4.69415766957733	6.30020619775437	1	5.53627126383868	6.1028369355158	4.66354164616738	5.45695398500713	6.61966286390283	6.22385014376111	3.67527121868005	5.92703844584164	6.78594713501954	5.91374772454405	7	6.19931888620977	6.62654037835425	6.37941514806227	6.84321832378336	3.3759407605278	5.68999657565128	7	1	7	1	2	1	7	3	7	7	7	7	6	7	2	7	3	5	7	7	7	7	1	83	1	3
129	5.49053599798546	5.28606690349241	2.0536793599986	7	6.81222046252598	3.30877409524404	7	6.55649868335737	7	6.0162893182711	6.74633736120919	6.993230327222	5.19872296672689	7	5.81402874752886	5.0347462855877	4.33474368422026	4.77910530872675	6.94808960448662	5.64882381919782	5.70672326131406	3.80580353090095	4.7431907044632	7	1	7	1	7	2	7	4	2	7	4	7	7	2	4	7	7	1	7	7	7	7	7	89.75	1	3
130	7	5.6631847952473	4.28880157482982	5.04080501633618	6.28824038246963	4.38072960149429	1.05174802298055	6.89746284445564	4.85017430151948	5.519448856515	6.92251085992126	3.51361407223547	6.15963018784864	7	6.88254385497146	6.61936512359643	1.69031022254442	7	5.66460486981567	6.85622004938345	4.25187425346488	7	5.21946781839492	7	1	7	7	3	1	7	5	7	2	7	2	7	7	4	2	3	7	7	2	7	7	7	79.5	1	3
131	2.01656716909694	2.61416636234464	7	5.51492309719712	4.32334461917199	1.11218543523188	7	6.54991566074455	6.49201417672004	4.38513540567731	5.86830530513326	4.67149032975553	6.45327168838679	5.73510094117823	6.60323558849888	5.32137127810554	6.70501555259755	6.48865493986467	5.27709627085583	6.25560832009603	7	7	7	7	6	7	1	2	1	7	1	7	7	7	3	7	7	3	7	3	2	7	7	7	7	1	88.25	1	3
132	1.45534261669251	5.38040541111634	3.17085023961256	6.01117577436691	3.57815364739555	7	7	5.80974713585399	5.45841027584886	4.69415339781762	3.72244830302982	6.81798709865215	5.40204315562472	5.16875208348481	5.97698556396432	6.04150545484393	2.17885741674916	7	5.04895432956397	6.66724421792461	6.8827439870254	6.81375895136568	7	1	1	7	1	7	1	7	3	3	2	7	7	7	7	2	5	6	1	7	6	7	7	7	83	1	3
133	2.95753021682148	1.10123421748908	3.34602751495104	6.6433878680177	6.16207430790727	1.79969935870314	7	6.17479371610701	6.73529445283516	5.82858376245729	5.42926703335217	7	4.6844417122482	6.40892701392224	5.94403670283471	5.35568961929307	6.11583405492628	5.08628064031024	4.77012354598539	6.07825737432245	6.68094778733596	5.60972105351637	5.65136071000067	7	7	4	1	2	1	7	4	7	1	7	7	7	7	6	7	3	7	7	7	7	7	7	68.75	1	3
134	5.78488656040633	3.49093098503265	1.25648537437025	5.33034349147355	4.60950957639995	6.24323624585031	7	4.36061055311198	6.03263468092816	4.70952543002567	1.82061718774277	5.77569958369742	7	5.2479749393078	6.23545149604585	3.38158348796398	6.9076891528722	7	5.53384329388673	6.3510219140606	6.35596830504669	6.77272443590516	6.71625620646389	7	1	7	1	7	5	7	3	7	1	7	7	7	7	4	7	1	2	7	7	7	1	1	70.5	1	3
135	3.50064073487954	6.38102022083512	4.96699205851594	3.06368998956458	6.83262327571467	4.63895154563739	1.76697936172232	6.11648913358245	7	7	2.97290016323596	4.93086730932794	6.8426476658749	3.77443848544565	6.27538837984543	6.34685614914999	5.83019012910526	6.65044832757741	6.21975277962584	6.7411578777954	7	7	5.48531175566912	7	1	7	1	4	1	7	2	7	7	7	2	7	7	2	7	7	2	7	7	7	7	7	77.25	1	3
136	3.15888196454117	2.93826798453204	3.13316870284547	4.56124081396577	2.26538844494217	5.58544217320128	5.38623434192295	5.89267026094446	5.97742257427443	7	6.31107932119853	7	5.45394739785523	2.01989092313223	5.65076485339374	5.74064585212992	6.7071559804397	6.08486700981023	6.47702401972995	6.47252725669421	6.95032088956228	6.48927247929195	6.98687570832282	7	2	7	1	7	1	7	7	1	7	7	2	7	7	7	7	7	2	7	2	7	7	7	83	1	3
137	4.28467706110667	1	6.99615153008303	4.55221070560304	1.16508015397317	7	6.58766281525082	6.75540024869936	6.7423950996291	6.70904465306998	4.33206989688712	6.81498851461775	6.74521679147497	5.15864004505509	6.42251992424586	4.54715388083942	6.26781438414123	5.47704482199618	4.29603968557345	6.9814897011522	4.19174237101957	5.81557964799501	6.53339858844587	7	7	7	1	1	1	7	1	7	7	7	7	7	7	7	7	7	2	7	7	7	7	7	86.75	1	3
138	1	5.84407246018539	3.33420649563357	6.04532045739676	2.50032733005707	2.7900163258767	3.53532256365738	4.97343913471081	5.28608890139845	5.31542782224165	7	6.93575474719705	4.48067384466845	5.60910801464119	7	5.99016583916543	2.25458621789758	7	7	7	6.46099766111044	6.66041715344865	4.76287918018798	1	1	7	1	7	1	7	3	7	2	7	7	7	2	2	2	7	1	7	7	7	7	7	89.5	1	3
139	3.68342162499724	2.60084979461526	2.81918887018818	4.7842033632851	1.24134572327237	6.00265827353	2.72986130651242	6.35564028763116	2.86666506229207	6.50375014812222	7	7	7	5.60913859817868	6.34842929006474	5.36510839753224	7	4.66783804272222	6.93187370987175	7	2.50101180415843	5.05203827438858	5.13701529988052	7	2	7	1	7	1	7	3	2	7	5	5	7	7	5	2	7	3	7	7	7	3	7	89.25	1	3
140	7	5.64099918093156	2.31355145486845	5.62293317351957	6.9046590500405	3.49844386316686	4.6577393790227	6.68089552966542	7	7	6.15151160736631	4.48352038932287	6.45453893475788	6.82283083051756	3.95190168834603	5.98437647645812	5.77210209256367	7	5.75402208275523	6.78846341250365	3.85672340923165	7	4.94855283877458	7	1	7	1	2	2	7	7	7	7	7	2	7	7	3	3	3	4	7	7	7	7	7	85	1	3
141	2.13054904516068	2.41743292855111	3.58233595901777	6.03545390755844	6.2770688890142	2.80305595429972	7	6.96119099948449	4.79065238434504	6.28316033017884	6.61556654460571	7	6.25657820705014	5.92293217719524	5.16677776231997	6.96156060305885	5.43282521128768	6.62859341535768	6.11679167966953	6.66113035280167	3.70541996890447	6.78467444354645	6.6180395190411	7	5	7	1	2	1	7	7	7	2	5	7	7	7	2	2	5	1	7	7	7	7	7	80.75	1	3
142	4.3205164242415	6.06339447692185	3.84137554142808	4.31295547809877	2.6101006858386	7	6.38703103709246	7	2.7086276055538	5.30870754016691	5.94904883880255	6.05346616506348	6.48228637692997	6.26330476416339	6.01400304352834	4.87034486195801	5.15389122734171	6.20680096999495	4.85478765764493	4.53567605387525	3.3563908617905	6.89991197053237	5.69151087575872	7	1	7	1	7	1	7	2	7	2	7	3	7	7	4	7	2	2	7	2	7	7	4	85.5	1	3
143	2.33373806022135	3.06517530634537	6.79349308582395	6.36747674530021	5.12960163848995	1.61715837280718	4.0410817153936	6.63333324825119	6.55782169965461	5.84567464396128	5.13308116847296	5.25598244726779	7	6.4513673690572	6.51031019540817	6.23969055925882	6.65970867596634	6.94574203302413	3.62712952526068	5.39565076876899	6.38193715364079	4.98509251794269	5.16679417937301	7	5	7	1	1	1	7	6	7	1	7	7	7	7	2	7	7	4	7	7	7	7	1	70.25	1	3
144	1.20100151277692	3.3870682571149	7	5.90514326510552	2.68747147329158	2.25723490673132	3.6743180990677	6.04913700515606	7	5.40952591138581	1	6.74909644607805	5.1755843556123	4.65555139566889	6.35514441012897	6.94949423120949	6.57958469941628	6.22483210531344	6.71489853488558	5.59342650948111	4.59733539639367	5.76932390027588	6.95682133831657	7	1	7	1	7	1	7	7	7	7	7	7	7	7	7	7	2	1	7	3	7	2	1	90	1	3
145	3.50879930869606	3.89955291269548	5.66806721404342	4.08185347152733	1	3.77303632535979	6.19728887816806	7	5.89804183215829	6.91555221156618	7	6.51738090362458	3.77851831084514	4.84990084904541	6.71119773880676	7	5.21688432405599	4.87484192887424	4.27724901832285	6.64165091752662	5.7754177464959	6.42239592869097	5.27466037822239	7	5	7	1	1	2	7	3	7	7	7	7	7	7	7	2	7	1	7	7	7	7	2	91.75	1	3
146	4.28951355746445	1.05124189604334	4.97916050956151	4.81625608581924	1.4853668563152	2.4761537735899	6.31266012747454	5.87912111219889	7	6.21018923210498	3.46202448097252	5.80129230339665	6.74018726104179	6.13845318773439	5.99236839507214	7	6.14330490674485	7	7	4.30179633138795	4.78638949295775	7	5.83151637785363	7	7	7	1	1	1	7	3	1	7	7	7	7	7	3	7	7	1	7	6	7	7	1	67.5	1	3
147	3.32191126676213	5.02507570333659	5.85186567060454	5.97364325737	3.91101672110843	3.53361433476528	6.53046405670362	3.56671110245787	5.92129893254166	5.70961716428771	6.14253584698836	4.70248331660121	6.15554919888257	7	5.99932796829033	6.67961994198789	6.8114710748656	4.90575539738341	6.5533824923806	6.25968447437131	7	5.7137187759098	3.96167157713083	7	3	7	1	1	1	7	7	7	2	7	3	7	7	2	7	2	7	7	7	6	7	7	80.25	1	3
148	1	2.61046799658891	6.521601075199	5.94465105838137	3.02034899045607	2.15449883884293	4.28559660844283	7	6.04315489007215	6.0035874975583	1	5.9629635795825	6.00950364260504	6.74178606289659	6.45096690484232	7	6.02505047256284	6.09102228786207	6.39041580671335	4.39880729783302	5.90679975760932	5.04145439589615	5.09338676916344	7	1	7	1	7	2	7	7	7	7	7	7	7	7	7	7	3	1	7	3	7	7	1	79	1	3
149	6.38019372143284	1.86348960451711	4.77340245458786	5.34440618442103	1	7	7	6.43699924530106	6.20418446555199	2.16985222345065	5.47008136458596	4.77893319015999	5.20989061445271	4.92862576331601	6.85191832810181	5.38926368526447	6.41078651540637	6.27156550838391	5.43736309364729	7	7	4.26967663170842	3.51952445813736	7	5	7	1	1	1	7	1	5	1	7	7	7	7	3	7	3	7	7	7	7	7	7	85.75	1	3
150	7	5.95016044005373	1	5.32947143110085	4.11208991608022	3.64113869741182	7	7	1	6.18957387748924	2.71346138454264	7	5.49433743458995	6.5604409818614	5.41396523002266	7	6.78810309398033	6.36243679200121	6.49846481063727	5.4358579506377	4.64982256411728	3.2250174589355	6.50042915234623	1	3	7	1	1	1	7	3	7	2	7	7	7	7	6	7	1	2	7	7	7	7	7	73.5	1	3
151	6.26445477972137	7	6.02853343676325	6.45629359744335	5.60818706845995	1.37148160788084	5.76268381530467	6.11775234689927	5.05082081271791	6.81674937127953	5.92294952893843	3.52821155378283	3.2960091647829	5.36180864622422	6.60413771456989	5.0748572644555	6.27737173737527	6.55391283331236	6.69835165815131	5.48384850551044	6.9199075416125	7	4.70326451047384	7	1	7	1	3	2	7	3	7	2	7	5	6	7	3	7	3	7	7	7	7	7	7	103.25	1	3
152	5.73221556718637	2.75144024172502	1.58542113586998	5.80713880531778	2.0481683319756	4.68102631958664	5.60544500002305	5.97587095577205	6.08701298516069	6.47660280544465	6.06430965817777	4.22169075734453	5.45135737951237	6.51432186284445	6.67767712132721	5.80371366169096	5.49191851077398	5.21614919887896	6.46508181596494	4.76243513467715	5.15375626615379	6.9523531662437	5.96525514920728	7	2	7	1	2	1	7	3	7	7	7	3	7	7	7	7	4	2	7	3	7	7	1	78	1	3
153	3.1420287227865	4.9656691344548	4.09179283101878	4.14271611356545	1.02021800763449	6.28848996835954	5.49865092981663	5.75635862863393	6.44836606576294	5.2022828816733	4.86071823301519	6.92370577627536	5.94771780351071	4.93821509969121	6.52231168986617	6.13448557069399	4.5969310734582	7	6.01954711181953	5.62130788075794	7	3.93676023896314	4.42251047430957	7	1	7	1	7	1	7	3	7	2	7	6	7	7	3	7	1	2	7	7	7	7	2	82.75	1	3
154	5.94482504829403	4.87477985428317	1.5063614451153	6.6482158982499	7	5.79834928429164	5.80016844162111	4.76169969550049	5.84686541241172	5.7258952082012	3.21250794071238	5.63071668894833	5.22905865217788	6.27572024357758	6.19140996139463	6.27771921797	6.71696043062148	6.99922521414582	6.2565516800577	3.66461723494993	6.53669309019993	7	4.71435263843487	7	1	7	1	4	2	7	7	7	7	7	4	7	7	7	7	7	4	7	7	7	2	7	52.5	1	3
155	5.94949809599875	2.1881270719135	5.30516162291308	4.072156831274	4.20084055000748	2.60978121056227	6.01044488780913	7	1.79195807971527	4.97981170043218	2.74053567982673	2.65208477512462	6.4581424980284	7	5.89607430893376	7	6.41285867551751	4.07029084728423	6.97996296696725	4.98635296522229	5.20457333832163	7	6.05170805334781	7	1	7	1	7	1	7	3	7	1	7	7	7	7	3	7	7	7	7	7	7	7	7	75.25	1	3
156	3.83544443666899	6.61444811186573	6.00614784046856	4.47600930301341	5.97882525292195	6.57004165763538	6.0308097967675	6.55446852253021	6.31078316012879	7	1.58254142591268	6.2384723316498	5.71128914425367	4.97638611426484	4.63431570755156	6.90229965106945	3.72065784695479	6.00707834547525	5.59008742219541	2.8601221499898	5.33953275604081	6.73083492574016	4.00414810994525	7	1	7	1	2	3	7	7	7	7	7	1	7	7	3	7	3	7	7	7	7	7	7	78	1	3
157	3.19964740088027	6.21141247673912	6.59124727990294	6.07129340860378	1	5.11602687552752	6.01721248471879	5.2813167148711	6.11228621401855	5.86952799184798	6.05217518422591	5.89649880225713	4.33984773573172	6.72607051139134	6.3893807906657	5.18948332814915	5.90376860500493	6.25172191507171	7	5.38552884745475	7	5.51212352381258	4.46159313672277	1	2	7	1	1	1	7	3	7	7	7	7	7	7	7	7	7	3	7	7	7	7	1	81.75	1	3
158	5.72929562282777	6.48583540236967	5.60550001667512	6.10870953866844	3.72060642117073	3.20253201837938	5.71644151069039	5.11134260953467	7	4.91489427274026	3.31087028424614	1.50263864233113	6.97633115506735	5.92541858764167	5.49435301189785	7	4.70752381859963	5.17837573011444	6.7712569134941	6.35748219206925	5.98050683307	5.91615928928513	5.51275344498684	7	1	7	1	2	1	7	4	7	7	7	7	7	7	7	7	6	2	7	4	7	7	7	75.5	1	3
159	1.42897547845323	7	1.96783440835726	6.80213181584029	2.69191960776802	6.18492119285559	6.45673378724749	4.52367048488299	5.39484734158074	6.64766266246095	1.98016466447341	4.77659657254374	2.40371228647833	6.01051762471518	6.54509074767106	4.38707986262699	6.0600296209533	6.88862364629688	5.69838871395063	5.63016091535753	6.6264433690413	3.93666100314617	5.82119649716598	7	1	7	1	7	1	7	1	7	7	5	7	7	7	7	7	7	7	7	7	7	7	7	72.25	1	3
160	5.34776455158442	1.72124512586549	5.74227535460023	2.97299110373665	2.57106650166916	4.66239589718448	6.19412280111129	7	7	5.06371720737597	6.13303155413471	6.82938979763005	1	5.28612546817261	6.43690868531719	6.86627125529135	5.99391730718062	5.73052253858567	6.37574538272258	4.46998284088244	5.97184267471112	6.42008383872989	3.85644611804202	7	1	7	1	3	1	7	7	1	7	7	7	7	7	3	7	2	6	7	2	7	7	6	94	1	3
161	7	7	5.73078625664608	5.86830489743569	6.56146373591147	1.50221101225892	5.85185826592061	5.3900971467144	4.56620916088286	1.41388831026644	6.51966153732875	6.07309219372523	4.17772003588109	6.59452303914317	6.01000837574702	4.87337042550381	7	5.15660348397381	7	6.17784167420242	6.80638362355654	3.27121865821075	4.10842399748432	7	1	7	1	2	1	7	4	7	2	7	7	7	7	3	7	3	2	7	7	7	7	1	66.75	1	3
162	5.76336372261673	1	5.75894552044646	4.04621486230398	2.60727206429182	5.328403738989	6.45545347152354	6.56495644525545	2.70596186072546	4.64506224047684	6.64777646351478	6.35459359761944	2.96384718250824	4.69986938293418	7	3.71949024482471	7	6.68595391068094	6.67081855847193	4.50221864886752	6.68556091267884	6.71592313518691	4.59778826330164	7	2	7	1	3	1	7	7	7	7	6	7	7	7	4	7	2	7	7	2	7	7	4	84.5	1	3
163	5.48994721766057	1.88156793955322	6.35011066023446	6.62973304410931	1.01345878211986	1.961430330938	6.669395340618	7	2.4570214422906	6.58595347725864	6.82210343377389	2.52690842901854	5.8709878738489	5.46563900754998	7	5.20203744654255	5.0729839550863	5.17384714902378	7	4.17927858982191	5.61213979639578	7	4.34122739089609	7	3	7	1	2	1	7	7	7	7	7	1	7	7	3	7	1	6	7	5	7	7	1	94.25	1	3
164	5.76144938767916	7	5.36290595103802	5.95698244994019	3.91320213403154	4.29569261067529	5.34476032845781	7	6.88333325136733	4.14236681287022	3.3845195644709	4.14142052454095	6.24614364825284	5.60522727594829	7	6.32124913184627	1.94913346767697	5.23697004405492	6.14695221885308	5.94134861827805	2.75697901298501	5.57344768446133	6.13517264327896	7	1	7	1	2	1	7	3	7	7	7	7	7	7	2	7	4	2	7	5	7	7	5	59	1	3
165	5.22752572322937	1.40151818255067	4.84825832954191	3.97991173331341	4.74840604666451	2.29043930603805	5.55718197981276	5.53492263054298	6.43924378166599	5.11492978723958	2.779395776245	6.9619400107459	6.10954320605027	6.02813536509745	5.81492729884156	5.97562969428438	5.30743433429885	3.80140265448472	6.63537974145015	3.78383033284343	5.99040518853716	6.8550359236993	6.5644675624005	7	1	7	1	7	1	7	3	7	2	7	7	7	7	3	7	7	7	7	7	7	7	7	60.75	1	3
166	2.6444389600999	2.44186544746877	5.63798356398013	4.79625590935728	3.0026040797111	1.25664736995634	4.3815667099297	7	6.18596092954688	6.44353124622752	5.2728808428992	7	4.89679217008252	6.51488930970121	6.19772695798492	5.73547326705593	4.54230644495649	6.38435113374973	6.93275317600852	5.1071776070353	5.96286804876692	4.70581977230919	5.83930874992504	7	2	7	1	2	1	7	1	7	7	7	7	7	7	3	2	3	1	7	7	7	4	5	76.5	1	3
167	6.10527547865578	4.18463871556955	3.24569514178889	3.88221192339398	5.78582303766279	7	5.16071211437173	4.86572448041885	5.77421721879107	4.14892899072634	4.77084989157836	3.39902120011057	7	5.01214253734025	7	4.77528218036939	6.01247088125564	6.49512078322205	5.64738302894233	6.76200163561555	4.36210106964573	6.45103939650027	6.98127256882299	7	1	7	1	7	2	7	3	6	7	7	7	7	7	3	7	3	2	4	3	7	1	1	71.25	1	3
168	4.46157084220224	1.31137247133251	6.83975973622595	3.89419405078878	2.29537224717407	6.16272848033752	5.53859307946508	6.66226056891391	3.15114642039667	7	6.07157902390175	7	2.11783549075138	6.95181025744482	7	6.50015083384791	5.34777584660884	6.38817998734609	7	5.68662452413416	2.63310498562141	4.06043238545023	5.50441666465795	7	1	7	1	2	1	7	7	7	7	7	7	7	7	7	7	7	1	7	2	7	2	7	95	1	3
169	5.17133167647469	4.20329633723267	5.4091776494571	4.93078652282422	4.01674253402309	2.60397132760485	5.98831662595171	3.17061331472096	6.24993509279424	7	6.44089832499442	7	5.43962780900244	6.49794688568545	3.95272221977749	5.90361336044162	4.62319165200461	5.25953773021193	3.65114987495413	6.88329949200427	6.15426126011003	5.95506971947744	4.86319644948659	7	2	7	1	4	1	7	2	2	7	5	7	7	7	2	5	1	2	7	7	7	7	7	77.75	1	3
170	1.60912826997606	5.78055719800975	6.45650581330483	4.09311883304357	4.17333614834575	6.68079782191105	4.10835938625279	5.3822794399426	5.46868829279193	6.38341325070167	6.55265422172844	4.63868870610234	5.50827817388277	7	5.04230349572102	4.98185231664651	7	4.62066144512067	6.15757670793599	5.77995761741259	5.09799824404889	6.2343855571727	2.83486274836178	7	1	7	1	3	2	7	7	7	7	7	7	7	7	4	2	7	2	7	4	7	7	7	67.5	1	3
171	4.46759005253075	1.76201793212911	6.25673527605367	5.53338550445585	1.75920980034117	3.27316404330844	5.30645709637465	5.65289189931952	7	5.42343321216992	5.02425659817713	6.16654765374318	7	6.32069642054585	5.44767005807111	6.08373485746208	5.10697989148047	3.76665441179891	6.99736937500097	4.39446831835732	4.09945942691644	3.79707666099347	3.193458967818	7	2	7	1	1	1	7	4	7	2	7	7	7	6	3	7	7	7	7	7	7	7	7	77.25	1	3
172	1.76686703289391	4.20828292932664	4.85129841236105	7	6.1607109238775	2.34499393751174	5.69752972036824	1.31867955309804	5.86821163934768	5.37815562441384	6.04844617040515	4.89799966604303	6.72085790250964	5.60151972641923	6.52870799243273	5.68743753890791	6.86279653720464	6.46690402031762	5.65488042887155	4.5129328891494	5.58096811428868	5.93685763108049	4.59762491324848	7	7	7	7	1	1	7	5	2	7	5	1	7	7	3	7	5	7	7	7	7	7	1	67	1	3
173	6.4279656130431	4.17469109152658	2.99079275105842	4.46601830171143	7	4.9465042832173	2.49298466039142	7	3.09536652863904	5.0441923800909	5.67565366772518	4.60732884472233	4.6398373882037	6.51001843549927	5.25022251411191	7	7	4.9029833870863	6.17440031148127	6.52849204332934	6.00858197570269	6.98699127872073	4.64342510551692	7	1	7	7	2	1	7	4	2	2	7	2	7	7	2	7	5	7	7	7	7	7	2	57.75	1	3
174	5.3470609890486	1	6.2357058979561	4.95937331029187	1	6.42842315339305	5.46240295944937	6.40287903699256	2.93394318601706	1.68972446250381	4.46134162909406	5.6629569145837	6.18941463899849	6.18916262447477	5.37769833761367	5.98050264650511	6.25220724078969	5.91874933285814	7	5.33352230764985	5.98586277866741	5.73163524025811	3.21822954660301	7	3	7	1	2	2	7	2	7	2	7	3	7	7	3	2	7	2	7	3	7	1	1	84.5	1	3
175	2.14469179572526	2.53463075261344	5.19607081720046	4.34943019555284	4.32787508226953	2.77874991951624	3.55698383800122	7	6.64937905733822	5.20461675483864	6.81858217999749	4.79238075620303	7	4.60666247528561	6.48396864386741	3.48724524024075	2.66954770628941	6.42390367694772	6.18474671606766	5.49117336856288	4.79772980146503	6.89388288963598	5.80308518035233	7	2	7	1	2	1	7	2	2	7	7	7	7	7	3	7	2	1	7	1	7	4	7	70.25	1	3
176	6.45301429438184	4.15319609770122	2.18091669900051	5.56597394917209	6.70847005041845	5.24446400924453	5.96537323278103	5.84479791204546	3.2915643651979	5.04781245364941	4.56638832513801	6.31473842688726	4.30577258338059	6.61047458877874	5.7180351035174	5.58458742140142	6.12594755075473	7	5.46826178686215	4.12301381448983	6.8987247855412	4.96026573077808	4.54705978331419	7	1	7	1	2	1	7	6	7	7	7	7	2	7	3	7	7	3	7	2	7	2	7	69	1	3
177	1.68555070815125	5.4076764196056	5.79981051045951	6.06574416329718	5.48626121468539	6.87300609003407	3.96228625619249	4.66581871141284	6.10376317374518	5.83576846863755	6.76631782214496	4.61608746305889	5.41025583461921	6.06729750076957	5.23794212121567	5.35396239247841	6.65534905276765	3.93062369306691	7	5.18353563721859	5.30332934841803	6.97384427291108	6.06157199084524	7	1	7	1	3	1	7	2	7	7	7	7	7	7	3	7	7	2	5	3	7	7	7	67.75	1	3
178	4.24011009274097	6.23764018667309	4.73362551327781	3.72241754286522	5.51532167767036	5.1433838742508	2.73877769663819	6.32215234148393	7	6.6684340107018	7	5.31393543756204	5.10842043232792	2.83670070893214	6.41701032674646	5.50672795709404	3.96569564778423	6.91661573869142	5.09231944522957	6.44133136230267	7	4.48618201111474	4.50985078729766	7	1	7	1	3	1	7	3	7	7	7	7	2	7	3	3	7	2	7	7	7	7	7	68.5	1	3
179	3.21926770493075	1.72534595107039	6.19306454670364	3.95818303086182	1.03257258254317	5.68304142262048	6.13308044014931	4.75032820228865	1.37820238589759	6.79755315694725	5.92022732465453	5.27292155054824	6.16664173958932	3.78260704885208	6.65736388431446	4.35957596336177	4.85780951669045	6.96011945314122	5.96232107577948	5.8921986237959	7	3.94769765141241	3.01844665936919	7	7	7	1	1	1	7	2	7	2	7	7	7	7	7	7	4	7	7	4	7	7	3	76.25	1	3
180	1.19474680161142	6.43570595928775	2.90524691027146	6.6897107217421	3.78861917888642	6.66595369377317	6.20670957224602	5.20597376528987	1	6.90378585834616	2.840309782012	4.46192521507928	2.04597861688321	6.02997974412026	3.72645683958674	6.50728961889998	6.18670996765021	5.54213429058355	3.99567580086307	7	5.96029176370879	4.29637076166538	5.5351689631374	1	1	7	1	7	1	7	7	7	2	7	7	7	7	3	7	2	5	7	7	7	7	7	85	1	3
181	5.56507402067173	5.48754419252884	3.94076788913964	6.62542141467826	5.7127283242034	1.17685019299832	6.1607042642429	6.45067062326734	3.49484103349068	6.49877191490109	7	2.4339098634666	5.65064774750603	6.80072971644785	5.52735916047428	5.51903441509385	5.19170052230019	4.58277404524268	5.40897317120496	6.19703554459343	5.96193874657993	4.76414639490353	6.07507832221506	1	1	7	1	3	1	7	7	5	1	7	7	7	7	7	7	1	7	7	7	7	4	7	73.75	1	3
182	3.30725166180712	4.45340161173985	6.00728753955493	6.3294290762749	4.29036006372883	2.32911679567939	2.57813234763483	6.20799750700318	5.53932656964064	5.39276295528472	6.87857129924679	4.42052515451862	6.69868873598563	3.64958876296461	5.44205229806077	7	4.91660424513242	4.54416429956714	5.62473302491884	6.36413953165113	5.46844561965929	5.73361205297771	4.08009675675819	7	4	7	1	1	1	7	3	7	7	7	3	7	7	7	7	4	2	7	7	7	7	7	74.5	1	3
183	2.66192247703998	3.57452249055379	6.08165173402151	6.51272796845014	2.66877135249315	1.99972540575788	5.0349128836789	6.328288931655	5.21727906724484	6.37182420865847	6.35384290362229	5.16853794460451	6.25581233707498	7	6.01895447223406	7	4.89421284036614	6.77556748371279	4.043114059484	6.0729127710862	2.93445653940334	2.99339596635287	5.62152974849999	7	1	7	1	7	1	7	7	4	7	7	5	7	7	2	7	6	2	7	7	7	7	7	69.25	1	3
184	7	5.02172306900679	5.85456522986618	2.46229212015208	6.63041771419217	7	6.71108862121762	5.44252518221848	6.63321554516919	6.17984586153794	7	5.31115253766728	4.27386199361259	3.69953975337559	3.53295170634321	6.11673785760685	5.40375601504655	6.77286757213573	5.52489278103423	6.59286111925499	4.22808771524308	5.87701158357913	5.15204813684405	7	1	7	1	3	1	4	1	7	2	7	7	7	7	2	2	5	2	7	7	7	7	7	72	1	3
185	5.56221125982648	4.34472215694489	1.41304120200566	4.90088948834142	5.94148699709651	3.71425752701965	6.91883389633233	4.43022070709954	6.0969520182342	1.17296981872012	7	6.03803064947629	6.17916105190495	7	6.36662175966914	4.67773282897907	1.75206743365358	7	6.03238898851952	5.97766777133382	4.82993546052036	4.67440610282638	5.27544806825615	7	1	7	1	7	1	7	2	2	3	7	7	7	7	7	7	7	4	7	7	7	7	2	67.75	1	3
186	2.92412353354149	4.62384900651838	4.80368703488859	4.44055881377114	2.47864015799168	4.57351770243805	4.70573374151891	7	1	6.08740512975909	7	4.95742653241063	2.9269161431533	6.00136280365663	6.37883345570763	6.49704669851131	6.32259810378647	5.19920961858546	4.6681591369593	5.02446323664583	6.10951724758892	2.00698465724394	5.3893587181626	7	3	7	1	2	1	7	3	7	7	7	2	7	7	4	7	1	4	7	7	7	7	2	54.5	1	3
187	3.36996944978663	5.01553864989754	5.83693525162462	5.64738172797924	1.66767843223156	3.25324436500583	6.1851302492132	4.01968215386689	5.03233642958234	7	1.52906716653889	5.60185452874292	2.51539416963958	4.83444065886443	5.69138766566706	6.56680839284456	5.18355698870151	6.76280508198499	5.74117289166218	5.96619876812152	7	2.14078248725951	3.03132892454937	7	3	7	1	3	1	7	4	7	7	7	3	7	7	7	7	3	1	7	7	7	7	3	78.25	1	3
188	2.37176418294537	5.34206265983745	5.31989237159347	2.77475229875835	5.06564866383178	2.62354880446623	6.32235762088534	7	3.24664642132327	4.13482481446878	3.87533113033943	4.70666116866224	4.82379619146488	6.76029189251792	6.2893946938425	5.0798262000462	3.62405138812885	6.21559470591545	6.18959949450281	5.83155716897773	2.65350562515227	6.30503293528171	5.36291205058795	1	1	7	1	7	1	7	3	7	6	7	4	7	7	2	7	1	2	7	2	7	1	7	69	1	3
189	1.30873637197483	3.85355012567742	6.27034747348674	4.9065405554207	4.01034278945519	3.21289390900094	5.21065823423094	6.07604328027471	1.81060504838181	5.59547537573355	6.02141710784382	4.92954739212784	4.61829264358905	4.41229041747019	5.81075416169012	6.6612340767784	4.02563474974312	6.71512358625508	4.96914646054915	5.21548912063149	6.25105952243544	3.49822440055932	5.3748228419218	7	1	7	1	7	1	7	2	3	7	7	2	7	7	7	3	2	3	7	7	7	7	5	78.75	1	3
190	3.97000834161781	4.46321412511484	6.5149024608635	5.33066777001649	2.60826850464308	4.03171914040682	3.42114712432311	6.07772434689409	5.66594744710664	4.91506523353577	2.23065412839435	2.89701165057568	5.9904299239678	2.03912009251835	6.0146014719323	4.19034963126056	4.78329784342802	4.66914546508698	4.24112135119592	5.16870785508153	5.16710360042163	5.35848182869711	5.81180984503353	7	2	7	1	2	1	7	7	2	7	7	7	7	7	7	3	7	7	7	7	7	7	3	64.5	1	3
[truncated: 5 more columns]
