# Supplementary material for: How Are Mate Preferences Linked with Actual Mate Selection? Tests of Mate Preference Integration Algorithms Using Computer Simulations and Actual Mating Couples
Source: PLoS One. 2016 Jun 8;11(6):e0156078. doi: 10.1371/journal.pone.0156078 (PMC4898694; doi:10.1371/journal.pone.0156078)
Supplement: S1 Data — Newlywed couple and agent-based model data analyzed in Study 2. (ZIP) [file pone.0156078.s001.zip › S9/Polynomial Model Data/Polynomial Couple Population 01162016 035219.csv]

	trait1	trait2	trait3	trait4	trait5	trait6	trait7	trait8	trait9	trait10	trait11	trait12	trait13	trait14	trait15	trait16	trait17	trait18	trait19	trait20	trait21	trait22	trait23	preference1	preference2	preference3	preference4	preference5	preference6	preference7	preference8	preference9	preference10	preference11	preference12	preference13	preference14	preference15	preference16	preference17	preference18	preference19	preference20	preference21	preference22	preference23	fitpoints	sex	algorithm
1	3.70274184738438	7	6.56519518819533	7	6.33445401807662	6.96321576491194	7	6.57955743043509	6.01084755683955	7	6.71725350617622	5.44149675825501	3.93421458485661	6.42063785880462	7	6.58337247781495	6.63929868430234	7	5.48736341166683	6.29555957634546	2.27108669329341	1	5.76474868738354	7	1	1	7	5	7	7	3	2	5	7	7	4	7	7	7	7	1	7	7	7	7	7	85	0	3
2	6.85085418519608	6.84489039667004	6.47971335713525	7	6.22935591134265	6.16814206840564	6.09716517701833	7	6.57906689436748	6.37550329145764	6.34108209272646	7	6.61299835664557	5.77636719360994	7	5.45453124651472	5.68607619111645	7	7	6.96943021097984	5.78534397019014	6.24395205499041	5.23236004806424	7	1	1	7	7	7	2	7	1	6	7	7	1	1	7	7	7	7	1	7	7	7	7	66.75	0	3
3	6.40890218780372	4.13606466433486	5.34914064656526	6.69193162738326	4.17687754560129	7	7	6.79344019756669	5.63894749588864	7	7	7	3.60041493678329	6.02243801780391	6.30446571072866	6.79597316873375	5.46017978252861	6.51045583231426	6.44133657633494	4.80486747839767	2.29692040578094	5.40777281179818	5.81635933665074	7	1	1	7	7	7	7	4	7	7	7	7	7	7	7	7	7	7	7	7	7	7	7	78.5	0	3
4	6.71438793341075	3.09118624251076	6.10212302426337	6.82625585962638	5.67750123282497	6.76873444352949	4.7216276580297	6.50968037329832	7	7	6.31197580766981	6.51993767510941	5.09790497805695	5.71181248898091	6.79029324406766	5.37256373241935	4.26743708189374	7	6.92614415292917	6.25733512422653	7	2.869238023042	6.85406586887632	7	1	2	7	7	2	7	7	7	7	7	7	7	7	7	7	7	3	1	3	7	7	7	68.25	0	3
5	1.39741403592011	5.95035591223379	7	7	5.03536454175203	7	4.58609940299159	6.74882874657535	6.99431492874602	5.4932991676339	6.1661714398319	6.53396138202044	6.8067131262083	7	5.74241000846793	4.90757683619631	7	6.0913263014314	6.86102927106741	1	3.59504079092203	2.60299431812475	5.93229699632505	7	1	2	7	7	7	4	7	2	7	7	7	3	1	7	7	7	7	7	7	4	7	7	84	0	3
6	5.82570089424063	7	6.87236069167761	6.20645824892777	5.7437653019342	6.45253538864237	5.4573152281445	6.21782615739769	4.46509832114418	6.39380066753585	6.94737215335884	6.9356780020884	7	1	5.12527719929367	4.70563364903755	3.85066013660213	7	6.21225591020053	6.58761319073278	1.86541227842579	6.24765833491587	6.91642074323494	7	1	1	7	7	7	7	6	2	7	7	7	7	1	7	4	7	4	7	7	1	7	7	93.75	0	3
7	3.95089712875367	6.27083053258954	6.56833056765989	7	6.69831226823439	6.43805662143052	5.59126684746657	7	6.25849889909694	6.87417814041296	7	5.95129070436373	4.15859175561666	3.92155420614209	6.68599630441312	5.5250702745843	5.56938892050678	7	5.11381271444184	5.7347750854836	1.83249085078831	1	5.38957862292532	7	1	1	7	7	1	7	4	2	6	7	7	4	7	7	7	7	4	4	7	7	7	7	93.5	0	3
8	6.7261362006881	2.92871880447931	5.56420513665537	5.94833137547023	5.37539927252137	6.49202396450256	6.44467125163433	7	7	5.45404826916648	6.30929537590755	6.92401459923322	3.8504294634926	3.53580335415844	6.63742920597324	6.42323716653665	5.78736309031823	7	6.17497049180562	6.98769351361111	2.72969398553476	6.3798712310992	4.85009842260508	7	1	1	7	7	1	7	7	1	7	7	7	2	7	7	7	7	3	1	7	7	7	7	85.25	0	3
9	6.46080182452078	5.00697607591212	5.10063368307931	4.68248521243204	2.18990290613004	6.61777578581737	6.56097190111396	6.64809926013327	5.95459294380133	6.3479885678233	7	6.90183184129777	7	6.14710386214072	6.88156878208127	2.36940674655242	6.41903187305785	6.91187938447322	6.51842105259005	3.49886145607564	5.85483919648323	4.22064061209876	6.38009941045836	7	1	1	7	7	1	3	5	5	7	7	7	2	7	7	7	7	7	7	7	7	6	3	78	0	3
10	5.23037624360698	3.57686131594819	4.83432072741196	5.08722378290738	6.58122535660784	6.16677143385721	5.95860791236034	4.01192591785765	7	6.98712983299534	6.90512896072001	7	5.70551092895646	2.56448820695285	3.03882235105219	4.68987875695317	2.97363089363755	6.76527782140173	7	3.72554595504942	6.75029628979062	6.63217687513029	5.95084032146255	7	1	1	7	7	7	7	7	2	7	7	7	7	1	1	7	1	7	7	7	7	7	7	83.75	0	3
11	3.99354520998922	5.75770447675854	7	5.3523065672808	6.53351185332115	6.54314567178846	3.93607287817214	6.1567356485061	7	5.93595948954785	7	6.18612240336423	6.76497604984946	1	6.7586166963175	7	5.05459827769877	6.33468338334192	4.81792703477116	4.52938735071671	1.91883600866604	6.25216286829805	6.80015839985038	7	1	1	7	7	7	7	7	7	7	7	7	7	1	7	1	1	7	7	7	7	1	7	99.5	0	3
12	5.44636245312293	6.67508483441046	6.17649591291159	7	5.70065230617113	3.71710493494427	3.59862796123754	6.30280799085795	6.86997300757611	5.48857627886601	7	6.42003936139823	6.16131478897475	6.66843454143562	5.35301359036638	4.60541697162238	7	6.72132620378938	6.83388095198758	6.93952793573163	3.7998163901569	4.87567974999477	7	7	1	7	7	2	7	7	3	1	5	7	7	7	3	7	1	7	7	7	7	7	1	7	79.25	0	3
13	7	6.33588733516663	5.96009112585768	2.91134716466609	3.75295967471956	6.73576250705646	6.28120885101933	7	6.66809578114931	6.91086627144329	4.63828464449565	5.34159572588105	6.28313340938489	6.31388911088779	6.89523465698985	3.13251962305048	6.06654127761342	4.21356768742133	7	6.10959090466018	6.30997997967223	5.65656170968288	7	7	1	1	7	7	6	3	4	2	7	7	7	7	1	7	7	7	6	7	3	1	7	7	83	0	3
14	5.33975496508503	3.26683814339227	6.31550356473888	5.04946748706474	4.44135787998098	6.57115649632078	6.62284688003436	5.56826471120698	6.75817800594698	7	5.35357031582581	6.67983447220103	3.4549856535816	6.95529011213329	6.47478497557995	4.32829737565865	5.45084572546992	5.23926827414211	6.84140717071748	6.33677665599479	5.98297207043091	3.52374033594315	7	7	1	1	7	7	2	4	7	1	3	7	7	2	4	7	3	7	7	7	7	7	7	7	88.75	0	3
15	6.9882946906848	2.89291865875865	5.8619224640918	5.17294391878778	4.61016498931582	7	6.19247451846782	7	5.60014820644677	6.45173969463559	6.35273071279818	6.75148986455043	6.37384600509462	5.09512320738949	6.14959555060625	6.4956591511866	7	6.64469719357557	5.31710389567993	6.725029844023	1.68907315439244	2.90562651361776	6.09896173058943	7	1	1	7	7	7	1	7	5	7	7	7	6	1	7	7	7	7	3	3	7	7	7	75.5	0	3
16	6.85084880837115	4.53996323801023	7	6.9685784768625	2.32397866365681	4.41947876448321	4.04732698477427	5.98704405471035	6.64632345189798	6.69881730264917	6.30127702966612	5.91418605180808	7	5.15064392973389	6.99640259016101	7	7	5.51203086703295	7	2.92228949939384	2.38779356152574	6.66349128017087	7	7	1	1	7	7	2	7	2	1	7	7	7	2	1	7	1	7	7	7	4	7	7	7	76.25	0	3
17	4.93168275498864	7	6.26695863961633	6.93470589328736	5.01060162872606	6.71752397807392	7	6.3344864171784	6.524353833095	7	6.26667028046369	5.4579106543755	5.10245040147677	5.11004807542448	5.60032214735869	6.25505120065244	6.57068028385065	6.00294663149819	7	1.33935706060259	5.97965600044488	6.41493708262726	6.40586895111462	7	1	1	7	7	7	7	7	7	7	7	7	2	1	7	7	7	4	4	7	7	7	7	72	0	3
18	3.62351335099428	7	7	6.03155531490346	1.90089099998005	6.27591028074977	5.33252136965885	5.94908544619787	7	4.95657626046633	4.60688744320428	6.90779108088497	5.18374889350869	2.72567498653116	6.04510308169589	7	6.80226105643841	7	6.71083894307122	5.52794144550573	2.07047273661086	5.17339183752578	7	7	1	1	7	7	7	7	4	2	7	7	7	7	1	7	7	3	7	3	7	7	7	7	89.75	0	3
19	6.85505635185403	3.56291862449033	6.06282363838023	5.96668155138856	2.97043650840018	6.21868258452265	5.85644872053252	3.22167144453354	7	6.94536366547814	6.09159306313552	6.3398164229328	6.70552873026503	1.649845425831	3.19005575051897	6.95557330312458	2.73080424302451	5.81948784628182	6.3178088330743	7	1	6.81905768667278	7	7	1	1	7	7	7	7	3	5	7	7	7	2	1	7	7	7	7	7	7	7	7	7	71.5	0	3
20	5.48600350292532	4.65784771532971	7	6.40510438635932	4.98173285015951	7	2.68319101580864	6.50844404886151	2.4993413639431	4.79124367037301	7	6.16055591782072	7	1.35889865244757	6.97174237148119	6.54627126316324	7	6.73454664026143	6.3892959813479	4.50967671598306	2.34184687374365	4.41508020788801	6.85183944973335	7	1	1	7	7	7	3	3	2	4	7	7	7	7	7	7	7	7	7	7	7	7	3	86.25	0	3
21	3.94428690606895	6.70085230134904	3.57998188372695	5.45510495449744	5.00086882602011	5.76810433392981	6.37399267902044	5.44173715965049	5.06798827091283	7	6.93256877102185	6.87797583393897	4.12942376799604	6.39687556163024	6.8663231451394	4.46765062598761	4.59486994427503	6.77804050292204	5.87755711416047	6.66158853114444	3.57986465565344	4.99687975730927	6.69512179426304	7	7	7	7	1	7	7	7	2	7	7	7	7	7	7	7	7	7	7	7	7	7	7	78	0	3
22	5.44631793640004	5.28582547237455	5.8564010760356	6.83360735452817	3.71438100793566	4.64833953755275	4.88862545865161	6.96284270470837	6.83855328348036	6.09137621468313	5.65640650007569	5.88565704321903	6.6082124054718	2.36070466022241	6.6918850225554	6.31365065640095	1.15874774028213	6.46996208219987	6.56679733711184	4.45468468384793	3.8386945318892	6.99228677023128	6.40983996682619	7	1	2	7	7	7	7	7	7	7	7	7	7	1	7	7	2	7	7	7	7	7	7	71.75	0	3
23	4.0356327630848	6.90492134009295	7	6.12877437371178	3.27034522706679	6.87640725361237	6.54688421455476	5.14820211603111	6.42629025453001	6.88174616889744	5.11198823620341	6.93488033893845	6.80200853985586	3.95291659554022	6.37819549957736	2.25355870486419	2.94439673315847	6.94410913691185	6.01832235023789	5.10517981864551	7	6.68976499529756	2.37302150477243	7	1	1	7	7	7	7	7	7	7	7	7	7	7	7	7	7	7	7	3	7	2	7	85.5	0	3
24	2.16486544474026	5.58747601038666	6.02630835448018	7	4.51844518314521	6.58712172852452	5.94892231880089	5.73444313605685	6.40551411482538	6.58000293602839	2.50342768718341	4.4889463866647	6.91234399406464	7	6.94447666835968	2.04825025670155	7	6.89804294056105	7	1.99791875516539	1	6.07643335673378	5.43212270890275	7	1	2	7	7	7	7	7	3	7	7	7	3	7	7	2	1	7	7	6	1	7	7	93.25	0	3
25	5.47936527437446	4.59242243685557	5.82656799241092	6.35354509547418	5.32608642683295	6.76999616629429	6.06492111196899	5.75631318911708	6.35231938283121	5.97059832918923	6.8329304096164	4.7169225240985	4.20481793717479	6.94838078934431	5.63386521509512	6.7698242154204	6.56823373878142	6.14792980754563	7	1.25561250240331	3.71063668663339	6.25053473365451	5.91076468872502	7	1	1	7	7	7	7	7	3	4	7	7	3	1	7	7	1	4	3	7	7	7	7	84	0	3
26	5.86453403744137	5.59018785148145	6.00052999446867	7	3.94251777743502	6.1049518149406	5.79226241199604	6.2926313471355	7	4.78401755634936	7	5.64481784045935	6.75065500573152	2.95745526318668	6.58585542522693	6.61976014777117	1	6.04017627592171	7	5.2567340824088	1	5.72193417893132	5.34339554756859	7	1	2	7	7	3	7	7	5	2	7	7	7	1	7	7	2	7	7	7	7	7	7	103.75	0	3
27	2.33715727510536	4.77703441707887	4.98953685838907	6.55963558911306	4.95376088248566	5.81565055514573	6.19699802924005	7	7	7	2.58714607983202	7	6.02105482954243	5.93836431185468	6.22780206665537	3.20481172471998	5.11483615844617	7	7	1.94743199032764	2.21734230900282	4.27285960509357	2.40535842369826	7	1	2	7	7	7	7	7	4	7	7	7	2	7	7	3	1	7	7	7	1	7	7	74.5	0	3
28	3.80395364331072	7	6.61201098641812	5.80946380549071	5.89852968101602	5.3489892640606	6.22148702579055	3.5117463330505	6.58466249433484	6.68925243811869	4.97452234717138	3.48456517140996	3.73120854809761	1.68975865335062	5.07770578876758	3.91848275623581	4.89271410970865	7	7	6.58046893909613	5.25903775615224	6.20050708782395	7	7	1	1	7	7	7	7	7	7	6	7	7	2	7	7	7	7	6	7	7	1	1	7	85.25	0	3
29	6.42529852054032	4.76562982893405	6.39554394520078	6.54296523091042	2.761797237007	3.6783494021767	5.90743288852891	5.89334590888108	6.7672805193302	5.51919614483928	6.46910971354692	6.44441536638083	7	5.9957841059689	7	2.82252531705607	7	6.5712872272678	6.69716205233805	3.32843668246235	5.40754552662584	6.24389102644986	7	7	1	1	7	7	1	7	7	1	7	7	7	7	7	7	2	7	7	5	7	7	1	7	69	0	3
30	6.13921140060081	3.99020928787817	7	4.99249309202378	2.82209579765503	6.09882622913027	6.0669178344177	3.95942649739779	7	7	5.9437507210781	6.98466579808502	4.95711336390685	4.3372215242999	3.77347141357272	6.12922821536942	1.32213506039829	6.35901547835009	5.8235956592258	7	6.32050662296987	7	6.86837898493146	7	1	1	7	7	7	7	3	5	7	7	5	7	7	7	7	7	1	7	7	7	7	7	81.75	0	3
31	7	5.08704390433313	6.82715588021344	4.8605463359876	2.93873413135497	7	2.83759138078554	5.47089267596327	6.29319264353727	5.91940256094452	7	5.32465491583519	6.89699725412063	1.82765064923095	5.14708201128253	2.68102383625017	7	5.10111356497699	5.96990790494616	6.23276455089349	4.05021829929821	5.68401206858963	6.7195695111164	7	1	1	7	7	1	7	7	1	7	7	7	2	1	7	7	7	1	7	4	7	7	7	75.5	0	3
32	6.28641244259288	4.57889046525962	6.21963000948694	6.8344711616771	1.81904494952161	2.46100777458041	5.3876526536085	4.42014486362517	7	6.54853930973724	4.14101102829256	6.80596970242472	7	2.92600752721918	6.6443516892013	4.93385945581525	4.73128869170096	7	7	5.96469077172212	5.34604914257274	4.48197595743313	6.74185657068695	7	1	1	7	7	1	7	6	1	6	7	7	1	7	7	7	7	7	1	7	7	7	7	77.25	0	3
33	7	6.83285600992233	5.83186992525485	6.64255742899658	6.12068977915913	6.18276616922237	7	7	6.66996232948319	6.69199610890103	3.97685311822789	4.3189237616164	6.88925445918412	3.07183623302157	6.83164684547539	2.04140205282204	7	7	2.14544688681795	1.36511875726198	4.24813109195862	3.83832286553063	4.47822328619441	7	1	1	7	7	7	4	7	5	7	7	7	1	1	7	6	7	7	1	7	7	7	7	75	0	3
34	6.68133837206035	6.0237634975929	6.18304070827587	5.82973694634228	2.305695412474	6.294367893617	2.36186999692595	6.55108104497625	7	6.828112756168	5.52965921766001	3.11445609618389	4.78604672062855	6.11988778697944	6.45955047515992	1.63097521718234	5.24422140562769	5.57429104653791	7	5.81164437096178	5.14589647294286	6.64817431362089	7	7	1	1	7	7	7	7	7	7	7	7	7	7	1	7	7	7	3	3	7	2	7	7	72.75	0	3
35	4.65649966121016	6.02431941703451	6.76230963719843	5.73923798987587	2.26060789769324	7	6.39672375671597	5.23032780048184	6.64046337310034	5.29092210322936	4.07769062551916	6.22106675509093	5.58569086201233	2.99649526027571	5.56102895543524	3.83268122941366	3.61163820792241	6.25143953678871	5.79499101005854	7	6.56653680853684	4.00239851093001	5.86719211689483	7	1	1	7	7	7	2	7	1	7	7	7	7	7	7	7	7	5	7	7	7	7	7	74.5	0	3
36	6.16382963293759	6.51114741014452	5.10423960969149	4.22256220447174	3.98314109355153	5.79821542565554	6.15146928784311	6.27785333827531	5.19584033175115	6.94999956282268	5.47128670000243	7	6.17372548123459	1.16288041833906	5.18770109032025	3.50125853909541	1.92735674544277	6.55913039226479	5.26465141524594	6.36035217561815	3.17920879668183	7	6.23371683196012	7	1	1	7	7	7	7	7	7	7	7	7	7	7	7	7	7	7	4	7	7	7	7	93.25	0	3
37	5.99407180209147	6.41521964543931	6.75932554773778	6.64011706598467	6.80448132498564	6.3832108964198	7	3.89606029696797	7	7	4.90648336370736	6.76873951093243	4.72734942803264	2.1089762825849	6.34979568600962	5.17930757677725	2.05142345907879	5.27854905588411	5.31231322881824	1.42061374879105	2.93546731553053	6.97875052321112	1.70814169371867	7	1	1	7	5	7	7	4	7	7	7	7	2	7	7	7	7	4	7	7	7	7	7	78	0	3
38	5.29788987785041	6.24602805924614	4.91214113162353	2.61860875791565	4.57514443014553	6.35990405837737	3.53863877187197	4.28500986488038	5.27055523039346	5.79038897377207	7	6.47394903986761	4.13190598746438	1.05552263458851	6.51487675188648	5.15333554225745	3.16799961671934	7	6.63873873875139	5.98293626162465	3.41364893173222	4.00510685515097	6.43823674568968	7	1	1	7	7	7	6	7	1	2	7	7	7	7	7	7	7	7	7	7	2	2	7	94.75	0	3
39	5.92622199379991	6.4522855644487	4.261751042536	3.97059503733052	5.3248570849077	7	3.6117241931207	6.21287127046555	6.12658903769042	7	7	5.04292257310509	6.23581317942592	3.20219583531061	6.42166562977114	2.99213309793658	7	5.82189676697346	6.31655665529698	7	6.29927134999784	2.298217427122	5.9179987048915	7	1	1	7	7	2	7	7	1	7	7	7	7	1	2	2	7	1	1	2	1	1	7	89.5	0	3
40	6.05062090656976	5.07775715041175	6.54414221521303	7	5.44260199495924	5.61962400160588	1.75994071057784	6.79202846862397	2.41096904896675	5.66362397802967	7	4.84864915514274	7	1.27700496968677	6.56664885393843	6.80169453882031	6.95341766737894	7	6.8795087096092	2.29721030995113	1.8594446849348	4.60212040418453	6.31347185086579	7	1	1	7	7	7	3	3	4	7	7	7	7	7	7	1	7	7	7	7	7	7	7	85.25	0	3
41	5.58296423027758	6.87975392633964	6.17599823525199	6.69934674795531	6.3745645535805	6.20638064648123	5.60677727085037	3.74671056842936	6.53895042147702	7	5.70108395894455	5.19203513953638	4.8648767505566	3.70418766872455	5.70094591884435	4.87213902760903	2.50887064867469	5.1893336655075	6.271883707464	6.80125438410202	1	7	2.58212477452078	7	1	1	7	6	7	7	4	7	7	7	7	7	1	7	7	6	4	7	6	7	7	5	75	0	3
42	6.73522458120474	7	5.98972711796485	7	1.71210540439919	6.40560803891098	5.86041879252356	4.99587390226664	4.95381432658506	6.7028141185	7	5.21168139633086	6.56912785693526	6.22107289899343	3.1875530732928	4.89070676930152	5.41879576144348	6.39035657782444	7	6.18465859945781	7	5.95215799028033	5.1120152310499	7	1	1	7	7	7	7	7	1	7	7	7	7	7	7	7	7	7	2	7	1	7	7	74.75	0	3
43	4.75280590149679	5.45222383564542	6.95511262680687	7	4.76916941294287	4.84502554541989	5.72645105054161	6.30649181809813	4.98573195204787	5.57870263174666	3.84964203955106	7	5.78810200178115	7	6.34061248074962	5.77358065587153	5.1030709478859	4.31797246591259	6.72040489000933	2.97282674647835	1.73564553031133	1	7	7	1	1	7	7	7	7	7	2	7	7	7	7	7	7	2	7	1	7	7	7	7	7	83.5	0	3
44	6.79681803603909	2.88629791876526	7	4.64165899881272	2.87597764277139	5.74561242084728	7	3.74128368799093	7	6.01486390500547	5.93567422253261	6.35323635800775	6.60656293064837	5.36332326449164	3.3626756389781	7	3.66178874882567	6.09853004059547	4.04350776385536	6.78856741303175	2.5013170350997	5.52413263355543	7	7	1	1	7	7	7	7	3	4	7	7	7	7	1	7	7	7	1	7	7	7	7	7	74.25	0	3
45	5.97867421506033	3.91430778676445	5.02495004770174	6.47517024061862	5.73675282854078	7	5.31814247073418	3.89858646678822	4.59414437474157	5.44190139459058	6.77056806032731	6.37983851171744	5.61373328671646	2.67412968947548	6.54172425285471	6.08553114057628	6.36018185203919	7	7	5.40779401735357	1.01875614689694	1.98172901291358	5.79364439063238	7	1	1	7	7	2	7	7	1	4	7	7	4	1	7	7	3	7	2	7	7	7	7	80	0	3
46	6.47034595543765	5.92828787396667	7	3.19691111175591	4.4770794313246	5.19300095945709	7	6.05788077617438	4.91511387635882	6.73695167149516	4.63369064997525	4.58180261050994	5.15160303392057	5.80413875081533	5.74805902213403	3.58941221479758	5.07432099384207	6.46043431313469	5.28220864955294	6.5150585774758	6.25018587030035	7	5.69986262703768	7	1	2	7	7	2	7	7	2	7	7	7	7	7	7	7	7	7	3	7	7	7	7	82.75	0	3
47	6.97484014537397	6.74689448451287	6.15972270011531	6.82527306535658	1	7	6.55661304796722	3.41539704464091	4.27512815067619	6.09386785670113	6.84731941722523	5.14118627404193	5.68976704568127	6.18864850734094	4.70786516794634	4.70875846101555	5.67734387143251	4.82582669963447	7	6.24480058735264	4.32979227462088	5.47620730722794	6.64047104953408	7	1	1	7	7	7	7	7	1	7	7	7	7	7	7	7	7	7	7	3	3	7	7	66.5	0	3
48	4.66630521999905	5.6923442273573	6.9841208205063	5.45283364162574	2.76197994752091	5.39201291975091	6.37760547886302	5.00724648675734	4.26700424729074	5.57499071737506	6.52561499163706	6.47526448977361	6.52733877598696	4.09339678384093	3.73034029647308	3.16899045139724	4.77796735713371	5.15891961153937	7	7	5.74511975471231	5.97983282783859	6.35628676211859	7	1	1	7	7	7	7	5	7	7	7	7	7	1	1	7	7	2	7	7	7	7	7	74.25	0	3
49	5.91970976720801	4.91031559599079	6.97244538538599	6.17578502147779	2.61765265714524	4.78777986739417	7	4.85835370276367	5.39118360096058	7	4.85083674482236	5.6468412132505	5.09223865098473	1	3.89201579932259	6.57873042959582	3.55328631847668	6.86241126195764	5.66498716292208	6.93301604207912	6.51236191353101	5.99824475812265	6.72733384292598	7	1	1	7	7	7	7	1	4	7	7	6	7	1	7	7	7	7	7	7	7	7	7	65	0	3
50	6.9165345693323	7	6.8679747627014	4.56569216912918	4.89112195501301	1.76077899018785	3.75584054398688	5.33490157242541	5.50841191848021	4.93792907078929	6.70458189258326	7	6.41289705784935	2.80553440761722	5.79729858932586	6.20817845872267	5.25641531915688	7	5.68933194932457	5.84304280104758	1	3.55241162886926	5.95877580239579	7	1	1	7	7	7	2	7	3	5	7	7	7	7	7	7	7	7	1	7	1	7	7	87.75	0	3
51	4.15756922871335	6.22858885867724	5.85775812908929	5.14843334083337	4.04111422171663	6.23465699247887	7	6.6380844802902	5.71720942559263	6.05467151072203	4.32281031200133	5.94088509538222	6.49650876414163	7	6.90731667986568	5.55341384611596	5.36922512000346	6.23560742744585	6.36628589499706	4.46947894396868	1.27526279138017	5.66057064147811	5.35468621743877	7	1	1	7	7	1	3	7	7	2	7	7	7	1	7	7	7	7	7	7	7	3	7	87.5	0	3
52	6.7639089803261	7	4.68414429526651	2.98111882681877	4.66785346308309	7	4.90837061446296	4.7370965380518	6.00778868408725	4.52882017819066	6.36390726814511	6.0226908393855	5.22680206285361	2.9028301352847	6.44145304708938	2.0711737803928	5.07620770714812	6.96201330497654	6.69391158073938	6.82322052955781	5.80221448095175	5.08774953814654	7	7	1	1	7	7	7	7	7	2	7	7	4	7	1	7	7	7	5	6	5	7	2	7	64.25	0	3
53	6.78250912875705	3.65369148551282	6.9287741732888	6.53897327127519	1.06519672404834	4.1841846038775	3.96689966915856	6.20324401735515	7	6.98312968116358	5.48222843745006	4.54272935161217	5.4773473540026	6.76196525461077	7	4.33719567105857	7	6.5700715799107	6.4167858831564	2.08662620691265	4.13168084646862	3.53068922478854	7	7	1	1	7	7	7	7	1	1	7	7	7	1	7	7	1	7	5	1	7	7	7	7	78	0	3
54	6.63324467602685	7	3.57537184220871	2.31947285437504	2.26224581292823	7	4.51153905986759	6.96381903861772	4.46836051521881	6.64496141256821	7	6.5932867032952	2.17217955528165	3.68445538717535	6.32617753783359	6.70826006178873	1.05859835120593	6.4204249072187	5.47698004604399	5.72089676129642	1.6133109638687	2.78054863472706	6.14320953827115	7	1	1	7	7	6	2	7	1	5	7	7	7	7	7	7	7	4	7	7	7	1	5	71.75	0	3
55	6.11148720776067	6.65588346568632	6.05204449323278	3.84167157859116	4.24612803185593	2.16191880507228	5.26595663659571	6.14207115990031	4.97047132748522	4.89919993822365	6.08668425641744	7	5.82851549981875	2.40000705876967	7	6.58659051852928	6.17640225454979	7	5.68896496718047	6.53353936392777	2.184699983332	4.04776224590708	3.16899706804367	7	1	1	7	7	1	2	7	1	3	7	7	7	1	7	7	7	4	3	7	1	7	7	70.5	0	3
56	3.34139654272046	5.9383953226047	6.73665969133158	5.06184157629691	1.05407258563627	3.89408792642968	6.03167942740664	4.1279873583319	6.52881229580532	6.49374939199956	6.39526934553098	5.25215125361968	1	1.18521878051526	7	5.11832274394853	1.88839649218248	7	5.88456471350447	7	1.87357854998038	6.55841873918558	6.08451135481161	7	1	1	7	7	7	1	3	3	5	7	7	1	1	7	7	7	7	7	7	7	1	4	77.25	0	3
57	5.13839976503864	6.50599949637039	4.18454119972885	4.8385990663844	5.41095415814061	7	4.57486700171036	5.49897472794259	5.16016571074581	5.88339844131542	6.1314598114578	7	7	3.89681181464646	2.92670121627263	2.64443466614912	6.42981575451633	5.26614485664652	4.79949219909718	6.32030370529143	4.7351826252846	1.03620004660881	6.91779548477815	7	1	1	7	7	7	7	7	4	7	7	7	7	7	7	7	7	7	7	7	7	7	7	69	0	3
58	7	7	6.13147383124796	4.13590774078505	4.58283927448763	7	5.1714244095272	5.80128934519912	7	5.75486479119365	4.96200451162339	4.2563362614798	4.93421995067688	2.63056769518529	7	3.96485388305174	6.39265083952806	5.3938924504988	5.29809434214404	5.4746487649055	6.30923911577528	6.52316353731761	5.67761802086859	7	1	1	7	7	1	7	7	3	7	7	7	7	1	1	7	7	7	3	3	1	2	7	73.75	0	3
59	4.78856830353064	6.26906179070524	3.53883284916994	5.34281190837016	4.98944951044077	6.50157509945942	5.569462104948	5.38705929628177	6.22717376725654	7	4.96240568448807	6.76148860904768	5.97801463886117	1.9678101624352	6.95467714377602	2.64906055679104	1.69676239072196	7	7	6.97119035558585	1	3.90430827649477	3.18096402108883	7	1	1	7	7	7	7	7	3	5	7	7	7	7	7	1	7	7	7	7	7	5	7	82.5	0	3
60	6.6691695978734	6.72789588084519	3.79124435487354	2.86214434603208	4.95022181045537	7	3.47137180310899	7	5.65426065635118	5.82878500793817	5.81494698220595	7	5.86416039935961	1.38198941710433	5.02535925411743	2.38485436612709	3.9781117764818	7	6.26001284715897	6.44549836545686	6.38698600304792	4.42021764383207	7	7	1	1	7	7	1	7	6	2	6	7	4	7	1	7	7	7	1	6	4	7	2	3	81.25	0	3
61	6.55592637785282	6.56583883907138	6.12912913908777	6.3392758426323	1.56778528693795	6.15168155351293	6.65889678164744	4.35957690406845	5.78781102214309	5.2019640308439	6.20770240414852	4.89732322642004	5.99767196957885	6.53207908941095	2.95323038666437	6.34737427524772	4.53694811208024	6.83995224829844	6.29511808956493	6.73296322283646	5.29222603226352	6.64708447372818	6.19646860137979	7	1	1	7	7	7	7	6	7	7	7	7	7	7	7	7	7	3	2	3	3	7	7	70	0	3
62	5.30955876713487	6.06647178063727	7	5.34931957266596	4.91812289187988	3.19584030498425	5.76725705030014	6.72251130795219	6.01724986411466	4.34252614105592	3.86241152625389	6.3432410364072	4.13879224626315	5.57320424412976	6.02800338427966	6.84697318141136	5.18777398130713	4.51380073417979	6.93568424931654	4.92895872664486	5.95559063154762	4.64026771396554	7	7	1	2	7	7	7	5	4	5	2	7	7	7	7	7	7	7	4	7	7	7	7	7	77.75	0	3
63	4.99876396980565	7	4.59904927983992	6.81117703545529	6.92025317058564	6.6268545340325	6.39583587275136	4.77292466141363	4.53379350369593	4.48614076565768	7	4.67468464811139	6.93579885679708	1.63632682506902	5.61005374770521	4.225907533384	6.27919772065045	6.83450079322111	5.79262106117094	4.23806837772008	4.16822520133833	7	4.33118452169004	7	1	1	7	7	1	7	2	5	2	7	7	1	7	1	7	7	7	1	7	7	7	7	50.5	0	3
64	6.85174926505247	6.01158379266983	4.39220020360128	4.51178747446871	4.85095268884251	6.55445802521912	2.82007837597895	6.32843264173916	6.25595055773549	7	4.73149261525562	7	3.68056367688573	4.17966392773456	6.67706030677275	5.32570461419695	6.11435938782358	4.95801044193122	3.49551307964572	6.40759171173971	1.67368015638946	4.72344874907802	6.10232803195265	7	1	2	7	7	7	7	4	2	5	7	7	2	1	7	7	7	7	2	7	1	1	7	83.25	0	3
65	5.6650309045098	5.75905517440919	6.40446952971052	5.03901018404716	3.32346387318197	5.45139589894029	6.47364422379036	5.40858592621418	4.92458026378333	5.67085294088317	6.24631878599318	5.5935312139875	7	4.71704729066786	2.29087462977125	3.1246957394904	4.84544706751074	7	5.60003001702007	6.96678545865317	6.549937096419	5.90606523955725	5.44404445151731	7	1	1	7	7	7	7	7	7	5	7	7	7	1	2	7	7	7	7	7	7	7	7	59	0	3
66	5.22674010325677	5.51274257891909	7	5.82729034860435	5.1604465550472	3.36751190420446	3.53114818536866	5.69053853317121	5.43545617426415	6.32814433160441	4.4092491097902	7	4.16217793952092	6.48816712848032	6.4298007789134	7	4.13601471896041	5.29634957003145	6.86253440314275	5.93542554097994	4.48963524544192	1.29911206206766	6.67678652083777	7	1	1	7	7	7	7	7	4	7	7	7	7	1	7	7	7	1	4	7	7	4	7	84.75	0	3
67	5.34591177244716	5.55746801931713	4.30593015517527	4.71132007078681	4.82140620232511	5.1412419516583	7	5.48270779178692	6.46219220345464	3.58803228852936	4.89301389615234	6.80835929098036	3.77732464540745	1	5.56149195809571	3.73178523155997	6.69984693510291	3.89788298447164	6.5179371551808	6.66005608525193	1	6.69520525019866	7	7	1	1	7	7	1	7	7	1	7	7	7	7	7	7	7	7	7	7	3	7	7	7	80.5	0	3
68	6.77624816260917	3.99322352770927	7	3.93913065347913	5.59721326458317	7	4.34210708440336	5.04499370796196	5.86980399851242	4.74859084981046	4.73578697812918	7	5.82505437063987	1.83741043525187	2.17413293894784	5.66168677874892	5.60623703744791	6.92508459327599	5.12625242572966	5.78462298464346	3.60430479499273	2.34253625262067	6.60637462901974	7	1	1	7	7	7	7	7	6	7	7	7	7	1	1	1	7	2	7	7	7	7	7	66.25	0	3
69	7	7	5.36828128122058	6.30422884171839	6.25020001637633	6.43635129750392	4.53782843265773	4.76407359871921	1.72077992270343	6.3530005531498	7	7	5.51508682428774	3.24357135929116	6.56945925591782	4.6913482019895	6.59411888547207	2.72731622597223	4.68586082430381	2.74311623412313	3.6763203434091	4.27642966918638	6.87007029999051	7	1	1	7	7	1	7	2	1	2	7	7	7	7	7	7	1	3	7	7	7	7	7	69	0	3
70	5.16288353658802	7	2.54812906289189	6.20369593414473	6.19907738459498	4.58736732692168	7	4.12579457674088	7	7	6.062988558522	6.31181857092191	5.90356910261413	4.24704722616022	4.02752933848195	4.93185755793517	3.42585901008542	5.83812837182623	3.6486189743737	7	4.17215727933365	5.80989560389653	5.51604417625721	7	7	7	7	1	7	2	7	4	4	7	7	7	7	7	2	7	7	7	7	7	7	7	57.75	0	3
71	6.33434649120239	5.25851623715643	4.60847279547562	4.07234661026303	5.90318968786357	6.00859245967476	6.60249568901528	3.03519386775759	6.97097450566453	6.65466759592497	5.60513279770407	5.95814000062075	4.35691916129259	1.5214921008884	4.21029459341331	1	1.06084108449675	3.90188510540688	6.13886778361864	6.44532948596148	1	6.91350531442182	6.02572144675965	7	1	2	7	7	1	7	2	2	7	7	7	7	7	7	2	7	7	7	7	7	7	7	54.5	0	3
72	7	7	5.06042056644382	5.43140534683993	6.21653780215058	7	4.6379637995563	4.72348231478431	5.86469191496454	7	5.08135084611394	5.2649136910399	7	3.98989073721288	3.35910888811356	5.45307945520598	6.52176588501576	2.54960847401767	7	5.14630636238146	4.60596553331116	4.23006034722399	6.95324760857813	7	1	1	7	7	7	4	7	2	2	7	2	7	1	7	1	1	7	7	7	1	1	7	76.25	0	3
73	6.26700250450507	5.21206379916843	7	4.99416173165694	3.10903975382098	6.11054074050336	5.32945996434957	6.58786709290542	4.78672554574111	5.78649257266637	6.06492225976565	5.82174332633262	6.16250502686903	5.67599972067876	5.39087294506994	3.03681084231192	5.91808092920622	6.68465653139447	6.29146385902637	4.7440198922983	4.80801738974081	7	2.08063183071031	7	7	1	7	7	1	7	3	1	7	7	7	7	7	7	7	3	7	2	7	1	1	7	65	0	3
74	1.97332733538627	5.13915925622268	4.80212679235599	7	5.92643888690005	7	5.76060256011722	5.54756517307815	6.84599742884863	6.5386722823725	2.26548310435659	5.10312483483472	4.42477213799007	6.83436151419846	5.60364987475294	3.1714396786948	7	7	6.46626594847023	1.69755238041033	1	5.81646017096028	2.32252200769161	7	1	1	7	7	7	7	7	3	4	7	7	7	7	7	3	2	7	7	7	1	3	7	58.75	0	3
75	4.45753049818409	6.02393888541486	7	3.6338301341928	2.72962981244466	4.88312657020195	1.33159016226865	6.72687116631283	6.99469333531161	6.84479841531379	3.63394248244368	3.01009369304738	6.32244295410956	4.82275070133925	4.48858927366161	6.6052641554788	2.659496569577	5.87395714712309	6.65822734730567	1.73867840300895	5.20336929969184	4.29567476999109	7	7	1	1	7	7	7	7	7	2	7	7	7	7	7	7	7	7	3	7	2	7	7	7	84.5	0	3
76	6.75268512731763	7	6.74984611975924	5.55525321416581	3.82526110097118	1.65970382856953	3.37094204870894	7	4.74016777218229	3.46170499640678	7	6.64572026089835	4.06250317238751	2.20458890714577	6.4568534833051	6.35759082394185	6.41173240992772	6.893672653175	5.6946324905824	5.63641867082701	6.03723740334502	5.36792523382798	3.21850984296286	7	1	1	7	7	7	2	4	1	5	7	7	1	7	7	7	7	7	3	7	1	7	7	59.25	0	3
77	6.21102091977423	7	5.82701964570812	3.45934908064907	4.34536213131637	4.81633375305548	4.46389231938571	6.9064530415374	5.89582314869438	7	6.11479632568511	2.41441491926	6.26212159302559	1.57539009211995	4.92494814547326	5.88352999623203	3.40274253752863	5.50036614504231	6.88079864746872	4.43970919726015	6.93801478584683	3.43149223362249	6.69678436427897	7	1	1	7	7	7	7	3	3	7	7	7	7	7	7	7	1	5	3	7	1	7	7	92	0	3
78	7	2.9444191038223	6.71212786782561	6.03752497243081	1	3.42992222137217	4.35663859072704	6.74445078091957	6.2823558821734	7	7	5.58063976281494	5.42156847977383	2.26188050091199	2.58724646657341	5.74233897907763	6.70422162521507	6.56184329126162	5.49777335483328	5.84937963618496	3.26468428474805	3.00548423496165	6.86074216508646	7	1	1	7	7	7	7	2	3	2	7	7	2	7	7	1	7	6	7	7	7	7	3	74.75	0	3
79	6.28563808712473	7	5.67134935850045	6.82412271106014	5.51237936530233	3.33855751669197	6.16160780470469	3.73886145384317	2.71754969781857	6.75315073372512	3.00987879168841	6.8299268789802	6.296195063401	5.23126873759216	6.88418476120407	1.64873872023933	7	2.4291133490282	6.35772270554837	2.36292061194253	1.91659871895259	4.0338253903309	4.62478455287918	7	1	1	7	7	7	7	7	3	7	7	7	7	1	7	7	7	7	4	7	7	7	7	74.5	0	3
80	6.85750936574245	5.37181710199363	4.58775739031677	6.70572016361809	2.31712485845711	5.83565642378221	5.17602045688413	7	1	6.11942545549884	6.83629004653099	5.84184733061951	7	6.67351759180533	6.33976664913888	2.65168112845423	4.61649502599945	6.15310392678397	6.14736154301899	3.34900196994628	5.96038144367932	4.19031366049371	5.63544702654182	7	1	1	7	7	2	7	7	3	7	7	7	7	7	7	7	7	7	7	4	7	7	7	54.25	0	3
81	5.72131271855708	2.38061822049696	4.53632232523904	5.35071746557058	4.02595207722639	6.6968334653731	1.51694230596351	5.59877455410177	6.35997452355658	5.25613962379688	6.6802516953944	5.74329050745711	6.52091446456186	2.60578070188355	4.82918240447865	1.46759708561916	4.06605493928221	6.95306272563933	6.77552422222253	6.70607081819272	4.00601227813576	4.37140878597883	5.16959070322179	7	1	1	7	7	7	2	7	4	7	7	7	7	7	7	1	7	3	7	7	7	7	7	77	0	3
82	5.26331914681189	7	5.94437277299704	3.19947114068412	3.92391352209625	3.716534360719	6.66817032872859	6.72528132360249	6.64391220875205	5.98387272905394	4.34731089571725	3.71513673021738	5.5092511834644	3.74544470682315	5.84266511476755	4.45923709914402	1.36260166279454	7	6.6812206276631	2.68967294844778	6.64828887543188	2.12732111623535	5.98993388111851	7	1	1	7	7	1	7	7	7	2	7	7	7	7	2	7	7	7	7	7	7	7	7	70.75	0	3
83	5.63319219556575	4.92646887056068	4.99698054560068	4.6842250289901	3.88582210472454	2.84837560686013	4.55388154506551	5.11759688185646	6.42862713725669	4.18084963543201	5.89067735654226	6.21425738792217	6.62367503291697	4.04065256735489	5.6782879213284	3.95552191438739	7	3.78966581259233	7	7	3.73381138187877	5.86291517351995	5.24555020009992	7	1	2	7	7	1	7	7	7	7	7	7	7	1	7	7	7	7	2	7	7	7	7	59.5	0	3
84	5.5870153465613	6.08729420351057	6.51904815855826	5.22724972904901	1.6670172186301	1	5.1772564970273	4.1967478456007	6.84448658520874	5.3550602473202	4.49592688240035	6.56121326959128	5.41549365302044	6.09468674388767	5.91164756065422	3.16744226509586	3.77913600816425	6.23404876195905	5.50528066854745	6.77986500503385	5.76881320378444	2.77690628330927	5.8967937363216	7	1	1	7	7	7	7	7	7	3	7	7	7	7	7	7	7	6	7	5	7	7	4	62.25	0	3
85	3.53616104841402	5.18722420714313	4.96653648610749	6.35392748593778	6.9610950440906	3.4409419781995	7	6.9536067458436	3.86148482994393	4.45940116915529	6.91817382808947	7	6.0907781660421	2.65310510438607	5.01548771358826	5.20780341526267	1	5.07002543812021	6.57227327059696	3.03532941975248	4.17544493753942	6.66339205320492	5.89825645070082	7	1	1	7	7	1	4	1	2	7	7	7	7	1	2	7	7	7	1	7	1	1	6	58	0	3
86	5.2489335972102	7	5.3121416592444	7	6.41474372834186	5.7899458221118	2.87704575873554	7	6.42265496014615	5.96132791209365	5.03809633639085	3.52385081696526	6.64081555426485	3.06921838500337	7	4.65468252867942	5.48401795255471	7	2.3587957885448	3.05504365481495	1.71290087327856	4.39312080382655	2.79601533187841	7	1	1	7	7	6	7	7	4	7	7	7	7	1	7	7	7	7	5	7	7	7	7	74.75	0	3
87	4.48776311467187	6.26190949841107	2.6128234764851	6.97477461048612	3.07747534587974	6.98937106138232	4.26272689215457	4.30347046928162	5.27613403234884	5.92256430773954	7	3.09256279109688	5.40777612737563	3.41610931075032	7	3.52581639984907	5.89059824350344	5.70099184544197	7	5.16127798039682	4.09857328357118	4.48999264031486	5.9240692582283	7	1	1	7	7	7	7	7	1	7	7	7	7	7	7	1	7	7	3	7	7	7	7	79.5	0	3
88	3.02253109714251	1.36391147212162	5.61404947501097	4.67111771423658	6.57591249308773	4.08759602269548	3.07155119006448	6.28910018349075	5.37958349246062	5.50803503526449	6.51141492824798	5.06008731823308	7	1	6.2771246353499	6.07661560989856	6.33542601585361	5.28566595879291	5.40438240223113	6.75972890572155	1	4.2522548778254	5.8749024662547	7	1	7	7	2	7	7	4	2	7	7	7	7	1	7	7	7	7	7	7	7	1	7	66.25	0	3
89	6.76237064836399	6.57489760399334	5.47263001523282	5.55570090772446	5.56088888026968	6.87100617395592	3.4197418309699	6.51179428111812	5.57439561985044	6.82526163003169	5.7257188584665	4.86724965911893	5.82610312945557	1	3.89215964999113	3.60014630380863	6.42370418463092	2.90212581172976	7	2.77111126314732	3.79318970106924	4.90045270159027	5.73705189968738	7	1	1	7	7	1	7	7	3	2	7	7	1	7	7	1	2	7	7	7	7	1	7	65	0	3
90	5.44875580259442	3.82366255218552	6.2464808387946	5.72011040011898	2.52536877382783	2.75068201162824	5.89948754454467	2.04593575713867	6.29873176038398	7	6.30729240279913	4.47297240338751	6.52536419598545	5.39147156223535	2.22069355374363	3.64144542860479	5.05552431831702	7	5.9305137651855	5.13328400241373	5.22550827258518	2.82174330077345	6.00952597616661	7	1	1	7	7	2	3	7	7	7	7	7	1	1	3	7	7	7	7	7	7	7	7	70.75	0	3
91	5.81062737122762	2.81988983593006	3.01589020019448	4.09486555822459	5.82864373100989	1.87653058379538	5.10883921916549	4.8830867314735	5.65757490881115	7	6.37389936296895	7	5.51996787421508	5.50521496501793	5.33772420581668	1.73921285510619	6.17460187407025	5.18164622645955	6.76487624998769	6.33066974997217	4.06305667502898	4.48991649747173	4.46669612453536	7	1	1	7	7	7	7	7	1	2	7	7	7	1	2	1	7	7	4	7	7	7	7	74.5	0	3
92	5.8033687104942	7	5.12275887435233	3.20097685903405	4.77211381889006	4.77156963127052	5.42715602002001	7	6.8593217874199	4.9427457089892	5.23669927520344	4.81490761166867	3.10009008611167	1.6049992002476	6.21781835007666	1.24625073724728	1.611673362357	6.58634232328043	7	5.89846553185724	4.10271418376678	6.93345823436624	5.28463863816808	7	1	2	7	7	5	7	7	5	6	7	7	7	1	7	7	7	7	7	7	7	1	7	76.25	0	3
93	4.9042788836355	6.68839759140925	3.60480555732986	5.37721681456303	4.40230345479222	7	4.04895501305311	5.32989907750645	5.29540342748007	6.17848271692117	3.99057151191223	6.82207508078985	7	1.95938323880402	4.95686566393442	2.54216967842103	1.22654392480191	7	6.06545764576102	6.24920596544882	1.07126913474994	4.21804016518093	5.02054572915342	7	1	1	7	7	7	7	7	3	6	7	7	7	7	7	2	7	7	6	7	7	5	7	63	0	3
94	5.95298684622527	6.44950253120457	5.75761651606814	4.47560443369061	4.23784936181999	5.19162886991429	5.25878127293639	5.98077310344912	5.62076882694713	3.5364821961124	5.08701672831561	6.65045760664553	2.83345421963727	3.00425310385248	6.59102397083191	2.46682893167817	5.48712371513327	7	4.10956691324482	4.28656788391848	6.54801876229407	6.83787159999707	6.41101645467643	7	1	1	7	7	7	2	7	2	3	7	7	7	1	1	7	7	3	1	7	7	1	7	73.75	0	3
95	4.09485419369281	5.6299422630799	4.40318714235938	4.85875591842891	5.76802430193277	2.17525947023878	6.5128490601118	5.69439951939541	2.90850746453972	6.23336947906427	7	6.84480571460617	6.44250752493153	1.7236263826999	5.07370335759793	6.22410771320052	2.0952339176488	6.63903236740033	3.021161231485	1.85036123994949	2.99609232859401	1.67896528944873	5.51814897123372	7	1	1	7	7	7	3	2	4	5	7	7	7	7	1	7	7	4	7	7	1	7	7	81.5	0	3
96	3.4749868010604	5.65328510548856	7	4.32821365107639	6.46266138878365	5.90244639282836	5.87036671747811	4.57841070926349	2.19376575081168	7	5.61974910000259	6.74426418749033	6.69799255649883	1.31697293763794	4.67497249809144	4.30029058583129	2.63133436141524	4.86593960282284	4.65844486617713	6.70463587234079	1	2.10000840628549	3.61727670133542	7	1	1	7	7	7	7	7	1	5	7	7	7	1	7	7	7	7	7	7	7	7	7	76.25	0	3
97	1.45953985718067	1.77248717578302	7	6.57081205562451	6.03156085513744	7	5.03118366550468	4.87803227338931	5.92565037688702	7	7	7	6.19518700449276	7	7	6.39071717279047	4.86695779070824	6.90001018092706	7	7	1.79212174117399	3.77872423632497	7	7	1	1	1	7	7	7	7	7	7	7	7	7	7	7	7	7	7	7	3	7	7	7	96	1	3
98	1.85152664027615	1.84519235792751	6.20394291356611	6.20554236894152	5.61013495274076	5.95608119480113	7	6.26109565598573	6.94819924962544	7	7	6.60511744640325	5.49813969002656	5.77433540023847	6.9528628139636	6.84566930997877	6.60009119090279	7	3.87535188512123	5.46256824571103	2.10571424078842	6.18630944266938	7	7	1	1	1	7	2	7	4	7	4	7	7	7	7	7	7	7	7	7	7	7	7	7	84.75	1	3
99	2.11138174813703	2.17415646297884	6.49511446306344	5.96164353953561	6.95486148938237	7	6.34637099639409	5.84464075197094	6.47478489864991	6.80987217201271	7	6.48953310469586	6.45733080183751	6.20037292171254	6.1461351651769	7	6.33405187923171	7	4.37481114766161	5.70852220798383	1	5.15149597353361	7	7	1	1	1	7	7	7	3	1	4	7	7	7	7	7	7	7	7	6	7	1	7	7	76.5	1	3
100	4.19251977354379	4.1204506859798	7	6.54327214628149	4.03616973878991	6.76812746721597	5.75499608853626	5.97713993667285	7	6.42252866189311	6.43037353585964	7	6.76875965470269	3.87881447391791	6.89203142343142	5.67948917770277	5.80741978814801	4.36575523255248	6.64384360457776	6.32757174331282	1	6.23529472304271	6.18835907699788	7	7	2	1	7	2	7	5	1	5	7	7	3	7	7	7	7	2	1	7	7	2	7	81.25	1	3
101	1.93936472845406	6.35115162238781	4.78336096785021	5.63601382041245	6.8818313220078	7	6.51960714911812	7	6.34119459749732	5.251799181501	7	6.89261715977023	7	7	4.77944759441621	5.16505369207821	7	6.60642660066995	5.93571449786068	7	5.02245994691651	7	5.88120057072471	7	7	2	1	3	7	7	7	2	7	7	7	1	1	7	7	7	7	2	7	7	7	7	73	1	3
102	7	3.10580829864005	5.50961109319889	4.90163585697181	5.85044858145331	6.95983972499242	5.83279214118464	5.22933076263804	5.95583309329653	7	6.02903389898004	5.91855807724165	6.90169613558955	1.5924353616116	5.44735262633566	2.86005330459826	6.86548386803117	6.70096601694434	7	6.79363786433962	3.50871925599583	5.75376622410544	7	7	7	2	1	4	7	7	2	7	7	7	7	2	1	7	7	2	2	7	3	7	6	7	69.75	1	3
103	1.37803740598772	6.29511788881288	5.56274103257967	5.58482655452077	6.74629136968368	6.24245358108196	5.84658649925566	6.80226137224	7	6.0062466671756	6.68973432533478	7	6.2596491268407	7	7	3.81775668647154	6.10504325814715	6.49023166926759	6.29185021583863	1.45604506513618	4.16698420275756	5.83511141611275	5.47608619372228	7	5	2	1	2	7	7	7	2	6	7	7	1	7	7	7	1	7	2	7	7	7	7	77.5	1	3
104	5.00684327748541	5.20401197338513	4.40219489619383	4.95538066917379	6.51515606877264	6.52013252348042	6.09462421547256	6.05964224289805	5.7217066578466	6.13629153995624	4.61400115075937	6.74256362002462	3.63107982204376	6.92954203575257	6.88447815063638	6.24404007111684	7	7	6.01838228501107	6.55757079304098	2.50527188554794	3.67522117908358	6.51104150319553	7	1	1	1	7	7	7	4	3	4	7	7	7	7	7	3	7	3	4	7	7	7	7	88.25	1	3
105	7	2.86759749941191	5.51084097171348	6.54969710887958	6.42561444492228	6.68605973948785	5.26217869092092	6.38978747344895	7	6.94192232698526	5.84336427418382	6.49190453457535	5.60982149378853	3.36242267637246	6.70021327250292	1.77977134082513	4.01731650712724	7	4.7097375982306	6.27593662647949	3.7068238510481	5.96573044431825	5.15645113307434	7	7	2	1	7	2	7	7	1	7	7	7	7	7	7	7	7	7	1	3	7	7	7	83	1	3
106	4.82233467267782	4.56463421919621	6.68836933795336	6.92968918065158	6.73604055430099	7	4.20527234289153	6.61755908317027	5.90129929616568	6.01715319130321	7	6.40295298536523	5.83124063763351	1	6.70404851816369	5.58804349485922	3.32666148718158	4.72861220275703	7	5.58911948075309	2.47226272997845	3.11781310385998	5.33503175113355	7	7	2	1	7	7	1	7	2	7	7	7	6	7	2	7	7	2	7	7	7	1	7	95.75	1	3
107	2.70669182751205	1.54079757054805	6.34264050701025	7	7	6.88765354511198	6.93778013889477	5.89136004249672	5.20236163276353	6.58871153541627	5.62975389722956	7	7	1.19657237376067	6.0140976224168	4.91158431880869	4.70738841994394	5.99489412058023	6.07598193111329	6.45223032100873	6.35005030627801	6.44464312166824	6.57876965484348	7	1	1	1	7	7	7	3	3	7	7	7	7	1	7	4	7	4	7	7	1	7	7	72.5	1	3
108	1.56201963938597	5.55870082052059	4.39169047397121	5.23261852765426	6.28575704570722	7	7	5.25467923685962	5.98064800149661	7	4.61300953443096	6.3909582308276	6.98124007441957	6.57474572583181	5.4267470721608	5.34134505404854	6.89238360825461	7	6.14162360753957	5.91807377449437	6.31203383751011	5.24117223413087	5.86639919916871	7	7	1	1	7	6	7	7	2	7	7	7	2	7	7	7	7	4	2	7	7	7	7	70.25	1	3
109	7	3.07350132098786	7	6.22576057999865	6.38769451050524	5.45034166404704	6.77025877080316	6.04627166742855	5.73835676339346	6.35501098773345	4.7530132476039	4.85667831652509	6.95520051472158	6.30103442786041	5.9096978686982	3.46424336069178	4.97631409255707	7	6.85070545741252	7	6.39162440348528	7	5.55413555897018	7	7	1	1	7	2	7	7	7	7	7	7	1	7	7	7	7	7	4	7	7	2	7	83	1	3
110	7	3.92634002690122	5.3141688356185	3.289422056168	6.85107955318114	5.60399557581779	1	5.4758593797621	6.54101474816281	7	3.42302674620019	7	6.23080077416373	7	6.85196926404779	7	2.63654993004287	6.6641080059992	6.95576344117327	2.88336232458356	5.14138117895862	5.72314017828554	6.93864761142976	7	7	1	1	7	1	7	7	7	7	7	7	7	7	7	7	7	7	7	1	7	1	7	85.75	1	3
111	1.04380076414395	2.58058041239554	4.71542827340236	3.45808462470222	6.31766548312365	6.41072030823588	3.72679574511353	6.23820257105625	6.52901805975811	6.06209332752669	7	6.95191082744146	5.99605042730891	2.36720241170515	6.42369420172552	6.45779693957373	5.2868830001598	5.44868811504604	6.21579832028182	5.16975640643947	1	2.60641932851984	6.74455931139739	7	1	1	1	7	7	7	7	1	7	7	7	7	7	1	7	4	7	2	7	7	7	7	107.5	1	3
112	2.09599517743864	1.0953629996127	5.35305752122481	5.22605092256178	3.33936957478483	7	6.5634735154666	6.57998626140481	7	7	6.46588481249354	5.6402331215801	5.92975423065158	6.28900275698757	6.46882620072268	6.53676044953891	4.62337704608481	7	5.12265057729438	6.62895585877767	1.40344243079658	1.17422295168837	4.94783414292782	7	1	1	1	2	7	7	7	2	4	7	7	7	7	7	7	7	1	7	7	7	7	7	72.25	1	3
113	5.70089430410943	2.77074914640227	1.77381616237239	5.23039286884074	6.03834793715282	6.03785301207595	5.38736953268856	5.61744058761449	4.25529139860923	7	4.37733481827269	5.87170338870094	4.89613530277785	7	6.44852207529886	3.27746190976396	7	7	6.03945903121482	6.62699547951252	1.85990078977345	5.65222277500877	7	7	7	2	2	7	7	7	7	2	7	7	7	3	7	7	7	7	7	7	7	7	7	7	74	1	3
114	3.91014697695153	3.75152254206229	6.88473037757817	7	3.67925426706627	7	5.94667673895685	6.73429173813242	6.60806083803917	5.90409571642996	4.27380793010706	7	6.44410020014539	3.30119835978394	6.73608115435717	5.77020646120944	4.94684863960065	6.00245415608886	5.83706839278761	6.67975924449189	1.24494806684937	2.92199242877573	5.93660547707682	7	7	1	1	7	7	7	6	7	7	7	7	4	7	1	7	7	7	7	2	7	1	7	76.75	1	3
115	5.12092313076052	4.59531955816551	4.16772327937814	5.4833199631843	6.14208546259116	7	5.47540925576694	3.42464354153118	6.36017727321668	5.43618512967861	7	5.84397394086542	4.39318347990559	5.93077574002564	5.66826246701814	7	6.76160144145022	6.24825471138936	5.29064811253678	5.6056805777936	1	6.38892826232932	6.34090925987525	7	1	1	1	7	7	7	3	3	7	7	7	7	7	7	7	7	4	1	7	7	7	7	83.5	1	3
116	2.59215131952883	4.46661644138074	6.37718107658862	6.89539839129865	6.20369930332209	6.86353498697691	5.0787491547105	7	7	6.53556251267368	7	3.80807347403408	4.35832742881567	5.88573488385309	5.48977693819678	1.93863458473228	5.62475158859674	6.69550927462302	5.79620569362868	1.91630058113456	3.31682974495724	3.01104908071181	7	7	7	1	1	7	7	7	7	7	6	7	7	1	1	7	7	7	7	7	7	1	7	7	87.25	1	3
117	4.17147467040417	5.6330724832438	4.77991427544174	4.36234366411319	6.11604406437682	6.04344706084127	5.73687280592303	7	6.0460302464486	6.96883720193507	6.68558239889211	6.68427157212685	4.21511403862711	7	7	4.18176658411769	7	4.34483811139323	4.98279783004778	6.19674690301559	2.9222478202181	5.08309289191438	6.2919094628139	7	7	2	1	7	7	2	7	2	7	7	7	7	7	7	7	7	7	7	7	7	7	7	93	1	3
118	4.13780021833855	2.40031755981199	2.61596191362631	6.54015614804189	3.0765002701045	6.27120258990375	6.47901083776172	4.6056849956791	6.32561684753852	6.86216308038559	6.51681650705786	6.47460775702773	6.14454253238589	6.26531605254561	6.65356476100944	3.66949617592423	3.8179424309794	7	6.43850515105528	3.29478504639961	4.63046567880323	4.02880505847956	6.56319558615268	7	1	2	1	7	7	7	7	3	7	7	7	7	7	1	7	7	3	7	7	7	7	7	78.75	1	3
119	1.00294768891381	3.62568217428711	7	4.2774852891373	2.68840911672465	5.03772184631431	6.91166318510329	3.41299930156977	6.7698336805463	6.12628810457976	5.94436535321107	7	7	1.47510705900095	3.37407726951138	6.72553394890532	1	6.17065357491577	6.89725673847679	7	3.04174015733828	7	7	7	1	1	1	4	7	7	2	4	7	7	7	7	7	7	7	7	7	7	7	7	7	7	83.5	1	3
120	1.35073692359054	2.94226185414808	5.73336481122103	4.70797045183915	5.41760003831884	7	6.42374236946515	5.69195815097231	7	4.73086458207292	5.00386670518744	5.7006251843717	4.99002148025678	5.796299448009	6.93536205750963	5.44752823575549	4.06378402266868	6.99744919301653	6.22940696677172	3.55949573685015	6.65684572224292	3.88973948325233	7	7	1	1	1	7	1	7	7	3	7	7	7	7	7	1	2	7	7	7	7	7	7	7	76.25	1	3
121	2.21814019571669	6.69381696921705	6.24930885839137	6.22227875404285	4.57405542863042	7	6.24620892724806	5.00657346912531	6.36486928575247	5.52779415684833	6.23355719321757	5.2402179273459	4.5766699295352	7	7	6.6420497428846	6.19832594623712	6.5802141186959	6.06802895041476	1.37024872321761	2.6698588306924	5.4836970590521	6.22201295175956	7	7	1	1	7	7	7	7	3	4	7	7	7	1	7	7	7	7	7	7	7	7	7	66	1	3
122	6.58019549602113	3.06870051914993	7	5.38895349582103	6.24060546037539	5.62446200953449	6.89588016940943	3.89553064600407	6.72778929813389	6.52854338626109	5.18873118155137	3.38407010271247	6.77915267063245	2.96993471422746	5.30832828494599	4.73669483563821	4.75335908818347	7	7	6.58205313797008	3.82736768616685	6.07500548119055	5.85760443164984	7	7	2	1	7	1	7	7	7	7	7	7	7	7	7	7	7	7	7	2	7	1	7	80.75	1	3
123	1	2.48697278741128	6.2379988977445	5.55687925567289	6.22239036893504	5.07804282715148	4.50917232966225	5.56934794386621	6.9498130841843	5.91442479313803	4.77539052030266	5.28638614647916	7	6.51065459991366	7	5.51995955453789	6.55032360636252	7	5.84859952335021	3.89315036671673	6.85462237376523	4.18932800793668	6.40719419363225	7	1	1	1	7	1	7	7	2	7	7	7	7	1	1	7	7	6	7	7	7	7	7	86.5	1	3
124	1.04093697042688	1.52112591595857	4.51226021088685	4.13266370502684	6.82271741124082	6.83096088757569	4.89477092282474	4.4170664417761	4.87088057145451	6.50696249359063	6.89449473064814	7	5.46940858094376	2.29184332015793	7	6.434527505158	5.24207239434141	5.82631390616321	5.55623671390756	6.65009900730916	1.0321317202703	2.85760196904923	5.84493340663726	7	1	1	1	7	2	7	7	4	2	7	7	5	7	1	7	7	7	2	7	7	7	7	80.25	1	3
125	1.5158618857509	3.86813190159558	5.3543142232664	4.20863030521448	3.67381518891127	4.97450044470465	3.15587680999491	4.96371235290338	6.19906607558533	7	6.48249821707557	5.93051401681567	6.25492654862345	2.99569450619979	7	6.25006657084214	2.86516116509359	6.52591367223216	6.80456759556194	4.30708660594548	5.91968790897775	5.64705475961633	6.35829435788693	1	1	1	1	2	1	3	7	7	6	7	7	7	7	7	7	7	7	2	7	2	7	7	86	1	3
126	1.93077385466249	3.77832182472171	7	6.74272737221298	3.09380538922504	6.07364838387335	3.32184273516502	4.71100707107886	4.48652416130443	7	6.93384910471386	6.77655018216173	7	1.62873436206306	4.45443649491961	7	4.40247981641317	6.91799494805838	6.88046038815255	5.37869122122838	3.99506442891219	6.52733433305222	5.39663786310371	1	1	1	1	2	7	7	2	7	7	7	7	7	1	7	7	7	2	7	7	7	7	7	77.75	1	3
127	3.30245277778652	3.96565803109708	6.1537621149891	7	4.86451815789696	7	5.24161215716564	6.53068205835085	5.36143661365145	7	4.18621790732859	7	6.85785390211647	2.71207077767445	6.49959955211532	4.97983600942304	4.96860339838335	5.18595809986775	5.73580823758262	6.52452992785852	6.98000266317477	1.9027932643564	6.411365414483	7	7	1	1	7	7	7	4	7	7	7	7	4	1	7	7	7	7	4	4	7	7	7	64.5	1	3
128	4.20828616918529	6.50654908050344	4.60136492668619	4.66066750818754	7	2.48317896804798	5.52267910584751	6.76736775998434	7	6.88949969854311	6.30292505119711	6.46209869952317	6.91602654546664	6.1364205211112	6.78122763117407	4.41149898728606	5.55163474576647	6.30445768672932	6.97101241115795	5.36790828973677	5.73862868453232	3.5936621169869	4.76329493272701	7	7	2	1	7	7	7	7	4	4	7	7	4	7	7	7	7	7	1	7	7	7	7	75.25	1	3
129	2.59833012482846	6.28864083991426	1	5.52852857305347	6.62806368494062	6.23733804326922	7	6.38032859098785	6.20904769191711	4.76857334272296	6.38415363772519	7	6.94273793584165	3.17133930433819	6.78434268990245	1.32302709733242	7	5.01230083717366	4.83947705694106	7	1.28715950096014	4.20021471302012	6.22241855680549	7	1	1	1	7	7	3	7	2	7	7	7	1	1	7	5	7	7	1	7	7	7	7	82	1	3
130	2.26718128640255	1.38622994296795	5.06912463558773	5.64736215545248	4.57492739739782	6.63149939393637	1.35223281753958	6.61794882737925	1	6.53277019579825	6.53739622627867	7	6.69628429448982	7	6.87088509869752	1.66901665478421	6.41771770120797	6.54568886118409	5.82556795215375	5.23233407247605	1	3.69146120998644	7	1	1	2	1	1	7	7	7	4	7	7	7	2	1	7	7	2	7	2	3	7	6	3	91.75	1	3
131	1	1	6.36770868743813	2.2913764683621	3.47898046308869	5.58376127267534	5.64900282202234	5.98724164231166	5.98786445505898	4.25365107520412	5.39923238206953	6.68087786338406	6.82547135932383	2.65633879061836	6.74259650835666	6.87129936149083	1.39669831424679	6.47686865293624	6.88512907986154	4.71021632207946	4.51202431294822	6.21954154598052	6.37954807043742	7	1	1	1	7	7	7	7	5	7	7	7	7	1	7	7	7	7	7	7	7	7	7	90.5	1	3
132	7	2.4123564724529	6.09924441293838	7	6.99645569706426	7	3.89735191866074	4.82803446378801	2.37418240228467	7	3.86471682846685	6.97309859880898	7	1.65452514002811	4.6819803497952	5.08679122533847	1	6.37828960380347	4.70571286318434	7	2.50896699411863	5.45329692073815	5.36320561187861	7	7	2	1	7	7	7	3	7	7	7	7	7	7	7	7	7	7	2	7	7	7	7	74.25	1	3
133	3.90992890780415	5.93757919878545	6.8340852252831	5.54785496831954	4.00675212998584	6.45577910735192	4.89494727554524	4.52530928933793	5.80744960425388	5.48266570518225	3.03200293647819	6.98245182313924	3.90869643410146	7	7	4.44789537492849	6.72248963717588	7	6.87441237400679	3.82203551890462	3.14625456743074	6.04306016335461	2.32064296878285	7	7	1	1	7	7	7	7	4	5	7	7	4	7	7	2	2	7	7	7	1	5	7	81	1	3
134	5.30038450643857	4.9734019958592	5.69362661182867	7	6.54125519269279	6.9096263067727	3.79053861903284	4.6238909199357	4.64874053093827	7	7	5.37511927882298	4.10503492568594	1.82478775058211	6.9257281788662	4.92927721598614	2.90882428563176	5.36746717570405	6.78648029106343	5.33564613716097	4.989553038085	4.83974318889561	2.04112180166214	7	7	2	1	7	1	2	7	2	2	7	7	7	7	2	7	7	7	7	6	3	1	7	70.75	1	3
135	7	2.54739495532079	3.15593535238661	5.53138471988521	6.94901361088087	6.58769378934415	5.88863712201716	4.54729126574678	3.90153175725602	7	5.2855483953985	7	5.18639913118913	6.40475537564119	6.18752125221678	2.87981579468019	5.54361751228115	6.28492778862585	4.88237688678547	6.77805265206809	1.08660451131275	5.06861917231801	5.25989255115582	7	7	2	2	7	7	7	7	2	7	7	7	2	1	7	7	7	7	6	7	7	7	7	60.5	1	3
136	1.55364960509342	1	4.04695679640715	6.79114557301258	7	5.14169824329963	5.40951327445992	6.31868436557781	5.28997542976567	7	6.06433818062469	5.5489946070319	5.83016572288867	5.57468282123387	6.17854766131789	5.26017270189308	3.70220000946809	4.86103087248451	6.28100146250682	3.3117012139869	1	5.50033388563023	5.59126895932515	7	1	1	1	7	7	7	7	2	7	7	7	7	1	7	7	7	7	7	7	7	1	7	69.25	1	3
137	6.42870686225969	2.29066213743257	3.43236925580277	4.57784062037481	6.42412684937907	3.30994100999099	4.79529755950333	5.85371854032697	3.76431462248168	6.8273842847922	5.42994877380968	5.69869464829631	5.98846910337208	6.64702364532623	6.28392314867428	3.75216464453175	5.45439921182875	6.20796206879795	7	6.96830929292643	1.4270557184018	5.39579666606144	7	7	7	2	2	7	7	7	7	3	7	7	7	7	1	7	7	7	7	5	7	7	7	7	90	1	3
138	5.2058230741295	5.87481766062069	6.0544659230625	6.95096653114216	7	6.39200887696589	4.43909835373699	3.51716930635902	6.22136491015346	6.04238248891492	6.54606723880425	5.93932369617594	5.0075804309766	6.70072716833095	7	4.83979696197557	4.13241964096793	5.97843337440528	6.20974167153756	4.84622453217838	5.79237275773297	4.98321086841972	2.42834864353395	7	7	2	1	7	7	3	5	1	2	7	7	7	7	7	7	7	7	7	3	7	2	7	67.75	1	3
139	1.27283198737653	1.53921993287282	3.45028917996534	5.5481865144654	7	7	5.74979744340989	2.90703815584554	6.38498594096196	7	6.03028077105474	7	4.71824863026265	3.84707221270535	5.73647747305456	4.80806520427263	2.70676446097552	6.81749810412569	6.25225993463147	5.97843098372577	1.29690166128933	2.70073702652754	2.34005906607052	7	1	1	1	7	7	7	4	3	7	7	7	7	1	7	1	7	3	7	3	7	7	6	65.5	1	3
140	2.47120639909464	6.19587841942803	5.50371632446829	1.47016202503081	6.18599434162454	7	6.87234703498809	4.53872852889606	7	5.73537579658573	5.13819312107745	5.2183152663888	3.71061531647308	1	5.41601841013054	6.35326630594273	1.81648061032424	5.75571341935878	7	6.89446130320376	1.85140440150024	7	5.46710201588814	7	1	1	1	7	7	7	7	7	7	7	7	7	7	7	2	7	7	7	7	7	7	7	84.25	1	3
141	2.37786338828066	2.93271349697622	5.77706945354907	6.69990622563391	4.69214433916524	6.35361786464166	4.42210407410313	4.01441593791674	4.50587583583097	6.78027012681317	6.31885394968213	6.84834217412874	5.81030461562529	2.89670265060519	3.80577680650484	5.02603982918069	5.00880505512738	6.1079249604799	5.64693610431264	5.42761993574954	4.76122109219295	3.78898585224991	7	7	1	1	1	7	7	7	7	4	7	7	7	5	1	7	7	7	7	7	7	1	7	7	89	1	3
142	7	1.94237964131741	2.65281610412683	4.32667300491226	6.99906855258874	7	4.06485082478462	6.77857851601745	5.25138589133796	5.77853700539078	6.29525360836168	6.51878789573065	4.81664023623641	1.91335405706986	4.78979201511675	1.65785433080282	3.63371217405603	6.70372912598541	5.33128399278432	7	3.4063767007987	4.98718645938805	4.43673968916552	7	7	2	1	7	7	7	6	2	7	7	7	7	1	7	7	7	1	7	7	7	1	4	71.75	1	3
143	2.36622572936614	3.7532510052509	6.18241442404603	6.03874659332257	5.24804432851373	6.70177472324608	5.23599687984506	7	6.71747926426213	5.83990949639503	7	4.42343717871127	7	6.3690577544619	3.95283162800471	6.81688735735457	6.42442527690487	5.77688488967182	4.26741780571089	7	6.44658561061368	4.59702465679696	5.40930767592103	7	1	2	1	7	7	7	2	2	7	7	7	7	1	7	2	7	4	7	2	7	7	7	60.5	1	3
144	5.32966972266018	6.70455926228644	1.7847126751455	4.95276836229989	6.378488062015	6.2678195590785	6.44846306259085	4.61715690819512	7	5.80851219070734	4.77385214075615	6.61851067369359	7	2.39186893062751	2.63269937403764	2.53498030052446	3.07054867303654	6.19247709362594	6.23660284984431	6.07258488851733	6.58250452229097	6.68247220220727	2.06343883954166	7	7	1	1	7	7	7	7	4	7	7	7	1	7	7	7	7	7	3	7	7	7	7	71.25	1	3
145	1.27618771377161	2.18864700211357	7	7	5.28679567156035	5.68813349759793	4.14997268720148	5.20565908600385	6.1030019824203	5.12077994634491	5.02703261401339	6.59528205527882	6.08883897967843	3.28763928592562	4.37819727975002	2.92366174164574	5.62578751867068	5.62593057241477	3.66353301674159	7	4.45431777685747	7	6.10994333291067	7	1	1	1	7	7	7	7	7	2	7	7	2	7	7	7	7	7	7	1	7	1	7	84	1	3
146	7	3.59794058325658	6.05105837588378	6.81012065888044	6.48958219712002	4.97959161204666	4.61349372019353	3.24500719470435	6.24026103611813	4.51397321778093	2.51574043629319	6.7646766045177	7	1	5.17205441087303	5.41838194587113	5.58840190971254	7	6.11992512194703	5.07272155933452	2.79358759631362	6.05994883683714	7	7	7	2	1	7	7	7	7	1	7	7	7	7	7	7	3	7	7	1	7	1	1	7	79.75	1	3
147	1.14968121533988	5.30597821884006	6.21378829934799	4.57074854680596	3.44612622720846	6.98371779417264	3.70353644083321	6.62677819578128	4.03978186442082	6.29226556142105	7	5.83077928670105	5.34952458859931	2.61706424591029	4.89109573871056	6.43134921482348	3.89552868820062	7	7	6.62282897702395	6.15593917523445	6.6800766686894	3.42804260320551	7	1	1	1	2	1	7	7	2	7	7	7	3	7	7	2	7	7	2	7	7	7	7	68.5	1	3
148	5.49937583471946	5.07806378009254	6.70173023443251	4.49965577488697	6.60284712087196	6.80979430099628	4.42016375174026	6.2457577772053	5.76558102550288	6.3112128406935	6.02758111713602	5.17664663361093	3.86814580199602	1	6.9072255461645	5.16967408487106	1	5.89953289034607	6.96815803858357	5.00091330434789	2.96726261336983	3.20489466536024	2.33784951637051	7	7	2	1	7	7	2	4	2	2	7	7	7	7	2	7	7	1	7	4	1	1	7	95.25	1	3
149	1.69272143540001	5.37427788731795	7	6.19523021900439	4.37061538478904	4.82053220049167	3.59859506342671	2.04895429059978	7	5.48926215884325	6.75866321985711	5.70132911874519	5.5790122648815	5.96493799563426	7	2.5473175959162	4.24040739253079	6.55647113177887	7	5.30871646127651	4.74188919958096	3.33098950626947	6.57474330009118	7	1	1	1	1	3	2	4	7	7	7	7	1	1	2	7	7	7	7	7	7	7	7	83	1	3
150	2.82344141981816	5.06575592158492	7	5.7205360830372	2.46681375704887	2.32880240534876	7	6.75233706151042	4.71874507412175	7	6.61902803360287	6.37168755790463	5.59042153999779	4.24060563177617	4.95153940387894	6.60298790314373	1.28517521980605	5.51204718509182	6.3598560753761	1.94787883204823	2.77259435393267	6.30071405166491	4.94483171637382	7	5	1	1	7	1	5	2	2	7	7	7	7	1	7	7	7	3	1	7	7	1	7	78.75	1	3
151	4.39799386064371	4.80061070669081	6.90474695229212	5.62196408461084	5.70714752805627	2.43112775943487	3.43340235029853	4.83882495981924	4.7452567342039	4.34349718628832	5.68421591061689	6.02501675828203	4.57407239443765	1.59093802734275	6.33013873040852	5.69211799190719	5.35863215745482	6.36488305733821	6.48133267017584	6.26868542227416	6.66462544905777	6.12589222982426	7	7	7	2	1	4	1	3	3	1	6	7	7	7	1	7	7	7	7	1	7	1	7	7	52.5	1	3
152	2.3464682917129	6.01074428424905	5.83534370414014	5.79379803356791	4.97444548669443	3.50602667505065	6.22928709956566	5.31572920455951	1.2541622236886	6.20472809039264	4.98429946797034	7	6.371645442308	7	7	7	4.69139869135248	6.51201215022	7	6.18701664418225	4.81297717077673	2.8434303141949	6.70050089891581	7	7	2	1	7	1	7	3	7	3	7	7	2	7	7	7	7	7	1	7	7	7	7	74.25	1	3
153	5.87610542624569	6.80218035714622	1.07938012039201	4.47960366652071	6.96091182344877	7	5.82855493992626	4.05355016470587	6.14471207636828	5.94388419572325	6.7346980795603	6.9708752738253	5.86703459273059	3.93531930021333	3.19228064484504	6.01806075983356	2.80134494275048	5.06910909261763	6.16435728100255	5.40526549987652	3.16658473056877	6.54528764383635	2.05574188389471	7	7	1	1	4	7	7	7	7	7	7	7	1	7	7	7	7	7	7	2	7	1	7	85	1	3
154	1.83421315899531	3.12168810322002	5.70950267868585	6.24854876415636	6.07708062951604	5.64112130036401	5.27385620880108	6.29443017496795	7	5.71678338708808	5.76277545939063	2.18759483386394	5.067260361934	2.13756926556857	6.76599729787648	2.95872166915513	6.67579184370593	7	6.08176220277348	3.91635882169205	2.24396933763502	3.55808546590407	5.78583559600551	7	1	1	1	7	2	7	7	2	7	7	7	7	1	7	7	7	7	4	5	7	7	7	69.75	1	3
155	7	1.73424146099715	4.83062015880909	3.7011257614797	5.08083094781967	3.66211060495596	1.70405163013518	3.85396584496072	7	6.52145519640488	4.77134176991717	5.98295418194139	4.32079218215134	4.29633422174435	6.05049668392866	5.59860629114884	1	5.34069835727478	5.84527595193982	6.63945478267927	2.14627747658722	4.61584526404499	7	7	7	2	2	7	7	7	4	2	5	7	7	1	1	7	7	7	7	2	7	7	1	7	76.5	1	3
156	2.692642206088	5.53156326638098	3.64505218727528	5.85305159231125	2.89423395232972	6.68778854658195	5.58387766193823	4.51267860598586	6.47396779029213	5.09293906574963	6.59167408302781	6.42618728771113	5.17191987020641	1	5.06613520289016	3.55890071390129	1.01951665596842	5.96430174759015	6.18784801082318	6.28378170344317	6.4918936035406	5.34415377652983	7	7	1	2	1	7	7	7	7	3	7	7	7	7	1	7	7	7	1	7	2	7	7	7	72.25	1	3
157	1.99949558454856	1.3520492001686	7	1.54009904474711	2.77611278020374	5.92043445496187	1.88487325899088	4.46706733265724	4.80352801521066	5.9991437404529	6.91441455676753	2.91820777144353	7	4.33817275605128	6.00896006445051	3.89951246509537	1.81855964896669	6.58566512216061	6.69961608617182	5.47644009655734	6.52909210287689	5.05059898291336	7	7	1	1	1	7	7	2	7	1	7	7	7	2	7	7	7	7	7	7	7	7	7	7	77	1	3
158	1.58311872657328	3.69992961510077	5.43487673608085	5.95159766410633	3.99635538405257	5.62776131122649	4.30950101293308	5.11397519234586	4.59543146563263	7	5.53511713012994	4.67509615747102	6.81747821271559	2.93616605704201	6.7712656519744	3.64162919744931	5.39242921747763	6.99130246390042	5.88174459555822	6.00560361329713	3.82749441724369	5.99301226717983	5.49618104074798	7	1	1	1	7	7	7	7	3	7	7	7	4	7	7	2	7	4	7	7	1	7	7	72.75	1	3
159	1	4.64450559278242	6.58731200110703	4.25106333323175	3.97809591474328	5.1363704631467	6.54476018683801	4.87961784086996	7	6.69362277630316	6.32933538490473	4.95444921785717	6.8357945295996	5.07703705631301	2.98188843742418	6.21993130837326	2.06493148275117	5.3458384865783	3.64555637912758	7	2.53762256029642	6.13317892846764	6.24793452315013	1	1	1	1	3	7	7	5	4	7	7	6	2	1	7	7	7	7	7	7	7	7	7	68.5	1	3
160	7	3.03685882255542	6.45135462956322	6.17675090930199	7	7	2.34571960934779	5.49408923063959	2.72359894415144	5.79252618713361	3.97840180000761	6.70671757032231	7	1	4.96852152537282	5.34735958524677	1.4413453437259	5.27538502692	4.67885318015139	7	2.4904837570179	3.74434414139557	6.41963255084159	7	7	2	1	7	7	7	2	1	7	7	7	7	7	7	6	7	7	1	7	7	7	7	63.25	1	3
161	2.28092231390183	5.69802699223063	4.51166496836523	5.67872463067738	2.78897295565946	5.37189820323904	4.59923269051702	3.76702950656106	5.61606446769952	5.54152268081041	6.65670501012662	6.34248487741383	6.98652357718223	4.30936828152505	4.82247812779806	3.38139075286096	1	5.17089886729033	6.47478591651682	6.60481256189483	6.69436296097558	6.02863846961923	6.72241164263607	7	1	1	1	7	7	7	7	7	6	7	7	7	1	7	7	7	7	7	3	7	7	7	74	1	3
162	7	2.41537107861248	4.77272324908556	4.16945048980475	4.39068625674722	6.64450725132239	1.97847130514265	4.32626007135985	6.0118336963167	5.95701861356348	6.31648224315655	5.72711191176269	3.97218354893681	3.56535148162721	6.2426568245938	6.94936593522172	6.08310387730876	5.2686548170185	3.19301245120213	6.43203447726652	1.68363154922167	4.97131626027424	6.07439927053146	7	7	2	2	7	7	7	7	2	5	7	7	7	1	7	7	7	7	1	7	7	7	7	73.75	1	3
163	5.52958482547093	1.64655121911269	5.79062046987684	4.91741676540556	4.66017577806276	6.71506077721946	6.0273461132663	2.30555405425153	5.93288275033156	6.73538465183102	6.16903396511761	5.296682124609	5.22990258442913	1.31291013622	4.74976954796403	5.87383883377004	6.16993833624595	5.37368508764444	7	4.10864088924827	6.62281462078314	7	2.77242577450629	1	1	1	1	7	7	7	7	7	7	7	7	7	7	7	7	7	7	7	7	7	7	7	81.5	1	3
164	2.48913371292244	4.49988771160299	4.22998914644253	5.79570210150275	7	7	4.82262711555783	4.18417152376014	6.66222133136825	3.76915900866142	3.28614191753217	7	4.65479314600023	2.99333855250594	2.4791004184249	5.51305834118498	5.18214597126532	5.24672489724106	5.43388431666184	5.50389870745173	4.02411636768495	1	6.98729309809784	7	7	1	1	7	7	7	7	2	5	7	7	7	7	7	7	7	2	7	7	7	3	7	61.25	1	3
165	1	4.54856238721923	6.81993224178731	4.85321015436906	2.77473755273876	3.77183283961537	7	5.53847372219081	4.21454309995529	5.86270929544586	6.95396735474528	7	6.06103465328265	1.22383834646762	3.87924971793923	4.88469485775005	1.82769590828177	7	4.09130173983541	2.0333152941276	3.10965916842655	6.84672960258797	5.03461528204584	7	7	2	1	7	7	4	7	2	7	7	7	7	1	2	7	7	7	1	7	1	1	7	78	1	3
166	2.2002909439438	6.433418579554	2.60502735775795	3.12624489260914	6.63657151787397	2.96887815609497	6.89108387870951	5.7130821179267	6.14769961110541	6.0196424491701	5.51301078632861	6.83339177831726	6.65403692578921	1.0549055008201	7	6.3070363726024	5.34601699770367	4.21596189236401	7	2.42684690392758	1	7	4.75921416498117	7	7	1	1	7	7	7	1	2	7	7	7	3	2	7	7	2	2	1	7	7	7	7	83.75	1	3
167	3.54477394179325	4.57103015673817	1.16388578121301	5.03543770846267	7	5.3057628444933	5.0949771496604	6.78485504697088	6.35386191200063	5.96767382661257	5.70485053490121	4.18700647453717	2.87953292007764	2.15228391183104	5.46697068432209	2.21621153586037	6.83016134926922	5.30587998104161	6.03567629520422	6.67646302229057	6.01200966365583	5.24972492015248	4.97982862050187	7	1	1	1	7	2	4	7	2	5	7	7	7	1	7	7	7	5	7	4	7	2	7	64.5	1	3
168	1.03852955175923	4.86764594766697	7	6.72486817287881	2.67371637794563	6.3892078826901	2.30523465560768	7	3.73440504663357	6.15851349247032	7	5.65106434549977	6.28839758762301	1.76529103801973	4.7576497157324	2.56894391479212	6.18836570871989	6.13441429100936	4.01544871844278	3.83840600829605	2.97881748213619	4.85283244873359	5.37023356746089	1	1	2	1	7	7	7	7	7	7	7	7	5	1	7	7	7	2	7	7	7	2	7	69.25	1	3
169	1.17944536320881	4.14456878033526	3.62355004176442	5.87471481933971	6.12144363430504	4.84620422446454	7	6.96688560289507	4.77636734013283	4.11136823730211	3.83553940566389	6.78025960702408	4.39396127202943	5.34087712565503	5.49430427844228	6.40424422230246	3.80970098603348	4.92384195470952	6.61128887632	3.59331142479351	4.0496073520477	4.74635204117688	6.99628452268083	7	7	1	1	7	7	7	4	3	7	7	7	7	1	7	7	7	1	3	7	7	4	7	67	1	3
170	3.37799876598053	1	2.15217012673145	5.00814674706829	3.85274105138067	7	7	4.9509770811266	5.01343097732858	4.67855917832204	6.55964557587454	3.28472901211358	7	5.79363607763075	4.05406354430751	7	1.20702133124531	6.34076673985095	6.16106680572019	1.44410266604897	6.49265936568172	4.76538946908511	4.81033524618032	1	1	1	1	7	7	7	7	1	7	7	7	1	4	7	3	7	7	7	7	7	7	7	56.75	1	3
171	2.21294244747021	1.89996256342194	6.7621942710875	6.46052448674374	6.09303526972171	2.85732008357746	4.19609808706975	4.23981956507134	7	7	5.10152930623059	6.42591773204338	7	3.31940238953752	3.21292561702075	5.5679667550555	5.30146262939663	6.7207591684034	6.4997746610514	3.27963260923423	1.87531405044762	4.13929833757451	4.06701291605841	7	1	1	1	7	7	7	2	2	2	7	7	2	7	7	7	7	7	6	5	7	7	7	86.5	1	3
172	3.87073524596213	2.81864429061537	5.36598446009876	6.39745304010225	5.13913425628651	5.31724050935985	4.67033875585103	6.32272499853997	6.09356956497351	5.57961692410908	4.14920090143352	5.35536639058571	5.57240338758892	1.99932453875213	7	7	4.90445608043737	5.16660068460134	6.40246334088894	4.64585050178143	2.47809674315115	5.09426674249348	4.71196081857188	7	1	1	1	7	7	2	3	4	7	7	7	1	1	7	7	7	7	7	7	7	7	7	81.25	1	3
173	1.62808837601708	5.88508832914932	1.5595377143224	5.44124816149473	5.80259736478376	6.42873507067665	5.00951558330799	4.20018149016151	4.11552963502135	6.64557127829717	4.73137863048456	3.90772870118869	6.55930914677294	1.67531669260605	4.85730293106108	4.99307495834264	7	6.70707651057946	7	4.28336007191458	7	4.12400711495313	3.61561106439736	7	7	2	1	7	7	2	3	7	7	7	7	7	7	7	1	7	7	2	7	1	4	7	79	1	3
174	2.47603306051739	7	7	2.61491523156096	6.64872531926006	6.37353345560673	4.75510455045253	5.88608529690433	5.27564654514843	5.83441737563027	6.43720026829552	5.59269618302873	6.92632833189812	2.86107057473423	6.61462983396571	1	1	3.94443826776768	6.11707632574388	6.39601614368311	1	6.80677664589166	1	7	1	1	1	7	1	7	3	2	7	7	7	7	7	7	4	7	6	5	7	7	7	7	70.75	1	3
175	3.83978453575616	2.86122602360368	4.89245907410946	3.29239643246666	5.93721036101148	6.40022595436704	6.74877052546864	4.17503439638462	4.64801953736524	6.17953559036731	1.17900822244954	5.97148340860633	5.26658029088917	5.01964143047251	6.53802909499093	1	7	4.3866051800799	5.96867061157609	2.03432203929414	2.52638578322531	4.45711196358112	3.83064962243748	7	7	2	1	7	7	3	7	3	7	7	7	7	1	7	7	7	7	2	7	7	7	7	78.5	1	3
176	1.9011414374803	2.81547414657163	5.05238412657046	1.98290539933723	2.86296978518024	5.24245108137839	2.08037582596565	7	6.11889422395768	5.48951499194375	4.8476394136202	5.19493362144502	6.71216787623223	2.84830452696117	5.56760084980359	1.87730459453003	5.66514555426317	5.81879862026585	7	4.70296110804939	4.62070011274361	4.13840827532517	5.65728555721593	7	1	1	1	7	7	7	5	3	7	7	7	7	1	2	7	2	7	3	7	1	7	7	93.25	1	3
177	3.76142918214359	3.73415101677981	7	6.57004197630891	3.51450853595283	6.9023487658459	3.45354264666313	6.81831396295135	2.67987142205067	6.50659807180271	6.03164938041316	5.29669726426325	5.75304113983868	1.20191240165794	4.29226149351817	4.49989698784312	5.88464542798758	1.95383401971088	5.97164413967327	2.67365476116069	3.94180987599191	4.54595102096794	5.72495726030397	7	7	1	1	7	1	1	7	3	2	7	4	7	7	7	1	1	7	7	7	1	1	7	57	1	3
178	1.10245937754893	1.0557801380043	3.22015046410843	1.33108094203399	3.24623991745758	6.68382181038613	5.75402527238843	3.9060599675355	4.47472453557223	5.23818997155373	5.11228568712322	4.60759782923115	6.74008099651367	6.45914322339923	5.63365215482639	2.79207698315839	1.76758937511823	6.78608689982579	6.79132117634877	5.02725153214893	2.27811568536829	6.20471261326069	6.72309469348108	7	1	1	1	7	7	7	7	2	7	7	7	7	7	7	2	2	7	3	7	1	1	7	68.75	1	3
179	3.4834223402036	3.21971875471321	4.57173447121607	4.03971007767947	6.62469134609409	4.49165234058861	6.15891384596188	4.0469828177893	4.41543078642904	7	2.00031380407925	7	4.46156264472926	5.26112440058891	6.91550757694606	1	6.29337704363255	3.79438400087616	4.93050457805772	1	2.30693635690009	4.60666125828587	2.99845536414878	7	7	2	1	7	7	3	4	2	7	7	7	7	1	7	7	7	7	2	7	7	7	7	78.5	1	3
180	1.76993954943144	4.97080075128331	5.13022852768099	5.37479185670363	6.2164671176535	1.85772456745161	4.16218024731072	5.19355157201681	5.04293389638946	6.29118939722591	4.28367447522096	6.4984374139765	5.26871344202529	2.26660778139797	5.51865290265058	7	4.16694055652817	6.65523078266749	5.0197072091535	5.86026117480993	3.89704702168882	1	5.85966606800661	7	7	1	1	7	7	7	7	7	6	7	7	7	7	1	7	4	2	7	7	7	7	7	57.25	1	3
181	1.97916361832304	4.1679091685962	3.90809594560086	5.28461502537206	6.72763178179327	6.68575186489045	4.23928975710833	3.98654766103266	1.66484739348897	5.971102121694	6.30119566927165	5.90731840761889	5.92206953754133	2.90577617327398	7	4.86977307592927	1.48506023806182	5.07956312316726	3.7934657829189	5.74173430613955	1	2.27649830933174	7	7	1	2	1	7	5	7	7	1	7	7	7	1	1	7	1	7	7	7	7	7	7	6	72	1	3
182	2.09728320205212	2.14171179406051	5.50316242722045	2.12373234320796	2.927042404343	6.51475445781472	4.43446917880641	7	7	6.43132047178251	3.50231560360193	4.21741333422136	5.42668252739154	6.42406042321543	5.06316100428175	4.41927163136929	5.84732668383686	7	2.47151678924986	3.85271615937317	1.30543924843123	1.0781920522432	2.80487187971183	7	1	1	1	7	7	3	7	7	7	7	7	7	1	7	7	7	7	5	7	1	7	7	72.75	1	3
183	1	4.99438731830537	6.30620861785042	6.68234897994034	2.45750436679191	4.9334174831003	6.78168561325372	3.65194978827207	6.87807998420654	6.06802609975644	4.71126780692574	6.88985395874468	5.34303255649577	1.1645359010551	2.06805191709334	4.26909797982634	5.24341138602309	5.42013087744964	5.33206356509021	3.36616393195046	3.3099669762977	4.37530631209226	5.68482372274581	1	1	2	1	1	7	7	4	1	7	7	6	2	1	7	7	7	7	7	7	7	7	7	73.5	1	3
184	1.63485659168828	6.83269854584896	5.24708497426469	4.50214479637132	6.48233453557066	6.48229679072874	6.07438826537449	6.28567539061041	6.29082181032481	5.57111685096107	5.18822209304471	4.34089030196926	6.4995525998481	2.01079540201744	3.69315275715811	6.08249378956596	3.18127429774178	6.60202533798501	7	3.6175029118183	5.75427628826169	3.53708692707145	4.00299591065937	7	1	2	1	7	7	7	3	3	7	7	7	7	7	1	7	7	7	7	7	7	1	7	94.25	1	3
185	3.05906103173648	7	3.92064084514637	6.90942498029721	4.73400242759305	3.96333480593914	5.28187476585396	4.05666142650471	7	6.00294185031482	2.33002988804954	4.4564352330112	6.5652303591457	2.21826204581035	2.45267048576774	6.27554006378469	4.12021081443862	5.64044164599984	6.88465932986556	7	1.07093074611225	5.96685632640186	4.91074307631127	7	1	2	1	7	2	5	7	2	7	7	7	7	7	7	7	7	7	7	3	7	7	7	75	1	3
186	2.34399320391105	3.77270719809608	5.89080009099564	1	3.62075764888905	4.91559056797042	2.79512153703174	4.99392602797446	6.11625961953465	3.71291998295423	6.02997283525771	3.62983659323575	6.26066229431252	7	6.04086725603592	6.17421643119173	3.45548880182072	1.88811383450163	7	3.48778167992733	7	3.65508093735259	7	7	1	1	1	7	7	7	4	1	7	7	7	3	7	7	7	7	6	7	7	1	7	7	62.75	1	3
187	1.72751124649736	6.29955470373032	1.47973210037117	4.29760345101166	5.23898105567087	4.43165791062369	5.4314596953126	3.67905508397259	5.85928200851268	6.06352777582859	4.89701716289827	6.12161844265665	6.26016277353992	1	4.84708750709256	1.90675509688784	7	7	7	5.98765221316199	6.960607535661	2.45229168322611	2.86265187022653	7	7	1	1	7	1	2	2	2	7	7	7	7	1	7	7	1	7	7	7	1	5	7	86.5	1	3
188	1.474306982435	1.81509714402211	6.3712708042063	1.14002964601819	3.95358580752359	4.44778463767839	4.88085666045289	6.90145041581643	5.71407096486174	6.10837449542331	4.68272285872221	4.58224269483225	6.43715822994264	2.44216412625756	5.43521185405002	3.28258465055838	6.0185795560214	5.64806555755724	6.56827433337481	4.53996417627495	1.97517244998274	4.53197329248139	2.89790815769718	7	1	1	1	7	6	7	7	3	7	7	7	1	1	1	7	7	7	7	5	7	7	7	78.25	1	3
189	2.15122105789767	2.51994755709829	5.26128994485445	4.80815012296135	4.77458178199711	3.53096557886354	3.2349189557935	4.08956574618609	5.50541706424293	4.58583605786182	4.75619600067968	6.14348748117225	5.85337709811594	4.22742178847256	5.37790202173275	1.40188060346053	7	2.81338645063642	7	6.27180027919947	1.70885412595523	5.72085868864621	5.02524389502859	7	1	1	1	7	1	7	7	7	7	7	7	7	7	7	7	7	7	1	7	7	7	4	94	1	3
190	5.22416248729965	5.03370030852884	5.53148751097061	3.67966647323507	6.82703272062042	4.18432119182276	7	5.80250578369702	5.20567644916376	4.49897383673559	6.31083757701484	4.98721024478042	6.22623165078619	1.30699143448976	2.79156815204442	4.35296789584106	2.88591697534273	5.14943200971241	4.42081367866985	5.26159908213027	3.77870209771529	5.24738953103688	4.28302719309736	7	1	2	1	7	1	7	3	7	2	7	7	1	7	7	7	7	6	1	7	7	7	7	63.75	1	3
191	1	5.47857470810867	6.12113418702225	5.10994774370784	4.81760502865768	2.15703108410902	7	5.10006250318007	1.24768480121466	6.12933240513408	4.72632993072507	7	6.06803407699411	3.08866905432043	6.12698747377533	6.11441042251298	1.6913565071548	5.21310049989923	3.21192772365599	2.65488626793761	3.50634295105681	1.66988331929599	3.47210903629122	7	7	1	1	7	1	5	7	4	7	7	7	1	7	2	7	7	2	7	7	1	7	6	74.5	1	3
192	1	4.48790243774694	7	7	1.94355841315652	3.37510495894698	4.14180904491278	7	3.757162347858	4.67789310619911	5.00533178844604	4.8777843734232	6.0892547148562	1	7	3.22843985922337	6.318288723454	1.01633978523895	4.76497674232231	4.7223367789799	3.93148650628656	5.05397038752979	4.35192041806257	1	1	1	1	4	7	7	7	7	7	7	7	3	1	7	7	1	1	7	7	1	1	7	80.25	1	3
[truncated: 5 more columns]
