# Supplementary material for: How Are Mate Preferences Linked with Actual Mate Selection? Tests of Mate Preference Integration Algorithms Using Computer Simulations and Actual Mating Couples
Source: PLoS One. 2016 Jun 8;11(6):e0156078. doi: 10.1371/journal.pone.0156078 (PMC4898694; doi:10.1371/journal.pone.0156078)
Supplement: S1 Data — Newlywed couple and agent-based model data analyzed in Study 2. (ZIP) [file pone.0156078.s001.zip › S9/Polynomial Model Data/Polynomial Couple Population 01162016 035302.csv]

	trait1	trait2	trait3	trait4	trait5	trait6	trait7	trait8	trait9	trait10	trait11	trait12	trait13	trait14	trait15	trait16	trait17	trait18	trait19	trait20	trait21	trait22	trait23	preference1	preference2	preference3	preference4	preference5	preference6	preference7	preference8	preference9	preference10	preference11	preference12	preference13	preference14	preference15	preference16	preference17	preference18	preference19	preference20	preference21	preference22	preference23	fitpoints	sex	algorithm
1	4.96195773063795	7	5.99086003692989	2.97342847739929	5.22006667562177	7	6.03699960977023	7	6.6509486156647	6.85773066604552	5.80603796451388	7	6.98490187054801	5.82463866222779	6.89278512762879	6.83108160690405	1.89668098407622	6.85048110526292	5.78466428330152	6.74752766493307	6.38320060245692	7	6.4803566988811	1	2	7	7	7	7	4	7	7	7	7	7	3	7	7	7	1	1	3	2	7	7	3	95	0	3
2	5.00297936862562	7	6.62849151376542	3.67159152260092	4.66190650239626	6.28671319414195	7	6.85599668772629	6.29919190884501	6.61462826360529	6.68377626556655	5.47119565119053	6.8892022832609	7	7	6.34030462699154	2.97016584828126	6.3717210943563	5.05083531417694	6.37280367071145	5.95084345767826	7	6.63957529257209	1	2	7	7	7	7	4	7	7	7	7	7	4	7	7	7	7	7	4	2	7	7	7	96.75	0	3
3	4.69941726701819	5.98017259910245	6.80562463221869	4.21557009123216	4.48140218304293	6.62505438666851	6.63593037327503	5.97267914564315	7	6.78467159957066	6.4895791722044	6.70711340234252	7	6.62839252322638	6.63380484549473	6.44495239560431	6.16527124614568	7	6.65092533290106	5.61170400444462	5.86615830377576	7	5.15543531263844	1	2	7	7	7	7	7	7	7	7	7	7	4	3	7	7	3	2	1	3	7	7	7	81.5	0	3
4	4.59542479284747	6.08275412033927	6.08104160716305	4.12649600351623	4.66562761879799	7	7	7	6.54248367657165	6.87703404472395	6.6404592740161	6.1229752288049	6.9235060018874	5.80034972226965	6.69653913883487	6.33952178922345	5.38810321132119	5.76014705688733	7	4.91353687697507	6.70628857390495	6.46326474560863	5.9042443019537	1	2	7	7	7	7	7	7	7	7	7	7	7	7	7	7	3	1	4	2	7	7	7	90.25	0	3
5	1.6489351491436	6.54354655296337	5.89729228786142	4.33785420959046	1.10844009481922	6.70923377735961	6.41951528596178	3.93203616945078	7	7	7	7	7	6.56163697132974	7	7	6.5671846656113	5.44700928493193	5.08089267202534	6.85799405275099	6.71407833210825	5.68611587183003	6.46736776512131	1	2	7	7	2	7	3	7	7	7	7	7	5	7	7	7	1	2	1	2	7	1	7	99	0	3
6	1.95900006960143	6.45652984947591	6.868162322133	4.67242905262448	2.80086019443971	7	6.52788883426038	7	7	4.70199173905754	6.42935321515079	6.01280204902406	5.62164564637415	7	7	6.98031610071027	6.18177460686933	5.99570962628989	6.0321252264453	6.56559632310439	6.86821314341963	6.50284603436162	4.30984957854711	1	2	7	7	4	7	7	7	7	7	7	7	4	7	7	7	2	7	2	2	7	7	7	98.75	0	3
7	2.07560213396008	7	2.89824223143541	4.42673507591247	6.50408609585796	7	5.86513892476184	3.68631514021926	6.66550463075166	7	6.08992887624701	5.84943349697676	6.78852844712124	6.11857092584037	7	6.92542506963885	2.90463162361173	7	6.53401626221553	6.02470378539774	6.62741673722031	6.52168549507956	6.78348083385497	1	7	7	7	7	1	7	7	7	7	7	7	7	4	3	7	4	7	3	2	7	7	4	83.5	0	3
8	3.21436644452058	6.77701185974371	3.28945221090561	4.17728303667561	6.7736339248195	3.48332335183649	5.56228364787756	6.87378481427879	7	7	7	6.62317622276286	7	6.53024090740847	7	6.90836995790038	3.15623160230492	6.48904547243746	6.19346394377272	6.53638073003349	5.85034078985966	7	2.50695100716731	1	7	7	7	7	1	6	7	7	7	7	7	7	7	7	7	7	1	2	1	7	7	5	89.25	0	3
9	3.92256234563022	6.73424252230034	6.96943836351283	3.79672798668272	2.5935427692061	6.11911039521309	7	6.03123599028779	6.81796113867158	7	4.37923684308982	5.89715041421103	7	5.9099133719602	7	5.83681625873289	7	6.09496831638922	5.54959491381846	7	6.86836689675455	7	4.23265713708791	1	2	7	7	7	7	7	7	7	7	7	7	7	6	7	7	7	7	3	3	7	7	7	90	0	3
10	4.26537283378122	7	4.82463048150953	4.22576926941011	5.17480601814698	6.8835781414214	6.40075984346584	7	7	6.97180154016558	7	4.7734264619325	7	6.36737612257071	6.09108776083443	6.24322701689803	1	6.07718877882908	7	5.924472298613	5.02732689617569	4.86468485783787	6.75092559700041	1	2	7	7	6	5	3	7	7	7	7	7	6	4	7	7	1	2	2	3	7	7	7	87.75	0	3
11	7	6.63556325554028	6.73021424829989	2.48420263134293	2.69180297062588	7	5.98190443534002	7	7	6.81969176754739	4.84704221077935	7	6.33567787966703	6.28068798714993	7	6.45905087605223	1.29337597355449	6.72155613766561	5.04822920100739	5.78400635414139	7	6.25396959486356	3.75082175267806	1	2	7	7	7	3	3	7	7	7	7	7	7	4	7	7	3	7	3	2	7	7	7	91.5	0	3
12	3.70230021274945	7	4.2785486808963	3.74159504263431	6.94246031998396	5.69453611457958	7	6.27416968230436	6.92096351516609	6.30473464262831	3.70025110929232	6.09989298395523	5.63655863415275	6.03243065588377	6.35136472772798	7	3.80876943358249	6.52356493430045	6.33915052485716	6.90294696241656	7	6.82949700992947	5.74153687235468	1	2	7	7	7	7	7	7	7	7	7	7	7	7	7	7	7	2	2	4	7	6	7	85.25	0	3
13	4.31618051271351	7	5.84161785641916	1	5.85785853891335	6.65816703021331	5.90963460518985	4.88335582198413	7	6.11596667405963	5.61263930603373	4.74330093712407	6.53137889153571	7	6.66340417389873	6.975566964366	4.27579380376498	6.33630810844999	6.92914781308684	5.03953882357803	5.78464299275696	6.21659602704904	6.69037233009034	1	3	7	7	7	7	7	7	3	7	7	7	7	7	7	7	7	2	1	2	7	7	7	83	0	3
14	4.56067598356984	6.41419719321241	6.67526852226358	2.6512975460295	2.42232045351425	7	6.59233993289502	7	6.6447622106613	6.67046421600265	6.90731885058389	7	7	5.87156098849365	5.34784557172187	7	3.18506626408701	5.97100925973324	5.54642773258059	7	4.82567884079504	4.1460110436812	7	1	2	7	7	1	7	7	7	7	7	7	7	7	7	7	7	1	7	6	2	7	7	7	90.75	0	3
15	2.28066732487644	6.65678220015758	3.2115648884373	5.19014501501577	6.0743514280753	6.47049960722259	5.64451031901531	5.80357947493438	5.55440649950725	6.70743857997647	7	7	4.7266591784163	6.99356616126157	7	4.63537331631006	2.719255882297	7	6.41249764783063	6.34196298963851	6.09281110984526	6.46338356287486	5.73880082679378	1	7	7	7	7	7	7	7	7	7	7	7	7	7	7	7	7	2	1	1	7	7	7	76.5	0	3
16	1.1363907721176	6.4775355439113	6.75032096130594	4.73173610207473	1.27288886550015	6.54468742713197	4.85085984146663	7	6.39492666608614	7	6.64630059103815	6.54303645981484	7	5.36914737983875	7	6.69016570108007	2.54730571194991	6.2805810742845	5.69035499249062	7	7	4.77430572229544	7	1	2	7	7	4	7	3	7	7	7	7	7	3	7	7	7	1	7	1	2	7	1	7	85.25	0	3
17	4.55087242059194	6.7146110213594	4.93870822311446	4.22077724876416	7	6.6778119199881	6.25426948354821	6.16484049354638	7	5.55742621604881	7	6.07680856476805	6.58035609449046	5.41725534756164	6.07849426279426	5.36631834812069	6.72052915893983	5.93798202817712	6.56667989136789	5.97954613479283	6.95258962279676	7	4.78495066686001	1	3	7	7	4	7	6	7	7	7	7	7	7	7	7	7	1	7	2	4	7	2	7	77	0	3
18	1.30114115612737	6.06535089468116	6.73472831268607	4.39639780570795	1.43564096411297	5.99554795262071	7	6.83762178021153	6.72199918574376	4.92280162284801	5.11647761380446	4.91947627304636	6.77191098145452	5.44429048086701	6.66525110251249	7	6.9564176060864	5.16465563758806	4.64734001111693	6.68290320875738	6.44694034760229	6.89848708383205	6.81509758392919	1	2	7	7	3	7	6	7	7	7	7	7	7	4	7	7	1	7	3	3	7	7	7	102.75	0	3
19	1	5.44658022375565	6.95207395989005	5.36235730511671	2.06822195901324	2.20671257188808	6.1501650085161	6.36803276860645	7	3.71355494000623	6.52650712798003	3.8490055809648	6.73060610542544	6.21573408894778	7	7	4.70651062352516	6.54949284366103	6.84804142306171	5.83537308318697	7	7	5.78496109736022	2	2	7	7	7	6	7	7	7	7	7	7	7	3	7	7	1	7	1	2	7	7	3	88.5	0	3
20	5.60128238556748	7	3.19479329505614	3.5187028601406	6.69364871430197	6.87547753855692	6.42030637829439	5.06263832219575	6.05402692030597	5.10621892018711	6.86507135518216	5.20101619470901	6.96135073674642	3.70712509260309	7	7	6.52810742593708	5.1119473258745	5.96289968924373	6.61750580786597	7	6.00729290276183	5.61834799275371	1	7	7	7	7	7	4	7	7	7	7	7	7	7	7	7	1	2	2	2	7	7	3	100.25	0	3
21	1	6.96661235208267	6.62231069690114	4.70543448590143	3.47409539082751	6.47373790745437	5.73451254470403	5.85378769430316	7	6.02254319812034	7	3.40127383023291	6.52562507711916	7	7	7	6.80405196866557	6.12503734985651	5.4918197906411	6.51275246649509	5.856153833525	5.74297927234836	4.08819617266959	1	2	7	7	2	7	7	7	7	7	7	7	4	7	7	7	4	7	1	2	7	7	7	88	0	3
22	4.88838607324887	7	5.25162674943601	3.8636917255221	6.36045621622119	5.94607038800273	7	5.81823516888156	5.62063566075896	7	6.3974771350299	5.85119300693305	6.89370634044033	7	5.3653175671411	6.33812464892282	2.23817892477821	3.38520734086414	5.94795747301327	6.01602973005546	5.65775031415814	6.7458504969308	6.76375091770212	1	3	7	7	7	3	7	7	7	7	7	7	3	7	7	7	1	7	2	2	7	1	7	72.75	0	3
23	1.23641936292235	7	5.97044255146097	6.22317159882851	2.16466988367029	6.9575855890791	6.24841685225149	6.85169482212923	6.62736598963811	6.21486929843395	7	4.17878100888501	4.66250849349996	6.47848499253313	6.58898532126746	6.47777604949423	6.3640788817016	5.5953557619268	6.18705372198075	7	7	6.59521990908483	3.91389504645728	1	3	7	7	7	7	2	7	7	7	7	7	3	7	7	7	1	2	4	2	7	7	2	86.5	0	3
24	1	7	6.23164037194961	6.22059428179076	3.45655576989991	5.45468796562168	6.27223508278067	6.4826828861963	6.61701773484564	6.88433567232088	7	4.02938776279974	5.93099989911307	6.4355916098532	7	6.47468947416542	6.84413180804081	7	5.85163924868171	6.95911146892659	6.87113415693766	5.42043846158637	1.52676086381406	1	2	7	7	7	7	2	7	7	7	7	7	3	4	7	7	1	7	3	2	7	7	3	80.25	0	3
25	1.43440869933561	6.00019813925999	6.46386394108714	4.21804253471706	2.94193318177385	5.57402113632739	5.15571220676191	4.79963252585884	6.57080924202781	7	7	5.67737196774841	6.98320143657556	5.74467677177605	6.23071464274842	6.66749842082872	6.1386969349632	5.66787088646939	6.00456419030904	7	7	6.26620126570452	5.28155884320048	1	3	7	7	7	7	4	7	7	7	7	7	7	7	7	7	2	2	7	3	7	1	7	80	0	3
26	4.59525007154967	6.67033073928729	6.64566210325523	2.50416733215041	2.32615678497215	6.77711662306461	7	5.13298513603283	7	7	7	7	6.66375999320267	6.47571394609533	7	6.11181465520061	3.54224008708876	5.80524797683641	4.89369284287499	6.20425949117195	5.99192400387198	5.1605143457662	2.95693183737429	1	2	7	7	7	7	7	7	7	7	7	7	7	7	7	7	1	7	3	2	7	7	7	101.75	0	3
27	1.02464118807766	6.84419013911897	7	4.15642933159049	3.19491687546102	6.28401542356825	7	6.9538699493301	5.98248913941667	5.85669124271523	6.47196509519524	5.18454728501104	5.21143336175444	6.9587456374212	7	7	6.63196799928843	5.25179948654067	4.75003020929918	5.41257141327103	7	7	5.44432989514141	2	2	7	7	3	2	5	7	7	7	7	7	7	4	7	7	1	1	3	2	7	7	7	94.5	0	3
28	3.80660323561126	7	4.5531988871253	3.6157643374596	4.99878170446952	1.10228755767034	6.47095086649305	6.10108620063305	7	5.26814909918508	7	5.59339617424991	6.94385559993309	7	6.39218973903984	5.3578792727173	1	5.8301672815027	6.97407635952561	6.48365665315383	6.84001933007636	7	5.59668562723906	1	7	7	7	7	7	5	7	7	7	7	7	7	7	7	7	1	7	1	3	7	1	3	88.25	0	3
29	2.06807917829145	6.52872239511736	6.83928655390648	4.54689648352009	3.97793382094139	5.58568573142435	6.69198100238216	4.57296999074849	7	5.39750133921026	7	7	6.6654018770131	6.5940792282888	4.49574684003588	5.64000380400871	6.99730862423746	5.07914335973761	4.04690434010828	6.92627546885586	6.77333986122127	1	5.8580849889241	1	2	7	7	7	7	3	7	7	7	7	7	5	7	7	7	4	7	7	3	7	1	7	92	0	3
30	1.40010759921758	6.49916852445461	6.66247683739362	4.93516167615393	4.57940035192775	6.31854309729719	6.51191947533236	4.82364894720473	6.86381226312251	7	7	2.82810605410837	6.02610796635827	6.15505713148761	5.91933743133954	3.8574964878333	5.65145211139814	6.99841730757931	4.17001160832358	6.7242909446329	7	1	6.80351115292691	1	3	7	7	7	7	7	7	7	7	7	7	7	7	7	7	2	7	7	3	7	1	7	76.75	0	3
31	3.8755301169008	7	4.71749685652684	3.80172816600889	6.67313257302616	5.86079035773672	6.80187868198657	5.43687956833334	7	6.09254199495306	6.40668261838399	5.17146248295715	7	5.48746191110801	5.24477965054418	5.15027996411798	3.5714366002549	7	6.0332491237355	7	6.72649430783058	7	2.07622581761043	1	3	7	7	3	7	7	7	7	7	7	7	7	7	7	7	6	2	2	2	7	5	3	86.5	0	3
32	4.97453847717147	6.32615581217536	4.44858886258765	4.91971301211931	5.90845103610785	4.96785646490695	6.49252880184773	6.20225299543375	7	7	6.73716420431452	5.69321794678947	7	7	5.26051676173475	7	1.84203626553714	3.94446345185251	5.7921898682581	3.93296037335597	6.87412995429439	5.88336659595146	7	1	3	7	7	7	5	7	7	7	7	7	7	3	7	7	7	1	7	2	2	7	7	7	76.25	0	3
33	6.47128463343342	5.66991544729714	6.08298211746093	4.82339145791999	3.88000743054746	2.21553420736611	6.62039821884749	5.20728468184921	5.79774630937959	7	7	7	5.67217075831198	5.65057128451312	5.76677454316877	6.25391038792543	3.94429087876883	7	6.67516578242962	4.57241265823555	5.86832822274201	7	6.35832858650156	1	1	7	6	7	7	7	7	7	7	7	7	4	7	7	7	6	2	1	2	7	2	5	69	0	3
34	5.06392038261403	6.0741392784828	6.99784187031861	3.89891310302602	1.73605385581052	6.67269951696955	6.51726655107731	6.17024676528588	6.18316573090213	7	4.83951345221378	6.60881147577424	6.8282038690301	4.06414400964621	6.62149692152013	7	6.51651634240178	6.94714547752097	5.97620851941006	6.35579926517433	7	6.31761490439644	4.76587491616073	1	2	7	7	7	7	7	7	7	7	7	7	7	3	7	7	1	1	2	3	7	7	7	82.75	0	3
35	4.29482979272049	7	4.49568803903593	3.99506539002495	4.86331628102218	1.9034187244422	7	6.80329390281093	5.84096712213783	6.85068430027918	5.92795457336539	7	6.08178282226533	4.86704737421084	7	6.34753176899364	6.45634056308344	6.64934427503892	5.40577734070886	5.92816013804117	6.23705592156376	4.09934580110514	6.92950281952863	1	5	7	7	7	7	2	7	7	7	7	7	4	6	7	7	3	7	1	2	7	7	7	79.5	0	3
36	6.94371320482354	7	4.28453853802932	4.2535197411792	5.35498474223612	5.55301405559105	6.84728950045958	4.80754773368658	7	5.90792522448446	7	6.85667044673599	6.7245792144698	6.7472683360632	6.91766980420584	4.93599010323182	7	5.97490234398817	5.9634995402746	5.39439833471061	6.62947679687503	6.95832206683111	1.54986501464706	1	2	7	3	7	7	7	4	2	7	7	7	5	3	7	7	1	2	2	3	7	7	7	78.25	0	3
37	5.59168120179297	6.63939876158947	4.85490961205406	2.37745872964201	6.02142500427264	7	5.50156537090481	6.56461789326417	5.40831260788731	6.49635735428489	6.19997186749997	5.41620611746056	3.87610698236911	5.48484567857945	4.73223440272415	7	1	7	4.30802532411371	6.86016123091794	6.90352499510304	6.38655531832747	6.33542598998348	1	4	7	7	7	7	3	7	7	7	7	7	5	7	7	7	2	2	3	3	7	1	6	96	0	3
38	1.01915593547629	7	5.84682297562118	6.76457927194827	2.04684902133582	6.60332097737367	6.05248440898088	7	6.1107488441525	6.28219695171729	6.48817157045145	7	6.10332186076958	5.72509883884099	6.93070408246969	5.76556430643817	7	5.77200042276607	5.27521957585462	5.88933317421003	5.64150265368936	6.52989174992032	3.24916362995829	1	2	7	7	7	7	7	7	7	7	7	7	4	7	7	7	3	2	2	2	7	7	7	77.75	0	3
39	3.86860056097918	7	4.62800347092366	3.53089986411084	6.8960814887454	5.09994702743192	6.29319499623938	5.62550237279662	6.87082584098466	5.49345218940154	5.83579225744425	5.61890276573449	6.64117923092968	5.7175769248926	4.18354312771349	4.65865982822372	2.8467685540534	6.94826689429025	5.49324544544021	6.44791043471445	6.84690995880214	6.85115586669107	5.70726488008518	1	3	7	7	7	7	7	7	7	7	7	7	7	7	7	7	7	2	3	2	7	6	3	81.5	0	3
40	6.42822726653241	7	3.88488153112553	2.95545933423969	5.6076783475543	5.57538039560829	6.56471646023338	5.49270012767587	6.39690940140218	7	7	5.46266749794563	6.31395599635117	5.91290866258606	3.97078477554046	6.96522205981527	2.38727944989506	4.03950687726388	3.6973857296801	6.40899459920022	7	6.77688685231709	6.34024472077953	1	3	7	7	7	7	4	7	7	7	7	7	7	7	7	7	1	2	7	2	7	7	3	89.25	0	3
41	3.18600769911674	5.94742208142166	5.16471616722466	1	5.01878810586805	7	6.29073416312369	5.91288005427655	6.72122217267655	4.90966967349774	5.24563546739915	6.37294646238951	6.57314230045011	6.45853742358278	7	5.03353149598789	3.12720807808545	5.54209935734071	6.87927478659005	6.59429997884832	7	6.84650642790152	4.66338028584209	1	3	7	7	7	7	7	7	7	7	7	7	7	7	7	7	1	7	1	2	7	2	1	72	0	3
42	5.79112057495285	4.28639418671027	4.03360728804391	3.83428972178882	5.09689739507584	5.02977856362606	7	5.28896567394877	5.36621574822448	6.64798110802785	7	5.89755145302069	5.90786572734724	7	6.11110030520311	5.97826318053103	6.25726880903875	5.80597859548461	6.75986885669393	6.49963898892923	1.18143046977245	7	2.48654231573441	1	1	7	7	7	7	4	7	7	7	4	7	7	7	7	7	5	2	1	4	7	2	7	81.75	0	3
43	4.96240452626203	7	4.45994949978596	5.7040382852723	6.83003820558824	5.84214562935996	7	5.86531977047707	3.85685470691163	5.6884822290497	7	5.68406206764694	7	6.78990365568203	5.32573184504509	3.97208278824181	5.97193481821502	5.29286624584319	7	4.62645642490656	7	6.23897365481208	1	1	3	7	7	7	1	7	7	7	7	7	2	7	7	7	7	1	2	1	2	7	7	7	95.5	0	3
44	4.30192042182279	7	4.38149722222454	5.50313412689263	5.56766522442356	1.15361787718627	6.6417992786901	6.39013128742729	5.49228361773459	6.07162571448482	7	5.45344156214981	5.81149768586916	5.89265626144203	5.97887050604453	6.05473288937677	5.76027763846784	6.67895007012912	6.6198023838017	5.30417581640289	7	6.90206191139601	3.68960127212202	1	3	7	7	7	5	3	6	7	7	7	7	7	7	7	7	2	7	2	2	7	1	5	75.25	0	3
45	1	5.44132031997581	6.9551517982127	5.21037057258007	1.30647148190327	6.99036392820978	6.36234944409776	6.50023359357572	5.34699649049099	6.5419996954954	7	5.81314298697141	6.9193722924972	6.83296621193576	4.82487147798491	4.23263736908859	6.06882898254372	6.84940018961408	5.69926676163361	6.89551244154892	5.63406530264218	6.20617869696771	5.98721660999648	1	2	7	7	7	7	3	7	7	7	7	7	7	7	7	7	2	1	1	2	7	7	7	91	0	3
46	2.42257204234475	6.81550019849398	7	3.25630259642756	1.63792030641741	6.2731610776372	5.42213427927108	5.28069158126105	6.29257828762907	6.62473772708005	6.49287951030102	6.9052230277989	6.57970729981034	6.27369385579148	5.17958481010282	6.43027359216609	7	3.5037119459429	6.0141943716055	6.83358764504467	6.02248370559101	1.65101972511936	5.77615401238545	1	2	7	7	7	7	6	7	7	7	7	7	7	7	7	7	6	2	7	2	7	1	7	89.75	0	3
47	1.64120071493659	6.40738951430279	7	5.13911409370939	2.56030452149992	6.3057166642817	7	6.06272129716553	6.99089244889091	6.39061458737185	5.2264897371788	4.95614496822837	5.27990166254745	4.3157774267488	7	6.42406732240861	7	5.30264667302904	5.12519885918446	5.58928171854632	7	3.53687414769388	7	2	3	7	7	4	1	7	7	7	7	7	7	6	3	7	7	1	7	3	3	7	7	4	88.5	0	3
48	2.84355573210805	7	4.07430930516145	4.8075786313541	5.39129548810411	2.30385232384688	7	7	6.88812472946256	7	6.98303367714895	5.17714957266777	1.74764555206047	6.71275042539309	6.37467414263684	6.20801287700509	5.87562040624845	6.03877572898821	4.48941460858831	6.22055677297956	4.08412632353414	2.59021974779275	6.42756185279279	1	7	7	7	7	7	2	7	7	7	7	7	5	4	7	7	1	7	2	3	7	7	1	82.25	0	3
49	5.09031371515565	3.48953941103455	6.22386956237736	2.6731409048209	4.96312003705637	6.22268743215793	7	6.97931431869438	4.59365987304413	6.88785139002562	6.54945647997359	6.04976863344091	6.89686915745198	6.01527144748236	6.01381559599337	1.12386469476562	6.54749243809541	5.87453053927431	6.29035928816013	6.63429935898401	1	5.82145839922408	4.12284200019299	1	3	7	7	7	7	7	7	4	7	4	7	4	3	3	7	7	7	2	2	7	1	4	74	0	3
50	4.45769590449677	5.92096876160779	4.97585444529687	4.10978849622093	6.94578878081874	6.60921297957451	6.8515423465761	5.10855882229562	6.75281675031894	5.34369832182691	3.52124956390724	4.93901613808313	5.34715893334485	5.24396354789829	5.7886810503055	6.27436064292392	3.3315830033615	7	6.36783654613107	5.77675708535335	7	6.62584073076926	1	1	2	7	7	7	6	7	7	7	7	7	7	7	7	7	7	1	7	4	2	7	6	7	71.75	0	3
51	6.31961222145569	7	4.47138146998106	1	5.54124022924031	4.4220612951014	6.87375390765152	6.93822025506056	4.31903490396345	7	5.4363731725014	6.63452598716277	6.1756280600454	3.69261411710727	5.82753227814235	5.73654107425969	6.9656043508373	6.88266041551409	1.8147922438987	6.92363863780882	6.74485555557779	4.17697376163329	5.19562163948694	1	7	7	7	7	7	4	7	7	7	7	7	7	7	7	7	1	2	1	2	7	7	7	78.5	0	3
52	1.20748274040115	6.19371956846826	5.89819142734433	4.13192440462949	4.04216035148582	5.51606007632973	3.626564331919	7	5.82142604438204	4.56188853795326	5.49023398524552	2.72264476888323	7	7	4.27060468761826	6.16037658966069	5.40534845356896	6.95879433043899	6.41723489154044	5.65011842317292	6.8228382974813	7	7	2	2	7	7	4	7	7	7	7	7	7	3	7	7	4	7	1	2	1	2	7	2	4	58.25	0	3
53	3.54463626148888	7	4.97968827078186	5.06240779548027	5.90230108025838	3.74184391609433	6.64453819948345	5.5754511505322	6.96334139072269	5.83463936875582	7	5.34449759957121	6.62205504021185	5.4470177191952	5.30760047925603	6.30520878233858	5.78967787011928	6.35754121074027	5.56197888857288	4.4050946843236	5.50474202021271	7	5.18750190289217	1	2	7	7	2	7	7	7	7	7	7	7	7	7	7	7	7	7	1	2	7	7	7	78	0	3
54	7	6.94491518019275	5.91096962294885	5.26150962872857	4.49904385423019	4.97967849169726	7	6.0941098461171	7	5.28629730311113	5.21975929388924	5.34745864860746	6.51916034188844	5.66347552723907	6.61511847948816	5.31987070885277	6.5298619821537	6.04764429640603	5.99046235067004	6.04548530584638	7	6.94832478404675	4.7316004409029	1	2	7	2	4	7	6	5	7	7	7	7	7	3	7	7	1	7	2	3	7	7	7	77.75	0	3
55	4.77381538675315	7	3.9187703242593	4.53930159345814	6.23576604966045	6.00409275077559	6.82953689190146	6.99228759640883	6.80477089513678	5.84136188856327	7	7	3.73551109107538	6.93411024490352	5.89040540185386	4.03526021405854	1	4.91785228432985	7	3.32369921251931	7	5.74866200541863	5.66383560175999	1	4	7	7	7	7	7	7	7	7	7	1	7	7	7	7	1	2	1	3	7	7	7	86.5	0	3
56	3.14972163062113	7	7	3.54344226920691	3.32053798091149	5.85198980063413	6.70977928618826	5.20389555848432	6.0635800740484	6.91701436612639	5.55654816198238	6.40220363572676	7	5.7771710765735	5.77676713346745	6.80665421042054	1	6.30317343679394	5.74904615932959	5.91250454844369	7	5.49648489769096	6.84524606971676	1	2	7	7	6	7	2	7	7	7	7	7	7	4	7	7	2	1	1	3	5	1	7	83.25	0	3
57	1.98163518305901	5.61542500803359	6.46983399862434	4.51308707412289	1.56491476074674	5.92560190032074	6.30505636666495	6.49203645784164	5.67067034952926	6.74104050659327	6.30173505480092	5.12649824286338	3.88321448055883	6.34340821820313	7	6.19465404846771	5.7414455589226	4.61056220412728	4.34692391921579	6.33544986869042	6.33244211872602	4.92643799974798	7	1	2	7	7	2	7	3	7	7	7	7	7	5	7	7	7	1	2	1	2	7	1	7	74	0	3
58	1.01222064686063	2.198639879669	7	1.14356853413331	6.41954306643129	3.07257066323886	6.73174203089875	6.20404294149533	4.70236027914157	5.15748299606033	7	6.06447020483427	6.10422628603599	6.36048520935763	5.59698544631976	5.04859480238743	5.64670344803294	6.14214478110079	6.87088472195322	6.34436299585949	6.74365627251866	6.15102298357064	7	1	2	7	7	7	7	5	7	7	7	7	7	7	7	7	7	1	7	1	3	7	2	7	72.75	0	3
59	1.9116014484474	7	6.92917029549611	3.39917061560923	3.47530579404777	7	6.55351538136457	7	5.833993081429	6.08514212019755	7	3.34281291220959	4.66700126645513	7	5.38721013235251	6.76462185562566	4.66145335648747	6.22140480539643	6.07441298409212	6.03984868186384	6.89789665083067	4.25434656959616	6.19780304302188	1	3	7	7	7	7	5	7	4	7	7	7	7	6	4	3	1	4	3	3	7	7	7	91.5	0	3
60	1.20732130406706	6.82561071256217	6.70100991588111	4.34101875475766	1.09905044806554	4.18541493212389	5.7290279629079	4.23964747873383	7	5.1780351724249	4.60660726404428	4.83625251061337	6.92788939847026	6.80850701590535	6.8053088931057	5.56914356383631	4.28747656365874	7	7	6.35531170092515	5.76559022272821	7	1.59705026316795	1	2	7	7	7	4	7	7	7	7	7	3	6	6	7	7	1	2	3	3	7	2	1	83.25	0	3
61	5.18896127200448	6.69988550439032	5.34822504682093	5.7635763015302	4.29497107754641	7	6.99996236898682	6.80143380371438	5.53529101013727	6.40786079103783	6.36317254610184	5.57544021468335	7	6.49015948216075	5.35114049417822	6.05993566826775	1.17120413131941	5.54544449206235	4.13785216769013	6.72363700030389	6.59784835617917	2.00337647878124	5.3626666258751	1	2	7	7	7	7	3	7	7	7	7	7	3	3	7	7	1	7	7	3	7	1	7	87	0	3
62	1.23494395145191	6.39298579370763	6.25874595763722	5.49782771804122	2.01921230553559	6.84856845732361	5.92341402727298	6.70591903208852	6.83076859070973	3.32197401287139	6.03058186700879	6.10428549597624	4.6276388212581	7	4.86082733342621	7	5.47521079698095	4.53229164828392	4.53135088999353	4.40811162856922	6.92378877128932	5.18767661485968	6.79860414976145	2	3	7	7	5	7	7	1	7	7	7	7	7	7	3	7	2	1	2	3	7	7	6	72.75	0	3
63	1	2.04604129032287	7	1.81101978465762	6.77097653636992	3.23762427781627	5.99821620793059	6.06040211089339	6.75204373965761	4.07899804789836	5.17295474081347	5.96670844512136	7	3.94747341190558	6.17745658153977	2.11563104534971	2.07113843812158	6.30985574831509	4.97911038865518	7	6.69918034153728	6.89892277285279	2.73352754978515	1	1	7	7	7	1	7	7	7	7	7	3	4	5	7	3	3	7	3	3	7	7	4	81.5	0	3
64	1	5.18285603369385	7	6.00124628734585	1.29588208009217	5.5592867239793	5.90716704738433	7	6.3641070692463	4.06191715254185	5.5740198429141	7	7	6.532174145654	4.56018506346173	4.83958283277578	5.1581995683119	6.94187172496325	5.15726115066752	6.39942458185845	6.14834100754467	1.62238705456383	5.0056667538093	2	2	7	7	7	7	3	7	7	7	7	7	7	7	7	7	1	3	1	2	4	7	7	76.25	0	3
65	6.25669830109038	6.5946926180969	4.15828691889045	1.07784393879826	5.89111760089357	4.47161883952217	5.83980010783649	6.32405466514321	5.2445012725831	5.41777201059231	5.24838724853337	7	6.5342748186846	4.25469946245739	7	5.54973345179887	5.2673273691765	5.87391112404226	5.50314137200408	7	7	7	6.56602674683888	2	6	7	7	7	7	3	7	7	7	7	7	7	7	7	7	1	2	1	2	7	1	7	75	0	3
66	1.80497448350877	4.69498822452519	6.05845748845313	5.24489610770016	1	7	6.68896762693393	6.83069171873557	5.36621663734213	5.24348551942435	6.95890334229691	6.59744636458786	4.74055989571582	4.66677131180286	6.7558415136177	6.23514397735376	4.18417364433661	5.52388205119052	6.92795470186816	5.89558169386423	6.2953102970346	6.43931971071007	3.66323362451709	2	2	7	7	7	7	5	2	7	7	7	5	7	7	7	7	1	1	1	3	7	1	7	81.75	0	3
67	3.2946590320465	6.64701894684243	4.95665294965347	5.51331809907359	6.17378061695729	6.85540831712197	5.54304928525221	7	5.04220242497732	6.77247827901582	5.3686140208845	7	5.12521516175654	5.86363715224114	6.77005366398383	6.09588117467283	6.67662665848668	6.22064675055358	6.68560667053389	5.71962029083946	5.48518283825506	2.57437705292985	3.53938091399047	1	5	7	7	7	7	7	1	7	7	7	7	7	7	7	7	1	2	7	2	7	7	7	65.5	0	3
68	6.87523818017416	6.627602078119	6.47520899477774	4.50171689218847	4.25903041193769	2.7894188143957	5.46679193867716	4.43147809268985	5.2045527007565	6.47512093434559	7	7	5.49649240171957	5.64884117912093	5.659582036926	4.71976283475992	3.44569063343368	7	5.98204712810994	4.71304138999021	5.93181344702493	7	6.68781461549184	1	2	7	5	7	7	4	7	7	7	7	7	4	7	5	7	1	2	2	2	7	7	3	59.25	0	3
69	4.90032551963771	4.67303218950379	3.77370105372715	5.47703185068476	1.17035235946578	5.08896311748749	7	5.71371529874075	6.27798883260396	5.29156867232912	7	6.18679167966225	6.26609689209144	5.66684619603898	6.18133838872324	4.09757573197029	1.81875897801333	5.55656720541426	4.7723678168284	7	7	1.67788450668723	5.10354033412316	1	3	7	7	7	7	5	7	3	7	7	7	6	7	7	7	1	7	2	3	7	1	7	87	0	3
70	1	2.05551527932128	6.83822631861632	1	5.98652345072945	6.02400778515396	7	6.05549184566053	6.63033509242236	6.65442777196181	6.46973184034543	7	6.43727529597695	6.9712217704344	5.63307144181443	6.07883153059062	5.09827563731997	4.47943970485812	6.91126902690892	4.08077872348577	4.01657823856202	6.0986282645954	4.86443128559694	1	2	7	7	7	7	4	7	2	7	7	7	5	7	7	7	1	7	2	4	7	1	2	46.75	0	3
71	4.42075507028249	2.27893469218365	6.44764267983915	2.4603754235822	3.04985598986831	4.7010754177991	7	7	5.84840375875688	4.65532015938742	5.16601523933084	6.19447234402312	6.85150459290932	4.59064019058239	5.56210010429448	6.0823636725429	4.71185148648352	6.39636452248547	7	7	1.70441059544692	6.19139069474072	4.73917393920168	1	2	7	7	7	1	7	7	3	7	7	7	4	3	7	6	1	2	1	2	7	7	2	79.5	0	3
72	5.80995294946053	4.839123623063	4.07904615542661	5.58848936012466	1	2.09315702745148	6.44430930481844	5.17772204607084	5.78040586683575	5.92094740868466	7	7	5.60751486321044	5.86146167061386	5.88430363866496	3.86592808937597	1.96909131943138	5.41686286050321	5.4430609145949	6.86344670670232	7	2.33649560371764	4.84082093680311	1	3	7	7	7	3	6	7	3	7	7	7	4	7	7	7	1	2	2	3	7	1	7	85.25	0	3
73	7	6.85224128524469	6.00403217090863	4.53430455113405	2.61066693208256	6.44849412432027	6.46281641568221	5.91186742179219	6.73728616150388	5.86597472563423	7	5.61303147620826	6.30271885588375	3.33182948190175	5.82265601780825	7	6.08787635323966	4.54624827660688	4.74706590811468	4.79912195573897	7	4.61242920582242	6.52272685050423	1	1	7	7	7	7	7	7	7	7	7	7	7	7	3	7	2	1	1	2	7	7	7	72	0	3
74	4.5788639403048	1.73363392161695	6.72288489417488	2.75100777880898	3.41297164334145	4.31586157819942	5.19387079516931	6.41619509379621	6.52561608333207	5.38381658815757	4.99364489564742	4.13690329961151	6.74127172175802	5.88750818117408	6.80319345116701	5.69871320514793	3.37014087266836	6.67794888235427	7	5.98519795692869	7	7	5.04285683383295	1	2	7	7	7	7	2	7	7	7	7	7	7	4	7	7	1	1	7	3	7	7	7	74.75	0	3
75	1.7253747244471	5.27300997349753	5.30592695944907	4.99645268064337	1.99359313321409	5.52892103496354	6.40406550881938	6.56868205860156	6.93779389384672	2.77000190537234	3.83449352494292	6.03648509708616	6.32199342704444	5.54727436806882	6.60449038310801	7	3.01996527617691	5.48224839505712	5.62016753631428	6.10642679418943	6.2722232566076	5.44449515535438	3.5382849670599	1	2	7	7	7	7	7	7	7	7	7	7	7	7	7	7	7	7	2	5	7	7	1	80.5	0	3
76	3.52060207222121	5.26071391228304	3.67099931125087	1.74229421504341	5.76518063871632	6.61421691252408	5.95025513185917	7	6.03296934937526	5.75025094973035	4.04616428564227	6.68464147578456	6.02870399076336	5.39378324090187	7	5.18485040483544	3.51750224327184	5.7540496529465	6.91443869153203	6.14621724616521	5.98177916569632	6.49997851082602	4.83770178240737	1	3	7	7	7	7	7	7	7	7	7	7	7	7	7	7	1	1	1	2	7	2	1	71.25	0	3
77	2.1020753257791	5.06540311228666	6.68612800833684	6.07493952733831	1	7	5.49973114915358	6.52293826680113	7	5.50159621417297	6.26219761642153	7	3.89893244172963	4.13413588785943	6.48699731428906	5.63990682586653	7	4.45390905629894	5.86623999892407	6.07537386814774	6.49066964284476	6.74653082022092	4.34967335717885	2	2	7	7	7	1	7	7	7	7	7	7	7	2	7	7	1	7	1	2	7	1	4	75	0	3
78	2.18679553919236	6.27855822971022	2.32025936278803	5.04617495988327	5.12918737509771	1.47444633539798	4.83346816896483	6.9661876389912	6.03298833661083	5.88745611182663	5.57954686748058	6.54478876327683	5.88801864229629	6.42824187124626	6.45199631278093	4.17885369037871	7	6.36099471420637	6.52455612332579	5.82437822079972	5.43279374233606	6.19142483532176	5.47432021385773	1	7	7	7	7	7	7	2	1	7	7	7	3	6	7	7	1	7	1	3	7	2	7	58.75	0	3
79	1.01107071782947	5.89519846831339	7	5.27921698811115	1.68468229326701	5.25937951408081	5.14555040983288	4.70925692645546	7	4.30951822793657	4.46078484284406	6.48744153966099	5.32579803073115	7	5.78132881825827	5.65201786448905	5.24607419207842	6.80231113685927	7	5.81593596594653	4.85552764170088	7	1.84550892056813	1	2	7	7	7	4	7	7	7	7	7	7	6	7	7	7	1	2	4	3	7	2	1	56.5	0	3
80	1.53513067731561	6.32807517540484	6.84233766419243	5.82211556692204	1.27610958664423	6.00670025079935	6.11341176069352	5.45495864522912	5.88150145599336	5.11834486972758	5.87383530342839	3.77262886038171	6.35721961433939	6.43652211838747	6.30366997099012	6.07201636034913	4.56387020010639	6.14580345141042	7	4.55355545880667	4.30665989521905	7	4.90804621943741	1	2	7	7	7	7	7	7	7	7	7	7	7	7	7	7	1	7	1	3	7	7	1	60.25	0	3
81	5.14374275988421	5.86041617210215	4.06640810440189	2.26602465245291	7	5.33997687831359	6.36891872585727	3.87387376221029	5.05040336214505	7	7	5.08054214910703	4.07753197658741	5.45542483809063	4.23116184184478	6.40673805068693	1.75047482524475	3.81864244132046	4.63016944776522	6.71637432676483	6.91434712667834	6.19972594377914	5.86726189451267	1	3	7	7	7	3	3	7	7	7	7	2	4	7	7	7	1	2	3	3	7	1	7	81	0	3
82	4.99338850266659	6.58207144615391	6.68659237748264	5.97532744606505	6.31037864128219	7	7	6.85213719520655	6.84514993408174	6.61878900491167	6.63789648387159	5.04510043946147	6.77484973740975	6.55165044505717	5.72669443091437	5.86033689293769	1.1769247995335	6.8649217128581	4.66338661534332	6.53022914315587	7	4.86461839791772	6.17048213731248	1	7	3	1	7	7	4	7	7	7	7	7	7	7	7	7	1	7	7	2	7	7	2	101	1	3
83	6.85562621536938	5.85809285570494	4.31612253920498	5.28251119712342	7	6.03177109143494	6.27459326713199	6.37491725126701	7	7	6.90345945534559	5.3638945768776	6.52097561013368	6.26277635746949	6.93514103820386	5.84753469117957	1.45517598516909	6.34750809056601	7	6.72078006137442	4.490783244061	6.64679295941575	6.0166266561811	1	7	4	1	7	7	3	7	7	7	7	7	7	3	7	7	1	2	2	3	7	7	7	90.75	1	3
84	5.90032610414376	6.03420471028272	7	3.81453523510639	6.99920260853984	6.27889386930558	7	6.46085659094557	6.66425857772167	5.91210826855011	6.09525912365014	5.06257381211204	6.36331876614353	6.10377840706112	7	7	4.60352068989922	7	4.84382511487398	6.42290387639726	7	5.42963318879077	2.38827481344477	1	7	3	1	1	7	7	7	7	7	7	7	6	4	7	7	1	2	7	2	7	7	7	98.5	1	3
85	5.8388867045699	6.43491952822742	6.74060258087803	2.30824669365807	2.46053527871114	6.21137789771026	7	6.88789621443057	6.62463291504238	6.61163616879399	6.59539643550263	6.25178291636143	6.13586836825279	7	5.83728798441361	6.61380266067929	7	7	6.23817618847593	5.27608580622512	6.44517819578765	6.07104746583414	4.14560403739748	1	7	1	7	7	3	7	4	7	7	7	7	7	4	3	7	1	7	2	2	7	1	2	83.25	1	3
86	4.41987793031326	5.79903577808458	6.17195192684951	5.64836588549213	6.25477011055329	6.19253833364292	6.47082348513622	5.98725168953671	6.58173254443445	5.35551384753348	7	6.5072219434667	7	2.70801032451824	6.91658675148587	6.93081037849784	1	6.99777545651297	5.15183932822799	7	5.88472818743785	4.68874929560397	6.13547757500384	1	7	2	1	7	7	4	7	7	7	7	7	5	7	7	7	1	2	2	2	7	7	7	101	1	3
87	3.34176146300679	6.05006240644483	5.98276507751144	5.74971789548504	7	6.47110682569347	6.70798952376255	6.4984695043876	6.09717052313268	5.92080489320917	7	5.95098216177389	5.44779952370177	6.04509292470432	7	5.70816153581071	7	5.80693935361378	6.68954061678679	6.27454491708363	7	5.07862568090802	5.09773037647403	1	7	1	1	7	7	7	7	7	7	7	7	4	5	7	7	4	7	2	2	7	7	7	81.75	1	3
88	2.13593791279625	6.34295192057804	3.29330838153042	2.06799741359182	6.62486068974866	2.6747407635045	7	6.98369774606666	5.06915140910512	7	6.89650932270354	5.18765653526449	6.49239294171268	7	6.23873372491996	5.89253889460079	6.96126657041677	6.99538644766252	6.27715563659544	5.69855542208291	5.94989638415627	6.4468969716268	4.80611779723511	1	7	1	7	7	2	3	7	7	7	7	7	4	7	7	7	1	7	3	2	7	7	7	87.5	1	3
89	5.5604108078871	6.09165363766036	6.22122807605163	4.42915886213687	3.57427546722885	6.82566303572043	7	6.55004045104373	6.67953152091223	5.67658616603441	7	4.86104115198573	4.63668948910392	6.94202067490049	6.74093217571949	5.78960997133873	6.13290161871673	5.07621239477313	5.13706049773034	5.78699086598252	7	7	7	1	5	1	7	7	7	6	7	7	7	7	7	7	4	7	7	1	1	3	3	7	7	5	97.25	1	3
90	4.88290619823356	6.24040871333958	6.32089097038277	5.71650647775431	6.02325800111073	5.2428382014224	6.17503486248556	7	7	5.08782827052506	7	6.89318743434013	6.78115015636389	3.18221612275419	6.67625496197924	5.68310923984732	6.83080732340335	5.20874902611944	4.97678077675338	7	6.76615376976335	5.64947595047857	5.73283830103613	1	7	2	1	7	7	4	7	7	7	7	7	7	7	7	7	5	7	7	2	7	7	1	97	1	3
91	1.34170606053201	6.12794729098406	6.2022840058619	1	6.23986044341573	6.38980234968305	7	3.59567665121811	6.6379345197277	6.75035978925711	6.13664440629194	6.36736191777239	7	5.68510913085579	4.34667327545654	5.25146348407977	1.66608208993149	6.15123771612382	5.96941943841465	7	7	5.89569860660341	7	1	7	1	7	7	7	7	7	7	7	7	6	7	6	7	7	2	2	7	6	7	1	7	84.75	1	3
92	5.99704509757995	4.34315450504002	4.19410183875738	6.18080830740211	6.47166656031905	7	6.65640738107225	4.69375995726013	7	6.8891358666803	6.55664162218005	4.84547278781467	7	6.10787716903062	5.04445694193514	5.16015676122733	5.9493910096284	5.90070391585464	4.94493328759013	6.66919187001092	5.15042869801125	5.60794064186775	6.38612435309017	1	7	3	1	7	7	7	7	7	7	7	7	7	7	7	7	1	7	3	3	7	7	7	103.5	1	3
93	4.54826190236537	6.7931617273891	4.35541650298092	5.99060907130856	7	6.32194518571879	5.39078882759413	5.88395304654826	7	5.70764801557481	3.48271121534171	6.49817170975035	6.50821975886397	5.97248147687256	6.52157561507369	7	3.97238916161523	6.93410169809029	7	5.89184491720871	6.68958985515926	6.74653183756422	5.6514356074332	1	7	1	1	7	3	4	7	7	7	7	7	7	7	7	7	7	3	1	3	7	7	3	89.25	1	3
94	3.81844679335693	7	5.67138823427017	6.71283095856699	6.41051552999842	6.93524818392779	7	7	6.72183241312189	4.99073115307997	6.12381190305184	2.41125929931522	7	4.8123451012583	6.9671033343115	6.03511581232735	5.7436875179403	3.84757422567169	4.29778264204857	5.74754944877198	4.46960571213676	7	5.9146815739913	1	7	2	1	4	7	7	7	7	7	7	7	4	5	7	7	2	7	2	2	7	7	7	97	1	3
95	6.50810618480039	5.8099050255049	3.46521904119817	5.19745496076624	7	6.92580211558019	6.07123849757517	6.00425142296185	6.48240265615638	6.18167960717362	7	5.34262333060592	5.98370356472697	5.48695932121547	6.30875305641898	4.69265056190831	1	6.21458466492006	6.78617221987306	6.14837405222981	6.17445265132682	5.42894012516692	6.02713442189873	1	7	2	1	7	7	3	7	7	7	7	7	6	3	7	7	1	2	3	3	7	7	7	93.75	1	3
96	4.33844922400283	4.66794823549825	4.83185433767527	1.10081937801027	6.48757197437133	6.91522034912774	6.91644878989836	6.80049350155865	3.39062675621108	4.65345666739288	7	6.74021956592924	7	6.71883972148299	7	6.47418410425384	6.39317758468654	5.42130889552257	7	6.34226020498194	1.63168232888899	5.26352925034092	4.42664447129523	1	7	1	2	7	2	7	7	2	7	7	7	4	5	4	7	1	2	1	3	7	2	7	102.5	1	3
97	5.23864780225923	6.63959629860075	7	4.69319420620629	4.55767539817461	6.21404550944617	7	4.90327281688709	5.86258492971692	6.86388534990013	7	5.5325283983153	6.7719249510422	6.32985324503014	7	5.69635043075046	5.75926943473988	6.24246698685488	5.480021655181	5.0135491526516	6.018781437784	4.30473735476788	5.75617665447458	1	4	4	7	4	7	2	7	7	7	7	7	7	4	7	7	2	1	1	2	7	1	7	93.25	1	3
98	6.20448010929745	6.08646809845127	6.2338677550531	3.87200615439437	5.58047624157761	6.35235748474688	6.30317435766324	6.20776513121682	5.77437193959082	5.29726527815218	6.34106154270964	6.67169511415048	5.81233160975652	5.28102232214055	6.69933970352097	5.98265105208829	3.90747018756261	6.33851994965153	6.40885821141139	7	6.85840416856857	6.41916961110114	3.73387080531482	1	7	1	1	7	7	7	2	7	7	7	7	7	1	7	7	1	7	1	2	7	7	3	83	1	3
99	4.12079928116406	7	6.21348780076501	3.15952729011551	6.70266165960137	6.22224350714312	7	5.53480490340196	7	4.67383952956245	7	5.13325617551953	6.27683387738	2.72139697142957	6.21431134406112	7	5.60724079057862	5.81833801398224	5.61156599508545	5.03225884028364	6.55956760868991	2.46732618708847	7	1	7	2	1	7	7	7	7	7	7	7	7	7	7	7	7	2	1	1	2	7	7	1	85.75	1	3
100	2.49140102013322	3.9458932362498	7	3.62027859499278	7	5.220974620377	6.9391829775081	5.71966946541946	6.50814041564944	6.84511551828688	7	5.54259926707351	6.41883051095717	5.79967735596038	5.20382363322506	5.9226989082888	1.87905040546303	7	5.80865550969154	4.40025392230345	6.29894210608069	7	4.94193242471349	1	7	1	1	7	1	7	7	7	7	7	7	7	7	7	7	1	7	2	2	7	7	1	77.5	1	3
101	1.13832902193215	6.80569377049734	6.11465310620828	2.15015709654417	6.29229902254458	6.80469911328035	5.47878901896676	7	5.28896518525365	5.73952674695304	7	4.93673396999408	7	6.22045953762121	5.55220628920021	6.70973878246936	2.91071298384692	5.9037936710427	6.56396354795469	5.86240440438956	6.58756534356175	3.96116831876772	4.86362096095121	1	7	1	7	7	7	4	7	7	7	5	7	7	7	7	7	4	7	1	6	7	7	7	87.25	1	3
102	4.62543571364088	6.37744524439724	6.33939533713903	5.18053940697204	7	6.5761896498861	5.70392646008977	7	7	4.72464999143595	5.79907444900142	5.23308314381894	3.58651251652305	6.02219278280822	6.83750662423786	5.95677260462454	5.07246793898091	5.65639484375707	4.82575350909502	6.48510125324299	6.02063809224951	7	6.11696018017615	1	7	2	1	7	7	7	7	7	7	7	7	3	7	7	7	2	7	1	2	7	7	7	87	1	3
103	2.86965647729921	6.96051263133393	6.46254676613916	1.74163182569939	5.62211605478875	6.55217366163048	6.73558683999303	5.34225525239262	6.75679089706885	7	6.31272547100023	4.15925612548155	5.57238579403419	6.95933739358086	6.29325927368037	6.039896486602	5.07626107169392	6.98812380346277	6.75361305603693	5.66806700484266	5.72786457911276	4.95925574510862	5.13288291125337	1	7	1	2	7	7	7	7	7	7	7	7	3	7	7	7	1	7	2	2	7	7	3	80.75	1	3
104	5.62132765468678	6.21009881523428	6.05212466005442	1.25661661938158	1.82775490817075	3.50821968148099	7	6.44447975088466	5.83273367770804	4.13233417393714	6.36041021371874	6.85254926079569	1	6.65169746977909	6.68520283732388	7	4.93359791294853	6.02084553357557	4.60293509275914	6.26465747510019	6.75302436890608	6.92399554996966	7	1	7	7	7	7	7	3	7	7	7	7	7	7	4	7	7	1	7	2	3	7	7	2	86.5	1	3
105	2.12780889255313	6.8352569907258	5.24104625165365	3.14372948979152	7	5.37084403613036	6.55914623375875	5.49934757057182	5.44082126439408	7	5.92092084686312	7	5.21454923562537	7	6.48201444992599	4.80967805492839	1	5.12494751176973	5.53092673678426	7	6.44174508024659	5.2321607876416	6.37399423988333	1	7	1	7	7	7	7	7	7	7	7	7	7	6	7	7	2	2	7	3	7	7	7	100.25	1	3
106	7	5.84916572225301	6.03952701041514	2.85014802354785	5.87423402765617	4.27355863312364	6.13049818920674	5.33404756847519	5.14419339697329	6.88256895411553	6.87385884830714	6.86925998598245	7	6.39646316335409	5.78066687940158	6.68424550559951	6.51046296300824	5.93992892419043	5.67109795139348	6.75146672735857	5.26015944987641	5.20678222065348	5.77767585731881	1	7	1	7	7	7	3	7	7	7	7	7	4	2	7	7	1	2	7	3	7	7	7	85	1	3
107	4.79243892909128	5.83245460381261	7	4.81826578893128	6.40289946745881	6.6524427879247	6.86859819637167	3.1916906217373	3.13065173686371	6.89655092021639	5.90073841646428	5.45505117392701	6.49848557377074	7	6.00819433257517	5.74851727525471	1.21939839908331	7	6.07230235560304	6.20144799429195	7	4.58619082355562	6.24270108013865	1	5	2	7	4	7	4	7	7	7	7	7	7	5	7	7	1	7	1	2	7	1	7	83.75	1	3
108	5.20021733823452	5.50012989860086	5.99188195078125	1	1.58578348890102	6.37753797004531	7	5.80775346473485	5.44710364648213	4.9422170201181	6.58063234814083	4.95691749947631	6.52885480964693	6.53345123259311	5.86820091788936	5.96997706553274	5.886583109363	6.45760246266184	7	6.10294689182758	5.24117370529066	2.63658634845696	6.25010156466899	1	7	7	7	6	7	3	7	7	7	7	7	7	6	7	7	1	7	2	4	7	7	2	86.5	1	3
109	4.83325239137468	6.59997026055994	6.96975233638008	4.15952376840133	6.51928695307872	7	7	6.55624159707015	5.60398830049096	7	5.84467872143565	6.008789450804	7	6.20883095023156	6.89879213247465	5.80658813192155	5.99590632725599	6.68074120383152	6.40057257707577	5.67115124395702	6.87998688808925	1.1725216393895	4.82553050501038	1	7	1	7	7	7	5	7	7	7	7	7	7	6	5	7	1	2	1	2	4	7	7	81.25	1	3
110	2.67003964245802	6.2666068140646	5.36556494855975	5.35515197920496	7	6.20253865134301	6.60493937599998	6.49170510676584	6.19095148363038	5.77053036734735	6.14578669054935	3.66193168673036	3.34531026114196	5.20215689380796	7	6.00514762875619	5.86200586867348	5.18935431157844	4.90438791761624	7	4.80820083610584	7	7	1	7	2	1	7	7	7	7	7	7	7	7	4	7	7	7	4	7	2	2	7	1	7	81	1	3
111	3.48740495052843	5.23572454008756	7	3.02692397295874	6.3559974776627	4.65223629776682	7	5.83027496978492	7	6.44714169323157	6.48549145355756	1	6.97052418900313	7	3.66678541412782	5.79578852774015	5.9490635838798	6.37214293815806	4.08209694231307	7	6.64960863145063	7	7	1	6	1	1	7	7	7	7	7	7	7	3	7	3	7	7	1	5	2	2	7	1	3	88.75	1	3
112	5.25412078611833	7	5.21684882277303	4.09126234184879	6.32267468165166	5.86025984236908	6.72507898494705	6.36043144237357	5.82950109705896	6.83993911548037	7	7	6.96764731340213	6.82909513943957	5.134366276217	4.99739801465325	6.10562438587888	4.72103489451806	7	4.07354914529311	7	5.31729395437551	1.49221073471938	1	3	1	1	7	7	6	7	7	7	7	7	7	7	7	7	1	1	1	2	7	2	6	91.5	1	3
113	7	6.34862096998502	6.48091577740262	2.7582258488212	5.85670530119106	5.01106678662515	6.34617295304794	5.44817919623673	6.81009056895004	7	6.95511932478254	5.07253153322763	6.86419836937659	6.2929812123178	6.24300456875992	1.40010135602564	6.30054764997351	4.99182351523333	4.03888086003542	6.37747467712987	6.06284121526238	3.61318010626189	5.87618201358156	1	7	1	7	7	7	7	7	7	7	7	7	6	7	7	7	1	7	2	3	4	7	7	92.25	1	3
114	4.73590498508973	7	7	1.97863143843881	3.75971974068494	1	6.71956202281208	7	7	5.73308868411278	6.52012584637149	5.65406691791276	3.71099919211535	6.33825089531116	5.28014825518682	6.76952355596749	5.96354172687777	7	7	5.44704741209128	5.41335833608658	7	4.61796886921394	1	7	1	7	7	1	6	7	7	7	7	7	7	4	3	7	1	7	2	2	7	1	7	82	1	3
115	6.62131128649053	5.47322184425079	5.79160312652446	2.32336859853883	4.70429102833497	6.54133854769778	5.99069222042208	4.94383166608863	7	7	7	6.03826649169942	6.39178636072056	6.23643979240703	5.90979482850755	6.37991119565643	5.25827434919048	5.79616466337437	4.63387088303931	6.91002241890379	6.01334375461947	2.95531318130049	6.07381087156065	1	7	1	7	7	7	3	1	7	7	7	7	4	2	7	7	6	3	7	2	7	7	7	86.75	1	3
116	6.39930171985549	5.64950207952019	4.80361536300702	5.19251771155703	1.56546028948778	7	6.26419007612369	6.6382805856166	7	6.74959536784793	6.1416746240807	7	6.56063750114479	5.47532979677431	4.74167440675394	5.46531047383273	4.71805744571399	6.48499944972202	3.92582692417679	6.39748172854207	7	5.90253660335456	1	1	7	7	1	3	7	5	7	7	7	4	5	7	7	7	7	3	7	2	2	7	3	7	88.5	1	3
117	2.65156328649183	6.85630645285894	7	2.03326078798224	5.37328365533491	5.61437243637286	4.69669310795602	7	6.5546225902336	6.0579923657127	6.52446586173256	7	7	6.68081172406505	6.43537590864663	5.47944115680851	6.37394487368252	6.37682914787456	6.59242804939967	4.93517489200717	6.12902619659193	5.70513493012338	3.49715228970823	1	7	1	1	7	2	7	7	3	7	7	7	7	7	7	7	1	7	1	2	7	1	5	90.25	1	3
118	6.08209167995823	6.67972544790988	7	1	1.87898386284614	5.86407373984436	5.91480206124843	7	6.47378991907394	5.48192795562384	5.92370836371988	2.68022486467183	5.56732453522512	6.55593429545129	6.36930040625187	6.89425404498577	3.53355889095022	7	5.24429355448164	7	2.48761477099116	2.471641855304	7	1	7	2	1	4	1	4	7	7	7	7	7	7	4	7	7	1	7	7	2	7	2	7	80	1	3
119	2.05011331635788	7	6.63635151496438	1.302524483278	6.75135687382731	6.1846828454979	4.79600913043891	4.78830999297009	5.92102559989184	6.76231096085321	7	6.73900761820579	5.68089832396555	6.11510701970309	5.25982525891997	6.08457171793273	5.64076941289948	5.91551605503047	3.13087327095424	7	5.73369418927336	6.20229807815549	1.59512601997286	1	7	1	6	7	7	4	7	7	7	4	7	7	7	7	7	2	7	2	5	7	7	7	77.75	1	3
120	2.80490504442922	6.78513013588517	4.94771608112332	1.74281647427042	6.98143365011946	2.1981532556903	7	6.93457443396449	5.37921073309339	6.36745083770298	5.01906270535608	6.84663532021019	6.94110650065497	7	7	6.66895899090551	1.71495520600867	6.31215383525422	4.76594737636248	4.32124661456044	7	5.19913513690869	3.23184300255121	1	7	1	7	7	7	7	7	7	7	7	7	7	7	7	7	1	7	1	2	7	7	7	101.5	1	3
121	6.24364564321453	4.53946501626823	6.91355970701456	1.74339273755867	5.30479445930094	4.27478865307284	6.82652689599674	6.1842808652063	6.5750857022466	7	7	6.49256822101307	4.55648203465911	7	5.6429678101279	2.0937330979359	5.50925928457322	5.58541407841693	3.83248725333822	6.71164197255218	6.33152836300984	5.9842064876558	5.41730031939442	1	7	1	7	7	7	6	7	7	7	7	7	4	4	7	7	1	7	2	2	7	4	1	89.25	1	3
122	5.50304251204306	5.89580055882225	6.64032747446977	2.84129194597937	4.81359580391847	5.76609770296513	6.30322816672235	6.95610701199082	6.35058357435105	5.55223734377435	6.38921184038745	6.44834897511655	5.87857933359504	7	2.31011578082266	5.67751283408182	1.23456810381444	5.02375564299461	6.83456142595305	5.27468049174334	6.99359204302792	6.94254007039832	5.05948368258052	1	6	1	7	7	7	5	7	7	7	7	6	5	7	7	7	1	7	3	3	7	7	7	79	1	3
123	4.52524697933697	6.58849361212016	2.87817730363613	2.42170997848082	5.06145573804791	6.78618441980513	5.2655981130999	3.18049584261676	5.52931565655445	7	6.64119645455965	5.56354990868725	6.49233628898512	7	6.527486801008	5.01329424182575	3.70620226210031	6.505958312746	5.86654095693955	4.87636700925599	6.10010817318823	7	5.42000189494743	1	7	1	7	7	7	7	7	7	7	7	7	4	3	7	7	2	2	1	2	7	2	7	72.75	1	3
124	2.48800980344945	5.09149081682018	7	3.11502821107764	7	4.25303067076439	7	6.6629915604717	7	5.35691550226918	5.84648797789388	6.15746163265016	6.16857637409438	5.27674591787735	5.11786737650131	4.99340593029348	1.77403085231979	7	7	3.07546057358145	7	7	5.10730996108256	1	7	1	1	7	7	7	7	7	7	7	7	7	7	7	7	1	2	2	2	7	2	7	77.5	1	3
125	5.94134563869409	6.64600624710581	3.92047333982736	7	5.97967512717163	5.37491799706889	6.50743915698569	4.50813821151531	6.83575583354636	7	5.84537909063016	2.83353019775239	4.39114406984082	3.83033379258336	6.22395470761901	6.91549254156256	6.08110206910573	5.4476475462853	5.78417118018156	6.96042373068171	6.33186823344475	4.94615642679013	4.74446313895423	1	7	2	1	1	7	5	7	7	7	7	7	4	7	7	7	1	1	1	2	7	2	3	99.25	1	3
126	4.10755071251718	6.26727784448604	5.06092190233901	3.27273857379336	6.37685541461451	4.91015813911456	6.15242916612442	6.84394255209092	6.56979366016148	5.35585358929634	6.7544968163484	6.46369188739201	7	6.13922590511909	5.31841994090466	5.6371307495437	2.02674311279609	5.97487708813773	3.96357354322138	5.59339245603443	6.4108591085789	4.14207118126902	5.00789242941316	1	7	2	1	7	7	7	7	7	7	7	7	5	3	4	7	2	1	1	2	7	7	6	92	1	3
127	4.08340584707899	7	5.97878532605906	3.78252040700893	6.16753677186496	6.31369576532263	5.15411370050055	5.12337128179222	6.53909426548496	6.90689797593081	7	6.5449064561458	6.27977304795376	3.34072384877308	6.99707369652442	7	1.60341195983687	5.19161091926059	5.05854955705775	4.45625098099915	6.08104029889048	4.41998932441202	5.04285467711995	1	7	2	1	7	7	7	7	7	7	7	7	7	7	3	7	1	2	1	2	7	2	5	78.75	1	3
128	3.47210635350607	6.4143451744658	5.31333620954127	3.54418695085922	6.18282105015539	5.82219004301008	6.96631407691028	7	5.95278704857454	5.49354253610972	6.71487758497999	5.5925914012872	6.98097923140698	6.0340339235693	6.23800385303584	7	5.1668677966698	6.23636665448517	4.46116335393828	4.67296049344208	5.21298558059348	4.27471727622091	6.70551627926022	1	7	1	1	7	7	4	7	7	7	7	7	7	4	7	7	1	2	1	1	7	1	7	84.5	1	3
129	3.65402003916052	5.50669262897399	5.22985001544652	3.66251628060784	6.4264373244323	1.33897631559255	7	6.79495824208185	5.99236037369634	5.39125631119136	4.83512897091162	5.07947077425718	6.50932144948521	7	6.57813855545357	5.64495300476705	5.67826009762043	6.55472791827817	6.05817148068914	5.40553475250873	7	4.77293215319959	7	1	7	1	1	7	7	3	7	7	7	7	7	3	6	7	7	1	2	2	1	7	1	7	93.25	1	3
130	1.98369982676908	6.71244514875323	5.1213075772862	3.08006715917057	5.336050191409	5.94618216669627	5.44754174427025	2.6315423626757	6.47922204826575	6.47058335799281	6.60966089035938	6.69774902290462	4.81481004665212	7	3.86725621491923	6.03984482468749	5.3090901739531	6.98766853742022	6.74397886796081	5.80509637553477	7	4.01320818671455	6.67806139065482	1	7	1	1	7	7	7	7	7	7	7	7	7	2	5	7	1	7	2	3	7	7	3	65	1	3
131	3.36128477836118	6.71435184218056	4.53774221607493	2.77373780427562	6.01693505917342	6.49606638601879	6.94905237803819	5.94301445121072	6.24339470490999	6.40290055914078	6.66267041043515	5.59748459071241	6.24657079884117	4.03663898191392	5.76119574429042	5.7658607863776	2.25590366524707	6.31741489649522	6.06197374460297	7	4.26930569133598	5.24279239957394	6.29885033666579	1	1	1	1	7	7	7	7	7	7	7	7	7	5	7	7	1	7	7	2	7	3	3	84.75	1	3
132	6.34806861660127	5.37639883836615	4.42648236082986	5.50007353011679	2.33797648426613	6.41561364446431	6.72650092918203	6.43776526263836	5.59191051549271	6.52831795276364	6.6568774143552	6.99009184802325	6.9174912011099	5.92421572725752	4.55963273558985	7	6.43849976486617	4.91791315860795	4.56750811628919	5.90875070888574	7	1.79632795217908	4.47691955533143	1	7	4	1	5	7	5	7	7	7	7	7	7	7	7	7	3	7	2	2	7	2	7	88.5	1	3
133	4.10276502734052	5.6916064997497	6.67015729691067	2.48832221118474	6.6207322190589	5.40596813225705	4.40745109308964	6.36555131381272	6.93306569187448	5.85178585962402	5.26074869357947	1.88388319425556	6.68259595984916	7	6.46939395525365	6.01786285924669	6.22609674671444	5.51447654792867	4.35768652358682	5.3038933162901	6.6703699937343	5.8137792904491	6.71483092602567	1	3	1	1	7	7	7	7	7	7	7	7	7	7	7	7	1	2	2	2	7	1	3	80.25	1	3
134	1.96354765490784	4.20243874456036	5.71148252122104	4.43604022639806	1.35542334724947	6.66621474834343	6.37838478448643	7	6.62210501623236	1.64110556738156	3.51620125005873	6.42470024702206	6.01898234300018	5.08877044922012	7	6.89225025777444	2.71236210059032	6.07077010214806	7	5.25978388865854	6.25276440965256	7	1.84076306220412	1	7	1	1	7	1	7	7	7	7	7	6	7	2	7	7	7	7	3	3	7	1	1	82	1	3
135	6.20968677091159	5.5247873339045	5.93492904228504	3.42759402596751	5.87254783890723	7	4.83215704694698	5.44409914156036	5.76268940110937	6.97043362300702	6.62207995967687	7	3.58157700921816	4.75090710674304	5.96545818792055	6.26092760670017	3.42610390301951	5.83506404402772	6.56537049056995	6.54811006319954	6.80384418803684	5.87826040840248	3.87378709335532	1	4	1	1	7	2	7	7	7	7	7	5	7	2	7	7	1	1	1	2	7	1	3	67.75	1	3
136	2.67737203141022	7	3.96084510321671	2.45920250809163	6.04870165371457	6.09152523820135	6.89273112012464	6.10004660698584	3.35969731607572	7	5.33769177558969	5.2496364808165	5.18354752749075	6.37037773410517	7	6.03767131283758	4.74756159359605	7	4.27004843409198	5.66238287199775	5.50474235678433	6.96685736544227	5.76595348482653	1	7	1	4	7	7	3	7	7	7	7	7	7	3	7	7	1	7	2	3	7	7	7	92.5	1	3
137	7	4.71307688752032	7	1.73160075914087	5.89558728571525	4.83485517844925	7	3.35435474533434	6.33075161168046	7	6.17886975615784	7	5.92087488199223	6.60797907645151	4.17682605925039	1.31493633951124	6.12827129945661	5.67505162615606	5.54836788548231	6.03647726107368	5.98450762340391	4.58854000535561	5.76702796138902	1	7	1	7	7	4	6	7	7	7	7	7	4	5	7	7	1	7	2	4	7	3	7	80.25	1	3
138	5.16411824729871	6.21910765374705	6.80598301791292	4.22517814331394	1	6.45780956697882	7	7	7	6.00020049659459	5.57148374373639	1	5.50142427304196	5.60263727357842	5.08341661001599	2.18311599731263	4.33197849254343	5.15023545272876	3.89113425478117	6.7337196245334	4.64499683572768	3.98413294094494	5.82653644195822	1	7	2	7	7	7	7	7	7	7	7	7	7	3	7	7	2	7	1	3	7	7	2	86	1	3
139	5.01928849745191	5.42662502693246	3.72884199479898	1	5.68325927247953	2.17432059624653	4.98091840861342	7	5.24828966183819	6.99000808731813	5.13089497592667	7	6.70501788774657	6.34390250447226	6.98453772244983	6.63333048597928	6.38549531151475	4.96402921912752	5.64538188894545	5.32570805288037	4.64368151229477	6.66195251422342	1	1	7	1	3	7	7	7	3	1	7	7	7	4	7	7	7	1	7	1	2	7	2	7	81.75	1	3
140	5.02946918081739	7	6.06794448435187	3.75974034609108	7	3.78876442400975	7	6.49279873405245	1.75599608481096	6.98523947555467	7	7	5.38583039631314	5.75663431429086	7	4.45723074720102	4.92332606301776	4.36233484558257	4.14221667549289	2.67404276558126	6.22091652841472	3.98632189553962	5.38507024648324	1	7	2	7	7	7	6	7	7	7	7	7	7	3	4	7	1	1	1	2	7	7	1	81.5	1	3
141	3.97690151274116	6.65927844307857	6.97689319969364	4.03560689131887	5.51132856822589	5.39603899601928	6.06278685791023	6.8819150903988	7	5.55278808091923	5.97724314266203	5.76741145804409	5.6218587290025	5.50710563972808	7	4.79716734632915	3.86862137085303	4.20951628196183	6.39869041963117	5.29642937397703	5.83235632250648	4.58396113743969	4.14127376484166	1	7	2	1	7	7	3	7	7	7	7	7	3	7	7	7	1	7	4	2	7	7	2	90.25	1	3
142	4.18916508653186	5.99987897849335	6.52320842866532	2.97464300922888	1	7	6.35499039606933	6.48508677183507	3.25362903129716	6.57068300453182	4.66599806448709	5.4900321968536	6.08696912423555	5.63854731331352	5.45660597206958	5.17880108913785	2.36295775763264	6.13136093321692	3.63780220942309	6.9030042742692	6.22488880348238	5.22031618932201	2.31129846537211	1	7	2	7	7	7	7	7	7	7	7	7	7	7	7	7	1	7	2	3	7	7	7	89	1	3
143	2.3138392472644	6.10223510331442	7	3.01916638644258	6.00352955899086	4.11648365612982	7	2.0974906657606	7	6.24318817129276	5.81668168630031	2.62274701546627	5.44365824284625	5.94311648051809	4.60840578225853	6.91684288543647	7	4.99568144468101	5.63425952587615	6.13903358109232	5.75632590474992	3.0572286559603	7	1	7	1	7	7	7	4	7	7	7	4	4	5	7	7	2	1	7	1	4	7	7	7	80.75	1	3
144	3.48689622772871	5.74706117480361	4.40078074476246	2.61487537489361	6.17204637036601	6.12017654990922	6.67955168589551	6.3901535372235	5.54875226015637	3.98795193695503	6.7692610602761	6.35968783146522	6.41342580874983	4.43783087093942	5.39393753491423	6.94240687601475	4.0821068375603	6.60661741050319	7	7	4.86001201238656	4.68809281339811	2.27284743620249	1	1	1	1	7	7	7	7	7	7	7	7	7	5	7	7	1	7	1	2	7	4	2	81.5	1	3
145	3.83411530630261	6.8871449204392	5.46609374131944	3.494999907997	6.61639944624481	6.01878136601319	6.61554487576561	6.89972563301643	5.31301578069371	3.25966063660603	5.60568540664265	2.69576042784366	6.22431770375118	7	7	5.12677575584047	4.89083199010032	5.61812953295704	6.53503174045607	4.03678402642146	7	4.6358941913924	5.73455664094393	1	7	1	1	7	7	3	7	7	7	7	7	3	7	3	7	1	3	2	4	7	1	7	74.25	1	3
146	2.50022128845541	4.18377866587107	4.6096046760793	2.92185639141199	6.63509459463238	5.02221066638575	7	4.34038981935738	5.86264786954953	5.64916415694711	7	6.69602091336069	7	5.27795311986165	4.2540981951774	4.03837206869872	1.33252290646161	6.46372524476438	4.71019161431301	6.72159505750489	6.64141961049113	2.47315395753898	4.17649187075541	1	7	1	7	7	3	5	7	3	7	7	7	5	7	7	7	1	7	2	2	7	1	7	99	1	3
147	3.12828679566748	6.16922287540665	6.19640386572512	3.62233044496143	6.0497625178489	1.30146899329893	5.57197284488491	2.0056547189017	6.71899952548632	4.82968165817631	6.05212353659655	6.72204610199559	7	5.66106218786122	6.48436278486759	6.54102151269319	7	6.49076228707236	5.45199294724851	6.10760583423019	4.53936725634486	5.20698654748681	2.10407620679046	1	7	1	1	7	7	7	7	7	7	7	7	3	7	7	4	1	7	2	4	7	1	1	80.75	1	3
148	2.18341075083398	4.93910383285327	4.10206819208214	6.78186304576297	2.4237196102027	3.9560028429655	7	6.03130329596911	6.32467927621235	3.33932790815007	6.52344901997111	5.34083062913461	6.01439573229386	4.07261969050766	6.05216418366089	5.83665237006825	5.56392500898802	6.10130327413977	3.13790742790632	6.68718380533625	6.14046378773153	6.02049523797209	2.21132486548033	1	7	1	1	7	7	7	7	7	7	7	3	5	3	7	3	1	7	1	2	7	7	2	80.5	1	3
149	5.99918851557523	4.03982064167393	6.81590725354666	2.24195241315644	1	7	6.18598980014309	6.87860642186945	5.1587986231235	7	6.6458525264821	2.26524841407067	4.63730770149871	5.6985506278037	5.62950545548127	5.49624063205088	4.26627051657185	6.75491375205871	5.55777388601262	6.34708279863257	7	3.08333292537499	5.7570265833543	1	7	7	7	5	7	7	7	7	7	7	7	7	5	7	7	1	4	3	3	7	7	1	76.25	1	3
150	3.92048787134138	6.44238272832769	5.57654518398494	4.82729373562128	6.67744146140155	6.32408792949623	4.86401935242438	2.87516299868104	6.71881315098067	3.61565013524983	7	4.03628502689155	6.03125474880498	5.00976296668589	6.43943919476435	5.2864302953739	3.51104529586512	3.85493595659027	5.87523728405791	6.92895618622665	5.72903037470602	5.99870529462696	6.51099428473217	1	7	1	1	7	7	7	7	7	7	7	7	6	7	7	7	1	7	2	3	7	7	3	63	1	3
151	3.91622009950923	6.65513321432972	6.28055164708008	3.49820270522876	3.91462699871541	5.73634278049123	5.46202537463151	5.71137187868319	3.17087419979717	4.73210771936515	6.77703805138631	1.9352900481941	6.16038075621974	6.51357890423824	6.11792539410732	6.1303684991707	6.29146426442646	5.79928059545089	5.34349072666117	6.09974152560798	6.81305247290137	6.71772082118274	5.23058547605729	1	7	1	7	7	6	2	7	7	7	7	7	7	7	3	7	1	7	3	4	7	1	7	64.75	1	3
152	6.94512319437953	5.43799092902598	6.29250383221781	2.82443735110621	1.62790899980366	4.89515111482975	5.94641974563331	5.91899646954573	6.48716438428145	4.53006264472154	5.14459367815468	4.06159573166424	5.39890342511116	6.2959911850076	5.34909531910199	7	3.9791532745514	4.98060289530687	7	6.04005350696281	3.50406217479475	6.14091624063647	4.65556566540718	1	7	1	7	7	7	7	7	7	7	7	7	7	2	7	7	1	2	7	3	7	7	1	76.5	1	3
153	2.10025935638997	6.39268738108566	7	1	6.92202730175942	2.80664443418458	5.88694882808312	5.05623842156846	4.04453985794259	6.40186099635901	2.79202879712235	5.59107157100768	6.57310489583332	5.2904143748336	5.80727735251677	7	3.19502178745235	5.68908562730841	6.81100262084991	6.57219423987478	4.14344994473354	6.17536683675077	6.74584887886129	1	7	1	1	7	7	5	7	7	7	7	2	7	5	7	7	1	2	7	3	7	7	3	83.25	1	3
154	4.21766876728845	4.65461204538674	6.84179809451235	5.36957002763549	3.63766762409448	6.25980618605121	7	5.46893768088084	3.39888495802985	6.20930611708197	7	6.55200910876168	6.68729071756106	4.11899200084001	6.17625303939875	7	4.62565069190517	5.34583077000406	4.76892094277633	5.047679426506	3.32124385944055	2.58229978434164	5.77684069848002	1	7	1	7	7	7	7	7	7	7	7	7	6	2	7	7	1	7	1	1	7	5	7	87	1	3
155	5.39379207286647	4.16649053618676	5.63686601234248	4.6663878440002	3.54806264515714	6.7081456492686	7	5.18542017249192	2.83356386776525	5.69740753068818	6.70396476451876	1	6.41402797904894	4.63227299209013	4.7038103274805	6.42888470793325	5.79845493093744	5.68732214055993	4.8377342947671	7	5.14918969794856	4.99472328402052	7	1	7	1	7	7	7	7	7	7	7	7	7	5	7	7	7	1	7	1	1	7	7	7	73.75	1	3
156	1.88845403146692	6.7176094014117	7	1	6.42596055016451	2.18272857774354	4.18322011052425	6.61362184685389	3.15099310457109	7	5.98615852963789	5.70046584621228	5.94489976518626	4.80835975684515	5.97776858942377	6.26618927752269	2.70043256018251	5.32033797869442	7	6.31282935105419	4.09963388076094	3.39247569443172	5.43383040429524	1	7	1	1	7	7	4	4	7	7	7	7	7	7	7	7	1	3	3	2	7	7	6	75.5	1	3
157	4.14747116709691	4.56542182344117	5.00253029894315	4.99059209545714	4.13512532710927	6.34551280166199	6.38588116796551	4.93418378403113	5.61305960708652	6.56606874601511	6.07960778167886	6.83930809201489	6.14604643287263	6.70570584217201	5.51131009903049	4.48376348376707	1.81507605775789	4.44172644131584	5.65031247403142	6.54524626485934	5.25343984568252	4.36427609709337	4.20099290492442	1	7	1	7	7	7	7	2	1	7	5	7	7	5	7	7	1	7	1	1	7	1	1	54.25	1	3
158	2.89578015644281	5.12382208158226	6.06036000361417	2.28447667527349	2.92776008538749	1.68095151812889	4.36617142262311	7	6.36578268824084	2.79304600176334	6.81665210507364	4.45823172052341	5.86851172137426	6.68888864664548	5.04716244467799	6.84275839030649	5.50477857012761	5.72466660694747	5.81114741672474	4.03429774244782	6.60366473571948	4.61866278123429	5.90323126174477	1	7	1	7	7	7	3	7	7	7	7	7	7	7	7	7	7	7	2	1	7	7	7	82	1	3
159	4.34340529568509	7	5.64084497672301	3.24167910051021	5.92303493896031	3.90504030368072	6.27730263945055	6.57769296011977	5.88199950240884	6.24981144259105	6.28370778131887	6.18110914852802	2.62071410327342	5.43536468434158	4.67900412280713	1.1416258892201	2.38585721721893	6.5164675764873	4.85352171052236	5.84053042127706	5.45068648053649	5.89075703233128	5.23538294562178	1	3	1	1	7	7	5	7	7	7	7	7	5	3	7	7	1	2	2	2	7	7	4	67.75	1	3
160	3.24153507376496	6.89921319379625	6.73873309068246	3.48959240976618	5.88478041240686	5.14623257793283	6.79949881303648	2.81706162946667	6.33779604658076	4.98361233326201	2.16223096342681	4.20464989171125	3.85526269211216	5.6678081060213	6.23879895622765	5.34428528197577	7	4.68644089027225	6.60423176511942	3.76228221374818	5.94148414976585	5.70387754632971	4.26946940960293	1	7	1	1	7	7	7	7	7	7	7	7	4	6	7	7	4	7	2	2	7	7	2	79.5	1	3
161	3.40072266580582	5.96247456774486	6.58819554282235	3.72333230403391	6.13575907459631	3.48861760708289	5.19514969365101	2.83289154375975	6.65694423649136	5.749666445772	6.69598308659339	6.32733952859231	6.80574542569343	4.72803902178168	4.4911270015465	6.06455581408929	6.50964678620002	6.03711623359856	6.06718843376885	5.48565299045493	4.27525432647244	5.01598330232198	2.25843246559601	1	7	1	1	7	7	7	7	7	7	3	5	7	4	7	7	1	7	1	4	7	1	1	76.25	1	3
162	3.64491545595818	5.68562411196502	4.53050769669763	1.1592017284391	1.78353860366159	2.64033536960638	7	5.72793356778172	5.72466949721943	7	4.13491745181024	4.56966856159995	4.99049936382471	4.18844701548236	6.66564431710099	1.95038184692044	1	6.65562174497472	5.26032980553018	4.37841705212818	6.4936223203132	3.06197581309809	2.57095930238429	1	2	1	7	7	2	7	7	7	7	7	4	7	7	7	7	1	1	2	2	7	7	2	92	1	3
[truncated: 5 more columns]
