# Supplementary material for: How Are Mate Preferences Linked with Actual Mate Selection? Tests of Mate Preference Integration Algorithms Using Computer Simulations and Actual Mating Couples
Source: PLoS One. 2016 Jun 8;11(6):e0156078. doi: 10.1371/journal.pone.0156078 (PMC4898694; doi:10.1371/journal.pone.0156078)
Supplement: S1 Data — Newlywed couple and agent-based model data analyzed in Study 2. (ZIP) [file pone.0156078.s001.zip › S9/Polynomial Model Data/Polynomial Couple Population 01162016 040839.csv]

	trait1	trait2	trait3	trait4	trait5	trait6	trait7	trait8	trait9	trait10	trait11	trait12	trait13	trait14	trait15	trait16	trait17	trait18	trait19	trait20	trait21	trait22	trait23	preference1	preference2	preference3	preference4	preference5	preference6	preference7	preference8	preference9	preference10	preference11	preference12	preference13	preference14	preference15	preference16	preference17	preference18	preference19	preference20	preference21	preference22	preference23	fitpoints	sex	algorithm
1	6.72507575385429	4.50346152727853	6.33887874011662	6.34780454203566	1.94326486201078	6.02996290045887	5.78114989821254	7	7	6.45873680299584	7	5.40051796904211	3.27434001351861	6.60082415394681	6.42535547581663	7	6.69834751609425	7	7	6.67008715960185	7	5.23619973434778	7	7	1	7	7	2	7	7	7	5	7	7	7	2	7	7	7	6	7	1	7	2	7	3	78	0	3
2	5.60812682739159	6.49848800510445	6.95371536489352	4.42415959642474	1.94870201381873	7	7	4.364929578484	3.12013277032509	6.7862338583504	4.82069928055512	7	7	6.99199506043926	6.2671191669103	6.0621175358184	5.93383545369012	7	5.79023889416186	6.99794260778039	6.50780897509711	6.10218766593467	6.77732084928969	7	3	7	7	1	3	7	7	2	7	7	7	2	7	7	7	2	7	2	7	3	7	7	91.75	0	3
3	4.74872430413481	3.91821130378394	6.67721926670845	1.05269132424237	1	6.74447586476408	4.75881835554507	6.74816763240074	6.18739589418661	3.72302000806177	6.09569193472932	6.50887941698412	6.93227059411842	7	4.89783777928796	6.52566129014398	6.33859946398156	3.55640756418673	7	6.0261485106541	6.63613060854552	7	7	7	3	7	7	1	6	7	7	7	7	7	2	2	7	7	7	1	7	2	7	2	7	5	97.5	0	3
4	7	6.43845963144476	6.99545839934098	4.92786846704141	2.18654735172969	6.92628368498745	5.86703753901363	5.60353339970789	3.95831608645713	7	3.76005325185881	3.61904548481059	6.27006740624035	7	6.20395835347279	5.87801273219471	6.38708146384184	6.74557023134754	6.42053796255394	6.44464134905154	6.9713249504257	3.76338103018535	6.68727619339571	7	3	1	7	2	7	7	2	1	7	7	7	2	7	7	3	3	7	3	7	2	3	7	90.25	0	3
5	6.88474329842693	6.60545130498721	6.50688250084347	3.06843349184763	1.19333597385619	6.85371655645344	4.42591819212531	7	1	5.24377389415669	5.2341602550084	6.94282707182438	5.83083204948403	7	6.93268609542898	6.35160666651278	6.42324670743425	6.76181439037461	6.7579077798905	6.6478972977927	7	4.0192291442716	6.34478997432359	7	3	1	7	3	7	7	7	1	7	4	2	2	7	7	7	3	7	2	7	2	3	7	80	0	3
6	5.98632776730101	1.12967433154909	6.97267655142774	7	1.91507868460657	5.53235422191937	6.13058882307349	5.22062113684841	7	7	6.22056660665136	5.70365164415946	6.87199443517276	7	6.69117288672055	6.33207850771442	6.98494402499621	6.50672463333014	5.79339949518693	6.44856267679721	6.71427054764655	6.81872195681652	7	7	6	7	7	1	4	7	7	7	7	3	1	7	7	7	7	1	7	7	7	1	7	7	83.75	0	3
7	6.08788395972543	6.09799376122926	6.96802479998326	5.56080902644454	1.88461857646479	6.67496171249657	4.02177089362979	7	4.13479507888105	6.59488862259945	5.32672969924086	6.67437890294364	7	6.11738677623321	6.64453573248317	5.3665875001783	2.98210776467575	7	6.07317588058429	7	2.69888035942824	6.87833974945811	7	7	7	7	7	7	6	7	7	2	7	7	2	5	7	7	7	3	3	3	7	2	5	4	85.5	0	3
8	7	7	6.2389238653954	4.50304667454963	1.81750769415698	7	4.82517784117465	5.60211012193574	4.310097054429	6.02431270270045	4.38438769142835	4.10365042581599	4.49989266820014	6.27103393257304	6.81033457501569	5.58654217459371	7	6.35294552827411	7	6.12246531933286	7	7	5.82732283251289	7	3	1	7	2	7	7	7	1	7	7	7	3	7	7	3	7	7	3	7	2	5	7	88.25	0	3
9	7	4.77601920897844	5.94160215459911	7	4.98930206279886	4.75735467783392	6.5787622936164	6.15991646944771	3.66718231459021	1.70689113395375	6.57921856571117	6.28812839401503	6.09203376300249	7	7	6.5428211547864	7	6.79580459502184	6.41320067208867	6.43973650011069	7	4.80057858177402	5.96724174044149	7	1	7	7	2	5	7	7	3	7	7	7	3	7	7	7	4	7	3	7	1	5	7	73	0	3
10	5.00917301139822	6.52014238984069	6.58432272239093	4.06806248446942	2.26991417684581	6.37518032600561	7	5.38696054513964	2.49431538909247	6.54577918882194	6.510859747797	7	4.51393724225665	6.20895655853852	5.10056547427901	5.8401166982809	5.98949033852562	7	5.95605427809687	5.89068868775928	6.66018373241922	6.50351641125278	6.49286096725359	7	5	7	7	1	7	7	7	7	7	7	2	2	7	7	7	2	2	2	7	7	2	7	94.75	0	3
11	5.77658041395446	5.24864503483926	7	2.68740643245171	4.00779364800522	5.83627674151716	7	5.1810682979065	6.25447733036601	7	5.90262760425892	7	5.65858860635649	7	5.83850143664046	5.22679529508204	6.03332382851365	6.82980279241386	7	6.69226132861135	5.24818588170505	5.93867335944995	6.89434221199877	7	1	7	7	7	7	1	7	7	7	7	2	4	7	7	7	2	7	7	7	1	5	7	89.5	0	3
12	5.94420618046299	5.8798911773613	7	3.95955957452265	1	4.83468918807678	1.24658694479691	6.59331451676072	6.33531349337932	6.50221260887499	5.64472209329398	5.86775264908407	3.15162882415076	6.70427731116661	7	7	7	5.84202319855395	7	7	6.45348043559983	6.80099906837341	5.28168042161239	7	4	7	7	1	2	1	2	7	7	7	7	3	7	7	7	1	7	3	7	2	4	7	90.25	0	3
13	2.32360181625689	2.82897167666041	4.4680671522962	6.43506473354972	4.18241030765838	6.26575563785414	7	7	5.37075967835678	3.57798123291523	7	5.15794449723755	5.04293743470499	6.76155019137346	6.67908549771805	7	6.43270349186259	7	6.36991036019968	6.23144930737019	5.25361960280191	6.8121861557384	5.57137035215401	7	2	7	7	7	4	7	7	7	7	7	1	1	7	7	7	4	7	1	7	2	7	7	92	0	3
14	6.05452903600561	6.27483481698193	7	4.05240281783242	1	6.89525893011296	4.13196894596284	6.20285112722942	3.93250311222881	7	5.73304309740988	7	4.5654422582853	4.77930043356575	7	6.07175410803704	5.78908428573246	6.6516859596955	6.63300537620539	6.3530245034508	7	5.25694552086587	6.20284084924448	7	4	7	7	4	7	7	7	7	7	7	1	2	7	7	7	2	7	2	7	2	2	7	88.75	0	3
15	7	5.65544384702157	6.43324509559639	2.83218835464059	1	6.73126881787479	7	4.10924753203848	2.52748558485418	6.74093519945887	4.02746250321963	7	6.91474356358744	7	7	6.02124150034636	6.3255894433295	5.46461321360082	6.68410241111998	5.77232360340973	6.91045261809499	4.00099687838561	5.5293691347971	7	4	2	7	1	3	7	1	7	7	7	3	6	7	7	7	3	7	1	7	3	7	7	79.5	0	3
16	3.44515050575849	1.6583463241208	5.77031487567367	6.46654643712648	6.92311006752257	5.70584738099697	4.08939045588522	6.52985564132127	5.60219305952465	6.04871796731488	6.79041289073821	6.60679757854437	7	6.94564092655712	6.85278128763272	5.70140707322196	7	5.57185193681449	7	4.34148759951692	7	6.49712815160902	5.57186082485817	7	2	7	7	4	7	2	3	7	7	7	4	5	7	7	7	1	7	2	7	7	7	7	73.25	0	3
17	6.25356513276408	3.21761468639826	5.46030322707607	5.97317153728857	4.04192144977957	4.26004415410889	5.37035033260886	7	6.13655854064396	5.94080658567864	7	6.5480047611894	3.46762421992104	7	6.61169688488995	7	6.76831365012018	7	6.85021567953987	5.92951669142267	3.631513090515	6.67721847136875	4.78022574690713	7	1	7	7	2	6	7	2	7	7	4	7	6	7	7	7	1	7	1	7	7	2	7	92	0	3
18	6.51666221602528	4.21041973683087	4.91062772007817	6.54581302370823	4.88393135508951	6.46390751539422	4.03778201400007	7	2.83276759811088	6.66024594643395	6.84401737463353	5.38525042071293	5.79613451083467	7	7	5.69706600337736	7	6.50476791811437	5.47539578101862	5.24514693562709	2.07536287954134	7	7	7	1	7	7	2	3	7	7	7	7	7	7	7	7	7	7	1	7	1	6	2	3	5	90.75	0	3
19	2.03599125037181	3.06558878146722	4.62675798847641	6.50489004141109	4.86829977015121	6.42155145322277	6.5159034855567	5.85322481471736	5.34618889043078	1.82211844587178	7	7	6.52027248234846	7	5.73525725584846	6.68708278025155	6.7001378806735	6.9181889924195	7	5.87015681641242	5.72601610612896	6.06252504460301	5.80122635080442	7	2	7	7	7	3	7	7	7	7	7	1	1	7	7	7	5	7	3	7	2	7	7	75.5	0	3
20	7	1	6.05157835206314	5.66904155622982	1.58550527701525	6.93892688089048	6.47947589738226	3.07362402792238	6.64841460549167	7	6.97424260225303	5.78298135998439	5.37213110291686	5.68038877192039	6.5424162274484	4.60920038906369	5.43109012876889	3.74979439977503	5.38893658226789	6.14670886703367	7	7	6.25314777401516	7	7	7	7	1	3	2	7	1	7	7	7	1	7	7	7	2	7	7	3	1	3	7	78.25	0	3
21	6.49853612387945	5.34711306733823	3.76407268690488	2.16873946360911	1	6.03580098365057	5.1637314850905	7	2.26927317458081	6.7188739485184	6.52298480445458	6.76700431728247	7	7	6.70880520076579	2.01782731685359	6.68738650661201	5.70583582477031	4.37253846128481	4.9750915793178	7	6.67050567711288	3.63995029902986	7	3	7	7	1	7	7	7	1	7	7	7	2	7	7	7	7	7	7	7	3	7	7	89	0	3
22	6.46064743902373	1	6.68203542747676	6.83883552561545	1.55680632166844	6.85337969484644	6.99725608094795	4.88033531016042	6.1724549430632	5.62200446990653	6.61109358381408	6.29538764811075	7	6.96222015413995	6.95201477531637	6.05489189204549	5.27218111247856	5.73204052245443	6.20328076633253	4.39134026238008	5.65720065687324	6.09913690033575	6.28852091095	7	5	7	7	1	2	7	1	7	7	3	1	7	7	7	7	1	7	7	7	1	7	7	82.75	0	3
23	1.47168988846113	2.87203999413268	3.98227541867665	7	5.29342542823304	6.41035487385456	3.73615979853585	6.03199582855749	7	7	1.61086519208325	2.95619847032031	5.30353484572883	7	6.88234820425728	6.05720368096512	5.39821226151602	6.66422295896328	6.67134425904251	3.65172804868158	6.04518866599174	6.14849574545186	6.92732801103897	7	2	7	7	7	7	7	5	7	7	6	7	3	7	7	2	2	2	7	7	2	7	7	88.5	0	3
24	4.64346319366079	4.54708477877922	5.95516400801689	1	1	6.72567239895411	6.23226163014475	4.55671556651638	4.2546563209489	6.47856702595794	7	2.98714196970011	5.74590704503478	7	6.12736130965826	7	4.82340521856289	7	4.49871553042376	5.29260722190527	5.43675100065414	6.85262834943737	6.5106567825311	7	3	7	7	1	6	7	2	7	7	7	2	2	7	7	7	1	7	2	7	1	7	6	91.25	0	3
25	6.88174320152919	1.22607084598927	6.84563880916463	5.83746744065127	1.05856260220052	6.17791440492948	6.1271083927901	3.05030256019093	5.85134451510722	7	6.55930795466607	4.70711657939295	6.76782550420906	4.80480267207191	6.15686318826443	6.58702218392448	5.8054840107442	6.03207038945445	5.41997519247929	5.82736028626341	6.78319292984003	7	5.0564862333631	7	6	7	7	1	2	7	7	2	7	7	7	1	7	7	3	2	7	1	2	1	7	7	82	0	3
26	6.61399582300324	5.84923480977247	7	3.53095197620296	1.22910317628741	6.38345104374638	4.41530244584324	7	5.01877481620054	5.23794080961399	6.02835435935207	6.85358747879095	5.93313209107198	5.07023853224025	6.20366259422774	4.57794799562627	5.18736025554391	7	6.49956177112027	7	6.37120360486886	5.92490353174699	6.59554442054756	7	3	1	7	3	7	7	2	1	7	7	2	2	7	7	7	2	7	2	7	2	2	7	83.75	0	3
27	1.54220115847404	5.21297857926157	1.85064465113554	3.82994072603238	5.62485547335502	5.74282293898844	5.54019494522529	5.73542706522429	5.72627675471459	7	6.87308296352593	6.3943251849784	6.35248539634421	7	6.16914552481227	6.04039174388485	6.70833466935493	6.01550667837967	4.4645713178063	4.0052664971638	7	5.66621581634394	5.43163673378611	7	6	7	7	7	7	3	3	7	7	7	3	2	7	7	7	1	7	7	7	7	7	7	80.5	0	3
28	6.06605822634978	6.07574517096389	6.17055398073886	6.75213895933683	3.69920866064175	5.51735609218679	7	5.1659912742673	2.51457522362872	5.93595396947363	6.6360354642826	2.62484333121442	2.61539097178155	6.42493532571878	6.57354070509121	5.54594328902491	6.94693120593157	6.87148787239846	6.04211390229469	6.08526102256656	7	5.66360867886324	4.49686029570406	7	1	7	7	1	2	7	7	7	7	7	2	2	7	5	7	2	7	1	7	7	7	7	90.25	0	3
29	4.09261026841745	3.588808204207	2.37032460311238	5.16961941506924	6.21504051402162	7	6.86512533561252	5.91752551656199	3.20944146642514	5.87909648313015	6.61785712672921	4.86428063954595	5.73208772337199	4.54919509707777	6.22884663947993	6.44232649442929	6.69706467701665	6.79273630988462	6.92446948854958	4.73708346355279	1.58560911660312	4.37731013592679	7	7	1	7	7	7	4	7	7	7	7	7	7	4	7	7	7	2	7	2	7	2	7	7	87	0	3
30	6.122191997261	5.96136042153958	5.63116955607352	6.40767215031281	2.936606886904	6.40195998050699	5.65796596360608	5.44554009334883	3.75525139771924	7	5.84711914654919	3.01487932241249	6.64190390746574	7	5.64465116146988	6.76539520568608	4.43883299922657	5.98731813157969	5.25231292903249	5.99132570936913	6.63529635380502	5.19729515744753	4.98112168656267	7	1	7	7	1	3	5	7	7	7	7	2	2	7	7	7	3	7	1	7	1	7	7	93.75	0	3
31	7	1.03387111069457	6.68849060260842	6.32316136680768	1.92792731754915	6.47037274199942	5.14827571657846	3.58892847886957	6.00086635617562	6.83608603555262	5.95685726884132	4.28213080800913	6.44371522955276	5.27930765980199	7	5.33265833120451	5.39532814224789	4.03412674816409	4.97429862109817	5.63332969435541	7	7	6.38359106384718	7	6	7	7	1	3	7	7	2	7	7	7	2	7	7	2	2	7	7	3	2	7	7	99.5	0	3
32	4.22181639081988	1.35188157446589	6.86130849929502	6.53548851934328	2.15955018382609	6.58279352918616	6.9193536551555	7	7	5.4172172204024	5.61071677190662	7	5.5816267216019	6.90952165817157	7	2.90066479716062	5.86487332807121	7	4.20658304011593	5.2084995914648	5.75066303316727	5.13530566614741	4.34496614813471	7	5	7	7	1	3	7	7	3	7	7	7	1	7	7	7	2	3	1	7	7	7	7	92.25	0	3
33	3.55046530207692	3.22296228126389	7	1	3.99265174544882	5.93099552287039	2.23042248580917	6.43399693805205	5.70779793222888	6.48951263193583	7	6.22983978472964	5.7395252426144	5.89641848364593	6.73612892119799	3.51515771449236	6.56527748995927	5.43065139193843	6.97198898359959	2.97400708304502	5.57818882318123	7	5.3209093782054	7	2	7	7	7	7	7	2	4	7	7	7	1	7	7	7	2	5	1	3	7	6	7	81	0	3
34	2.47033635729401	2.66427215880799	3.83406177701356	7	3.94995436317064	6.3573371689202	6.9042717504126	5.95402320092407	6.06599218723302	1.68892906262663	6.28528136713065	7	7	6.92447603332945	5.74851085588706	2.61930567595435	5.47869164087271	7	6.80191491602801	5.73488331295815	5.63920578566149	6.09328221097683	6.67104211154435	7	2	7	7	7	3	7	7	2	7	7	7	1	7	7	7	2	7	3	7	3	7	4	86.75	0	3
35	1	5.35597135909838	1.75341609275836	6.54569369510488	6.84972540159804	6.12908848042539	6.35941718460284	6.92787157676589	4.09492192157977	6.62419947561924	7	7	6.51794401040718	5.04564432217082	6.8301966319401	4.54640617300192	7	3.13577762893495	7	6.07189997905858	5.25649242409488	6.31774638205315	5.44088977617938	7	1	7	7	7	2	4	1	4	7	7	7	2	7	7	7	1	2	3	7	4	7	5	82.5	0	3
36	4.83058939438852	5.31354252912915	6.83875267507176	3.32142883034847	3.95002226865669	5.99756638087361	6.56197213381702	6.02560632533574	6.98263752076574	7	5.32274778110293	5.00380847606724	6.23923823936705	6.38014389727306	3.91842529958879	5.76223950670373	5.56818150161378	7	6.21863246466101	3.25468680082223	3.5989203346621	7	5.83721148549992	7	1	7	7	7	2	7	7	2	7	4	7	3	7	7	7	5	4	1	7	1	4	7	93.25	0	3
37	5.37158108069657	2.24866145543905	7	6.52956108742202	1.55078937376977	5.70334612446586	6.17058309578878	1.91927052356478	6.09669441021391	3.86953512808684	5.64504567035608	6.21358339077948	6.07878528488649	7	7	5.55441999305373	7	5.31159716573128	6.73800770377104	5.74109491458948	5.77292301062363	6.72732864228171	5.55020371173029	7	2	7	7	1	7	2	7	2	7	5	7	1	7	7	7	3	7	3	7	7	5	7	77	0	3
38	6.99919741150453	6.02333233284807	3.42216907743292	2.17565338257225	1	2.63456845482389	5.78981927148364	7	1.56289457120822	5.66683585106962	7	6.42000321389527	6.52209334413264	6.52475280094857	5.9268085038733	2.04975880995688	7	6.55891770712612	5.51219166366724	5.34919359947315	6.61948354817901	7	5.82931045073945	7	4	7	7	1	7	7	7	1	7	5	7	2	7	7	7	7	7	7	7	7	7	1	73.75	0	3
39	5.49567599663777	4.02094026393921	3.98082470820637	6.3427428725444	3.1914688347149	5.2150987237392	6.92101032632881	7	5.66023299066697	5.54858129950143	4.74368967867001	5.08702876769475	4.9984686225105	5.08558878742872	6.49067133784133	6.56487959882184	6.53509443353837	6.27008073514131	4.53094701927076	6.08541438298049	5.75774627207274	7	7	7	1	7	7	2	4	5	7	7	7	7	7	4	7	7	7	7	7	3	7	1	7	7	90.5	0	3
40	7	4.57646970329374	4.58051079995302	5.64149222197096	3.12605691504036	6.5390488745455	5.94747486752504	5.97922825645979	2.40819416311241	4.71717548460149	5.63623191212336	5.13790298151355	5.67970602604696	7	5.20799592338468	5.18688751048405	7	4.76384508867956	7	5.59125045944552	6.09932443527008	5.61729627949175	5.28715018526203	7	1	1	7	1	3	7	7	2	7	7	7	3	7	7	7	3	7	2	7	2	7	7	90.25	0	3
41	3.81476256974412	1	6.90612910646508	6.06794716279557	1	6.84018079454792	3.77038397574011	6.08233149308384	7	4.45241829151158	6.8930810795992	2.16657143408823	6.39874283309546	6.57190566494542	5.85924757101297	6.82768765577064	5.44114456701581	6.71767427268052	5.49207644823849	6.10848687563947	4.84198591805572	4.2148580322544	7	7	4	1	7	1	2	6	2	7	7	7	7	3	5	7	7	3	3	1	7	1	7	7	72	0	3
42	5.57306391881647	2.74644951426301	6.93347055953965	6.2044110577406	2.43229149597191	5.5348384287934	4.95968706710322	3.11517491730283	6.14858318638844	4.06658426087752	7	6.01730776777107	6.35650675106113	6.81588042358097	6.75764313295209	5.16066634461094	6.58807997630426	4.99668285319364	6.71735258524168	5.96546016562328	5.43914763532605	6.7421588930072	5.39332042140225	7	3	7	7	1	7	7	7	2	7	7	7	1	7	7	7	3	7	3	7	7	6	7	76.75	0	3
43	3.82205107989784	3.36485286901463	2.13463816173905	4.30011066708756	6.12385312685318	6.50150204221748	1.0423318538436	6.80436896742384	5.29931055102078	5.56371626703991	6.79840707823727	6.32232846596117	5.41117818013155	6.5363176657189	7	4.7799061912179	4.57563364633005	6.10920498518809	4.59457350611217	7	4.4281524156362	6.34005001172961	6.3109957774912	7	1	7	7	7	3	5	3	2	7	7	1	7	7	7	3	2	7	2	7	1	7	7	89.5	0	3
44	6.82828742465836	4.54172574210789	5.14253633153339	6.05394209455891	3.11285372524131	6.06788516621072	6.15042778720851	2.51797688281641	4.81727969406485	5.29641359124247	6.6537265405256	4.93559259862549	6.26313574601423	4.32615988053068	6.73896500303918	4.65566323447146	7	6.81500060998925	3.9771807190366	5.48574538725481	5.39662825243981	6.14254423239671	6.73157995160577	7	2	7	7	1	3	6	1	3	7	7	7	3	7	7	7	3	7	1	7	1	7	7	80.25	0	3
45	4.22826298250422	4.24199085051773	3.96104306436891	1.50780376385407	6.1454243568335	1	4.26438706605359	7	2.06357118614733	7	6.49021586696659	5.61041272713472	4.84047031279043	6.37493683750116	6.39756950257182	7	6.38517595880679	6.44193304869941	3.62396014329066	5.49517703992607	6.16251915640839	6.20007615276645	7	7	1	7	7	7	7	1	2	7	7	5	2	2	7	7	7	2	4	7	7	7	7	7	91	0	3
46	4.52656055390601	3.02952727907336	4.82293762920958	6.82894993152676	2.14155421741372	4.62948670651631	6.01172029173775	4.33886461930984	5.81125157571585	4.47692975354507	3.96353562606001	5.54551927694545	6.5974132341966	6.51563035358205	7	6.81761149848134	5.18300355943101	6.66756985874288	6.65433938366258	7	7	6.87599314109659	5.94081340062707	7	4	1	7	1	5	4	7	1	7	3	1	2	7	7	7	4	7	1	7	1	2	7	76.75	0	3
47	7	5.53636443172749	4.10833444405241	1	5.16430360206261	5.94689682791165	3.54952253938135	6.72125251329441	3.59520436367229	5.15867877466452	7	7	7	3.89237544342092	7	4.90011731306312	6.60970129648098	6.46246440926208	4.3622951061823	3.92064484117621	6.42687495962236	5.19462603633086	5.05864518530593	7	3	7	7	1	3	7	2	7	7	6	2	2	7	7	7	2	7	2	7	2	7	4	80.5	0	3
48	4.62578566543828	5.70265626382633	5.83197669553355	1	1.91897810393505	5.13387759787414	5.99056562247566	5.09104675765908	4.25839107711807	5.20290934424836	7	6.28902389677961	5.81366997196963	7	4.63685229446421	6.539246260113	4.1858259380151	6.34278113781916	6.14168776159726	6.49642353815158	5.70996503851264	6.45791638022581	5.63247055132132	7	6	7	7	1	5	7	2	7	7	3	7	2	7	7	7	1	7	2	7	1	7	7	89.25	0	3
49	2.42863237166215	2.48676916993312	1.95870464523532	4.20615860766713	4.11765029271961	6.77896854904129	6.5415585575223	6.33574319334691	3.47384370543622	5.0259835308639	6.7892678403607	2.87761464333	3.44475770389171	5.34219428670883	6.26608769074938	6.05889240896497	6.68217486196914	6.42976850362562	5.23687004354613	6.55011609437459	6.95989041525065	6.35613293925424	6.36484818840772	7	7	7	7	7	7	7	2	7	7	7	7	2	7	7	7	1	7	2	2	1	7	7	82	0	3
50	1.97436772585523	3.32429731822343	2.0367706108138	6.73139092087866	5.34486242645964	4.55873246023376	6.39736509162033	5.45785617674826	6.44167180012774	6.86374318859473	7	4.23240402135178	2.40076304857413	6.96909822494011	5.51828388684863	7	6.81529576043496	7	6.15307110407667	4.47327030098412	6.24523078801573	6.37351619179785	6.94160205195335	7	3	3	7	7	2	7	7	3	7	6	7	7	7	7	7	2	7	7	6	1	7	4	64.75	0	3
51	4.30516160298011	4.51731562048071	1.41461278429682	2.59812507283041	7	6.78680236598515	6.10733207034514	4.56973662917097	3.70601596367427	5.97438838199724	6.1598956050039	5.90091167871405	6.0731459873199	6.42323673326913	3.94855701702254	5.96731715777079	7	4.18742356293709	6.26930470199204	4.45344223893911	6.82467652723379	7	6.72735058298064	7	1	7	7	7	7	7	7	7	7	5	2	7	7	7	4	2	7	2	7	2	7	7	67.5	0	3
52	5.66271343423967	1	7	7	1.27240976745825	5.48444363951698	4.51319363177005	5.13330828799634	6.13547302453883	6.40546927267694	5.9358035658524	5.77109760914184	5.74492254805537	5.89573594607316	6.45200489849155	6.15257060995759	5.83591289638468	6.88579548831046	4.97280897105229	5.14273703638631	4.85300425255063	5.35516562553842	7	7	6	7	7	1	3	7	7	1	7	4	7	2	7	7	7	7	7	7	2	2	7	7	85.25	0	3
53	2.89443828056848	4.74550752230133	3.19400756422558	1.2443733109671	6.22330599505582	2.47663579010873	3.48111733109049	6.99964642810196	5.56208897614358	7	5.50988625553097	5.37653512963478	3.05471067792418	4.81775837460102	6.68641660370743	5.00451989604865	7	7	4.51777232930029	6.69433033810421	7	7	7	7	1	7	7	7	7	6	2	7	7	7	2	2	7	7	7	2	7	7	5	1	7	6	84	0	3
54	5.40097083050644	5.03620085058803	6.46384229845735	2.8485805756401	5.29701698837749	5.67005846872037	5.76112245482072	6.43040923554602	7	6.17123536190322	5.45856599521846	4.30424512658538	7	6.02660240944718	6.8631166660186	4.5542482780118	4.84567995012121	6.97400922563566	6.27305343808362	3.5387967220385	2.5889707295763	7	5.58062572575313	7	1	7	7	7	3	3	3	7	7	4	7	7	7	7	2	2	3	3	7	1	5	5	80.75	0	3
55	5.485538025129	1	4.92071064746876	4.35718991062073	1.80392857056654	6.17970367457879	2.68342309339023	6.33300324678685	1.2329591757912	3.44710046840743	6.10756702977601	3.21840187517481	5.29296293706198	6.7812533486836	6.04729319426273	7	4.41859466270958	4.17330373061576	5.56415186386284	6.11208529411193	6.69340969030586	7	7	7	5	1	7	1	7	3	2	2	7	5	2	7	7	6	7	2	7	1	7	1	7	7	87.5	0	3
56	5.56142424594992	1.80744720268874	1	5.29641135915058	3.92252550710048	6.29994237653621	4.28654062030914	7	1	4.5992702193295	5.91616794419874	4.80781482424372	7	5.19233736394846	4.69416646097396	7	7	5.75620491962257	5.03404678564762	6.5141462328816	6.16767215797984	5.44771632873309	6.27809816111454	7	6	7	7	1	3	7	7	6	7	7	7	2	7	7	7	1	2	1	7	2	5	7	92.25	0	3
57	5.24458457488744	4.88895967796753	6.97248728281902	7	1	5.65278808904663	2.08795132726879	7	7	5.33469912619098	5.98423789447944	6.15802689382443	3.29179066416751	6.56173211933953	6.69896841201944	6.01655176435654	5.65517903160938	5.89527937374144	6.82942518985983	2.97851966446522	4.57558360327997	5.88927315427994	5.79242611187713	7	1	7	7	2	4	7	7	7	7	2	4	2	7	7	7	3	2	7	7	1	7	7	82	0	3
58	2.03687396612628	1	1.14752420018559	6.39150533251999	4.43235717304618	2.79820020135009	7	6.83215160820543	5.5285101496472	5.14670745454726	6.13476443312427	6.45870727514264	5.74093781457111	7	6.28356724862939	4.71203061078429	4.79680412787085	6.42205186454094	7	4.16612370654712	5.81260107009479	6.69490110916699	3.97749379490343	7	7	7	7	7	7	4	2	1	7	7	7	4	7	7	7	2	7	2	7	2	7	7	69.75	0	3
59	1	5.1048145752613	3.81177648437289	4.01496997750162	4.74809160620961	2.26554109329064	3.15102744624275	5.19083922567735	6.80392159463518	6.71018141519632	7	6.30376297041216	4.81597346891501	4.01326361621834	5.40673100679463	7	6.58996767635886	6.77514659102724	6.50676431833509	7	5.83176670027279	2.63322043212493	5.71183828605216	7	3	7	7	7	7	2	3	7	7	7	7	7	7	7	7	2	7	1	7	7	2	7	79.5	0	3
60	1.81761924973362	4.43888032405971	2.96628177472545	4.68789364617458	5.03834764510681	4.33877521912188	1.34997506080898	7	2.72517382381817	6.68367818977027	4.64790507435011	5.73763321109696	6.51863918187102	6.45462873347403	7	7	7	5.87703148804131	1.97836600490476	5.76300795476916	5.15465570775556	5.55260316205159	5.53211018367944	7	7	7	7	7	7	7	2	1	7	7	1	2	7	7	7	3	7	1	7	2	7	7	95.25	0	3
61	6.27892523547108	4.13215743850245	5.82192255833793	6.46875747318157	4.8517929667568	5.80547299938415	5.54452038990994	5.83218268233243	4.29056504629192	1.8991302313947	6.60135282904996	7	6.35825980182245	6.05588028750933	5.9199448060632	4.42051750972324	5.73682824989069	6.69337277048993	4.24181896339236	7	7	5.34547623791527	5.82520324800285	7	1	7	7	2	6	7	3	7	7	4	7	3	7	7	7	2	7	1	7	1	6	7	73	0	3
62	4.71529154054355	1.8234165120638	6.03602685602194	4.93152598973045	1.83169393732552	6.79911690295914	5.21998363783197	6.22897334969464	5.17477286362843	6.58046430564334	5.88431119108746	5.83908512836215	5.47837323365139	6.81879892181423	7	7	5.58968051122038	4.34720958384751	4.37551886295765	6.3608486471564	5.18777139248501	4.37311334508437	5.12051861735168	7	7	1	7	1	7	7	7	7	7	7	7	7	7	7	7	4	5	7	7	2	7	7	94.75	0	3
63	6.76347233336138	3.0438310877557	6.00027166721955	6.80514130652903	1.24695739938562	6.00170587446855	3.34184091142345	3.52872657050337	4.07390958197167	2.60101863806978	6.11390317708211	4.28569933174169	6.62951312703279	5.53022916721212	6.40102937295316	6.45170507621592	5.16043483002781	7	5.94882981198102	5.48344798599678	5.72647878661199	6.05836393624175	4.86403529858302	7	3	7	7	1	7	7	7	1	7	7	7	2	7	7	7	4	7	2	7	2	3	7	87.5	0	3
64	1.24988909760211	5.05853375783043	1	7	6.94665218875041	5.78281591767955	5.43661253814489	6.1063227586856	3.63848756333105	6.56581793840471	7	6.18065954818976	6.65355367820777	5.72928137375471	7	6.25001770528351	6.91225422730299	3.14912070942742	6.11940052224545	5.02232522888361	5.14469057629937	6.52675540087676	5.03575389163227	7	2	7	7	7	2	7	3	1	7	5	7	5	7	7	7	7	3	2	7	4	4	7	73.25	0	3
65	4.7155754036315	1.3126039732321	6.89482636259658	6.80509688051665	1.32966226847727	5.2971122548052	1.33096472410261	7	7	5.46791351553883	5.57287855280447	7	6.45978775091791	5.71923686065842	6.82648760169565	3.10853902542551	5.94693500313589	5.96943897015313	4.48513992654245	5.40624250038541	4.94302597962634	5.09056236877027	4.95828006548633	7	4	7	7	1	7	7	3	3	7	7	7	1	7	7	7	2	3	3	7	7	7	4	92	0	3
66	3.16055179575289	4.73001762191049	1.42016428191107	3.84147608646768	6.32499426063766	7	5.11128721824427	5.78779988343456	3.63884221789546	6.12350370587175	4.75133996990043	4.9727967112199	3.90576529376162	6.70522714948982	3.75678614853354	5.97873154007765	6.02461092683673	4.17234670539801	7	5.48332615009913	6.08671894017084	6.47258377525451	7	7	1	7	7	7	7	7	7	7	7	7	7	1	7	7	7	1	5	3	7	3	7	7	89.75	0	3
67	3.66776231218885	2.06768199777571	2.76933227465159	3.65489302386087	7	6.51417386564011	5.25078360770546	6.63361059818992	5.9568965618426	4.62901171003317	6.68185025587879	3.7528660006416	5.42236634829722	6.34382716412849	7	5.69820935023108	6.58954300488819	5.16780351860572	5.32788569643836	7	6.89902919614481	3.89177258699731	3.99580698297883	7	4	7	7	7	7	2	2	5	7	7	1	2	7	7	7	7	4	7	7	1	5	4	72.5	0	3
68	4.08421243081934	4.91859663874362	2.36767074913566	4.15444530728469	4.72933393834325	5.07112207808078	5.79259392032815	6.44510850928958	6.33409248483147	5.69797828739184	4.4324321573726	5.45592004850308	5.34161794230296	6.30216513143276	4.43828299189394	6.26061984267105	6.48275957778131	6.74045761744101	6.04951124301699	1	4.82183342869154	7	6.88477988978559	7	4	7	7	7	2	5	1	5	7	7	7	2	7	7	7	1	2	3	7	1	7	7	71.25	0	3
69	2.17330347929943	1.72696409980961	1.18732025764406	5.48472904971323	2.07919965810519	6.09442531097149	5.33716997608141	4.8243371219765	2.05582002509431	6.46794808904005	5.43975633937782	6.43100051918677	7	5.51704477694378	4.53781339426377	7	5.86038103907143	6.35891556933306	6.80231794084975	5.24166532755474	7	4.19403664306542	4.68831281657506	7	7	7	7	7	5	7	7	7	7	7	7	3	7	7	7	3	7	7	7	4	3	3	98	0	3
70	6.0925559723042	4.2911667995094	6.08254321641968	2.5998313144409	4.45594166163853	5.78819726661199	7	5.9555097350668	7	6.7369894678451	4.85219858968536	5.33152573153905	5.92455532126841	6.84189921474017	6.20307946860286	4.59923077945442	4.47072532164027	6.54387089788628	5.45318554893941	5.5442022060018	3.02093691799603	5.40109554390709	5.54358257295432	7	1	7	7	7	7	7	7	3	7	3	7	3	7	7	5	4	7	1	7	1	4	7	80.75	0	3
71	1	3.71544241803246	2.54864737959474	6.31760484539992	4.43011262046633	6.16431158790985	4.25373821121804	6.72263296344366	5.95416474934499	5.27318919198444	5.13990752012287	6.05914758190319	6.2747852774323	7	6.73784043468994	3.23374121755423	2.84981783227946	4.51601839649457	5.78715006185	5.75424355054839	7	6.53947634528248	5.66707255111433	7	7	7	7	7	7	7	1	7	7	7	7	3	7	7	7	1	7	7	7	7	7	7	83.5	0	3
72	3.8246411800162	1.83877091423687	3.1980631866113	5.40760967813301	5.0578811218698	3.26870374101182	6.28053928350493	6.24633777942805	7	7	5.63297031678556	2.38133057275317	4.91686746391174	7	4.84049987744719	6.48098019776583	5.51246479073979	6.48180938973282	2.68678256296364	6.28928855327977	4.608816423145	6.46369613807789	5.8874904735343	7	1	3	7	7	7	7	3	1	7	7	7	5	7	7	7	3	3	2	7	1	7	7	83.25	0	3
73	2.93357614307567	5.04284259318363	2.82279165969522	3.89013788175048	4.94839023746846	6.03518618662719	4.94693552621888	5.41133522710695	3.10899387193093	5.01373729282788	4.47123110038583	5.35696954240504	6.24298243978432	6.42898219908413	4.9839301644957	7	6.229296282285	7	6.15563450235765	1.18623896677613	6.26065171517649	6.79872473470097	5.54515324816621	7	4	7	7	7	2	6	7	7	7	7	5	2	7	7	7	5	7	2	7	1	7	7	96	0	3
74	3.46734409762493	2.48845865467677	3.82785406663236	7	1.28031720143095	5.14635498913895	5.94014805569234	5.5589147069131	5.58297972887661	4.90540469294628	5.06653164724007	3.93135905927282	4.72816213118781	3.7094108074889	6.77880067428509	6.46178097019344	6.35315673561697	5.78554323362434	3.68933794875718	6.59067532312878	6.94929880144798	6.71668979071561	6.98255937438738	7	3	7	7	1	3	7	5	7	7	7	7	7	7	7	3	7	7	2	7	2	7	7	64.75	0	3
75	5.10415711332016	1	6.42525440473533	4.99772375908844	1.22401020211976	6.14398204717454	4.46975088671793	7	3.37547813327032	7	6.91351880258475	3.11840068816978	5.90037042595893	5.23352828850206	6.05662038778273	6.46074655769008	5.8325520026958	5.13718174710575	5.64944741897203	5.05348383068977	4.55615094351948	4.80632668703478	7	7	4	1	7	1	2	2	2	7	7	6	7	2	6	7	7	2	7	7	7	3	7	7	77.5	0	3
76	1.11630286099655	3.06386670264474	2.0322536418499	6.16630050103528	5.72979260947941	4.9704782958425	5.55829176915232	6.2221672242788	6.7964501412963	5.79275710071999	6.51473885417102	5.28260940024106	1.8901251972912	7	5.82188980413659	3.0083570147473	6.2537854143404	3.85616588857578	7	6.13707175694655	7	3.55999457500398	6.8140169294141	7	3	7	7	7	7	7	2	7	7	7	3	2	7	7	4	2	7	2	7	7	2	3	71.25	0	3
77	1.02251847375268	5.12138394205401	2.23928829081654	7	7	4.47898315628011	6.86845500243784	5.089026333637	6.08750281390679	6.77865973572368	6.74232827892318	5.98769442513678	7	5.37530371974114	6.43975200885292	4.59911134097163	6.02136341702919	3.16676456857144	6.01576625270771	5.77919959386002	6.39145661079928	5.79497515156095	5.96282484819618	7	2	2	7	7	2	4	1	2	7	4	7	2	7	7	7	7	3	1	7	2	5	7	67	0	3
78	3.71148642665031	2.6980380050116	3.16508420618669	4.04126831354843	3.60695642960827	4.5324852104656	7	6.02525049254701	3.11939173051579	6.11934472350546	6.07220548823478	4.88309218615006	7	6.27080662343339	5.45385582240516	4.85073529202735	3.8411002414108	5.66048687711036	5.94705139491042	7	7	6.26133059547946	4.38507976623848	7	7	7	7	1	3	3	2	4	7	4	7	7	7	7	7	1	6	2	7	1	7	7	79.75	0	3
79	3.36377734174493	3.04937761991746	3.45722160234709	4.08669541104178	4.62513550248259	4.97156299838928	5.68707652878472	2.46867275610365	6.20495550143291	6.02668056943139	4.7404813514462	6.68093644452047	5.54457697404518	5.26724528403198	4.48914248540122	7	6.85065627128034	6.47206540900733	5.44392844128294	7	3.70415477107903	3.59082788525299	6.62928074848476	7	7	7	7	7	2	7	7	2	7	7	7	3	7	7	7	2	7	7	7	3	7	7	80.5	0	3
80	2.04679007365868	1.70535922041077	1.70874357983705	5.15737898604986	5.65801718551323	5.30386680539161	5.90856471326854	6.68987435839927	7	5.87944527172147	6.74801236841545	4.94386410545363	5.27650481330188	6.26756956080674	6.83223763532699	4.45583385446669	5.76838412184917	5.47692958326947	3.58965561436503	5.88177261979532	5.53377527556605	6.52361141872845	6.00340838018604	7	2	7	7	7	7	7	2	1	7	4	1	5	7	7	7	7	2	1	7	1	7	6	73.25	0	3
81	5.26496694859111	1	5.14464508909079	6.29877259346242	1.98228866227748	4.40977828141307	5.28333914319714	6.37553193762917	6.50009361237655	7	4.7769768665568	4.60118117075234	5.30170087244745	7	6.40665715693261	6.00847592796766	5.34198283100659	4.20780084517923	6.01451037286555	6.33358018400038	7	5.51893274874771	4.76910977526927	7	4	1	7	1	3	7	5	7	7	5	7	1	7	7	3	2	7	2	7	1	3	7	79	0	3
82	1	2.79528418660041	1.35100522933734	5.54821351466599	5.38152874669122	4.59295515160307	4.99737663717706	6.82026137265928	1.81912188363058	6.44736532212207	3.88731846553202	6.60832940864302	4.58884347798828	4.23858203572951	6.8292089473582	6.49938097622268	6.81205580493025	3.56413973221433	5.11560052176875	2.91545380055714	7	5.9320988389794	6.95976978743057	7	7	7	7	7	2	7	7	7	7	7	7	1	7	7	7	2	7	7	7	6	7	5	63.75	0	3
83	5.83401796433246	1.98135410075306	5.03119806911314	5.61016282154597	5.43157615015229	6.5295389810449	5.45429954537051	6.89168490185271	6.24145105029323	3.75407440703198	5.24623587785022	5.43187109626825	3.52250764043784	6.48077362177032	6.53425542710904	5.58025380307631	4.81255207144981	4.30284587308819	5.14544861599846	2.75028571937532	6.39026621556363	6.36387579654346	7	7	1	7	7	7	4	7	7	7	7	7	2	2	7	7	5	4	2	2	7	1	7	7	81.5	0	3
84	5.65407350947123	4.9869635404803	4.35911892094458	4.13864864629133	4.09687854741637	1	5.93800605091075	4.0866378851457	6.26232070028887	6.25116739256889	5.91905073577219	5.58464679904884	3.8366434052202	6.71015186117471	6.15902556503052	7	5.49195881259019	4.81409824983842	4.0187980207925	4.91151103716782	5.97880063785455	5.86274630714207	7	7	2	1	7	1	3	7	7	2	7	7	7	2	7	7	7	7	7	7	3	1	7	7	83.25	0	3
85	4.28222554990131	2.08095299416736	5.41069821467631	6.72638694034728	2.00953034005676	4.17209613131743	5.89168488114263	5.87693676805967	2.87599755235368	3.04471414573083	5.66584133477636	4.92345591674222	4.75769281987802	5.09703437203975	5.02229543989518	5.46094987832373	7	5.71521191053951	5.84486857090234	4.83014959011836	6.73402900101058	7	7	7	5	7	7	1	3	7	5	7	7	3	7	7	7	7	7	7	7	2	7	1	7	7	73	0	3
86	3.16159985429909	2.83548567649761	2.25987865327785	3.79034662699208	3.15804614766781	6.92183105955546	7	6.2058370394315	3.45856813054893	4.34895126656321	5.10856927396302	2.59406457166069	1.77965026140486	4.83075350230488	6.24595171816675	5.8876838368656	6.28538622129031	6.20184843369195	5.57224593204229	5.51952326203325	5.21601076942889	5.89035657460308	5.89411298157943	7	7	7	7	7	7	7	2	7	7	7	7	3	7	7	7	2	7	7	2	1	7	7	81.75	0	3
87	3.52864333050812	5.90332027448986	4.42435318937287	5.22275978607124	3.30466247067632	5.07100176276009	5.04314060114166	4.62218937609872	4.12377317829481	4.07129248892479	5.82375291841088	6.83298843636414	6.35710664658467	6.7839297909836	6.56965133068327	4.835827765092	6.39788925742433	6.1788125490104	3.83751947802599	7	2.66861038643246	6.087603935229	7	7	4	7	7	4	7	7	2	6	7	7	7	5	7	7	7	1	7	1	7	1	7	7	84.5	0	3
88	5.38355011451052	4.1361935382423	5.81407466710041	7	1.35075077852258	6.68142273645903	6.50625518810008	6.27984022607254	2.48371712488926	6.08470054756901	5.324450387686	4.78277583272918	5.1483890758904	4.98283718073968	5.36102487892848	6.91439732049621	6.12624322968724	4.62340227500557	6.15348297039796	6.24087955376613	5.39639725116376	5.28572394633702	3.58453805467503	7	2	7	7	2	2	7	7	7	7	5	7	1	7	3	3	4	7	2	7	2	7	5	82.25	0	3
89	6.16121326421402	5.98749810856844	3.71600699816766	3.13372119650763	2.37855720461916	5.70581327153171	1	5.90631078337136	1.62865345628774	2.52164406036388	5.87934567728668	6.46896280791967	6.03539180344631	5.32449259794476	5.24124745719311	7	5.02286252345647	5.59465551324953	4.11292416550518	6.09763452243783	7	6.35387982054861	4.07424816065377	7	3	7	7	1	7	1	2	2	7	7	7	2	7	7	7	2	7	3	3	2	2	3	98	0	3
90	4.18186223459577	2.41154709072451	4.88332180532982	7	1.71245429095521	4.40803188283177	5.27474158752078	5.81551859218755	1.78030159732679	4.29760586866876	5.47606172882048	3.1982631945041	5.28894689269596	4.56007013357714	4.60608079222795	5.45703569601892	6.57314042548188	4.34711895402652	6.26075951590884	6.00818571551598	6.01216750064783	6.19156828221692	6.45331420634264	7	5	1	7	1	3	7	4	7	7	7	7	7	7	7	7	7	7	2	7	2	7	7	77.75	0	3
91	5.34735336172044	2.19793422485295	1	2.90457515105631	3.47358927151804	5.69046639929966	1.94259459155632	6.73333613435701	2.45338804036328	5.23281619446312	5.27997380567189	4.38554347189555	5.82036220131849	5.84115639490838	5.67046750566419	4.11047773146161	6.24290168344368	6.63115007172329	5.04779019833076	6.76332984799363	6.19440230083209	3.37796787576038	6.38728571250996	7	5	7	7	1	2	7	3	7	7	7	7	4	7	5	7	2	4	3	7	1	7	4	82.5	0	3
92	3.57289853093098	1.9128078960579	1.91656082981413	5.48385455034404	4.43697159806532	5.48392505925359	4.59304586044744	4.7015018940419	6.82491041173424	4.17292825961691	5.4542169286632	4.33717880600046	6.9925593086417	5.24359191008966	4.6720528944169	6.63189829627512	4.70340391864744	6.01597747196954	6.27278334947027	2.81692071582796	6.34221234097711	6.23871351102377	3.98077755502451	7	6	7	7	7	7	7	7	7	7	7	7	4	7	7	7	4	7	7	7	1	7	7	79.25	0	3
93	1.21676176514818	3.76005940990819	2.41757161500739	7	3.69593703680957	6.10577004203412	1	6.41597986333932	5.46272892831215	4.5105529045037	4.97491910514408	7	4.38140064464358	7	6.79606752274633	6.11990894360315	2.74497655940295	4.75117949860546	5.43662747273337	5.44035768453782	7	3.3427880644237	5.47702720246188	7	7	7	7	7	7	7	7	5	7	7	7	3	7	7	7	2	7	7	7	7	7	7	77	0	3
94	7	6.22545144510739	1	3.6345579473444	1.39187561586689	7	5.98194302320574	6.95971811809966	6.75748811690567	7	6.03786907657955	5.20178200132011	6.42192006740839	6.03944672761712	6.32231228061247	5.66889441992238	6.83955800285855	7	5.87652856900299	6.25446512504873	3.5759912780126	6.95785067615702	6.85185357674913	7	7	3	7	7	4	7	7	7	7	4	7	2	7	7	7	1	7	2	7	2	7	7	97	1	3
95	7	2.82934019384508	6.65026058769201	1.74673203644991	2.38751576954679	6.7603598765903	6.32914040363664	7	7	3.95964367003514	6.43445142674195	7	7	7	5.49772053314948	6.93510427930768	4.50523181044392	3.22280398820345	7	5.3567251146914	4.51110295186914	7	7	7	7	4	7	7	3	7	2	7	7	7	2	2	7	7	7	1	4	2	7	2	7	5	95.75	1	3
96	7	7	3.90645065081818	2.47502225055957	6.63348450119968	4.21519682319669	6.95301932642578	6.4867893146714	6.69285642495511	6.96801983320649	6.59180644518047	6.10200828474592	3.69680931820566	6.68553850742968	7	6.99115832503935	5.12336790384867	5.87391555203144	7	6.06295048499417	6.15757502552829	7	5.67171777185022	7	7	1	7	7	7	4	3	7	7	7	7	3	7	7	7	2	7	2	7	2	5	7	89.5	1	3
97	5.00775800318074	6.58205421333168	2.50565539335515	3.53960028887609	2.22381525903866	7	5.08133303958149	5.03890298088896	6.12255357319094	5.42502376269328	7	6.34890568590929	6.10174409887271	6.38612188203209	6.2857112190651	5.88610366052609	6.95852059090784	6.7753543966729	6.40540189048676	5.19868323719287	6.42190223149922	7	6.41737667345617	7	7	4	7	7	6	2	3	7	7	7	2	2	7	7	7	1	7	4	7	1	7	7	95.25	1	3
98	3.33536712887295	5.09532111684718	3.27460695174901	2.47561265494487	2.51432186133035	7	7	6.45099485510002	5.87161874385611	4.50050641335099	5.21542146933939	5.61522972498547	7	6.7210016062225	6.53974691064738	6.38994492526419	7	5.09703370649388	6.74205683295787	6.72969380660706	6.80448785745693	3.73855864309866	5.78494294103192	7	7	1	7	1	7	7	2	7	7	3	3	7	7	7	7	7	7	1	7	2	7	7	77	1	3
99	6.19159419069166	6.16703199156107	3.34896503484381	2.74153166635367	6.84653589439767	5.4659211621281	1	6.65207827708589	6.90352469885477	6.76284645122746	5.69771691069298	5.05622080997525	6.46986397833606	6.98261059518802	6.26110864477692	6.3129939042593	6.8824087221237	7	7	7	6.04527983741643	7	7	7	7	1	7	7	3	4	4	7	7	7	7	4	7	7	7	1	7	2	7	1	4	7	86.75	1	3
100	4.41473830388135	6.98249145155834	2.1522769848086	4.12852370356518	1.92292876005108	7	6.64992903660826	7	6.00347027980929	6.54647057977164	5.20141205359505	3.82805576770208	7	6.40505207015975	7	5.04414559088895	6.37222361109249	5.36051611007246	6.64152686633387	7	5.66638860888018	5.36684194023836	7	7	7	2	7	7	5	7	3	7	7	7	7	1	7	7	2	1	4	3	7	1	5	7	95.5	1	3
101	1.98083824522082	5.81059673652726	2.67902703525758	3.25405917256359	1	6.74263108667673	3.65500852943654	3.85347298453479	6.85347688612409	6.58134942635778	6.67787892447308	7	6.69759225405073	5.77251866864489	5.25230957608079	7	6.13952211046923	6.8856541751987	7	7	5.54725499332565	7	5.30548032086703	7	7	3	7	7	2	2	3	7	7	7	7	7	7	7	7	7	7	1	7	7	7	6	98.25	1	3
102	7	7	4.51899257382671	3.32906091395401	6.52427920644549	6.27782632299238	6.12131363344112	5.2552604900902	6.76148581384324	5.73802952605207	7	6.52851536184903	6.41742560380846	7	7	5.90378453853642	5.23383767881584	6.22612260087432	7	5.78689010596324	4.64267649834538	6.81923551663999	5.31563079889119	7	7	1	7	7	2	4	4	7	7	7	7	1	7	7	7	3	7	1	7	2	3	7	97	1	3
103	6.90066207993014	2.54963616856663	4.10417173719669	4.05601727016801	1.51235853521425	7	7	6.9119220663365	6.49241043399735	6.23549791694482	6.66024110511865	5.0283710001024	7	5.26548179360841	6.70206562644229	5.8670067427926	4.93475779284424	6.82871948961371	6.02345260753887	5.74078830594925	6.07936945929741	4.64070067980495	6.75850434253358	7	7	7	7	7	2	7	7	7	7	6	2	2	7	7	7	3	7	1	7	3	7	7	92.75	1	3
104	7	3.8068507192804	6.75630826705906	1.66442027330906	3.50090837774668	6.9808684166056	7	5.94227915595114	5.99743119322907	6.04947195305185	7	5.53087491289745	5.95344305372609	6.09621749347172	5.77544310408242	5.04934495049391	6.46052649996548	5.93852717278189	7	7	4.05782533649469	5.19640871635445	7	7	7	1	7	7	2	4	7	1	7	3	1	7	7	7	7	2	5	1	7	1	2	3	91.5	1	3
105	7	4.93736593362472	5.8759585720327	1.05947401685811	4.11112385952126	7	4.48915776175985	6.11586919970282	6.29167779291118	6.51024459346381	7	6.07151240570212	6.19001568948363	3.38163174982653	6.33707031167111	4.2029438962427	6.03283332573725	5.61122675159669	7	6.71890861550323	4.52332047316528	7	6.92628805190435	7	7	1	7	7	6	2	7	5	7	3	1	1	7	7	7	3	5	2	7	1	7	7	76.25	1	3
106	4.77299610036319	4.67056828504958	2.16074364752978	3.74867460165305	4.30351780957376	6.08605987454146	7	7	6.07386959167207	7	5.8385449880194	6.73419590948946	4.38600128037667	6.73098807427968	6.43883844837017	1.24856224533969	5.66411834550511	5.88321556393152	5.93943776927248	4.86909582134633	6.16849425379558	7	7	2	1	1	7	7	7	7	7	7	7	7	7	2	7	7	2	1	4	2	7	2	7	7	94	1	3
107	7	1.1650419625264	2.23266617612742	3.44289470439792	2.02928970060227	7	6.02465085825088	3.34115852023342	4.81804955946528	6.24944133602534	7	5.44886799564089	5.86346124923403	7	4.5244866461957	5.00354806065717	6.53583774309669	6.04123301479	7	7	5.33860399990848	6.62252460870899	6.26525274290008	7	7	6	7	7	2	5	7	3	7	7	7	3	7	7	7	2	7	1	7	1	7	7	93.75	1	3
108	3.22098136788095	4.36396055993699	2.18589809207663	1.73824851288882	3.4315105716679	7	6.02781734013735	5.17517657409229	5.25492882702599	6.33771672806538	4.94313567118453	6.3789134285952	5.79675621349537	7	7	6.02227399241819	7	6.51814324942488	6.80133414638446	6.03691623097856	7	2.10272697583781	5.72993390446919	7	7	2	7	1	7	7	7	2	7	7	3	3	7	7	7	2	7	1	7	2	3	7	87.5	1	3
109	4.66942860748791	4.21824380052459	2.93302789150817	1.71205269020486	4.37456569582507	6.45184142689244	1.51696470144977	6.48972495196323	6.90247508077066	7	6.37406635969915	7	6.97968959792043	7	7	5.7461124111579	4.21582997588593	7	7	3.4881537065256	6.09203772516091	6.45401141719884	6.20456633117051	2	3	1	7	7	7	2	7	7	7	5	2	2	7	7	7	6	2	2	7	7	7	7	90.25	1	3
110	3.24640020655442	5.65263186307931	2.38232915287491	3.6722139345707	1.90964711646403	6.85371825048747	4.24786531879137	5.63344504634479	4.09877239514765	6.13344497474122	6.06776060662562	6.78356102971064	6.20175054876113	7	6.71271939772518	6.45447002645681	7	6.7596173187995	6.52303848238889	7	4.88856702495513	5.62117348972891	6.78362183261345	6	7	3	7	7	7	1	3	2	7	7	7	4	7	7	7	2	7	1	7	1	7	7	93	1	3
111	6.71963914621168	1	4.18093626664839	1.27119978660504	2.83517293657933	6.84422557044247	5.39892514362889	6.85510295304335	5.86422429646184	7	6.4004737246936	5.59585422213315	5.57191326562552	7	5.94304929132754	7	4.91811786735571	4.8789170885243	4.34048085483444	4.73763882182723	5.92714422811119	6.24732845441778	6.56535591200391	7	7	7	7	7	7	7	7	7	7	7	2	7	7	7	7	1	5	7	7	1	4	7	93.75	1	3
112	5.22652736093089	5.91416438400685	3.30300258323398	1	6.15178902898211	6.2703282235305	7	7	5.28491128095293	3.48713902578379	5.20671239348313	4.82885964035505	6.3084162576425	6.59808723618397	6.16069866686373	2.99013874269527	5.92758608958247	7	6.45078057309374	7	5.92081930550475	6.813219767022	6.45488019536641	7	7	2	7	7	5	7	7	5	7	7	1	2	7	7	7	2	3	2	7	3	7	4	106.5	1	3
113	5.70484262963724	3.09740075607027	6.71595347512978	2.60243833767547	2.25607083638197	6.9033361051715	6.30907637127943	6.47785730287924	3.67870123134544	7	5.50771827179772	5.14450989180263	5.22352786043639	7	6.31730936613677	6.44210394100763	6.31269089784934	3.02899933824322	6.48389002281254	4.76196351246319	7	6.46729949212869	6.64695886646699	7	7	4	7	7	7	7	7	7	7	7	7	7	7	7	7	2	7	2	7	3	7	7	85.25	1	3
114	5.8031151952528	7	1.63242497310239	1.32848308528757	6.62235001038022	1	7	7	2.15869339281943	6.5069298901108	6.74547283002496	6.1219715570583	3.38717441266135	6.97870469988823	6.8320568478543	5.93964183551207	6.52621624694255	5.99257220158841	4.53777508372033	5.25775628507968	7	5.70602783821505	6.12606294840978	7	7	1	7	7	7	7	3	7	7	7	2	2	7	7	7	7	7	1	7	2	7	3	89	1	3
115	7	2.19955156290785	2.94953937181779	3.20149085447212	1.42880341141502	6.22805517781713	6.68215381079187	2.02803747558489	4.46605943035078	5.91956067826431	6.16424440144336	6.15349094580452	7	6.72589083839443	5.66108086239111	4.62224806179921	6.33951407424739	7	4.53029578195199	6.34385402368229	5.50796273855405	6.98253252639099	5.73362116411143	7	7	7	7	7	2	7	1	3	7	7	7	3	7	7	7	3	7	1	7	2	7	7	87.75	1	3
116	5.51464097840173	5.77083816077866	2.34810252696855	3.48286531414419	3.65633769690949	7	1.5954364145599	6.49003730266748	6.35976425377855	6.46344302197038	5.39221683862933	7	5.15427578109147	6.87891126549355	7	2.64919644336934	7	6.17514267807538	7	5.0717597522417	7	4.34262684785351	5.61929958000492	4	1	1	7	7	2	7	7	7	7	7	7	1	7	7	7	2	7	2	7	7	3	7	92.5	1	3
117	7	4.10222040292681	5.72963060376868	2.62285063338474	2.04070593492541	5.30126322450507	6.00659648899752	7	7	3.91539431722935	5.41117213491154	5.57561143768509	6.90973279207645	6.2329623950273	4.14381626744497	7	4.64519560656513	4.37213040706439	7	5.27454117473822	6.457925730324	5.85720183835214	7	7	7	3	7	7	5	7	2	7	7	7	2	1	7	7	7	1	6	2	7	1	7	4	89.25	1	3
118	5.65446616719015	1.50708642251214	7	1.95589081028917	1	6.03000298489551	6.48597816701763	7	2.1827931323263	5.20433377876943	5.48972695354223	6.86769106920507	6.50848804837928	6.04676896338086	7	7	6.87216762434686	6.26608299824767	1.13710692305305	5.79672001489911	3.51193018586292	4.58662985973529	7	7	7	7	7	7	7	7	2	2	7	7	1	2	7	7	7	4	7	1	7	2	7	7	92	1	3
119	5.19079957472966	6.75878563737709	2.42406694418622	3.62941253978929	1.52267431746981	6.63804071634579	5.82209028128992	6.08528964831236	2.04218265768297	6.98481271717587	6.19615342726178	2.99892512380016	6.07957478841681	6.58468539993173	7	5.03215697472238	6.66228770329713	6.33109476693757	5.15067091499959	5.37253831587992	5.30250237638448	4.71070276045082	5.9865843656071	4	7	2	7	7	4	7	7	7	7	7	7	1	7	6	7	5	4	1	7	1	6	4	106.75	1	3
120	7	6.00453601000591	4.4990711008742	1.50814990403186	1.7535160882148	5.70505783396237	3.3805835599836	6.72477731696324	3.19369806958555	3.46543502244883	6.64425033040025	7	4.92927821248172	5.40610287316857	4.92721275759818	6.96661275527265	6.98957557320638	6.80949548804307	3.53817279058243	6.66696690749298	5.7048937127913	6.24463057746876	6.70595269592578	6	7	2	7	7	7	7	2	1	7	5	7	1	7	7	7	7	7	7	4	3	7	7	99.5	1	3
121	6.47437390228892	1.16862214699953	4.97371398317879	1	2.176754254354	7	6.40735301419585	6.86684578896835	5.29136551539037	6.23099550221865	6.44599330893659	4.79817016235152	5.95205709174805	6.64504373008437	6.91483357903046	7	4.70870211527021	3.94029262665322	5.24014724038518	7	5.2992289271652	5.89944431491838	4.79286753331562	7	7	7	7	7	7	7	7	7	7	7	7	7	7	7	7	3	7	7	7	2	7	7	111.25	1	3
122	5.84501984725323	4.42664999370129	5.25951014871189	3.15921693669314	4.30088582532548	5.47113833562417	4.59783978091436	6.76412543348014	5.53535284128927	5.55990867239382	6.2454281805321	6.95099266707181	6.73182256932085	6.64596930304877	6.68086169180913	5.15023040346662	5.77268110030158	4.95698880675236	6.24841228434431	5.7227379657725	5.39561751951823	6.76022333821207	6.17465426276102	7	7	1	7	7	3	3	2	7	7	7	3	1	7	7	7	2	7	1	7	1	2	7	89	1	3
123	6.25113856430968	3.00219259696051	4.05350273217352	2.34306820431202	1.78213527596066	5.50940388308095	5.34760874318707	4.87447814460516	7	5.04353187717155	7	6.44478797896343	6.83361060670047	7	4.96302388319584	6.37203516430867	7	6.30477519104421	5.94997989246516	1	5.97185036851658	6.10584570260443	6.21626270234954	7	7	7	7	7	2	7	1	5	7	7	6	2	7	7	7	3	7	2	7	1	7	5	87.75	1	3
124	1.98001257419789	7	1.14082074185495	6.31742590176452	7	7	5.63865082017677	5.37300103537701	7	4.38123580503975	3.98819504546724	4.96499675786484	7	7	6.07328547710961	4.96793885794425	5.49643879949878	5.85440412926545	5.8257571531184	6.91912608646298	6.28402586365646	6.09898166844156	7	7	7	7	7	7	2	4	3	1	7	4	7	7	7	7	7	1	7	1	7	2	7	7	80.5	1	3
125	4.78097712549893	5.27395624793892	2.36896618802122	3.13432088202904	4.81348012154515	6.14636361464263	6.12614885123767	7	6.93839126759323	7	2.77698512547556	6.27381839460474	5.13581428369094	6.67506212706591	6.00574774848469	1.92762469205932	5.42195415895472	5.70301637057728	5.7235893543856	5.67880896847077	6.72510342738368	6.77294092403692	6.94356597994538	6	2	1	7	7	3	7	7	7	7	7	7	3	7	7	2	2	4	2	7	2	7	7	78.25	1	3
126	2.57237623052702	5.44247945371554	3.4336669755415	3.37014125706513	1.09104184250132	6.24184000586829	2.12956789728596	5.09275860849264	6.6755970248369	7	7	6.67869313913438	5.2928486717486	2.63294649400515	6.8475336260027	2.83475481724244	5.41418008575132	6.51851527855535	6.38383609144381	6.56289469237064	7	7	6.51826088291967	7	7	3	7	7	2	1	3	2	7	7	7	7	7	7	7	7	3	1	7	3	7	7	71	1	3
127	1.96227601860076	6.57068849022604	6.85303861400479	7	6.77841277274969	7	3.05974311217739	6.22550312716848	6.51414651178098	3.28709251246841	6.50290181136478	3.96698279759208	6.15402937862581	6.69000172806805	5.00980356278151	6.86240396122439	6.61785409123026	4.68501861280475	4.08207201533141	7	6.66227710741716	7	6.11399382143329	7	7	7	7	7	7	7	3	1	7	7	7	7	7	7	7	6	5	1	7	2	7	7	83.75	1	3
128	6.67365310670849	4.04524874982808	6.23758220895465	2.33384790825402	4.95482071016204	5.29676451810422	3.98183272079476	5.97006070436972	5.46079586479931	6.06167058052896	6.5849872690557	6.58422530186055	7	5.95317502137175	7	4.49072364294639	5.08256344594669	6.18775552661654	6.04603092961945	7	4.05867816926745	7	5.90911261128725	7	7	1	7	7	3	2	4	7	7	4	1	7	7	7	2	7	7	3	7	1	7	7	79.5	1	3
129	5.74197077338213	4.43906285560759	6.69699510346282	1.80629939020852	4.71648923655171	6.17091377421831	6.18997853993253	6.29216455561934	6.16541541007908	7	5.83867740682557	4.47991268617573	5.56935625474371	7	5.68847158354443	7	6.63687867270512	4.84309548100247	3.13336296681843	5.80857600395781	3.64081400203145	6.57258483871373	6.70430614143277	7	7	1	7	7	2	6	3	3	7	7	1	2	7	7	7	3	3	2	7	2	7	7	85.25	1	3
130	5.29432408732291	6.23342172894473	1.73800085277176	1.26776773011071	1.71298441557597	6.34911070063352	7	2.46801755224942	6.9369073520358	3.44458006472777	7	5.79638478370965	6.60158091966021	6.76893378103153	6.63976569476986	5.88057594930008	5.74823940839768	4.19736466539047	5.63162176043503	6.12426490210643	5.44749433235555	7	5.18551668704668	4	7	3	7	7	7	7	7	7	7	7	7	1	7	7	7	3	7	3	7	2	4	7	95	1	3
131	1.46752861203806	7	1.77325880735166	5.58130096497239	7	3.8609141243207	4.64814451636967	5.75738528657951	5.9320482701088	7	6.87501666265372	5.10634593024718	6.72405983508637	5.60297397372153	5.32961505277936	4.28835938540157	4.87049781262122	5.76329118301355	6.01012061362809	6.55075556578366	6.80941359894206	5.28835073438567	7	7	7	7	7	7	2	7	3	7	7	4	7	7	7	7	3	1	7	2	7	2	7	7	84.75	1	3
132	7	3.46494201232485	6.99471598051401	1.61613856363952	3.14431493652841	5.95095145314656	6.2776958848072	6.18033924051315	5.40871395650952	3.38859459584169	6.11815170664867	5.10104914854394	6.05678744022134	7	5.5066005402781	6.71383873535043	5.88525585457243	3.97431507234302	6.52196854341262	5.25113801767473	5.09256113206217	6.07604599717386	7	7	7	4	7	7	4	7	7	7	7	7	2	1	7	7	7	1	5	2	7	1	7	5	97.5	1	3
133	2.00755346474037	5.43926748959305	4.9790253634858	6.38301085300515	6.13412150279842	6.64894472998219	6.71712361723807	6.92782314229865	3.40771990350971	4.0570245202553	4.30627791162282	6.92362555024929	7	5.82913199104758	6.1427847122514	5.35899634517905	7	5.18833595663619	6.87243243095192	4.65902959440303	6.91234841718869	6.39847332216629	6.22786727452939	7	7	7	7	7	7	2	3	3	7	3	7	7	7	7	7	4	7	2	7	2	7	7	73.25	1	3
134	7	1.94527820338938	2.48260476185075	3.7928926140462	1.455439575432	6.19998441713625	4.42316394992324	6.35991591948323	3.85874149672391	7	5.44729619692834	4.19269616278268	6.28848422794282	6.32270559443779	5.6234509320229	5.82798949605026	5.38098704851838	6.85652117689155	3.50206309502922	7	6.51766958884305	5.39924816203634	6.99061650916727	7	7	2	7	7	3	2	3	7	7	6	7	2	5	7	7	7	7	7	7	2	7	7	86	1	3
135	4.68051396967838	5.97053467481059	2.2304569006949	2.42513137579525	2.39763398228802	5.83302537810181	1.0225232119077	4.5686379579115	5.1876767946008	6.78343783051169	6.82750234627838	6.95319076250165	5.88884549915915	6.37979466642268	7	4.85866260041148	6.48508644938194	6.43617628062576	6.6596120521785	3.26961460616623	5.5090427577621	6.96876700558833	4.90571590990337	7	7	2	7	7	5	7	3	4	7	7	7	1	7	7	7	2	5	2	7	7	6	7	96.75	1	3
136	4.37586623470128	4.37085968855167	5.98294087009991	1	5.43160046913165	5.51905816422522	4.52942028895923	6.87202573941828	6.77097085582335	7	6.18765022428856	5.93780068606782	6.65472705927485	7	5.91783447461172	3.92310890098125	5.88047435826859	7	2.65625347382201	5.5385937670367	4.48866473126649	6.88370801168456	4.99120287908316	7	7	1	7	7	7	7	1	7	7	7	7	3	7	7	7	4	7	2	7	1	5	4	93.5	1	3
137	5.06330858394233	6.848100204381	4.51303520475032	1.52271705200257	5.78500905809528	6.40834006880084	6.43924474642401	7	6.931206280793	5.34932881908303	6.8670197142306	2.4334463580142	6.32349405301087	5.78548118300975	3.96709093647988	3.49543936307195	5.87271758977475	5.52727916406395	4.13588457536069	6.28929670528879	6.21201235244902	4.76908095265754	7	7	3	1	7	7	2	7	3	2	7	7	7	1	7	7	7	2	3	3	7	4	7	4	101.25	1	3
138	5.30233383753038	2.87068011474324	6.73657441503388	1	1	3.98065860336444	6.7044749236138	7	2.16404862634136	4.73036943332701	5.87614831197567	5.92205566214688	6.67567084095082	6.63913704836695	7	6.23122510217389	7	6.28725529007502	1.87222042476954	6.3751219943359	3.49620823602281	5.74814669974997	6.19490821836461	7	7	7	7	7	7	7	2	2	7	7	1	2	7	7	7	4	7	1	7	2	7	7	88	1	3
139	4.87537236965817	6.06052037972154	1.92831010877878	1.56936461476202	3.48647899577885	6.60051002935392	7	5.4603310564895	3.56177112553481	7	6.8747882541738	7	7	5.1927164751367	6.44987217735898	7	5.45128108933654	4.98535854798148	4.14034454989301	7	6.05963620765137	6.90240992818413	4.91098149253689	2	1	1	7	7	7	7	2	7	7	7	7	3	7	7	7	7	2	2	7	1	7	7	80.75	1	3
140	5.33125491977846	3.91672078749528	4.76008089785729	1.76704979818423	5.93105301043506	7	5.48337078129161	7	3.75818974359722	2.28889368640112	6.62361223223264	6.6857426133056	4.86657506847339	7	4.58895539882095	6.65098785900843	6.14950044955575	5.58156667119777	5.6463036168637	6.9307201650291	5.66266471544293	7	4.69117881323194	7	7	1	7	7	7	7	7	1	7	7	6	2	7	7	7	7	7	7	7	3	7	5	95.5	1	3
141	6.88085075241604	6.56861237127234	1.46689923253866	3.34314694660421	1.90070508289053	5.67235405182085	5.96212939072642	5.8655597119204	7	6.77539250111685	3.66707666001702	6.24068737333625	5.7577307988013	4.53046298941639	5.79041537632222	7	7	5.1683543774528	6.21887457686507	6.41348633663801	4.07297846928953	6.62115221448055	6.87688096504391	7	7	2	7	7	6	7	7	4	7	4	7	1	7	7	7	3	7	2	7	3	2	7	72.25	1	3
142	5.01912299978121	5.06642391876637	3.14233642494631	3.02463028817882	3.93265765213925	6.70530976068358	2.59232478954306	3.91626924253071	6.45412432118292	7	6.41438735452741	6.46351625430727	5.73218579213711	6.44621753114023	7	1.87720933828458	6.77062376934647	5.66958600783258	6.19427561760588	4.94235864022318	6.41955593346855	5.15474434282079	7	3	1	1	7	7	2	2	3	7	7	7	7	1	7	7	7	1	4	2	7	2	7	7	88	1	3
143	5.56515552715486	1	2.03048791278883	1.23184845148137	6.60143489905245	7	5.6887862687733	6.56410063478512	7	5.08472402903721	6.34739327593578	1.95319756309856	6.7524243564978	4.07255928763665	5.51123980694165	4.70658386451712	6.22052290357794	5.84171682662441	2.11207030793493	7	6.15853272515406	7	4.15429466858811	7	7	7	7	7	3	7	5	3	7	7	7	7	7	7	7	2	7	1	7	6	7	7	86.75	1	3
144	6.25432588359186	4.82269688108851	6.36581439691632	1.56541584971287	5.07561757729593	6.25355894922075	3.49823177378722	4.80388635614588	6.21727330291612	5.32228625649746	5.23181940126827	5.25965170376095	4.22445236223846	7	5.34171506313878	7	6.21763445191523	6.52474291450163	6.16415943586172	6.47741516315016	6.69267674457063	3.45019032176665	7	7	7	1	7	5	7	7	2	7	7	7	2	2	7	7	7	6	7	1	7	7	7	2	92.5	1	3
145	5.03735473493291	6.07240808493601	1.15597428267384	3.70102436969988	1.7739944964161	6.4219520598265	2.45552585080304	6.09314017550071	5.69147426032396	6.24321821355059	5.85907659754349	3.47916337245247	5.47816983507523	6.23920772415277	6.95012292410891	5.00866409331895	5.60810423100179	7	6.44529188898924	7	6.37141173356233	3.85695819762849	6.76700282308453	7	7	2	7	7	5	7	3	7	7	7	7	1	7	7	7	1	4	3	7	1	6	4	96.25	1	3
146	3.09897208874154	3.93343682283381	3.56888124253133	3.12218913636628	2.34848923423419	5.13505124011381	5.40732125128642	6.00338605152387	7	5.36250979470739	6.13882733582325	7	5.87373548049744	4.24702847181018	6.8688239262606	4.60162929888258	4.68940349677685	7	6.05034456862809	6.11210793192925	5.44224828091134	6.32925730208969	7	7	7	2	7	1	4	5	2	3	7	5	7	6	7	7	2	2	7	1	7	3	7	7	79	1	3
147	3.10978543358487	3.83902553845515	3.64791343218477	1.02003765927985	3.41224413132506	5.60427482755623	1.57667865152649	5.76638572109859	1.48131416142621	6.14908070723407	6.28604662634701	6.6518244282242	7	7	6.90398926278201	6.24755164293408	4.96920444082954	4.68489531540956	5.97846266760067	4.60106232895074	5.90184826303175	5.34804018767833	6.57884180186813	7	7	1	7	1	5	7	2	2	7	5	7	7	7	7	2	2	7	1	7	2	7	7	74.75	1	3
148	1.88227579972977	6.34045363476125	5.34716727309174	6.86854663642758	6.92166860212546	6.02341286029267	3.44509443332274	6.48155816966534	1	5.08589418546221	4.97237304917805	6.15822257065046	4.90566816026737	6.93056967717124	3.75408679503454	7	3.69133399159799	3.28883842883958	5.26343872470507	4.37524895646416	7	6.82136562877433	7	7	7	7	7	7	7	7	3	3	7	7	7	7	7	7	7	1	7	1	7	2	7	7	77.5	1	3
149	1.40212000696741	7	1.20421408830116	6.17979719429965	7	7	5.21781734273138	6.87997383582885	3.92720999332184	5.22623600590842	6.96367265366956	4.10938119196637	6.85352417449177	5.76820634473802	4.7519625276831	6.32040787199471	6.0815566350529	5.99135158211315	5.41901071961252	4.64170131298668	7	5.8398391705472	4.491450620824	7	7	7	7	7	5	2	7	5	7	4	6	3	7	7	5	1	7	1	7	3	4	7	87.25	1	3
150	5.21602373633118	5.37673824834473	5.65534606162329	1	6.26265669038733	6.79083883883456	5.20419686120426	5.6345895772954	6.84608415998784	5.96344485188674	5.02781360667864	6.10158991110496	5.43260487575032	7	7	3.87008954285176	6.28360263135938	6.18538605342371	2.85918681069617	7	2.15995255382033	5.13275975772464	6.19606719866797	7	7	1	7	7	3	7	2	7	7	7	1	1	7	7	7	4	7	1	5	1	7	7	85	1	3
151	5.17736610835373	6.38483934774649	5.39337722354569	1.63856435464015	6.04653334050927	4.81799759109984	1	7	5.52297151886729	7	4.69901116880834	7	5.22475181512754	5.66620692300303	6.90808052755203	2.40729011733301	5.9519543763973	4.17924856720387	4.18803197871223	4.92589222259269	6.77639749696818	5.19586300830012	4.43299732026195	7	3	1	7	7	7	7	3	7	7	7	7	2	7	7	7	2	4	3	7	6	7	7	94.75	1	3
152	3.08270474185005	4.45382227444136	3.04329862061882	2.74184612402419	2.5663565636026	5.32096884044205	5.13892699323293	5.04771002379617	2.20654435177239	5.39541071748538	6.55882653500648	6.64989612524484	6.52268184997044	6.92180367598166	5.72165302522367	5.49381957643406	5.08839606874327	4.72005524978408	4.88743752528064	6.58886585432602	6.30076199938553	5.13350861502183	6.62484663885639	7	7	1	7	1	4	7	2	7	7	4	7	7	7	7	1	2	7	2	7	2	7	7	68.5	1	3
153	4.17318337264263	5.67358066176023	1.22895486509727	1.93163027403244	3.5283277360916	3.87456988403438	1.97764257056068	4.43710430757243	3.62600348198474	7	6.8925662331205	6.21061450468179	6.17827582610951	4.32473342799528	5.7334598015705	6.78629103778804	5.81947785515813	6.37325320337759	4.42794049408678	6.33606018154831	6.43919905462897	6.71065260029111	5.63719778066537	2	1	1	7	7	3	7	4	7	7	7	7	2	7	7	7	7	7	2	7	2	7	7	87.25	1	3
154	5.00256277492333	4.99209940637251	5.55814350691954	1.92129085286398	5.59485504948097	6.26063959170554	6.59460897948232	3.341983424651	4.34127157149279	5.58578978110354	7	2.21391677376269	6.0677931342926	5.81668050425011	4.29216417776133	6.89039470870833	6.59244559318094	5.92970500733653	1.78502866679416	6.76399048984763	5.84152437412068	6.66593873824762	6.29540814337064	7	7	1	7	7	7	7	2	5	7	6	3	7	7	7	7	7	7	2	7	2	7	7	87	1	3
155	1.60594866482514	6.33239808232818	2.9806061236917	6.86395327107736	3.72743683445859	4.02946203152355	6.36972560857311	5.65948825776803	3.8884449788153	4.60298494183382	6.48394997159244	3.48158659219669	4.86440170744706	6.39702586391412	6.5550076595413	7	6.7250030111177	4.14993108920152	5.65964764829375	3.0064991080684	6.49792903825972	6.42205239928258	4.27308101711292	7	7	7	7	7	3	1	3	7	7	6	2	2	7	7	7	2	7	2	7	2	7	5	86.75	1	3
156	1	6.97191680181704	2.89700871898516	5.28673283323801	7	6.94115487381991	5.65375500481301	6.1728252543197	3.28094505749504	5.40102826780742	5.88609924151788	3.72563718829093	6.75858936864191	5.5187518903276	4.93747547841195	4.69742529777415	7	5.17497780256121	7	5.00755328133231	5.90028582635922	6.42750509436438	4.17532719864139	7	7	7	7	7	7	2	7	6	7	5	2	3	7	7	4	1	7	2	7	3	7	7	81.5	1	3
157	4.55889981349369	6.10485890367593	5.63520616795683	2.27277534791038	5.66068417764107	5.04887616750613	4.95733013870358	6.65026060697541	5.82844568499293	6.67160293606825	2.24312026190402	6.84670551573824	7	6.75254467526915	6.08104551950262	4.37494896390764	4.23352022962194	4.98933631060005	5.35806486616749	7	5.78781219447713	2.90162372873476	6.31138897841488	7	7	1	7	7	5	5	2	7	7	7	2	7	4	7	2	4	7	1	7	1	7	5	72.25	1	3
158	2.85038146714647	7	6.04092615070207	1.8977894709394	5.23374677665694	4.23365350005272	5.98603002273476	4.66385801115543	5.16636109932723	7	5.44180586772431	6.72550469943793	6.56579914088141	6.00094428823671	5.2489514979812	4.91819608280256	5.00218096104528	7	5.74349949570677	5.51672883668704	2.9520871149088	6.47493084907425	5.21191522357266	7	7	1	7	1	7	3	2	1	7	7	7	2	7	7	7	2	5	2	3	4	7	4	78	1	3
159	2.27211517224466	3.97184774497652	2.91045678499773	2.82221153461524	4.19541801823052	4.90728215016985	4.70981934182258	5.48418433125105	1.05937815122643	6.22734702770255	5.97796511847228	6.93347254449992	5.81320721986841	6.9746713612178	6.56415055393778	4.66049315611826	6.07974199127013	4.6689532911076	5.00419038299686	5.48514764698691	6.59825156446395	5.8156714427271	6.4385172854493	7	7	1	7	1	2	7	2	2	7	7	7	7	4	7	2	2	7	7	7	2	7	7	87.75	1	3
160	4.62556975873804	6.32513278395921	6.31787917178156	1.22967688909371	7	6.44992457261919	5.4466276174649	6.10017974657096	1.89478348424185	4.10710674577861	6.9885617686162	5.43713595512318	4.37692618177489	7	5.52317655588071	4.4948323619708	6.58807803567176	6.13043832349283	3.56699371713791	5.87732664916089	2.35385457909519	4.9698644466125	5.8992939155175	7	7	1	7	7	3	7	2	4	7	7	2	2	7	7	7	3	7	1	7	5	7	7	85.5	1	3
161	4.32247984585448	5.82593339021704	5.84886345124384	1.53051985073439	6.93770396274282	2.60156050336852	6.34892806279761	6.2326377317719	4.65911981566552	4.44368620078062	6.11112004154081	2.76687567715486	5.87580086556369	7	7	5.00468545184613	3.8489673834358	5.86594360725963	6.60781161798471	3.92490986813546	4.38403000403264	7	4.32138514846477	7	7	1	7	7	5	7	2	7	7	7	7	4	7	7	7	3	7	3	7	1	7	7	80.25	1	3
162	5.70913984405607	6.02216381891323	5.97234717203905	1.20314999452171	6.86116597587088	3.99158651545117	5.20753111898288	2.70678999330256	4.30469448051552	5.99118241602605	5.23461379768085	7	6.14368731220179	5.74526306608308	6.37937390288376	6.21914040147092	4.80913366590919	5.98014199951722	6.68259949981517	6.9828394328233	5.47008319083559	4.51655696454928	4.57627149859584	7	7	1	7	7	7	3	7	1	7	7	6	2	7	7	7	7	3	7	7	1	7	2	87	1	3
163	4.63124477517617	7	1.66896214047661	1	1.3800594785848	6.4517751455268	3.63709096312824	3.80406860000031	6.49569704695962	2.50656447178514	6.27845276984027	4.99290591191188	6.13528201634946	6.4544355001452	5.81040635913193	5.04525591766873	6.59137909330333	7	5.73103778450108	4.92071583117458	4.99093082707343	6.09716483162719	4.10238207677358	3	7	3	7	7	7	2	7	2	7	7	7	1	7	7	7	1	7	3	7	2	4	7	95.75	1	3
164	5.0168412147895	6.32893179874153	6.34198883103134	2.12578977516736	4.84669263404589	5.71446966128112	4.72950103488596	5.66229831882539	6.68539992501528	6.52550237930468	1.78853678953362	6.85660611739214	6.80523496582476	6.64535617405119	7	5.24124278918965	5.16480257784724	3.20836141249938	1.36257646043935	6.27823934625794	4.84334740684884	3.20747027218809	6.05478728711285	7	7	1	7	7	4	2	2	7	7	7	2	2	7	7	2	1	7	1	7	1	7	4	80.5	1	3
165	3.70990688506847	5.85475907927044	5.16141043945291	2.44620561743989	5.01468973693943	3.88235036182211	6.3527002137233	4.80490892130669	7	5.74814582602959	5.50448198051766	4.94246932512161	6.78420961998651	5.41386675943643	4.36247448011306	4.34384991925452	5.08624382431601	7	6.7691164364745	6.03352030081151	2.50600766200442	6.90325582020984	5.47938413409517	7	7	1	7	7	7	4	7	7	7	5	7	3	7	7	2	5	7	1	7	1	3	6	88.25	1	3
166	5.98021823948381	3.52417017747106	5.18104569497917	2.03205677148051	6.59544505215411	5.24253286910034	3.62443277253433	4.77323750800336	5.81261613557768	7	6.15435348695653	2.00833115935664	6.48305466234437	6.31787170393435	5.26372904390633	7	4.97872807562163	5.67906207334835	2.33347283743201	5.95424950036659	6.09373257885365	6.14964474437893	3.91880658403669	7	7	1	7	7	7	2	2	5	7	7	2	7	7	7	7	7	7	1	7	3	7	7	98	1	3
167	6.25140013412659	1	1	1.03908223707475	6.17938735028908	3.97898280514705	5.81368655207499	6.59817355182558	5.12709211173363	5.94232177560351	5.81237463782185	2.42180346485551	4.90858660266058	3.50363410307714	6.53241462290617	2.74947365843843	6.18897006929795	7	2.13493953589343	6.45553428894948	7	6.49511802871692	4.01521332388519	7	7	7	7	7	3	7	3	2	7	6	7	7	7	7	7	2	7	7	7	6	7	7	83.75	1	3
168	7	3.22061242408403	4.54280052353994	4.95360342163345	1	4.5270104504175	5.76846720234224	4.08248410778417	5.69120924588782	5.68585275427502	6.99129213235924	6.3568429533698	3.50530067103807	6.03930716310361	7	6.05021841677633	3.89890670369632	5.95655990807834	3.96003709101984	5.00565383748984	5.95760302956238	5.08557476243997	6.05841411916355	3	7	5	7	7	3	7	3	3	7	7	7	1	7	7	7	4	7	2	7	1	7	7	80.5	1	3
169	6.95566405420117	1.7099296673321	2.78683951996439	3.84208846967192	1.11801348371432	5.18519984871862	5.30065001971583	6.71904726655486	5.741572345006	3.89768811465855	6.22833777457113	4.51770000007654	4.98112184441945	6.85579201668272	7	2.42591025047201	6.17237040564435	3.27807281491679	5.39937988138794	4.80869662890553	5.16399779794052	7	5.40811420871587	7	7	4	7	7	2	7	2	2	7	7	7	7	7	7	7	7	7	7	7	3	7	7	85.25	1	3
170	6.43486111138911	6.9464876672332	3.51659268257968	2.19432834528535	5.22728960439896	6.49483829575544	5.43221997642602	3.48075314827192	5.97974253553236	5.25446437354673	6.04139870146671	5.16742391314427	4.62700183128364	5.76884828227206	5.72579794697635	6.96548333646122	5.12503609748999	4.92842215727152	5.11229526422741	5.01251559001773	6.95866772803134	4.31830441693466	6.46516104943894	7	7	1	7	7	3	2	7	7	7	7	7	2	7	7	7	7	7	7	3	2	7	4	84	1	3
171	1.79649012301949	6.31628720012923	4.13320113252243	4.56702867113287	6.13778615967258	5.27873083682883	1	5.88959496300998	4.14054055196095	6.07714231673284	3.35078450058421	6.19094361630218	7	6.0443752550824	5.39664639471361	4.4514959355271	5.41047993381066	6.46064474915578	2.07686746051434	6.74008401208739	5.74321825691538	5.13819286475729	5.74469178484308	7	7	7	7	7	7	7	7	7	7	7	7	2	7	7	7	2	7	2	7	7	7	7	90.75	1	3
172	7	3.59900810331356	4.93250414999587	2.92217769477458	1.31563435870021	4.75530870790635	7	5.34244172917273	1.50308942045268	4.14256085316928	6.09434539840813	6.87792772928406	6.38916208254573	4.01136314078605	5.30762677314041	4.93431752188336	5.624316545608	6.25464605128477	3.80191230063435	5.92023229594698	6.9483831332222	4.72082814206227	6.77350986412292	4	7	4	7	7	3	7	2	1	7	7	7	7	7	7	7	5	7	2	7	3	7	2	76.5	1	3
173	3.29153338499738	5.46180147018114	5.4512740100176	1.52348407247256	5.84371695196557	5.44533908533035	7	6.20191867635378	2.77198275398786	4.900698547961	5.62529245041805	5.44717519754272	4.07375608436777	5.98924940056212	5.45287725179244	6.49306394336482	7	4.35229262321751	2.90465355686804	7	5.42821256689794	4.75516019623427	6.45760177152471	7	7	1	6	7	7	7	1	2	7	7	1	2	7	7	7	7	7	1	7	1	4	7	85.25	1	3
174	3.95366996161737	7	5.67975779065295	1.3659372346	5.98390241562995	3.96150536122228	5.72755489408037	6.48102962143096	4.6527184307287	4.15684070458229	6.00025930446194	2.19564802239112	2.36942544372508	6.79765614488386	5.36054634012692	6.17744377271587	6.19882817454569	5.81322305742179	2.42751250319142	7	2.76975796593488	5.82270204525365	6.72948514819221	7	7	1	7	7	2	7	7	2	7	4	7	7	7	7	7	2	7	2	7	2	7	7	75	1	3
175	4.06012995470322	7	7	1.01930593521048	6.25662770030493	4.96596589936645	4.85801741813756	3.60260439841904	3.73150430239208	4.65308513780475	4.30335355324584	7	5.74781945341299	4.05282865517657	7	6.0500994447689	5.57299707417768	5.49522922818417	4.91749732204233	6.78244532821372	5.83327382806811	4.82612131295531	6.76305971701199	7	7	1	7	7	7	4	7	1	7	7	7	4	7	7	2	7	2	1	7	1	7	2	78.75	1	3
176	4.85250070068044	2.90949234734219	4.75325670852474	1.3309832345344	5.06837222172125	4.74596420442917	6.4567595550431	6.83674496004382	6.92989634415783	5.29917312928129	5.99584517505499	3.93050958281198	4.69690548017573	6.36480689202801	6.18401975439054	4.6315351183659	6.15152015029924	4.2670442760687	5.03454917515698	6.77587008529709	5.83818476826731	2.73998026623313	3.66076823305141	7	7	2	7	1	7	2	2	4	7	7	1	2	7	6	7	7	5	1	7	1	7	5	74.5	1	3
177	4.01924880046175	4.39369264861858	6.96812069657274	1.47386049375914	6.08426809957007	6.22335106831879	6.18792968950406	6.53834418457583	3.35807344173887	5.59647023327265	5.51194398686056	1.89096014819141	2.73326103679255	4.6093848556102	6.33739548102502	3.14900655293276	5.61456923883439	4.56908959524072	1	7	3.59619661315917	6.46417031873658	6.17249747908411	7	7	1	7	7	7	7	1	7	7	7	2	2	7	7	7	7	7	1	7	1	7	5	91.25	1	3
178	1	6.03540079825377	3.39576799913895	4.86230416486902	5.72682471851104	2.8120139936559	1.02518929559485	7	7	5.61470786197693	3.11791114150085	3.97368291726193	6.96182772079412	6.76521219942271	5.40329359983336	4.05330622570056	4.90478393333872	7	2.98964223380342	3.08760334355682	5.55549533441232	5.54962673773549	3.35826393352578	7	7	7	7	7	7	7	7	7	7	7	7	2	7	7	7	1	7	1	7	6	7	3	85	1	3
179	6.89610157740927	5.52898283836239	3.63995692577475	1.01106378257888	2.30812092341825	4.60202595193956	2.03409499753261	5.52610612939232	2.67292964005468	1.81692952878693	2.33900872934087	7	4.5912692721722	6.82213549282137	5.02141622909036	5.38618641805622	5.35798891145962	6.08894270069846	4.3567265312637	6.28200816355679	5.51482557147478	5.64251406134147	5.05874652196788	4	7	2	7	7	7	7	2	2	7	4	4	2	7	7	7	2	7	7	5	3	7	7	81.75	1	3
180	5.53038448487128	6.38623127350586	1.60495681695533	1.90173669363066	2.1706685749545	1.93386600579835	4.78139595392918	6.33996292707727	1	6.34755902060745	7	7	4.66687113342819	5.04271612973872	4.00955312271747	6.16222515996506	3.28208868302762	5.6516442188241	4.72968731917164	3.76825011690413	1.83316308179139	6.6739046038081	6.05130068834644	7	7	1	7	7	2	7	4	4	7	7	7	2	7	7	7	2	7	2	7	2	6	4	77.5	1	3
181	7	6.03727947709151	1	1.18766206340209	1	5.03083295518323	6.22043498527539	5.18957147575954	4.61770581835407	3.10359964662819	6.70923263566083	5.91559617514343	5.4469621711724	4.79145544391472	4.60963498426873	6.285793439012	3.28764885648588	4.70433021457576	5.45796278594856	4.59274830155928	6.85311959611443	6.12243840916587	4.8614589750405	7	7	1	7	7	7	7	2	7	7	7	7	2	7	7	7	2	7	2	7	2	3	7	72.25	1	3
182	3.2719499838463	2.08027555245787	6.28366204063099	1.85514777747728	1.98701034598284	6.5537408055617	1.29895852050236	4.60832389306824	7	4.50594349395741	7	5.86197007101475	5.42322746988854	4.00666817251367	4.06477108395359	3.29203735576733	5.79210383839651	5.46050470676861	5.50595338961985	6.17733661804765	7	5.73033625781707	2.2736226816379	7	7	7	7	7	7	7	1	7	7	7	1	3	7	7	7	1	7	7	7	7	7	7	70	1	3
183	5.54413271436065	1.47031241930081	1.38578301509122	1.65003462907188	1.1139797915903	6.7809897084886	5.77316793952706	7	2.53666953880876	3.7664421215435	5.06625505785138	4.42512623812435	4.18622326412579	7	6.0752001542654	6.19915137249637	3.09715588166576	4.5251173506879	4.04381698850385	5.15872480838041	6.2725186492984	5.02412081846864	4.39029665337072	7	7	7	7	7	5	7	7	2	7	5	7	2	7	7	3	2	7	7	7	4	7	7	70.75	1	3
184	3.82407541440988	5.62095610554174	3.02891593648911	1.89666380483261	4.63745873289173	6.58407293078999	2.23306348037848	4.76397937432323	1.42400545221091	1	4.98677698220701	2.31607891036081	4.98433867488427	4.85686695663903	6.37778944462092	4.64409158917827	5.91402491611626	6.31588651645599	4.22271142713335	5.80239088462578	5.52867074810957	6.69219715806692	4.45350560805142	7	7	1	7	1	7	7	7	1	7	7	7	2	7	7	7	7	7	7	7	1	7	7	76.5	1	3
185	4.94347717454611	3.40431438267236	2.9738686086298	1.95732749609136	1.64817359249655	5.39004052764288	4.7586682162662	5.76577419105634	1.87189955321128	2.10638474601253	3.25419251751868	6.22635527626383	6.52083678790375	5.85434512496767	4.80809968270708	4.92470115478716	5.8667056131583	6.00658693760658	6.34155798515943	3.40261566723643	6.34990757783711	4.88243449958222	4.41024604161575	7	7	7	7	7	7	7	7	7	7	7	7	5	7	7	7	3	7	2	7	1	7	6	85.25	1	3
186	5.24866739587256	3.47679084539811	2.49302654066849	2.58103059328881	2.09949041324422	1.35563476838054	3.92396517740722	4.98332417032344	1.1096267967745	3.45949719477729	4.76940581609529	6.77773128923462	6.56815642286229	5.38761712079588	5.83120982779509	5.04601744340971	4.44555351751226	4.13483047097242	5.97740658873168	3.20593094424195	6.2779431821006	7	4.19061486178714	7	7	7	7	7	3	7	7	7	7	7	7	3	7	7	6	3	7	2	7	7	7	5	62	1	3
[truncated: 5 more columns]
