# Supplementary material for: How Are Mate Preferences Linked with Actual Mate Selection? Tests of Mate Preference Integration Algorithms Using Computer Simulations and Actual Mating Couples
Source: PLoS One. 2016 Jun 8;11(6):e0156078. doi: 10.1371/journal.pone.0156078 (PMC4898694; doi:10.1371/journal.pone.0156078)
Supplement: S1 Data — Newlywed couple and agent-based model data analyzed in Study 2. (ZIP) [file pone.0156078.s001.zip › S9/Polynomial Model Data/Polynomial Couple Population 01162016 040922.csv]

	trait1	trait2	trait3	trait4	trait5	trait6	trait7	trait8	trait9	trait10	trait11	trait12	trait13	trait14	trait15	trait16	trait17	trait18	trait19	trait20	trait21	trait22	trait23	preference1	preference2	preference3	preference4	preference5	preference6	preference7	preference8	preference9	preference10	preference11	preference12	preference13	preference14	preference15	preference16	preference17	preference18	preference19	preference20	preference21	preference22	preference23	fitpoints	sex	algorithm
1	1	5.987820005666	5.89841456354591	2.53114060389473	4.7883437003363	5.09246679482919	6.3493477993812	6.99431117095797	7	7	4.7664933406286	7	6.45396692013082	6.91174621009111	7	6.85407523600165	6.64433752927417	6.19475790589156	6.37689876882088	7	6.2043546299792	7	2.47628048666977	7	7	4	1	1	5	7	6	2	4	1	7	2	7	7	2	7	7	7	7	5	7	7	89	0	3
2	1.20607275861396	6.30612747461451	7	2.64309878913295	5.25622252484849	5.46175777666108	6.88062897758338	6.83231073937832	5.61130091343614	6.95312764449743	5.30610246115927	6.65042646379643	6.04669929425707	7	6.80216253572373	7	6.58991258795419	6.77285295635047	6.89081953293267	6.84387170393371	6.43484640255814	7	4.70760713149226	7	7	7	1	1	3	1	6	2	7	1	7	7	7	7	2	7	7	7	7	4	7	7	95.75	0	3
3	6.42518585512228	5.39175224169535	7	3.30570124047733	6.63483970847094	5.7021057419477	3.72832089607298	6.67479567874468	6.05187298777417	6.40718081793511	6.32974557825761	5.97031745491974	7	7	6.57736735563042	7	7	6.74027559088673	6.88539364659906	6.5029624677534	6.21547867431851	7	4.5107254593452	7	7	2	1	1	7	1	7	2	7	4	7	7	7	7	4	7	7	5	1	7	7	7	103.5	0	3
4	3.64185937413977	3.44513840637957	7	5.20915722004336	7	4.98889150577674	5.56447847937985	6.63975365084525	6.76422311725495	6.35576311145223	3.83687327271324	6.95911831389663	5.09862506599088	5.78389292653665	6.41905555852972	5.48782179948534	6.24156110162098	7	7	6.13165227355651	6.62285402474515	7	7	1	7	7	2	1	7	1	4	1	7	1	7	7	7	7	1	7	1	7	2	7	7	7	90.25	0	3
5	6.80454046330599	3.95581581578603	4.70858514686628	2.82148311350358	6.58224262897189	7	5.12421289713327	6.48173426026225	5.84837125026283	6.21272871230739	5.26089238765922	6.605880334592	6.32778204953485	7	5.73251329241362	6.86932807271	7	5.66783953694398	5.96404554377568	6.42123973661716	6.06276717354997	7	7	7	7	1	1	1	7	7	7	1	7	2	7	2	3	7	1	7	1	7	2	3	7	7	93	0	3
6	5.60733027249893	3.20859985558604	5.95643062440629	5.72402475201491	1	6.78178824026514	4.75549528922315	5.9979451823097	6.42662636611843	7	5.1924740448273	6.90401281641518	6.28766027649111	6.65565395475674	7	7	6.34212492291229	7	5.26170548692309	6.2287731950386	5.98273940401131	6.2081664179733	7	1	7	7	7	1	4	3	7	2	7	2	7	7	3	7	1	7	2	7	3	5	7	7	109.75	0	3
7	1	6.28057109511333	6.8515713226842	3.03769791216124	4.29753132398912	5.98117125332529	7	5.18108512137063	5.63558569993531	7	4.9070060308413	6.86973272896951	7	7	6.60166744984426	6.94614648020954	4.89225375533047	6.3008401175973	6.90847758118865	6.73391390369308	6.02754245819166	7	1.53365252943805	7	7	7	1	1	3	7	7	2	7	1	7	5	7	7	2	7	7	7	7	4	7	7	88.5	0	3
8	6.07069860517541	7	5.13803651667699	2.25038199621818	6.53877378667658	5.47285129380063	6.01795431873289	6.97072624431983	6.92654052010447	7	6.97763862852355	6.51393501669285	7	6.88646172644215	7	7	5.2326482640575	7	6.86166698203319	6.80508752200863	4.58929318925504	5.09683162416872	6.39602744748171	7	7	2	1	1	7	1	7	7	7	2	7	7	7	7	2	7	7	7	1	7	6	7	90.25	0	3
9	4.89318100114787	6.16704033458775	6.15926246497675	2.26545328828397	6.43832202956043	5.87762206258836	5.8737400302046	6.15878468460955	6.59650442381383	5.5873562360527	6.93283170174747	6.85292649447323	6.32052872386937	6.61871350578572	6.00413452910452	6.74527700075406	7	3.78740577227758	6.33516109362593	5.71140506159514	7	7	2.80695585746457	7	7	1	1	1	2	2	7	1	7	4	7	6	7	1	2	7	2	7	2	2	7	7	82	0	3
10	5.45367722662447	1.61172905379421	4.49260711886281	6.2108400474771	2.10379818929609	5.11509925060574	7	4.82132985736622	6.27572489310853	6.39941947994056	1	5.54637834316258	6.95068445400621	5.45389341804838	7	6.28332847085771	7	6.65281968281644	7	6.20030119808045	7	7	5.92436777387307	1	7	7	7	1	7	4	7	4	7	7	7	2	7	7	1	7	7	7	7	7	7	7	92.75	0	3
11	1.46349292797484	2.21139593037066	5.71655918195719	5.686343802201	2.2186744203992	4.87162554828479	3.27673425056809	7	6.71078207806629	7	6.31762874936407	6.32678912098834	5.90181891389756	6.34520004832068	6.24703004116806	5.70548986813438	7	5.66624372037004	6.91963451986492	6.47566751667283	7	5.13118898882818	7	1	7	7	7	1	7	3	7	4	7	2	7	7	2	7	1	7	7	7	2	7	7	4	89.5	0	3
12	2.75233488595173	3.67414266529528	3.64239078087849	5.68516902638866	3.78673220474212	6.61375167354924	5.30882470069198	5.43800583026655	6.59793508000223	7	5.02421204712521	3.6933908246058	7	6.60187735273707	6.28552685387024	6.71263680899798	5.78839920834897	4.02159950241179	6.92803569030255	6.30791372649514	6.48859580899329	6.56905477190989	2.88478758421615	1	7	7	7	1	7	1	7	2	7	2	7	7	4	3	3	7	7	7	7	7	7	7	100.25	0	3
13	5.39579769671855	5.5758881500672	4.01903095407168	2.95048670274505	5.52782034713308	7	1.28887432448755	7	7	6.29434388251711	5.97649720711258	7	5.67052921895242	5.99858303327146	6.19054005090251	6.33998524406312	5.9524047975853	6.44582468382328	6.70776859964995	5.48818381949016	6.61455528469486	5.59956538460187	7	7	7	1	1	1	7	7	7	4	7	7	7	6	7	4	1	7	7	7	2	2	7	7	76	0	3
14	3.73088877851898	3.33572373950308	6.15424865783209	6.38600456231043	7	6.24296990651901	5.55498279671038	5.9423899106722	5.51337676611875	6.62878634058623	6.26407863812314	6.79689386267928	7	5.95786464613274	7	7	5.575510951233	5.80484266496338	7	5.01132572581203	5.21081108841892	6.01885775284028	7	1	7	7	3	1	7	1	6	5	7	3	7	7	7	1	2	7	7	7	3	7	7	1	88.75	0	3
15	3.33019726166685	3.36706333073939	3.52701535771113	6.56466025980199	2.15278076263695	6.8075012559416	4.15383123147313	6.76189007348905	7	6.964741210863	3.56590542510404	5.98398881131384	6.5074669270987	5.48625189023122	6.11185041819038	6.59822932854631	5.90211286497483	4.93092545157792	6.39080679223621	6.35071828757612	5.31221492552472	6.66127516831822	6.56473154512684	1	7	7	7	1	2	1	7	2	7	1	7	7	2	5	1	7	3	7	7	7	7	7	104.5	0	3
16	1.3013887681394	5.58012773518307	5.76351830502807	6.77220828918131	3.88455002514576	7	7	6.92949611692129	7	6.5108431201088	4.4695296625318	6.00351187755542	4.86257978463919	5.84870014819743	6.57243574282668	6.48484447663595	6.29687550715305	3.68104661869704	6.04765520106125	6.36102020998681	7	6.2375684654832	5.9843889786354	1	7	7	7	1	6	2	7	3	5	7	7	7	7	7	1	7	7	7	7	7	7	7	75.25	0	3
17	7	7	5.97411737894762	4.01632096823172	6.12274223904238	5.26296073063752	1.75583342400287	6.73427265857524	7	7	4.40080464267266	5.93024088853444	5.17557037584979	4.89431950941008	7	5.03190164358877	7	6.83814615161306	5.8409185857341	6.83131051841284	5.13255391866933	6.06313343560592	7	7	7	1	1	1	2	7	7	2	5	7	7	5	4	7	3	7	5	7	7	2	6	7	90	0	3
18	5.54701370309121	5.15312690724823	3.47272654052342	3.57563887688388	6.26994510962966	7	1.80512046542388	6.98900896967778	6.55916802292431	5.04389664020061	7	6.73050323334729	5.37658987054644	5.70799815881634	5.58016541601005	6.02162325106636	5.9835603926821	6.71208029242808	5.86460575548409	6.48128807483761	7	5.72947323628173	5.64702573082705	7	7	1	1	1	7	7	7	2	7	7	7	7	5	5	1	7	1	7	2	1	7	7	77.75	0	3
19	7	5.42219154566252	5.09820715572294	2.23891423535611	7	5.72730952998721	5.15317265568766	6.04985624462104	6.89643364460822	7	5.41280343299127	6.55722990625296	6.94639068415645	5.63491624535367	5.81245840125693	4.74102469868681	5.77111669040253	6.44216762273616	5.53049478502744	4.47025042636401	6.75076096910368	6.9975635724048	6.74782680564898	7	7	1	1	1	7	1	7	3	7	7	7	3	5	7	2	7	7	7	2	7	7	3	81.5	0	3
20	6.55846098441766	7	7	2.53713190954444	4.90285907264154	5.57078616396658	5.1075710421624	7	6.27374595146925	7	4.86299447677942	5.3985859018743	5.83426965537255	5.37002056340567	6.33015443511583	6.64362208170243	6.94508633970975	7	5.97764949377723	6.0068641704741	7	5.81394447498106	2.02097545826204	7	7	1	1	1	7	7	7	7	6	2	7	7	7	6	7	7	2	7	7	3	7	1	80.25	0	3
21	1.32618425374972	1.85373990992465	6.44224849370457	4.58126188857784	1.0634395383985	6.7063318184392	7	7	6.80191091854746	6.49917910536023	7	4.06458582608221	5.57486883315294	5.97109913278729	4.54410845967619	6.28516197155017	6.50590424788067	3.39049196686316	7	7	3.66243832168257	5.96270857259238	4.80591738430782	1	7	7	7	1	7	7	7	1	7	2	7	6	5	7	2	7	1	7	7	2	7	7	77	0	3
22	5.09201009866949	5.76635782453813	7	1.32098243835402	5.25782734263702	2.18890961280985	5.18596093093773	6.88187323709527	6.46360055847128	6.39247920435642	5.99995507853987	6.28445720617187	7	7	6.51889188966369	7	6.67402335546297	4.8061590269489	7	5.19237462603281	5.49280650735489	7	2.91231919282891	7	7	1	1	1	7	7	7	1	7	7	7	7	7	1	1	7	1	7	7	7	7	7	97.75	0	3
23	2.8335995321044	2.16229716783641	3.28178231063276	5.18792771788093	1.23945055707143	6.06675221163055	6.32567179510005	7	6.09540558391413	7	5.69166757247986	6.09683400116884	7	5.10254809477562	6.05270687355655	6.1627510094133	5.57486996296415	6.52751126969558	3.1197261376473	4.2275099406981	7	7	4.87924996121625	1	7	7	7	1	4	7	7	5	7	6	7	7	3	7	1	7	4	6	7	7	7	7	94.5	0	3
24	6.99758300137048	6.81122983931472	6.53324569964461	2.27340053776326	6.4647136637801	6.03253361805136	5.0431277353231	6.92736196208427	6.84850436326832	6.45924313345834	5.19104090591211	4.97473414956329	6.12609522084032	5.97020557532321	6.62632693924189	6.20093372232463	6.38145708645823	6.76755513900447	6.37197765619646	6.66894896493413	5.74612662394878	5.6421995243979	4.95940458062566	7	7	1	1	1	7	7	7	7	7	7	7	2	7	7	2	7	7	7	7	5	7	7	75.25	0	3
25	2.81743564332301	2.95186035037852	5.66942323805968	5.90243867141157	6.21566985414316	1.62957322416919	4.35917843656365	5.28573826191089	7	6.27757222388471	4.10618392346764	6.87533082287754	6.39400114384549	6.33996775933212	5.75175928208947	6.96365117671519	5.04235743269233	6.37016699401676	6.83370284668152	5.9619983446257	7	6.50527965625698	1.18046654236187	1	7	7	2	1	7	7	7	1	7	6	7	3	6	7	2	7	7	7	3	7	7	7	76	0	3
26	3.87704794861171	7	6.63755045784502	1.55860020882114	6.41012569135595	4.70945745103969	4.64222630297562	4.46033684893674	6.77406393988471	6.1046300460673	6.28199560761426	7	6.23356071661332	7	5.80996525025493	6.39470041774111	5.77189635988349	7	5.62718064699394	7	6.54550531014913	6.83271874031955	4.31546127015785	7	7	1	1	1	2	7	7	1	4	4	7	2	4	1	2	7	2	7	7	3	7	2	74.75	0	3
27	5.89885735826725	7	6.49376641885294	1.03579377885817	5.01454713457235	4.76334133467136	4.87419256458047	4.78591181115883	6.91507496940263	6.78091774818599	5.05632908342584	5.86958430693034	6.50372879538587	6.86872909833355	7	6.34240042999102	7	3.96714919622962	5.89255338719335	6.3975827118122	7	5.3937546615352	3.25750766292696	7	7	1	1	1	4	7	7	1	7	7	7	2	7	1	6	7	2	7	7	7	6	7	87.5	0	3
28	3.45253426884698	6.28198205382191	5.7199994865045	1	3.76706509850165	5.85393172746014	7	2.05800598120939	6.28106262378659	7	7	7	5.76415732427973	7	6.77821783016341	6.2416513880701	4.65221525624985	6.21428293645425	7	5.90674023200453	5.86980817611474	7	2.72971200445557	7	7	7	6	1	4	7	7	7	7	2	7	7	7	4	1	7	7	7	7	7	7	7	87.25	0	3
29	3.82006991640388	4.47830325658304	5.39766344053083	7	4.71225851134038	5.60887487669405	3.4687277811493	6.61386233732097	7	6.83570562113904	5.2234282538587	6.79757683600068	5.59312046064042	7	7	7	5.98595794674313	5.68326830956001	4.5235627189295	6.00407778542646	6.06288971793131	5.3920030304937	4.97625372682568	1	7	7	7	1	7	1	7	7	4	7	7	7	7	7	1	7	7	7	3	7	7	7	95	0	3
30	7	5.1258848645753	6.81199787086265	2.48611424292482	6.76762411507142	6.9822015992526	2.36855347871625	6.62184581849015	7	6.11509717460683	6.597987011067	2.29580195489608	6.66153328245834	6.92415796687031	5.00433502092232	5.97689510923645	6.94636265752957	6.46757276778984	5.82011851036659	6.02150063260502	5.19468657377761	6.27182798574834	2.44350532384358	4	7	1	1	1	7	2	6	1	7	1	7	7	7	1	1	7	7	7	2	7	7	7	86.75	0	3
31	5.99390379862488	6.34428298103456	6.02519249114727	2.42632961917157	6.83504768992569	5.90445708710498	4.69882351302848	5.83297204454657	7	6.87238967959337	4.7656552444046	6.84933858413495	5.22768740201841	6.30828746964528	7	6.18018373016794	6.92731922517876	2.53463766802616	5.42812258869042	7	4.96577065218242	7	4.27503861153533	7	7	1	1	1	2	7	7	4	7	7	7	7	7	7	2	7	3	7	1	1	6	7	90.5	0	3
32	2.50471302235949	2.69714899942898	6.17647383411356	5.36822906523328	2.70333303573077	6.66889612776832	2.80583912720935	6.59788998679856	5.91799197931074	6.39122877782854	5.10508779961438	6.37512550792449	6.87147647361908	4.20023791675616	7	5.50008254099012	6.63514816722772	5.20744742178238	7	6.78891134267761	6.55612947433781	5.64590462659709	6.92399486283953	1	7	7	7	1	7	1	7	7	7	2	7	7	2	3	1	7	4	7	1	7	7	1	97.25	0	3
33	4.66046901555294	3.22560431123202	6.91474631330021	6.82136674248979	2.24662578294928	6.27744783754437	3.91423054548022	7	6.33780823546896	5.34277362238771	7	6.97588939093807	6.3737014528255	6.46019489606894	7	7	5.09231461696136	4.31085949211799	6.2941704131602	7	1.74729455963129	5.32868538900072	1.16976052582568	1	7	7	7	1	2	7	7	7	7	7	7	7	7	5	1	7	2	4	1	7	7	7	79	0	3
34	5.49803170359843	3.00021205593636	4.69672128776745	7	2.45041177958188	5.8601785206679	6.96850183116379	5.18289127635078	6.17940576943887	6.28033332192918	4.49707895331061	5.85961133020677	6.40614239420656	6.26894566038269	6.53036712287406	5.69383318883836	6.11423973851845	6.02900261625778	6.01583999447061	6.91703912693115	6.77588940400521	5.54037910873639	5.06078654017437	1	7	7	7	1	3	7	7	2	7	6	7	7	7	7	2	7	7	7	7	7	7	7	73.75	0	3
35	4.00377486939399	4.50029388099442	5.38831970097498	6.38676877655846	3.59843663754245	6.3532806709584	3.16413017878325	5.79795647389568	6.91265127027994	6.5316875157112	5.42663069805416	6.05778300601724	4.84190589325594	6.52598556101743	6.63662575834976	7	4.93841815462218	6.63431247449875	4.49154484153575	6.12110430608307	6.464900846126	5.25756579289029	5.12639246890418	1	7	7	7	1	7	2	7	3	6	7	7	7	7	7	1	7	7	7	3	7	7	7	86.5	0	3
36	6.47998806287658	6.91571052941469	6.06770966682464	3.73631173691375	6.4685463255164	5.9256361601983	3.12092290402123	5.95280334970195	6.58857877378549	6.19530308966935	3.33259027620156	5.94620868959815	4.89404777975426	6.33903701434223	7	5.65422724183962	6.84261522318575	6.78725958780214	5.55619688408282	6.23683138053576	5.50417359368943	6.26619644194243	7	7	7	1	1	1	7	7	7	4	4	7	7	7	3	7	2	7	2	7	1	5	5	7	85.25	0	3
37	1.57197449127629	4.35868522345025	6.31902031046771	5.81264286859779	3.38770845923394	5.7152674822214	1	4.98037632055324	6.36964033345541	6.56086548396261	5.91138930081571	3.67876435715503	6.94046546682485	6.7361980321241	6.57097586620318	4.37803284173738	6.99016398464036	5.8150934258579	5.64494113505682	6.76697763684535	6.668730168113	6.58234051692269	4.03435304771572	1	7	7	7	1	3	7	7	2	7	6	7	7	3	1	1	7	7	7	7	7	7	7	90	0	3
38	5.65197419593142	1.54507696750138	4.83316198332318	6.78501219673068	1.77834552952906	6.45212689341453	5.1442515478385	7	7	6.91278347379185	2.09172993150696	5.36684138786213	5.45069366617664	5.98444964012981	6.05946914574112	5.93836308693641	5.67459718744188	4.86642430946631	4.68920274807324	5.40656071963473	6.48704284626025	6.95674434237534	5.75369673822287	1	7	7	7	1	2	3	7	4	7	7	7	2	7	7	1	7	7	7	7	7	7	7	80.75	0	3
39	1.26816208483459	2.46534597245092	4.98206955689941	5.13484175786778	1.39304494454229	6.24681931816587	1.09826097565113	6.17120055681847	6.68793326319482	7	7	6.58682470510082	1.01270878239827	6.71354320323817	6.898140563491	5.26646926433206	7	6.10253856047154	4.7975806120397	3.35631275856869	6.62938393119031	6.69190019165866	4.99583650597157	1	7	7	7	1	2	1	7	7	7	7	7	7	7	7	1	7	2	7	7	7	7	7	84.5	0	3
40	5.8916871334294	7	3.2056884663019	4.16778396032917	7	4.89899363910362	6.57789826266856	5.53887806493017	7	6.74320692376771	7	2.13461319098142	5.27802786316758	5.44566907567124	6.51169333901482	5.41878930332108	6.95273922161148	3.22262074337517	6.90092875109363	7	5.58602653817893	5.94604390805563	1.03114740853718	7	7	1	1	1	7	2	5	2	7	1	7	7	5	7	1	7	3	3	1	7	6	7	97.25	0	3
41	1	3.58128974831975	5.46125679156861	5.76610526978351	3.35905233561712	6.20538301877779	5.8641133081054	6.21536129714419	6.80741097496416	6.63532634824892	3.96618328322312	5.51842234059272	6.73235084102216	4.64181380212974	6.28938767181849	5.88780628161544	6.31464429700608	5.83513981659559	4.57151382330676	6.80361625115973	4.28331785854964	7	1.71907390082713	1	7	7	7	1	7	1	7	2	7	5	7	7	7	7	1	7	4	7	1	7	7	7	77	0	3
42	4.56592065953976	4.427480578955	5.46813577162612	1.43611046783327	3.84157174256623	5.91015420253083	3.25614712397031	6.52917533900856	6.11003736333065	7	5.17820207955536	3.10043119577632	6.51999326240681	7	4.94866810624352	4.7727253071732	6.51377763640195	4.9775046837008	6.95442713334402	6.8437104821489	6.21825736371352	7	3.69912972896326	7	7	7	4	1	7	7	5	5	7	7	7	7	7	7	1	7	2	7	2	7	7	7	104.75	0	3
43	6.35364927439547	6.67555955562955	5.49132881464672	2.10644347444134	6.69911313348497	6.32916999822021	6.72228273788443	5.47637590912894	6.53525935142751	5.31593971677793	3.69898689613436	6.77774804747711	6.50569639669248	5.14813696901954	6.87164423972947	7	7	7	5.39816444629354	6.82793819263555	4.14920904827125	5.93084321724342	6.03048169340884	7	7	1	1	1	7	2	4	3	7	2	7	7	7	1	3	7	2	7	1	7	6	7	82.5	0	3
44	5.52487136376481	2.25455835396949	3.77485089108663	6.9766626659341	1.57702708233282	6.62522252826236	4.81205468547602	5.82452714035145	6.53133337822315	4.4829352696777	1.77632596985451	5.62226422840856	6.13521510250458	6.37986263324635	7	6.07304444880963	6.15472417188788	5.75419136466474	6.8762473684389	5.22783484308594	6.15019268035443	6.53530455698188	5.91145925097567	1	7	7	7	1	2	3	7	4	7	3	7	2	1	7	1	7	7	3	1	6	7	7	81.25	0	3
45	6.39740044371907	6.80177071022012	5.60820722042294	2.03303780562086	4.94540286822919	4.15532398123968	4.08923658456139	5.39952658818968	6.55703902491104	6.55291106513867	3.67081103330509	5.35165227250559	5.54486357561671	5.37699141100698	6.27547354074959	6.83816996611565	7	3.42801466853907	6.61257909351532	6.84836557560382	7	6.54618235446151	3.17167886557594	7	7	1	1	1	5	7	7	7	7	2	7	2	7	1	2	7	2	7	7	2	7	2	80	0	3
46	4.56800819943155	2.31734322186798	5.32263510931475	6.28513859273227	1.91083316166882	5.25166983878106	7	6.53764799020378	7	5.76298702536904	5.26924075338852	6.3244180702928	5.19348175820447	5.93240958380324	6.41096731350641	5.27656934110442	5.38453864163002	5.7057318042527	5.57069355648066	6.98982132712945	6.69674551470575	5.70185424571399	7	1	7	7	7	1	4	7	7	2	7	3	7	7	7	7	1	7	7	7	7	7	7	3	78.75	0	3
47	3.91228540525338	1.57314186157946	3.45157814925188	6.46202205762813	1	5.07105870269392	4.90957978836266	6.60477909998106	6.0213184092354	4.53499805993269	2.46131465185033	6.39899233233042	7	6.39889642179583	7	6.50420976711849	6.31545248529705	5.93639888581557	5.79757183848594	7	5.75501189878741	5.42294938669823	3.96102869942078	1	7	7	7	1	7	2	7	6	4	1	7	4	3	7	7	7	7	7	3	3	7	7	83.5	0	3
48	5.55419320560729	6.37732330494798	4.59810705569079	2.37878790081327	3.06191103270231	5.80062233023244	6.60716905015951	4.90661505253254	7	6.40566279823749	3.2480617760245	5.29693709054317	5.70389715633608	6.14467935123738	4.7034688024604	5.7392669060231	7	6.63410035356363	6.32678364373362	6.79663195010151	5.64626447931801	6.04325837158084	4.74336629590962	7	7	7	6	1	7	7	7	4	4	7	7	7	6	7	1	7	7	7	3	7	6	7	61.25	0	3
49	5.66661304295312	7	6.64688169785649	2.63844204564392	6.83242591417451	5.95115447662457	1.12721799775911	7	5.30716061689149	6.04439728118635	7	6.1333372075475	5.48685722553132	5.11240467657798	7	5.03588320551065	5.03972596328061	5.87426157394698	7	5.32063919555253	6.15012357259123	7	4.74487854048444	7	7	2	1	1	7	7	7	4	7	7	7	3	2	2	1	7	7	7	1	7	6	2	76	0	3
50	2.44993373408645	2.21985406945274	6.60677872891946	5.95786250475676	6.54197065365613	6.65577895608191	1.47768394555244	5.3543382128674	3.70010871347137	6.66111339676328	6.69269394173867	6.6563298212106	4.26396345886845	5.84528941028969	4.44595739504232	7	7	4.53657335916809	5.8019130583234	6.90070374492665	7	3.98363613007869	6.29051782407669	1	7	7	4	1	6	7	6	1	7	5	7	7	7	7	2	7	7	6	7	1	7	7	74.75	0	3
51	1	2.93053379526315	5.41909163776389	4.04727140516603	1.22481297737322	5.20453515653935	6.97034079951498	4.76946258540381	4.7034026734843	7	6.14152381129722	6.20773083179022	7	6.74969490071872	7	5.98782632676	6.8616011617485	3.70526532370185	5.92501510906002	4.76919315537031	7	5.7096646408287	5.95519108071552	1	7	7	7	1	7	1	7	7	5	7	7	6	3	5	7	7	7	5	3	7	7	7	74.5	0	3
52	2.31142574143353	1.68645484932016	4.54034813124862	6.73181211510349	2.02865961197712	6.22793481641078	4.48463130114358	4.75831828712069	6.41576845412505	5.60216817661498	4.2141005577267	4.95247248340995	5.49799893949679	7	3.77732929520535	6.51121934869087	7	6.44125801037183	4.54007175139196	5.93030289488016	4.11693443905408	7	6.09138415122934	1	7	7	7	1	7	1	7	7	6	7	7	7	5	7	1	7	7	7	7	4	7	3	88.25	0	3
53	2.06642942363172	4.43616562175148	4.94535272693713	6.51905807715625	3.52284787288636	6.04359011846372	5.2231469196802	3.39230843648414	6.41051223744521	6.47392515901203	4.34760358894168	7	6.40010679160037	1.32468813845875	4.74563597265588	6.84095594249221	6.00082645988732	7	6.61304383141843	6.39642291819075	7	5.81165204519209	4.83274532042123	1	7	7	7	1	7	7	7	2	7	2	7	7	7	7	1	7	7	7	1	7	7	1	73	0	3
54	4.5583890380551	6.25992529599134	4.3473694204439	1.63942775849398	3.68277960036875	5.25560424788591	6.03447692822444	6.00980001986616	6.01593883299113	6.26565853809201	6.73660298083394	6.81611956976827	5.22020719897516	5.34596450397836	7	4.87453092943536	3.79013118044817	6.3291651625794	6.18393570120585	7	6.11492362314063	7	2.06603926564939	7	7	7	7	1	7	1	7	7	7	1	7	7	3	4	1	7	7	7	1	7	7	7	76.75	0	3
55	4.23677019843412	5.55418675177313	6.93550884996388	4.45064637828819	5.89298972838692	3.58629127570791	6.58020366684994	5.37253658834441	5.85816706850892	6.7762372361351	5.03152389764118	6.44109438695872	6.31020685127028	7	6.59456725488597	7	6.51647836236157	2.57945856838243	6.81924403293239	5.77897906705194	6.26952852622073	7	3.45889940637633	7	7	1	1	1	7	2	7	7	7	7	7	7	7	4	1	7	7	7	1	7	7	7	90.5	0	3
56	4.22505572662985	1.99762427668958	4.51204418122106	6.69135678958747	1.58924854073248	6.16451302295112	6.04931469773866	6.20921679318499	5.40992972927829	4.05278980205175	2.81847070826683	6.05342522219187	6.75108371450485	6.15907358424626	6.95540917745631	7	4.54566384111052	4.46233234038126	5.79894067827289	6.31569415015275	6.05233547724167	5.55977379048237	4.33447140155377	1	7	7	7	1	7	7	7	7	7	2	7	7	3	7	7	7	7	7	7	7	7	7	85.25	0	3
57	6.82671235354952	4.87358922209193	7	1	7	3.42204649458788	1.39582115644626	5.52559906819041	6.61084765480082	6.02658422550827	5.38223322988667	3.94522722804416	6.7396649010433	7	5.71934925208531	5.24472752094826	7	4.12960970939547	6.70666223783914	5.13218827154337	6.12734659204253	6.4198975283961	2.09341893817557	3	7	1	1	1	7	2	7	1	5	1	7	5	7	7	1	7	7	7	7	7	7	7	80	0	3
58	3.457285135708	5.43720392766613	4.42754547693057	1	7	4.84061242577711	6.90910602383729	6.90240519896232	6.89881069634258	6.20265220451671	3.6421900613297	6.76419878657425	5.81538308254696	5.85398785611723	7	7	4.01826577899187	7	7	6.30739701662342	4.73827632027687	7	3.58329640343019	7	7	7	1	1	7	1	7	2	7	3	7	4	7	7	1	7	4	7	2	7	4	7	74.75	0	3
59	5.07402121026621	2.84256527593943	5.13439586728367	6.05110479048573	3.61446199986312	4.80070388074609	4.74021438383001	5.53073575901712	5.0671191130541	5.27739590154749	5.82181812436727	5.78584855273567	4.53617640650525	6.05335218830493	6.99649658983155	6.12037449438251	5.80448942954914	6.16900952414769	6.41632397892645	6.8747089425711	6.63516440924475	6.13866506153716	6.68767673025338	1	7	7	7	1	4	1	7	1	7	2	7	2	6	7	1	7	7	7	2	7	7	1	68.5	0	3
60	4.4277726953339	5.94103318404716	4.93958362159648	1.99713386031263	3.61796492379949	7	6.95194856812764	5.57333980528749	6.21948902590901	4.32474333535756	4.04142388799921	7	6.18019149366286	6.45714323007845	6.85531111444308	6.42468878851709	3.85218407554692	5.61952324732333	4.09134322911274	7	6.26072603383029	5.79399565252027	3.30093556733533	7	7	7	7	1	7	6	7	1	7	7	7	7	5	7	1	7	2	7	7	7	7	7	75.25	0	3
61	1	6.00693940294415	5.93531117373856	3.06465630544378	5.43215209431336	4.49776788976709	7	6.15655386321718	6.18622215650071	7	6.84540876217237	6.77181414544229	5.76470091877651	6.11594822034603	6.54923033715558	5.62678114913346	6.00718580362461	4.0912405822318	5.94253956383922	6.25083459137039	5.83253415946197	5.46980239358151	4.47957861049744	7	7	7	1	1	7	7	7	2	7	1	7	3	6	5	1	7	7	6	7	3	7	7	59	0	3
62	6.03628403630027	3.75897944036308	6.80798849899518	1.24924394774963	5.99622674424786	3.44469993067038	3.75106367985865	6.14552901245661	6.13855790269131	6.47512180388638	7	2.63275955171608	6.75269402627526	5.95131883331429	5.23224933631862	3.06756564856286	6.22200961773086	5.87874111779517	7	6.77782145234576	5.94717785694153	6.49740342278175	1.92204047177247	7	7	2	1	1	7	1	6	1	5	1	7	7	7	7	1	7	7	7	7	7	7	7	76.75	0	3
63	4.0244560874933	1	4.48064100955503	2.55987344767557	6.82407761875305	5.03909932749799	5.44459234063491	5.72537357811383	6.35915582363936	6.22140875929802	4.6293131946208	6.64461176023275	3.94695575104772	1.09579339644644	7	6.97862628263263	6.57011859311681	6.53441465849952	5.05838597841534	6.52371902256682	6.26121104320897	5.96092861399904	2.44714352003886	7	7	1	1	1	7	7	7	2	3	1	7	7	7	7	3	7	2	7	2	1	7	7	83.5	0	3
64	3.85107514669429	5.15160953217104	4.51537063082337	1.65351183845927	6.48030121282061	5.00623731215006	4.73308345288733	6.67658189941812	5.35025046956332	5.97793902392778	3.61942416621114	5.99415810360421	5.69587072682955	5.03524841747913	7	6.3292446335221	6.47345365021737	6.69056572518667	4.3445434890445	6.22323143594796	7	6.69699632381612	4.6910741826588	7	7	7	1	1	5	1	7	2	7	5	7	3	7	7	1	7	4	7	1	7	4	7	71.25	0	3
65	4.86408390093313	3.31284371000922	4.28181350935804	6.69724409171667	1.03776694790118	3.72308190280968	1	6.8297238775156	5.43987377389962	4.9414590854037	2.35885171761272	5.57617623860168	7	6.95209775060428	6.16241732600259	6.59986794308599	4.23553713541987	4.54169790300937	4.49460011196057	4.78358094888069	6.37781268386693	7	3.16128291921903	1	7	7	7	1	4	2	7	2	7	2	7	3	3	7	7	7	7	7	7	1	7	7	87	0	3
66	1.64072983945889	1	4.25749210906077	6.50288941826164	6.29165617891387	4.85803857939801	6.14736375197235	7	6.26796980518058	7	7	5.58120070921336	6.19860538340606	2.49986816481932	6.37301761769639	4.36746135694623	5.93074663618096	5.57850852215766	3.36725232645004	7	5.9771934862483	6.51617857865794	6.0795556214549	1	7	7	2	1	7	7	6	1	5	1	7	7	7	7	1	7	3	7	7	7	7	7	87.75	0	3
67	2.6590425790524	5.69773109713566	5.2926440439217	1.58411022388805	1	6.34588553530881	3.48931722749088	4.36808014107378	6.80595298809912	5.31768484701091	5.47529968557491	5.6311275971778	7	6.75966142021319	1	7	4.00708438681054	3.93562723063067	5.46986884890329	5.60544185869046	6.08095827648346	6.86438874029328	6.70086912057618	2	7	7	1	1	5	1	7	7	7	3	7	7	6	2	2	7	7	7	7	7	6	1	78.5	0	3
68	1	5.72674286792864	5.19767330211587	3.51935667742553	1.86429962309873	4.49360173241914	6.77880180791219	6.09304285809361	6.54087331137432	6.84018196718977	6.33222487828693	4.70925061737566	5.97789852555851	5.98593416852651	5.4179445892355	5.96184589851235	5.13060730084192	4.39727612530823	7	5.62464661991956	3.88659267485704	6.48687682889987	1	1	7	7	7	1	4	7	7	7	4	4	7	7	7	7	1	7	7	7	1	7	5	7	61.25	0	3
69	4.56585354877195	4.91623366724102	6.0349275632908	1.17990147877521	1.71815875045761	5.20568978661619	1	7	5.48851822557156	6.70432845008229	6.1289839656237	5.72727364309908	6.0683229663298	4.91185991066363	6.75483699991535	6.35444883174699	5.34840187846882	2.72326651877601	5.9474697683421	4.53080589992754	6.9522021832885	7	4.52029023534579	1	7	7	1	1	7	1	7	5	7	7	7	3	7	4	1	7	7	3	1	7	6	7	81	0	3
70	1.82227851486298	2.88365854834959	4.92819516943928	6.23185300533562	2.54519649197515	5.28673554504568	4.40207330582891	3.78935793370706	6.76450863602015	5.70124420309671	5.1168810628572	6.26499596923718	6.7539206649789	3.17275411265785	6.00011435601419	3.67252761032383	5.5848074943028	3.68869822284136	6.94685880736474	7	7	6.10270467503621	5.37427856098403	1	7	7	7	1	7	7	7	4	7	3	7	7	7	7	1	7	7	7	1	7	7	7	67.75	0	3
71	2.90647820069351	2.65436179748394	3.23989960733371	5.40412975628536	1	6.7219179928199	7	7	5.32735301603901	6.63646980009867	5.43632077456975	6.24841211573138	7	2.85004333581499	5.39767676835657	7	4.82228975179824	6.94045293675082	4.56320008302498	4.54653039673997	6.42323394444547	5.00147418708909	1.29952029734739	1	7	7	7	1	3	7	7	5	7	5	7	2	4	7	1	7	4	4	2	7	7	7	85.5	0	3
72	1	3.11630870031135	5.0154581353162	6.69118675971824	2.66040903438445	6.18584624163305	6.11875718185401	6.3176230267378	6.54505368692938	6.37087568048827	2.7686708994842	6.51675174361085	5.89359346882664	4.76114123869077	6.60171027279012	5.82498525357163	7	5.72385918519155	4.50775021670656	3.7258486604026	5.95765172376906	5.74809794119985	1	1	7	7	7	1	4	7	7	2	5	3	7	7	7	7	3	7	5	7	1	7	7	7	65.25	0	3
73	7	5.4972956300883	6.77384273271505	5.30840561082261	7	5.49683016652976	5.99144352417957	6.57733635517458	6.30432831945686	7	4.82954046074815	6.95791941151665	4.39652581431368	5.31559936838902	5.32440087346857	5.1501548041913	3.83654711290704	3.87222140078437	6.68859212509156	5.62379522258263	6.8789345602059	6.63297585445524	4.37712485591079	7	7	1	1	1	7	1	7	1	7	1	7	7	7	2	1	7	7	7	1	1	7	7	78	0	3
74	1	7	6.20288379365518	3.94947945902806	5.13106630007191	6.48463695811675	4.2383716799591	3.71136059548237	5.71529243058791	5.98054617707027	6.6055047115151	6.25270534055775	6.36216654460809	5.06343176643722	7	6.60003775155592	6.75241372882769	3.11708453491916	5.10248744442213	6.24688250213433	6.00796975378798	6.29678762602851	4.61447647177824	7	7	7	1	1	7	7	7	3	7	1	7	4	7	4	1	7	7	5	7	7	7	7	77.75	0	3
75	1.64193687688042	4.05568418445404	5.38460991462179	7	6.8832147351701	6.47200886454468	3.40026181888582	2.15585218300302	6.75438195237052	5.329176172668	6.88715730767636	4.62106036545172	7	3.61563655803023	6.24833139778304	4.3360569198973	5.91317140454703	4.84459222834562	4.86867587783467	5.87727506205327	6.63978098130289	6.47844976091135	2.69042967636222	1	7	7	7	1	2	1	5	3	5	1	7	5	7	2	1	7	1	7	7	7	7	7	87.5	0	3
76	4.16477092733015	2.1240107246664	4.90136988389911	4.98500346713759	3.4227424873067	5.51161384949098	4.09696696863714	6.24266533778713	4.86330489611468	5.99861353508765	5.99202662201323	6.04562669384073	4.06097994667123	5.87066405041125	7	5.04104359479903	6.31889712397533	6.87745239181631	4.49163371900556	5.88117528744317	6.35355365124119	5.80425994899917	3.03350913380953	1	7	7	7	1	3	7	7	7	7	1	7	7	5	2	1	7	7	3	2	7	7	7	77.25	0	3
77	1.35375548851468	3.10002432098752	4.01215883779758	4.9392014089259	3.86559014559994	4.29137878499335	1.40832929408794	5.96555130378548	6.21482748413273	6.62976274063747	2.90145965985047	6.35036019766695	6.57811305503309	5.27376379938624	3.76639288702355	4.34846737446186	5.77401272618544	5.65190373461262	6.0995086657227	6.23169263474119	7	6.08167989728454	1	1	7	7	7	1	5	7	5	5	7	7	7	7	7	7	2	7	7	7	1	7	5	7	87	0	3
78	4.34817805564523	1.05852601389712	4.10611268485464	3.13501699722162	6.6289894139679	5.13784877346119	7	6.80937819700941	6.67577596542024	6.25869592195262	5.55661878661307	6.66740822340005	5.88625186904095	1.27744808498556	6.84202360645307	5.49106582732623	6.23836300820737	6.19338771904409	5.78570201974815	5.25247890374059	6.41098229595531	4.21127213201185	3.80348477199163	7	7	1	1	1	7	7	7	2	3	1	7	7	7	2	3	7	2	7	7	4	7	1	71.75	0	3
79	3.72503539584799	1	3.3974103025285	6.67662076282983	1.73394292911026	4.13159448361047	4.28712732878724	6.01872428637614	6.45845864312438	3.3474107934499	2.77217325710881	6.08711549273288	6.59087693247961	7	6.06926764760499	5.33388915111508	6.13701872813752	2.68777727830343	5.3542116448238	7	6.22757668455964	3.95490647595437	4.05590205975484	1	7	7	7	1	7	1	7	3	6	1	7	3	3	7	7	7	7	7	3	4	7	7	101.5	0	3
80	1.65450888689504	2.44603590723028	3.29215592277916	5.7031049218082	2.24170284948691	3.05650794027236	5.64389567714007	5.44899567222176	6.4613715096467	7	7	6.20617277955536	4.81289893434241	4.86086899801333	7	7	6.50521560605283	4.38417747837739	6.40195732237974	3.91291690968644	5.09357878653832	2.30570322152354	6.14924941309419	1	7	7	7	1	7	7	7	3	7	7	7	7	4	4	1	7	7	7	7	7	7	7	64.25	0	3
81	3.11384327127181	2.75293732966495	4.93108309439747	6.46705725023368	7	7	2.12832359624282	3.32985654014637	6.15684046316958	5.78989110653138	4.97407304560234	5.20407437887442	5.70260682832417	5.21279334065237	6.01532703220291	6.8509913687538	7	5.27058627297012	2.81021848705027	6.09101188703991	5.67376332643836	5.56864526045914	6.89884234217431	1	7	7	4	1	7	1	7	2	7	1	7	2	7	6	1	7	2	7	3	4	7	2	86	0	3
82	2.52396582389398	4.62840346948197	6.53887667286177	2.07242191157477	1.68687958117099	7	4.46266028149329	3.43218046427575	6.48299820685003	5.22950190700372	5.25491628972199	5.82772265044823	7	4.04376044341682	6.19209508949468	6.10364731268094	4.45790335836427	5.83574999444547	6.5059932775756	6.65931175927445	5.70210812821586	6.2208826654602	1.30005527957376	1	7	7	1	1	7	1	6	7	4	2	7	7	1	2	1	7	2	7	7	7	5	7	90.75	0	3
83	1.65972151279839	3.12288027514216	5.91255067050791	4.71751881441819	1.70721117372943	4.69967777117107	5.38400259755146	4.61108714715882	5.01362999513255	7	6.43683668997138	5.93031439206376	6.9069076078415	6.15844601561544	4.40212607010881	3.88982864428589	6.83071085076435	3.02687013959903	4.26337679605614	4.13337232545155	6.39799509788974	6.98489215745057	6.1263353327084	1	7	7	7	1	7	7	7	7	7	5	7	6	4	5	3	7	7	6	2	7	7	3	84.5	0	3
84	3.77964391636951	2.79813430939072	4.47482345837779	6.1243624617596	1.482254883094	3.73907812987709	5.67462279414338	7	4.89705951978883	5.59806359634888	5.46136706310808	6.61268315238535	6.78035324460612	7	7	4.41295292085559	3.8876178541182	5.36680283249359	4.24221180670349	4.99248915832089	5.76387831012576	4.59033587631416	2.65033070461172	1	7	7	7	1	5	1	7	2	7	5	7	3	4	3	3	7	5	7	7	1	7	7	77.25	0	3
85	2.02044445145641	2.367512343825	4.14374785460325	5.14984492935701	3.03698608880811	4.82404664978724	6.40726880485953	4.35718782575336	4.7313822764714	6.69885560356539	7	5.75712187624708	7	5.12628042224557	3.21695116987168	5.23421652183739	7	1.62964551212688	6.63438832305042	5.62390153843425	3.19069635497502	6.11696852333584	4.15975641858269	1	7	7	7	1	3	7	7	3	7	7	7	4	1	7	2	7	7	7	7	7	5	7	75	0	3
86	2.59419897303271	3.07726548213591	2.87784542656748	6.9456845027798	2.90311095937393	6.26390371752019	3.76317698880916	7	4.08896692637565	5.32773945696408	5.30621785105645	7	6.07292903829327	5.58672401652721	4.61177020139108	6.88988016845791	4.77140996723785	1.85385282952274	4.77972411949772	3.38887826826353	4.61272905114934	6.84338766554268	4.93226223338989	1	7	7	7	1	2	1	7	1	7	2	7	7	3	5	5	7	7	7	7	3	5	7	63.75	0	3
87	2.17309318231062	4.19938543816417	5.80162501813162	6.33051997602105	3.31841031668003	7	6.4432760350027	1.23792901134663	7	6.18890292144072	3.82712166846564	5.56216681704684	6.71248961532071	4.52745656971742	4.4487247908828	4.21860571061057	1.22402491874781	1.07851727044563	4.77897073763743	4.62103585600178	6.91935808501165	6.6428409207965	4.67176336812135	2	7	7	7	1	7	1	7	1	4	7	7	3	3	7	4	7	7	7	1	7	7	7	68.5	0	3
88	3.66061776793907	5.07612057748554	2.14586139381763	5.6901128459127	3.48681965231179	1.91253999590553	5.92093672671427	4.76095079706835	7	5.08870194068963	5.83023342901916	6.41667517026712	5.18032917320057	6.39944819875231	6.0850049825019	5.1042169443803	5.2342554943739	2.81206033766923	1.94142754033108	7	4.89173373171162	6.03306831314182	3.73241892280211	1	7	7	7	1	7	7	7	2	7	1	7	7	5	2	7	7	1	7	7	1	7	7	63.25	0	3
89	1	1.1841891467305	3.56632920589243	3.18117069984726	1.77215703340409	6.60870204282039	3.40551593495843	3.19021567113338	7	5.05271756507878	6.94430547277599	6.28226269725101	3.19778946601188	5.93186561400153	7	4.75621154078008	6.22474829672838	5.07264669077165	6.3679795049957	5.39082024378481	5.5995981756772	3.27053244167251	4.76680846097207	2	7	7	7	1	7	2	6	3	7	2	7	4	7	4	1	7	2	7	7	7	7	7	73	0	3
90	3.81750561841869	3.56381161556931	5.37303362348105	7	1.3993069915248	2.66460729703461	4.72745482214395	6.93709304185097	5.61368864393169	6.97098786988757	2.28231481516311	5.96941598481633	5.78579923662747	3.63857697586421	6.84422516031672	3.84101891829202	4.27509900098227	5.20025685081541	4.76661992843757	4.27858576728379	5.4124059266403	4.5084132441482	3.38621652561415	1	7	7	7	1	7	1	7	2	7	2	7	7	5	7	7	7	5	7	5	7	7	7	80.75	0	3
91	3.4127250440409	5.49269726264964	6.53267796926511	7	5.30767706641108	5.47136935972964	5.67854220289777	7	7	7	7	6.62284229409376	6.64029332862125	6.55350953822295	7	6.8461688385757	7	5.71691914826216	6.98319966235852	6.21697743762506	7	6.68567070793756	3.40352894309805	1	7	1	1	7	7	7	7	7	7	3	7	7	2	7	2	7	2	7	1	3	7	7	107	1	3
92	7	6.54612703942752	2.97062366972317	6.99399440200378	3.38454335760921	5.82137864498913	6.31579665026993	7	6.7134571120348	7	5.97054582382845	6.60667841402568	5.14911316407918	6.66654471850048	7	5.20921123154477	6.73439652218529	7	7	5.03862614376194	7	6.75778596620844	6.86569060208415	2	7	1	7	1	7	7	7	2	7	3	7	7	7	7	1	7	6	7	7	7	7	2	88.75	1	3
93	5.5183931483539	6.57332660683315	2.33679574951935	5.26949207694974	3.81232195895387	6.73499423754652	1.40351320214504	4.84887659860376	7	7	4.02136536442365	6.77053956699794	6.52698674619049	7	7	7	6.13918599787858	7	6.68523314492122	5.98538104016033	6.39900395473789	7	6.78674216899215	7	7	1	7	1	6	1	7	6	4	6	7	7	3	7	2	7	7	7	1	7	7	7	99.5	1	3
94	3.77335962563847	7	1.94941286411639	4.09473640431347	1.90986969001726	6.52381218370579	1.57166880626527	6.38390617897999	7	6.48706508223697	6.52470615390841	6.84626684027868	6.16459569032145	5.56763814617728	6.26459110574464	7	5.30218989501021	7	6.67367444324904	6.32507121361156	6.9727632545488	7	7	7	7	1	1	1	7	7	7	3	7	7	7	7	6	7	1	7	7	7	2	7	7	7	76.25	1	3
95	5.35427359480095	5.82262269927892	1	3.59575873918697	1	5.71470226873239	5.19822941470777	7	6.97738629220535	7	6.08131636898697	6.62500355903247	5.93596082745322	5.24070090212713	5.63283116374759	5.99742176060891	7	7	5.75767149801093	6.57729476827158	7	7	7	7	7	1	1	1	3	7	7	1	7	3	7	7	4	4	1	7	2	7	2	7	4	7	88	1	3
96	4.99169405904676	7	6.08812020799909	6.50793065840999	5.15848935722979	6.98577770458071	6.87613252822158	6.09186873128352	6.45155050670604	7	4.06635775566296	6.76873216635132	7	6.46612361051549	6.43658385758101	4.67776882385675	6.22959244779425	6.4337311990441	5.05051164924472	5.92182687321474	7	7	6.40431798894871	1	7	1	1	1	7	3	7	2	7	4	7	7	4	7	2	7	3	7	4	4	7	7	102.75	1	3
97	2.80617767031041	4.89448988281041	5.91569970293681	7	4.64795102059344	5.78195886419453	5.69744066517309	6.31526455407583	6.73703684372575	6.01127939672744	4.88059714051847	7	6.86306011779468	6.54250966021146	7	7	6.81724896885392	6.81561622467595	6.40692863484614	6.26105316570839	6.08538537331748	6.72071265631013	2.81400697113398	1	7	1	1	7	2	4	7	1	7	2	7	6	7	1	2	7	2	7	5	7	7	1	109.5	1	3
98	4.04057434187155	5.55194198735915	2.93926635836514	7	4.49952931457762	6.89033442991783	7	6.85160316066251	6.71806982534735	6.14595743904482	6.19542476559549	7	6.52016504287955	7	6.78045494748644	7	6.61999728142375	6.83275794203926	6.72757681262454	5.6243847456577	6.83665124949439	5.79159092965279	6.66465606636171	7	7	1	7	1	7	1	5	3	7	2	7	2	7	1	2	7	3	7	1	7	7	7	99.25	1	3
99	3.33950181890805	5.71932542904494	6.06670556543066	6.88527566607864	4.5865158925864	5.07246632091683	5.38742763326924	7	7	7	7	6.93221178212573	7	6.25897305359914	7	6.7320531687867	6.10537395859322	6.01284698702675	6.43338018183023	5.31951747520967	6.01966816992734	6.73472694569837	3.11539118108107	1	7	1	1	7	3	3	7	1	7	5	7	4	1	1	2	7	2	7	1	2	7	7	100	1	3
100	7	6.00214379006857	1.88849540642064	6.88111780094804	3.38798471002877	7	7	5.11982094771349	6.68555203364885	7	4.98236703203057	5.52854658876132	4.98850743383931	7	6.2776884553957	6.24199212708215	6.00077699062664	6.52226955320116	6.15419656503558	5.83259948559867	6.42069452638201	6.62385655214188	5.39759061287553	2	7	1	7	1	7	7	5	2	7	3	7	7	7	7	1	7	5	7	7	7	7	7	89.75	1	3
101	4.40350666394732	7	7	6.82883757003635	5.46108220620202	6.44708553756656	7	6.27226234733581	7	6.82889361387464	3.75551549373625	7	7	6.50173843968482	6.95877591555328	5.28860138366126	5.5775005580494	6.04814062137403	6.61238036502339	5.56928572880108	6.31552985687807	6.39194662628019	6.34800273512516	1	7	1	1	1	7	2	7	2	6	4	7	7	7	7	1	7	3	7	2	7	5	7	94.5	1	3
102	6.3991239775242	6.76645319652807	1.0228402332572	5.21101511436433	3.00343134768996	6.80090570903602	1.70192714366553	5.55969309891498	7	5.89684027385812	4.61431977326044	6.68151837391874	6.98480251352792	6.82174795555365	6.22669181255997	6.90661283299836	6.14984426392608	5.74120666913025	6.77711945474048	6.03852721264304	5.11434521117732	7	4.90077771469774	7	7	1	7	1	7	1	7	6	4	2	7	7	3	7	2	7	7	7	1	7	7	7	91.25	1	3
103	5.77255344073271	4.75677382967212	5.62903517225706	6.35468980614481	6.51667029855858	6.38099246766422	6.1900507250911	5.07511669772905	6.79565307962257	6.83762794558942	6.46338477004441	6.88573105291379	7	6.23166131613511	6.7948019780105	6.71397641277369	5.61737842112229	5.73563112139572	7	6.82973116285983	7	5.36036888631898	3.74143221855922	7	7	1	7	1	7	7	7	2	7	3	7	2	7	7	1	7	7	7	7	7	7	7	86	1	3
104	7	5.04105522164137	2.5761196939712	1.15588873533695	1	6.03219684856838	4.53933830845097	6.48701028055866	7	6.8165050717982	4.88093085863863	6.39386385341483	5.13504837517398	6.48179793769087	6.95154309106078	6.6295913677206	6.60994446831483	6.16041777395421	5.02955600478957	6.87141802121275	6.18724925016294	7	3.9526642332576	7	7	1	1	2	7	1	7	2	7	1	7	7	7	7	1	7	7	7	1	7	6	7	94.75	1	3
105	3.64242847029861	5.7763091403035	7	7	5.49596186275445	4.77958952381247	5.70074477727719	5.77458508548177	5.57371966997172	5.87495090893718	4.43285903673948	7	7	7	5.32427144873699	5.34680480795756	6.45476529233992	5.65923657841116	6.48716572251484	5.96001815868817	7	7	7	1	7	1	1	1	4	1	7	2	7	3	7	7	7	7	1	7	1	7	2	6	7	7	92.5	1	3
106	5.7447340691341	5.24374805215637	5.34749110140087	6.52563902719566	5.72060866117186	6.52927067932073	6.23457448815124	6.59708658763629	7	6.32190656238195	5.42102403267661	4.82798129813317	7	4.97504710031364	6.75787860149646	7	5.44977250593685	6.0561272874926	6.98536821168586	6.36002938175326	5.06884734075514	6.25053621401286	5.09012952620565	6	7	1	7	1	7	7	7	7	7	3	7	7	7	7	1	7	7	7	1	7	7	2	95.25	1	3
107	5.5797016923613	4.79309235496365	4.4390020337611	7	4.86026894286691	5.87417234184431	5.3629053201786	5.45688646359655	7	7	6.35803840398307	6.30614368204595	5.01217031372589	7	7	4.78342692079867	5.58926915570641	7	6.21186544132374	6.64396973961078	6.55242638775412	6.97887084931762	2.74500321397899	7	7	1	7	7	7	3	7	3	7	7	7	7	6	7	1	7	4	7	7	7	7	7	97	1	3
108	4.17686834497186	6.36655928369209	2.23418571030132	4.6987970982632	1.49441871269397	6.67563477024486	3.26948825357847	4.97840912233426	5.46532973903503	7	6.82511278271051	7	7	7	5.76801859088839	6.1268735590089	6.72881960245451	6.07099429017967	6.31786222008211	6.7172779050868	5.8520633420424	6.63810501965513	5.95486193661651	7	7	1	1	1	7	7	5	2	7	3	7	7	7	1	2	7	4	7	3	7	7	7	84.75	1	3
109	6.6687273716721	7	1	6.54565785986151	2.31796092182981	7	2.86314198474822	3.48793371829922	6.09110571635082	7	4.41347059003066	6.62809212892958	7	6.54205734908545	7	6.78396134023121	6.55031899585725	6.6543119149403	6.71137394863736	4.9382981006493	5.40195127543122	7	5.91369772183877	7	7	1	1	1	7	1	7	1	7	7	7	3	7	7	1	7	2	7	1	1	7	7	95.5	1	3
110	4.74215056066834	6.8497912673305	2.15810560178783	7	7	7	4.79180534229511	7	4.69902567834453	7	4.45531012441599	5.44144920668294	6.3651143652006	6.88459222028072	6.2439166461233	7	6.44355322471279	4.6139757577991	6.50893947748961	6.33509369639459	6.31947797484911	6.39965689960085	2.97896370038935	1	7	1	7	1	7	1	7	1	7	2	7	7	3	3	2	7	7	7	7	7	7	7	96.25	1	3
111	7	6.86797041563328	1	7	3.9568450712053	4.32604574548144	7	6.54682838574534	7	4.6177067153744	3.35035852220266	5.83551745096496	7	7	5.81438379936348	7	6.74495608926855	4.11770137498354	6.94406292633859	7	4.84482190714547	6.33967093256902	6.64355547353098	7	7	1	1	1	7	7	5	2	7	1	7	7	3	1	2	7	7	4	1	7	7	7	85	1	3
112	3.67074492799243	4.47048410433908	6.54219697431811	7	5.62374143276522	5.81458667495783	4.87757338849626	6.76948859400062	6.59404195392578	7	4.60798258996363	6.27692388223354	7	6.04967377791737	7	5.9943930178559	5.7551185869939	3.84300488566122	6.14297891759115	5.79372440681085	6.70683631674198	6.55398442333173	3.78969027706666	1	7	1	1	1	3	7	7	7	7	6	7	7	7	7	2	7	2	7	1	7	7	1	87.75	1	3
113	6.90281229296794	3.58238285122993	6.72787750958353	6.97632129725104	6.95684057615691	7	5.82869437834243	6.61638083384387	6.29632812912872	7	5.76444957037828	7	6.6609169106807	5.74055326735835	6.21884318085044	5.8712751599004	5.61995305861849	6.95530238039386	5.67819980147748	6.69057992069847	6.11947127597037	6.70559709858247	6.0185062675345	1	7	1	1	7	7	7	7	2	7	5	7	6	6	7	1	7	3	7	1	7	7	2	79.5	1	3
114	6.03792164730303	4.88783887432019	5.10146372140592	6.80166262438529	6.39745730662905	5.87927623634814	5.61455959057452	6.06824015294047	7	6.64618466146023	6.26964444076901	6.96558128524326	6.34273840802239	5.97198175196666	6.27788702108451	6.95875770438212	5.41829185296291	6.37736598250287	5.75414790576385	5.27426805248159	6.79674633663335	6.76078277018389	6.28756365122569	3	7	1	7	1	7	7	7	7	7	2	7	2	7	7	1	7	7	7	1	7	5	2	77.25	1	3
115	5.24986050775597	7	1.29183693498323	6.38692753825373	5.99896405326584	6.91399494331197	4.10996983498746	5.66685961589599	3.78937193239664	7	5.19609661879589	4.32174589443255	6.87808923104136	6.77690188117791	6.90427165808727	6.66798610107838	6.60510781224167	4.58676241566819	5.94092811965555	5.90853902090094	6.54017580407602	6.94593903665352	3.03609343397748	1	7	1	7	7	4	1	7	2	7	2	7	7	4	3	3	7	7	7	7	7	7	1	114	1	3
116	3.83537159369482	6.70312697418496	7	6.59639731087573	5.50963359615612	6.07583776153999	5.55682297097326	6.20777676709182	7	6.20673987103966	4.71192290768091	6.78636638420991	6.40395435782203	6.29990456514399	5.92416747718767	5.26660043480016	7	6.1253884358245	5.94691691959378	6.09318188686015	7	6.0313489827028	7	1	7	1	1	7	7	2	7	2	7	2	7	7	3	7	1	7	3	7	5	4	4	7	80.75	1	3
117	2.77167810218137	7	5.82529146285172	3.95424233317833	4.67023888663501	5.28533548479916	5.1654900563832	7	5.94818135061103	6.83561379277703	4.93213026033158	6.64920519429399	5.72900795110384	6.50721922244364	6.58516987591437	7	6.19701904539658	7	6.80110038172418	7	6.21616227838118	7	2.36232396372002	1	7	1	1	1	7	1	7	2	7	1	7	4	7	7	1	7	4	7	1	7	4	7	98.5	1	3
118	1.59092828085711	6.53590133957622	5.72664519886857	6.85283427900828	4.08870697449991	5.97208888907568	7	2.97644174727079	7	6.69891254936457	7	6.89117855727349	7	4.59690530955774	6.46817789639639	6.16965862837364	4.44847026686488	6.819803863448	5.35072783657113	6.36317101719794	6.73380370453478	6.39642340003813	1.58091019692285	1	7	1	1	1	7	2	7	7	6	7	7	6	7	7	2	7	7	5	7	7	6	1	86.25	1	3
119	6.44244364678355	6.83656208546132	3.09612152222146	7	2.24248349132437	6.73739373226578	2.75104105140283	7	5.70736454004422	7	4.70414345357418	6.25267901146066	6.52815266117678	4.31321616175397	6.62328269987659	7	5.64742271837288	7	6.03976961232141	5.569392307222	5.6999038304931	6.39394313837192	4.9239999235416	7	7	1	1	1	7	1	7	2	7	7	7	3	4	7	1	7	2	7	1	7	7	7	108	1	3
120	1.36794174471933	6.04015560026714	4.70445462064176	5.44772027920618	3.77276697210094	6.70618556990653	3.60275062073327	7	5.28491908532965	6.13707413718037	6.90018261444998	5.94327340063857	6.60556308489734	7	6.66856281908708	6.91738331038555	5.75850814701489	7	6.1128691565961	6.29538033584346	6.32033407935663	6.76767043311626	5.43985379504912	1	7	1	1	7	7	7	7	1	7	7	7	7	7	1	1	7	7	7	7	7	7	7	91.75	1	3
121	6.48576854098213	7	1.83247655313954	6.95613403594446	2.98883075416628	3.09949091726669	2.81128499080815	6.63317272209561	6.17993142937279	6.61749966362487	3.58884248568323	5.9202166626067	5.58790109266713	7	6.37950533661387	6.88928392302851	6.11912102022489	6.11276899126246	7	6.4948405866614	5.34348483852724	5.82760263482657	6.98552310751738	7	7	1	1	1	7	3	5	2	7	1	7	7	5	7	2	7	3	3	1	7	6	7	93.5	1	3
122	7	5.00485533676591	6.44079712312861	5.7044251361677	6.30837002178384	6.56010564305285	1	6.31892782751289	6.39086200254253	5.95588602029846	2.99864826284318	5.77164231672433	6.9810759289817	6.68565619796522	7	3.44166810966373	4.38229633342485	7	6.30910984320634	6.10660957236142	6.50707094039121	7	2.49078999808792	1	7	1	7	7	7	7	7	2	7	6	7	4	7	2	1	7	7	7	1	7	7	1	94.25	1	3
123	6.47249211290397	6.28213611601583	3.01073351623028	5.90185308244495	4.60456662742265	4.83489916804311	6.99611413875877	7	6.44757753651985	6.12068225393185	6.59176114608757	4.60957300449757	4.83174113241444	5.70118666878706	6.42638587596341	3.5683292333768	7	5.29763128074621	6.7614526561569	4.97947878254838	7	5.14726086964024	3.59261883262518	4	7	1	7	1	2	7	7	6	7	7	7	7	2	6	2	7	2	7	4	7	7	7	84	1	3
124	5.89703216720707	5.50806700651319	1.17858553447314	6.09241987455332	4.2881420616642	3.48053366565105	5.97256054434907	6.90802293449357	5.3223507004403	6.96073259406036	4.64317726697341	5.13394972684016	5.98547319470359	6.63246509493035	6.27699392350187	6.08835469204855	7	2.34315072891836	7	6.07465530575569	6.98317812418931	5.91407967517956	4.09720234649571	7	7	1	1	1	7	7	7	4	7	2	7	7	3	1	2	7	3	7	7	3	7	7	93.75	1	3
125	4.93820796692991	7	2.53446047904676	7	7	7	4.93499005781826	4.95813967078345	5.73024770336253	6.29779755128553	4.88630217386885	4.85759771245119	7	6.87234125472863	5.93603556023588	6.68806014832653	6.98027877637506	4.54924593088059	6.72500021514154	5.54583821389075	4.77344782980225	6.82901913004514	3.58794597557501	1	7	1	7	7	7	1	7	1	7	3	7	7	3	3	3	7	7	7	7	7	7	7	90.5	1	3
126	5.36321110705681	6.19010485632359	5.69272915609305	5.2525698240109	3.62605404032635	6.80412557075799	4.30166670025738	5.45655842067935	6.37678260057856	5.05628701438212	6.35786312952344	7	4.13025865626834	7	7	6.1925783261116	6.10548958625735	6.08587421426106	5.59200411213165	6.276341349782	5.92406738713081	6.516078545168	6.21301236340696	1	5	1	1	1	7	7	7	2	4	7	7	7	7	1	2	7	2	7	1	7	6	7	85.25	1	3
127	1	6.75698881934661	5.60085000994969	5.88343534626063	4.46701256735558	5.37766447576233	5.88553396529599	7	5.98885466376035	5.85928383444824	6.12898689677206	6.2911722214175	7	5.94830793135897	5.88410710995252	6.27732879869608	7	7	6.63997456056821	3.37515364092087	5.62539003691581	7	1.60368066288679	1	7	1	1	1	7	7	7	1	7	7	7	7	7	1	1	7	6	7	7	7	7	7	87	1	3
128	7	3.22675682463261	6.2863145764884	7	5.66207509286475	6.40496233747688	5.89795989842489	5.10044780198156	5.12898975674996	6.52992327928378	5.73662880903606	7	6.74971631791945	6.09935066913907	6.58892114709192	6.49112200114817	4.2507939263164	5.77282564556077	6.6976978067451	6.64722650111437	7	5.75984339544894	6.08162386808543	1	7	1	2	7	7	3	7	2	7	5	7	7	4	7	1	7	4	7	1	7	7	2	77.75	1	3
129	5.97722890313538	7	3.31020438820414	7	7	6.84492542783121	5.9839468765174	6.23905282289537	5.85138574619017	7	5.15025473584103	4.4779210944628	6.33844576403361	6.54098704374597	5.68787762585837	5.56792115571611	7	3.07377878976283	4.54846032647604	4.51935212144182	6.18485377431639	7	2.80650472610018	1	7	1	7	1	6	1	7	2	7	2	7	7	4	7	2	7	7	7	1	7	7	7	98.5	1	3
130	6.88341224694274	4.15447984773905	4.69922793255362	6.9976944484151	4.56060999423537	5.22930681143481	3.33439509299312	6.09984834867926	6.82048066947274	6.3972261638113	5.53451137106681	6.41775766347372	5.41998391325642	5.38156091328624	5.47940167454194	6.07576530744922	7	6.19220954289196	6.07118042700678	6.46886974810049	5.69783204218132	6.38273865194421	4.11094363019109	7	7	1	7	7	7	3	7	7	7	2	7	7	3	4	1	7	2	7	3	7	7	4	85.25	1	3
131	4.59090083906454	6.36357301028345	1.76372735061979	5.0919801316699	1.73223131538487	6.08836914263391	7	5.72428916118399	7	6.75759083785768	5.49740507347809	3.85171474584894	5.53497567566536	1.36423225461995	7	7	6.29675207121547	6.91043158128706	5.63687112419264	6.34966673578856	6.83071132075448	6.35533359312354	3.51708367338845	7	7	1	1	1	7	7	7	6	6	1	7	7	7	2	3	7	2	7	7	1	7	7	83	1	3
132	3.93440163400286	7	6.78676101314567	6.02638746556766	3.43980170367998	4.63933218106653	2.54393625439537	4.46270778939646	7	7	4.5470885402877	7	6.39571660400116	6.44335654704787	5.15032478525701	5.78774655104973	5.83957584958354	7	5.66341545652767	4.68635788902676	6.72327151082646	6.57096102581166	7	1	7	1	1	1	7	7	7	1	5	7	7	2	7	7	1	7	7	7	2	7	7	7	73.75	1	3
133	7	6.09652246459822	3.34332508437522	1.61586886218283	1.72237575578307	6.14529088523178	5.05524841285541	2.98242610673619	6.67758296361753	5.65301542102503	5.07847417885	7	5.42624121944981	6.76320422974487	6.63530599304074	6.69976776713032	7	6.97417502354914	5.55051481822774	6.4764265871127	5.67276466237113	6.5466452083633	4.59173400278704	7	7	1	1	2	6	1	7	2	7	3	7	7	6	7	3	7	2	7	2	7	4	7	80.5	1	3
134	4.38285966030091	4.72861799809871	4.64358250883432	4.74418414240376	1.28246730851143	2.09257461523118	5.36555796220139	6.84767077460634	7	6.9688588186311	4.83486044358874	4.28215122533001	6.07883471487315	5.77469210548589	5.60908369845261	5.86172766807066	6.56658736425084	6.40404862487689	6.43861726751647	6.38243782001911	5.19852562246531	6.65375800558055	4.94424315039765	7	7	1	1	1	7	7	7	3	7	7	7	7	7	1	2	7	2	7	2	7	7	7	80.25	1	3
135	3.08377980164367	6.28877687062464	5.54932649948379	5.94460777532918	4.19763918848658	7	2.62254960095744	6.88475194528993	6.86485458557708	6.72084699094846	6.92481421784953	5.30286365220069	6.1666221199334	5.97630780484871	5.81936101181743	6.26228935435015	4.24189295522199	6.56820040538759	5.93236710131745	7	6.17700870990983	5.70456697582385	2.02338951563787	1	7	1	2	7	7	2	7	2	7	1	7	7	7	7	1	7	1	7	1	2	7	7	81	1	3
136	5.19472934039375	6.13330686013618	1	5.06386107404452	3.1702795197813	1.95131462378859	5.90261503323774	6.17431627008572	6.21646221808578	6.57732893316567	4.87818092965257	7	6.6382480758325	5.32563123770987	7	6.36159010249441	4.62819601152178	2.15238345916824	4.17422630181616	6.75555161617134	6.84211318581354	7	4.08184936434834	7	7	1	1	1	2	7	7	4	7	3	7	2	2	2	2	7	7	7	7	3	5	7	89.75	1	3
137	6.89926674025545	5.58622175406534	2.68735129668811	5.6854513222733	6.80002471026229	6.75369445605023	5.45437255114869	7	6.80898826890728	5.90575511054321	3.01960617429411	6.95698887402653	5.89517720307389	5.91292169612759	6.31122966522569	5.84659895603524	5.4399799045497	6.27301832053004	3.94928806369566	7	5.61723390494026	6.07009958865371	5.62037318038198	1	7	1	7	1	2	1	7	4	4	1	7	7	3	5	1	7	4	7	3	2	7	7	68.5	1	3
138	1.07029538228731	6.12569067194826	1.58122615657866	2.62364848750945	2.54697200522596	6.87909103434303	6.7151455598218	4.60602563407667	7	6.37325306706393	7	5.06905685230173	6.53152741543332	6.76088559326357	6.87095630246455	5.07658909294282	6.52015174472162	3.49836388462805	6.49508238384884	7	5.2994636822806	6.74685473140028	4.22693714588741	7	7	1	1	1	7	2	7	2	7	1	7	7	7	5	1	7	7	7	7	7	7	7	76.25	1	3
139	6.02247552999573	2.93023136940467	6.79523200877196	6.60169966011942	6.93992510539683	7	6.45557855820308	6.18009516484988	3.81758010464157	6.59701411030635	5.95424585587922	5.96535780021954	6.78577854937462	4.37530222775246	6.92967413248426	5.0787921062986	5.56280169679539	6.74632799175492	4.41866645818755	5.52193707460741	7	7	5.87144836369416	1	7	1	7	7	7	1	7	7	7	1	7	7	7	2	1	7	4	7	2	7	7	2	88	1	3
140	3.8042837844666	7	5.16175957377016	7	5.2530327875767	5.77269194035633	4.36059228764068	3.48935066418209	6.80794054159092	7	5.87505596819952	4.88685292692979	5.42927920215735	3.18223633361651	6.56543399003303	6.89128296081745	6.50417371263567	5.27956548439264	7	7	5.49619484430783	6.24382025825284	2.75387685415092	7	7	1	1	1	4	1	7	3	7	1	7	2	7	5	2	7	1	7	3	4	7	2	87.75	1	3
141	7	2.52785733083634	6.07515652951162	6.07957488913298	5.58522839431355	5.56659734630784	5.06324974096204	6.89250780226875	5.51323928020146	7	5.79276026053524	4.64070345272103	6.59256753195325	5.36373131434913	6.10756145214049	6.95546369329158	5.72694727050144	4.12500600768307	5.00002361418153	4.45006753845272	7	7	1	1	7	1	2	7	7	7	4	7	5	7	7	7	6	7	1	7	3	7	7	7	7	7	82.5	1	3
142	7	6.76936629554236	1.06151691105173	6.27896346204312	3.4095131200676	6.68709755059416	1.89049992505577	5.3723499691641	6.53255217440242	7	4.45259978872455	3.11534216211276	5.97031370882047	5.61874426218464	5.84762436610267	6.05455241292617	6.95083186521391	7	6.2183364578288	6.11877142718562	4.79803240924215	6.38640620276886	1	7	7	1	1	1	4	1	7	7	7	2	7	7	7	7	1	7	7	6	1	3	7	2	78.25	1	3
143	6.61659173892354	7	1.22384016012001	6.41645308503899	1.7181084371597	7	4.42685463788422	2.97302375978615	5.88196667978391	3.71365962906064	4.50189330282525	4.86356467106179	7	4.33417852869872	7	7	6.96669805640048	7	6.66426988915729	6.16793161858265	6.40029689244597	7	4.5248855463106	7	7	1	1	1	7	1	7	1	7	7	7	2	3	7	1	7	7	7	1	1	7	7	99	1	3
144	2.16761501871223	7	6.66312529315787	6.53321066500374	5.49629717123831	5.39590507549926	5.63833818711082	3.78408258755489	7	6.43552236706585	3.98220643489243	6.82749636660516	7	5.45678899303519	6.34427542454288	6.40951542070779	4.68302561357325	4.83019760976131	6.22922529754213	6.61030728050519	5.09076144727902	7	1.62498161665642	1	7	2	1	1	7	2	7	2	5	1	7	7	7	7	1	7	7	7	1	4	7	1	67.75	1	3
145	1	5.75342181287083	5.3537623472226	6.70801291648975	3.33415720974349	6.48252444093575	5.34360784805939	4.48226373130114	5.78214939694648	6.03647384046414	6.4280136608855	5.79081350573588	7	6.91977007445763	4.42691257544496	5.17105245317963	6.04589128086587	7	6.30478864293044	5.74786418657822	6.90854924691486	6.68110664192798	4.66553712357116	1	7	1	1	1	3	7	7	2	6	2	7	2	2	2	1	7	2	7	7	3	7	1	77.5	1	3
146	4.2624688805635	4.79535534321941	3.82626067754114	6.83099538651057	1.89386774818189	6.49267142302464	6.59182503139341	7	5.85429574399238	6.60341279826355	2.68765478691529	6.61280810257181	5.58084051043859	5.84910835722951	4.12458320199039	4.57785273050881	7	3.48890776342285	6.26723047120561	7	4.19979793020645	6.09282298674697	3.78488799131208	7	7	1	1	1	7	1	7	5	7	7	7	7	4	1	1	7	2	7	7	2	7	7	94.25	1	3
147	6.72961825998433	2.1742646017651	1	6.37456417836022	1.11485272019724	5.86229607452377	6.78133590179685	6.37159180326716	4.62035794046123	6.42717497785183	5.70270219081084	3.9516869036325	6.45800645695262	6.26539231915586	7	7	3.85641290014979	5.76166510298008	6.83349628023404	7	6.49577267292013	6.55894030622533	3.94560787815457	7	7	1	1	1	5	1	7	2	7	1	7	7	7	7	2	7	2	7	1	7	7	7	71	1	3
148	3.6442638165843	6.84800418797439	5.49613506204612	6.50491496747784	4.89950302991892	6.70523543028009	3.96129811472945	3.13091397033862	6.88200296443898	6.61403215509032	7	7	3.96111458873749	6.14562270561085	6.42536191351945	3.48859475043625	6.35397531159039	5.60069874549595	5.34714749617129	6.30905526541241	5.84476743334704	6.5045258426294	4.14621220091217	7	7	1	1	1	7	7	7	3	7	1	7	4	3	3	1	7	2	7	7	7	7	7	89.75	1	3
149	7	4.01635591869556	6.19107031365427	7	6.37989529961204	6.04344481052867	1	5.65434970622185	7	6.53582473957641	2.27836990440198	4.39173227018353	6.94894674052837	6.37879698439332	5.68135317099342	2.75702621307745	6.21570117932146	6.25022368666264	6.14832132728317	5.93764720499902	6.9474966293276	5.60340157950505	1.91706889026999	1	7	1	7	7	3	7	7	2	4	7	7	5	7	2	2	7	7	7	1	7	7	7	77.5	1	3
150	3.48648871111054	6.97502927195166	6.70861991025138	5.86995932083831	4.94000285728642	7	4.15802783506729	3.1788460111369	6.60662395236695	6.0372934241215	6.60971600304731	6.93872502128844	6.69608807788177	5.51518210779157	7	3.76339626543151	4.75381467706744	4.91383950217796	5.17111337959142	7	5.34247511666186	6.76468470139734	3.90760498730556	7	7	1	1	1	7	2	6	3	7	1	7	5	7	2	1	7	2	7	1	7	7	7	92.25	1	3
151	5.72962600349302	5.72276893139549	1	6.31558296304693	1.56363381044984	7	2.62709612076258	5.15517874324364	5.95908863235909	6.9059211934268	5.25539638414641	2.50404990515652	7	5.96718863253623	6.337378701925	6.14860980955589	6.63973325800511	6.89105622513651	3.5046386780274	6.06222572748318	6.72023855036337	6.17607924458992	1	7	7	1	1	1	3	1	6	2	7	2	7	7	7	7	1	7	7	4	1	7	6	2	94	1	3
152	2.83839242042717	6.83644548015573	2.05309192782297	4.98837999216783	1.71717056338843	2.87993416661897	2.6127211710396	6.61742276705722	6.77136378309272	7	4.97465903140891	5.41914865394443	7	5.6158649964712	5.06366111953959	5.84494092246304	6.85134481447863	5.67391192741394	5.36003949762192	3.61874790069686	7	6.24297199294985	7	7	7	1	1	1	3	1	7	4	7	1	7	7	7	2	1	7	2	7	2	7	6	7	73.75	1	3
153	6.45099063970087	6.38145711585183	1.02545220647654	6.63106184708697	2.97097977257128	6.93165172244182	5.26702069854443	5.84802171532343	6.35241767461669	6.26342428117742	4.74075669952319	2.41372299972366	7	5.83779730041992	7	5.98360930383904	6.10836745629631	7	4.41849549589702	6.84558411077283	6.31857430248269	5.63052278937886	2.22340166325271	7	7	1	1	1	7	1	7	5	7	2	7	7	7	7	1	7	7	7	1	3	7	1	86.5	1	3
154	3.4635430243563	6.28896335499965	5.0582968438021	6.79966070585657	5.27978956504722	6.53928940875367	2.05568053478219	3.23588407109865	4.54822239496961	5.80234399908004	6.71727689775997	5.76992912425033	5.18843988685368	3.72461302942561	4.96703642263921	7	7	4.79804476055471	6.49335348042447	7	6.80851078498907	5.9635504888943	6.6781440095196	7	7	1	1	1	7	1	7	3	7	1	7	3	3	5	2	7	3	7	2	4	7	7	84.25	1	3
155	6.58406845282393	5.89623132100804	1.15232736923234	7	6.90551768698672	4.4858938954085	1.02775571989391	5.75335756064743	5.5660828233245	6.29569865460337	4.11928491507223	7	7	7	6.7574744974119	7	7	2.64209583485665	3.32158546105635	6.30782502174978	4.20863573399333	5.49006389805014	3.9803770301084	1	7	1	7	1	2	7	7	7	7	7	7	7	7	7	1	7	7	7	1	7	7	7	87	1	3
156	4.904486257553	6.25763055433681	5.58879322160267	6.74996311809913	5.5971832241555	6.40318442910992	2.50987527638006	4.3909687468646	4.62441205854794	5.98927103064316	6.49658457704544	5.59274015835403	5.83419580832148	3.87482441053692	6.59317192014785	5.99228478173096	6.1804331652183	5.31333067490033	4.36528258685941	6.67596364937607	7	6.6326024154587	7	7	7	1	1	1	7	1	7	3	7	1	7	2	5	5	2	7	1	7	2	5	7	7	84.75	1	3
157	3.87820135647046	6.78335242566094	6.53003669241152	6.25605590970842	4.05792597947356	5.2269649091954	6.66123692529586	4.52598461181821	6.63938785604419	6.81046448353988	7	6.07727836224247	7	4.54052406016193	4.26712077319779	6.36955120005534	4.57647731114306	6.56929125589477	6.60466203283172	5.75228348850503	4.82314748028523	6.22714597780065	4.67403522794559	1	7	1	1	1	7	1	7	4	7	4	7	3	7	7	2	7	2	7	1	7	6	2	77.5	1	3
158	3.95436127190107	6.31249137058622	1.32416037618592	6.91511445875752	6.64434291384039	5.07284702104457	6.86645379298677	7	5.97620802038964	6.58363235191037	5.71219097811069	3.70072095609703	7	4.95552770518482	6.45996711904171	5.43967745851025	6.16657798271554	4.07672973052132	4.25967641972465	4.10258017934946	6.17781838517917	6.8911350908498	7	1	7	1	7	7	5	1	5	6	7	7	7	3	7	2	2	7	7	3	1	7	7	7	84.25	1	3
159	5.08847349418485	6.65273079199083	6.63567123335299	7	4.29810894692926	6.5914569926931	4.07297438565929	7	5.78428936911394	5.58866649000003	4.51696011495133	6.61610512680173	5.95416333822853	4.18707248039627	4.70470136214182	6.8782004052316	7	3.52243030751761	6.44944728708873	4.84995172481957	5.46453204841001	6.75579893984606	4.73882093033676	1	7	1	1	1	7	1	7	1	7	2	7	2	3	5	1	7	1	6	2	7	7	7	77	1	3
160	5.17633306755858	5.93756097567813	2.26493505481607	5.73254401784562	2.90243773888729	6.51563031483767	4.34970202071477	5.63253250004056	6.31129232919945	5.66225669366019	1.82954578912319	5.65716621280312	4.7314763107631	7	4.27124654300883	6.20824379896729	7	5.94614531469483	4.44542020465446	5.17622720978575	6.50215620983277	7	4.14271427339288	7	7	1	1	1	7	7	7	1	7	7	7	7	5	7	1	7	1	7	7	7	7	7	85.75	1	3
161	5.97861653939385	1.97290340359564	7	6.00317296714603	6.77974743995036	5.29608890322393	7	7	4.51123221991864	6.10384219642609	5.89079258056204	3.95821123706264	4.49939885799793	5.13833155121976	5.74354154963355	6.80864039930446	5.89248417789698	6.46796044573765	6.5499676387538	6.82525281835935	6.13114446148166	6.27673696608924	1.72674339588956	1	7	1	7	7	7	7	7	4	4	2	7	5	7	7	1	7	7	7	3	3	6	1	65.5	1	3
162	2.83699251114908	5.87700767302401	6.69595445925958	6.07837225847754	3.78038596023305	6.34240726368111	2.59604954541122	6.07665486121689	5.17045764570007	7	5.42805420368633	6.405371235038	5.81772928450413	5.77123586674033	6.47908690651426	6.84191537804343	5.61591862736178	4.22184065618223	5.90514511711516	6.44082889132631	5.98493030883991	6.25125005796902	2.12702525315591	1	7	1	7	7	7	7	7	2	7	1	7	4	7	1	1	7	3	7	1	7	7	7	82.25	1	3
163	4.17409796236838	6.13246087724203	1.85088426077105	5.98628622221431	1.65150214054779	6.9474511700883	7	4.5395103014754	5.70316016829148	6.5697500047968	4.15609149068999	4.78608321460521	6.59691632961875	7	6.7872575166007	6.02734838256368	6.4970539255599	6.25929615196521	6.72708345265377	5.85736546258242	4.25900982150142	6.03398549380452	5.99279649283018	7	7	1	1	1	7	7	7	3	7	1	7	7	6	7	1	7	7	7	7	7	6	7	78	1	3
164	6.55706102400594	5.67038901249484	2.45438951218126	5.64130541446927	7	5.47638458339788	2.57865994908784	5.54269405507533	6.12448250863009	6.19287989899786	3.91520921937471	7	7	3.18899754486595	5.1228833658998	6.95951102338195	5.72879585266445	6.53862764560548	6.19173144584095	6.98175293497429	7	5.31502493079272	6.23362285740237	1	7	1	7	1	7	1	7	3	7	2	7	7	7	7	1	7	7	7	1	7	7	7	58.75	1	3
165	5.33975795329743	5.95904346178256	4.3243146372555	5.8487165959391	1	7	1.97985504685402	6.24431523592286	4.93409515717529	7	4.80257690827226	6.20852375001403	5.36505590836399	5.87245952244837	5.26460810881748	7	5.29525933838738	3.06194686892937	7	4.81124331005891	5.87617871711975	5.40008512140662	4.42956264416611	7	7	1	1	1	6	1	7	2	7	7	7	7	2	2	2	7	4	7	7	1	7	7	85.5	1	3
166	6.7998567487888	6.24853479895524	1.9596685699208	7	1	3.32710827800053	4.49643909430757	6.55638150821848	6.43956940684209	4.95628405414401	3.09684356669859	6.24932481277038	6.8873008548623	2.94321146346928	7	6.95112591169654	4.64129850130159	5.95158820364311	6.57253247914914	5.4088234255629	6.322545306122	6.53574392349848	6.38163524319691	7	7	1	1	2	7	7	7	1	7	1	7	3	7	7	2	7	2	7	2	7	7	7	72.25	1	3
167	7	5.13806901607877	1.59756844145848	5.06429823496105	7	6.06244853342481	3.82630344500394	3.79098971869543	5.63537571575999	7	4.73062573238381	6.42811807604161	6.89663483159918	2.96219951112266	5.51033967888975	6.60453977847925	5.94951261254063	3.94734537841017	7	7	7	6.08984239032347	4.7316679878646	1	7	1	7	1	4	7	7	2	7	2	7	7	7	7	1	7	7	5	1	7	7	7	65	1	3
168	5.58495828703223	6.99347794909388	1.0411157780274	6.38616158577899	3.12423859018297	5.86468177173695	5.0256553519003	5.29770071769711	6.60378850132421	7	4.70228582011331	2.06250990009995	5.45566957811185	6.84986494878543	7	5.98407578069187	6.48100130335588	6.73011641164508	3.2008974251841	5.4306729805201	5.48602613218471	6.39137020272497	1.43859627462381	7	7	1	1	1	3	1	7	6	7	1	7	7	7	7	1	7	7	4	7	2	7	1	79.75	1	3
169	3.44169293256129	6.15307548928615	1.55612061512925	4.74522113623479	6.02046310732069	6.55209027039531	1	5.88871561878249	4.36618455572225	6.28285092160587	4.49909124669528	6.29707372510018	5.17180659221676	5.46077622033026	6.95067020207994	6.27084622905442	7	5.5148312689292	2.5894372608865	6.74790887998594	6.29629107135229	4.86695819719125	3.39786112158183	7	7	1	7	7	7	7	7	5	7	1	7	7	6	7	2	7	7	5	7	7	7	7	74.5	1	3
170	2.46096867505511	5.99242469606065	4.57262488361723	7	3.57688092378282	4.98772606103115	4.67941155089972	6.23923004287543	6.72580943101697	5.66999769710185	4.947247223518	5.67083188141783	7	2.9782855878429	6.66541217724861	6.99426785839831	5.69990255271825	5.09025977200022	7	5.81994733744464	6.46888048523991	5.79972731170558	4.38118768366444	1	7	1	1	1	7	7	7	5	7	7	7	2	3	7	1	7	6	7	2	7	7	3	84.25	1	3
171	5.5725151973556	5.5686320258368	2.99878760691946	7	6.18935498999769	6.85378878102475	4.34178814171735	1.7137032122063	6.08505631770004	5.95276476895183	3.48415961634005	6.09525685545127	6.97304606180491	4.58379098262359	5.70831039834306	5.44870302515316	5.97599670248193	5.15950089928695	5.62671659326417	6.33851420877377	5.41143646601374	6.24500549157951	5.21447884030636	1	7	1	7	1	2	1	7	3	4	1	7	7	3	4	2	7	7	6	7	7	7	7	92	1	3
172	4.80596955043538	6.53810781349489	6.55313116333661	5.56928733301076	5.11046451213834	6.18165663076657	5.99774032059238	5.07307547267659	6.74020294679248	6.71530402832454	5.82818400885006	5.0471826374032	6.62000889293589	5.0511842343014	7	6.98667147401597	4.07204491011055	6.63480552809802	5.10613045676009	6.56780631913413	5.4758921703026	6.57402933142775	5.20602201552334	1	7	1	1	7	7	2	7	2	7	3	7	2	7	7	1	7	2	7	1	7	7	1	74.75	1	3
173	2.68419833116908	6.19502831448152	4.36954967591786	6.21760617397464	3.49534628324874	4.87442927382486	3.52355039326963	6.17903343426646	6.27142378150773	6.70213685660786	5.71935915280696	6.87812702768012	6.23803852505737	3.18474661561116	5.53432880046188	4.53091556377879	6.25629861146117	5.10625739960822	6.58278850207805	7	6.17919488664548	5.68037947118134	3.95002931704789	1	7	1	1	1	4	7	7	7	7	7	7	2	3	7	1	7	6	7	2	7	7	2	91.5	1	3
174	6.98912991740185	6.8953473729781	1.3814147781869	6.66889693183402	5.33128722953354	4.94357372848104	1	5.97869950387337	5.52812941870893	4.03718252548569	3.54744675312569	5.39171322639179	6.56352288381124	5.17664155867509	6.34639576621109	6.16098167422042	7	6.33319032449622	5.49949337658652	6.70367117002993	6.36628403710595	4.3274551587217	2.47406791331044	1	7	1	7	1	2	1	7	4	4	1	7	3	3	7	7	7	7	7	3	3	7	7	79.25	1	3
175	6.03395075357404	3.22838826589459	5.84876675960192	3.41742676851822	5.53702988793652	5.27352813002471	6.92624994524391	6.04992254495799	6.52326264840878	6.10018519492726	6.43996351980214	6.07533378154559	5.57080994416034	5.917590725693	4.29173568805747	6.06109116888039	5.85619017829696	4.24804729544744	7	6.00081035106245	3.91556782549188	6.60192552891929	2.04409980684493	1	7	1	7	7	5	7	6	7	6	3	7	7	7	7	1	7	7	7	1	7	6	7	79	1	3
176	4.72131887048931	5.0584051889023	4.87561304823972	5.52238625360602	5.72846464460451	4.74849733012766	7	1	5.94967855537409	6.4942323264189	5.3044853742954	6.52333693947056	5.59808766677339	5.63427461669561	7	6.27340924276049	5.41333216845198	3.46529617497039	5.40245263960052	6.86913380518966	4.99176561952739	7	5.4411470311453	1	7	1	7	7	4	1	7	7	4	4	7	7	4	4	1	7	7	7	7	7	7	7	79.75	1	3
177	4.8058293490005	5.89805625458795	1.46593472028948	6.61807606292837	1.90612892064725	7	2.99585763466066	1.62257535747256	6.55664388718817	7	5.38730672056874	5.08657904105228	5.88449139483335	3.08011366399803	6.19284483417347	7	5.17355272742504	4.60821463807893	4.73103620110719	5.76177246210592	5.58616207416628	6.10693243434313	6.08014681566872	7	7	1	1	1	7	7	7	2	7	2	7	7	7	5	1	7	7	6	1	7	7	7	87.5	1	3
178	6.12741324563898	5.79777218918515	1.36872533136726	6.13052022834427	4.1881823059564	4.54198729238814	6.14425109368032	4.59994487651601	5.81418432523663	6.50001737239944	2.2436552318013	6.01567292445935	7	5.69820371813188	7	7	6.56431622656564	3.02563312536035	4.13602869200909	5.42349730711815	4.4171672988456	5.32392890051786	3.72249429892637	7	7	1	1	1	7	7	7	4	7	2	7	4	3	1	2	7	3	7	7	2	5	7	89.25	1	3
179	4.12156940040776	7	6.3276426323474	3.0595921497759	3.8573081117958	5.07433739950019	5.29930211237252	6.80398238946499	6.34124739885038	6.3376009502862	4.93374612087091	7	4.39909521248626	6.08122900700788	4.24109403996902	6.36480449088089	6.25625104856715	5.94870966633348	4.90095694472557	5.86018840141504	6.62824598053363	6.73152940604674	5.92276793099654	1	7	1	1	1	7	1	7	2	7	2	7	7	6	1	1	7	7	7	2	7	4	1	75	1	3
180	5.69907985168234	5.0200909680023	1.65083259960188	5.59900746045051	4.25918983728467	3.9748949802414	6.40874860757177	5.69394541109429	6.01375533594592	6.52438478330426	4.1153490621054	7	5.42247053215749	4.50920562544418	6.68798929986839	7	6.50757367995785	4.53455088380949	4.96974992217691	5.69559194718287	4.27305787577251	5.72442124654697	4.17569743020196	7	7	1	1	1	7	7	7	3	7	2	7	7	3	1	2	7	2	7	7	3	7	7	89.75	1	3
[truncated: 5 more columns]
