# Supplementary material for: How Are Mate Preferences Linked with Actual Mate Selection? Tests of Mate Preference Integration Algorithms Using Computer Simulations and Actual Mating Couples
Source: PLoS One. 2016 Jun 8;11(6):e0156078. doi: 10.1371/journal.pone.0156078 (PMC4898694; doi:10.1371/journal.pone.0156078)
Supplement: S1 Data — Newlywed couple and agent-based model data analyzed in Study 2. (ZIP) [file pone.0156078.s001.zip › S9/Polynomial Model Data/Polynomial Couple Population 01162016 042501.csv]

	trait1	trait2	trait3	trait4	trait5	trait6	trait7	trait8	trait9	trait10	trait11	trait12	trait13	trait14	trait15	trait16	trait17	trait18	trait19	trait20	trait21	trait22	trait23	preference1	preference2	preference3	preference4	preference5	preference6	preference7	preference8	preference9	preference10	preference11	preference12	preference13	preference14	preference15	preference16	preference17	preference18	preference19	preference20	preference21	preference22	preference23	fitpoints	sex	algorithm
1	6.67518565708296	1.51437869893898	7	3.23751555103788	6.9763149507344	7	7	5.86257279756888	6.79524661683306	6.52953258741793	5.55636307084036	6.72938132519688	7	3.86919484876876	6.50200900570686	7	6.15672234821554	7	7	5.79008681472981	6.43171131982008	6.26917409527431	6.4894903865192	1	2	7	7	7	7	2	7	7	7	7	7	7	7	7	2	7	7	7	7	7	2	7	107	0	3
2	7	1	6.89183401622525	4.05426673425453	6.71485667603737	6.09766546411818	6.25368875140743	6.46685694176299	5.80476645309874	7	6.74459558272696	6.40177297751632	6.58011638801987	4.03423702722102	7	6.32900579242026	5.83412534530523	7	7	6.56572345696193	7	5.85189704705337	6.95750728104251	1	2	7	7	7	7	1	7	7	7	7	7	7	2	7	4	7	3	7	7	7	1	7	103.75	0	3
3	1	4.16783300649516	5.43988433175862	5.83539028846836	3.60123744431964	7	6.69573981910471	7	5.40244095377072	4.76008094979205	6.43924903934703	6.14609496736347	7	6.11018054170877	5.446145047756	7	7	6.91861363920478	5.19475018745483	7	6.63820684704554	5.42338375485084	5.62635388731186	2	1	7	7	5	3	7	7	7	7	7	6	7	7	7	7	7	7	7	7	3	1	7	79.5	0	3
4	6.57146068847409	7	5.3995055652898	7	4.78835967123545	7	5.67743146113881	6.76382519232165	5.87613503893989	6.10903678684226	7	6.63176610221232	6.0497749310021	2.19229062816166	1.86320340393683	5.31647017418533	6.94608386279694	6.43830132881631	7	5.80201141345392	6.23400114972437	6.11374679635086	6.02781971879835	1	1	7	7	7	7	6	7	7	7	7	7	7	7	7	2	7	7	7	7	2	1	7	97.25	0	3
5	7	3.55921266034061	2.6192028643914	4.34415370328102	6.23417839530552	6.50798611595065	6.22806343657032	7	7	7	7	7	7	6.7381687852908	6.51046817416865	3.59619590779398	7	6.90034467689764	6.21130640920721	6.03764772944898	6.23226704807105	7	5.9127601343597	1	1	7	7	7	7	2	7	7	7	7	1	7	7	7	1	7	7	7	7	4	1	7	103	0	3
6	6.10553097629771	6.04036207721957	1.28610085685032	7	5.42504609383413	7	6.36869426036821	6.6868175838806	7	7	6.20096490109802	6.87395271297411	7	7	6.85661675355678	7	6.29979588028764	6.13202606315455	6.18907603756566	6.52820359235232	6.93288913166778	6.4811837245484	4.75987241468053	1	1	7	7	7	4	6	7	6	7	7	3	7	2	7	1	7	1	7	7	3	2	7	91.75	0	3
7	6.56900662025573	6.88063878991871	7	5.19546064358987	2.76788797293461	7	4.42308137269623	5.26813647744225	5.05643643806302	7	5.86806195123654	7	5.82490327929455	6.89928812238671	7	6.27586548711086	6.5215437373603	5.22916302457342	6.82418765733823	7	4.84226877792923	6.86788963168646	6.75047804445772	1	1	7	7	7	5	3	7	7	7	7	6	7	7	7	7	7	1	7	7	1	1	7	96.5	0	3
8	7	5.97866063908968	2.573243868637	5.87645134992808	4.78300670991996	6.822191515626	5.73854443435298	2.13043702824383	4.35948764625519	6.89181903001728	5.13857787134836	6.2568652662429	7	6.13934870293417	7	5.86524608488221	6.32151429589968	7	7	6.85289893526321	6.28605243436254	6.94080703954898	6.58278655230758	1	1	7	7	7	2	2	7	7	7	7	7	7	7	7	3	7	1	3	7	7	2	7	83.25	0	3
9	5.41677221871029	5.52471367152569	6.97285569380877	5.92400192890716	4.03983375994726	5.969236198963	5.63828247152734	5.68849515435052	5.01089909277805	7	6.0257909157177	6.29031978410932	5.98833515348132	5.64374446968126	6.95147543424777	6.47237151175738	6.90874485608601	5.37386158422785	6.67005591615898	7	6.40022436130994	7	6.82358595841119	1	1	7	7	7	7	3	7	7	7	7	3	7	7	7	4	7	1	7	7	6	1	7	102	0	3
10	4.97803846264391	3.59718416379696	7	3.60746527350512	6.58894762055925	6.09844825569699	6.51836131126717	5.83028116070804	6.36947331896456	6.87408559714434	7	6.42770043180238	7	6.93339121441778	2.18219774219178	5.59882203903653	6.5390497952279	4.90691024259879	6.74292830407789	6.15597302924193	6.94026055492158	7	5.45699679896044	1	1	7	7	7	2	7	7	7	7	3	2	7	2	7	7	7	2	7	7	4	2	7	83.75	0	3
11	6.14820045493566	7	7	3.7730354952448	3.34954841636434	5.61051989633696	7	5.10056562825075	7	7	6.14471483127881	5.84701390784203	5.67347002200695	2.95786506367221	7	6.40890010310772	5.35747858947555	4.60572638850417	7	7	5.7352657143277	7	5.72480396755134	1	2	7	1	7	7	2	7	7	7	7	7	7	3	7	7	7	7	7	7	7	1	7	97.5	0	3
12	6.87522738496137	4.17790914189845	2.80753465056733	6.30261881908146	7	7	5.73226986489845	7	5.09066004566957	6.89116749472338	7	7	7	5.40914783168542	5.16834104552079	5.82368182326719	2.21741434488676	6.6749647353855	6.81075373989038	6.4567177536578	6.16259359621934	7	4.39233836866141	1	1	7	7	7	7	2	7	7	7	7	6	7	2	7	6	7	7	7	7	1	1	4	90.25	0	3
13	5.72342011609578	1.66922439693399	6.53851992010314	5.00294809018856	4.63502572982433	6.62128977876044	4.01486871671485	6.51148239817558	6.73481182729193	6.83757368996474	7	5.5275043281386	7	5.19233510643845	7	6.67701719825071	4.68841852199551	6.55303813977674	7	6.82431233142198	6.71496275721728	6.84972517146767	6.01069000710816	1	2	7	7	7	4	1	7	7	7	7	7	7	7	7	1	7	7	7	7	3	1	7	90	0	3
14	2.33394323343505	6.40656741093653	6.66008596947887	6.57481074190057	2.9021692433879	7	5.17218502909652	5.55705899159078	5.06341335354914	6.45619153172523	7	4.76342143482446	6.45806558848223	6.99214588370018	4.20316137355162	6.00630183779107	6.58387619858802	4.90059215934398	7	7	6.84395988060838	5.57431004903382	6.22888248047238	3	1	7	7	7	2	7	7	7	7	7	7	7	2	7	5	7	3	7	7	7	1	7	95.75	0	3
15	5.31547680629129	6.06520105743857	7	5.85760638826438	3.13186178479313	6.76320315920168	6.58479814428877	5.42206628414621	5.00662705137224	6.76848960884128	4.4440860808139	6.34456967691351	5.85716227312459	6.51253720946152	7	5.86013390268864	7	5.55180227623917	7	6.72047918548658	5.45212079659784	7	6.37218506123201	1	1	7	7	7	7	7	7	7	7	7	2	7	7	7	3	7	7	7	7	1	1	7	100.5	0	3
16	5.45888048483071	6.41871318189799	7	2.41427073441207	4.15602513373985	4.72695816970654	6.64937781960104	6.26149017317267	7	6.88431978474089	6.47095550722411	7	5.97987970047703	6.62135502569716	6.45997160526527	7	5.96858522542378	6.85824467482312	5.4207568960762	5.80734155860837	6.95017810219056	6.60138053028592	5.18941944763874	1	1	7	7	7	7	7	7	7	7	7	7	7	1	7	1	7	7	7	4	4	2	7	89.25	0	3
17	7	3.89728987871042	6.11942684556046	2.85568488304026	2.79899095154047	6.26353801010492	6.89666074213601	2.72785720973726	6.52910215791929	7	5.96634227606242	7	5.3838530204362	5.08701846682775	6.87595082530449	7	4.21304823340947	7	7	6.7766501354833	6.12877142340914	6.4723885954045	5.47351833531462	1	2	7	7	7	2	2	7	7	7	6	7	7	7	7	7	4	7	7	7	2	1	7	109	0	3
18	4.47246111088473	2.03601428438869	7	3.42359851361396	6.41992429530109	6.40142414420118	5.09135257246832	5.05864404994415	6.91018167053853	7	5.92838038781134	7	7	7	3.65779049518228	6.67688337351407	7	4.84055255092904	5.47636476874278	5.47644011199855	6.0281132107773	7	3.61715779456193	1	2	7	7	7	2	7	7	7	7	4	3	7	7	7	7	7	2	7	7	5	1	7	93.75	0	3
19	6.3547351160868	5.78816272053959	6.27974914388626	6.40126990907679	5.08885293201746	6.10348683893821	6.38600502250998	5.82462530993135	7	7	5.07827307307948	6.06760396455237	5.00106384069547	6.35672998791395	4.8703421706504	6.42932901019694	6.83704392610143	6.87830836030607	6.94037194678026	6.65423406334474	5.64268408786834	6.17017761367205	7	1	1	7	7	7	7	3	7	7	7	7	7	7	7	7	5	7	1	7	7	1	1	7	105.5	0	3
20	6.3484823878663	3.31450898805913	7	5.11882365055788	3.1710702287408	7	6.07370679678981	6.5812224165924	6.75259802839776	5.09586153957168	7	5.83652651544235	5.15734173004017	4.59842014843792	6.26877207967532	6.10666202855407	4.71068391304373	6.53821606619743	7	5.35334650962865	7	7	6.40786278149873	1	2	7	7	7	2	2	7	7	7	7	7	5	7	7	1	7	7	7	7	4	1	7	86.25	0	3
21	2.50063642641545	5.70007141993826	7	7	3.07674943061692	7	5.57537247963629	6.89393182581139	4.29717070776767	5.67879699108581	5.89134009115767	4.36573027182473	6.84103268370281	6.70457059622161	7	6.81515603555247	3.67697689761553	5.15930785442979	5.62244379679685	6.31645030305127	6.07248406295123	5.31973788587344	7	3	1	7	7	7	4	7	7	7	7	7	7	7	1	7	7	7	2	7	7	7	1	7	76	0	3
22	1.10354904093523	4.07878248782819	5.81136715304201	7	3.6771948844942	6.78428060381234	7	5.54775560699624	6.56106274579042	4.65575191558846	6.9436470764042	6.0581310144702	7	5.94244956651682	6.15439332906451	5.39844125200813	7	6.75726710823834	5.72961942643115	5.1709725783123	6.87900689046155	5.82984429619273	5.81709993651334	2	1	7	7	5	7	7	7	7	7	7	1	7	7	7	7	7	7	7	7	3	1	7	86.75	0	3
23	6.39902991976178	1.26633206106463	7	4.17270763070606	4.72804166645328	6.52034874387135	3.30633809681577	5.92888490544127	5.83306511301255	7	5.8728803696241	5.52637488132228	7	5.50223351499066	6.19022504591147	7	4.09385528115492	7	5.7901961374004	7	6.33868806163863	7	5.73822235785654	1	2	7	7	7	7	2	7	7	7	7	7	7	7	7	1	7	7	7	7	3	1	7	84.5	0	3
24	7	2.04893285696995	5.43785845075801	4.51041276367302	6.26043448139592	6.48539654277212	5.58635663729532	6.64631774965442	4.63497046541946	6.10713814650075	5.43307478816282	6.29006594735211	6.45119030919749	2.07997636172892	6.66589180017346	7	4.81566926100937	5.83722578617681	4.70380584191527	5.93288844012543	6.53593572539332	5.7536413447539	6.36304909659562	1	1	7	7	7	2	3	7	7	7	7	7	7	7	7	1	7	7	7	7	5	1	7	103.25	0	3
25	5.76444682914925	6.288422934706	6.75549914976064	5.31213759711005	4.23261264874952	6.17930176217021	5.65183293906749	5.61024062644127	5.80759310994237	7	7	6.00589726529891	4.70571054080453	5.16062312642048	6.69663384705955	5.32142424251753	7	7	6.75737374431456	4.4959229118696	7	4.70812656223664	3.75396951576621	1	2	7	7	7	4	5	7	4	2	7	6	7	7	2	7	7	1	7	7	7	1	7	104	0	3
26	2.68830067781181	5.4030511147949	6.55016073347632	6.66267153788377	2.94068222592122	7	4.87361658114671	7	4.82710276506494	5.09888784043074	7	4.37696848385317	6.62373838550138	7	5.48645842213673	5.23673740412238	4.18342703965583	5.3712141429004	5.56832501998782	6.66191972363427	6.97781778755596	4.57692438542468	7	2	1	7	7	6	5	7	7	7	7	7	7	7	2	7	7	7	2	7	7	7	1	7	72.75	0	3
27	7	6.5946450211901	7	2.88108648564921	3.56165618782129	6.7627028137236	6.42196540502559	7	7	7	6.40524723699016	4.22748608390086	4.95841750425417	4.54279558980274	4.97145051905209	2.74937193461721	3.19695749507268	6.42350224259876	6.97387009659812	5.75241251934514	6.86031775537397	5.60001338624206	5.49973927871416	1	1	7	7	7	4	7	7	7	7	7	7	7	7	7	1	7	7	7	5	5	3	7	102.5	0	3
28	3.75551263128857	5.95285160450203	4.6970986178745	5.26524989225686	4.35733426466744	6.71757931893799	6.72860214291225	6.52153146801333	7	6.5498334958268	6.81482333061263	6.35596754612125	5.43749122516897	6.7871468912428	5.73461934760134	7	6.66121656799754	5.96645142738894	6.43809124358141	6.94287297448104	6.27600935164125	5.20540429478261	6.8433357359159	1	1	1	7	7	1	7	7	7	7	7	7	4	7	7	1	7	7	7	7	4	1	7	85.25	0	3
29	5.10904948802934	7	7	1.86434000486253	4.38142905376692	6.18236259778111	6.35862159186864	7	6.8508810084592	5.55136919247138	7	2.46291744823368	4.92023841857745	5.23014737229912	6.02810558399459	5.63811336810402	3.25141757070324	6.41053423155223	7	6.70616221455648	5.08073567039955	5.64197274438498	5.60371582198501	1	1	7	7	7	7	7	7	7	7	7	7	7	7	7	1	7	7	6	7	4	1	7	88	0	3
30	5.71505738992434	6.95607764839617	6.80257883080285	3.94305512334379	3.59879709604413	4.25745554050496	6.77226360696729	6.23901551513531	6.33051131708143	4.7607478460318	6.7172922287252	6.90982237475975	6.27783812031064	6.72928969711844	7	4.34132360979246	5.93799359920211	7	6.54255320745985	5.00131923115141	6.19860622250493	5.94255269311205	5.93447817569733	1	2	7	7	7	4	7	7	4	3	7	2	7	2	7	1	7	2	7	7	2	1	7	94.75	0	3
31	6.49690149946784	5.83265058523908	4.29752073610953	2.25248751244964	4.82307970408954	6.96216649509924	6.90095604806129	7	5.98502975447659	5.01155912651003	4.64918794672015	5.99141574644915	7	3.63116968775045	3.71965611759115	7	5.57682232764621	7	7	6.1667513799582	5.36084774324993	5.99100657079407	6.61011057351542	1	4	7	7	7	7	7	7	7	3	7	7	7	1	7	7	7	7	7	7	1	1	3	72.5	0	3
32	6.04507284708281	6.85186769145108	7	2.67341568672859	5.14518536164138	6.9691664136667	6.36487407255197	3.36110288509371	7	6.84002550811436	7	5.9521940719039	6.58016622244228	7	5.73871354921829	6.73325428983573	5.24278285947546	5.83557478995789	5.31222156971917	5.61429700299788	6.05004172611681	4.35897730633485	6.41201065053286	1	1	7	7	7	2	6	7	7	7	7	4	7	7	7	1	7	7	7	7	3	1	7	91.25	0	3
33	5.0060361603691	1.74416497527197	4.7842792610167	2.76568552613295	3.09366059597392	6.49697771932041	5.71467464400387	7	7	6.92113099582951	4.38877362013022	6.59498703739963	5.0994626882983	2.51150177786927	4.22221591356424	6.72179157176312	6.82548250604832	6.76836694281318	6.61692335577432	3.58772075779014	6.74206828679993	6.21648281709676	6.42498914471938	1	1	7	7	7	2	3	7	2	3	7	7	7	7	7	1	7	7	2	7	5	1	7	104	0	3
34	6.52401284549316	1.81619657668274	5.73698285003467	2.59935724474703	3.11456064656461	7	6.91569059866097	3.33385231580973	5.72633287479183	6.81794789192219	4.25955013129646	7	6.01763773392498	4.11000497425516	6.88354177393767	3.94762729732518	5.23984100854669	6.41061260037003	7	6.38308846532426	5.95662082087849	7	4.72746788859006	1	2	7	7	7	2	5	7	7	7	7	7	7	7	7	1	7	7	7	7	3	1	7	99.75	0	3
35	1.36776134918907	6.59178746299704	4.88341043423385	6.21616736930346	3.40747312903566	6.78778217244497	7	5.28074031859066	5.95950303670238	6.02186919589822	6.35214331746747	5.35395994880232	6.16181490159091	7	4.94650479440075	7	7	7	6.36873014846031	4.89719033430184	5.5912225139699	5.12460301281263	4.91011335013691	2	1	7	7	7	3	7	7	7	7	7	7	7	7	7	7	7	7	7	7	7	2	7	71.5	0	3
36	6.53689136075255	3.07099280942073	3.28114574524955	6.08301163410184	7	6.80168387652355	6.87120137961422	5.9989223805359	5.81188219805034	5.80464980268666	5.89706147571563	6.65043617474393	6.23104623185321	6.08777405110157	6.628979216902	6.66971303278353	1.04383541740807	6.17723414625927	6.36196626881926	6.28519181342893	6.42765397640354	5.30234057428221	4.77521247260923	1	1	7	7	7	7	7	7	7	6	7	7	7	7	7	1	6	2	7	7	6	1	4	75.25	0	3
37	4.79514488834897	5.93693806029271	6.47467525291513	3.03997044536456	2.9099142847143	3.94461544164061	6.48399767965223	6.18361751922418	5.40825576874066	6.13498850132513	6.06617168016907	6.67295883307427	6.22619434264626	7	6.23456765610655	4.4733650267752	7	5.88701011637014	6.86905489845316	5.64709516068111	5.96985009942307	6.68836045853426	4.92649788255936	1	3	7	7	7	7	7	7	5	2	7	2	7	7	7	2	7	7	7	7	2	1	7	100	0	3
38	4.70124441956687	6.34528848952025	3.71946537431448	4.33555997864521	4.5668054642018	5.52478122454201	7	4.80141649287735	6.83053371642443	6.44568298624512	5.08322829889494	6.62647863401278	6.99816780064617	7	7	5.22243919510054	7	4.31370904622607	4.99106388052941	5.84718396733787	6.62010141975294	6.12777211317327	1.18917445040311	1	1	7	7	7	7	7	7	7	7	7	3	7	2	7	7	7	7	7	7	3	1	7	81.75	0	3
39	4.49395606130559	5.805677640848	5.04545731929749	5.0108299258584	5.72806294987004	6.9692006251518	6.75359633315697	6.05737143861509	7	7	3.51013796507789	6.86810017952927	2.43824850770635	3.90345921533395	2.53545393859703	6.87746417985466	6.99925470016558	6.89410642899435	5.16689805129713	4.42609916899222	7	7	7	1	1	7	7	7	7	7	7	7	7	7	7	7	7	7	1	7	7	7	7	6	2	7	97.5	0	3
40	6.75789888313269	6.31044753355368	5.337208570056	6.90920351600365	4.09286471352568	6.48656831141873	5.47061010935693	6.00092492897657	7	6.24188140007985	6.39396720217521	6.38776652088202	6.20886885516441	3.45611318410887	4.46241110499283	4.65496209451461	5.88652257433337	4.34559650851067	6.07763239906663	6.23640943745384	6.10926750141311	5.31528499627533	6.91286400791704	1	1	7	7	7	3	7	7	4	7	7	3	7	7	7	1	7	7	7	7	4	1	7	97.25	0	3
41	5.38166636494217	6.90225290325956	6.39472847691736	1.25445867112391	3.4282034182283	1.65439846283761	7	6.05210794512328	7	6.46517702164483	5.89731497382713	6.793789160078	5.56872969460452	7	7	6.84078494305709	6.36757094647089	5.51935348682579	6.6398194851937	6.15161715477663	6.90396393672838	3.28813143347657	4.09839132425981	1	3	7	7	7	2	5	7	7	7	7	5	7	7	4	1	7	7	7	7	3	1	5	88	0	3
42	6.6804689059842	7	6.46125331089635	1.8595181491347	4.04849910039106	6.32364761772787	6.68298651791235	5.7183061468652	6.6835336101997	5.62889914396361	4.27765061453342	3.14772378461138	7	6.52389119226546	6.11504800518747	7	3.78637804785571	5.41371353337114	7	4.39868621458943	6.86358516398128	5.87102692352802	5.17707325096087	1	2	7	7	7	7	3	7	7	7	7	7	7	7	7	1	7	6	7	7	3	1	7	84.75	0	3
43	6.36876715644143	2.28996027484536	5.26875524650053	4.55431046748387	5.45607693946768	5.65480789438186	3.89267330970064	5.42324083727187	6.92763410733491	6.70121604870483	6.2017418860657	7	6.51444911384743	5.87960981315344	5.84164265181699	6.86013530133447	4.77271099592434	5.76504109791357	5.41976063250507	7	6.18654036367565	5.6199465882639	4.69478634043556	1	3	7	7	7	4	1	7	5	7	7	7	7	7	7	1	7	7	7	7	4	1	7	82.5	0	3
44	5.7106717858139	2.09880172101384	5.95762056577457	4.731009241865	5.88963263167716	7	4.53119879243871	6.25290179687145	4.84360896837173	6.50526836300207	6.19740093609181	5.6322917930738	4.72601400148481	4.00869339041568	5.63050219577845	5.27600297570543	5.66922361684756	6.1834839905139	6.93802255041166	5.79008006863301	6.32319203786093	5.31867714536791	7	1	1	7	7	7	2	3	7	7	7	7	6	7	7	7	2	7	7	7	7	6	1	7	91.25	0	3
45	6.82802045909709	4.95092329150908	2.32179582238114	5.91785596928902	6.80716450378043	6.78920866519707	6.00147541727946	6.78686182135625	5.64766471927066	5.32476048568557	7	6.21359362873589	6.14526402729371	5.70319297341297	4.52101586587669	4.75334887181649	2.73344885593816	6.67699153668521	7	4.39400914085853	6.77826804994292	5.83606203779689	6.2921994487613	1	1	7	7	7	7	2	7	3	7	7	7	7	2	7	3	7	7	7	7	7	1	7	76	0	3
46	7	5.16696314568244	6.06169516942689	4.16328627616502	3.74943076470302	6.68887770714443	6.38622593468292	5.56639172689156	5.84428182688756	4.77241331291106	7	4.58827447630371	5.30066107947712	7	7	6.40827776236933	6.91459682115506	6.7466692310089	6.25276030617785	5.76768338848142	4.61584358996227	5.62828935624939	4.58625898044606	1	2	1	7	7	7	2	7	3	5	2	7	7	7	7	7	7	1	7	7	5	1	7	90.75	0	3
47	1	3.40528039735255	7	5.49825746590552	3.07272213359396	6.37282435704911	7	5.3782836555943	7	4.62456165397258	6.79742968080589	6.76041936015045	6.08391628640739	5.20629533327758	5.34116926705995	6.11578625010422	5.27259858752174	4.66367988280703	5.98498008500857	7	6.63661934891495	5.6031045594148	5.8321169372707	2	1	7	7	7	7	5	7	7	4	7	6	7	7	7	3	7	1	7	7	4	2	7	95.5	0	3
48	6.32949736024932	2.5744473793206	6.64320290615572	3.06943970722121	4.19151514321036	6.23817386077148	1.32405213146644	6.55343439001421	5.584560888972	7	6.09945646904996	6.74453669550502	6.01676152804101	5.5763476115052	2.74424221520753	6.30212877710812	2.46107537176261	6.77562457567994	6.39385041960118	5.33330604414871	7	5.94739140011013	5.28320937548254	1	3	7	7	7	3	3	7	3	3	7	7	7	7	7	2	7	1	7	7	3	2	7	87.25	0	3
49	5.38052324578892	3.89174650213354	5.79648327206434	7	4.53782386061543	5.29883420738334	7	7	5.74317126757325	6.31771231172489	7	5.17602722781799	6.43526916943668	3.92325095365847	4.53401415494402	5.40516450910361	2.21875106542556	6.59122543183784	5.66130560369783	6.56698948812744	7	6.2812927752662	7	1	1	7	7	7	7	2	7	2	7	7	7	7	7	7	1	7	3	7	7	4	2	7	66	0	3
50	5.53523141160224	6.08163248086661	5.8659591084349	5.59888634115726	6.41964938015712	6.55409679901441	5.93702682536309	5.97892313099702	7	6.44216303224328	7	6.3124882170136	6.17545121125077	6.98531044532924	2.68844309170817	7	6.54897838215632	4.27480738588365	6.10820959547565	6.46686658748487	5.91311359249352	7	5.90212677250113	1	2	1	7	7	2	4	7	7	7	7	1	7	7	7	5	7	7	7	7	2	1	7	95.75	0	3
51	5.27492612637435	6.25514454473577	6.59294634339805	5.17857683061123	6.35603772679064	7	5.39869393392807	5.45474530068014	6.71716691223963	6.89400204931172	7	6.97002680998927	6.88634093735089	6.98262314434297	5.51649487011163	6.09918609875528	6.62053640474161	4.04512885984286	5.18347684102872	6.31858090642599	6.11908375273598	6.70767842846542	7	1	2	1	7	7	2	2	7	7	7	7	7	7	7	7	7	7	7	7	7	4	2	7	87.5	0	3
52	5.42265927580681	2.42356119191381	4.91150354098876	2.28581119709274	3.21784919731638	6.34426344211174	7	7	7	4.60574927707114	5.8584214796724	6.07450557939967	6.33453242530171	7	5.55932875218745	6.76217207684802	7	6.12219416653415	7	6.68409799470011	6.75007794955926	6.01403393756986	5.26746919571319	1	1	7	7	7	2	3	7	2	7	7	2	4	7	7	2	3	7	2	7	2	1	7	77.25	0	3
53	5.5746464755087	6.50637261759886	4.71506506309065	6.40070371430408	4.95597132436977	7	5.93592879193364	5.57981245094462	5.64815458461165	5.11546501488982	5.2754929165915	4.55615330947393	4.55461732794885	6.67040383669439	5.58230392645901	3.20187372018888	7	6.48922157249058	7	5.72478182112191	6.02260624496605	5.96019830111004	5.8765794198581	1	1	7	7	7	2	7	7	7	6	7	7	7	7	7	6	7	1	7	7	7	2	7	79	0	3
54	5.73409656955461	2.48767668939539	5.68050592151676	6.25279293031607	4.29846820111311	6.33796373522388	2.77134948776714	7	5.69263473451176	5.9204722093387	5.33433349378506	7	6.02989970575672	1.79688826315789	5.96204976288957	5.39622974163002	5.74166484706943	5.85541546435282	5.96975068241855	7	5.32560637272277	5.47011364602658	6.52353545694969	1	1	7	7	7	7	6	7	7	7	7	2	7	7	7	1	7	7	7	7	5	2	7	71.75	0	3
55	4.86886238626502	7	5.08381212643711	6.29974775723143	5.52154231205399	6.65217191053893	7	5.80087161397263	6.57396238039397	7	5.7420756658763	7	7	1.28199874545599	7	4.18917136554727	4.46498496047057	6.51410820820137	5.48475195452254	4.43502729123673	7	3.77960538563965	5.50354205798424	1	1	7	7	7	7	4	7	4	3	7	4	7	7	7	1	7	7	7	7	2	1	7	95.5	0	3
56	6.39683691752746	3.71865439818106	2.85574119477725	5.02985576462546	6.66412783085368	5.74944826883569	7	6.30013178475092	5.41829096954386	4.24569771673501	6.10957029289485	6.84266575211324	5.85846087311323	5.34131562829519	5.06960293509651	5.84299403846549	3.86508349576854	7	6.25848265588519	7	6.26643883085896	6.43364992558437	5.0629534392225	1	1	7	7	7	7	7	7	7	7	7	3	7	2	7	7	7	7	7	7	1	3	4	96.25	0	3
57	6.57405164429278	6.44476654365005	3.05240570062662	6.04605765522084	6.03388823086866	5.57849065417015	5.63428241501508	1.82957851602308	5.11772137246637	6.39615869062196	5.29149840095117	5.8881887086023	5.27951533797625	7	6.59562309702396	7	6.61543721118849	6.56282637384398	6.73540563208161	4.92708645783519	6.26238501786094	5.71276227051308	5.22936899155789	1	1	7	7	7	2	2	7	7	7	7	7	7	7	7	1	7	3	3	7	2	1	7	82	0	3
58	6.72979532088004	3.30245645094883	6.59511060115101	2.09118308194659	2.47723489208283	6.65248720994026	1.95652468464071	6.86417539991924	5.21456147744312	5.06891272960853	4.77156974581773	7	5.365977627331	2.61716087845081	3.50223772444183	3.49698968309516	6.1449819803317	6.39346742201082	7	6.8066778743027	5.93846995393234	4.84967019221521	5.9712071400687	1	2	7	7	7	2	5	7	7	7	7	3	7	7	7	7	7	7	7	7	2	1	7	77.75	0	3
59	6.66307636252221	7	6.7475184739711	6.64340426260438	2.23135107962912	5.85967013089414	6.37999047155099	3.58293144556967	6.0797503424102	6.59196404433461	7	6.40773565554563	6.02052377001291	3.08713083504712	6.35832144100444	7	2.27712587999202	5.70053388743615	6.01627431124357	7	5.9505586775541	6.33047182882595	4.30260936763922	1	1	1	7	3	2	2	7	4	7	7	7	7	7	7	7	7	1	7	7	2	1	7	91.5	0	3
60	6.53867344556248	1.0754095701286	4.89459362141322	5.19631618717513	5.0679909629471	5.75966323122325	4.73773947534424	7	5.34774133897772	6.83816672608368	5.57277027955151	4.45984161113353	6.8855480923578	1.38833390539232	5.2773898984983	6.04692025522333	1	6.6049420553658	5.94551384155371	6.38149932361577	7	5.04638964441523	5.47287384731351	1	1	7	7	7	7	3	7	7	4	7	1	7	7	7	7	7	1	7	7	2	1	7	95.25	0	3
61	1.41309145039257	4.25384890762953	3.18936216400336	6.45708736766561	4.97428810634023	6.56404024296936	4.55874208496756	6.94500530804186	5.5653891302824	5.50276262215931	7	5.87531056684683	7	4.24824277726369	3.67204790896403	1.94349535576315	4.96492028326944	6.27015137128197	6.21348799759151	5.63253892395783	7	6.30622392183515	6.61067075094794	1	1	7	7	7	2	7	7	7	2	7	5	7	7	7	1	7	3	7	7	4	1	7	64	0	3
62	1	5.00864308589024	3.06607862101503	6.8937121981421	5.60134091997379	6.23945996043345	7	5.55462163759116	5.46864582966312	6.60737028578856	6.79428303521825	6.90741134624544	5.34888985696992	7	6.11557611813066	5.57746630986806	4.45137362941447	5.02150246160867	5.79180164584477	7	5.35738606335607	4.35046956143492	3.53380824154414	1	1	7	7	7	4	7	7	7	7	7	3	7	7	7	7	7	2	7	7	4	2	7	73.75	0	3
63	6.90519010991108	7	6.92794369197599	4.03175978477267	3.36634087520111	5.84219817360241	6.28541267198701	5.3131028648638	4.33440180787709	4.00993621537703	5.69396967542089	5.6131317029903	5.62241601573016	7	7	5.61814436015874	4.69367944106535	7	6.59876822043489	6.84539156944039	6.79385867300763	4.68188662995941	4.62856345328815	1	1	7	7	7	7	2	7	3	7	7	3	7	7	7	1	7	7	7	7	3	1	7	85.5	0	3
64	5.81696916460625	3.4141965395098	6.18240562126712	3.93068329719328	4.38355150417145	6.74794194231723	6.59004869556849	6.93856441409775	6.19140128763898	7	4.66881626865463	6.61936352721461	6.35102488423663	2.36880081552377	5.25642740647676	6.41971657326868	3.43855102126918	7	4.21310163904339	6.64200567969347	3.75555000419787	5.91891025285176	6.57251132209284	1	2	7	7	7	2	4	7	7	7	7	7	7	7	7	1	7	7	7	7	2	1	7	84.25	0	3
65	4.86255541692972	2.08545068757167	5.88523745378149	1.23149111176868	2.56472741222801	6.53311514290849	6.95368825475063	7	7	3.84330884840024	4.84792429092335	5.21929423867396	6.44144039255588	6.85544603282193	5.6131097665759	6.9609402775154	3.50347494169069	6.8001640343637	5.26266473575396	7	6.66980851437291	6.96717619199626	5.00391195343071	1	1	7	7	7	3	5	7	2	7	7	2	7	2	7	2	2	1	7	7	4	1	7	68	0	3
66	7	3.66857352122607	4.05232546067228	5.54373367279925	7	6.37518449418757	7	5.48869284042869	6.74555268993138	7	6.71408110868827	6.70796522242645	5.83324954431972	5.98777596513834	6.17057134534356	6.84040056047661	1.17127593693441	5.57640570987466	3.98967311179525	5.60485166453514	6.532068896397	5.2594216669009	4.1826655174251	1	1	7	7	7	7	4	7	5	6	7	7	7	7	7	1	7	2	7	7	7	1	7	77.75	0	3
67	7	5.11885228233791	7	7	4.87446591956274	5.17685630798008	5.67475239177114	5.56648338011032	5.29230875174518	5.89700150159379	7	6.34831824852888	6.05107547164514	5.9112283422531	2.51989631607195	5.46219087928237	5.4776640713911	6.49557325363096	6.74151087790733	6.82850766685423	6.79425236714488	6.59002065136998	7	1	1	1	1	7	2	1	7	7	7	7	7	7	7	7	2	7	7	7	7	3	1	7	68.5	0	3
68	6.73622850859479	1	4.42949098108129	2.726752887875	2.83267650628272	5.76583814496612	5.75749721967073	5.68174878059541	5.47354276511175	4.6616852879206	7	6.44726078127367	5.4825084981765	7	6.41587653917953	3.56860728133502	5.1983349603308	6.08091373283111	7	7	6.20303949537579	5.49681717215243	7	1	2	7	7	7	7	2	7	5	6	7	7	7	4	7	4	7	2	7	7	2	2	7	81.25	0	3
69	2.95441639434819	2.51974269814966	3.50004491335225	2.51866384019522	3.35073677035136	5.37927868681393	3.02287687264442	5.99644968290515	5.45657783115098	5.81714690260707	6.01136144698783	7	7	3.6256888933268	1	4.45414196534502	7	6.94562193117968	6.53782641774391	6.10788037543843	7	6.82956940230974	5.47742397277391	1	1	7	7	7	7	7	6	4	7	7	7	7	7	7	1	7	3	7	7	3	1	2	70	0	3
70	4.22196564804152	3.80779482360035	6.33368025284976	3.62266474402732	5.2459665915254	5.50351214648269	4.27932408211535	5.689826858982	2.82584744219781	7	6.7670422214036	4.66266296390821	6.48375223084948	6.5669079709974	6.54246759184174	6.75065508583502	4.77132697688862	7	6.28510095527557	6.47244864972011	4.31501239962822	5.71717800175061	2.38413265181624	1	4	7	7	7	7	2	7	2	7	7	3	7	7	7	1	7	6	7	7	2	1	7	88.75	0	3
71	6.82584427058892	2.37437907212699	6.01024646037437	5.86912866857644	5.59218640348341	4.74713968436294	6.46298580109243	5.51349491784728	4.56614063615765	4.93760669837693	5.59551581854949	6.30294783142616	5.16031947558548	3.28033805946906	4.23422270146355	7	7	6.55884325667111	6.12003240879748	6.59161948596394	4.77462521811263	6.77389108779606	5.19457525503381	1	1	7	7	7	7	7	7	7	7	2	7	7	7	7	2	7	3	7	7	3	1	7	84.5	0	3
72	5.85098917220995	2.25560906520137	5.63686740173839	6.58023870879788	4.69988040019735	5.96345196026256	2.68246718635294	5.00483007633397	6.97387411504103	6.7881839517537	6.52242389409269	5.7365205726128	6.14134713898096	2.82242603762323	4.82658846319126	7	5.0067514861436	5.11978909437212	4.87089247769148	5.53035393129484	4.65643717197013	6.84911132879053	7	1	1	7	7	7	7	7	7	7	7	7	7	7	1	7	1	7	7	7	7	5	1	7	66.25	0	3
73	4.77774048136456	3.73824984400608	6.75170165460483	5.10593045114024	3.82506454367217	6.96114088241402	5.60457561935875	6.3379425437415	4.60453276668068	7	5.54341686711501	6.64539696326097	6.90107431554488	2.61796423557181	4.55118097146509	6.47015445981338	6.60186033681487	6.0948695244282	5.36252005008658	5.75378675844919	3.0248562031228	6.25666372369526	5.68654616388519	1	3	7	7	7	3	4	7	7	7	7	7	7	7	7	1	7	7	7	7	7	1	7	101	0	3
74	5.02899594099078	1.7683658066399	4.72352418342132	3.05495480664512	2.50977179334443	4.86758406517551	5.25738654017126	4.78139324214451	5.76552645153977	3.92118336900985	5.20389845844058	5.89173934028376	6.87986326702024	6.80353032514587	4.84780646448479	4.65633459729102	6.22913835842281	7	6.69339996726247	6.93341004156663	7	4.76167530435982	7	1	2	7	7	7	2	2	7	5	5	7	7	7	7	7	4	7	3	7	7	2	1	7	62.75	0	3
75	6.91248706379568	5.6938589895236	3.79276681000729	4.40470891400257	7	5.33147686564466	6.04291723086029	5.90353709882963	7	7	6.24235488271504	3.69889501588727	6.85529832025352	1.08899389465688	2.71879026248403	7	5.84043458243867	5.75506178986498	5.02554674152286	5.42843649909735	5.7481736813099	5.5411420335773	7	1	1	7	7	7	2	7	7	7	7	7	2	7	7	7	7	7	7	7	7	7	1	7	80.5	0	3
76	4.42469669900887	3.87119252662929	6.29412471259976	3.49900329050757	4.86848697631509	5.58693932847485	6.63042086442185	6.08817410957631	3.67201641217744	6.41470191404491	6.0458078334953	4.92694464329166	5.35563596209568	6.41766318440658	6.20561349832692	7	5.04794663017939	6.08142394115925	6.2032851239507	6.99029078910931	4.90203871169013	5.11172040898207	6.56075601367362	1	3	7	7	7	7	2	7	2	7	7	3	7	7	7	1	7	7	7	7	2	1	7	60.25	0	3
77	4.41095761996491	3.59234073530121	4.75431523400189	1.5860872469622	4.18992799385405	6.11697340617574	6.70975575707686	6.61356544073382	5.89176690417504	4.98628799372675	4.19900433781103	6.56225723760989	4.36462792900941	6.26878851341389	2.56088334048085	3.80628288547235	6.18103419436654	7	6.23639139946527	6.89188171860778	6.73542606851708	7	3.21418675047894	1	1	7	7	7	7	7	7	3	7	7	4	7	2	7	1	7	7	3	7	6	2	6	73	0	3
78	3.8024341807247	1.91100654116426	3.40592589623391	2.76684963726217	2.7345059047914	5.26053255417343	6.72526429176959	5.35552473738979	6.41610589152168	5.82323741616077	6.51956144354521	7	6.71497182605075	3.51046021705448	1.85909873625621	5.03591123304468	6.87695747088879	5.79191912331491	6.46587356871935	6.25436108112265	7	6.75514908387735	6.4509266605478	1	2	7	7	7	7	3	7	7	6	7	7	7	7	7	1	6	3	7	7	2	1	7	63.75	0	3
79	6.17735178004476	3.27665738396853	7	3.35126835942893	4.86519967447692	6.91388770186317	1.76095443748349	3.92834534125572	5.58145223914083	6.71887991332267	3.233955758634	7	4.92993672653925	4.14953003138362	3.08315364498741	6.88161910596139	3.49156270139159	6.75600827785903	5.18866065050633	6.14646552613104	6.22992948949631	5.64975547445904	5.08269602099785	1	4	7	7	7	4	7	7	4	4	7	7	7	7	7	2	7	2	7	7	3	2	7	72.5	0	3
80	6.63520855666802	3.04875354272727	6.5976366119088	4.38099126955699	2.42207877024647	6.42415452672287	5.64510339185927	6.56781853048915	3.83372923115654	4.69647080494821	6.66221334880297	6.91515128610213	4.57193539076737	1.23902790856861	5.98717705020068	4.09917460104709	6.0730834265731	5.79598716950351	6.13910434593964	6.31433794852373	4.32678515851086	5.89109646676149	7	1	2	7	7	7	7	4	7	7	7	7	7	7	7	7	7	7	7	7	7	3	1	7	87.25	0	3
81	7	4.35302423966158	3.85240392496382	5.90937260190587	4.43109708916067	5.08853244630784	4.46261868966912	3.94347674625917	5.86218917851987	6.80684906759596	7	6.46936679774545	5.97820521780565	6.6445920912366	6.45613588814851	2.98916466253898	5.27577412294033	6.47246639178258	7	7	6.3639658287336	4.93638531849061	5.50005047958425	1	1	7	7	7	4	7	7	6	3	7	7	4	7	7	2	7	7	7	4	7	1	7	65	0	3
82	5.8769191086233	2.79688271020205	4.40744665129805	2.05551941407595	2.4058148048884	6.91218499867665	4.73439873960551	6.24242536152658	4.95681234448299	6.7067234000644	7	5.81874667642009	5.46302025366316	3.64638270599893	3.82453164928283	5.27845643602312	6.8289102887764	5.21340033015184	5.76279083559164	2.91571669364313	5.45514474070929	4.17351275995404	6.5552458969224	1	1	7	7	7	3	7	7	7	3	7	7	7	7	7	1	7	7	4	7	1	2	7	71.75	0	3
83	5.06208776667249	6.68400843945129	4.82506213314433	5.6367094833233	5.09712852343358	7	6.39492438522134	5.47262518786957	6.99323006815396	7	4.45655944170212	2.37756358151198	2.53922501695573	2.40318591460194	2.15955847603674	3.56618425293722	7	7	5.06340784689862	6.35563031215398	5.70872056966089	6.71435911222385	6.63007438281899	1	1	7	7	7	7	4	7	3	7	7	7	7	7	7	1	7	7	7	7	5	1	7	83.5	0	3
84	5.33057506230382	1.90928252769026	5.82162495544554	4.67740901440173	3.28349088514093	6.91583166412281	3.70007781861039	3.52676297676564	6.78310730902993	7	5.64770238879129	5.32604039452726	5.20943738918954	1	5.58317737918614	6.17801050482699	5.78921867740531	5.28674143450558	7	6.41237376329259	5.64760280308524	5.55199824927157	6.35330898660288	1	2	7	7	7	2	5	7	7	7	7	3	7	1	7	2	7	1	7	7	2	1	7	81.25	0	3
85	6.77355784992375	1.87546848339499	4.73213637083817	2.57171558802721	2.13032362868763	5.06982883357798	6.47861595083067	6.20455908653445	5.06983731784037	4.1258469242039	5.68647863902784	6.09304498728831	6.58567640216554	6.78075712307571	4.2936516007874	3.51723468396036	4.59035137993098	6.70011249305499	5.93390166789133	6.25546141284526	5.52102444437717	5.61270307248464	5.72747032034656	1	1	7	7	7	7	5	7	3	6	7	7	7	7	7	6	4	4	7	7	2	1	7	94	0	3
86	6.7621738744943	1.24142015045851	7	4.38524155371387	5.07681513385599	7	4.57684746588422	3.19542641320189	5.62925028040733	5.75279237217024	2.94381649413371	5.63895463151351	4.88731838767335	6.60171753697651	6.28143533969582	5.38167822175244	1	7	5.94394442263692	6.54620955816068	4.43329239599979	3.49320259080725	7	1	2	7	7	7	4	2	7	3	7	7	7	7	7	7	1	5	7	7	7	2	1	7	72.75	0	3
87	7	1	7	5.53996009040655	5.14009661209738	3.24926282890112	4.47710996439735	4.01429000074022	4.44247991145948	5.91231581919288	2.14176836910928	6.59291199712347	7	7	4.74128221570116	6.75078577744557	4.51484756968553	6.58796866038379	4.6628063492848	6.55526381637231	4.72203409123514	6.93912044011679	5.41457312557319	1	2	7	7	7	2	2	7	6	4	7	7	7	7	7	3	5	2	7	7	6	1	7	60.5	0	3
88	6.15599231195621	1.6803411507033	4.23377899419162	5.19352969582659	4.84605838476176	5.91257532493225	5.57118506173642	5.93529036318784	6.66288256415567	6.2586618675624	5.74938686184001	6.32591142289948	4.62907042443247	5.21237564963317	6.39669230597496	6.44907335599377	5.74007202782164	4.84389707708553	3.74238247186423	6.22675586908305	7	4.48925647603849	4.59456812414379	1	1	7	7	7	7	7	7	7	4	7	4	7	2	7	2	7	7	7	7	2	2	2	74.25	0	3
89	7	5.50198454943036	7	4.66547431267736	3.90459426776556	6.12195255110859	6.54154881271531	4.42985098417498	4.04507055260472	6.44954527964967	5.65066124159075	6.27239930478425	5.07178526050043	6.80375877466134	2.84325404331291	2.25918190352644	6.51060522842743	5.78168845595486	5.65649746762223	6.45293585550889	3.71420272386539	4.87188679979364	4.74513279027989	1	1	1	7	7	2	7	7	4	7	2	7	7	7	7	6	7	7	7	7	2	1	7	81	0	3
90	4.99466504095172	6.54423260059834	6.1781493899675	3.97613863325081	1.99658033927605	5.34350577376343	5.16467701067497	5.62550972325733	4.40941334762692	4.82941703142657	6.27494848264543	5.91992711236244	5.87880105815326	5.52783015690012	3.04584122661115	6.29605300507218	5.62262446166865	2.95414243184769	6.33008554091932	6.16268622671311	5.78829783489783	5.74788081547356	7	1	1	1	1	7	3	1	7	2	7	7	3	7	7	7	7	4	7	7	7	3	1	7	82.75	0	3
91	4.28919849038382	7	5.472028075286	5.47013600804678	4.67268063092607	4.61323309896473	6.77340829757882	5.23291992911601	5.74481052504811	3.82324837506722	4.80074288468966	5.54450911672692	6.50670036228841	1.26582062939689	3.96339494612008	4.22017631929886	3.0704521563705	5.77763995337641	6.43415643660996	6.32597343922362	6.08866007460896	7	3.95838866354431	1	1	7	7	7	7	7	7	6	5	7	7	7	7	7	1	7	7	7	7	2	1	7	69.5	0	3
92	6.86856078653787	3.48936403279344	1.52984343250079	5.44590940335085	7	6.47593214274054	6.77118563192664	7	5.57035943275984	4.66856213126198	5.15160604675494	4.38528692429172	4.878455023202	5.98693523614186	5.76824450080521	5.2643136126092	5.35882658790467	5.36964468999712	2.86086781989775	5.4361264529666	4.8221720078492	6.79685982491497	3.79953112137493	1	1	7	7	7	7	7	7	7	7	7	7	7	1	7	1	7	2	6	7	6	2	7	48.25	0	3
93	3.98101553052632	6.02530629431842	4.11835238701241	5.97403903848242	6.45524028626576	4.60687759299587	5.97646618573001	6.74546809084419	6.13018804424788	2.97663653016472	3.63646329235903	2.86944090003887	7	3.92101558416921	6.19825199405614	4.72007677500576	7	6.61918791081217	5.5381334207911	6.20945311892525	5.22852516962862	6.70255165557287	7	1	1	7	7	7	7	7	7	7	7	7	1	7	7	7	2	7	7	7	7	3	1	7	69	0	3
94	6.08951842847457	2.14735919442791	5.55859654506609	1.7527117584371	2.28334434710864	4.99432016337695	6.57386674508395	4.55073454988554	4.79926096720488	7	4.34356402010641	7	3.04848639072566	7	4.75103760620677	1.95460663296501	3.03202601221764	4.049504016509	4.85487626080271	7	5.7143153520032	5.85954904751026	5.55453874465691	1	2	7	7	7	7	1	7	3	7	7	7	7	7	7	7	3	7	7	7	7	1	7	74.75	0	3
95	6.76394107538005	3.13635139294866	5.01447943355213	4.97007187139486	5.66718888283608	7	7	6.96503809195293	5.75321130182519	6.84178013354463	6.89207765556265	6.92464049478088	7	2.63820299183956	5.45294696337922	5.62161412812804	5.99371857710082	5.54160510512049	7	5.93685153090259	6.3374452089259	6.86437700754067	5.87775106778145	7	3	2	7	7	7	7	7	7	7	3	3	7	7	7	2	7	7	7	7	5	1	7	84	1	3
96	6.29108104649574	5.22477837658409	5.19026585276142	2.07192118015625	7	6.55898027060756	6.44579581075723	5.24005501391471	7	5.79204013218298	5.61782538855097	6.67492009820805	6.43565320551063	1.80350740357591	6.37612998613185	5.98123536421215	7	6.71113401245243	6.64540643635135	6.72148663096443	6.58303172388225	6.72545054237767	6.59140966170119	7	2	2	7	7	7	2	7	7	7	7	4	7	7	7	3	7	2	7	5	4	2	7	93.75	1	3
97	6.71602673584649	4.51057894979792	7	3.43682485816651	4.81948392647789	6.97117710617834	7	7	4.82538705412384	7	7	6.56203022475346	6.46549004000015	7	5.52220288752289	6.22180041241034	6.59998614951428	7	6.61865262809916	7	7	5.67324368100985	4.65424902094653	7	1	7	7	7	7	3	7	7	7	7	2	7	7	7	7	7	7	7	7	3	1	7	100.5	1	3
98	6.41922961437405	4.29819500898083	3.86696964249992	3.62503403706261	7	6.88261592037836	6.51186680886194	7	7	7	7	6.98423931058925	4.50406319000113	1.98667615487048	6.95174856330644	5.362633540185	5.76544791718429	7	5.43827829727252	7	7	4.79571983274441	5.91024337229799	7	2	5	7	7	7	7	7	7	7	7	7	7	7	7	1	7	2	7	7	2	1	7	88.25	1	3
99	7	5.62972379706559	2.21110362094056	3.8366688542872	3.15590522689564	7	6.13499311173259	5.85741766894258	7	7	6.29946453973216	7	7	6.86283659902122	3.73433754068838	7	6.67094697792035	6.13286432765475	5.5397382273329	6.82900486598456	7	7	6.71739594400516	7	2	2	7	7	3	7	7	7	7	7	5	7	2	7	1	7	1	7	7	2	1	7	102	1	3
100	7	7	1.82960208131407	1.30783694774654	4.75118557719265	6.97703664494201	6.18829704402919	6.61864447085344	5.75711796566944	6.21241762888777	5.23760071416755	7	6.9159404524108	5.95570096438075	6.74911649244294	5.00024102188517	6.71758162219904	7	6.17369012788915	6.10400144656397	6.48584821234035	6.4359188904911	7	7	4	7	7	7	7	7	7	2	4	7	4	7	7	4	1	7	7	7	7	2	1	7	87.75	1	3
101	6.14622339229333	5.48858339004393	2.35508560704685	4.1809018320551	3.50839231988032	7	7	7	7	6.46945734712376	5.86287508933042	7	6.73415480971032	5.54748024312076	2.64529275784134	7	6.49723317623356	5.91395094592627	6.64736839323573	7	6.79302403620247	6.71982538886796	7	7	3	3	7	7	5	7	7	5	7	7	4	7	2	7	7	7	2	7	7	4	2	7	77.5	1	3
102	6.40385216305293	5.7020753627295	7	4.59339156362033	6.23594878126633	6.5879627341058	5.85446896048091	6.5173267782114	4.53943113678161	5.50509096172406	7	4.2468470949963	7	7	6.19021460099011	7	7	5.3572525534355	6.38303489541394	6.13608003719449	7	6.04930666204306	7	7	1	7	7	7	2	7	7	7	7	7	7	7	1	7	7	7	2	7	7	3	1	7	88.25	1	3
103	6.33035404079102	6.28199717654111	1.66377723608154	3.19730373798198	3.51068292684149	6.42739159700431	6.85653667121913	6.50779568445211	7	6.89787267631	6.0514417479646	7	7	6.86116526209633	6.05474432075332	6.97086066592779	6.28854103270227	6.88207023670785	5.01902739546492	6.52524889782006	6.77576391468997	6.37304732233429	6.70741318321141	7	3	3	7	7	4	7	7	5	7	7	4	7	2	7	7	7	2	7	7	4	2	7	93	1	3
104	6.07231761425269	6.90951763192832	3.75947991050422	3.22256710341298	2.99000848945821	6.8454396563572	5.93911993437099	4.37758231950945	5.59349842861984	7	6.77373940652067	7	5.70898712730781	6.00985039013929	5.70846360866832	6.24257470873471	6.24494198029784	6.16077021038558	7	6.71528207741092	6.94345327375994	5.35463948941159	6.35979315119619	7	2	3	2	7	7	4	7	7	7	7	7	7	7	7	7	7	1	7	7	1	1	7	91.75	1	3
105	6.7056372763451	4.84211148337731	4.60929881567126	3.41091896282397	5.87759767872754	5.79888282694013	6.55875667657742	6.95616495979147	6.97440868937003	6.73379538550494	5.70581790039611	7	4.81284476889242	3.21339649903521	7	4.73121393486446	6.31405246570539	7	6.98674571766567	6.46314706512448	7	5.48036353973146	5.94030535271837	7	2	3	7	4	2	4	7	7	7	7	7	7	7	7	2	7	7	7	7	2	1	7	91.5	1	3
106	7	2.70976470168739	6.61677865289587	5.26668603706642	7	6.54794032159495	6.94544673996857	6.76391613982744	5.38354292685362	6.45557971236104	7	5.94938222752783	7	5.11703966289477	4.05310643252319	1.90673608896647	4.78844901805111	6.59494581751873	7	5.74528606800776	7	6.84464409304838	4.53655071492015	7	1	7	7	2	2	7	7	7	2	7	5	7	7	7	1	7	2	7	7	4	1	7	83.25	1	3
107	3.73520004270595	6.04053479889319	3.32728575139718	6.75349052182055	7	6.87503878042046	6.67726986043957	6.98465638264188	7	5.55852892600658	5.32278468517599	7	4.59840885916913	4.38722607327217	7	6.4821216892788	2.45583482855159	6.38876233514795	7	6.1608077363362	4.32321316385966	7	7	7	7	2	7	1	2	2	7	7	7	7	7	7	7	2	3	7	7	7	7	1	1	7	84	1	3
108	6.9795227845143	4.5708626155437	5.95750663197983	4.2297844613907	3.53062383438782	6.66519106920192	6.19097245730031	5.14931755554078	7	6.01043678084217	6.60276119204085	6.90197587978124	6.39699003921195	4.78580651674223	4.90768032595578	5.0115159622001	5.62964159471277	7	6.23465035224901	7	5.94646109597927	5.69616232829495	4.87080410908259	7	2	3	7	7	7	6	7	5	4	7	7	7	7	7	3	7	2	7	7	7	1	7	102.75	1	3
109	6.17081945347928	6.11037758464794	2.06686990423236	3.39762803702794	3.14335593566021	7	6.56777432477823	6.03683899522793	7	6.02974474536184	4.594228952208	7	7	6.82785228070968	2.93946793359309	7	7	6.50655404379332	6.01651781606137	6.31364542707827	6.42155237560646	6.87328350414693	7	7	3	3	7	7	3	7	7	3	7	7	4	7	2	7	1	7	2	7	7	3	2	7	95.5	1	3
110	5.31848587082334	6.98992860938198	2.4271503571944	2.9661240146279	4.29562927567406	7	7	5.16763475568695	6.60132962263399	6.40029326392749	6.52369160098337	5.39830780913662	6.48650991643817	7	6.96283237652749	6.20148279350582	4.08732470090046	5.95409466909309	6.25705479918837	6.28057946028566	7	4.08075789764649	7	7	3	2	7	7	2	7	7	7	7	7	7	7	7	7	1	7	7	7	7	3	1	7	95.25	1	3
111	5.45447690673781	6.65863083556011	1.64240540510286	2.16739529648843	6.86933279156485	7	5.97163286155166	5.29615164424839	4.58885933501854	7	6.64059677158559	6.88394349661323	5.99046383543676	1	5.78026673000208	3.78022241857132	6.1407577788114	4.69329277836525	7	6.24043202787848	6.36739070827937	7	7	7	7	7	7	7	7	7	7	5	7	7	7	6	7	7	7	7	7	7	7	3	1	7	94	1	3
112	6.8024399013002	6.51707532042736	3.79702345248154	1.96437462080273	2.5707026808135	6.57171219924591	6.93022131528302	5.62290612538584	6.27667961995605	6.04748411825647	6.51329328583422	6.47481071927771	5.98589776672084	4.96958189347756	5.89632087154211	7	7	7	6.14363077850237	6.13877210504711	7	5.57606888618656	6.63427479873857	7	2	3	2	7	7	2	7	7	7	7	7	7	7	7	6	7	2	7	7	2	1	6	86.75	1	3
113	7	4.71518380499272	3.96479863618774	3.34017458496678	4.43321951551041	6.89595770748322	6.07111386588911	5.69308856824127	6.2294179632652	6.73054514091893	5.90143972139221	5.82400278480743	7	5.72495286118057	6.76461631165053	6.9515027256931	1.15054874793342	4.37874682078268	7	6.89086438979048	5.72529690329867	6.32533718392574	7	7	7	4	3	7	3	7	7	7	7	7	7	7	7	7	7	7	7	7	7	4	1	5	86.5	1	3
114	6.69982462722899	1.91718567830795	6.08181528212501	5.2847405781784	6.23224636446532	5.35009060893234	3.24330095906199	7	6.7733540526204	7	5.41229273793326	5.65635739303921	6.12008843501504	4.8390279326503	6.69560204479456	6.01647753574327	7	7	6.26714477730148	5.5487017251669	7	4.7185341505933	6.38012874832427	7	3	2	7	7	2	5	7	7	7	4	7	7	2	7	1	7	7	7	7	2	1	7	96.25	1	3
115	6.35465768398425	2.93557816091427	5.31122214145385	5.44654249687397	6.15732412464176	6.59090355542893	6.20715092948526	6.85266268508597	6.86253750107824	6.08957589725882	6.07554447224405	6.56696731471592	5.22086433966902	4.71651148917737	5.81936879658246	6.18575714583839	5.23348789962011	6.63866676403736	6.52134176847094	5.8400718715167	6.68597958723212	6.08553396929771	3.13347433835926	7	1	3	7	7	7	7	7	7	5	3	1	7	7	7	7	7	7	7	7	7	2	7	95	1	3
116	6.31980233723835	5.0066496902212	7	3.62472447967698	4.38151039763088	6.59483191031737	6.35887603280383	6.3166242554048	6.57793681271616	5.71700269887388	6.53555601191507	6.13769009254216	6.13311202767568	4.42372041308295	6.95872424143093	4.27991335915072	6.32442328393538	6.9923865974991	5.99688278053265	6.87831142940795	6.28670995121098	5.57291403139151	4.07213687472641	7	1	7	7	7	2	7	7	7	7	7	7	5	7	3	2	7	1	7	7	7	1	7	106.75	1	3
117	5.90834121944434	6.82557206914002	3.11870133035464	4.69967068114402	1.76257799267152	7	6.35829396010636	7	6.96393871205012	6.87966176460983	4.93976589287856	6.89495385935875	5.86215803715389	5.96901520559482	5.99061169046935	6.34288742597472	5.39167941506076	6.91502683321283	4.10201824326375	7	4.66579370457352	7	6.80313814628986	7	7	7	1	7	2	7	7	7	7	7	7	7	7	7	1	7	7	7	7	2	1	7	91.5	1	3
118	6.93328942423452	3.65425201712116	5.88872965982851	6.01532509604122	6.9471875897489	6.36566996743982	6.37441744426798	7	4.11019550451912	6.45037870275455	5.89768940792801	6.20818113179835	6.07358249844972	3.73935489025381	3.9396483758469	4.74454158095982	6.41635001361907	6.68266999150351	7	6.57187304184887	7	5.5456378160055	6.43478649163674	7	2	2	7	7	3	6	7	7	7	7	7	7	7	7	7	7	7	7	7	4	1	7	90.25	1	3
119	6.1908822822258	3.9745212499168	4.30984305369931	3.90242080909561	5.91465268538479	6.38408451018686	7	6.40568410440743	6.33534119365413	7	7	6.87421912166236	6.615778664861	4.15979728913166	1.94308978527474	4.82175478684063	6.28400463111115	5.81868077421096	7	6.64914436031452	6.45196147979747	5.52908692583885	5.53182432627502	7	1	4	7	4	7	2	7	7	7	7	7	7	7	7	1	7	7	7	6	2	1	7	93	1	3
120	7	5.40575838589564	5.60764224835018	4.21375051623414	6.19766588162978	7	7	6.57731017088963	5.11088067231818	7	4.50910768924056	4.02218126534018	6.88564348499418	3.15752112960514	5.09077177407066	5.96727326508403	3.16933125135876	6.92580777288795	7	5.38975261233688	6.0715290389432	6.50013683420773	6.57973062337474	7	1	7	7	4	3	2	7	4	7	7	7	4	1	7	7	7	7	7	7	6	1	7	75.75	1	3
121	4.58128367069344	4.66411220753862	5.64641940038521	3.39196955979078	7	7	7	7	6.94454061834815	7	7	3.86520396951542	4.95827450578006	5.84203739460927	5.7285934600281	3.23719225718388	2.19493975280995	5.90906287601231	5.41134218821691	6.23733850900629	7	5.74086637915068	7	7	1	1	7	7	3	4	7	7	7	7	7	7	1	7	3	7	7	7	4	7	4	7	76.5	1	3
122	5.31861402115364	5.03271287807555	5.41657829765724	1.96865597165881	6.76489559909089	6.47542855564539	3.34478656245133	5.38587286682919	6.8302178140196	6.11559804439678	4.85093306953816	5.82454536099091	7	2.58569333810961	5.67292535820016	6.09718694815084	6.75670149302748	7	7	4.94205474873256	6.96129926240151	5.67106616984942	4.77622087377078	7	1	3	7	7	7	2	7	7	7	7	7	7	7	7	3	7	2	7	6	4	1	7	79.25	1	3
123	5.70027051911843	6.85571363488848	4.84137676949982	1.82229996604926	6.46186273761637	6.00906035297813	4.45349618041098	6.54036762031369	7	6.11009530169347	5.7189566103327	6.17432601568449	5.37458941781713	5.22130122400769	5.0760187668139	7	4.33903430177756	5.98744457475254	6.58273043270762	6.83960194638478	7	5.91549398410776	6.38882576845778	7	7	3	7	7	7	2	7	7	7	7	7	7	2	7	7	7	7	7	7	7	1	7	91	1	3
124	7	2.93176881456575	4.43978558260643	4.61835057587658	6.05682727039537	6.97050868463721	5.86865804314738	6.92800513984696	6.28453101065134	5.67763193989357	6.63306761985231	2.86282952115269	5.64346284427654	7	6.00670244585232	4.11135647917716	7	6.29576687823333	6.68835027392285	7	6.80513088210498	5.53012099076874	4.46997807840691	7	1	3	1	6	3	7	7	7	3	7	7	7	7	7	7	7	7	7	7	3	1	7	87.75	1	3
125	5.84995722494738	3.7328403738035	6.76229088035549	3.05302130710832	5.84479641220934	4.78068401666872	6.78086005961716	3.99395189529443	6.01312558582521	6.05831601471491	6.80942326347927	6.41413136881074	5.87482758979475	1.12060140656806	6.85709770455814	7	6.60670934190601	7	5.9853875961484	6.63891299551753	7	6.36366563898747	7	7	2	7	7	7	5	3	7	7	2	7	7	4	7	3	2	7	7	7	7	6	1	7	84.5	1	3
126	7	3.46565594366733	7	1.04816097815195	5.41194861049049	6.80458594227247	3.36368190628681	5.49085676806072	7	6.36812309926838	5.83610467772276	7	5.91862888114199	5.50335999223071	7	6.80875482863543	5.67932064960222	3.63927323510972	6.07393688570971	6.69538540597343	4.78513610950294	5.94664654731344	7	7	2	2	7	7	7	4	7	7	7	7	5	4	7	7	7	7	7	7	6	3	1	7	80.25	1	3
127	4.21593086320668	6.14916036078303	1.89585583085854	4.83795579548842	5.23089770798885	6.84767933933501	6.86928486799694	7	6.24916639749371	5.37040870052665	7	6.31822778411911	5.01328797654508	3.78337047173157	6.40866698084771	6.36287285743202	4.59477936706381	7	6.53852244313968	4.13208203069582	5.59989120377999	7	7	7	7	4	7	1	2	6	7	7	7	7	7	7	7	7	2	7	5	7	7	3	1	7	74	1	3
128	5.61813142703109	4.0131785007379	6.59000849263339	3.46203086596688	6.42701763495842	6.39177563880421	4.84995337257008	5.40159530462846	4.96251005808086	6.67788552369765	7	6.83838521099263	6.78219370123768	5.50861352189783	7	4.43659647320484	1.63195570267972	6.33492483813792	6.8176733488278	6.5744326371989	6.55092298751292	6.30946305887254	6.10131158348302	7	1	5	7	7	2	2	7	7	7	7	5	7	7	7	7	7	2	7	7	7	1	7	97.75	1	3
129	6.91881300659652	4.0823519562207	5.26055441965394	3.15047211183489	6.83401513283175	6.81471317003576	6.82031416977146	5.91371454749264	5.66906825174192	5.52167431195625	5.59452461576955	7	6.52665119938047	6.95461686100384	3.47037420900165	6.65374233959668	6.4459663228616	6.86702778238767	4.99165992253653	5.98812717970778	5.31507238069989	3.91607551866275	5.93998169824242	1	1	1	7	7	4	1	7	3	7	7	7	7	7	7	7	7	7	7	7	7	2	7	72.5	1	3
130	7	3.8031589827931	7	5.54406991749345	6.25573383673445	5.66863506399461	2.08552937673103	7	7	6.42103268402287	5.85488064966499	7	5.89492631623987	5.16372951870877	3.7599891356358	6.46718002744452	6.41470759537638	6.66875959324801	6.0324591464928	6.41405716198558	6.31767428891825	5.00861023088226	5.4555360659878	7	2	2	7	7	3	4	7	7	7	7	7	7	1	7	1	7	7	7	5	3	1	7	93.25	1	3
131	4.85858566726482	5.87737028465861	5.60208404080047	3.10633078137503	7	7	5.47555019560578	3.00324913817897	6.11439730593191	4.50784469887552	5.7200054519773	7	5.8850649826791	6.56290445796405	5.63577507640509	5.96308598669755	4.26861719113263	6.48717302184441	6.04115277888594	6.73122868184298	6.99842331328852	6.44652173702946	6.05651760575481	7	7	7	1	7	7	7	7	3	2	7	5	7	2	7	1	7	7	7	7	3	1	7	100	1	3
132	4.96247053634103	1.01770857677391	6.25341681131592	7	5.74646585299354	7	5.52937418034097	5.16686745909534	5.82401489734794	3.90142368422477	7	6.90832335823934	6.43165181203175	7	2.50714947404131	5.11852833453376	6.43441954864047	5.97761505387931	6.37754353347377	7	5.77863201009266	7	7	7	2	7	7	7	4	1	7	7	7	7	7	7	7	7	2	7	7	7	7	7	1	7	80.75	1	3
133	7	5.16461051589347	5.77856351742325	3.80783357942323	4.61501248274807	6.7498905906073	7	5.18319029142594	4.93439497175005	7	7	6.31386374106101	6.64788803829886	5.51769554426528	5.62776742132134	6.30058532306368	2.97820372923943	4.53627609399883	6.68466071092303	6.90185677715364	6.57297608376557	5.49888392454113	7	7	3	7	7	7	3	7	7	7	7	7	7	7	7	7	6	7	7	7	7	3	1	7	66.5	1	3
134	5.6006994847123	6.10152062108371	3.160942269754	3.03594623264251	5.79690730504677	7	5.86576839578353	7	7	6.51891936677405	6.34263990638844	6.63750233129114	6.92879191787912	2.20863375922834	4.17724141776838	5.33379693513108	6.32231410849143	4.81250490820997	6.98365508716678	4.95884470826634	6.20625655477503	4.95638857198188	7	1	1	1	7	7	2	3	7	7	7	7	2	7	7	7	4	7	7	7	7	4	1	7	88.25	1	3
135	6.27450972499638	3.49756399737031	2.52805568647174	4.58970555313454	5.07001580107289	5.26740726316901	6.6114014892573	5.50415214261694	5.62374477938408	6.95966766199994	7	6.41809711355012	7	7	3.52014041845746	5.81172034578029	6.1630659215979	5.48051470967367	6.49333923238048	5.47134998970302	6.59864516903231	5.69870332544176	3.46395906175352	7	3	2	1	7	4	7	7	7	7	3	3	7	7	7	1	7	2	7	7	3	2	7	84	1	3
136	6.3195940568223	5.42335577191567	4.5914362022825	1	5.07004085640623	6.35448739868046	3.88577020942458	7	6.65432664909673	6.1230316803912	6.34634199407971	6.50729740278412	4.58611996378171	3.92236888161464	4.63285020951443	6.37523439613771	4.21747747478857	5.46419741585864	6.56584968808211	6.352953752012	6.1162595023428	7	6.81303973790289	7	7	2	7	7	7	1	7	7	7	7	7	7	3	7	4	6	7	7	7	2	1	7	74.75	1	3
137	6.05703780892841	6.3099161736155	3.53774889462365	1.92370400783051	4.26922161325219	7	5.34814053272385	2.57939024799177	5.05138545525358	6.63503326188083	6.19748838612774	6.57486499248103	4.54864101092374	6.71672427835295	6.85740231460241	6.09827115952847	5.90515397358198	7	5.91134660555779	5.06232130299887	5.19718775961308	5.4758924962023	6.36137169624482	7	3	7	4	7	7	7	7	7	7	7	7	7	7	7	1	7	3	3	7	7	1	7	90.5	1	3
138	6.82830840600852	3.82625440172619	4.99163164437434	4.69241329292248	5.76384491606068	6.92748027838598	5.19048799235236	6.9907979509647	4.22373191835688	6.12005974976749	5.1232835501158	5.26827818590505	5.76426717313554	3.61550143770982	3.09468162255433	6.12839423019103	6.3907303400595	6.37933507028204	6.82879102400519	7	5.56722933361336	4.17418667507122	6.00373432468283	7	7	3	7	7	3	7	7	7	7	3	2	5	7	7	7	7	7	7	7	2	1	7	77.25	1	3
139	4.30907520891174	5.9180451641695	3.14995842381206	6.10514409481	6.80904891190682	6.46093147213109	7	7	6.7891147317933	5.29101459544854	4.39570275591579	6.26299690497434	5.07408029925915	3.57134694914049	6.20877412005866	6.06881081929335	4.05652775794859	5.8174531514566	6.99028832716093	5.63564849916166	4.08982791641575	5.9218392987578	6.45719603552085	7	7	7	7	1	2	2	7	7	7	7	7	7	7	7	1	7	7	7	6	3	1	7	99	1	3
140	5.11988069247109	5.11258589892878	1.76963235727639	2.17794144607802	6.5030654949451	6.12506881033861	5.32146429106058	6.42464723596797	5.44315133923953	5.68315806486287	6.84412955321611	6.38327326504794	6.99192169066928	1.45631663769922	4.57703150603877	4.58301277491747	6.18691278940212	5.70108083276132	7	6.83097571147719	5.03351213383294	7	6.6342585202778	7	7	7	7	1	2	4	7	7	7	7	7	7	7	7	7	7	7	7	7	3	1	7	79.75	1	3
141	6.60512312546938	5.87432926313895	4.71262402601239	2.1524130643934	4.60252027949548	6.14592235563045	3.69799527390709	2.45867463333094	4.23602315224012	6.93411171305576	6.26582435339788	5.30029726257742	6.10328685705906	5.96841168386199	6.35359027206627	6.51828594366252	5.49519385382325	6.73497144260903	6.80062226143811	5.49231594016783	6.26123836055914	6.47841704960872	5.32627611202878	7	2	7	3	7	2	2	7	3	7	7	6	7	7	7	1	7	3	3	7	7	1	7	80.5	1	3
142	4.55537485747018	6.95069364543538	2.33358204685591	4.96615548954754	2.15593387850644	6.27908039883539	5.46428613423806	6.343090191937	5.79964821445872	6.05759150206189	6.9450712801636	6.83512070920399	5.0500669871648	5.69900574909526	6.17745089077011	6.29182276621799	3.81971705648242	7	6.75874519399691	6.22687134624505	4.98823330107145	5.45982326468968	7	7	7	5	1	7	2	1	7	7	7	7	7	7	7	7	1	7	7	5	7	1	1	7	78.25	1	3
143	5.45508842491846	6.23406009157137	5.09399594784088	2.19311114748208	6.19845370765065	5.85939638464694	4.02788488390173	6.89523745487287	6.52114854546094	6.53738785507186	5.54091135550431	6.46224061203871	6.64930032734512	2.35393981867562	4.76118424619676	6.38580932733881	2.68734369555824	5.84982760330264	6.34567943809539	6.50285567494129	5.620254306835	7	4.54504665338707	7	7	2	7	7	7	5	7	7	7	7	7	7	1	7	4	7	7	7	7	2	1	7	84	1	3
144	7	5.39794366566074	4.47524411512411	4.21575888074224	5.2832586756771	5.58601714789406	6.46111715069655	6.49608835312456	4.08054645678326	7	4.99121872318953	4.10297762648944	6.93017583686046	2.99502377998611	5.49900616834909	6.36495027707638	1.96276842418076	6.72961275292526	6.7645209257883	6.10572218135063	5.31572757443871	5.49857880662022	7	7	1	7	7	7	7	2	7	7	7	7	7	4	7	7	2	7	2	7	7	7	1	7	89.75	1	3
145	7	5.87027797539952	4.44965176823565	3.28024750703838	4.27295775703552	6.70169988239543	6.24301093082338	4.46028168770139	4.53640263690171	6.11762153506146	5.86016864350728	6.97960894207657	6.26600912937037	4.79517820596565	6.90506337508213	6.63841165337085	1	4.64552669829739	7	6.69003776947723	5.15571526268101	5.48032783770332	6.0396351083375	7	7	4	7	7	3	3	7	7	7	7	7	7	7	7	7	7	7	7	7	2	1	7	85.5	1	3
146	5.37326250163934	6.47116311420695	2.79272892397553	1.48741915366667	6.1395024593544	7	5.72175713743613	5.81643667737775	6.74221457499477	6.87932045437683	6.44296632129044	5.94611509884158	7	7	3.78728751940871	6.14787498934267	7	6.10012640943887	4.62393719913028	5.98067352388599	5.26730427667715	7	6.95726174716317	7	7	7	2	7	2	3	7	7	5	7	1	7	7	7	3	7	7	7	7	1	1	7	90.25	1	3
147	5.48731095204602	7	1.97444435339497	4.67223990473488	4.73561083054565	6.77568902430038	6.80811568507967	3.50014703839369	5.73231077066191	7	4.27192562203382	6.44163829721828	5.40018016910073	6.73328464919245	6.73833010948391	6.80485525737502	4.04828155669433	6.21017649895876	5.78366226460609	5.47473743810518	5.89836488296655	4.01079148508948	7	7	3	1	7	7	2	6	7	7	7	7	7	7	7	7	1	7	1	7	7	3	1	7	78	1	3
148	7	5.75811729058625	2.48255846118321	3.42438308652339	5.4105660531149	5.11404521050268	7	4.96380433361719	4.3206036379861	6.66679332621869	6.98804942250335	7	5.99943416805755	4.28965230355818	1.07066307745602	6.75558326831619	5.90521128453061	6.27677482444871	7	6.32454917392845	5.83372117804748	6.5625839624674	7	7	7	7	7	1	7	3	7	7	7	7	7	7	7	7	1	7	7	7	7	3	3	6	85.75	1	3
149	7	1.63740320591216	4.12817423165627	5.54282168898194	7	6.93119433576908	7	4.65698769807784	5.77086983672949	5.46364248305525	4.34674142514266	6.62884782966163	4.59883085819757	5.01158353916224	5.25068340184029	1.7833248236809	6.23517261871243	6.25821070833052	5.77865777807543	5.12211438066302	6.10008410214013	5.93052977396334	6.70494546915814	7	5	1	7	7	2	6	7	7	7	7	5	7	7	7	1	7	2	7	7	5	1	7	75.5	1	3
150	6.17271809595037	4.43572409562226	5.89934255936325	3.63458130176966	3.15376680911357	6.00375265635358	6.26854081133352	4.25483179648508	6.0749270093998	5.35086218934323	6.87487579497218	6.01861146755258	7	4.82176874220361	6.26809617739925	4.43255622912481	6.90270912956529	5.21262447540899	6.03192272843817	5.91479383760231	7	3.62003667534413	6.89725042162676	7	3	3	7	7	7	3	7	5	4	7	3	7	7	7	3	7	2	7	7	5	2	7	79.25	1	3
151	5.99070675348822	6.8349541821903	3.60867338700123	2.50233242166351	5.00148042449578	5.59961159224346	6.98489039940962	4.99765355768351	6.69717697042329	6.66189946524585	5.92086022778534	6.09449082870145	7	5.87294339685662	5.63905903076739	5.75095200502022	4.71933496076134	5.32222013062646	5.3451381282992	7	4.81467576007984	6.84400983655413	6.87503492507171	7	3	3	2	7	7	4	6	3	7	7	7	7	7	7	7	4	7	7	7	5	1	7	70	1	3
152	5.16778599121223	6.01769447772113	1.69440849431454	2.64663626693636	7	6.76361524386437	5.67617822408568	6.69672294025166	5.14036132988014	6.18867745966982	6.14482098247571	6.00520572860918	5.19419098700542	1.29905791430819	5.57938715215296	3.026886690142	6.11259227716335	2.50818116683539	6.9811623014291	7	5.21921676581365	4.61461373718375	7	7	7	6	7	7	7	7	7	7	7	7	7	7	7	7	7	7	7	7	7	2	3	7	68.75	1	3
153	4.34063923068844	6.8658517819396	1	2.59917893217995	2.00008944425273	5.86982724957369	5.8726333497289	6.8095471472272	6.21929742217147	6.36961606212663	4.13942720598406	6.38551364964037	7	1	6.15599647580802	7	4.22479197911547	6.56349402267197	6.52508336509432	5.76240741120888	5.28314965244444	6.59417456533388	5.42684254925474	7	7	7	7	7	7	3	7	7	4	7	7	7	7	7	3	7	7	7	7	1	1	3	74.5	1	3
154	6.44695915036417	3.01686795487406	2.50219700067567	5.41122115045471	5.48409369201901	5.783524028704	5.48601939990103	6.81598302497105	6.47561904995485	6.12593062181681	6.27507955620149	6.39411178483755	5.66450572493632	4.62293297220896	3.7547453369808	6.14457320719817	5.88693999140378	6.62110106747685	6.50789035929477	4.46424991047841	4.51847528694056	6.30264194010543	6.89286702016053	7	2	2	1	7	4	4	7	7	7	2	7	7	3	2	1	7	4	6	7	3	2	7	91.25	1	3
155	7	2.96916297683849	5.47616739205664	4.04149112195515	6.06644957301039	5.95982060312955	3.44740595319347	6.00539773028032	5.09363567916312	6.14937848118797	6.44313788130284	6.78991098165098	6.61299416033803	4.86910538992407	3.39152099080528	5.28281559988612	5.95948321465892	6.12009845857425	6.8490975548584	6.28829511987092	4.96144745786359	3.26336043176454	5.83791935887006	7	2	2	7	7	3	7	7	4	7	7	2	7	7	7	7	7	7	7	7	4	1	7	83	1	3
156	6.35188314372302	6.04011856888535	5.12181920942879	3.64733439141793	5.15754822680452	6.1082209564082	3.85701133893113	4.37468829333719	5.32872828598226	5.17792208650542	7	6.01741551398321	5.5072626494776	5.83565220104585	6.7076104501109	7	6.46761472426757	6.30812471304307	6.12940352243091	7	4.16143379215406	6.30674627624469	3.65166367533018	7	7	7	3	7	3	2	7	3	5	7	6	7	7	7	1	7	7	3	7	2	1	7	91.75	1	3
157	5.41635371011628	6.9400318108125	2.2039691870837	2.97797469470571	4.81830474358569	7	6.23669109529818	3.96887523930023	5.36964330034928	6.97026530711924	4.20490088280835	6.41259810390776	4.80071463704811	6.61252481722944	7	6.48248194866993	4.50072118700243	7	5.84105994384734	6.20972798640337	4.58460896853693	4.61003781341107	6.93658259724247	7	3	2	7	7	2	7	7	7	7	7	7	7	7	7	1	7	7	7	7	4	1	7	89.5	1	3
158	2.94717336769358	6.96767684290452	1.78542787230247	3.65337184146368	1.7230806661305	7	6.20861415439146	6.81453461627216	6.58016882268891	6.98990339245138	3.72462278812255	6.25697269446948	4.30879460971595	1.29838846147197	6.32450156214403	5.77714888767974	4.61659519631981	7	7	6.66369726276625	5.8918499350926	6.38212494121114	6.89507921542967	7	7	7	7	7	2	6	7	7	7	1	7	7	7	7	6	7	7	7	7	1	1	7	88.25	1	3
159	6.31002992352952	4.52442339578911	4.9256790023943	3.07509991671483	7	4.38434470407031	6.67389002206476	5.99681760955788	7	5.08097574670156	4.5402082246562	6.49191975166791	6.58961714890319	7	6.51549194589024	4.80736976263474	6.54945962198643	6.94925538662741	4.29383018479906	6.16041157890984	5.39780033997242	7	6.28924980788086	1	1	1	7	7	4	2	7	7	6	7	3	7	7	7	1	7	7	7	7	4	1	7	80	1	3
160	6.72365646295061	2.13507999027707	6.71912994452623	4.23415843563185	6.23226981800675	5.98763626114117	6.49836719243968	6.47207417411353	6.55941933483993	3.924032179012	6.95009030807621	5.41725878763777	5.6344800257814	3.94464280730578	4.60018874854208	6.24803942082081	7	6.84718332783958	6.43409390184045	6.55262425346559	4.75217738152991	5.96171209902347	5.72239829652432	7	1	3	7	7	7	7	7	6	4	7	1	7	7	7	7	7	7	7	7	5	2	7	98.75	1	3
161	6.64170789261812	2.41047235419941	5.58834828722651	5.3808647209614	7	6.22432427445617	6.19202924458245	6.18592533269514	5.9059848209511	4.20077254184096	7	5.31428080152952	6.03627961512163	4.21262665087442	6.39024774892047	6.94991517235964	5.45570370810231	5.06628888191533	6.17130555629445	7	5.65202562657472	6.6946258612184	4.35250632051438	7	1	3	7	7	7	2	7	6	6	2	1	7	7	7	1	7	7	7	7	6	2	7	66.5	1	3
162	6.23620424927633	5.08776452489662	6.22020067997179	2.57847169377609	5.28290671818931	6.57016592662147	6.82930453041011	5.83550659588826	4.9395998298911	5.18686699377043	5.47960979622261	7	5.71685259587023	6.21690141648844	5.86131299784145	5.88287059646072	6.03290303068914	5.66811372417259	5.77567054915738	5.52821308210238	6.36072451618852	6.06347350837433	3.09301295648624	7	2	7	7	2	4	7	7	7	4	7	1	7	1	7	7	7	7	7	7	7	2	7	92.25	1	3
163	7	6.83015427297304	3.8471788122132	3.92201059869829	6.52602632574745	5.3093442458452	1	5.24482351255897	6.15916946230575	7	7	6.30407418021472	6.36466761092678	4.68976658488816	3.53362950002022	6.96628766983058	6.1827101518594	3.0961136905848	7	5.79081832311074	5.90505755297032	5.91191219612819	4.67462135588037	7	7	7	1	7	2	7	7	7	7	7	3	7	7	7	1	3	7	7	7	3	1	7	80	1	3
164	4.89658123607559	1.17080786441913	5.89354190554509	6.94992994201335	5.72073946781055	7	5.20417891753695	4.77806526153326	6.18540243726606	4.50816931724703	7	6.08478855481406	7	5.92968738488795	4.96092294404482	5.27729597707874	7	5.53372033912821	6.82715785030611	7	5.82373105744628	6.73257669450435	3.01891762642768	7	2	7	7	7	2	7	7	7	3	7	4	7	7	7	2	7	7	7	7	7	1	7	69.75	1	3
165	3.83644890054264	3.65165505953893	5.55308264469211	1.78789069717078	5.06147551323084	6.71306660810891	6.26900120362252	4.62114796165472	6.4981749281257	6.48141937086792	4.64302138741994	4.46410641790171	6.7266192713986	3.81341946816549	5.41344262641956	7	6.02954996730278	6.62481153692015	5.89657957115923	5.40583225499088	5.9034603441662	6.38075437287036	4.65580451403827	7	1	2	7	7	2	2	2	7	7	7	7	7	7	7	1	7	4	7	7	2	2	7	73.5	1	3
166	6.66024355057215	1	4.15577140789206	5.59480450472641	5.3978260203859	6.58730800973843	6.95525774152681	5.30143447361314	7	5.58449549342899	4.64118954989625	5.24484459515853	6.99149387061605	4.74907399158764	5.46357034982451	2.75967957774903	5.23551969634129	5.7110311762912	3.71761511463857	5.82755204745562	5.74052640216874	6.83458770964005	4.22844705603933	7	5	2	7	7	3	7	7	7	7	7	3	7	7	7	7	7	2	7	7	5	2	7	73.25	1	3
167	4.96570659659015	5.99924335983434	2.571238960872	1.93682082573862	7	6.48682414222195	6.57935947721618	3.79094196348872	5.97177158732451	7	5.95710326238411	6.18807911903195	6.44416598153822	6.91793936083743	3.66524031879218	6.60979878295077	7	4.88116048646438	6.76101999523463	6.72182488734906	5.55219427682588	7	6.62994930467013	7	7	7	1	7	2	3	7	7	4	7	7	7	1	7	4	7	7	7	7	1	2	7	77	1	3
168	6.06188946419816	7	3.39972227490181	1.0673673750846	4.76713458190703	6.38976715482818	6.65810242602041	6.4434230968102	5.68624160225516	5.55488903905296	4.18300296023729	6.46837377111833	4.85016175206739	6.80576354350451	6.54396058292596	4.13268227729665	7	6.06267336430653	5.73748260159439	5.73375047667665	5.26722604665923	7	4.38265900214929	7	7	7	7	7	2	7	7	2	7	7	7	7	2	7	1	7	2	3	7	6	1	7	78.75	1	3
169	6.60854019392243	5.46908083298787	2.80492575197307	4.56938233823868	5.51228450441409	7	6.63853341823928	6.78180367467823	5.48171073630231	6.73403508445821	3.31720091870549	2.54909460103972	1.26334014094115	1.20801585547393	2.25022880908998	7	6.43759899444369	6.61722845771019	5.7769358511244	5.57403692629402	7	7	7	7	3	3	1	7	7	7	7	3	7	7	7	7	7	7	2	7	7	7	7	4	1	7	73.5	1	3
170	6.38848875277259	5.54074638631068	4.39159376752492	4.12314916271112	6.85858833857134	7	6.58089301671074	3.96015656792846	5.50437790105056	5.00205268709917	6.83850867581388	4.79803629817397	4.69028506184273	6.19630948682055	5.89140053773152	5.90630969387735	3.45128825988828	5.47642029014414	7	5.34530917462881	4.06095556012398	6.14537739432096	4.37927485728749	7	7	7	1	7	7	2	7	4	7	2	7	7	7	7	6	7	7	7	7	3	1	7	59.25	1	3
171	5.12762929695292	5.976581721898	2.81756015819184	2.51151489746429	5.41631694937001	6.19476387989515	6.71389380162283	4.70765175028671	6.1593322943244	4.61953073540496	3.56442790372596	6.44345550615391	6.28995493429646	6.88552261471289	6.00158889027354	6.99596518143438	5.02945362360531	5.84684011951599	4.92155423368544	6.88848055128956	4.78820379553975	6.78894767445167	5.69335277853907	7	6	3	1	7	2	2	7	2	7	7	7	7	7	7	7	7	7	7	7	1	2	7	81	1	3
172	4.24666861176496	6.71839062481433	3.15848846352915	5.24005574349667	5.69335859133412	5.2250035428473	1.3542803486614	6.22662499647181	7	5.4246863914699	6.67178837015918	6.6494189294956	7	4.29395586456617	6.2927099215123	7	5.72320935330076	6.18706837706357	6.5322605497336	6.20864708522522	4.62868905327971	5.42221401788673	4.38129940442775	1	1	1	7	7	3	7	7	7	4	1	3	7	1	7	2	7	7	7	7	2	1	3	67.75	1	3
173	5.1632159696486	5.52245690909273	2.47222427869102	4.76390475113089	5.18275990550802	6.54177042630827	7	3.7829536674242	7	6.48433418363007	3.63815909796765	6.6539967768324	5.0547703983652	7	6.84507557899035	5.95859947052013	5.15621007129776	4.47976962627476	5.79479781585777	6.2172425551092	5.87420898163288	3.88930615504789	6.74174157352208	7	3	2	7	7	2	7	7	7	7	7	7	7	7	7	1	7	7	7	7	3	1	7	80.5	1	3
174	6.66552355099853	2.95847649779884	3.8398559847489	6.37499088901657	5.34834892292322	5.67331305786613	2.73687793030361	5.92452884905682	7	7	5.36962431653567	6.64686703202636	5.70800207919885	4.0361353637303	4.63012448809136	7	5.25967442638911	6.99746399304472	4.86608533232227	5.55848733888873	4.93604092293372	6.53675587971704	5.94789737733994	7	7	2	7	7	7	7	7	7	5	7	7	7	7	7	1	7	1	7	7	3	1	7	87.25	1	3
175	5.65577262145141	3.98124235751087	7	2.61875934991971	6.15811902898789	6.09139383195138	7	4.33010401921543	5.60139032970628	5.91807793097941	6.63333116252538	7	6.24030834727347	6.39294011273564	4.34518084120392	5.02679001824592	5.81817427557757	2.36347382386416	7	5.84569602621818	7	5.66172043673787	4.52691257176098	7	1	7	7	7	6	5	7	7	4	7	7	7	7	7	7	5	7	7	7	7	1	7	74	1	3
176	6.94184792511409	6.06210409976035	3.17576030878651	4.03776447566806	6.0629394353713	6.11691424620089	6.02610788639172	6.38123670516052	4.22156733888802	5.30600495504881	5.8579862320741	6.2035692118681	2.69452650507737	7	4.15552796622501	6.45384079127245	6.53866545472825	3.47340955630103	5.81775214537051	6.60843222068686	5.44002941241485	5.02578081140946	5.82932713227267	7	4	4	1	7	7	6	7	7	7	5	4	7	7	7	4	7	2	7	7	4	1	7	91.75	1	3
177	6.59767093398053	4.21218851610687	5.68627730952684	3.12952730000144	6.00123753209156	7	5.02110857311626	6.36317614008053	5.43231237011414	4.59398751447973	4.67878385382927	7	5.94502743724079	1.83457966878964	5.75542934177351	7	3.22051360210338	6.67548040025591	5.4826826568527	5.16952690375716	6.49161616267286	5.80570787276798	2.20471676756942	7	2	1	7	7	7	7	7	7	7	7	1	7	7	7	7	7	1	7	7	2	1	7	70.5	1	3
178	5.25666131799385	6.25004582769942	3.18102083081163	2.6994886133186	6.1620104592298	6.64116878575215	6.58175944603041	2.62672506018969	6.98746626913366	5.91295769537152	6.7108047594202	5.45181912293481	4.23780628297898	6.20176930759061	4.34296113870378	7	2.0107131497678	7	7	6.73213161213611	4.09398828837635	5.11106640997356	4.95009395374398	7	7	2	1	7	4	7	7	7	7	7	3	7	7	7	1	7	2	7	7	1	1	7	76.25	1	3
179	5.46620978023472	6.12375907857187	6.55307964225855	4.74742261353644	6.72146679092765	3.44952072124766	5.79771215150458	3.81688791355212	6.4732396891622	3.44588052348688	5.3966900743695	6.87479720717144	3.90760045019733	7	6.31012559152239	4.77192700258149	6.82977361641953	5.83616433295914	6.62626355940824	5.90323454191339	5.36132848155113	5.97207181100748	5.48577271044052	7	7	7	1	7	7	5	7	3	4	7	2	7	7	7	2	3	2	7	7	1	1	7	78	1	3
180	6.49346114853721	5.18791257478505	6.99425516783552	3.12669981201651	6.7312854340725	5.67221061077177	5.48312872378351	6.60801408895623	4.95598006703505	5.59886508548793	6.75786731622457	4.24712671756667	5.74037806022632	6.48138573877711	5.72728263310278	6.59325895192254	4.02237982043216	7	5.28407451428828	6.37855844293028	6.0041360705289	4.87057898637532	2.63973605714827	7	1	7	7	6	4	2	7	7	3	7	2	6	2	7	7	7	7	7	7	7	1	7	76.75	1	3
181	5.71435078836669	6.64182021721874	5.13196348801404	4.53565619706803	6.99187985469999	6.68266415224201	6.12342583721411	5.42594829681871	6.0091726377431	6.5558502084586	3.28562700241981	5.64348476946508	6.23226026570462	7	4.34369877412679	5.73439417958279	5.58844848702001	6.38921487674157	4.66587390551738	4.93672424581539	5.46696864771122	5.53594367107391	5.74690499103025	7	7	7	1	7	4	7	7	1	7	7	3	7	7	7	1	7	3	7	7	2	1	7	74.5	1	3
182	5.29156454804512	6.7380807266903	1.76525192344904	3.7119431926327	2.86389762439058	2.26110118074908	5.78414741247833	6.84046933801587	5.83784147143433	6.03628268411347	6.34604214701558	1.25561430734721	6.50223602597022	2.60443738733188	6.79307302884934	6.57037863425321	6.38053610491661	6.4423024395864	7	6.93761383943948	4.10443683459489	5.25129854488472	6.39015653011034	7	7	4	1	7	2	1	7	7	7	7	7	7	1	7	2	7	7	6	7	7	1	7	60.25	1	3
183	5.89255210121996	6.12597118630204	5.24717799085962	1.65297136426762	4.61020428977087	5.79456412702171	7	3.49727103566437	6.68360445526156	5.96612678594514	5.21492518899541	7	5.41069899667005	7	5.87479186316121	7	6.40128544483385	6.3377292067652	5.77926972098091	5.13235670304131	5.32075018346368	2.8180473402242	4.59634140263158	7	7	7	2	7	3	3	7	7	7	7	4	7	7	3	3	7	7	7	7	5	1	4	66	1	3
184	7	4.27257084804485	6.42125782427752	1.83658774827122	3.30434044799824	4.1526764890159	4.61604800387826	5.2510171701425	5.83381416637634	6.9026672300085	4.64551041861312	7	5.74631780140646	7	6.43214400494349	5.96381325638382	5.05214108304788	5.4137678745923	5.97787980501901	7	6.29226481298858	3.0335189867513	4.6391631243143	7	5	7	7	7	7	2	7	7	7	7	3	4	7	3	1	7	7	7	7	2	1	7	65.75	1	3
185	4.55962029560809	6.12764008071461	4.55150347994481	2.35397082853541	5.76567827579087	5.86089463088214	6.87343987255723	5.52485188746199	6.1312320075909	6.65401178937388	3.15816790365089	7	7	1	6.4115899815307	5.88295274527971	4.29529587333642	6.80971820526524	5.18703652987932	5.74781646452052	5.25138825153543	3.29012279586803	4.8588819403052	7	1	1	7	7	7	2	7	7	3	7	6	7	7	7	1	7	7	7	7	1	1	7	78.5	1	3
186	7	3.97613760161852	4.83362304880582	3.66178087701216	5.78958796983173	6.21328435573242	5.87023296126431	5.73817181960409	6.30204400678059	6.77599422279913	5.05194687452459	6.81173887605203	6.37949407266179	5.58322910914628	5.48706733660517	5.69972348548081	1	6.20912718889114	2.85311842897219	5.4484666293334	6.57779646047045	6.03799484728351	5.11767277010521	7	1	1	7	7	7	7	7	7	5	7	7	7	7	7	1	7	7	7	7	7	1	2	76.25	1	3
187	5.18695476752872	6.64828995431834	6.74544238659665	3.47560215385583	4.24355150939734	6.38325982753142	2.0866372683919	6.05971431592705	6.87741376649772	6.75980317125064	3.17865812854177	6.92779977465455	4.18798538558451	5.81475706331634	1.51118131007959	4.81526829208262	5.16090887797827	6.24446467159952	5.32549170858804	7	7	5.37746976130353	5.54089443105553	7	7	7	1	7	3	7	7	4	4	7	7	7	7	7	2	7	2	7	7	3	2	7	79	1	3
188	6.39976138224396	4.81454345012661	2.07515174687358	3.0187639518629	6.18580667327422	5.16940847197185	5.83178054788264	4.69726923110228	5.23800344073728	6.04211196626939	6.67494819019582	6.81304821545875	5.02101457893424	3.48601972970928	1.4665046558987	5.65458900755044	4.71670743850524	7	6.45511971448649	5.56309915247728	5.97949491284607	6.46765317093752	6.37304730237792	7	7	7	7	1	7	4	7	7	7	7	3	7	7	7	3	7	4	7	7	2	5	7	86.75	1	3
[truncated: 5 more columns]
