# Supplementary material for: How Are Mate Preferences Linked with Actual Mate Selection? Tests of Mate Preference Integration Algorithms Using Computer Simulations and Actual Mating Couples
Source: PLoS One. 2016 Jun 8;11(6):e0156078. doi: 10.1371/journal.pone.0156078 (PMC4898694; doi:10.1371/journal.pone.0156078)
Supplement: S1 Data — Newlywed couple and agent-based model data analyzed in Study 2. (ZIP) [file pone.0156078.s001.zip › S9/Polynomial Model Data/Polynomial Couple Population 01162016 042541.csv]

	trait1	trait2	trait3	trait4	trait5	trait6	trait7	trait8	trait9	trait10	trait11	trait12	trait13	trait14	trait15	trait16	trait17	trait18	trait19	trait20	trait21	trait22	trait23	preference1	preference2	preference3	preference4	preference5	preference6	preference7	preference8	preference9	preference10	preference11	preference12	preference13	preference14	preference15	preference16	preference17	preference18	preference19	preference20	preference21	preference22	preference23	fitpoints	sex	algorithm
1	6.36142252896356	6.88247891016795	4.39036072114562	2.85375879804625	4.04581229812706	7	5.58199951629634	7	6.25498788673709	6.54842937987036	7	6.40832032303815	7	5.72458962767696	5.23204232283772	6.96103766258265	5.16886166962565	4.58677847655952	7	6.98835311548849	7	6.06212433119407	7	2	7	7	7	7	1	7	7	7	7	7	7	7	7	2	7	1	6	7	7	7	7	7	77	0	3
2	7	7	3.44800677887961	1.38936897167757	7	5.6291188705072	6.67306200317821	6.54548079189124	5.99749682901635	7	6.4408572229239	6.31540907248378	7	4.23985417621486	7	5.04572518657892	1.96939428968714	6.03586772408986	6.917763683632	7	6.28149911031063	7	6.28068194193649	1	7	7	7	7	1	2	7	7	5	7	3	7	7	7	7	1	3	7	7	7	7	7	84.75	0	3
3	6.51150164765583	5.5369878140784	2.97747097455966	2.77876178955963	5.2343759004062	7	6.57522661292316	5.92352172766735	7	7	7	6.54816578903986	7	4.68956122369983	6.78900539130693	5.58707486082962	5.69579556488164	7	5.8399300375315	7	5.1413452635637	7	6.49184753561048	2	7	7	7	7	2	7	7	7	7	7	7	7	4	7	7	1	3	7	7	7	7	7	100.5	0	3
4	5.52840325006805	7	1	7	5.47315238423882	6.74061246301027	6.54766781759908	7	6.74811251909169	5.63923369844256	6.09293249016878	7	4.09830586979527	4.78021759381424	6.02249341716729	7	5.25645664607901	6.48905565919327	6.44162479355127	5.85569817236435	6.60639660746768	6.51478435512832	7	1	7	7	7	7	1	2	2	7	7	7	7	7	7	7	7	7	1	7	2	7	7	7	106.25	0	3
5	5.364417816976	4.88079653155719	1.39291242739114	3.58780770699203	3.03932943027313	6.00308541882443	6.45038608564645	5.5309015334592	5.87546668768459	7	6.89431667724521	6.13628728772215	6.12846456161158	4.0975992536025	7	7	3.82617995353982	5.0048880347935	7	4.6207235968322	7	6.50130146114283	7	2	7	7	7	7	2	7	1	7	7	2	7	7	7	7	7	1	1	7	7	7	7	6	79	0	3
6	6.39647661751182	7	5.49041274405069	1.3604949042097	5.35385651800469	5.89450860230349	5.19254870882326	5.01595700833408	7	5.99458932051603	7	5.87270720994684	6.17460844540868	2.98413751123199	6.998520301534	6.80360087053695	1	6.50642255358042	6.63513262245374	5.60440352797114	6.2368404313358	5.85686750371056	6.8437926663312	1	7	7	7	7	1	7	1	7	7	7	5	7	7	7	7	1	2	7	7	7	7	7	88.75	0	3
7	5.97667123596714	5.9737318722323	1.90537449977445	2.67543834747499	5.37441963123913	6.38414748201137	5.71665304510844	5.65337997762415	7	6.86196131239089	6.9923356179214	5.80786872030548	6.06736189466694	7	6.23595766320035	5.80195175165525	6.35995306221433	6.58125586957703	6.27914878933839	7	5.18279827741315	6.66321573511414	7	2	7	7	7	7	2	7	1	7	7	7	7	7	1	7	7	1	1	7	7	7	7	7	90.5	0	3
8	5.72292240913371	4.03005223374984	2.25640891040424	2.85273577349793	4.29757858156443	6.96839969427641	5.68946400133742	6.47131233023607	5.25792841295954	6.39538331980696	7	7	6.91856598200264	6.94590739152747	6.4705399937544	5.5972990182293	1.3741368045718	6.24097519513877	6.74762291700546	4.74623797257109	7	6.82202882953382	4.68703906752914	2	7	7	7	7	2	7	2	7	7	7	7	7	7	7	7	1	2	7	7	7	7	7	106.25	0	3
9	6.27343799226505	6.59213674473482	4.27487270609298	1	5.82708948281874	5.37724639579959	5.12584626593344	6.39576432435769	6.95608271369823	7	6.65482194523559	6.37526652333482	4.16916040941942	4.010220691575	6.23438138378994	5.93208105962069	3.62183800113946	6.53741707805929	7	4.26655276646271	7	7	6.11518582830874	1	7	7	7	7	2	7	7	7	7	7	7	3	7	7	7	1	3	7	1	5	7	7	87	0	3
10	6.14326397957397	6.86017011061679	2.60307081354791	2.86951088141221	4.99549041343111	4.55460936709923	5.87882926400384	7	6.59464514600186	7	5.90807664956356	3.91003604370524	4.99250694765412	7	6.06322485610739	5.75627829721414	4.66294597546816	6.7281496583012	6.2471347242812	7	7	5.63878697576456	6.79990575204055	2	7	7	7	7	2	7	2	7	7	7	7	2	1	7	7	1	3	7	1	7	7	7	84.75	0	3
11	7	6.35335455254263	5.26146912156003	5.1613019893554	6.23608643839871	6.69959161685585	6.95400789104056	4.46300754650815	3.53998568839264	7	6.94331187793046	7	5.03169049473467	6.47490401622385	6.60030119756235	4.7990442470476	4.27931065071069	7	7	4.6913341340001	7	4.24340664683512	6.49451164180358	1	1	7	7	1	1	7	7	7	7	7	7	2	7	7	6	7	2	7	7	7	7	7	105.5	0	3
12	7	5.82784331404427	2.53589560018403	5.33002958424375	6.14623902281379	5.85371355675757	4.64928044117719	4.91596999276255	4.57914673477798	7	7	7	4.41629174851509	6.9692562429692	6.50874159326488	7	2.83884995318414	7	5.28253688233321	4.54658095059363	7	5.59746962720342	7	1	7	7	7	7	2	2	1	7	7	7	7	7	7	7	7	7	1	7	7	7	7	7	99.25	0	3
13	3.23527821735747	6.21274988080707	1	3.47063856697679	5.24460182141165	7	6.53108509736528	4.4043222093045	7	4.54398605615677	7	6.04403481735894	7	7	3.99313433369832	6.50084098352653	1.61716008055042	7	6.84276821844414	1.50364927122227	6.86671480892366	5.74365932340293	6.4057934395331	1	7	7	7	7	1	1	7	7	7	7	7	7	2	7	7	1	2	7	7	3	7	7	96	0	3
14	6.48647323098606	4.51291424601869	1.10970848709472	4.32458402899233	2.02988751401401	7	7	5.75829379149225	6.31885342012027	7	5.85052427691188	5.77242225854017	3.4295731768876	5.66542087668434	6.98924133481371	5.44745822882033	5.94524898583532	7	6.46459239229683	4.22523668510467	5.59152799542027	6.88422310898973	6.7747452792928	2	7	7	7	7	2	7	7	7	7	7	7	7	1	7	7	2	3	7	1	7	7	7	84.75	0	3
15	7	6.14589349121136	1.26792569075387	2.97871127519529	4.6925275990675	6.76343434959486	6.00295027388936	6.07197955170739	4.3835322086052	7	7	6.6507581978796	6.43728754595358	6.51627168178269	5.71415051976076	5.48579512227768	1.82797435989844	4.91798114030619	7	1.00952543551259	6.92245166492537	6.74684401738798	6.9210925443727	2	7	7	7	7	1	7	7	7	7	7	7	7	7	3	1	7	2	7	7	7	7	7	106.5	0	3
16	4.90061173926373	5.98057332464785	3.05180389047672	6.49021719566819	6.73481253529141	7	5.17718476795531	6.76517543910861	5.90806847445286	6.34565193355574	1.13823600959207	6.02959653916637	7	2.85586109644428	5.62871964945782	5.44374106535816	7	7	5.77407272816907	4.1811750665452	7	6.89288956203009	7	1	7	7	7	7	2	2	2	7	7	7	7	7	7	7	7	1	1	7	7	7	7	7	90.25	0	3
17	7	6.49192455917521	3.08065326365973	4.64469160615226	3.873579065323	6.74487052724426	7	4.48863810622889	7	5.62417397612154	7	6.49172946958926	1	6.84266392113932	6.81621042510129	4.54255448993282	4.54631924779897	6.21130002788153	5.86662979845834	4.58165810785987	6.65572803394412	6.22981945057309	5.58997919765289	1	7	7	7	7	2	7	7	7	7	7	2	7	7	7	7	1	1	7	7	7	3	7	105	0	3
18	4.20595378569811	5.23539568001557	1.30457216912631	7	4.88459296280478	6.69723836479602	6.96162325008487	6.83643051723159	3.5344427500265	6.018075584021	6.41103486256271	7	6.02633313706848	4.85993668665453	7	5.18335852746908	4.69112029011578	6.68820326858099	7	6.43609901594264	6.75583577496254	5.24870687803428	4.84272151450571	1	7	7	7	7	2	7	7	7	6	7	7	7	6	7	7	1	2	7	7	7	2	7	101.75	0	3
19	5.48410669722331	6.26747446799307	5.02495713352071	6.04524573319087	7	5.75267533905009	5.96777690991821	6.39870266690533	7	6.21204117204858	4.90509322199532	5.4772626299677	5.42225482616538	5.6566509103406	7	5.76284124460092	4.37006317388356	6.91329490365653	4.73639178130587	6.54875198486686	6.38289740208452	7	7	1	1	7	7	1	1	7	7	7	4	7	7	7	7	7	7	7	1	7	7	7	6	7	78.5	0	3
20	5.74425297242063	7	5.04873039977395	7	4.40760884179448	4.19875711380542	6.92442108482791	6.11319457979486	2.22748254622763	5.9436043694134	4.70245757006367	7	5.40332405280467	6.2971500682496	5.00952714722746	6.04725878279286	7	7	6.32624108801531	7	7	7	5.51330042603802	1	1	7	7	1	1	7	2	7	6	7	7	2	7	4	7	1	3	7	3	7	7	7	101.25	0	3
21	5.34855010243678	7	1.89838247653817	2.59001518531852	4.86765975941485	6.18656554624128	7	5.27012110397801	6.70235794584641	4.48267935773269	5.96198284247151	5.88946279068854	7	7	5.50526217451172	6.64869439861724	3.39147831891203	7	6.14625457621579	6.60587104939928	7	5.08691983209771	5.76896251189476	1	7	7	7	7	1	1	7	6	7	7	3	7	7	7	7	3	2	7	5	4	4	7	83	0	3
22	6.32788185841932	6.23482807104583	1	2.90192348766895	4.82625894784926	6.16173751337045	5.63320259923849	7	5.1854972111103	5.86901871333809	6.4497837986714	7	5.25573502226692	5.29258907155157	5.96375078438069	5.35148994303935	5.90695140307137	6.9428159539006	4.67529204234852	6.24921135085261	6.46174087170026	7	5.91737905994205	1	7	7	7	7	2	7	2	7	7	7	1	7	7	7	7	1	1	7	7	5	7	7	93.75	0	3
23	6.40345698946659	4.68002629323072	1.49985339526936	5.92356438210017	3.03329136980267	6.90510996635452	6.36918561700368	6.74276427627356	5.02034470668882	7	6.65457305269854	4.76586116677336	5.97035807770472	4.99657062664783	6.97041978415856	7	3.52672628764342	4.93340422272019	7	4.03079945657678	6.32793160077393	5.91553741420612	5.85927589235634	2	7	7	7	7	2	7	7	7	7	7	7	7	7	7	7	1	1	7	5	7	7	2	66.5	0	3
24	5.55498233910874	7	4.40132201909537	7	7	3.19712129187545	4.07986049457239	2.79098389653244	6.48770006623496	5.290114929353	6.84682257786403	6.37853728740361	7	2.7538511444974	6.94214809969605	5.77904850183376	2.01017081333694	6.75505551293952	6.63864813063284	6.44207635681856	5.97578463273118	6.39414600012905	6.44366060063343	1	1	7	7	1	1	7	1	7	5	7	7	2	7	7	7	1	2	7	7	7	7	4	92.25	0	3
25	4.63871898938889	5.87489771272678	1	6.64144069290345	4.23110008670005	6.63686128295028	6.00195804056127	4.01419642978438	6.32578238833703	6.93218426827799	5.90107452111835	6.11266328152949	6.68282193459435	6.3193245480588	6.80141735506888	5.67697130494715	2.1285473043142	5.42468073286262	6.93259214702445	6.33394097217022	6.58989783959842	4.46688211159167	5.42483426001531	1	7	7	7	7	3	6	2	7	7	7	7	7	7	7	7	1	2	7	7	7	3	7	83	0	3
26	3.9132430513949	5.67938747469005	2.28382438621289	6.43439420620026	4.49921891444375	5.60460074963235	7	2.61485037382791	4.88801719236585	5.41547574404173	6.46479656435147	6.35276005826213	6.14386008019623	5.74009594955542	6.49211359655259	3.59490024635187	5.90344233611503	6.6767540890108	6.45614983777152	4.68025909377894	6.81471348612632	3.80345224419375	7	1	7	7	7	7	4	7	2	7	7	7	7	2	7	7	7	2	2	7	7	6	3	7	93.75	0	3
27	6.86451571320974	7	5.55546994052482	2.05156112663201	1.54914654315376	7	2.86941804294234	6.43786412095711	5.99495916754423	7	4.3888201667295	4.54042710730023	7	4.74541604704675	7	3.90659314589729	6.54997537616429	6.12159596288812	2.76105802912927	4.08119850505932	6.94475692430335	7	4.2820009576332	1	7	7	7	7	1	7	7	7	7	7	7	7	4	7	7	1	1	7	7	7	5	7	82.5	0	3
28	5.75299127832119	6.65002563270265	4.813763220491	6.90914521247008	7	2.2982032773887	7	2.57679212863867	7	5.59684056304515	6.4301329802078	6.26174250455409	4.88931189223176	4.64224969695608	7	5.03634238523392	2.12408726966189	7	3.76500263881814	5.21550358274596	7	6.64562006624843	6.52147411167065	1	1	7	7	1	1	7	7	7	6	7	7	2	1	7	7	1	2	7	7	7	7	4	94.25	0	3
29	3.86962472978598	5.73117284284027	2.01145057529152	6.91325135836682	5.53330333943679	6.84925633626208	6.23815960712679	7	6.85547181554403	5.6023556167358	1.5152149444194	7	6.97687236354538	5.58540377266643	6.10246654747387	3.39682045708196	6.46108830890814	7	6.91621272674278	6.95032111554313	7	2.53238297662417	5.35445816687173	1	7	7	7	7	3	7	1	7	4	7	7	2	1	7	7	2	2	7	7	7	3	7	101	0	3
30	7	6.09530074985889	1	4.60965420563549	4.64028602061781	3.51815519788407	6.47356106154422	4.9977376265613	5.51951846159012	6.73009158502669	7	7	4.4881701478453	7	6.21064568542535	5.00949813607697	3.55337530135815	6.45972251348666	5.95019228840331	6.01126082198134	6.6189526890793	4.60378420991293	6.78181722696185	1	7	7	7	7	1	1	7	7	7	7	7	2	1	7	6	1	1	7	7	7	7	7	106.75	0	3
31	5.94449769393916	6.33900315747344	2.86480744568723	6.00106904148243	6.73569886366189	4.42586466841042	5.8383017933789	5.12894597750593	6.66678920503812	4.7044970550015	6.59837692458322	6.42606889480078	6.42180891303014	6.52733304660247	5.28311032574579	6.40490557180146	6.7583309997	5.94141200450217	6.22044626196912	6.14888482311255	4.31030683335945	5.37671280320637	6.02885128330166	1	7	7	7	7	1	7	7	7	7	7	7	7	1	7	7	7	3	7	7	4	7	7	73.5	0	3
32	4.72954348220512	7	4.90308308051551	2.20723679722164	3.92069753120427	4.55616714426608	5.98924839604929	6.85333869540728	6.22597718199422	5.76735531409831	6.36036362397028	6.11280767300625	1.71798226181724	7	3.74306279495777	4.51040102330132	1.77093804005955	7	6.65783147936108	2.50009863609531	5.73893429324282	5.47191535637085	6.32811402282515	7	1	7	7	7	1	7	1	7	7	7	7	7	7	5	7	3	2	7	7	7	7	7	76.25	0	3
33	4.81297621361285	3.84565169587535	5.98733094685344	5.44449111333077	6.76847253770673	2.57932557850821	6.86342925470103	6.30684391141032	5.74615988652303	5.62882795196817	1	7	5.12720534459852	4.28856982626749	5.32713334126806	6.92892442331275	3.54921113341972	6.65879571706798	7	5.0542370262117	7	6.24569239499879	5.73376932588666	2	1	7	7	1	2	7	7	7	7	7	7	5	7	7	7	1	1	7	7	7	7	3	87	0	3
34	7	6.88715062974204	5.94267620192363	1	4.88176700131148	5.47045112693827	6.13380826972314	4.32074870954142	7	5.99146600578574	6.39130236300222	5.989357304118	5.51863181765637	3.60886124639681	4.43942257932777	6.84222979284704	2.16268481746847	4.01214168662554	6.21603910075324	4.65060933595309	5.18589224961959	6.9080748295124	6.5726335047762	2	7	7	7	7	1	7	2	7	3	7	6	7	7	7	4	1	2	7	7	3	7	7	81.75	0	3
35	2.83139381249293	6.10948809753088	1.32507770645565	2.39837411935755	5.16302318810363	6.24678406253489	6.16829901700929	4.20371721832349	5.93296245296707	3.30858132784987	7	5.44710028150711	7	6.95980864397165	7	6.78643425445212	1.6078967086392	6.79884110500131	5.01651631186091	2.29270611903127	7	6.4933075844392	5.52965520430532	1	7	7	7	7	1	1	7	7	7	7	7	7	7	7	7	2	2	7	7	5	7	7	89.5	0	3
36	6.27974893947108	4.25638692437953	2.07404935010898	2.68138115344864	3.67289184739586	6.49316952884252	5.54953604694223	5.73638228094786	6.49457886043058	5.66971651074467	5.87815864600646	6.02584804665103	5.74675117990956	4.91881072051873	7	6.39687030660697	3.65300739238649	5.30303487608479	7	4.42569335031376	6.3262717283134	6.07147621596536	7	2	7	7	7	7	2	7	1	7	6	7	7	7	7	2	7	7	3	7	7	7	7	7	68.25	0	3
37	6.8683428181347	6.51303033743684	1	2.99116423506872	4.72295896660502	7	3.49629808141342	3.01909841039898	2.87072282355638	6.17837545382172	5.80798196558795	5.84371439316077	4.21041462844104	5.1416564924444	5.41869038251093	6.36723807539917	5.26452165446396	7	7	6.54830600749571	5.55657058157255	5.38120426372247	6.66751685297416	1	7	7	7	7	2	2	3	7	7	7	7	1	7	7	7	1	1	7	7	6	7	7	92	0	3
38	5.14944833285673	4.91770499588548	2.23219003144302	6.76069017682577	6.32022889357132	6.24293687793737	7	5.59528740744116	5.62085198908682	4.93439888917599	6.4137377655185	6.89121603012065	5.97069345069325	6.79947388779877	3.42825323635956	6.45222668049085	3.72612857281072	7	6.05775384125439	2.60327860311443	5.12147711976239	7	6.31001146933204	1	7	7	7	7	1	7	7	7	5	7	7	1	6	7	7	3	3	7	2	7	7	7	84.75	0	3
39	1	5.20927581724555	6.44059399682532	6.2325295761669	5.74988600019678	2.16745161048946	6.44307795534225	7	6.31337282476295	3.51449228515431	2.97278961094273	7	2.43523211938763	6.11424179926054	6.27060003429838	7	2.35241698778456	6.05160450341435	6.58570011611176	2.70847919713678	7	6.76584951783787	6.22155632736871	1	7	7	7	7	1	1	7	7	7	5	7	2	7	7	7	1	2	7	7	7	7	3	85.5	0	3
40	5.5979761034703	5.2369307411657	2.40306025252682	3.11147184440043	2.75986196027545	6.30967822121221	6.28744526349036	5.50904577377866	4.93556929643977	6.48959214884053	7	5.66691952104243	6.60381305753692	4.66920545023555	5.31587322022443	6.82702568638337	3.14715011786341	4.49364259263258	7	1	6.15829197074593	6.24077023690645	6.59066082410939	2	7	7	7	7	2	7	1	7	7	2	7	7	2	2	7	7	1	7	7	4	7	6	76.25	0	3
41	6.60199262144814	5.11157736225995	3.55952350315109	3.81735197919196	2.3640748600941	6.87680909385162	5.59260709626536	4.44870489507438	6.70495815293756	6.37367254220239	2.09632792114998	4.87062831386232	7	6.96578491670175	7	5.74962076277158	1.09754429139761	6.08510333943415	6.59057969650364	4.60266770774239	7	7	5.98472079954571	1	1	7	7	1	2	7	2	7	7	6	1	7	7	7	7	1	2	7	7	7	7	7	92	0	3
42	6.53669504663211	4.2621332846026	1	3.75531179447363	2.90453365846502	5.72565039450255	6.32472946109994	5.16576933594669	4.92887351323773	6.69671918349851	4.08540395408529	6.78016235457668	6.81949704909573	7	6.91927198947475	6.49819383491214	3.75995211429725	4.52251764189194	5.90144555068996	6.11363232284386	4.99036104434484	7	5.95182747474727	3	7	7	7	7	4	2	7	7	7	2	7	7	7	7	5	7	1	7	7	7	7	7	68.75	0	3
43	7	5.72398867043316	2.94185029313387	4.29322025816387	5.83737789086706	6.86720851994477	6.6530112544874	5.1300295151217	7	6.50468580599612	5.57100323214437	6.5770049852512	1	5.70584908084188	7	2.7798934606994	3.8499476062917	6.15728817572519	3.18355939696874	3.44618148094383	6.40136069094698	6.7940454401932	5.2747038726418	1	7	7	7	7	2	7	7	7	7	7	2	7	7	7	7	1	1	7	7	7	7	7	77.5	0	3
44	6.97842673294499	7	6.39881348818511	3.20772796264995	5.54248936883635	6.98408612574251	6.06758991847188	4.77164156923514	3.47392301196932	6.26779994868449	5.98365972959477	6.14748075406221	5.70210920265287	6.35090712522407	6.31189765621855	6.18247959893412	6.86368939443607	6.96948506671507	4.66314290812537	4.09581379944217	6.49601573564442	7	6.5001965827122	1	1	7	7	1	1	7	1	7	7	7	7	2	7	7	7	1	2	7	7	6	7	7	75.25	0	3
45	6.44539048998764	4.22574610464807	2.53663900047295	7	6.768225146339	6.6624182100371	6.47544785396166	5.40518263845467	3.69323282892688	6.02809932456671	6.58387929307016	7	5.94827492661354	5.30606777950476	5.66556328887891	5.78119833512697	2.02431457584192	6.74425436528222	5.29860301637757	5.07110766609443	4.4884384405154	6.71776576559263	6.16448733843382	1	7	7	7	7	1	7	7	7	7	7	7	1	7	7	7	7	3	7	3	7	7	7	95	0	3
46	6.32681406884947	6.65684023223663	5.08336440344498	1.41069007835709	5.54438189885462	4.33768366010786	5.24009956783565	3.95936548383683	6.00214112453101	6.10044617724943	6.89783519557406	7	6.1702935061691	4.28016627697091	5.84398480396744	6.16967762049825	1.67053738404151	6.85428422110893	5.3195479797115	4.42889318779056	7	5.60109669638013	6.03862743472719	2	7	7	7	7	2	7	2	7	3	7	7	7	7	7	7	1	6	7	7	7	7	7	93.75	0	3
47	6.10793337498653	6.94567046214214	2.60011705884226	6.28921561231142	5.91539294979185	6.44193144953812	5.5331718558756	5.98168130986203	7	5.46079232536897	4.15697849010045	7	7	3.35161663720677	6.37411185944204	4.93425271831011	5.88672730898281	6.91674314365228	3.66956743309202	5.05197971715382	5.85583088338465	2.86017242491122	6.23190567170114	1	1	7	7	1	1	7	1	7	7	3	2	7	3	7	7	7	1	7	7	5	5	7	77.5	0	3
48	3.76066288062582	4.65858228972322	1.97970730645155	6.68075357011482	5.20409748632825	5.20372744462827	6.96047417747171	7	6.22358587661379	5.47073537494065	7	6.48807938254677	5.31499368937461	5.96676331072895	6.52497530880503	4.14861494899019	2.34899443157306	6.578779591202	4.72233784407917	4.49811092966533	6.9189025466464	4.64469045611585	5.95132840504951	1	7	7	7	7	3	7	1	7	6	7	7	1	7	7	7	2	1	7	7	7	7	7	81.25	0	3
49	6.4473539457214	5.43763176515652	1.36548815755171	4.6698825573314	2.94245210927525	5.37962639177944	7	7	4.43314231290883	6.29082701931267	2.30255082259234	6.98090164368064	4.4527510188139	5.19374271232418	6.55670879508128	6.52910313769399	5.77259164594807	6.64379650104624	6.12377809049729	4.24885931717187	6.18674775328914	5.81986909571652	7	2	7	7	7	7	2	2	7	7	7	7	7	7	7	6	7	1	2	7	7	7	7	2	83	0	3
50	7	4.58606277412735	1	3.37939820107073	2.18617705731606	4.61989320855201	6.38795504479981	7	5.56304093557306	5.89538466754532	6.42461402733678	5.95192065136386	1.45739608118535	5.67375472804892	6.43339460455397	6.17239447621759	1.06454525325443	5.49353540540125	6.03157413348311	3.53345936522148	5.0925967668354	5.76634284231779	5.69851560866644	2	7	7	7	7	2	7	7	7	7	7	7	7	7	7	7	3	2	7	7	7	7	7	75.75	0	3
51	4.71539402388621	5.41608902236363	3.21638201183099	2.31650805715275	4.60597286786343	6.92732948264507	2.25059524771193	6.57467069759347	4.32676549060636	4.66790421332125	6.47354340121384	6.80051456945534	5.93525401494858	6.96449845302807	5.94925215985559	5.63089506571732	1.88671874100831	6.99969782164192	6.95688613203879	3.93709671099139	6.86548952933033	5.93042415409874	6.33759226090048	1	1	7	7	1	1	1	7	7	7	7	7	1	7	7	1	7	2	7	7	7	4	7	81.5	0	3
52	7	5.56201793082433	4.00846580565198	1	5.39465784293938	6.48907668463941	6.77365179779572	4.25623034561323	3.6432970083589	6.59749554430643	6.11336008897079	7	3.84076768595387	6.13405850962844	6.6338616687976	4.76108746262985	6.67206113181825	7	7	5.82369644465988	4.87994982287668	2.4071234278994	7	3	7	7	7	7	2	1	7	7	7	3	7	4	7	7	7	2	1	7	7	7	7	7	97.25	0	3
53	6.16601950751669	6.13966794567618	1	1.94206981116119	6.15469884240667	6.20301034139756	5.66208101818601	7	4.44660764883061	6.89466595609538	4.07095018153621	6.2002340244999	3.33341475443743	4.4685519176652	6.09821882258251	3.4089368861581	5.96845281799804	7	6.45318104989259	2.37042169254978	3.80554514668783	6.99244108264946	6.17618926849854	1	7	7	7	7	1	1	2	7	7	7	7	7	7	7	7	1	1	7	7	6	7	7	78	0	3
54	1	5.57102157559281	6.47386675889982	6.00547297932376	4.40014938045903	2.07564586416421	6.61854473627506	6.70232345753132	5.97219605282203	4.14162180141408	4.75286271827193	6.76031557083409	5.62898426903555	5.91805222202497	6.1513988605311	6.30388087984451	6.03733255216839	6.90711829153655	5.68630556698881	1.42519591715938	5.18880793265099	7	6.64378685503081	1	1	7	7	7	1	7	2	7	7	7	7	1	7	5	2	1	2	7	7	7	7	7	78.75	0	3
55	1	4.72206600909906	6.46376601523013	5.41597334262327	5.15480456245279	3.14289886349004	5.07445773472089	6.7168853820225	5.59201009078094	6.76846882657925	6.07601845215459	7	5.51668870210282	6.41536521364049	6.46690049825338	6.12701940352213	6.64218929236931	7	5.3796554777519	4.80333482596984	5.76377698933685	7	6.33600692616111	1	1	7	7	1	1	7	2	7	4	7	7	1	7	4	3	1	2	7	7	7	7	7	80.5	0	3
56	7	6.07615815767204	1	6.1879961044986	5.69272445254204	4.92154802453635	6.34864078223262	5.28046369355383	6.32212960476659	3.49304222935481	7	6.53534225769537	6.3608473426508	4.20265111497103	4.92746589759259	6.9081862961156	1.58215288394408	7	6.34460870932591	3.98435582544205	5.55875210508602	3.96858400077656	7	1	7	7	7	7	1	2	1	7	7	3	7	7	7	7	7	1	1	7	3	5	7	7	80.25	0	3
57	6.64580713739849	6.51865267459972	1	5.0771717063078	5.96970980395927	4.17919622465989	5.0405758251383	3.86212230580128	4.31240837932515	6.82660450630952	6.36290605862635	6.89702649897372	4.23346948331302	6.79043261716333	7	5.43169725954214	3.64042012105908	5.75051492172351	5.70498255564418	5.07377650424654	5.75648886728882	5.63020425799208	5.7643593920412	2	7	7	7	7	1	1	7	7	7	7	7	7	1	7	7	1	2	7	7	7	7	7	94	0	3
58	4.2763805790474	4.28772063907482	2.10850798756824	4.77172183048924	6.54575173709299	6.2202197507094	7	4.50447256746395	4.5361161919337	5.16920214138096	6.32478439475853	7	5.14117317936951	5.89997928964274	5.95106955393375	5.81076671175345	1.59329430160323	6.49491983245969	4.10611133893188	7	6.89067908297778	4.1907257871721	5.38680175203001	1	7	7	7	7	2	7	1	7	7	7	7	1	7	7	7	1	2	7	7	7	7	7	88.75	0	3
59	6.2749366701609	5.72157703686861	2.12234162900527	6.51106119949637	3.67137235034005	5.9156921269913	5.58573565598555	7	1.4527923335052	7	4.32273485587764	6.05216451916855	6.25458309098457	7	5.79882389964919	5.3239604810166	5.94965445213197	6.81586002212325	3.07999578014691	4.63991511530302	6.65734512350976	4.63715249301276	7	1	7	7	7	7	2	7	7	7	7	7	2	7	7	7	7	1	2	7	7	3	3	7	69.5	0	3
60	5.68001948915949	4.89559800756295	3.03049691347906	1.88598493466458	6.07676936710894	5.62131492286801	5.38109276150359	6.17123042169235	6.32857374684745	6.41099806389244	6.85153359928389	5.82149425284872	6.03242046941281	6.38802960292171	6.98279413453229	6.67071067200648	4.59483284315773	5.94504506513597	5.00725846257487	4.8436141652621	7	2.94158772076003	6.5037009809889	2	7	7	7	7	2	7	7	7	7	7	2	7	7	7	7	1	2	7	7	5	7	7	67.25	0	3
61	4.2601459226574	4.39069402919988	5.64160434480627	4.94027339048965	5.50488078312539	3.22839781708936	6.53824757602719	6.86639625732747	5.535776094231	5.70150779246596	4.58676481195329	6.773288987591	6.52434539937093	4.69649412813954	6.62322377898822	6.62028817965198	5.7086013573963	5.54251136140585	7	4.75436762923806	5.16959519607435	5.3018158274612	5.63797542896764	2	1	7	7	1	2	7	2	7	5	7	7	6	7	7	7	1	2	7	7	7	3	3	69	0	3
62	5.52375771569318	5.56462024100249	4.90551426422687	5.8612764426529	5.04368200486039	5.50463688125778	6.49641599053579	6.4687803677354	6.00953754783099	5.53543347886836	5.0049575382917	6.48144405832173	6.47337661613539	5.70593501294293	6.17889994245789	6.57259475226092	2.97224158848891	5.8408405631314	5.6870518719152	5.87693034231776	7	6.42264629272961	4.13430450640162	1	1	7	7	1	2	7	1	7	7	7	7	3	7	7	7	1	5	7	2	7	7	2	73.75	0	3
63	5.08450107063837	5.59605638146142	4.20538730598938	2.71995637362656	4.22817901814791	6.60965999408595	4.9006638306711	6.07004996721468	4.03979661031636	4.58017737778323	6.14880782875169	6.56617704650049	5.78257875560953	7	5.6948447447923	5.2159781015134	2.38264329725338	7	6.65532537070426	1	7	6.34141142256522	5.41825747188134	1	1	7	7	1	1	7	7	7	7	7	7	1	7	7	1	1	2	7	7	7	7	7	89.5	0	3
64	6.79783592862823	5.48157472199153	2.8700783069919	3.62048500788123	5.7991089178105	3.7082611519599	5.79973596450183	4.06122531274092	5.45096850374705	4.18624581971981	6.87166874379901	6.74516489768836	7	5.53288314378854	5.19911165025341	5.44997541245035	1.7075232781336	6.41188868070444	4.28646187849308	4.93407707038321	5.49501653062354	7	5.53621053149933	1	7	7	7	7	1	7	2	7	7	7	7	3	7	7	7	7	2	7	7	4	7	7	91.25	0	3
65	3.59204689312349	7	2.91436779303029	1	4.74620299727915	3.74097823822864	4.93461847774462	4.89707990466309	5.32131045997315	7	6.36509467280286	6.65100712495947	1	7	5.35928285058741	5.10678609828277	4.74447621032586	5.17617676472149	7	4.95496583191025	6.37764257498686	7	4.13463971850025	7	1	7	7	1	1	7	1	7	6	7	1	7	7	1	7	1	1	7	7	7	7	7	82	0	3
66	7	5.74479813721335	2.80206564080179	4.40702389734619	4.89114313002025	6.85525586016912	7	4.59814216557417	4.34003420443104	5.28443157960005	5.72303502773714	6.50324612453049	1.0335287084187	7	5.53663203227184	3.98999091563552	4.96554541088025	5.52550940928684	6.41676203117972	4.86540766493224	6.87935855276467	5.31940343672685	4.86233790568152	1	7	7	7	7	2	7	7	7	7	7	2	7	7	7	7	1	1	7	7	7	2	7	95.75	0	3
67	1	5.47747315145366	7	6.46107194195143	5.48223165537405	3.23583438628027	4.58114632165405	7	7	4.29407537618954	1.60746166548192	5.9328036166778	5.78715134379741	6.83968750676843	6.92696386546513	5.59691024413275	6.81364089421481	7	5.90909408467167	1.64627650259757	5.88365279243986	6.45348316817526	6.5571702155177	1	1	7	7	1	1	7	3	7	6	7	7	1	7	5	4	1	2	7	7	7	7	7	73.5	0	3
68	4.42861190153593	5.06959078698041	4.05919150465008	2.14055753747409	5.74921018970426	7	5.9137435002624	5.88580093628397	4.87197529367611	6.59180734339237	5.16467921474413	6.263695175443	5.05586314461368	3.770721686567	3.78618186697677	6.21828942006885	3.27554288590615	6.19489122590336	6.33525599341358	1.42797559989533	5.52556192827028	6.80104227537394	5.10889887324749	1	1	7	1	1	2	1	1	7	7	2	7	7	7	2	6	7	2	7	7	4	3	7	71.25	0	3
69	4.8674880887141	7	2.41524973784019	3.02281083074401	2.59046981182365	4.67522163322299	6.40651373441389	4.35953089261238	3.32738732151395	6.79777279658106	7	5.21040122358638	4.58356811784969	3.19851661143913	5.66631018610874	5.83228188211227	3.26873472343281	3.92099320446584	5.73519620393276	6.22960400919856	5.79531846089323	7	6.6239760614649	1	7	7	7	7	3	2	2	7	7	7	7	2	7	7	5	1	1	7	7	7	7	7	72	0	3
70	5.77316825178353	7	2.76709112390363	1.8979633027156	4.96425735117417	6.28780696051899	6.71970672864677	6.69164252015173	6.2170398477834	6.38969313046036	3.99274948068308	6.5353333327817	3.16421000183994	5.38602156335873	4.4651938855212	5.29429131589322	1	7	7	7	3.95869657902286	5.84286365068473	5.88825104238219	1	7	7	7	7	1	1	7	7	7	1	1	1	7	1	7	1	2	7	2	7	7	7	86.75	0	3
71	4.99610357312412	6.43315821397901	1	6.44729390823858	4.12256285796206	5.88922399722962	5.91757542615575	7	7	7	4.143765357025	5.30903114954133	5.5370104089995	6.53395453595163	2.44798236138444	6.62100443052514	4.19812998011479	5.399001079188	6.88872623150323	1	7	3.44091233875955	5.56836533567814	1	1	7	7	1	2	7	7	7	7	2	7	7	6	7	7	7	1	7	3	3	7	7	54.5	0	3
72	7	5.14981774200244	1	4.74573197280786	1.43241960012685	6.46262180268536	6.18005553834243	6.6504147849274	5.47476698806071	4.93678709945727	2.52355044370927	4.7270389754128	5.26112829416549	4.04907211392894	7	6.82992674710301	2.91564265392677	5.74056506154232	6.05494201746333	3.47914636337012	5.18755348474236	5.38949236347596	5.51223218591302	2	7	7	7	7	2	7	7	7	7	7	7	7	7	7	7	1	1	7	7	7	7	7	65.25	0	3
73	3.22387562632248	4.07164079130397	4.34393482557126	1.26450064286079	7	6.77591226136665	6.78523587886128	3.30524261463032	5.49783087946932	5.41315960139456	5.72844689650096	4.36333160461888	6.78463177017319	5.21368749688188	4.01110466976473	6.55511401847965	7	6.46526461476615	4.76015362310001	4.61535730237525	5.55654692536253	6.35150832944856	4.00228415089226	1	1	7	7	1	1	7	7	7	7	5	7	7	1	7	7	1	2	7	7	5	7	3	75	0	3
74	4.84086226570538	3.53058433156571	7	7	6.1282602296255	3.25967277962172	6.58292435194223	6.45642063465402	3.79723732801784	6.48070489387747	5.34269431062098	4.62602022062386	7	5.71168018540434	6.7611372649946	6.26666689066217	2.45859157248295	5.73544453202433	7	5.0893859931727	2.5987458440896	5.44082450553382	6.20992662290501	2	1	7	7	7	1	7	5	7	7	7	7	2	7	7	7	1	2	7	7	7	7	3	80.75	0	3
75	6.02651492000098	6.23983459889367	1	1.20147869856373	4.67107688581498	5.06553105971707	1.63157799217271	3.39798321401215	5.07180941129921	6.3839439236993	6.86116266599749	4.41857997639381	5.12447941851983	6.23664199999996	7	1.95621307828486	1.40456416941649	7	6.59641118442149	6.67682079543682	5.56588279825429	4.42670236965666	7	1	7	7	7	7	1	7	1	7	6	7	7	1	7	7	7	1	1	7	7	7	7	7	83.5	0	3
76	3.12265529124881	4.78311928228953	6.88227231847799	6.97101211622744	5.42795524892877	6.65808323724586	5.37287776727469	4.19800092158967	5.01066185261557	6.79089779122125	6.04076830001398	6.79837220091102	3.37262073527577	7	5.42767473326062	7	1	6.59875528152752	3.96446797026605	3.16797671524912	5.73982303649593	6.81537129709238	6.19594910215999	2	1	7	7	4	1	7	7	7	7	7	7	1	7	5	7	1	2	7	7	7	7	7	76.25	0	3
77	5.56601888669971	7	5.71268746626418	2.7428453991967	1	6.24233103411012	3.72803476695801	3.70803474263195	5.34428273145937	6.34983716333403	4.83304824853447	5.03626859164836	2.49934009888724	4.08114709181609	5.98416458945461	6.55296315558185	4.60866010382058	7	5.65454011785081	4.29665896793711	5.3669510597954	6.42857110725139	5.22988449853121	1	7	7	7	7	2	7	1	7	7	7	7	7	5	7	7	1	4	7	7	3	6	7	75	0	3
78	6.51398597326462	6.19424776701848	2.25501489839668	1.35712769503372	3.24314595143954	6.54123910575452	5.63756274539555	4.60787967868268	5.54749591240954	7	3.54184343084053	6.04023736603858	6.17264451718605	5.23602222806856	5.05588866273087	6.67421917180594	1.49999542934749	7	5.79664409279124	7	5.0279301792496	4.51845946389757	5.99815999942903	1	7	7	7	7	1	1	2	7	7	1	7	1	7	7	7	1	2	7	2	3	7	7	68.75	0	3
79	6.31341872695106	7	2.08321567720616	6.91094312408118	6.33554217465564	6.87173577870631	4.92365310674726	1.75064246128194	3.38089132787062	6.7959945417314	6.43187507857006	3.74308842717439	5.91358633746255	5.71905391501342	7	4.40666123272186	5.50809156539411	5.57573632111964	6.39229660706253	5.12264335039809	5.57417225275023	4.9915771773056	3.63230033965071	1	7	7	7	7	2	1	1	7	7	2	7	3	7	7	7	1	2	7	7	7	7	7	69.5	0	3
80	6.07062382689063	5.49169089923191	1.8400827774146	1	1.41328286523459	3.64002753063211	6.78413392148818	3.07209600637027	4.43838362133933	5.60040721653964	6.39469790761775	5.76304016691827	4.05722513012469	1.03928258189646	5.83944747510832	3.57684478014053	4.35754742678873	7	7	7	6.52030183206745	3.07126979225568	3.22318059515382	2	7	7	7	7	2	7	3	7	7	2	7	1	7	5	7	1	2	7	7	6	4	7	85.25	0	3
81	5.53086275226435	7	4.91091590329115	5.20466151252122	4.52048350208182	7	3.74432258535061	5.92122732051643	5.80042879520998	5.74518160089764	5.63349471465196	5.70735598950852	4.84780340554192	5.2068168485157	5.67736864504286	5.49664314016773	1.76605059437898	7	4.65777641300032	7	3.67604061729225	2.35550658666764	6.98606412950644	1	1	7	7	7	1	7	7	7	5	7	7	1	7	7	7	1	2	7	7	7	7	7	90	0	3
82	6.58242385648877	5.67052945484375	6.19986899880303	6.15683350622536	7	5.52085586500374	4.1270981380723	4.62315085288944	5.67529600508506	7	1	6.89510513857166	4.94277938647803	6.52736879219653	3.85483724604648	4.43861791961064	4.63951819444364	6.32815427960295	1.4406210968987	4.17816102313259	3.78676689768588	6.67721893144359	6.58066774419976	1	1	7	7	1	1	1	4	7	7	7	7	1	7	7	7	7	2	7	2	4	7	7	74.75	0	3
83	7	6.41782489235507	4.71836857639359	1.37569316809414	1.29552750414301	5.46667960993195	4.02735504445978	4.99366646982308	3.40923853293985	5.67655791502166	6.425323557423	5.47732118346	1.33790631367495	4.80906395450075	7	6.20230089685514	4.19529345464333	3.99069105139612	5.1039649015854	2.66872243677818	6.13653878203112	6.51617839970778	5.74727515201354	1	7	7	7	7	2	7	1	7	7	7	7	2	7	7	6	1	2	7	7	3	4	7	70.5	0	3
84	5.16028982810447	6.32356852945586	2.50506506148743	1	4.27044599828117	6.35983339074278	7	7	3.16426921298861	6.59201068070326	7	4.92600188013724	4.36486025088289	4.98073217733024	4.94722677598473	1.30358330798614	1.68863877943546	6.02883861107316	1.15883447801953	4.00432172995805	5.44017534082238	5.2439965811848	5.11376392736457	1	7	7	7	7	3	1	7	7	7	7	7	7	7	7	2	1	2	7	7	5	7	7	62.25	0	3
85	4.9106665523014	7	1.95244427323999	2.82944078019579	2.53048187326555	6.46443838208675	7	5.59517763547631	3.73077070638116	4.85126047101127	4.50412080057884	5.53317506539301	4.58067660736723	3.79788861299055	3.59061431345544	6.97648477761134	6.01382836907372	5.66049567638423	3.15616681375643	4.14674548557576	6.44301144447202	3.59955817786225	6.83353928693009	1	7	7	7	7	2	7	7	1	7	7	2	7	7	7	7	1	1	7	7	7	7	7	45	0	3
86	5.18523766797803	6.64581716412044	2.05648976192381	2.88888457460234	1.24835218520612	6.36536741817909	2.29599524215716	4.21445972270176	4.01870203097003	4.24755155841296	6.72587704311029	3.95075459407865	6.92203576015313	1	4.36363668531669	6.87866798095965	6.44726086986411	5.07539524535933	2.428133664482	6.32275378777932	7	3.25762469841294	6.87758882739466	1	7	7	7	7	2	7	7	1	7	7	1	7	2	7	7	7	1	7	7	7	7	7	64.75	0	3
87	4.9519144702588	6.1471254507135	5.50592180842902	5.20936507447578	5.28354575266311	2.92614125817517	1.67741702004839	6.64139701325916	6.62001006118454	4.80735735915271	4.47770028479042	7	3.50387276730046	6.16793300411296	4.80899694298574	5.44811364944609	1.38247356936953	5.60122054799479	3.90578306906109	4.20807733700818	5.08231598773686	3.32189855474085	5.88665816601429	1	1	7	7	7	1	7	2	7	7	7	7	7	7	7	7	7	3	7	7	2	5	7	68.5	0	3
88	4.73053499195708	4.26326289112986	1.99646005648606	1.66894659551632	1.48397976541872	7	5.20286606277139	3.28622262103806	4.00006343272731	6.65695723717903	3.28994351326754	5.90357590375501	5.15671034998323	6.50810166400741	4.3576322266864	6.43510327757168	1.08391213219971	5.23169097769107	4.7660473929243	5.28480293819071	5.06558642517367	4.0964828982496	4.35910267613117	2	7	7	7	7	2	7	7	7	7	7	7	2	7	7	7	1	3	7	7	7	7	2	54.25	0	3
89	3.86125410875152	5.21444199875958	2.82369992208918	1.02263669250033	4.51600155539556	6.94881989970531	5.02885005405708	5.48601274204058	3.24733653854518	3.53366036435959	7	5.10608510489347	2.66692647081697	5.66184081171719	5.81348118735986	1.55774840120608	1.85509601673963	4.56242183391501	1	3.58366324765414	5.92174766712959	6.90805678857134	4.60929016452824	1	7	7	7	7	3	1	7	7	7	7	7	7	7	7	2	2	2	7	7	4	7	7	64	0	3
90	4.24205732811941	3.31726990153839	2.89302813164212	5.91674074862187	6.08397112579975	6.88116660448587	7	7	5.45059676457514	7	5.55603629166966	5.14477691238349	6.20305268714245	6.47320288602512	6.3936367261985	7	5.42477359524151	7	6.37635746277726	6.77933998724859	6.71232451902379	7	6.18753331367652	7	7	1	7	7	1	7	1	7	7	5	7	7	7	7	7	1	1	7	7	7	7	7	95	1	3
91	7	1	2.72115379994825	6.21663943310565	4.30200687221337	6.45514383844096	6.14104555451305	6.79623002711404	7	7	6.94983156543955	6.9424535904704	4.14629567992961	4.84962021626905	5.50605204377995	6.69933635678953	4.93531006946643	6.49265228287511	7	5.83386619095187	6.75831464218487	6.24895149620872	5.30423896528536	7	7	1	7	3	2	7	1	7	7	7	7	7	7	7	7	1	1	7	7	7	7	7	95.75	1	3
92	6.01676389984965	2.06884660455485	5.64482377939176	1	1.7387811801711	7	6.07212932786846	5.77363930799966	3.22580134525075	5.66564099242822	6.58399923252868	6.94534393223767	7	5.75295088977453	6.0183714676776	7	4.70016415099157	6.00237797635319	7	6.58114361543376	6.27534250539363	7	6.59668601388154	7	7	1	6	7	2	7	2	7	7	7	7	5	1	7	7	1	2	7	7	5	7	7	101.5	1	3
93	4.317889343799	5.08198293015805	3.94415574433764	1	5.63768987295102	6.70916387262041	6.35003761182741	7	5.80100300375025	7	6.91226779026958	6.76561786903757	7	3.82902140298073	6.88158548173505	5.94120321097295	1.7710814222101	6.91009669919994	7	6.93957625966026	5.61417467728581	4.99648521953878	6.90064111644233	7	7	1	7	7	2	2	7	7	4	7	7	7	7	7	7	1	1	7	7	7	7	7	96.25	1	3
94	6.78542094991521	1	5.82937057045324	2.11573391993224	2.0829381305074	6.05253906596906	5.57929288461745	6.52317439217579	4.88938200926964	5.64482575344224	6.47559880218416	6.5380202600814	6.57840842159607	6.62428258335572	6.77437473181613	7	5.46688138525138	6.61573551955955	6.31676521556341	6.40156143116684	6.62969084678778	6.40885260354132	6.69039384327889	7	7	1	7	7	2	7	1	7	7	7	7	3	1	7	7	1	3	7	7	6	7	7	96	1	3
95	6.68812611226832	1.57516432491645	3.59502143264513	6.18336433863634	4.16021877200944	6.22335686803763	6.08046129034553	6.63698864351802	7	6.48472344070966	7	6.0855454426468	3.63750177408506	6.9537327167976	5.39716953525892	6.2621319807959	6.49228145283977	5.23201605422534	7	6.18818664542401	6.52228779699768	6.57918743963492	6.5120846507283	7	7	1	7	4	1	7	1	7	7	7	7	7	7	7	7	7	1	7	7	7	7	7	76.75	1	3
96	6.51643360285755	3.74419960507957	2.94618066318433	1	7	7	6.76056113460673	5.1693920068339	5.31947217702952	5.08505921361827	6.64106407948133	6.37903536582953	6.84832313428857	7	3.54544049621304	7	4.12512104998622	7	6.07376349786397	5.7818842576731	6.46890692165885	6.33858851598203	5.84168446224635	7	7	1	7	7	1	1	7	7	6	7	2	7	7	7	7	7	1	7	7	7	3	7	88.5	1	3
97	7	3.57809194631454	5.75322655220807	6.77899393332573	3.42518704614394	6.33652922688904	7	5.67154918337324	7	7	7	4.41955408275624	6.52105650893771	7	7	4.82612046623685	1	6.12629211651526	7	4.9970765491131	6.72705946266359	5.65568271871496	5.36172130825889	7	5	7	7	7	3	5	1	7	7	7	7	7	4	7	7	1	2	7	7	7	7	7	97.25	1	3
98	5.76932456191732	4.26443832534711	1.90162971869107	1.24200090622909	6.74670072110339	5.98421340916914	7	5.82873827098466	6.2941951255782	6.48033534751151	6.71813854267716	5.75411621572552	3.70164779438808	4.13149633250583	7	5.95117341435463	4.12712709797841	7	6.38046637386549	5.04550401426212	6.38947161873067	6.71124764876581	6.33768043043922	7	7	1	7	4	2	1	7	7	7	7	7	7	7	7	7	1	1	7	7	7	7	7	97	1	3
99	7	1	4.09947317187167	7	5.05202758620778	7	6.96875217041168	6.90735720999025	6.77986830665889	4.89182672529343	6.23022691871005	4.85888365236308	6.18226046206868	5.57602350117895	6.25260145041879	7	4.48062531343141	5.96453486863986	6.61735757666344	6.06304855391792	6.60369219526828	5.89653084115236	6.73395752193696	7	7	1	7	3	2	7	1	7	7	7	7	7	7	7	7	1	1	7	7	7	7	7	77.75	1	3
100	5.16763944757477	5.41120242206819	3.14435684095613	1.07059367096354	7	7	6.90488803039783	4.344065934057	2.02659961843941	7	5.83961618360408	6.12261911010427	6.43390429306611	7	6.78606496346039	5.29257680730416	2.79246663859334	7	6.8764839390616	5.26592142704053	6.45697811884944	6.54178653872206	6.75918157929282	7	7	1	7	7	1	2	7	7	7	7	3	7	7	7	7	1	2	7	7	2	7	7	90.5	1	3
101	1.29176153483329	1.84307786732896	2.09543040111196	5.24609420809436	6.79491665094283	6.20800279793887	7	5.75768093280269	3.75522484659501	6.60333237155044	7	7	5.17423545083578	6.57198464150933	7	5.81273251656042	7	7	7	5.05277394484801	5.76288462568724	7	7	7	7	1	7	7	1	7	1	7	6	6	7	2	7	7	7	1	2	7	7	7	7	7	100.25	1	3
102	6.65516042900979	5.60320215823988	1	2.98711019974306	6.40966088514044	5.97768559102641	6.27051446277625	6.84970139077655	5.58464924005171	5.99353904131548	6.03290663940399	7	6.45718094575014	5.72050738164934	5.41630815479048	4.5981035901581	1.15209841897909	6.66754694866635	6.57389572187351	6.88907643345431	7	6.31474782418799	6.92200741100852	7	5	1	3	7	2	7	7	7	7	7	7	1	7	1	7	1	2	7	7	6	7	7	98	1	3
103	4.13010708030291	2.38799055134848	5.36793052722547	4.83922914904986	6.14614034202058	6.25687173263049	7	7	6.94605619690226	5.12346787437316	6.24619651980469	7	5.20921047014665	4.79143516541974	6.54565663463898	6.47376567128602	1.6219934892412	5.05621877303561	7	4.3739304073964	6.80990542460867	6.20321333267256	5.59677708605996	7	1	1	7	7	2	7	7	7	7	7	7	7	7	7	6	1	1	7	7	6	7	2	91.75	1	3
104	5.37688233880747	2.23818804714187	1.94820104982629	1.46677694977058	1.95268445229573	7	7	7	6.26901915784949	6.59422042547217	5.7597693444441	7	5.87801027834894	4.89522469067796	6.92252329617375	6.34292512661992	7	5.89889471742636	7	4.94898168360308	5.90146552905266	4.87984393347042	4.96093084298443	7	7	1	2	7	2	7	1	7	3	7	7	7	7	7	7	1	3	7	7	5	7	3	92.5	1	3
105	4.46228142227878	3.85915472391753	4.74034115381262	2.91867897371293	6.92918451199232	6.61497299817789	7	6.39015098099711	5.137512728414	6.01634633271789	5.77363518483959	6.59529942742076	5.2363325701365	6.97454265469387	5.88708694544402	6.53638874841282	2.04763877174728	6.51158380401	5.87725241250609	7	6.77322996453723	6.25573785566469	7	7	1	1	7	7	1	2	7	7	7	7	7	3	7	7	7	1	5	7	2	7	7	7	107.25	1	3
106	5.1340537457635	6.32174844682758	1.85912784835633	1.82138545498226	6.53491812421185	6.41940496458963	7	5.40605315994863	4.2074933733217	7	4.78611692452687	6.11064454084415	6.43045482504709	5.89741802739897	6.29146152496173	3.87650331228164	2.88385046239947	7	5.58641235531587	5.17825882706613	7	7	7	7	7	1	7	7	2	2	7	7	4	7	3	7	7	7	7	7	1	7	7	7	4	7	89	1	3
107	2.67393790602702	3.57729660899784	4.50707432275463	3.3459103295315	5.90541681526737	4.53319569811566	6.87424475887547	6.29656360644548	5.69791819643862	6.01416011705027	4.59556563917917	6.89604304616965	6.11177733011736	6.07440447265476	6.44835006456738	6.30635717403214	2.50553751758107	6.0131622558767	6.739031590675	6.54951594842657	6.85552294200175	6.83098408107578	6.87034156841116	7	1	1	7	7	1	7	7	7	4	7	7	3	7	7	7	1	7	7	3	7	7	7	91.75	1	3
108	3.35187647339995	3.18194654118951	6.29737001494068	1	7	5.89735375237562	6.4876270138846	5.45388003319941	6.83888664412616	7	5.53812128535486	6.85666609395845	6.98125529391375	6.88629692418271	6.77252972726707	7	3.59849654009542	3.4828799282421	6.10641705372455	5.02232872317425	6.36626149993606	6.7236197378353	5.62753191318758	7	1	1	7	7	3	7	7	7	6	2	7	7	7	7	4	1	1	7	7	7	7	7	69.5	1	3
109	5.07506993550857	1	4.03750019642812	1	2.55969722376248	6.89928408827416	6.62705927191569	6.37565930430577	5.69394857612608	6.48745661950116	7	7	5.81346234460026	4.49511627490311	7	6.42082539847966	5.79981767694061	6.54373704435111	7	5.94512135151742	5.93062072382786	5.84548138372064	5.1157385853768	7	7	1	3	7	1	7	1	7	3	7	7	7	2	7	7	1	2	7	7	6	7	7	91.25	1	3
110	3.81611323943405	2.93074260404636	4.85845955382698	2.72697808847307	7	7	7	3.83335064631566	6.12151140516056	5.61386926820675	6.58065430311879	5.38460307977428	6.74329792539786	7	3.55816565959219	4.75084432834514	1	6.95193485658475	6.63243744799463	1.7882417111431	7	7	6.31250914549987	7	1	1	7	7	1	7	7	5	7	7	1	7	2	7	7	1	2	7	7	2	7	7	98	1	3
111	7	3.43993925131792	3.12668599271137	3.37944738520493	5.63453771216772	4.91169599164608	3.99807230414017	4.79705276312081	6.98497650830682	6.75749336328707	7	5.4177048914582	5.65215579394358	5.50775697171783	5.79899514280493	5.857959496593	3.37170931586947	7	6.75650957205321	4.90337783537891	6.90970182358858	7	5.62232444565714	7	7	1	7	7	2	2	1	7	7	7	7	7	7	7	7	1	1	7	7	7	3	7	95.75	1	3
112	6.73309062483594	1.47774991441757	4.09903701995668	1.1646016528451	2.253825356191	7	5.35242117401784	4.37592975679111	6.19967887319342	7	5.10638901025765	6.14864606087024	6.81066225123804	6.07621147174798	6.52191604537173	6.37116977861297	4.01446044647028	6.33563227977892	6.40034080246066	5.02452965858074	5.36555593037321	6.36816717945657	7	7	7	1	2	7	2	7	7	7	7	7	7	7	1	7	7	1	1	7	7	7	7	7	81.5	1	3
113	4.9108178582918	1	2.44630479305567	3.20657823526617	2.50163828259716	5.93600676261336	6.00984698442849	3.87096086659039	6.45880253367609	7	5.38770128189944	7	6.52247774818022	2.94824975383221	5.81421324347444	6.59244203110934	1.90651069914104	7	7	4.47531493586503	5.91283104477018	6.34094138336732	6.4776676850637	7	7	1	3	7	1	7	1	7	7	7	7	2	7	7	7	7	1	7	2	7	7	7	88.25	1	3
114	4.6662631476593	1.41184235256914	3.36805601263216	1.38925638644276	3.46605325636054	7	6.32729717642493	5.11701970763317	5.86270303529414	6.93669277210305	1.52004690362835	4.4878974751703	5.01267605674018	6.87705740733066	6.82739928585695	6.88574533021232	4.75518841872876	7	4.74465975038323	4.55938976978677	5.56741177594008	7	6.57182565440226	7	7	1	3	7	2	7	7	7	7	7	7	7	1	7	7	1	4	7	7	7	7	7	81	1	3
115	3.08986313385968	2.96083958072262	4.63470250057463	2.51092599301876	7	7	7	6.86493490550457	2.09891839928788	6.56179573538127	5.35589170076485	6.78270174159432	6.80888938558343	6.3740265598206	4.76757449693957	6.37682067743629	6.29739536167647	6.68315373127972	5.88460809460827	6.08914725307048	7	5.42296881766876	6.16983645084652	7	1	1	7	7	1	7	2	7	7	7	7	2	7	7	7	1	2	7	4	7	4	7	70.75	1	3
116	6.36549501288613	3.53985651955947	1	1.52908688677828	7	6.77293287247495	5.17370766357648	4.46472348035535	5.72213176900908	6.47195162393236	6.15939825703094	6.47229762405138	5.2101526816882	6.64568282830796	6.32197014463483	5.34529831922976	1	6.18562194437307	5.82481540848303	2.48834788309933	6.45913025842694	7	6.5598834101849	7	7	1	7	6	2	7	7	7	6	7	1	1	7	7	7	1	1	7	7	7	7	7	96.5	1	3
117	5.9878075808068	5.76789980350158	4.2276343840991	2.16585206105281	5.7669347888168	5.54389971670337	6.54771400858068	2.67925943647554	6.87586087489612	6.81955016269241	5.87983078815288	6.59348276219181	7	4.47595763082923	6.88035865966144	4.87252621569364	1.16791707874589	7	7	6.2909015842938	4.9598339312191	6.69629808678334	5.85409478576917	7	7	1	7	7	1	7	7	7	4	7	7	2	7	7	7	1	2	7	7	2	7	7	77.25	1	3
118	6.39465634136556	4.39752447040717	3.3470374446756	5.50937424321173	2.69740481823553	5.52956446775269	6.05041604676264	6.19641410178705	6.53342058699461	6.34752502999592	6.9057137236449	7	5.97213812678796	6.15720949530785	6.20968578074084	5.30996291853864	4.3264571027863	6.69679179133151	6.5290299343726	4.27189219915461	7	3.80186840182169	6.13152100466631	7	7	1	7	7	2	7	7	7	7	7	7	7	7	7	7	1	2	7	7	4	7	7	91	1	3
119	6.26336783731473	5.42535500850528	4.41291744284704	1.44228914299252	7	4.79331405286505	6.33053999902088	5.76008142573256	4.23730792109938	6.46457666601878	5.42309112405308	4.05082204961774	6.95576993380591	5.75132965002064	5.92062136011338	5.7340716547025	3.75847784902018	6.7004322385053	7	7	7	5.03167324985878	6.67640150772538	7	7	1	7	7	2	7	2	7	7	7	7	7	1	7	7	1	3	7	7	7	7	7	83.75	1	3
120	5.22187371177029	1.30926765588392	3.35227816249499	1	3.18352194150783	6.45255262532431	7	6.43222512773636	6.79342770486981	6.08146566880685	7	6.34841682439347	5.95073189829094	5.99211456831804	7	6.41717928505585	6.65618042662977	5.95785625422709	5.94824693596292	3.89296562807646	6.69561518986577	4.18587110079952	6.71024931486	7	7	1	2	7	2	4	1	7	7	7	7	7	7	7	7	1	1	7	7	7	7	7	86.5	1	3
121	7	4.69799778575511	3.60559933554535	5.10919379617012	7	3.7782150886353	7	3.3945246615845	7	6.84668664388002	5.44369833283262	7	7	5.71110343369687	6.30248568286225	6.04834022951863	1.55197223573145	6.74981923892043	4.90843580003965	5.42150821664033	6.2483820214749	6.22127900893603	5.21671190144811	7	7	1	7	3	1	7	7	7	7	4	7	3	7	7	7	1	2	7	7	5	7	7	91.25	1	3
122	6.75320278175793	2.73689914250475	2.05337845253141	4.76011946251135	5.2296177037635	7	7	6.90211272231949	4.0104514807013	6.33665696680712	5.6507078830413	6.16245293151714	7	6.62048052130133	5.8728232433362	6.0973330427844	6.6799534528347	5.59308881114124	6.14188660514656	7	5.16105922210438	5.9174804738874	7	7	7	1	7	7	2	7	7	7	7	7	7	7	1	7	7	1	1	7	7	7	4	6	89	1	3
123	6.65294497920683	5.58902445699063	3.69921503207957	4.13442322708843	5.94288494040856	6.65954478270306	5.9880560122305	3.87578685622553	4.44201791477304	4.64002796911448	6.31223414068257	7	7	4.1572236722325	6.55269103269505	6.61998817160545	6.35338973414579	5.68054881909474	4.48890988139152	7	6.64440690954233	7	7	7	7	1	7	4	2	7	7	7	7	6	7	2	1	7	7	1	2	7	7	7	7	7	78.75	1	3
124	6.34457482838652	3.52356429111059	2.80762339455041	1.50963594338002	6.23337385982989	5.67139492070964	7	2.9495173653664	5.1017221017576	6.20787365080516	4.54823502186277	6.15952438809299	3.95785350919311	7	6.26938314179934	6.3837572803638	5.88815218111341	6.05916404332267	7	6.17437847804771	7	4.79989811846554	6.29645638319589	7	7	1	2	7	2	7	7	7	7	5	7	7	7	7	7	1	1	7	7	3	4	5	85.5	1	3
125	5.54791524806599	1.75215655643355	2.87185178567798	3.04277340602593	4.85419433723826	6.86344569991771	5.64003291954448	4.62461803999476	5.20999937290616	6.79237960574877	6.8585188171283	6.75920976217312	5.78386324311237	7	5.6990850420382	5.65734243560028	3.76203609657034	6.29213856030037	6.74089464083554	1.11297192843276	6.2783241134957	6.33359922683932	6.70111666664709	7	7	1	2	7	1	7	7	7	7	7	7	1	7	3	7	1	2	7	7	5	7	7	89.25	1	3
126	7	2.58214821101849	2.12149085743358	4.90838404794017	4.5316882231041	5.96842753669952	7	5.45649749960549	6.65372634810322	6.96906960622752	6.1149721619868	5.25426656291901	6.39740534379766	6.20335421023144	6.23064827947427	6.16500901855882	6.21418732959067	6.50319368361717	5.31000482814438	7	5.02735894881811	6.13366205863193	6.48926395959856	7	7	1	7	7	2	7	1	7	7	7	7	7	1	7	7	1	1	7	7	7	4	7	80	1	3
127	5.12088171074922	1.61541289528139	1	2.57715724358435	5.60203956077591	5.25249344144178	6.71698448855994	4.25475258560894	6.84878951692776	5.18188796336723	7	6.63829821266953	6.51005269003503	7	5.64404753286404	6.59424487091656	6.65248299125024	5.75365619208722	6.6000285757552	4.53957945077006	5.63162572014461	5.56042571584673	7	7	4	1	7	7	1	2	2	7	7	5	7	7	7	7	5	1	1	7	7	5	7	7	93.75	1	3
128	4.61304592414215	1.64665858724612	3.73638728584581	5.34464526151784	5.67603247569729	5.18132614293766	6.09957419939577	6.35055507276467	7	3.26624254428621	6.78599116000964	5.87410623578712	6.26177948005656	5.19758489799225	6.20532374737524	6.29809872329888	6.53832077511557	5.93753193683548	6.62301432418686	3.04139040188291	6.57804314980015	4.77296952336419	7	7	7	1	7	7	2	7	7	7	7	7	7	7	7	2	7	7	6	7	7	6	7	7	83.5	1	3
129	6.21203308607096	5.27400788071044	1.92889522697196	2.27033500235472	6.6821193374499	6.82085841692315	3.16089107201279	6.23852530983879	4.61818070227859	6.98558195707105	6.84568566105034	6.76861845267628	4.24961429058939	7	5.75849049026136	5.92230019179608	2.34981069633134	5.187250467161	6.71313586855035	4.73998378014825	6.72104093844541	7	7	7	4	1	2	7	2	7	7	7	7	7	7	7	7	1	7	1	1	7	7	7	7	7	105.25	1	3
130	6.29099179325855	2.63816331517314	2.92114833950076	1	3.95909197488708	7	5.84016285727114	2.28457806332064	5.53799572600745	7	6.06909316473127	5.97331577379287	7	3.93262975769488	4.56541415450148	6.0641134328848	2.31362569888394	7	6.05737981680891	6.83863476438725	7	5.30507844892317	6.95650158372612	7	7	1	1	7	2	7	3	7	4	7	7	7	7	7	7	1	1	7	7	7	7	7	81	1	3
131	1.21225148919441	1.61109394503036	2.23074312773204	5.21581156252665	6.98178516900688	7	6.17346535800055	5.22750408724357	5.98919209152366	7	6.78873376713563	5.85938484881886	4.70613591034493	5.78023856809362	5.88206935415269	4.9739504100388	6.25647581005699	6.5841891457479	4.35729750276795	5.136323020396	5.88328532410416	6.86594850050164	7	7	7	1	7	7	1	7	7	7	7	7	7	7	7	7	7	1	2	7	7	7	7	7	88.75	1	3
132	7	1.46576867433318	3.06209351633348	2.3961852914931	3.34557765652298	6.48622507238762	4.6383253976667	7	4.53956030208283	7	6.90811905694782	5.62735471785832	5.93047608632262	6.27567189215128	5.38893842209259	3.94830178641624	1.9695150042237	5.42158791082416	7	2.11344162007241	7	7	6.2775067296379	7	7	1	2	7	1	7	1	7	7	7	7	2	7	7	1	1	1	7	7	7	3	7	80.5	1	3
133	6.87180624534039	4.03372069333758	2.67348261573011	1.54157960406418	6.90207285316113	4.06591412765139	7	4.46865068268494	5.62305282601056	5.82911804150995	4.30817173979754	5.71668640775263	7	4.14570846309526	6.98949251955655	4.8056527132626	3.72917241354564	6.48634164030216	7	6.38766894510036	5.3291058047087	7	7	7	7	1	7	3	1	1	1	7	4	7	7	7	1	7	7	1	1	7	7	7	4	7	80.25	1	3
134	4.56443591973889	3.60531885876845	3.93771868568276	2.62614122707183	7	6.76221064456778	7	6.91632701800087	4.604596181371	3.75589408814173	6.37468821918641	6.38722223343069	4.48712594593791	6.79923624515518	2.66571931864156	6.52553721801074	1	6.32841231873657	7	6.44136973703472	6.62747221975667	4.53410493104685	5.08200096934189	7	1	1	7	7	2	5	1	7	7	7	7	1	7	7	7	1	2	7	7	7	7	7	67	1	3
135	7	1.55334679518569	5.01020049088362	4.31385722130872	2.8552853628901	3.86223069354925	7	6.69227738298175	7	4.63342788818655	5.93063877182864	5.80468860035411	3.22375040766804	5.36774516158961	6.02049089665306	7	1.84490750313653	6.77728604807643	5.4481598536664	4.32358468600556	5.76756103165597	7	6.8035118304952	7	7	1	7	7	1	7	7	7	7	7	7	1	7	3	4	1	2	7	7	7	7	4	84.75	1	3
136	7	4.80666050165249	1.0805361019597	1	3.62242842635248	4.66356545653462	5.75231805423479	5.42592025160897	7	6.48283565119263	5.94924124571892	6.63953309310392	6.10656692088915	7	6.03768371754084	4.66452208266689	1.4288581998885	6.7641511024619	6.49495307253283	2.17932841253856	6.54425789815518	3.6833128929654	6.45754597185048	7	7	1	7	7	2	7	7	7	7	7	7	1	7	7	7	1	2	7	7	7	7	3	94.5	1	3
137	6.33610631185699	1.75861256564993	1	1.95461195660415	4.59664905508259	5.43622103112634	7	3.90903962925765	6.55097690854599	6.26626345751748	6.66365008898963	6.35004743227885	2.51610982481475	2.80903004544818	6.42982348181334	6.45179085535164	4.65746327004751	4.16532016114154	5.92808447782128	4.5027199140201	7	6.60723156553592	7	7	7	1	1	7	2	7	2	7	7	7	7	7	7	7	7	7	1	7	7	7	7	7	102.25	1	3
138	3.6178843840637	4.65348976834474	4.85071971995044	6.01164109917609	4.91590934720644	6.49548813161446	7	7	5.33059453518883	6.59010585058985	6.6110788043273	7	2.34490236239626	5.81837545377678	6.4038971449747	6.615467419897	3.63213541310029	4.40101037979886	6.16427954645882	5.31795972572768	5.10655491508551	5.96357245546356	7	7	7	1	7	7	4	2	7	7	7	7	7	7	7	7	7	7	1	7	7	7	7	2	90	1	3
139	6.30752798918857	3.95223600630775	1.9539708918996	3.45538956108435	3.75875569888185	3.43018471034974	4.7322199756653	6.91436740682461	7	4.89062074335699	3.41919431758428	6.86583674506772	3.95641202684549	6.00699793522509	6.9698820876288	6.80688021666392	2.37289109123201	7	6.55826141752226	3.06776988014889	7	6.69404935645287	2.97262327658009	7	7	1	7	7	1	1	7	7	4	4	7	3	1	7	7	1	2	7	7	7	7	7	77.75	1	3
140	5.219038208982	1.03169330997116	3.3175266441794	3.09965400132689	5.79759654639831	6.90760600230608	6.55540355085064	6.14969187838152	5.29783879499614	5.96051632879981	6.11316737386874	6.00309931715724	6.64406385291149	6.07749460572735	4.57286731902724	5.54613707148253	5.27655241919371	5.06564350433419	6.56659193219999	4.55579640468869	7	5.79150140875865	7	7	7	1	3	7	1	2	7	7	7	7	7	1	7	4	1	1	2	7	7	7	7	7	80.5	1	3
141	5.12557061104077	1.22389853765628	1.35163516966663	3.48099290423974	5.65793040903177	5.043250384148	5.95929024590351	5.01260405123498	7	4.93455965858883	7	6.58454973126777	4.96190384356398	7	6.08374917023101	7	6.88852913920066	7	5.54909986292352	5.3900217919767	5.94242881130685	6.87630275381557	6.24537020564233	7	5	1	7	7	1	2	1	7	7	3	7	7	2	7	7	1	3	7	7	6	7	7	84.25	1	3
142	6.20155904293016	2.36042158750523	3.26158516061742	2.16059938286984	3.39432660954582	6.43273772107211	3.52627793082681	5.61737681583638	4.12136973912556	5.90745172710322	6.66790360069852	5.55155555227213	5.07081370613526	6.90731139875354	6.58477805781739	6.00607499863336	2.10793447875095	6.56618945473179	6.68280030074924	4.58528944188816	7	6.54336395971949	5.76083559710927	7	7	1	3	4	1	7	2	7	7	7	7	2	7	7	2	1	2	7	7	7	5	7	99	1	3
143	6.80310565187079	1.78910936348238	4.67861729585657	5.38148187018101	2.47535035971936	3.53756524774753	6.79455389082203	6.6544493726393	5.29614379549626	6.36110563319807	6.05000650627292	5.25159332763727	4.09074539956232	5.8497887763257	6.39000587521404	6.83307545079285	1.61030681167266	7	3.86728300241672	4.69121465604157	6.7005388834075	7	6.43295641928974	7	7	1	7	7	1	7	2	7	7	7	7	1	7	4	6	1	2	7	7	7	7	7	99.75	1	3
144	5.49228209001284	2.17654104198764	4.38672988021135	4.90347442039013	1.847543826986	2.19604314785732	6.49420729075149	6.63752964404813	5.90875428276304	5.2041870803312	6.0136216232022	6.94819183727124	4.11117949014357	5.39056950087589	6.39598570201185	6.1667707117975	1	7	5.82577216410827	5.20661430135998	5.4826320172164	6.38947847838973	6.76077355719414	7	7	1	7	7	1	7	3	7	7	7	7	1	7	3	7	1	2	7	7	7	7	7	96.5	1	3
145	3.59119169129184	5.20171953672331	3.50976063830847	6.25168214333916	4.01863540102468	7	7	7	5.33454290161435	6.49304440661089	2.51247997749455	7	5.17734610371172	5.83250128855727	7	6.16793129893122	3.36430970391791	4.71301006656004	6.08962766291627	4.16799049417136	6.77842097654374	6.00466591239626	7	7	7	1	7	7	1	7	7	7	7	7	7	7	7	7	7	1	1	7	7	7	7	7	80.25	1	3
146	4.58365133709979	1.82673509245099	3.31200696328701	1	1.55175166594501	6.55780112176251	5.7618783717847	2.32969600035356	6.05583328367005	5.93313298521679	5.83872728612568	6.22039189448923	6.8650205396511	5.3256485131569	5.06196147172349	6.41517685823731	6.48090929871569	7	7	5.59614132427352	5.59931228923561	4.29750286614354	6.65226576269391	7	7	1	2	7	1	7	1	7	6	7	7	7	7	7	7	1	2	7	7	4	7	3	76	1	3
147	4.58100729816843	1.20824212703654	1.3346514110047	3.45001572459178	3.26188012982612	3.08724409331044	3.90288244654976	3.82376086569426	5.9730492906614	6.18406930522469	7	6.20953525221339	5.20523949675206	4.79185454579116	7	5.26629154068176	1.93476039456421	7	7	4.53030483363619	6.57277704180104	7	5.16536302635337	7	3	1	2	7	1	7	7	7	7	7	7	3	7	7	7	1	3	7	7	7	7	3	103.75	1	3
148	2.37617029607681	5.59958979371951	3.29484819950195	3.94294439004266	6.81609550783384	6.31872701065659	7	3.62845251102866	2.05729297652644	6.84469445925798	6.43984137865655	5.81074874011711	5.79662020709761	4.40857200113648	6.7948009387336	4.42832281452848	4.35673703811174	4.932888479874	6.77918381600154	3.69778185358991	7	5.98721334492548	6.54532018022411	7	7	1	7	7	1	7	7	7	7	7	7	7	7	7	7	1	1	7	7	7	4	7	61.5	1	3
149	7	2.25734055862122	4.31820325373349	3.53251420605819	1.46254313439561	5.05972426795575	5.60390881098048	6.43020145400961	3.93703150033029	7	6.68923784348129	4.48721446886895	6.55159199310963	4.30659902301707	5.75516405563444	5.48181051627513	3.346247309335	6.02715380523092	6.00189019534686	5.97369430503803	6.37271997532009	6.19103347985688	4.02791322183309	7	7	1	7	2	1	7	7	7	7	7	6	7	7	7	7	7	2	7	7	7	7	7	83.25	1	3
150	6.72923974693929	2.74246923262237	3.06089079189267	7	2.07385807073328	5.13891878122081	6.72105042310934	6.8064680937476	5.73415728225133	5.70002537496947	6.38810741568402	3.93310634131101	7	5.53083775994357	5.90932844964179	6.14238983123567	1	7	7	5.23286991579684	3.95271348559001	4.32281524061457	6.40741033197658	7	5	1	7	7	1	7	7	7	7	7	7	7	7	7	7	1	1	7	7	7	7	7	82	1	3
151	5.44077927358901	2.81133849467049	1.82355033461447	1.69452007459129	6.69527253493357	6.33199336340787	7	5.67744475903068	6.42377263399388	5.26864897894308	4.77877907142981	5.75085115343744	6.20965330460382	7	5.27111334967831	6.64855995098609	2.42646840418268	6.64336516299831	5.5507131616408	3.04251898392033	6.15209613417225	5.21483469147896	6.43365041761283	7	7	1	7	7	1	7	7	7	7	7	2	7	1	7	7	4	1	7	7	4	7	7	60.75	1	3
152	6.22919802956733	1.95805140693085	3.35768866276671	1	4.1659725329991	6.76675717169019	6.29697497242585	3.80986201324101	5.69491502614554	7	5.71487287438194	6.6595591787854	6.4324232053858	7	4.89795687664223	4.81508285443472	2.96209065017741	6.76643963861271	5.63848254173128	6.63423381921697	6.13007989601703	3.96662651640283	7	7	7	1	1	7	2	7	3	7	3	7	1	7	7	7	7	1	1	7	7	7	7	3	78.5	1	3
153	7	4.12925525837626	4.1800022802964	4.0577034500952	6.43688270812548	3.11628971725847	5.67874075824333	4.38045435555931	5.9286167920946	5.78596340425316	5.46623363622782	6.97555803031806	7	5.39463877562705	6.5523667178423	6.09811760957317	5.37611347162689	5.73948192691743	4.99357561766047	6.3538228502967	5.61861568917811	5.9568635100938	6.21243822533842	7	7	1	7	7	3	7	7	7	7	5	7	7	1	7	7	1	2	7	7	7	7	7	77.25	1	3
154	7	2.75910745153222	1.3821041820143	7	4.91282866598666	7	6.46589811814447	4.51033181859215	6.15682912462045	7	4.6757751557403	5.19096456793076	1.60473406597051	5.82202676660501	5.37833150528752	5.11979694376749	2.77268127332231	4.0075810917219	7	3.67958135342668	5.35732971101955	6.23387886728338	6.93525727802382	7	7	1	7	4	5	1	7	7	6	7	7	7	7	7	7	2	2	7	7	7	7	7	67	1	3
155	4.79144967286422	6.90450438090194	2.93537230123861	2.97812990679154	3.19290018300285	6.43530881598137	6.45241616970897	6.91486000330889	4.10072807036698	6.09465526743402	5.78737689149158	5.64659339993903	7	5.10447694115204	5.29802454383215	6.1434812454909	7	6.73534427952319	6.67644323548045	3.51473609152546	6.08386314788402	2.27293411869704	5.39877748366681	7	7	1	7	7	1	7	1	7	7	7	7	1	7	7	7	1	1	7	7	7	7	7	67.75	1	3
156	7	3.20457950566044	3.5753506723063	4.7418510200203	2.93121494449828	3.67645730630469	6.24659829962899	3.90906871905257	7	4.72375740441608	6.61096757391621	5.77464360052134	3.29585096871492	6.64748934525458	4.53024506587631	6.47737309128603	6.95923346801979	7	4.91545831146954	6.88489361447711	6.67502789686797	7	4.45815739586417	7	7	1	7	7	1	7	2	7	7	5	7	4	7	7	7	1	3	7	7	7	7	3	84.5	1	3
157	5.91971652702955	2.53984308415324	2.8294334245935	2.47876540925627	4.88313896753922	6.6099152406674	4.4527944396826	5.48625922332618	7	5.862537326941	6.5843352309263	6.85045419660251	7	5.39201348957222	5.29386337045263	7	5.41411756578923	5.42719635415356	3.34891404661584	4.57177935659236	6.86944072161411	3.39948795278648	6.0061185235367	7	7	1	1	7	2	7	1	7	7	7	2	7	2	7	7	7	1	7	7	6	7	7	78.25	1	3
158	6.95359031210445	4.60377758545112	4.07574103313188	1.5167910515056	7	4.53281166137679	4.47042820814481	4.96528087907599	5.50993163373014	6.43306595860379	5.41381497540276	4.07971188728116	7	5.9494337882602	2.86628440793466	5.65034869501024	5.19437638986115	7	7	5.47093842781257	4.85354256634505	5.57142803240021	6.32335926018865	7	7	1	7	7	2	7	1	7	7	7	7	7	1	7	7	1	3	7	7	7	7	7	78	1	3
159	6.87313722115371	1.90498631539414	1.96774606571602	1.54230992595706	5.53414209369111	7	2.86387064484396	5.02109471645714	6.90073161280781	5.95853398608307	2.76137534553387	7	6.24284780602811	5.0733559829091	6.73917118380742	5.27105245773134	2.37852584648724	5.11850228265639	7	6.63774577657811	5.06000593148026	5.02605119431411	6.69170616672467	7	7	1	1	7	1	7	2	7	7	7	2	7	7	2	7	7	2	7	1	7	7	7	86.75	1	3
160	5.34445352908355	1.94415193413723	3.84056214861904	1	4.71626874383421	3.63529430735563	6.91438238246313	7	6.50311808905373	5.50378400738071	4.79814332617787	4.82088518148913	6.55325815105258	5.67033041477356	6.59146494589166	6.85657735559868	1.30221533905019	6.28037001970026	6.53306432543712	7	5.87029591039336	3.86913521051321	5.89450179163813	7	7	1	1	7	1	7	3	7	7	7	2	2	7	7	7	1	4	7	7	7	7	7	64.5	1	3
161	7	2.30944872688173	1	2.48257909296451	4.10358255055238	7	5.69623456082073	2.31751019915777	2.47281707829451	7	6.61781826717416	6.36891645359773	6.35053519864663	6.00277540340768	5.39117260305637	6.09048036165452	2.17792513956838	6.68130974316302	5.25268721305563	3.11553242166972	6.53160997403515	3.81062172509952	5.19994324381595	7	7	1	1	7	3	7	3	7	6	7	7	2	7	7	7	2	2	7	7	6	3	7	77.25	1	3
162	6.93257838318661	4.51140200108736	4.24156874326455	6.62464123099952	2.95521305786072	5.51091386752853	5.17235116860767	5.69410101210039	4.88136937608863	5.86503334843245	6.52693783508706	6.36632639264573	7	6.6024909699888	7	6.22127135646963	5.11686402224932	6.10213185366944	5.50622069139281	5.10559295408016	6.84912432037996	3.58576126271417	3.85919347284419	7	6	1	7	7	2	7	7	7	7	7	7	7	7	7	7	1	2	7	7	5	7	7	81	1	3
163	7	3.31061779388867	2.70961581221044	3.55691053268921	1.85566406260735	3.25956338957657	6.8325110219121	3.86167162672696	6.73422402242618	4.47098654281585	5.6512129334151	6.13853700423561	2.29770346802893	3.29930980741638	5.11396204781344	7	6.07661025622712	6.365871042515	4.04095713893801	4.90221667364901	7	6.56480643616684	6.84099429262198	7	7	1	7	7	2	7	2	7	7	7	7	7	7	7	7	1	4	7	7	7	7	7	79.75	1	3
164	1.33829949385294	1.18126299686377	1.97201669515245	6.07218619370288	5.73571285751427	6.38403810835394	5.57946022765926	4.43487585586662	6.45542881853566	6.45314800448429	3.47459569547327	4.89236010355631	7	6.62758573323238	5.63765223218723	4.73029241781324	6.49285087477827	6.06740984827388	6.19460028642058	6.30048752399214	6.78614920392912	5.24415265678699	6.83140120089812	7	5	1	7	7	1	7	1	7	7	7	2	7	7	7	7	7	2	7	7	7	4	6	78.5	1	3
165	6.16089453761459	4.12538622195364	2.19181004678654	1.19555839567131	1.10599245404759	2.48543858272338	6.39388056511554	6.22138821423273	5.57464230606898	6.92316448873813	5.74886342776882	6.25914283443107	2.5136784140474	5.84685612086047	5.01018708532261	5.76037720212328	7	7	6.21067326239625	4.03149605618686	5.83294122535855	7	6.07323436940211	7	7	1	7	7	1	7	2	7	7	7	7	1	7	5	3	1	2	7	7	7	7	7	72.25	1	3
166	1.49915376360204	1	1.93253810238774	6.84064615324061	6.46688657317177	7	4.64709693291379	3.76792725232655	6.89798708738738	5.82566041081537	5.10775496590252	4.48029815297243	6.6108053708439	7	5.77787023971251	4.8475270954957	1.35457913369181	6.66051736280884	7	4.13242737469815	6.48998903989306	5.53097381180144	5.57774096079551	7	7	1	7	7	2	7	7	7	7	3	7	7	7	7	7	1	2	7	7	7	7	5	74	1	3
167	5.33737911605012	2.52273942087269	4.02163797927756	1.6777124232711	5.68445187542403	4.21643698323729	6.62529807110535	6.09958608519435	7	5.72295735457263	5.26344860581824	6.01657816391912	6.01474989368155	5.25036520112049	6.74832293171227	5.03182179189023	1.24954935853929	7	4.88453739592773	6.18319476808538	5.81208063636341	4.08113089607954	7	7	7	1	1	7	1	7	2	7	7	7	7	2	7	7	7	1	4	7	7	7	7	7	67.75	1	3
168	3.33764857564977	1.16077327759044	2.07713767138873	2.15678106937061	5.88816832607139	7	6.64270134780742	5.08229802184036	6.77338196000732	5.4333240260725	6.24367484781116	7	1.76196018209229	4.54560400992148	5.46627423624088	4.48105520894802	3.94761028735366	6.92446768679217	2.64916112797169	4.94184316552289	6.44211158680334	7	5.21999909123725	7	7	1	2	7	2	7	7	7	7	7	2	7	7	7	7	1	1	7	7	7	7	7	78.5	1	3
169	4.90329182098065	2.90501660644325	2.81819098602169	6.07187479931898	3.31139451493183	5.98173212185103	6.53723043328997	5.35006778151467	4.68911388950528	6.44392587413386	5.69297942963519	6.40398611696453	4.91301571729701	7	5.3301039869417	5.91374110607716	1.1133034963782	7	5.61675863869084	3.15975689502721	4.80342312121902	7	6.62144166331533	7	7	1	3	7	1	7	2	7	7	7	7	1	7	7	7	7	3	7	2	7	7	7	71.25	1	3
170	3.08800977211531	2.91877024755891	5.82959563589227	5.91363232819092	2.44684189037899	6.88363948095922	7	3.3151448125674	5.83877601345894	6.53068171497569	6.75122071369821	5.8271150563732	3.88639517177322	4.37841385898702	6.4971914413854	4.44072147835819	2.92386747210134	6.36851524030436	4.78401366022206	7	7	2.9123551944241	5.63092563501581	7	7	1	7	7	1	7	1	7	7	7	7	7	7	1	7	1	1	7	3	7	7	7	68	1	3
171	1.07859354915437	1.45597154087084	3.13517856841235	6.02613752850107	7	4.84324523462989	6.51048568460518	7	5.69445030627988	6.36344438718718	4.67973139997741	6.88404009324516	3.43025908970077	7	4.55719845307906	7	1	6.69666541220147	6.68835495328783	4.23426933852195	4.35166608086314	3.94795678464937	7	7	7	1	7	4	1	7	7	7	7	7	1	1	7	1	7	7	1	7	6	7	7	7	61.75	1	3
172	1.4355076707734	5.24413006144754	3.64472738916219	2.89573450147809	7	3.22997351971999	4.26484874272152	4.41575991809322	5.88829153028627	6.49650343909163	5.97078803875654	5.51877015670531	4.27976281623221	5.7587085081278	6.85633694791069	2.11902178848304	4.30088799351151	7	5.2911735625298	2.65178765066701	6.98428992974187	5.88330695615682	6.31422194210783	7	7	1	7	7	2	4	7	7	4	7	7	7	7	7	7	1	2	7	7	7	7	7	71.5	1	3
173	6.60685440443513	1.98747650510679	1.4842672797256	6.66123090439006	4.82794936941183	5.76701423794208	5.21508328817487	1.49913379803322	6.61858617342655	6.92383414291424	5.04847615288335	6.66022983381938	5.8780674890981	6.91527879047522	5.62238219565546	5.3660381136402	6.56016470006536	4.02171927858817	6.17116045231694	3.52529462030057	5.99440155591688	6.15395675649113	6.1040415428444	7	7	1	7	4	2	1	7	7	7	6	7	7	7	7	4	1	1	7	7	7	7	7	65.25	1	3
174	6.54784657921465	1.26214463029915	2.92024661146432	1.89217527780381	4.59732919930294	4.85991954723362	5.64607763567884	1.66303559303395	4.04884975776147	6.27924150873781	7	5.45867640338085	6.31774750179068	6.94381237950985	4.33850678726087	3.11443968527542	2.2083100959515	7	6.75258578292086	3.02563699703062	5.36092028461202	5.06600803752967	5.66328640221763	7	7	1	1	7	1	7	7	7	7	7	1	7	7	2	7	1	2	7	7	7	3	7	72	1	3
175	2.73450630352511	1	3.60897677939722	6.98461388933714	6.09764324748172	6.9168584698046	5.56904116559759	4.6599510787779	5.51377383424942	5.91083727397506	2.51184870151661	6.30814520771994	3.62283776930112	1.78781221591137	6.3967398743884	4.27934130805111	3.20280940495336	7	6.82943846811295	4.27374003096005	7	3.53100187046582	4.77965770589126	7	7	1	7	7	5	7	2	7	7	7	7	7	7	7	7	7	2	7	7	3	7	7	64.75	1	3
176	6.71012830213729	3.67241427517399	1.19292297521525	1	1.87388497860545	4.87316489448013	6.14228567267162	6.50448960481115	6.23718936396225	6.03491837677707	3.74606982529141	2.94215869835309	2.34862850686225	7	5.7096472868051	5.65289352449314	3.66698700115979	6.76798228098643	4.43997636081305	4.23957899972522	5.57737624884958	2.91073200605869	6.90563596505295	7	7	1	7	7	1	7	2	7	4	7	7	7	7	2	2	7	2	7	7	2	5	7	75.5	1	3
177	7	5.35743351338497	5.61931284983814	1	1.42716714042606	5.25270575615128	7	6.04799944703839	5.81597321633851	5.42813841315589	5.73004838783206	5.19042140905209	6.6162366824679	4.78193467087504	6.39181789351425	6.6055434283572	3.55190186137994	5.82452606276104	5.51649811944038	4.39230540969653	3.87758175848232	2.42130266121985	5.1719454716672	7	7	1	3	7	1	7	2	7	7	5	7	6	1	6	7	1	2	7	7	7	7	2	76.25	1	3
178	2.59562303506807	1.08655553916173	7	2.93037495711776	7	5.87065630992321	4.54887177314032	7	6.65923477941637	3.68196886335064	5.98046177989466	7	4.45165454518133	5.37846885844145	6.73221472110345	4.14774309282514	3.64323338173745	5.60028204954287	6.53028547870771	6.88530933674974	5.14698059407855	3.80283597273443	5.24498958637555	7	1	1	7	7	1	7	7	7	7	2	7	7	7	3	1	1	2	7	7	5	7	7	54	1	3
[truncated: 5 more columns]
