# Supplementary material for: How Are Mate Preferences Linked with Actual Mate Selection? Tests of Mate Preference Integration Algorithms Using Computer Simulations and Actual Mating Couples
Source: PLoS One. 2016 Jun 8;11(6):e0156078. doi: 10.1371/journal.pone.0156078 (PMC4898694; doi:10.1371/journal.pone.0156078)
Supplement: S1 Data — Newlywed couple and agent-based model data analyzed in Study 2. (ZIP) [file pone.0156078.s001.zip › S9/Polynomial Model Data/Polynomial Couple Population 01162016 044118.csv]

	trait1	trait2	trait3	trait4	trait5	trait6	trait7	trait8	trait9	trait10	trait11	trait12	trait13	trait14	trait15	trait16	trait17	trait18	trait19	trait20	trait21	trait22	trait23	preference1	preference2	preference3	preference4	preference5	preference6	preference7	preference8	preference9	preference10	preference11	preference12	preference13	preference14	preference15	preference16	preference17	preference18	preference19	preference20	preference21	preference22	preference23	fitpoints	sex	algorithm
1	7	1	6.11779322649881	6.33468010958457	5.31409512898759	7	7	6.71287003215128	6.65748241106631	6.87478833742261	6.09064804911572	7	6.68486610672724	4.48785451180817	7	7	3.9550888056129	7	6.98022698572476	6.72312049383087	5.60435400094151	6.62849400414916	6.39144714800446	1	1	3	7	7	2	7	7	1	2	7	3	7	3	7	7	2	7	4	2	7	1	7	87	0	3
2	5.46387382312303	5.46431701097097	1.85292169687186	5.54776882885315	4.07633369520559	6.45171957226031	7	6.47217849565462	6.36068025769114	6.74024623878761	7	6.59104274393482	5.68481580421677	1.51609726141499	6.71749462523508	5.84326623948589	7	4.34129637087748	6.56159253790793	7	7	6.2775067943084	6.05440041706307	1	3	7	7	1	2	7	3	2	1	4	2	7	2	7	5	7	7	7	3	7	3	7	74.75	0	3
3	5.26733946791248	5.62240874089473	2.53840667707149	6.05827917865771	3.46810220799153	7	6.25367225580761	6.33258211539666	6.21194999850241	7	6.85198472863408	6.86549566510607	7	6.57052399908914	4.2772283176638	5.08419414993313	7	5.14152961510342	7	6.03178724353664	5.60640878883781	6.70443898404914	5.99948572817719	1	5	7	7	1	2	2	2	7	7	6	1	7	3	7	7	1	7	7	7	7	1	7	76.5	0	3
4	6.77753078689165	1.78664574930771	5.49558993591122	7	4.32832728682907	6.13614158911804	6.06313815479456	7	7	7	6.91731117674773	6.4360041510231	6.20246510857103	5.11596433770578	6.69282204253731	6.96205997427461	5.50547001197599	6.17711673022119	5.14071545412797	6.85282352345483	7	5.79635794997968	4.81207124493371	1	1	3	7	7	2	7	7	1	2	7	3	7	1	7	1	2	7	7	7	7	1	7	90.25	0	3
5	6.12497016964457	5.09854835742055	1.19095289618601	4.90989969447503	2.74143430541315	7	5.5123699418628	5.58529495274154	7	7	6.08130530319024	7	5.63455858006188	1.05372500425406	6.6429804900654	6.3131753753129	6.2236254194617	5.00313967441211	5.657119220446	7	6.1067770567835	5.77381031332289	6.25630100808332	1	3	7	7	1	2	7	2	3	1	5	3	7	2	7	7	7	7	7	2	7	7	7	77	0	3
6	7	3.68228843007558	2.91097332003829	5.51699641168873	5.10718233693022	7	7	5.04584764529505	7	5.89313165839747	7	7	7	1.65553741874077	6.4153162161437	6.82601248851614	6.7654271161014	2.97692623031458	4.41972647986529	4.54272335497389	6.64713485254324	4.61147504661068	6.44971223587242	1	7	7	7	1	3	2	5	4	2	4	3	7	3	7	1	7	7	7	2	7	7	7	86.75	0	3
7	6.56926725702127	1.32370468113053	6.34385538877229	6.53102454528153	2.29713853420044	6.78873153877846	5.24118385137563	7	6.36323487698044	6.59971423775352	7	5.79111289637216	6.71400010104306	1.9207716094148	7	5.48014790373071	7	6.5471983376891	4.81655884414376	5.57192020935062	5.49101599841992	3.06411928394064	7	1	7	3	7	7	1	3	3	7	7	3	1	2	7	7	1	6	7	7	7	7	7	7	87.5	0	3
8	6.73246521947471	5.45362449184825	2.33095280005589	6.22249503704909	2.62345422808671	7	5.58069671434417	7	7	6.09916081421799	6.30364051378742	6.28317217892628	7	1.44551021958273	6.32800085867481	6.76711267210708	5.64169758502925	1.24686853796356	4.54760944581958	4.82377087921995	6.86279461624207	6.87875224767738	6.27556923710547	1	7	7	7	1	2	7	6	7	7	3	2	7	2	7	2	1	7	7	7	7	7	7	98.25	0	3
9	4.80931071031173	6.74808832388714	6.09332928466338	6.96246558889763	5.53307785717143	6.05068101030676	7	6.93106288558547	7	6.65721259379784	5.89199543232343	7	6.07583498797223	4.52931960737378	4.44845786419986	6.14528415969115	6.13733420642982	6.53639898649206	4.87822736618426	6.91154018011948	5.28257710612884	5.49324556141955	7	1	7	7	7	1	2	7	7	7	7	3	1	7	1	7	7	7	7	7	7	7	1	7	78	0	3
10	5.23776923100475	5.4524053792594	6.75083690486971	3.85341798735118	3.19269333210498	6.39792475220259	7	6.56182479568989	6.63413053000846	6.71200693313019	6.07360379162853	6.9833779917289	6.42517194192862	6.38193424009965	6.94324117261631	6.55054147832063	7	1	5.79999994726455	6.55717112109604	6.05538331283876	1.64145293695296	6.69142006264739	1	7	7	7	1	4	7	3	7	7	4	1	7	1	7	1	1	7	7	2	7	4	7	68.75	0	3
11	6.08700224628174	1.89837344300115	6.00055500808735	6.23992441847143	1.00766644864114	6.57915458728464	5.93822409591308	6.26649726051974	6.67818983780426	5.95080368723939	7	6.48977792576128	7	1.05425743669335	6.65032734720542	6.03056940911463	7	5.64662632907404	4.06312450896534	5.73070302656168	6.60216343400032	6.36223098936641	4.33303179084869	1	7	1	7	7	3	7	7	3	3	5	1	2	1	7	2	1	7	7	7	7	1	7	81.5	0	3
12	5.53150393093832	3.96534419245204	5.63350088636438	4.19290275102478	1.91728468803814	6.73976912219072	6.93132666245038	7	5.97420784155153	6.60991435538058	7	6.97611072465395	4.85208922867438	6.69891318074719	6.59565921732864	6.5221928171755	5.92877492709935	7	6.13255897387702	3.50437823119762	7	7	6.79195492234876	1	7	7	7	1	2	4	3	2	3	6	3	1	2	7	4	2	7	7	7	7	1	7	69.25	0	3
13	4.96060237562031	5.27293260250357	1.38816818995135	5.89788634274414	3.90276865935804	6.80585735255731	5.33733613561908	5.0787488534733	7	7	6.16515344074858	6.26940066073732	6.62019297216405	1.17001624557273	5.73402671765847	6.72827132162855	6.85641690867585	5.62246929417615	6.27856837220929	5.73696852138815	6.32617590775508	7	6.06432512424435	1	2	7	7	1	3	7	3	2	2	4	3	7	2	7	4	7	7	7	3	7	7	7	78	0	3
14	7	1.06734940765362	6.2053035526146	5.62388057437358	2.37103358660886	6.65806167806263	5.58633729640222	6.94232490427624	6.71169977263401	6.07614538499581	6.4295667475728	5.94527215138283	5.17347933221519	1.24783895565335	6.90101878847759	7	5.41550417056093	4.77657785258782	5.86032129712298	7	6.29486029457102	7	5.40359043182827	1	7	1	7	7	3	7	7	2	7	7	2	2	1	7	1	1	7	7	7	7	1	7	82.75	0	3
15	6.48471355157033	7	5.38640952966486	4.91269241879758	6.34731284915983	5.44709484246643	7	7	5.74980799320832	6.3527468619255	6.34916838361804	6.38551894972603	6.53216847870346	2.54359229008168	7	6.67782944670048	5.36395948637489	5.31981972270324	6.2187961066607	5.73849964059456	6.43314606421057	6.70262914692624	7	1	1	7	7	1	1	7	6	7	7	7	2	7	1	7	7	7	7	7	2	6	7	7	84.5	0	3
16	4.69390789119851	6.76518724542374	6.37964665126314	5.2797600564229	6.87213461223282	6.52364520301098	6.06791034872444	4.55274215216777	7	7	5.96129310489441	5.20286944751982	7	4.20061070509077	5.99550491969588	6.2248551555205	6.25965202179987	6.13702703201885	5.48844751336208	6.40662324092034	5.30443830983031	7	7	1	7	7	7	1	5	3	7	7	7	2	3	3	2	7	2	3	7	7	3	7	1	7	97.25	0	3
17	5.90706131349313	6.99850582897938	4.79636089501673	4.47905191644289	5.65129214141013	4.96484235168596	6.87744776442454	6.69789240071469	6.52470979290241	7	6.61362287977018	6.71207456286717	7	1.72805292604534	7	7	3.143026100583	6.46032357673698	4.33245632902237	5.51304609547684	6.53884730265599	6.307059467125	6.4470829991999	1	1	7	7	1	1	7	5	7	7	7	2	4	1	7	7	4	7	7	2	7	1	7	77	0	3
18	6.50910533194645	7	4.10562951645789	7	4.40396598540289	5.70331109561518	6.79134067163324	6.13989829896352	5.63395567466016	7	6.55759471454889	6.5628957404154	6.5260528312903	1.38855484585717	5.66758862240483	6.65085599840673	6.42611759579671	6.11341380637311	5.83106442231413	5.98215274437467	6.32067493552294	3.05573306305063	6.01328485889643	1	7	7	7	1	3	7	4	7	7	3	2	3	1	7	7	1	7	7	7	7	2	7	80.75	0	3
19	3.58750500557401	6.56444540359168	4.60023027059815	7	6.70132008772101	5.54155305914317	6.82191949371642	6.37519897949026	7	6.72967326277436	6.02742601156675	7	5.70856929120173	5.58286633002231	5.51839564252523	4.56313463977616	6.58040057318633	6.08303001670966	5.2939760331559	6.07102404013067	5.34835830928405	6.5719734426557	7	1	7	7	7	1	4	2	7	7	2	6	1	7	7	7	1	6	7	7	5	7	1	7	96.5	0	3
20	7	1.61126822481543	5.30246260577763	6.4755541146093	1.63985737846304	6.64652203348299	6.70871172418639	6.80310449491309	6.34902424093042	7	6.09061815090009	5.80041189123346	6.53954430405818	1.69781188895389	5.65478678622996	5.51677791969077	6.2905644653039	5.54003761713164	5.28157309556497	5.10165517608726	5.69918894086949	7	6.40589706052007	1	7	1	7	7	1	7	7	7	7	7	1	3	1	7	1	2	7	7	7	7	7	7	92.25	0	3
21	5.89249864644419	6.811525284213	2.48378623929832	4.1404993127212	6.08433420347353	6.78720227234487	7	6.25560061929632	7	6.48358355316415	4.56990175140128	5.47950868996701	6.54329708317184	7	6.77289325335008	7	6.37672179105567	7	4.13090952303205	6.82725435911191	6.09578529224848	5.9774260333072	6.70187884387143	1	1	2	7	2	2	4	3	7	1	5	1	7	1	7	7	6	7	1	6	7	2	7	78	0	3
22	5.73440975002088	1.92897661330299	6.24455440665694	7	2.71366826652991	6.42259687638251	6.65903699909368	7	5.48813437412577	7	7	6.82789716494032	4.76349763130603	6.92282721899095	5.1102938348072	6.13779402049382	7	5.27848466937808	5.21020840422205	3.58629892396788	4.39061075504714	7	3.93421225351191	1	7	3	7	7	3	4	3	7	1	7	1	1	1	7	1	1	7	7	7	7	1	2	72.75	0	3
23	4.97350248436398	1	6.9611344691462	5.28760599846878	1.38292805716607	6.1748111172123	5.73887242137646	5.80344122779061	7	6.28828033907324	7	6.19368802289857	6.71365791645714	1.31475146903399	5.80414270408536	7	6.47232896313281	7	6.11649167502266	6.49223117488233	2.54074587773187	6.41221583511348	6.51769482037337	1	7	6	7	7	2	2	7	7	7	4	1	7	1	7	7	1	7	7	7	7	2	7	77.5	0	3
24	6.39513828509789	6.90322711366475	3.30605794910843	5.52811232685996	5.42190084912225	6.43280842959074	6.75507072285793	5.94408133513847	5.46660830752184	7	6.52308740634038	7	7	5.72304617983067	5.87690166313828	6.5796115047278	7	3.16502249369972	4.87268662874006	7	6.33241368025647	7	5.80963322254098	1	1	1	7	2	5	7	2	7	1	5	3	7	1	7	7	2	7	7	4	7	2	7	80.25	0	3
25	6.26247769225495	6.64167030043022	2.20054254934906	7	4.37936591436961	4.64520827615181	7	5.58027205954438	6.90941322180235	6.42491048860969	6.53565246192226	6.73232888024214	7	1.36168795757474	6.30603378233989	6.68131548703639	7	5.48337101283037	5.95854157534879	6.15700266509493	5.79569982794201	3.52109260259354	5.52746919380303	1	7	7	7	1	3	6	4	7	7	5	2	2	1	7	1	1	7	7	7	7	2	7	80	0	3
26	5.93183725632432	3.57495180694215	7	6.95736393045368	1.38139345227672	5.86955963497722	7	6.70164472942461	7	6.51207837316934	5.52639326346337	5.76555894076734	6.56301453106958	1	6.63109543895539	4.9028951676678	6.69182985610683	3.10776450255773	5.89903118623946	6.72099090823762	6.29454737588041	5.56309485107019	6.70603852307021	1	7	1	7	7	2	7	4	7	7	2	2	7	1	7	7	3	7	7	3	7	7	7	78.75	0	3
27	7	5.60582108457575	1.19240485773004	6.50908232425682	6.51244877671883	6.78612983292745	5.26142819647672	4.63369926392331	5.53744370394418	4.77826298379072	7	7	7	1.46954832160943	6.57720691934277	7	5.96447491786703	6.3992982485651	7	6.90472303246713	7	6.22911128637778	6.384038259054	1	7	1	7	2	3	1	4	7	7	3	2	3	7	7	1	1	7	7	2	7	7	7	83.5	0	3
28	6.13278876499092	1.44659665645933	4.82146486966786	5.49822386231172	1.043729149789	7	7	7	5.72133133450391	7	7	6.24404322772013	6.34845270962884	5.32813853167772	5.55243601780108	6.03015251069589	4.3844623722692	4.05365390475675	3.91303088017508	7	3.18822767544915	6.07616979984889	6.38758940489933	1	7	2	7	7	3	7	5	7	7	7	1	4	7	7	1	7	7	7	7	7	7	7	77.25	0	3
29	5.86134354395924	6.53680014939118	1.589442808409	4.60444908942311	3.76244548421763	5.63346299232829	6.82620959670554	7	7	7	6.4507525582161	6.1207482128193	4.05996164493912	1.43673904012088	3.81509789672476	2.57598603767093	6.74069072146587	6.87987152786604	6.94839556065427	6.29966007264499	5.27420548028532	5.99367462730314	4.76803402451645	1	4	7	7	1	2	2	2	2	1	3	2	7	2	7	1	2	7	7	7	7	3	7	96	0	3
30	6.55642833111813	1.75717613950678	5.68902139058416	6.67795057643171	1.44968545930859	5.94830870188879	4.95791310342529	6.44240836625	6.37102144011058	6.04146797096273	7	5.68527420532951	5.58199450643826	1.65800254753143	6.3632571626243	4.99181772015351	4.76838682987548	7	6.96187205034555	5.80512857417433	7	6.12699613773289	6.42834490698984	1	7	1	7	7	5	7	7	2	1	7	2	2	1	7	2	1	7	7	7	7	1	7	83.75	0	3
31	4.68998938806011	7	4.26829069622393	6.71414823788483	4.87299998294223	5.84915765454146	6.77286023301802	7	5.35026875073979	7	5.48958249981636	6.23924989483509	6.92757373603252	7	6.42404919761863	6.96962979413805	4.27178119977913	4.74103797492013	6.02825913083262	6.84575172459225	6.41039467248589	6.3021259769971	7	1	1	7	7	1	3	1	3	1	5	4	7	7	1	7	1	2	7	7	2	7	1	7	68.5	0	3
32	6.09245486272854	1.19127453318574	5.72672929487651	7	1.74130451578666	6.47494041505584	6.72145876632061	7	5.26905440950181	5.67788610136627	5.90033275811815	6.42752105169739	6.17518096696082	1.19642676251422	5.39735119435315	6.78605408852918	6.68311197352469	1.77257952325293	3.25961315055827	5.8670567028897	7	5.68991423577095	6.7013958535249	1	7	1	7	7	5	2	7	4	1	7	1	2	1	7	7	2	7	7	7	7	7	7	84.25	0	3
33	6.66398951870894	1.10104714197086	5.95972449574321	6.40966779075701	5.27104481788853	7	4.29407155249022	5.87344845332628	5.9216729805943	7	6.14978578534861	6.0613507964552	5.58553676979458	5.19275376240808	5.86687797355421	6.7690369584756	3.74071969558974	5.504864239195	4.68137531261006	5.76518695414213	6.50111020143489	5.56449825446687	6.3236337281922	1	1	4	7	7	2	7	5	1	7	7	2	7	7	7	1	3	7	7	7	7	1	7	83	0	3
34	6.81595651255186	1.943724684709	5.53873916311241	6.05198634451323	5.13891870844822	5.7986988067815	3.43394597389194	5.84576444766932	7	6.42607724106174	5.20614209699035	5.31228875068162	6.44504493596705	6.34706011187453	6.49088431705948	5.84717487550698	4.67303338596945	7	5.27449978442175	6.31193867835992	6.84357298516215	6.01856544217082	6.79374184051652	1	7	3	7	7	2	7	7	1	7	7	3	7	2	7	1	7	7	7	7	7	1	7	74.75	0	3
35	6.39708875957162	6.60315910268014	6.29980766988453	6.65081178704003	6.42477868202001	5.24256456054675	7	5.76994685867281	6.83872206722014	6.97675798800564	6.05378849538551	6.44284128291714	5.97634075022036	5.09104944892768	6.46042892113162	4.9212141796083	4.3386573510327	6.37087617624556	4.99700265552628	5.80956060226589	5.23087667064979	5.89572959732434	5.83779241457498	1	7	7	7	1	4	7	7	3	2	3	2	7	1	7	7	4	7	7	7	7	7	7	85.5	0	3
36	3.77811937860481	5.08276263387957	5.98247558314965	6.63062159714759	5.64904829448749	4.77977549145792	5.6203615987055	5.66310808034924	6.89627334748781	5.75311367411351	6.0276713200982	7	7	1.91250902363367	6.95407891868581	7	7	4.18918337567053	5.26429904154352	6.14206163996063	5.46003439531753	6.67138243235129	6.56121456176408	1	1	7	7	1	3	5	7	7	2	7	2	3	2	7	7	2	7	7	7	7	2	7	85.25	0	3
37	5.24586529108002	3.21334884381596	5.12352892878251	6.58410364684507	3.469496696047	5.44895582426956	7	6.85645197301609	7	7	6.63381881632619	4.9536187052059	5.75011309583157	6.6047531693413	7	6.68795654659815	6.84558390889016	3.29643942210603	5.53114958745883	5.63404688881244	6.51029043116778	5.32571595432355	5.891630358513	1	7	3	7	7	1	3	7	1	7	4	1	2	2	7	7	3	7	7	7	7	1	2	64	0	3
38	5.74708896093768	1.19450133305811	6.54627843176811	5.19163984339513	1	5.74645430946034	6.22347511443698	6.61843196860856	5.71722420456567	6.5170153612503	7	5.32183485352752	6.79105657541718	5.18502447471546	5.08763515021559	7	3.67343388053955	4.36740049631879	6.26235372371527	7	6.58518707265949	7	6.97122308535141	1	7	3	7	7	3	1	5	1	1	4	5	3	7	7	1	7	7	5	7	7	7	7	77.75	0	3
39	7	4.99935179583712	5.58442729836804	2.57550965370997	6.52418925695483	7	6.33320397292199	5.23527620155997	5.58137808827684	6.95821692252695	6.76858984739836	5.81837918512414	6.85444890606884	6.30768302709121	6.26215764049432	6.78193765842462	4.37748815035733	4.18148827439187	5.56186446754492	6.11166987128468	3.26964425940427	5.83612080949109	7	1	7	7	7	3	3	7	4	7	7	7	1	7	2	7	1	6	7	7	7	7	7	7	70.5	0	3
40	5.4561840422033	6.41920404113249	1.51014057362155	5.76524891752494	4.04688412160207	7	5.98911700498757	7	1.80037404961433	6.97097076168651	5.18006880786986	7	4.55078054058217	2.01438823330507	6.13961715026701	6.1781607725765	5.38986256360029	6.81603276405548	5.77658113267175	1.05107664647198	7	4.3623753476436	5.43691313849273	1	7	7	7	1	2	7	7	2	4	3	3	7	1	7	7	3	7	7	7	7	2	7	72.25	0	3
41	4.6261812793459	3.03326990435796	6.1441622436837	7	3.44253255457755	5.02434121544729	6.27616283934154	6.94966680013381	4.45921897288219	7	5.95370951868297	6.27995215100258	7	6.99393597382161	6.24370478664902	6.98754397710266	6.47413625800864	7	6.08346196562238	5.52381304940031	5.50062508598683	4.62618871491092	7	1	7	3	7	7	7	3	7	7	7	3	2	2	3	7	7	2	7	7	7	7	1	7	67	0	3
42	6.77706709351271	6.96257555171186	4.01962446015125	4.82719817335045	3.82113363048657	6.83949383932013	4.94063112752793	7	6.37920956116127	5.25839014443052	6.79611095987693	6.20601249236145	6.38438342647316	1.95308526169622	5.47101570233488	4.79424505186036	3.72961806553379	4.35536036541779	6.55381485917725	5.09335089351996	7	5.93304158006149	4.99948235512476	1	7	7	7	1	4	7	3	1	7	7	2	7	1	7	7	7	7	7	7	7	2	7	100.75	0	3
43	7	6.33248967392938	3.34111809627408	4.60402406035494	6.02806923674312	6.83887368590781	5.83556410732666	6.39625647642834	5.58642776101067	6.91736923802088	6.45307077639769	7	6.42802324937194	6.07677623816731	6.44457546992813	7	6.43386388211276	4.91592144954735	4.74789172956438	5.58814914873731	4.58766536914281	4.84442741899601	5.46195704809902	1	1	1	7	2	3	6	3	7	7	2	1	7	2	7	7	1	7	7	7	7	1	7	81.5	0	3
44	5.45102931837169	6.5796035743599	3.24098495752513	4.91940846593354	5.61224818952748	7	5.07345854135886	6.56537188893624	7	6.52090143179703	5.51506186865443	6.39271899400802	4.74547843861536	3.18495814499189	7	7	5.63381433251623	2.2855729403963	5.33594287537606	1	6.80905436465688	1	4.44267246675192	1	7	7	7	1	2	7	7	2	4	3	6	7	1	7	7	3	7	7	7	7	2	7	82.25	0	3
45	7	7	1.02794420674684	4.36059745371973	5.32772960234079	6.71234293922275	6.83624138143676	6.24917955686561	1.92251368176909	7	6.67305210188005	6.48888105093029	6.63121468305407	4.46426194417296	6.13012442742715	6.35261539695621	1.44229456372914	2.22300610187457	6.0594253802622	5.01113900094268	7	2.99888632103124	6.56792350194098	1	7	1	7	2	3	1	6	7	1	3	7	2	7	7	4	1	7	7	7	3	1	7	85	0	3
46	6.65762928977244	5.24462110597696	3.78723588225051	2.76939881779682	6.62558617184117	6.23843700123463	7	6.78387127798403	5.64889774161288	6.81844057698757	7	6.86366534822291	5.93765640260871	2.92029455507763	5.5075282807181	7	2.43438513794341	3.27380862574811	6.58749125419304	5.42042070422612	5.97591987198727	4.77751546984432	5.12208827794528	1	7	7	7	3	2	7	5	7	2	5	3	6	2	7	1	2	7	7	7	7	7	7	67.75	0	3
47	4.62982736599454	2.30902564832639	4.63055334463438	7	2.92699601708183	6.96025978712289	7	6.05409599392572	5.47835336450713	6.40469707565829	6.91446765986706	6.17869639603901	6.04001594297679	6.74381369487635	4.50587175415107	4.52479709892067	7	4.01409426722456	2.97934810361007	4.49127187449489	4.97315665932054	7	3.14947519426899	1	7	2	7	7	3	7	3	7	7	5	3	2	7	7	1	1	7	7	7	7	1	7	82.5	0	3
48	6.13217187865912	5.73335833532465	4.00883059760414	5.07965690572097	3.74159719706955	7	5.41478421612072	5.43583812238825	1.59163782794789	7	6.19262451468985	5.97397716550803	7	5.64461835644883	5.42674296801805	6.19652392055548	5.7554861855789	6.14457164850518	5.84482698102406	6.77985475543466	7	6.4812923667788	3.95075939173108	1	7	7	7	1	4	3	5	2	3	7	1	7	7	7	7	1	7	7	7	7	7	1	76.25	0	3
49	5.97275555753943	6.46975888720449	7	4.37056776236605	7	6.61303928195809	5.62231664541894	4.95650803740683	4.38581097941587	6.73112203602149	6.6148183583327	6.28540771489407	7	2.7150081688174	5.93874696787664	6.34152059642715	6.42499138207652	5.34375183361052	4.94038237540354	6.83092806281291	4.4912353136867	6.45204700150182	6.2649523439846	1	7	7	7	2	2	1	7	2	7	7	1	1	2	7	7	3	7	7	2	7	2	7	70	0	3
50	4.44786246852248	2.37482143546016	5.10024727909237	6.61750858844213	2.69501337486388	4.83982119338736	5.80452382503109	6.39405193837495	7	6.91710330776822	4.93777396918538	5.48210351048368	6.80353765015746	6.47775899178542	7	5.83509222814027	6.35368086215258	5.60550275893787	5.61976504439707	5.88793478056235	7	5.04460402600449	7	1	7	2	7	7	1	3	7	1	7	3	3	3	2	7	7	3	7	7	7	7	1	7	75.75	0	3
51	6.52059037369992	2.54515801264355	3.81492729805994	7	6.83582061293977	6.07485697254625	3.89774079784357	6.90917079710977	5.86221315006269	6.45929206574028	6.4624595646587	6.67705006579002	5.86295151678862	6.68725296728208	6.73460829515282	4.39945138205156	6.21432585673525	3.46382752157695	4.06527115450893	6.8891978716113	1.66234083018614	1.95835859206976	5.32072014802348	1	1	7	7	1	3	7	4	7	4	3	2	7	1	7	1	5	7	7	7	7	1	7	84.5	0	3
52	6.67142817045569	2.60793484675253	3.44097565296061	5.77075801458538	5.36043883378573	7	6.06789317957588	6.71206835583944	1.99810758604299	3.22398234222631	7	5.87439392581006	5.271883607648	1.01694926725927	5.22846534340854	7	7	7	6.13542693507941	1.38962617770897	6.86648529401069	4.11812220963356	5.34443433842802	1	1	7	7	1	2	7	1	2	1	2	6	7	1	7	1	4	7	7	2	7	1	7	71.25	0	3
53	3.15718139270828	4.71132188406352	4.15629018332116	6.38900078581701	5.86401840205788	6.94776467578681	6.43802345966231	6.82106731537748	2.38621803750518	4.52515126545923	6.26641626153463	6.76356317150267	6.69147366666677	2.52389532892231	6.47165995825543	5.61449795549592	6.0606971445251	3.77319692018806	5.22337765411925	6.79492618855001	6.05650422900366	7	7	1	1	7	7	1	3	7	7	1	2	7	2	2	3	7	7	2	7	7	7	7	2	7	77	0	3
54	6.38710830352531	3.94464442500816	2.35140277538618	6.03051250915275	5.87434613203193	7	1	4.87188036077529	6.57851269611366	7	5.62822238129089	7	5.32776572163022	1.85091505251883	4.85916904875742	6.90657184854096	7	3.94573594823047	6.09261497371728	5.38822561251092	5.58219795692006	4.94222700597439	6.93389242101409	1	7	7	7	1	2	7	1	7	7	2	2	7	3	7	7	1	7	7	2	7	2	7	68.75	0	3
55	3.02377357926994	4.87572730253039	4.70100407084397	6.36763562080926	4.95920610776088	5.37026924930789	6.22644228103465	7	7	5.38974663035894	6.61046276671436	7	5.45714391071041	7	6.50969594334892	7	7	4.00512665625027	4.24179707178683	6.57739481713279	2.89912181110782	6.9069730675872	7	1	1	7	7	1	3	3	7	7	3	7	2	1	2	7	7	1	7	7	7	7	2	7	68.5	0	3
56	6.93834630600296	4.25064088932768	4.78516487754624	7	4.96498497283482	5.98273006951983	7	6.76733729870267	3.88982741161785	6.93360002358656	6.0975798046009	5.27270443902225	6.60269893389199	6.12591026901794	3.21621899693794	1.73652525403495	1.46288435150265	5.79037797508337	6.68715712306737	6.88061272533725	5.3217720589276	6.85324239455219	5.33115910478125	1	7	1	7	7	2	2	7	7	7	2	1	1	1	7	1	1	7	7	7	7	7	7	81.25	0	3
57	6.69584627104983	5.55478131265172	4.34417976331662	2.45208852531584	7	5.24748268917369	6.75031076428944	7	5.07238067197729	6.64298111643325	7	6.51835228959908	5.16578007244667	1	5.42513710025265	6.94424094663811	2.79471563165979	2.96826752707024	6.07041885548263	6.27064177097416	3.89513656155001	7	5.31856101439159	1	7	7	7	3	2	5	4	7	3	5	2	7	2	7	1	2	7	7	7	7	2	7	86	0	3
58	5.86200120733277	6.35957334945033	7	4.99841770393687	5.11985581783662	6.44412716996035	4.87571756705381	5.72167078756284	3.79863569670718	4.66520745965506	7	4.99799410171676	5.95406822164819	6.43911178980048	6.3623375717181	6.6938070756824	5.76927981549704	3.07744306803987	3.58256652028521	7	6.95262699216775	6.68958293334437	6.45462514699996	1	7	7	7	2	3	7	7	2	7	7	2	7	3	7	7	3	7	7	2	7	2	7	82.75	0	3
59	7	5.24454858301455	3.02132086375332	2.77595005721044	7	6.92231508486794	6.38727737735838	4.28369053784032	5.77681255986874	7	6.80670810553155	6.66996164551995	6.66381971706047	1.94452102442726	4.69605295154279	7	3.35389544214488	3.45119450644899	6.33165422187456	6.17510521789468	3.30619122846869	6.62836279739203	5.31454812807329	1	7	7	7	3	2	7	7	7	1	4	3	7	3	7	1	1	7	7	7	7	3	7	78.5	0	3
60	6.67586784326129	6.38553654325438	1.35015493881681	5.24659068285692	2.49090554418014	6.74220592615415	4.79544011370661	5.24333722962677	5.67699473115815	7	5.20651157407181	5.19665404736483	6.35213880969085	7	3.83739572573655	6.59371408468001	7	1.1411635901275	6.47108169370601	5.28725349726669	7	6.01022523252222	4.15251911083397	1	5	7	7	1	2	1	7	7	7	4	2	2	1	7	1	1	7	6	7	7	4	7	61.25	0	3
61	5.70545361451588	1	7	6.92474451528928	1	6.66844031603141	7	5.11942353816824	4.41009944941436	6.10450149806339	5.2889849830999	5.34484889661138	6.37773045105313	4.23685860021926	5.05281418780406	6.91587392309765	5.39366853457837	6.32755903022002	6.00982112556752	7	5.74110115704069	6.91967085427919	4.46906246513593	1	7	1	7	7	2	4	7	3	1	3	6	6	2	7	6	1	7	7	2	7	1	7	71	0	3
62	6.14754733224974	2.08533825546569	5.64464531702936	7	3.24248099122739	6.9839754557223	6.11779531402291	6.117147934348	4.14713861795358	6.07829249707154	3.86448247252056	7	5.50014631083627	5.89231080225202	5.23481078010175	5.36709616601951	5.57774383365415	1.03505605298546	7	4.69492037247867	5.37937653318247	5.70029280614013	6.65140714048375	1	7	2	7	7	3	2	3	2	7	3	2	7	7	7	7	1	7	7	7	7	1	7	85.75	0	3
63	3.96161182265023	6.7381128385472	2.55368568013095	6.14888243683745	7	7	4.97663231752541	6.1601523293887	5.34701334280008	7	5.15670413514729	7	6.8653619176612	6.60553735682032	5.42718858512346	4.52680505002236	5.03908498011385	6.84549467828748	5.22280746111997	1.80857074549742	7	4.95761936057783	3.22369413219854	1	7	7	7	1	6	7	4	3	3	7	1	7	1	7	1	2	7	7	7	7	7	7	82.5	0	3
64	5.83184420874087	5.64585166307563	2.33080011698191	4.99634656579978	2.4282801094379	6.51527442274739	6.16565844159359	5.72186777306534	1.07830132792152	6.74821344581498	7	6.39653406656902	6.36857125071406	5.87799151433962	5.79023850708191	3.46782057348303	7	6.38110665530162	4.32604251147714	5.094712713667	6.60742715642087	6.99050818764027	6.68414677731244	1	7	7	7	1	4	4	7	2	3	5	1	2	3	7	7	1	7	7	2	7	7	1	83.25	0	3
65	6.11336327965791	5.89035184374116	7	4.90991362388182	5.36062288869019	6.22590851028669	6.04750461572596	6.60139501433404	3.47098261949359	5.809896283958	6.20155935755293	5.35331881687175	6.09173505514362	6.90562952077457	4.6675775023662	6.34612446294762	5.33543009820654	4.99620692938992	4.14222261824551	6.7119918069169	7	5.48473340610709	7	1	7	7	7	2	2	7	7	7	7	7	2	7	7	7	7	2	7	7	7	7	2	7	68	0	3
66	6.45554425547066	6.3526928885688	3.90684673353884	5.91283642455101	7	6.94970336217919	5.63405432269726	6.69798700534619	6.72269042855228	6.01989030239289	5.05760172490894	5.81042656527668	4.24905115795942	6.09879130399969	6.2130905996035	4.80279467290295	5.51004857382567	6.36880370665574	6.38630158849355	4.75262101860597	7	6.77250939487327	4.11924863859823	1	7	7	7	1	7	7	7	7	7	7	1	7	1	7	7	1	7	7	7	7	1	7	79.75	0	3
67	3.18198515562757	4.95539389825124	5.51700021284082	6.61361161393213	5.50975226040094	6.41735197588395	5.62574245510938	7	2.5748177612154	5.05295594576191	7	7	4.71897426440275	3.24588911329439	7	6.72623332571059	6.58284406144669	4.34266578796244	4.68659190377246	6.76380535141273	4.58711201057805	6.95259435758729	7	1	1	7	7	1	3	7	7	7	7	7	2	1	2	7	7	2	7	7	7	7	3	7	60.5	0	3
68	6.86811710947752	4.87516531082318	6.23583270981073	3.09769665219342	6.96702479082564	5.99881420553685	6.60156843391608	5.40275265922622	4.26582439982925	7	4.57384115084774	6.75535455381166	7	2.77259015234691	5.82448453832893	5.8842027372855	6.61408629453512	6.27041131052137	6.72311957450424	3.04012216006394	4.87655739081666	2.5787433929159	7	1	7	7	7	4	2	7	7	7	2	1	4	7	1	7	4	4	7	7	7	7	1	7	65.25	0	3
69	7	5.2126387154146	5.30537889918018	5.14691568801953	6.22474262458999	5.85383945509554	6.44534646128811	5.24317270950526	5.27455059204112	5.33143604744561	4.3783501363306	7	5.77964452866026	1.70767739591062	5.9427742606853	4.53400509559738	5.61527535333908	3.77174826156526	6.65281782466994	6.9106237842173	4.52017236975734	2.99142075120784	7	1	7	7	7	5	2	7	7	7	7	7	7	1	3	7	7	2	7	7	7	3	1	7	83	0	3
70	6.13121624049103	6.74143858923111	1.75980060191798	7	3.79207043557299	5.92358795898063	4.79494199237215	5.46419318449772	5.87272914728735	6.11808532267474	4.59454397037013	7	6.39456582587254	6.43173460625584	4.60728608346376	5.99639199435418	5.61927324902637	1	4.23632438083685	6.38599918984243	3.83797443599614	3.10914254656864	7	1	7	7	7	1	2	7	7	1	7	7	4	5	2	7	1	5	7	7	4	3	1	7	75.75	0	3
71	5.78086835583642	7	4.8972102676715	3.79648489768177	3.43937640200312	6.58541226360652	5.09760123900032	7	4.93777138297239	5.95093776795684	5.04560163742665	4.95072640922276	4.98157403020176	7	5.93002801472827	6.44011239851966	6.78107922494735	4.72334892803398	4.36497658357713	4.7673402148291	6.7217142162921	6.43628645967403	2.46202731246261	1	7	7	7	1	3	1	7	7	7	3	1	7	7	7	5	2	7	7	3	7	1	7	65.5	0	3
72	7	3.95029454726	6.32443897481991	4.34162110707763	6.38541545439271	5.79461919436918	4.71105414045149	4.99453765156003	3.10986928948196	5.21058141548947	7	6.60376495893063	6.02638966761011	6.66477086810012	5.34608371809516	6.57483921796792	5.52882346769871	3.65856305294772	4.65690791155321	7	5.45335452281686	3.70842080949305	6.83233223280649	1	7	7	7	7	2	7	7	1	6	2	4	2	7	7	1	1	7	7	7	7	1	7	62.25	0	3
73	5.23581587173036	5.47141515868013	6.43824751326171	4.90920324699537	4.69078851213778	6.27381606650017	5.65981973297057	6.55411140892153	6.56332376010578	7	6.5882938575519	3.94876845046523	5.39974451836615	6.53217593342201	4.55008920632433	6.91045318360556	5.51205140040913	2.22657761168819	5.80389877681134	5.05916227934026	4.4943144291402	7	6.68085979180819	1	1	7	7	1	2	7	7	7	3	6	2	7	7	7	7	1	7	2	3	7	1	7	64	0	3
74	7	5.6253216846747	2.09431326907564	6.21012048669027	1.86356589095819	7	5.17076432877751	7	5.36629965312288	7	5.0726171254	6.1925510504901	4.87700269712423	4.38926387736419	5.04917873385129	5.60292509359811	4.07420976161801	5.55647833361531	5.58386723702268	4.13053417134948	5.58834447468685	6.96775286359241	1.49295789815109	1	1	7	7	1	3	1	1	7	5	2	1	3	1	7	1	2	7	7	2	7	1	7	63.75	0	3
75	5.17493616960028	7	5.51570968475612	2.17169138532409	3.63846378702023	5.09037357579948	7	6.13016216505728	6.91416768989876	5.39096009592577	6.70268448610626	5.93061635741739	7	7	5.423387159807	4.08160014270338	6.13535394736542	1	6.54493648554389	6.22947984429268	2.68072574218991	4.56639426442547	5.64264030012003	1	7	7	7	1	3	7	7	7	7	2	1	7	7	7	7	1	7	7	7	3	1	7	82.5	0	3
76	5.78110213491213	2.83253474933726	4.07296993693433	6.19617237722306	3.20101682972442	4.2197660220666	1.41339612809439	5.00152022520217	6.67169660737246	6.19184810807022	5.44204822307479	6.81953463335141	7	3.32420488916661	4.9516852695464	6.12675523981447	5.65862567814088	4.45188673879179	5.01918801485266	7	5.21185160921423	2.00939122025187	5.78194521305851	3	7	7	7	1	1	7	7	3	7	7	6	4	1	7	1	2	7	7	3	7	1	7	54.25	0	3
77	6.0401356417841	4.21905876134166	4.28110887621486	7	4.41379135282467	7	6.61392463312603	5.94449689533833	3.38530115176198	6.66460569968872	6.99048163714674	5.83557833102483	6.25017343031134	6.53398046679186	5.89547532397714	1.69170323106626	2.63189797593244	4.7612873607925	2.48481530851122	6.20970029376999	5.60389830946413	7	4.81875549474079	1	7	2	7	7	2	2	7	7	7	7	1	1	1	7	1	2	7	7	7	7	1	7	69	0	3
78	6.05811857267823	5.56403177121024	6.01823966233021	1.32220889396608	4.417686819102	6.69331421302752	6.04520619393597	7	6.84674959851305	4.54102710381383	4.66682360160831	3.31949248225876	6.95771263012305	6.08753315232773	5.98059811224031	5.11886224349677	5.87613029446976	1.53598595185398	6.12737634785785	1	6.45451690396103	4.11795390537294	5.59497315839167	1	1	2	7	1	3	7	7	7	3	3	2	7	7	7	1	2	7	7	3	3	1	7	64.75	0	3
79	6.27438968291517	1.2039465719502	7	6.81946825404074	1	5.36604479460023	6.31712662471422	6.95692282864311	4.63062960168393	6.11559001237845	3.98686114004778	7	5.94961474319758	4.93532900540364	5.35304030753067	6.51084037691944	5.15167237669482	7	4.15185543387379	4.60973231293177	5.70560045366492	6.06782291425988	4.37781454971981	1	7	1	7	7	2	5	7	3	3	2	5	4	1	7	3	2	7	7	7	7	1	7	64.5	0	3
80	6.410813476935	5.01800006677452	4.86284333369148	2.74123192724785	7	4.73027968363972	7	6.58392288091878	4.41441543221682	7	7	4.85457195168981	5.95395593876184	6.81501948035935	5.8239599865106	6.03570783469736	3.27371737323767	7	2.42426247663536	3.52188021201223	3.81738331121936	4.78447582313185	7	1	7	7	7	4	2	7	7	7	4	4	3	3	1	7	1	2	7	2	2	7	1	7	62.25	0	3
81	6.12052297692748	6.34542310321546	5.69214224467605	2.85027897925248	3.40971827574103	3.40029023035274	6.80749086901274	5.07327114562326	6.17371777309693	5.71342923382401	6.10654399951441	5.69776860614002	6.73223446592428	2.42545940282507	5.61662224388631	7	6.38722152686448	5.66395930914722	7	5.26538422851424	3.14062536201613	1.3535937569106	7	1	7	7	7	1	3	7	7	5	2	2	1	7	7	7	7	2	7	7	7	5	1	7	76	0	3
82	4.31341336522458	2.17552074128497	4.92259411784049	7	3.53833737584539	6.53114753330564	6.15190864394897	6.75675596881662	2.86468725155498	6.9034955913548	3.97323811989273	6.41247643427007	4.26538510521287	5.78807651379775	3.24459344777829	6.6633708050572	5.62392937445612	4.43961032127022	1.75483654752829	6.95247141548415	5.84219557485433	7	6.40660022907502	1	7	2	7	7	3	1	7	2	7	3	5	7	7	7	7	4	7	7	3	7	1	7	77.75	0	3
83	6.02423898803475	4.53340914078223	2.67101636151665	5.60746179000877	7	6.1652947504222	1.256064658985	5.11376555485519	5.3644036151029	6.94788114322392	4.8197672211176	7	4.55045827774783	7	7	6.22039417769401	4.87067633134963	4.18295567862986	6.72618555747191	5.15007240923509	5.10444401349652	1.38974557735137	5.60864208529901	1	7	7	7	1	2	7	1	7	7	7	3	7	7	7	7	1	7	7	2	7	3	7	58.5	0	3
84	6.64375462442436	5.22555540381227	5.81922053069473	3.65143220791969	7	3.64313440138194	6.90234920908605	6.86163880637342	5.23412636534159	7	6.24763693330213	5.18273898944055	5.90526432602982	5.92604145965543	5.64325266771144	5.94364996255465	4.06387430611202	6.30042832311617	2.53937783431951	3.27309968363338	4.11612068968229	3.95860590902528	7	1	7	7	7	3	2	7	7	7	2	4	3	7	1	7	7	2	7	2	2	7	2	7	74.25	0	3
85	5.37960204089495	4.62811714833244	2.54039671638583	1.68031225658287	6.38983754404894	6.03504952230164	5.41771438185424	7	6.18734832981849	4.68176856842653	6.27998553000438	6.36583243408473	1.3161501404815	7	6.4671459473577	5.59481644425492	4.87183916334931	5.92615101319465	5.19663171620791	6.32982617400068	3.06370420979357	5.47263200173334	6.91289253897715	1	7	3	7	1	2	7	7	7	7	7	3	7	3	7	7	1	7	7	7	7	1	7	62	0	3
86	7	5.30107715478664	6.02883735720286	3.71006923586883	7	5.25440464196549	5.15141284522075	5.17479333532801	6.18845851732857	7	3.78907582620671	6.28757773683838	4.5699013983141	1.66169416613949	6.47640980769722	6.94557927187541	6.76218394115927	6.35328168908917	6.53953605961537	2.85602898747308	5.03295176389492	3.40502956573297	5.25006328130175	1	7	7	7	3	2	3	7	7	7	3	4	2	1	7	5	2	7	2	7	7	7	7	68.75	0	3
87	5.8161147828751	6.85297287776745	4.63069494464551	5.80203697382564	6.0209045005205	4.84101759627628	6.46373606094273	4.69004132484434	6.3732250994116	7	4.68098736082024	5.84157063892076	6.5813022371365	4.73776226194412	5.12681846275115	5.37250975530854	6.10883830163522	2.65209426119525	3.36572450875797	6.77498340599738	2.731089202199	3.54340394798495	6.77388276713333	1	7	7	7	1	3	7	1	4	7	5	2	7	7	7	7	2	7	7	7	3	5	7	63.5	0	3
88	5.92729650201079	4.81222208448581	1	6.51095095905434	7	7	5.10144971177338	3.47077121259144	6.23089090516615	6.52420756287968	6.24740653005978	5.35558431712237	6.30539716438366	2.71719281362569	4.35933818529799	6.00260012834366	7	1	5.67024331649767	1	5.27996401458034	4.04267445791744	2.98017133366666	1	1	3	7	1	3	7	7	7	7	5	2	7	7	7	7	1	7	7	7	7	7	7	55.25	0	3
89	7	3.67669930072813	3.20607957403148	5.51219494127188	6.0606840886702	5.32572151061718	5.6342273435702	6.56528259217556	2.80245636418898	3.79846318370589	7	4.33692880865077	6.46785537063276	3.24111274199605	5.89946520183739	6.78012973255456	6.3919058860244	2.81328363445421	4.32671976031078	1.66972773921942	2.07777921121607	5.05475466687991	4.57546024321768	1	1	7	7	1	3	7	1	7	1	2	2	7	1	7	1	4	7	7	1	7	1	7	70	0	3
90	5.03307281594791	6.78336737813259	5.11381107405549	5.64488875072275	5.62306171989691	6.01512031475498	5.09419688802286	5.56506796145865	4.57032930534338	7	4.23089506581303	5.67861001791158	6.34513945231003	6.05294958777213	5.40453730715582	7	2.60363310158669	1	4.93154309688743	6.23560482203978	3.6464466202702	3.85874616178206	6.77387864741524	1	7	7	7	1	3	7	1	7	7	3	7	7	7	7	1	1	7	3	2	7	1	7	64.75	0	3
91	4.53214485736656	2.63630258968827	4.54267155567192	7	3.46456381563428	6.34411800549502	6.1492020046216	5.70454527266706	4.74844799289107	5.68880421930613	6.64573863103747	6.34253171757937	6.01073726690557	2.52233710321967	3.96413097861364	5.13086471472848	6.86127536189509	5.91792423553152	3.62319610956605	4.23444182383609	1.43239247663249	4.98276516535353	3.73230250673781	1	7	2	7	7	3	7	3	7	7	3	1	3	7	7	1	3	7	6	7	7	1	7	54.5	0	3
92	7	6.31297006009296	4.76732013105817	3.00297728392554	6.79794157250332	4.944496000668	7	6.42244218074058	3.94877191138713	6.58007691413133	4.96148702009862	3.92281294251402	7	7	5.49014730176657	6.87330618751506	4.2903867124057	3.66488977948635	6.22563301308059	2.80355855160918	6.15528402337075	5.87823874854204	6.53504279908946	1	7	7	7	4	2	3	7	1	7	2	2	3	5	7	1	1	7	7	7	7	1	2	69.25	0	3
93	2.80930384651771	6.24141334874017	1	2.85225688521238	3.93404738199561	5.23687165624019	4.8304560645485	4.43210220686501	7	4.04629728762477	6.85695341016935	6.72615752640856	4.67890652657064	3.47708104262394	5.78093267014112	4.19531940757116	5.39851553425389	6.33873669205114	2.04875214684221	4.16677172044565	1.58936105599988	5.84007952916812	7	1	7	7	7	7	2	3	3	7	7	4	7	7	1	7	4	2	7	7	7	7	1	7	73	0	3
94	3.91453477623096	1.90267570748635	5.92825730882766	7	6.52378383456571	5.34945324860671	5.99467919826245	6.38505204444822	2.91680092281123	5.76201132806693	5.37363717991191	5.04950258860415	6.26063316076887	7	3.94888574740924	3.30733989587846	6.89374772392767	4.78740562966412	3.4407943923266	5.85866972745083	6.20605683942135	6.59869664318241	5.37681587942099	1	7	2	7	7	3	2	7	7	2	4	3	7	1	7	1	2	7	7	7	7	7	7	69.75	0	3
95	5.39407383225733	5.6126199384058	6.28767499945953	4.34566413263321	5.94657526128386	4.53355217651331	6.44624060923043	5.38869537735778	4.30770627404079	6.97757911722462	6.73709568556489	2.51719114354425	4.94649240430636	6.28003899552613	6.27328072712726	4.02858982783443	6.40986532452376	1.53157686620637	4.94001256226902	5.85201692544328	4.47307949367331	6.79196528179046	7	1	1	7	7	1	1	7	7	7	2	5	2	7	7	7	7	1	6	7	7	7	1	7	60.5	0	3
96	6.88898920088208	5.20311742015561	1.03585663260368	6.70142274117435	6.13641463030361	6.44030595051164	4.32374589865284	6.72230998396692	6.86832039369612	4.31482525599334	6.0152349410925	5.59792927736023	2.74941699652018	1.98964668642213	6.43140935216761	4.39287353186739	6.14064943856132	4.03073193720603	3.52609656305294	5.30720800330784	3.53536063278161	5.45643784269174	4.76447383367717	1	1	2	7	1	2	4	7	7	1	7	2	3	1	7	7	1	7	7	7	7	1	7	84.25	0	3
97	6.33968350206715	3.11108532572036	5.55942811254394	6.90308666980809	4.29700888753269	5.47271570871639	4.65262794459091	7	5.71335638436213	4.4008823408666	7	6.6507574870219	5.10174593096307	1.9337262140152	3.87564392206742	6.86552981918773	7	3.82040849643171	5.2557168679494	5.77891717137276	4.16535288529206	5.34917606598296	2.62777776139239	1	7	2	7	7	2	7	7	7	7	2	2	7	7	7	6	6	7	7	7	7	7	7	58	0	3
98	6.31663275989579	4.86115831801557	1	6.6773597725306	7	6.53731246012103	4.60050192192038	4.48876516864346	5.4103732845428	6.94879947902079	6.24736478227231	6.08682226015783	6.07306871722933	2.9900074656331	4.16953851287393	5.81171719841011	5.7483965329669	1.9776151974898	6.73196326385518	1.50536423628165	5.14773089090542	5.44899345703207	5.9706758964345	1	1	2	7	2	2	7	7	7	7	7	2	1	6	7	7	1	7	7	7	7	1	7	68.75	0	3
99	4.551720826187	5.7570831527348	1.98422968188673	4.31307335265755	4.3057315712187	6.02126228949135	4.3892217720699	5.06973964345544	7	5.92862425434859	6.30442791180995	6.05626574023504	3.70120379589476	7	5.79480161706815	4.76810409844571	5.37189463039753	5.30710035383802	1	2.62866459071068	3.63087758850263	5.20400990236176	7	1	7	7	7	7	3	3	3	7	7	6	7	1	1	7	3	4	7	7	3	7	1	7	78.5	0	3
100	2.8303093517058	7	6.95342803163015	2.99309356487957	3.99759575898756	6.12079456164018	7	6.98225803335177	7	7	7	7	6.34294073574563	5.25709986552382	6.30855737999947	5.9987511375864	6.50475602270496	7	6.95603236257086	6.89336768077557	7	6.99307762626623	5.0218211365784	7	7	4	1	1	3	7	7	1	3	7	4	5	1	7	7	2	7	7	2	7	1	7	82	1	3
101	2.44981888755283	1.86120327832441	6.53689470618535	1.05455226240819	7	6.20725141587983	7	5.34634537803072	6.7101183976737	7	7	6.53837282212528	6.82144898413352	6.71248726060017	6.96073057906048	7	6.58648988046335	7	5.07062304990847	5.65763227649973	7	7	6.26307298814379	7	7	7	1	1	7	6	1	7	7	7	1	7	6	7	1	7	7	7	7	7	2	7	69.75	1	3
102	7	4.87740130607416	6.44083054394614	4.55095118310297	7	7	5.97657771808154	6.81331085321046	6.05419688055396	6.33907784625623	5.48124350986069	5.78365544139298	6.81056668204253	3.64557440982062	5.20088733968383	6.42896321830938	6.7776309211941	7	6.0082773837619	6.47726270537996	6.89635190763673	6.69207152604094	7	7	7	7	1	1	3	7	7	7	7	2	3	7	2	7	2	3	7	7	4	7	1	7	88.5	1	3
103	4.32481848810623	6.43231946437697	7	3.35257888864909	6.25167319848494	7	5.67469223032645	5.94542836764181	7	6.36369918911404	7	6.80650216925898	5.91593687404299	6.22240798210786	4.68189992102067	6.33634904465246	7	4.1399664708687	6.33646000580257	6.82882189292267	6.31064018875052	5.67905984705887	6.44062734225075	7	7	7	2	1	4	7	7	3	7	4	2	7	2	7	7	2	7	7	7	7	1	7	76.25	1	3
104	6.2322594786478	3.01782080000672	5.45998646580042	3.5101149227954	5.92989596896055	6.28702404118153	6.5712697888143	5.79442386723764	3.57088266676897	6.83167401249839	6.01381898422399	7	6.9599496514746	6.59278626301558	4.2896283592955	7	7	7	6.19427535474088	6.37889130258166	6.09082156560142	4.64601470272578	7	7	7	7	1	1	3	7	3	7	7	6	3	7	3	7	7	7	7	4	7	7	1	7	74	1	3
105	4.16000009488957	6.5873009909944	7	3.83753036971038	6.85110880628129	4.64926352905199	7	5.41863736441413	7	7	7	6.26527973884011	6.42301296886172	6.55419699683799	3.93799709566457	3.78105390054099	7	4.36470568012167	5.4389784198383	6.76587889834718	5.63193877719209	7	6.82929028114012	7	7	7	2	1	3	7	3	4	2	3	1	7	2	7	7	1	7	7	7	7	1	7	89.75	1	3
106	4.32516893514002	6.67724707005242	7	6.94356680632452	1.75727747760987	6.08351031488215	6.2928010182399	7	6.40404605534472	7	6.20102048350854	5.96430924117155	5.96475642921572	5.12326689382624	7	7	6.7631428798076	7	4.88084388796729	6.95420083494958	6.23539196909704	5.14915834387924	6.6528484610094	7	7	3	1	1	2	7	7	1	7	7	1	7	2	7	1	2	7	7	7	7	1	7	73.5	1	3
107	6.79665906770291	3.16598706448025	5.69343078541507	3.12749262337168	6.80641498267787	6.89330576213399	6.69558844404571	6.25928453510782	4.5908659611002	7	6.72645476881351	6.37849469521944	6.82727611962536	5.82253263832603	5.09855525586216	7	6.55666792061663	4.67442264123733	6.16747252350171	6.20493433238949	5.09739383253861	6.29750349619803	7	7	7	7	1	1	2	7	5	3	7	2	2	7	1	7	7	2	7	3	7	7	1	7	93.25	1	3
108	7	3.41025158887644	5.86281511857934	3.80742138609064	5.74904768933969	6.92682706212732	7	6.07668501825746	4.14169193018279	6.22730088197228	6.65516660154602	6.73681781735716	7	6.07101653827949	4.11152647966379	6.9954758129651	6.41158657520563	7	6.51983751466949	6.28600259500702	5.3904172890716	5.39244713364102	6.36057445641486	7	7	7	1	1	2	7	5	7	7	4	1	7	1	7	7	7	7	7	3	7	1	7	91	1	3
109	4.75622743604949	2.24998426168347	7	5.57658910116411	7	7	7	6.57750246755899	5.48941311115684	5.62012647012912	6.00239613363915	6.96363212447494	6.29651580619269	7	4.74040073199285	6.0940911464203	7	4.91961795702639	5.67603877137376	6.9478577372913	6.7982607850604	5.40930960352843	6.86562992574768	7	7	7	1	1	2	7	1	1	6	7	3	7	1	7	2	7	7	7	7	7	1	7	81.75	1	3
110	4.89006349797921	7	6.8756606465107	4.0919791056522	1.03226655501475	6.85574883637676	4.28174469976797	5.49958894674478	6.78002400873447	7	6.83081849341878	7	6.02857470191306	1	5.12321694286811	6.30029937754894	6.70394061494314	5.95437155982413	5.75877622825793	6.86805513960622	6.29547624593637	5.73285571698573	6.98147204575216	7	7	4	1	1	3	7	2	3	1	4	2	7	1	7	7	7	7	7	2	7	7	7	83.5	1	3
111	3.25446495347315	1.38057755405884	6.36214647819107	4.65486973178305	4.7130603544228	6.36228625119719	6.07801465022232	6.51021829771349	6.42514061115125	7	7	6.91884001076875	6.74001826870984	1.73287116194561	5.77703909775129	6.68743019532829	7	7	4.53423292647547	7	2.02777807713422	6.493919424597	6.49241713459537	7	7	7	1	1	3	7	2	7	7	4	1	3	1	7	7	2	7	7	7	7	2	7	67.25	1	3
112	5.51401470580235	7	7	3.55209807760308	7	7	6.39434923033384	6.06253358611182	6.50224796790908	6.84414576242291	6.39499077033918	4.56082186080828	6.31749451205872	2.71447455214274	5.77082229592917	7	6.69268793059409	6.08359533472362	5.52917126420648	4.78037045642133	5.51263830504368	6.78890816518724	7	7	7	7	2	1	4	7	7	7	1	6	1	7	7	7	7	2	7	7	6	7	1	7	91	1	3
113	2.51982472604679	1.52096679726643	6.47572353816602	1.51035970319651	7	6.3145897720096	7	6.63502807593408	5.97469925654614	6.86563922121823	4.54552771770676	6.78831019394227	7	7	5.96040230193279	6.43372629214265	6.87640001033045	7	5.12594133451895	5.86419061804193	6.19654057134383	5.58509572088331	6.75458360512782	7	7	7	1	2	7	6	3	3	7	5	1	4	7	7	1	6	7	3	7	7	2	7	61.75	1	3
114	5.58470504134585	6.52710382104388	3.33116163716282	4.30917413854497	3.67238843926979	7	6.28849203670861	3.84648841185598	7	6.28570345799048	7	6.97119416193361	5.99996141696946	5.34109706547396	6.77997120962524	3.46821986951517	6.87316125346727	5.50944058938949	6.83356472265191	7	2.00736307361287	6.65398680657197	5.7910525821587	7	7	7	1	1	4	5	7	3	7	7	1	7	1	7	7	2	7	5	7	7	1	7	88.5	1	3
115	2.96837749459215	6.94116170976523	7	3.17425414759373	3.15246449233174	6.84533612384648	6.21995311002661	5.79944886997215	7	6.53846774665703	6.28967658743431	5.94741927705272	7	4.57320369402429	5.68219097780261	6.37392133883037	6.3933354347044	7	5.15736685315637	7	6.73719093105222	6.38041633374113	4.54692544978993	7	7	4	1	1	2	7	7	1	3	7	3	7	1	7	7	2	7	7	7	7	1	7	89.25	1	3
116	4.18603107168703	1.72744729972174	6.58060261649808	1	4.44702758819606	6.27010561379697	7	6.57268854379338	7	6.55683999075224	7	6.07676620272361	7	2.98442881556335	6.29356675270654	6.82707216118716	3.47953923907156	5.4906906954579	4.56892878662576	6.04464509611428	6.11102424939963	6.51576889660891	5.88090280223212	7	7	7	1	4	1	7	5	7	7	4	3	7	1	7	7	7	7	7	2	4	7	7	75	1	3
117	4.87506606656753	6.11396776239765	7	2.93456950862894	6.95077430708636	6.53334826077105	6.52385972904539	6.16700782020891	6.52140144150765	6.82731342375128	6.83578508668814	7	6.64878449382866	1.59474125229714	5.3715579395986	3.40872944359621	7	3.9676292051397	4.98329630938671	5.84072682912824	6.24738193094045	6.05316028520001	5.57943888504908	7	7	7	2	1	3	7	2	2	2	4	2	7	2	7	7	1	7	7	3	7	4	7	93.75	1	3
118	5.94855219969106	4.60968896023373	6.75298339197061	3.88752335806769	6.32675035173117	6.78767431834902	6.39070226956545	7	7	5.56198208173874	6.62836524454838	4.89063441644832	6.71860171338326	2.78006181995829	6.12596013131936	5.26141733898301	5.75901441360963	5.86486711012592	5.75698268795787	6.42272796942757	3.96893904642489	4.34848015699511	6.73980474806928	7	7	7	1	1	3	2	7	7	1	3	3	2	7	7	7	5	7	7	7	7	4	7	91.5	1	3
119	6.01675540824037	6.1393617296103	5.8251959158439	7	7	6.71576061379071	6.68470054316953	6.72876778752086	4.71009361572034	6.58504846138169	6.66747558343269	6.56880435508802	6.49268783141765	1.5619460564135	6.70863996176115	6.28956854587011	6.36919051553227	1.77260101840515	5.16819259686955	6.75502378971819	3.51146419721957	4.49292076336025	7	7	7	7	1	1	2	7	4	2	7	7	1	2	1	7	1	3	7	7	3	7	7	7	87.25	1	3
120	2.68744039770524	1	7	6.19749962454126	7	6.57062444688417	6.09215391949629	7	5.1862104590742	7	6.41519632442909	5.65154231224059	7	1.98192981742912	6.27785029294092	6.73715120920208	7	5.85337448116598	5.51795257475516	4.96481109056308	6.17280254312882	3.1174721542822	5.26642027914707	7	7	7	2	3	2	4	7	7	7	4	1	2	7	7	1	2	7	7	7	7	1	7	88	1	3
121	2.91808549352003	4.85645666153675	5.3279892151566	1.43681664857717	7	6.94548435582024	6.36441532715819	5.98842344245277	5.97253805870335	7	6.95169067256993	6.46341431366623	4.44523968873512	2.06212178961264	6.48933650154112	2.93672544463572	7	5.63344607113485	6.55692681204926	5.5866949040931	6.22817475297983	6.12160514726525	4.01410994122492	7	7	7	2	2	3	7	7	2	7	7	2	1	7	7	1	1	7	7	7	7	4	7	81.75	1	3
122	4.17104298713832	2.25843007536607	6.9592800274447	4.71465296388797	7	7	5.55946094787913	5.81623020429167	6.6483007238423	6.28166302280429	6.3988243478598	7	6.13819927398013	2.44059132029464	7	6.12288363913947	5.42528285283643	3.61019026981788	7	5.99836917267015	6.89405839894547	6.18667364791919	6.67256814759367	7	7	7	1	1	7	7	2	3	5	7	3	5	2	7	1	7	7	7	7	7	1	7	93.5	1	3
123	4.39820408809155	1.24806460651523	3.6743369667797	5.11366818563373	7	6.95914054487708	6.55353992844026	7	7	3.94450656300692	4.87344167180756	7	6.75619260742604	6.32074550792413	5.85261800271903	6.10415923548869	6.15906946990862	5.82386266055183	7	5.7036137746939	6.11170371418622	6.67812205550356	6.82306028866902	7	7	7	2	1	3	7	5	7	1	2	3	2	7	7	7	2	7	7	7	7	1	7	92.25	1	3
124	7	3.57623493604471	6.61897116462077	3.37438519110752	7	6.40149496784203	6.26559755981486	6.65250341423071	5.95645807824491	6.36960322487903	6.35696257607197	3.77016673633135	6.24249270989399	4.45789804544763	5.9679192303794	5.41054134975168	7	5.10149664544384	4.69738968936135	6.39436981874465	5.87148454926598	6.8081706756698	6.13141032408397	7	7	7	1	1	4	2	4	4	7	5	3	7	1	7	7	5	7	7	7	7	2	7	85	1	3
125	4.21684269667794	6.25667513182492	6.7331654928605	2.32156468103695	6.05655784762592	5.49121168937657	7	4.8204101892571	6.84689865264876	6.1408542703756	6.91066060927175	6.992289850275	6.47748794122392	5.67945096613297	3.48980952200635	5.59038988859068	5.62605498167045	4.75410708310509	5.22728260539754	6.17981380259429	5.79850257434687	6.78557567300691	7	7	7	7	2	1	3	7	7	2	7	4	2	7	2	7	7	2	7	7	2	7	3	7	72.75	1	3
126	2.28358031719962	1.2849071250019	7	2.14485550400712	6.90298351833009	6.93619121311879	7	6.19540588575749	6.41464441596632	6.59630597236372	6.40569357243513	6.10258909355483	3.37042596640643	6.40573004045475	5.87279235495756	6.25240142149978	6.33208101460174	6.51774601437718	6.29356033528403	4.27660739509779	5.93937530552588	6.55417080516769	5.56373980941665	7	7	7	1	1	2	2	3	2	6	7	3	2	2	7	1	2	7	7	7	7	7	7	76.5	1	3
127	5.56869160375598	6.90711271635833	6.89243394996351	7	1	6.79338681385932	5.31015008250183	5.62162792993584	7	6.20404205792703	6.95512841253963	6.7605208932706	5.34269306996318	6.05610678951267	5.65878447129505	6.28722755686603	4.78884074257905	5.15539854812976	4.89020255779246	6.73391228075428	6.62721493647439	6.07866745073876	7	7	7	2	1	1	3	7	5	1	7	6	2	7	7	7	1	7	7	7	7	7	1	7	75.25	1	3
128	6.53492063859847	3.02888356117161	6.56520591633335	3.72611340387796	5.4566113878992	7	6.55517998712721	6.28555028870885	4.62630524456861	6.38552794699146	5.69308871063161	5.17832754887854	6.52649512687729	5.6511664051176	4.86452092089393	5.44959620543541	6.4056968188165	6.66881446880643	7	6.28403823974156	5.95816147341488	6.95874393251268	6.82721903090976	7	7	7	1	1	2	7	6	7	7	4	2	7	2	7	7	7	7	7	7	7	1	7	105	1	3
129	2.86995819891519	1.52985648016635	7	5.39600951083949	6.67085354895705	6.15263476121002	6.17734033940597	6.34498114890933	5.56356660239906	6.9321020323395	7	5.88298763512601	6.62635663539057	5.36860488307953	6.73487212369484	6.33207908654662	6.44282460614859	6.45458619679735	6.38386245848419	3.39636710736161	5.63173968698907	5.60267283102399	6.73804192987768	7	7	7	2	4	2	2	7	7	7	5	2	2	7	7	1	6	7	7	7	7	7	7	67.75	1	3
130	3.81331626761729	7	5.49318326708482	2.71079208976623	3.89305339199998	6.81762155204717	6.55917108083402	4.73573093980916	6.86405532548405	6.97724029367492	6.25329240378296	6.83773607392128	6.53280159942935	4.72841160112423	6.91133914480641	7	4.00791744563632	4.21037549084337	7	5.13139150300293	6.79072884952369	7	5.88085361880158	7	7	7	3	2	3	3	2	2	3	7	1	2	2	7	1	1	7	7	7	7	1	7	90.5	1	3
131	4.40317197287238	1	4.71235979311053	6.36085282338829	6.71977533206044	7	6.33954523791663	6.28631976028857	7	4.73294171566278	5.59775352380756	7	6.89528029155109	7	7	6.937907834014	5.08796583884882	5.97791201324721	5.56627767108937	3.17138407562366	6.57824744582223	7	7	7	7	7	2	1	7	7	6	7	1	2	4	1	1	7	7	2	7	7	7	7	1	7	87.25	1	3
132	5.21536644147115	5.35937195418905	5.60006959477771	6.36970672804299	1	6.4924331091401	6.26515809436095	6.37440134458684	6.31823312805135	7	7	5.2501083284055	7	1	5.39866345899279	7	7	7	5.93510592736715	7	6.27891933314571	6.9340099156008	5.39338473088597	7	7	3	1	1	2	7	2	3	7	3	2	7	1	7	7	1	7	7	7	7	1	7	76	1	3
133	1.84749743145773	7	7	4.99581355752705	6.25410780998851	7	4.97802589990305	7	6.39230126442165	6.69718696362358	5.30387450501246	6.00152522686408	6.64466117851482	7	6.21087572010412	6.21140432270596	6.03006063818561	7	6.03699939444262	5.7418395201243	7	6.94293587325122	7	7	7	7	1	1	2	7	1	7	2	7	1	2	7	7	7	1	7	7	7	7	1	7	71.75	1	3
134	7	3.9112619319575	6.30474940002412	3.28291152225684	6.16529740744042	6.79407098138104	4.92014170860717	6.26047190367508	5.91161603242537	6.24004740948845	6.83942365961425	3.82660106861079	5.75752509132065	5.62003872719419	4.16389703873973	4.67585276434186	6.55575112292923	7	4.95368758543714	6.91757022451807	4.95863952552144	3.19281393374111	7	7	7	7	1	1	2	7	6	3	7	2	2	7	7	7	7	5	7	7	7	7	3	7	81.5	1	3
135	3.47770672817323	6.81034958948067	6.4424530000778	2.14404937191531	6.53171978799488	5.6075294258729	6.94653803000788	6.10783299757438	6.52859110816977	6.27805974534897	5.88403771096239	6.78336161838598	6.58250896618796	3.51752849058809	3.55244709304661	6.68285642077695	7	1.08388834606353	6.23381163614936	6.67913091688554	2.75751239267136	3.08740285229627	6.9907710569394	7	7	7	2	1	1	2	7	7	7	2	2	2	1	7	1	1	7	7	7	7	1	7	81.25	1	3
136	1	5.17015907507161	5.19186179365825	2.61366297741193	6.44658974798604	5.87196437413119	7	6.00687102099233	6.35516097008325	6.03407687332676	7	6.75574152041043	7	7	5.97365363404125	7	4.96078862036699	5.34093767930293	3.8913324322193	5.15968152012225	5.88713617778053	5.79970938830326	6.21390220038924	7	7	7	3	1	2	3	7	7	2	3	2	3	1	7	1	2	7	3	7	7	7	7	62	1	3
137	6.39863236988337	4.41012937556261	5.92094660988657	5.93623074682088	2.40514473117753	5.9921064605114	6.49009536677987	6.05177391511981	6.98853857249885	7	7	4.64253226669556	5.2840042526759	7	7	3.49877446408924	6.83765163410338	4.63844093159396	4.77458726490352	4.12220493483321	6.30492113561683	6.4948708829122	6.76839758627136	3	7	7	1	2	3	2	7	4	7	5	2	7	7	7	6	3	7	7	2	7	1	7	69.75	1	3
138	3.62096812314184	3.42443980777878	5.36316623133502	4.47505819780301	6.14619347587851	6.59571951811404	5.29603061145698	7	6.33570830460751	5.69542759581489	7	7	2.16661116659466	5.50231986038489	6.59152049628466	7	5.77906679195324	6.42939697473354	4.50754008809526	5.98648737256902	6.91511626431593	6.81965693340025	4.35213614474114	7	7	7	2	1	2	7	7	7	7	7	1	7	7	7	7	2	7	7	7	7	1	7	77.5	1	3
139	4.61151673363986	6.53194859995998	4.39401813411041	5.37366127379265	3.5244152723597	5.606725318747	6.84314307253019	6.57846551550525	5.53051322579743	6.39063989139801	7	5.61966888739452	5.94206854494767	2.79247664095618	3.6284018165009	6.49471438770013	5.31338466875516	2.37591440760071	6.82560303249934	7	5.64281444985792	6.77679963186503	6.58260081752275	7	7	7	1	1	3	7	7	7	7	5	2	2	2	7	1	1	7	7	7	7	1	7	77.25	1	3
140	6.91296710084521	4.73432797740145	7	7	1.86393896776674	7	7	6.88568602955431	5.32289957341313	4.4617260422561	4.45387423840362	6.85157475584938	5.74679845173361	4.92548694429651	5.30730327775521	7	5.81286102004176	6.8379914078085	6.57672805281833	5.21854681916983	4.77567530643247	7	7	7	7	7	1	1	2	7	7	2	1	3	2	5	1	7	3	1	7	7	2	7	3	7	93	1	3
141	3.42328768044637	5.79591368139967	6.14292619980646	1.67711199036408	5.42197176284751	7	7	5.21060009000979	4.64944084061689	6.573844605872	5.96957077328806	7	6.98915240781421	3.0228592129861	3.84022440509019	6.37955296815838	6.17009335183899	6.98452802529307	5.60486450662645	6.53127901090656	3.07878278400709	2.18036610466266	7	7	7	7	1	1	3	2	7	7	1	2	2	7	1	7	1	1	7	7	7	7	3	7	67.75	1	3
142	3.26534527161372	4.13911766088508	5.18717656004775	1.07007406105357	6.79581813376901	6.93155886685731	6.35322548680193	6.2832711830363	4.16785630614034	6.70254052362542	6.32166648780625	6.93554681982774	6.24425476237122	4.58903272305189	4.77774907893929	5.65700188628606	4.77183321248708	6.22167775205279	6.39211243373938	5.05992743688602	6.64721991718474	5.02361287795692	3.86322986411066	7	7	7	2	2	4	1	7	3	4	6	2	7	7	7	1	1	7	7	7	7	5	7	79.5	1	3
143	6.37846937314838	5.63635243641311	4.84080230453538	3.80713075011106	1.05422535922823	6.67830763039937	6.79338149937011	4.83449677353812	5.95279031506263	7	5.5646458074336	6.67318719663853	6.15882963970078	1.37998321660059	7	5.51066770192741	7	7	6.75068266927981	4.7207705981389	5.14108959975203	6.04858375237222	4.90673360703997	7	7	5	1	1	3	7	7	7	1	2	2	7	2	7	1	1	7	7	7	7	1	7	71.25	1	3
144	2.02762432051507	1	5.83146775787741	4.32824294693271	5.88708647222536	6.92777359050321	6.19628372490678	5.99634924416367	5.79298270501667	6.76948416493055	5.91376700492652	6.71195460696579	6.80566600509861	5.29806168806669	6.38128207429513	6.08970977588058	7	2.15543120591765	5.41421341263825	5.63786656087727	6.41348686911056	5.46467941036854	5.71475714638594	7	7	7	2	2	7	2	1	7	2	7	3	2	2	7	7	2	7	7	7	7	1	7	68	1	3
145	1.59279744625645	5.90996407622568	6.41899013776836	1.81142378451367	6.68223408079029	5.37783268648921	7	6.91118839228754	4.59977214861254	7	6.1871275300241	5.89504495163424	5.7841687725062	6.92387987005887	5.02868550699944	2.56147971068339	5.13586678880327	6.30888263409811	5.99796286914953	4.36777963071164	4.41582811945483	6.11726611732269	4.9283824717003	7	7	7	2	1	2	3	4	1	1	7	3	2	1	7	7	2	7	7	3	7	1	7	84.75	1	3
146	3.21398982553752	5.22728302917325	6.44752054112446	6.09805753705033	5.61930561017126	7	6.67633090631226	6.79777017384027	6.70907043870396	6.16481316630985	6.10866786710716	5.04210714654071	4.01304240439004	6.22861277839448	5.83806407546844	5.03661505310328	7	7	5.17935965497196	3.07708293900522	4.83108262309882	7	4.6701187210544	7	7	7	2	2	2	7	2	7	1	7	1	3	1	7	1	7	7	7	7	7	1	1	89.5	1	3
147	6.95193810191279	4.45599423019465	6.71156615373134	4.97126747042006	4.6146617812271	7	5.81791819701165	6.99114110012204	7	6.51661899033694	4.4291099629608	6.00955381879621	6.93876498950067	7	5.04088223223691	1	5.20372748180518	6.29203005887996	4.31407006299329	5.5414043738067	6.94274129781106	6.35071767687041	5.63470241350258	7	7	7	1	1	2	7	7	2	2	3	1	3	7	7	1	2	7	7	7	7	1	7	75.25	1	3
148	1	7	6.46052562987015	3.19537870703035	6.70656823190398	7	3.32732838350275	7	5.92053682081581	6.15735451635051	5.38808628025251	6.73432785091764	5.20650783730706	4.23384766363326	4.87567786856488	6.67535791255871	6.00178559824992	6.71422541136298	5.21069825322859	3.68299616082692	7	6.57746529003708	2.55381736486761	7	7	7	3	1	5	7	1	7	7	4	2	7	2	7	2	2	7	7	2	7	1	7	77	1	3
149	3.63217291663385	2.3588410939536	5.89310250623359	5.80650926641321	6.82390060612794	6.50548685410183	6.33759358422083	7	6.45740973529079	5.71303167089676	4.18734577249716	7	7	7	5.03041944030558	5.39152457559399	6.81570516084115	6.5833682236536	5.61465348605254	5.08848819782678	6.26151891417415	5.40704561092445	3.95479978389087	7	7	7	2	1	7	7	7	2	3	4	4	7	7	7	7	2	7	7	7	7	1	7	65.75	1	3
150	5.22703479578217	5.86748525972432	6.85834107256349	3.77264325272632	5.37091936797576	7	3.92262218505775	5.90203632308724	3.38295392774684	5.30489524508885	4.9790015591103	6.81257649015881	7	4.10629205272132	7	6.92586792932841	4.39923271739605	5.71256155678774	7	6.08096863214418	3.91385210507178	7	5.36181607887992	7	7	7	2	2	2	1	6	7	2	3	6	3	7	7	5	1	7	7	7	7	1	7	90.5	1	3
151	5.3470726068348	6.59555291846051	5.88531159282562	3.06616625950719	1.38633921346575	7	5.03108641205387	6.54531551139527	7	7	6.37798556972352	7	5.08837320647518	5.74807649102688	6.32085172021281	3.14282700085949	4.95880877665501	7	5.81448496696555	6.74702095342547	5.37617060964511	5.79002667269849	5.06189649355098	7	7	2	1	1	4	2	5	2	3	6	1	7	2	7	1	2	7	4	1	7	1	7	84.25	1	3
152	4.56264266506013	4.99852680292416	6.0308403084246	3.09363227479145	4.06004891535752	7	7	6.53104741156349	7	5.1247285791999	5.72169604949512	7	4.98301219238908	1.80973811726066	7	5.77120740559068	6.07079729693849	6.49338662961914	4.67038073990859	4.99681074056878	6.37244862408743	3.32497382966666	5.46396778007326	7	7	7	2	1	3	7	7	1	7	3	1	7	1	7	7	2	7	3	7	7	2	7	97	1	3
153	3.76350521116949	5.73311245578312	6.59992900523757	3.71897334161165	5.11532155150186	6.40410887788121	4.23199070390578	6.76463074500532	5.82835611631116	6.40204875798717	6.77974106644855	5.93677574295261	6.04197820505965	6.41104468054929	6.03616705295892	7	3.23365413109392	4.81563276508126	4.89085719885569	5.51342085408762	5.95766464392351	6.61758817576262	7	7	7	7	3	3	2	7	4	2	6	4	1	7	2	7	5	3	7	7	3	7	1	7	69.75	1	3
154	4.30540276841572	7	6.63661606371769	4.68437344028599	3.44905977333744	7	5.50887889512277	6.14379376406614	5.28252524713928	5.87085452844818	6.71982660008128	6.48533164024745	5.09810935994023	1	6.66620901533125	7	5.95557789395435	5.84106449123149	5.44417270328597	5.22358535891026	4.57045422095385	5.95360898628674	7	7	7	6	1	1	2	7	7	2	7	4	3	3	2	7	2	2	7	7	7	7	1	7	81.5	1	3
155	3.64055734149547	3.59057754921732	6.55730971587625	5.6075065854679	6.81218638880381	6.94566326795713	6.93656607921607	6.96388322164734	4.29511422323433	6.32536149077897	4.36738264852144	6.08851877109873	6.93702684822133	7	4.3253823100917	6.49470011329006	5.72683382767116	4.01870149723094	4.53896634419467	6.12082508115784	5.09204626606115	6.36459134760617	2.55823321067729	7	7	7	1	1	2	7	1	1	1	6	1	2	3	7	7	2	7	6	7	7	1	7	83.25	1	3
156	1.12886951649884	5.67127376822225	4.85975132757915	3.25075930148144	6.41494616560272	6.81138146721318	5.61383911215096	5.56171481899332	4.98471783670256	6.02840129824274	7	6.14455232504556	5.73944221155887	5.89885096299118	5.43273128385382	6.81455121436246	3.45215565209429	4.15306246295336	5.87121097994589	5.92363230985834	5.55500298013562	5.83756027413403	5.20051688310531	7	7	7	3	1	2	7	5	7	3	5	2	7	3	7	1	2	7	7	1	7	1	7	70	1	3
157	3.48060787244637	4.48579198756315	6.16385935560464	4.7579913944231	6.36815915196397	5.98989636603843	4.53388276073742	6.79958656299603	5.21583965252607	3.31333898864488	6.93038568912126	6.60289187511112	4.03060051914809	7	5.90191135592596	7	4.78857985646459	6.66381391229298	6.87665503570122	4.96261429746381	5.22080590646808	4.64685058120942	7	7	7	7	2	1	3	2	5	7	2	7	4	2	1	7	4	2	7	7	7	7	1	7	71.75	1	3
158	3.85772720171169	4.12332143719969	6.4470715658233	5.14268514459056	6.53962844560478	7	7	5.12963260708434	6.99311520358552	6.50740467472347	6.20857325478207	7	6.95579252535266	1.89972563247388	5.93063180178805	5.71399942394216	6.24831918930526	3.60029977768869	4.67758741012207	3.62189205293845	7	5.55763663024637	5.88100136875049	7	7	7	2	1	7	6	2	2	7	5	2	5	1	7	7	1	7	7	7	7	1	7	86.5	1	3
159	6.14601818744511	5.12005902909654	4.75461371269323	5.23754161234181	1	6.71758588349799	5.70269819864785	4.71684457940509	7	6.87387220954746	6.13276554256556	6.67705450020552	5.73469829530799	6.49166996607801	4.81583309309212	6.43539145249676	7	1.65098763497008	4.80486271705206	3.90928465410057	5.4023596410999	5.46036472414346	4.55225594555252	7	7	3	1	1	3	1	7	7	2	4	2	7	1	7	1	1	7	7	7	7	1	7	65.25	1	3
160	2.9679623587086	1	6.60444657839975	3.53976698780385	5.25907963387878	6.9473601292731	6.94213378476713	7	4.83597837244598	6.10629835049426	4.74602955888287	7	7	6.15597878029145	5.62218512016413	6.80062834402549	5.75108091954222	2.88475009402312	4.48860858541919	5.96364392234867	6.20726453110692	6.84432389013148	4.82343060565015	7	7	7	2	2	6	7	6	7	2	5	3	1	1	7	7	2	7	7	7	4	2	7	80	1	3
161	3.4347464416757	6.31330405742289	6.89664854917384	4.24868219933576	5.04142015162231	6.16130234539919	6.6914239576934	5.74397279238033	5.25575540973016	3.71550236954028	4.91688776615737	3.39811158722832	7	6.41486471409748	7	6.61263281550506	4.34248782937189	5.84102881660998	6.08774450542373	2.96573244892385	7	5.33069794696186	7	7	7	7	2	7	3	6	3	1	2	2	3	2	1	7	1	1	7	7	7	7	2	7	65.75	1	3
162	4.22959925972253	4.11253767773459	7	4.45026838644172	5.62730213084884	5.78597684546007	5.28130522647948	4.80418133171014	7	4.05340676522552	5.84619674391139	6.19642026151898	4.7739460417073	6.80289016128303	7	5.59122484073183	5.36496639342789	6.71709187100226	6.95575276210113	4.64627111932595	1.84088406304412	4.74484984297382	7	7	7	7	2	1	4	2	3	7	2	4	5	2	1	7	5	2	7	7	7	7	1	7	75.5	1	3
163	3.07449575746564	6.98681868875328	6.40100014396901	4.0579394596809	3.7961178135634	5.96488442490836	6.21926743807803	4.95483766853601	5.25830160449943	5.96767774266869	6.68120546027075	5.79263755023417	5.7458839915846	1.12004712680625	7	6.78296700519059	5.63840057152917	7	6.16949487500361	6.1778139719118	4.65310144990494	4.86579819480434	6.17782435892118	7	7	6	1	1	2	7	7	2	7	3	2	2	1	7	4	3	7	7	7	7	1	7	64.25	1	3
164	3.23378295461451	1.33549707222143	4.13232836068447	5.25342250186919	7	7	7	6.14816673568344	5.82892161544396	4.19811626521228	5.24946340785432	4.28160691189452	7	4.2969350967442	6.14793664955185	6.32060143960154	5.06045407799921	7	6.43284765027049	3.41815136867367	7	5.83127710466483	6.30173319530546	7	7	7	2	2	7	7	7	7	1	1	4	1	7	7	7	2	7	7	7	7	2	7	67	1	3
165	5.38052962289613	3.43194929228662	5.39695102921097	1	1.47993540617601	6.86674751930016	5.86006938145807	6.15361746478175	7	6.34205614963665	5.13477278993735	6.19343262762418	4.33222239979792	5.44397279163719	6.13207434778241	5.7918461523256	5.9689156773381	4.23897881654791	6.28331081470755	5.53322401425969	6.56580666541939	2.08197226879642	4.65940844771083	7	7	7	1	1	7	7	7	7	7	7	2	7	1	7	5	1	7	7	7	7	1	7	86.75	1	3
166	2.85999548315854	5.91108532366828	6.38978242388896	5.17263312470903	4.8677634640412	6.71387179984169	5.47689216252227	5.14994795553395	3.73213650659874	6.01574320387395	6.33938839600617	5.86922258129837	6.05328916218815	2.64848667602983	6.52622000985821	6.95982453720768	7	4.84619564595414	6.80559559572771	5.9921333440926	4.80618984032988	4.41904978096578	6.36611189366762	7	7	4	1	1	2	7	7	1	1	7	2	1	2	7	7	2	7	7	7	7	7	7	60.5	1	3
167	1.61256584755944	2.24962912737375	4.77761606215265	5.06710269633943	3.02396946465293	5.41074726254224	5.57546985586739	6.28046174925072	6.03311736055491	6.99672156622567	5.81553154414297	6.85892206677077	6.0088540844466	1.41832372918675	5.56237276202952	6.24379638466778	5.70299902119409	5.42663033170576	6.06850409403017	6.54622411387525	6.35683554669498	4.04255171483379	7	7	7	7	1	1	2	7	7	7	7	7	1	7	1	7	7	1	7	7	7	7	1	7	57.25	1	3
168	2.87363722651891	4.25962283955557	6.4496530152529	5.44902262500158	5.99387628667743	6.22417737112309	6.50511325965806	7	6.66333787249723	5.11235699794371	7	6.0109807643032	3.89990303090588	5.85384115170887	4.65423696724525	6.04862146712004	6.95443594344461	5.63877798648316	3.81743496058999	3.63653597707739	5.93801343651825	3.04200480167173	3.76007048080762	7	7	7	2	7	3	7	2	7	1	7	1	5	5	7	1	1	7	7	7	7	1	7	70	1	3
169	3.49689053064294	5.88936559814316	7	4.30049095406707	4.75522431380201	6.3225925683131	6.90266524895286	6.47518774093442	5.1528149954338	5.2734965086607	5.98002394233258	5.75593081687192	6.79608649933403	3.48798792978569	6.05710863116084	5.64910738045231	3.69758414982372	3.46873959548122	7	6.55319699431517	1.66750559403717	1.49712807317176	4.47380848410934	7	7	7	2	2	3	2	4	7	4	7	1	7	2	7	1	2	7	7	7	7	1	7	82.75	1	3
170	5.10509679878853	3.44143801060606	5.69342693367413	2.94143702469693	1	6.38960823937316	4.90586371462673	6.17678493593268	5.58503810510347	6.29275744193099	6.26607170103028	7	5.79315788531197	1.0500282115172	4.89066393590725	6.04027588480508	4.78151564998337	5.73945270085432	5.89158474221479	6.06904446120318	5.44034840571492	6.75198691202051	3.20932383936446	7	7	7	1	1	2	2	7	2	1	3	2	7	2	7	1	1	7	7	7	7	7	7	81.5	1	3
171	3.3809154256883	5.98101376688136	6.01838691397871	3.88579199641064	4.38012647841931	6.16896877131795	5.62655889461861	5.96779828984333	5.99290787716216	6.20166919580281	5.9065800346819	5.61472361555685	5.70632975013849	7	6.7761848103234	5.42786833232907	6.87915797724091	5.97966255622979	1.41721772159577	6.91886683133582	4.11820505344878	4.09736727192203	6.52719637470437	7	7	7	1	1	2	1	7	1	7	4	1	2	1	7	2	3	7	7	7	7	1	7	68.25	1	3
172	5.4055990107014	2.12131578802498	7	4.24172004476112	5.50416690242689	5.10554388218326	5.4602004108435	6.54003198313762	6.28718496787599	6.55449152236846	4.66716009281355	6.74722783904468	7	1.02217534385355	5.81766010309386	7	1.93283148993236	6.90853728685233	4.7334695647386	1.44920720929487	2.06087607317094	6.13765256122942	7	7	7	7	1	1	3	2	2	7	7	5	1	6	1	7	6	2	7	7	7	7	2	7	67	1	3
173	6.63479688553182	7	3.54811770998476	5.14967704877369	3.63856696270059	6.4873375223773	6.17482258779004	3.1531003467651	6.72057963154283	4.54899276021055	5.86165618163323	5.60809469907768	5.03602284448137	6.02689630987239	6.7846275966497	2.65473903962773	6.376550077573	5.89576266097543	4.96217462043614	6.39562577636948	2.3203681248053	6.23610617550451	6.82304055036814	7	7	7	1	1	4	7	7	7	7	7	2	7	1	7	7	2	7	7	7	7	1	7	79.75	1	3
174	6.81967474094283	3.92013877679716	6.24268981748774	4.53286461823314	4.96687216401264	5.33911478747778	5.84089273380191	6.47220050636998	3.97060687523209	5.5803812010129	4.79601042020983	6.69692010268245	6.21245048078176	1	6.21378467163058	7	7	5.11115549595562	6.65860674386657	2.96399542215003	5.70625072574679	6.55053671694344	3.80608599352415	7	7	7	1	1	2	7	7	7	3	6	2	2	2	7	5	2	7	7	7	7	1	7	73.5	1	3
175	2.79932931062427	3.38040195923917	6.66359263274777	3.33551239684666	1.46963667934662	6.51772896441503	6.07008832411588	7	6.47149137151657	5.55124576357699	5.48374169659059	5.51428843581697	7	3.27366046862335	4.57284231398433	7	5.15426278496196	4.18635076434305	5.34743109030073	4.1809361085777	6.83575592372619	2.17644058911982	7	7	7	5	1	1	2	7	2	4	6	7	3	4	1	7	7	1	7	7	2	7	2	7	73.25	1	3
176	4.50685599822171	2.98238281228818	5.65660491222692	5.94922233116114	6.56068007737008	6.78477136847284	6.96604696735578	6.89393992530637	4.87603378499037	6.12586374881056	6.59282360096881	5.28706316016091	6.25456831262885	6.0634640232875	6.00433575549197	2.39279181845859	2.85786791097249	5.61250080881796	2.77626388146179	6.53484834955663	5.57996991825134	7	6.76393597496714	7	7	7	2	1	2	2	7	3	7	2	1	1	7	7	1	2	7	7	7	7	1	7	78	1	3
177	4.36829531452809	4.85036905047965	4.22520319925674	1	1.63056191618003	6.50648280150614	3.66128676483696	7	5.66000090794592	7	3.78120639305691	7	6.51837472959564	6.31256499507656	6.22514224061176	6.45141570511334	4.39695818259542	7	5.94990164756393	3.05108831365573	6.69295921065548	5.80441599172437	2.66335323552122	7	7	7	1	2	3	7	7	7	7	7	4	7	2	7	1	2	7	7	7	7	7	7	71.75	1	3
178	6.15945716703563	7	5.1573747597579	2.63516762971811	1.18364118316101	6.30429140758099	6.00789293729467	5.8514020647313	1.53754050073492	6.5711451363229	5.73522462149664	6.12024093335646	6.37157638990259	4.57382692088775	5.91859817263066	2.88405041852385	6.62971654119116	5.60873048402524	5.30331080984571	6.29205868693702	6.61310285586694	7	3.36105537589023	7	7	4	1	1	4	1	4	1	3	7	2	7	7	7	7	1	7	7	7	7	1	1	73.5	1	3
179	3.80524060816178	6.07118737623067	6.28142853890708	3.1358313083129	5.54352634489847	6.63984834384004	5.77895190834871	6.09613055000465	5.41905837314516	6.13238962480393	4.88254445657707	5.83611873959052	4.28741465169145	2.8565523017367	6.98412855324173	6.84527952896772	4.75766547744305	2.69976904456891	3.45413773017943	6.40464701019096	7	1.67644380877675	3.32216838891888	7	7	7	4	1	5	7	7	2	3	3	3	7	1	7	7	1	7	2	7	7	2	7	76.25	1	3
180	3.0773992879308	4.86194987870356	6.59473579265139	4.88920914260193	5.07629475403963	5.91075945437356	5.41123283389306	5.92223607585909	6.03765550152363	7	6.26570706862724	5.4964166842702	7	1.58406870472003	6.3782090358835	7	5.8600333161022	6.38044050419948	6.57370470937144	2.49357818377461	5.82735183113644	4.01691359139046	5.19146000167813	7	7	5	1	1	2	6	5	7	1	3	2	2	1	7	4	2	7	7	7	7	7	7	72	1	3
181	7	3.76085300837069	5.93970805668844	4.82814268795981	4.99244050394224	7	6.82286751970609	5.05280551139235	5.73349228703491	5.86078785901821	4.91609663189413	4.95579681171935	6.59992581318773	6.73524198254204	5.1530644031946	1.03255747450421	5.89486953586086	4.90860633667848	6.81044449563153	4.51486557550728	5.65840284205187	6.5275454169983	5.22886191859474	7	7	7	1	1	4	7	7	2	2	3	2	4	2	7	1	2	7	7	7	7	1	7	75.75	1	3
182	6.35943032279668	5.06261970635215	7	7	1	5.44341308094265	6.0567787604961	7	5.38697121703375	6.58604181661615	6.03286417720578	4.51120834432521	6.06100655455275	5.29573849037546	5.61379428623954	5.3952780025893	6.09491399862527	1.76839229701728	5.09383308270406	6.29320224708399	6.39287372375839	6.94597670101884	4.40488248670322	7	7	7	1	2	3	1	5	7	7	7	1	7	7	7	7	1	7	7	7	7	1	7	79.5	1	3
183	1	6.88261979445901	7	1.79009991493103	7	5.49535055129764	7	4.23318536709579	2.10626642546862	5.92511910203008	7	6.44219237919422	4.76916417536808	6.79465277813416	4.60063823976594	3.08760617450029	5.10338993550435	5.26028130661792	6.484362846867	3.97289736554622	6.84795169563116	5.05550682452605	5.0150538335231	7	7	7	2	1	2	3	2	2	1	3	1	2	3	7	7	1	7	7	3	7	1	7	65.25	1	3
184	1.44937391219975	7	6.1950155975154	4.17282494311335	6.3640659927001	6.5846216199886	5.15449718272508	5.66340672324805	6.83372277228649	6.23160439548787	5.81339888987226	6.03791126012255	7	3.80889696713382	5.8065695762168	5.59347641428087	3.70709495488188	6.31438605449062	5.44294185588358	3.419040948257	7	7	1.79832242062951	7	7	7	5	1	3	7	1	7	7	3	1	3	1	7	1	1	7	7	7	7	2	7	89	1	3
185	2.45908900989901	5.99059922108906	5.87862221644995	6.17608024564853	4.21081819355308	6.01307968447698	5.58129348851821	5.9614592086495	3.42937939776886	6.51947747667794	6.1678001280033	5.36292639633933	6.69033565880358	2.43051474285623	5.80029707029883	7	5.66850162097175	5.31629368258102	4.38381078808567	7	6.16635829369011	5.61716785077797	5.9871706969936	7	7	3	1	1	2	1	7	1	7	7	2	7	2	7	1	2	7	7	2	7	7	7	59.75	1	3
186	4.28627129664794	6.57294962526335	5.61367263100042	2.20207367405098	1.41356321964679	5.90620501543259	5.37271458434214	7	4.53713985038568	3.92685924405204	2.93524063750164	6.29084390874188	4.51269853595263	1.23125496047049	6.34800183386326	6.41665387803752	7	4.52678924558426	6.8848227592702	6.3267935830957	3.56617314805894	2.0871477717291	6.42875191533484	7	7	7	1	1	2	7	7	7	7	7	7	7	2	7	7	3	7	7	7	7	1	7	72.5	1	3
187	6.60205081882903	4.21447567578596	6.68966341776521	5.65216391394683	1	6.13564201001748	6.23049256347927	5.53616369265002	4.52021514916655	6.12120090123887	6.12814946440641	5.08432979039676	5.31797505942763	2.55849284635654	6.1900671414737	7	4.48243415843942	5.5820350890615	7	5.8211341519973	4.92264052064957	6.14536988019337	4.71664357922105	7	7	7	1	1	5	7	7	7	1	2	2	6	1	7	1	2	7	7	7	7	1	7	75.25	1	3
188	5.02919181563513	5.07865553314916	4.38366834243477	1.06711566471543	1.72028916713064	6.54540087468923	4.00876910904373	5.43179513553098	6.40708901602378	6.53443680347546	3.94166824983763	7	6.6718494449284	4.00357140331502	4.89551671954064	4.88972182305272	4.70958183817706	7	5.73849350676774	2.9203161431906	5.74046075484566	4.96371303813187	7	7	7	7	1	2	5	7	3	2	2	7	4	7	1	7	1	2	7	7	7	7	1	7	73	1	3
189	5.07117139458332	5.00842590200053	6.84412719424835	4.07900070604439	2.19777023989535	6.7063745673403	5.87486973588653	6.74116718794767	7	3.30292346049676	4.61246311971814	5.44477847321081	6.64200133342801	2.18150258757867	5.88938144461352	4.43862571330432	4.54912685690328	5.83597814298882	5.9536459503789	1	1.92178518561432	3.34856734331987	7	7	7	7	1	1	7	7	4	7	2	3	2	7	2	7	1	2	7	7	3	3	7	7	88.75	1	3
190	6.01844365388564	2.63010326304079	6.13362091328381	2.16472136546698	4.22031606414278	5.69227746960926	6.70462743000468	6.85338746747946	6.26762237016694	5.46703696244697	6.03294392287998	5.36240371082072	2.65145424041536	4.43310404228575	6.14854749447437	5.41735101725274	4.28203128182169	4.48175227650028	3.03013738597801	6.51940772006878	4.20025595602552	7	5.98849002348845	7	7	7	1	2	3	4	7	7	7	7	3	1	1	7	7	1	7	7	7	7	1	7	83.5	1	3
191	5.41808929675873	2.89380746454871	6.4700410987786	2.85545089675738	4.96391035589432	5.54894680240636	4.65453763142339	7	6.53811186076123	5.30708221623336	5.60186582203674	5.55214416096272	4.03968780514505	4.57428825401188	7	4.61552842055731	6.35318263053338	4.09179178104953	2.88816935815887	4.45673264799813	5.53280006987713	4.38817880615558	6.34803357453937	7	7	7	1	1	2	7	7	7	1	7	3	3	1	7	1	1	7	7	7	7	1	7	78.25	1	3
192	6.5421696779381	4.25694252613399	6.54142420977001	5.21145871955068	5.07162566977297	5.58304603733563	6.71502222971317	5.46496477226197	4.91140495220496	6.81232229853093	4.09759853341161	4.92989582555933	6.27355156792887	6.40657569811285	6.77592236720807	4.4848787465787	4.94276816336563	4.4828263674934	5.30830289072761	4.30493885044602	4.73618665185347	7	5.29319674835635	7	7	7	1	1	5	7	7	7	2	3	2	2	6	7	6	1	7	7	7	7	1	7	70	1	3
193	6.33276721339129	4.78207498165178	6.2059352881177	5.84892575526146	4.83880198573631	5.85291832009936	5.48034459591442	5.59787828211751	5.67327153061903	5.46451822683594	5.44002591846564	4.25322646504916	6.22933975998601	6.14364067274536	5.04771599919269	4.64937568398431	4.83439368690861	5.15081419060633	3.09374403577959	6.09136679175252	6.3875478780293	7	5.4159279480998	7	7	7	1	1	5	7	7	2	7	2	1	2	1	7	1	2	7	7	7	7	1	7	62.75	1	3
194	5.24064975525751	6.57098046937919	5.27616748162766	2.33075346761668	1	6.30421243781495	5.19011480385236	5.93364818800184	1.32067594981345	6.87630181181876	6.43801904672409	5.97869910969763	6.39052652080372	5.09047005427604	5.7247882243333	3.66017779227939	6.19866196642488	6.8590439774433	4.93924489422335	5.58564345789159	6.27079640478118	5.99571947829786	4.24298660267069	7	7	2	1	1	5	1	7	2	4	4	2	7	3	7	1	1	7	7	2	7	7	1	70.5	1	3
195	4.76975516448296	4.85674557263523	6.69170973842904	4.86640529102757	5.92035312217138	7	4.64112361891977	3.93557469788585	5.69483728221201	6.35801568298329	6.25858318886198	5.2609754034169	6.17766888566206	2.86149258907947	4.71731618566381	6.1424996324985	5.61328885162793	2.02235498193434	6.27128092291595	1.11354272140714	4.45440492338047	5.41850288915586	3.14042611550288	7	7	7	2	1	3	7	7	7	7	7	2	7	7	7	7	1	7	7	7	7	7	7	66.25	1	3
196	5.57901631974321	7	5.73591445117419	5.64130962699739	1.41381578365049	5.13388841141738	2.92585106890935	6.1629390140436	6.67547580566869	6.76576757811487	3.5107632871803	6.38904040380695	5.88638257301349	1.78545511484896	3.98746568662517	2.37953451254204	6.82559924201422	5.84439824234076	6.68075470303838	3.24469838502907	6.21586574223395	5.49165324417033	4.76580459186069	7	7	7	1	1	2	1	1	7	7	6	6	2	7	7	7	3	7	7	2	7	1	7	68	1	3
197	5.42077412227183	7	7	5.76005624510734	1.15582724264979	7	2.65028921249405	5.4160044203928	6.00641546859307	6.29525362256183	5.31872467415944	6.67452519933603	5.94561081713055	1.37578526115366	4.28863497029367	6.4063069789645	7	3.83227751087813	3.74300648058698	2.69053645361843	6.31740297082238	5.4360320416226	4.31255404921531	7	7	7	1	1	2	2	1	7	7	5	4	2	7	7	7	1	7	7	4	7	1	7	54.75	1	3
198	3.59943541450234	5.28473319704766	5.06064195407872	4.63367790265741	4.36352805548165	5.08682976901256	4.93265556077777	6.64048151047781	6.96805610035331	3.95501475604931	7	3.7737235855845	6.61277384709012	4.47550011384946	4.69411885568878	7	6.95718645074185	5.50175097541628	5.56889965612255	2.10786377683113	4.20562630106598	4.00185178169388	2.94585685999447	7	7	7	2	1	2	7	7	7	7	2	3	2	7	7	2	1	7	7	7	7	7	7	62.5	1	3
[truncated: 5 more columns]
