# Supplementary material for: How Are Mate Preferences Linked with Actual Mate Selection? Tests of Mate Preference Integration Algorithms Using Computer Simulations and Actual Mating Couples
Source: PLoS One. 2016 Jun 8;11(6):e0156078. doi: 10.1371/journal.pone.0156078 (PMC4898694; doi:10.1371/journal.pone.0156078)
Supplement: S1 Data — Newlywed couple and agent-based model data analyzed in Study 2. (ZIP) [file pone.0156078.s001.zip › S9/Polynomial Model Data/Polynomial Couple Population 01162016 044148.csv]

	trait1	trait2	trait3	trait4	trait5	trait6	trait7	trait8	trait9	trait10	trait11	trait12	trait13	trait14	trait15	trait16	trait17	trait18	trait19	trait20	trait21	trait22	trait23	preference1	preference2	preference3	preference4	preference5	preference6	preference7	preference8	preference9	preference10	preference11	preference12	preference13	preference14	preference15	preference16	preference17	preference18	preference19	preference20	preference21	preference22	preference23	fitpoints	sex	algorithm
1	5.34485192006305	2.48219758551905	6.78474339839019	3.47965510317889	5.59813901235807	6.83429278425675	7	5.76091346588104	6.61384400099865	6.45352548569628	6.58805385585636	6.53367838608881	4.90976326895335	7	6.74908621904639	7	7	5.80888593516574	6.74899266584865	7	6.2007612264476	6.41095333048688	6.72259282424238	7	3	7	1	7	7	7	7	1	7	7	7	1	4	7	7	1	7	7	7	7	7	7	96	0	3
2	2.45312153218943	2.92026430541511	6.84281367506368	6.14648228753029	3.15707670575558	6.58779483033664	6.7383043137656	5.83832769272056	6.70365851746846	7	6.57795656344677	7	6.04563108698621	6.37469072124752	4.75416237155014	6.03858062146071	5.99913057231953	6.84653369680036	7	4.64923920916869	6.69891839647462	6.31140222646406	6.79759878707043	7	7	7	1	7	7	7	7	3	7	7	7	7	3	7	1	3	7	7	7	7	7	7	105.75	0	3
3	6.30961825214252	6.39982042899495	3.77055262752842	4.0600989007581	2.99286558794587	6.09877695788151	6.32885617002917	6.29052822229484	6.22545895540489	6.6985181046155	6.00699634857033	4.75809394117258	5.17204751229584	6.56714350332582	7	7	5.36491645709999	5.16400359616869	7	5.48135028819569	6.56305709711686	6.78814347550572	5.85702992785566	7	7	7	1	2	7	7	7	7	7	7	7	1	3	7	7	7	7	7	7	7	7	4	89.5	0	3
4	4.62553104988941	3.5832045809131	7	4.088965768825	4.93453193916115	5.6761346397539	6.98598335140677	4.6536631932208	3.53905806557548	5.2274901807263	7	5.89059896045301	6.83581506323606	7	6.55781103109038	7	7	5.85449569878363	6.39334940019197	6.71066376628945	6.84462853418098	6.93903588233843	6.73472153131997	7	2	7	1	7	7	7	7	1	7	6	7	1	3	7	7	1	7	7	7	7	7	7	89.25	0	3
5	4.7162605333472	1.61020082706398	6.14301427672825	5.6665233496598	6.38782542802303	3.94842611275078	6.29979535567996	7	1.43697614282183	6.91701768695932	6.62064521413754	6.81752603020296	6.15964794389373	7	4.91286249905061	5.83289302916594	6.26775800260026	7	7	7	7	6.73874960331468	6.24257318567001	7	2	7	1	1	7	7	7	1	7	7	7	7	7	7	7	7	7	7	7	7	7	4	106	0	3
6	2.53983484493334	5.66924167322789	7	5.91155304212884	2.49846480734181	7	5.48732217264344	6.69673180224435	6.64087180359682	7	5.90839436432768	6.17015558460602	5.35638752328745	6.37680571999333	5.75337091423155	6.51507387001537	6.63309291882885	6.41718492596992	6.05996108142036	5.60811637632147	6.12577741090596	6.11026556158525	4.84304475373824	7	7	7	1	7	7	7	6	1	7	7	7	7	2	7	3	7	7	7	7	7	5	6	77.75	0	3
7	4.53083863824985	2.92262102632681	5.90320545065117	6.17020091655434	7	5.09850997223552	7	5.92193964574186	3.45416943508203	7	7	6.94269104664514	5.78672064418896	5.43848863255301	6.39369310008924	6.18577308703499	5.97811107584675	6.70231965111951	6.00496158148042	6.8317740708088	7	6.55660876300317	7	7	2	7	1	1	7	7	7	7	7	7	7	7	2	7	7	7	7	7	7	7	7	2	105.5	0	3
8	5.92663365273396	3.82139623774813	5.1514254106638	2.86484220496231	4.99304718530573	3.78482489324254	6.41537980723101	7	7	6.07212941862027	6.67293504343537	5.42725965728603	5.05258952585091	6.97280874839239	5.36326682850053	7	7	6.95185103547695	5.73109394927894	3.95229178507832	6.57760873322476	7	5.47532536793184	7	2	7	1	7	7	7	7	3	7	7	7	7	7	7	3	4	7	7	7	7	7	7	82.25	0	3
9	4.65866168888685	1.23701735746666	7	4.23751226896606	7	6.23221382862437	6.82395959144385	6.83901427284	4.49368724360447	5.97112238447042	6.64911455931504	6.91847282890449	5.84289685206361	6.57556386415761	6.14484228536588	5.62335697040185	7	7	4.92882418584616	4.13429123387634	6.3912835548622	7	5.19355380194791	7	7	7	1	7	7	4	7	7	7	7	7	7	7	7	7	7	7	7	7	7	7	1	96	0	3
10	4.10462130717148	2.36280247588244	6.40553818671737	5.29751238436343	5.3052806241701	6.18368697332919	7	5.17218188442256	6.31314375183491	4.82571454985096	5.62432751977077	7	6.43049330425671	6.8758008110295	6.03409962714568	5.42614737543772	5.04514716185604	6.71653509184438	7	5.98212830126935	5.65781199485377	5.44510365757158	6.91189281974012	7	7	7	1	7	7	7	7	7	7	7	7	7	3	7	7	7	7	7	7	7	7	7	109.75	0	3
11	4.51531579204302	1.87614084819965	7	3.15138384859212	6.40282419068492	6.72204801270694	4.38068305790574	5.79214652742348	6.76594951991637	7	6.33561863819446	5.80567465363476	5.88609824053545	6.5491028276684	7	6.43460456151558	7	5.8121328019556	6.75748347371834	3.9403388466324	5.90847478092678	6.30116729882565	7	7	7	7	1	7	7	7	4	3	7	7	2	7	7	7	7	7	7	7	7	7	7	7	102.5	0	3
12	4.81005517226401	1	7	2.68713109353242	5.81394392066611	6.36686141517492	7	6.71543443730931	3.37912500069592	7	6.39900551883332	6.30058586955687	6.15279047808524	7	7	5.89299414276003	6.10714982964239	6.56845778053501	6.09608898679703	6.24727043360773	7	4.67408245139883	7	7	7	7	1	7	7	5	7	7	7	7	7	7	6	7	1	6	7	7	7	7	7	1	109.25	0	3
13	7	6.59379267965024	4.84296503303956	4.68654836121393	2.69622034887996	5.6882633021615	6.61869004555244	5.83331048172521	6.58735436493874	5.5615657586402	5.56528957283611	5.31110695626191	6.97762591967492	7	6.17489712961972	5.79418530122388	6.97522774097378	4.82216335736795	5.99071963079495	7	4.66299654642457	7	6.36018104791937	7	7	7	1	4	7	3	7	1	7	7	7	1	2	7	7	6	7	7	7	7	7	5	80	0	3
14	2.38681605016001	4.58407090799674	5.66722027715352	5.99579228441363	6.18848965431116	6.24947773444121	6.56733520901531	7	5.86095038674161	6.32024342539795	5.89766136050935	4.89864886336636	4.43502204666783	6.87143258471861	4.21862953999878	6.9825891767424	5.97917038021502	5.955841149686	6.79545261252262	6.39311783657864	6.60094210311075	5.21604033999855	7	7	7	7	1	7	4	7	7	1	7	7	7	1	2	7	7	5	7	7	7	7	7	7	97.75	0	3
15	2.18576731705008	2.55709814850848	6.87178368543239	5.6544058960301	5.50420925196148	6.43016361253862	5.6857834632118	6.8897920243427	6.5172357528871	7	7	5.12625389579904	6.78685494303924	6.54465083430357	6.02621154357899	5.46255061625663	6.08927584236471	6.14571070170418	7	7	5.86725678448137	4.96031937639803	7	7	2	7	1	7	7	3	7	7	7	7	7	1	2	7	7	7	7	7	7	7	6	7	95.5	0	3
16	1	2.26685435271698	5.54127525116779	5.59612695768406	5.07878154943144	6.60468530022621	7	5.92241533108613	7	6.79795263450052	7	5.15376988289155	3.47004823207016	6.69818568471752	6.38704334050633	6.94874775338936	6.70488369697091	7	3.77535772883292	6.49971521751555	6.9669819480868	5.48610852925387	5.96784339968839	7	2	3	1	7	7	7	7	1	7	7	7	7	2	7	2	5	7	7	7	7	7	7	95.25	0	3
17	6.38543399307277	5.88470134930028	4.23425025025237	4.92084077330948	2.37695815015905	3.351863113798	6.23246557999956	5.4674089941568	7	5.15697997090333	6.53088633182122	6.15444562935343	6.04081855164899	6.30509885576735	6.67510243667519	6.52531664918216	5.27812498530688	5.59157841650875	6.99827421604064	4.71909104087603	4.14680929771035	7	7	7	7	7	1	3	5	7	7	1	7	7	2	7	3	7	7	6	7	7	7	7	7	5	102	0	3
18	4.21676637650638	1.76817979524992	5.71200182340304	6.46443643962594	6.17810433128181	6.91305587330303	6.51690503404922	5.6993509726134	7	5.03949473064502	6.20928253105932	7	6.5280092691572	7	4.18518529644575	7	7	6.4597927163366	5.45521367290658	3.56966038146523	4.92221898182708	7	5.83566264717925	7	1	6	1	1	7	2	7	1	7	2	6	7	7	6	4	7	7	7	7	7	7	7	86.75	0	3
19	4.70266313914952	3.56200838154994	5.76523014534027	2.72576981785819	5.89785198514169	4.44208491025189	5.86502268616746	6.32502699447395	5.04661358950653	6.65952564582158	5.521106159405	6.73363148365948	7	6.85933680050466	5.74757718040457	4.78907351390765	7	6.17888653502586	7	5.53295724480652	6.39445927207839	7	5.5566641790108	7	1	7	1	7	7	7	7	1	7	7	7	2	7	7	3	7	7	7	7	7	7	7	91.5	0	3
20	5.87476129893602	3.67641839857225	6.85597243703566	5.68425137579457	3.87942726438566	4.22200941019386	5.08703468430544	6.66286398199346	6.08539514456833	6.41409938616449	5.68506358832394	7	6.42831448489681	6.64692920335766	6.63884495095988	7	7	6.05834322291023	6.84825744420594	7	6.37779252203585	6.21702959889515	6.56406688424057	7	7	7	1	7	3	7	7	7	7	7	7	1	5	1	4	7	7	7	7	7	7	7	82.25	0	3
21	2.68303182071845	3.56674383732932	6.51971792852832	5.66889915885008	1.77810388698536	3.83879258755861	7	5.74079628968199	5.68179003931054	6.22525876220993	5.56032045871463	6.70601489936322	5.70364559791248	7	6.80307310276502	5.18006148020047	6.11258806587268	6.62277376786709	3.22786173606899	1	5.56126505884103	6.28068508967555	7	7	7	7	1	7	7	4	7	7	7	7	7	1	7	7	7	3	7	7	7	7	7	4	89	0	3
22	2.67365825481103	2.21969360023134	6.04267912955915	7	4.88172947292478	4.29008675922662	5.81592478362416	7	6.2824983299374	7	5.32565015212211	6.89184055636081	6.68167668449611	5.68589669521466	5.18366118652964	5.26641109782158	5.12767477169076	6.83530734593904	7	4.50635934073508	6.36252392970889	5.50906706277042	6.48909271038419	7	7	7	1	7	7	7	7	7	7	7	7	1	5	7	7	3	7	7	7	7	7	7	90.75	0	3
23	2.81927476311834	2.33027093506651	5.85117182013824	5.34011283573986	4.54613580530843	5.9477037252038	6.85820228246071	7	6.97533099866929	5.82286958003621	7	5.82595335661353	5.95652884327007	4.79713831600743	4.70160312317675	5.10568846582545	6.73531637470766	5.09148356355817	7	7	6.73623004167985	5.09002778026688	6.67182193544263	7	3	7	1	7	7	7	7	3	7	7	7	1	6	2	7	1	7	7	7	7	7	3	92.5	0	3
24	1.4314859015362	1.77599161038669	4.32909678010824	6.63612996878108	4.57023077598581	6.57855234734589	4.506066477551	6.39639422764105	5.19153778944173	6.66439925471318	6.79915193491674	5.76306384512209	6.1577681367341	6.02680555559666	7	7	1.34362997287273	6.3505493651656	5.62158006665678	7	7	6.67675055485552	2.59073932968944	7	2	1	1	1	4	3	7	2	7	7	7	7	2	7	2	2	5	7	7	7	6	2	89.25	0	3
25	3.79718865529019	2.7345860049847	4.13490381221555	6.87896011214391	3.48016149325735	6.77457868241695	7	5.88867160124065	6.4195913953078	7	5.01618462732925	6.5656600105074	6.84311114372547	6.44481828736094	6.62663725481922	6.94573476661831	6.54233365596795	6.35590953386396	6.23834861783298	4.47236460512644	6.27332070026713	3.23265570408168	5.74811145929908	7	7	7	1	3	7	7	7	2	7	2	7	1	1	2	7	2	7	7	7	7	7	7	76	0	3
26	4.43797403848782	2.18383058159098	6.63627801739892	3.10698153885659	6.5827402135064	5.77141885771458	6.77039055500864	5.69253517566304	4.8770217474609	6.6011966038454	6.20803289339282	7	5.41756885856959	5.53382523995629	5.78460530074465	5.74775398213789	6.19549957506098	5.84970842921299	7	4.31542662077661	6.56167864284313	6.76851000998648	6.74245156154919	7	7	7	1	7	7	4	7	1	7	7	7	7	7	7	2	7	7	7	7	7	7	7	98.75	0	3
27	3.74039765010166	2.45117467013907	6.9002434865148	5.48977014365828	5.78578761395505	7	4.92789955267678	5.52288362955023	6.11473374779523	6.52364090743357	6.07965891985532	5.10940875843612	6.23661041158933	4.56403169584595	5.98003911589364	4.84820070854066	6.93609193049774	6.88002680423534	6.53501369467366	3.31392175809796	6.37701532405947	6.19988807743728	6.60782493048112	7	1	7	1	1	7	7	7	4	7	7	7	7	4	7	2	3	7	7	7	7	7	7	102.5	0	3
28	3.73715067503582	5.80701227489241	7	4.45588630559641	4.63925449797151	6.81265424741147	6.35838510303852	6.27263745163356	3.25716375909743	7	6.53987313275914	7	5.46432876599834	2.90730651498358	6.52920661702565	6.28373816210103	4.53880124708079	7	6.81199099315916	6.58770200951814	6.82379869071363	6.41813168507906	4.60452232946344	7	2	7	1	7	7	7	7	7	7	7	7	1	2	3	2	2	7	7	7	7	7	5	101.25	0	3
29	4.42066295165568	1.33381368934804	5.0067265648045	5.30422031342091	7	3.27855402909438	6.12262298379855	5.64648772712077	5.33451954824084	6.83263957580202	5.83698039374785	4.52586574205695	5.75837438211884	7	4.11628851403683	6.32093308645819	6.33238237603688	5.61167366864203	6.98560179926624	7	3.89280127324248	6.50163634309004	6.97770553452948	7	1	7	1	1	7	7	7	2	7	4	7	7	7	7	7	7	7	7	7	7	7	7	89	0	3
30	7	5.49649976041406	6.43230580492615	5.17697671323815	6.10757726877861	5.79534400732095	4.82740452586506	5.05390769295522	2.06879061655017	5.99931613615132	6.44583515827934	6.03801931306698	6.333408184077	6.53133856393715	6.42738947994876	4.32853626032668	4.56848783839367	7	7	5.56941914680732	6.69625286489234	7	5.88582144525772	7	7	7	1	6	7	2	7	2	7	4	2	7	2	7	2	7	7	7	7	7	7	7	100.75	0	3
31	2.53249524389389	1.36040833621091	6.81757582960841	3.29475791457516	4.96013141815523	5.75561483457202	5.89564620273234	3.99133127163418	7	6.4474434587975	6.56186250905179	6.0752832569779	6.84065190017438	6.64572277058319	7	4.34595690716447	4.45099391627217	5.94905033678112	6.05356253484898	4.82657946163017	7	6.56593207242357	6.63471773857872	7	7	1	2	5	7	7	3	1	7	7	4	7	4	7	7	2	7	5	7	7	7	6	89.5	0	3
32	4.02209914190268	1.28032592656206	3.34649203482568	6.83185099253403	6.36976030182388	5.25680068351782	3.41233010202519	5.80238729879433	2.868509737464	6.91938049790076	6.57696673986587	4.13077077091303	4.97696875820937	6.38719265241247	5.70438152284746	6.35859746323536	5.82747570918162	7	7	2.38457614191655	6.60941265219058	6.80160198207705	6.8626199930251	7	4	6	1	7	7	7	7	1	7	7	7	7	7	7	2	7	7	7	7	7	7	2	108.25	0	3
33	1.27672449700214	1.14902900676448	3.68142593847051	6.06305075092848	5.08467481336826	6.30882435981733	4.31435765358238	6.01820453946176	7	6.57418329034907	6.88806650864762	6.72825614240223	6.20234672685724	5.72842965418643	6.51673648757549	6.57049457876777	2.0169031615492	5.5370791739276	4.13352021245153	6.6814068748956	7	7	6.66861287007037	7	2	7	1	1	5	2	7	7	7	7	7	1	2	4	3	2	3	7	7	7	7	7	71	0	3
34	3.4926768283947	1.24719418303333	5.49668098621699	4.67716921634658	6.96006714212663	2.83939861319016	6.41871538274566	5.774027531241	6.90117143887918	6.33545114042879	6.54267641858112	6.02060072649858	5.8416475019941	6.63101853977644	4.1482221952011	6.67996759650892	6.23395145282477	4.90877069891472	7	7	3.42720485526171	6.99579433868913	3.05531129915042	7	1	7	1	1	7	7	3	7	7	5	7	1	7	7	7	7	3	7	7	7	7	7	85.75	0	3
35	4.94677378461573	4.51938568004297	2.5840464458366	4.4578927782653	4.33469864159242	3.91744912885628	6.60565820001659	6.66040395064616	5.8696556643023	6.9160071798899	7	5.85070952208199	6.81135255335785	3.91701881345766	6.50872992140132	6.56096414404756	6.64226995080929	6.60029727301904	6.05622019173725	4.58547619908669	5.57801189685616	5.8714730729212	5.52065823873125	7	1	7	1	1	2	7	7	1	7	6	7	1	2	7	2	7	7	7	7	7	7	7	86.5	0	3
36	6.27544310064436	5.68343914152031	3.83634284341627	3.86880104892727	1.87068245728812	4.75262002486661	5.39090367974366	3.81651809071815	7	3.72163539990805	6.95145432607606	6.70821942227096	3.22713005195192	5.95985929550469	6.6419791615155	6.28134822757026	4.94962758288944	4.93653956906024	6.92558074634849	6.67374417321304	6.28107980918696	6.92184517619537	6.95570583863095	7	7	7	1	1	7	7	7	2	7	6	7	7	7	5	7	2	7	7	7	7	7	7	84.25	0	3
37	4.39204871204938	3.96024799627756	4.38351183594339	6.42590261319252	6.96975252084911	3.79891138647312	7	6.43105144721025	6.53958380432233	6.77511764305242	5.89687057136447	7	6.36832232580508	5.94048427275221	7	5.82271849087176	4.80249036919745	5.99978638880029	4.53581843794439	5.85230642638472	4.87890469410456	7	6.80134966398164	7	2	7	1	7	5	5	7	7	7	3	7	1	1	7	7	6	7	7	7	7	7	2	89	0	3
38	1.93987714178465	2.41650605879086	5.88733264833503	6.83584536478056	7	6.2574510179216	4.8406661425991	7	1	5.44550559446278	4.00866088926001	3.54821916678399	6.5245958638591	6.91536851291977	5.41103221048695	7	6.79513466065645	2.33991830145519	7	6.72147301970502	5.92639653468891	6.98907594015403	6.95251699675735	7	1	7	1	1	4	7	7	1	7	7	3	7	7	7	7	5	7	7	7	7	7	7	78.75	0	3
39	4.54994148803414	3.75871459533795	4.80315020465367	4.41538877510773	5.77238018471974	4.00324047727959	7	7	6.80724316362169	7	6.80028986407606	5.12424425825538	5.50035412831841	6.68889962842503	4.99469950301361	4.79612075691985	6.30588653275934	5.3570702277877	4.4838568956861	5.60262949370335	6.28485528063334	6.53679103272612	5.73525422582201	7	7	7	1	7	7	4	7	7	7	6	7	7	7	7	4	4	7	7	7	7	7	7	75.5	0	3
40	2.30077009035428	1.36239297678937	3.75601071199226	4.45143886185516	6.73032833313675	4.51246338735953	6.88620705609672	5.94982128512858	1.42804151063018	6.84841587777809	6.73996580796027	4.80805673895329	6.43171791452104	4.52463069139446	5.62213053120033	5.99958864853022	4.48010635287697	6.93424561820537	7	5.23127931304548	6.28737064785472	5.51492541671538	5.61680597441133	7	6	6	1	7	3	3	7	7	7	7	7	7	7	7	7	7	7	7	3	7	7	7	89.25	0	3
41	6.77437472406774	6.2099990336469	4.34418392772569	3.79135500147511	2.77955920558362	5.10612701432635	4.31095929581283	5.582412854123	5.73464250387823	5.7586823870117	5.66744779836071	7	3.24941976167209	6.70712597724488	5.50904863667994	6.17373003208145	4.42623134030376	6.92764562043382	6.9117800631279	6.55349887319006	6.49592308256112	7	3.61692818979864	7	7	7	1	1	7	7	7	2	7	7	7	7	7	3	7	2	7	7	7	7	7	7	94	0	3
42	3.20842445090099	1.51758284662618	2.57028023600532	6.21496382084703	6.27292989711733	3.85831114901005	5.09212456715684	6.5077727424954	6.93184382142166	6.7171962538101	7	4.1227749632974	5.86864458783197	6.4102406860064	6.55923333556917	6.60248168752121	3.59061075830479	5.34857853784627	6.3226474891821	2.22055422304008	6.0623903554582	6.90813532970785	4.42678872978362	7	5	7	1	7	7	7	7	3	7	7	7	7	2	7	7	7	7	7	7	7	7	7	89.75	0	3
43	4.43982254004427	1	6.76210057207223	4.46350961713601	4.12327841614473	5.51904014253406	5.77113431771581	4.12715557096684	7	6.21118380781727	6.52275985363724	5.25339236886866	6.93307768534984	6.35781310853838	6.00119352703807	6.61131280254769	3.63213151865928	5.29125031602279	5.75289262777682	4.764627128872	5.9231201374338	7	7	7	7	1	2	7	7	7	7	1	7	7	3	1	2	7	7	2	7	5	7	7	7	7	88.5	0	3
44	3.55505182414575	2.69712603043388	7	2.69828212250981	5.6515839086273	5.38675860518721	5.81776990572941	6.912988993391	5.35483787545561	6.83350009082779	6.7601123349107	6.54359605109848	7	6.10413355350643	7	4.27234489128346	6.09162082582836	7	5.45649186219221	3.73447215498196	1.11954152749001	5.63643495377688	3.69179105797985	7	3	7	1	7	7	7	7	7	7	7	7	7	3	7	4	7	7	7	7	7	7	1	96.25	0	3
45	3.12940506971019	2.32182698711031	6.41231257777182	3.77686463230837	6.8387559637028	5.45077652243333	5.03591728095102	6.12547996884608	5.42265340324066	4.40516419362999	6.34498279389119	6.04515882499991	5.76355426216204	6.97945012490332	6.34000126745264	6.39845765660359	7	7	5.63217376675381	3.86797490221251	5.48408616548599	6.42150048073042	6.6417908000936	7	7	7	1	7	7	4	7	3	7	7	2	7	7	7	7	7	7	7	7	7	7	7	81	0	3
46	6.34848088919664	4.26311021236802	3.41643913339557	3.98259248063357	3.24124542888149	5.357409141031	4.66668214524721	3.9686517045721	7	6.02097679333327	7	5.26584508643196	6.88589306900589	5.55052359088791	6.42140310578471	6.14257432234443	1.90052412818376	7	7	4.2240611989461	5.55918300693487	6.18198700463902	6.72081571120247	7	1	7	1	1	7	7	7	2	7	7	7	7	6	7	4	1	7	7	7	7	7	7	83.75	0	3
47	3.47466281646382	3.45762506781428	5.73397278334549	5.50955344032817	2.51250961949895	4.9548863852724	5.98306863707649	5.11342930708282	6.97018591420316	4.10485348965225	6.01795122296236	6.98930433943572	4.86432969500706	5.93071333061087	6.45272757030834	2.56415377971968	6.0269409467914	4.73568907977287	6.22621589054895	4.62450816475366	7	6.59395286530322	6.74306194790509	7	3	7	1	6	7	7	7	2	7	7	7	1	3	7	4	7	7	7	7	7	7	7	79.5	0	3
48	3.92461840814048	1.18560983878486	6.27882455437487	6.07653566109257	6.36399455016264	1.68654295178584	5.72683465401437	5.24640852632597	4.37347300683213	6.18104431491303	6.58194463416051	6.06122123119083	4.98113396386392	7	4.97005916584498	5.84968243414268	6.75287312337547	5.37678506486623	5.99758430321611	6.36430523068037	7	5.14926494375612	7	7	2	7	1	1	7	2	7	1	7	5	2	2	3	7	2	7	4	7	7	7	7	7	82.25	0	3
49	5.54605522054895	1.4254748846377	7	3.18142419530237	5.85795860393978	4.71235582178407	6.50985218799067	7	7	6.16845512603754	3.99757742465821	5.18497808504233	7	6.52053238714941	3.2794632613542	5.92282347710025	4.79087276176811	4.80396759443972	6.72074209470229	7	5.45659462809498	5.49392399824508	3.7705436520941	7	7	7	1	7	7	7	7	1	7	7	7	7	7	7	7	2	7	7	7	7	7	7	89	0	3
50	6.01055935418456	2.60911219567755	5.41374893388775	4.39873260460381	3.03907698100941	5.51544745628266	4.39646807232225	7	6.53511706381147	6.4769713904001	6.4656360645857	6.88226379163489	5.54240119938758	6.10752646402956	4.1940398888383	6.75198451232854	5.37144856414247	6.07575101873723	5.54265617284421	5.04191533218555	6.26888542197616	6.3839551833578	5.79004484039604	7	7	7	1	1	7	7	7	1	7	7	7	7	7	7	7	7	7	7	7	7	7	7	66.75	0	3
51	3.33531025958922	3.05985041556046	5.33444767159399	7	5.73083092993289	6.82128447574827	3.86284829369675	3.80692788365148	4.62664108372914	6.70245428670213	6.76245736948109	6.80309654090252	5.58122713281765	5.44216521717767	6.90910670912058	4.89618916465464	5.61402355858468	4.14771862733771	6.63072681320227	6.11770898450275	7	6.22988476214667	7	7	2	7	1	7	4	2	7	1	7	7	7	7	7	7	4	3	7	7	7	7	7	2	85.5	0	3
52	3.68646613182596	1.98298997016159	7	1.79206025819524	5.70924794618058	1	7	5.07529305600914	4.71252216570952	6.74407244332361	7	6.6716147109226	5.61206193122732	6.41837600523487	6.03019324706228	4.44358080918526	6.36269478855026	6.60899452420295	7	3.22396921921853	1.21280146676887	5.81716710054722	3.38070513032694	7	7	7	1	7	6	7	7	2	7	7	7	7	3	7	2	7	7	7	7	7	7	2	98.25	0	3
53	2.80585501499681	1.15557806421576	5.04582338025026	6.3599599139092	6.49449599810745	4.76997643963771	5.99561379188371	3.97327404282958	6.33476381457913	6.56790732949973	6.22767571150706	7	6.24357751717366	3.66708126283069	6.55297911956851	4.28432974354914	7	5.34583909034641	7	6.72977211946701	4.2455617657835	6.33900969850371	6.58085486552144	7	3	2	1	7	4	7	7	3	7	7	7	7	3	7	4	3	7	7	7	7	7	4	67	0	3
54	5.04565121357759	5.08938602286311	5.95098642949526	6.08197806830075	1.48433894531972	6.88927082310609	3.52190203134303	6.79266094681824	7	7	6.09824468434268	4.92166610745809	6.00725012241539	6.67003777951111	3.90975292828359	5.2186041891026	5.97297497238501	6.78256100748925	6.2290187287005	4.24072214426415	5.34289134868272	4.36577220669027	4.11007777795464	7	2	1	1	7	7	2	7	1	7	7	7	7	7	1	7	7	7	7	7	7	7	7	79.75	0	3
55	4.17328675197903	1.18007571186524	6.70746092675171	5.13654729799908	6.11198014258589	6.99480405479803	6.51944868229802	6.23503612359348	7	3.63004892211501	6.52318117155714	6.34384425721399	5.42931170416537	5.26564626923837	5.89957038210017	5.94944491342434	5.83771888943346	6.25572605849896	6.41958944788406	2.18767725653128	5.46465110506664	5.9727293236842	5.67328540738853	7	7	1	2	2	5	7	7	7	7	7	7	7	7	7	7	7	7	7	7	7	7	7	83.5	0	3
56	2.09522263311572	1.65259849358075	3.12163604682066	4.18901573890136	6.22682954095257	2.55258629794113	7	4.44594179275826	4.2404842534924	6.36487116683097	5.98436888917453	6.78023977642848	7	6.11809282953834	6.10680442082212	6.41220437162162	1.47754665941515	6.59870308052259	7	5.00300746804856	4.43713365504744	6.64728996347215	5.86922150256286	7	7	7	1	7	7	7	5	3	7	7	7	7	5	2	7	7	7	7	7	7	7	7	98.25	0	3
57	3.03085436340926	1	6.25417661971066	5.4811335366322	6.47777913003368	5.23316504414639	5.16460226121355	4.71954321129499	5.6467620326038	6.1656228057325	5.15221917255007	6.32855806967118	5.69397742379225	5.46680849498337	6.87585446133289	3.64182318585936	6.67093704066311	5.38406699237413	6.76711617616334	6.29905176086569	4.22489171578214	7	6.94267099499039	7	3	1	1	7	5	7	7	4	7	7	7	1	4	2	7	3	7	7	7	7	7	4	77	0	3
58	2.00654394205947	1.73088853053996	4.6388568921066	6.69696788618538	6.53130880218314	6.06836196639483	5.19893267565359	5.22819802849231	6.73858755157748	7	4.13962013273484	5.14282498745146	4.98319400502363	6.48455105951844	5.29726108383287	1	6.60401126915116	4.9084345656083	7	6.34066769878411	7	6.41302575153214	2.24676957032176	7	3	7	1	1	7	3	7	5	7	4	7	7	7	7	1	7	7	7	7	7	7	7	58.75	0	3
59	3.54513119792716	6.02662527101976	5.83882517548868	3.67900105723732	5.62885685984367	7	6.58980550306423	4.43641144580054	3.5795131967198	6.07765936756427	3.65088356016958	5.57205181939121	4.92236569246218	7	7	4.54558504574736	2.34393771177796	7	6.63228008493297	6.43113994071911	7	5.75280232949423	4.67537851027782	7	3	7	1	7	7	7	3	7	7	7	7	1	7	3	7	7	7	7	7	7	7	7	98.5	0	3
60	4.75335981671047	1.95859385556182	6.59862310287945	2.44999863292291	5.96986480707692	1	6.08955433516198	5.43368612512533	4.55043055690487	6.15942165605007	7	6.76253185957782	5.45027136912958	6.44288510755232	5.38881207561785	5.62509540401859	5.24148107066231	6.88533217668968	6.03746370009409	6.30501412882498	1.21249982799365	6.31897642296281	3.62519592187291	7	7	7	1	7	5	7	7	2	7	7	7	7	3	7	3	7	7	7	7	7	7	7	84.25	0	3
61	1.88730944473949	1.17346887846473	5.01237931876554	7	6.63128384322627	6.2625836739911	4.73945068815792	6.38427505498067	3.19507961457624	4.71329577090231	7	2.50697887102837	5.1149436775465	6.65136053948962	5.29407721432234	6.7369373014722	5.89476671553184	3.93365752525337	4.0903703389686	6.90037729802138	6.36656713102335	7	5.0731753278126	7	2	7	1	1	7	7	7	1	7	7	3	7	7	7	7	5	7	7	7	7	7	7	58	0	3
62	5.23764178410345	4.51004721706283	3.8510028410914	5.05456046089377	3.95413491511408	3.789773666736	4.54046009514574	4.89555137706489	1.48592149270586	6.88556641479155	6.66012297709331	6.07646212199322	3.97121235202348	3.47241903686209	7	6.90575651531964	6.34531374149498	6.00323840639855	6.59590568227171	5.88642379960526	5.14295406340663	6.47860788926642	4.7100361290168	7	1	7	1	1	2	7	7	1	7	7	7	7	2	7	2	7	7	7	7	7	7	7	81.75	0	3
63	4.26590619166219	3.24103756599784	4.4309085608082	5.22875067760842	4.83703014666275	4.8721976592053	4.84755632350797	6.57176910824641	5.84419200090934	6.00595591422435	5.13305471517423	4.0625011701632	5.92563854419155	7	5.32082993561785	6.21634142379077	6.75617104610979	5.50922623494319	6.096255569538	3.27824057185493	7	4.15804628764932	4.47187551895866	7	7	7	1	2	5	7	7	7	7	7	7	2	2	7	7	1	7	7	7	7	7	2	84.5	0	3
64	4.57877122815937	2.04894742939376	7	5.69468402643371	6.46505971195103	6.39496121104171	4.23215537337	5.45295880545727	5.16128634692467	3.4867868131005	7	6.38800335344149	6.28145331220042	7	6.38404529763963	5.01509774839384	5.44728998115156	6.50942355492185	6.98733041707191	1.68736223923978	4.23862333832801	6.07074431720128	5.61019293169515	7	7	2	2	2	5	7	7	7	7	7	1	7	7	7	7	7	7	7	7	7	7	7	89.25	0	3
65	3.90445305916257	2.64371545662662	6.07939030809385	6.18479950208009	7	4.25928228522311	3.31515239964223	4.39969541472817	5.01530588523601	6.58268835568866	6.48170086697111	4.86092032323656	6.8134399780254	6.48179020248687	4.36492627745087	6.45759567581568	5.97039309212275	5.73968228252597	5.57224453142739	6.41909788943645	6.80286152331043	5.91596762659625	3.14852074751079	7	4	7	1	1	7	3	7	2	7	7	7	7	2	7	1	7	7	7	7	7	7	2	82	0	3
66	4.41884552704147	1.57807947481236	5.28707805823739	7	6.65387133454865	4.83372221714374	4.91586508474755	3.30410823715915	4.33531319421478	5.99583033735663	4.1863572822198	6.29838162112885	3.69004252367059	6.32053910214785	6.12499507257003	6.68179167840626	6.49945306566318	5.30285333209937	6.19804660461231	7	3.35880165981449	6.91793038136575	4.65650498702903	7	1	7	1	7	7	7	7	2	7	7	7	7	2	7	5	7	7	7	7	7	7	2	80.75	0	3
67	2.20907597814219	2.79576042229842	6.46823420165343	4.54385485395092	2.74853822932687	3.63704567111994	7	1.93083464265325	4.37052834140516	4.46441703399586	6.94975219081527	5.23794928574113	5.66383714899933	6.69414516946497	4.9399599317773	5.47686006427063	6.61690621252981	7	4.28125590310454	5.22136253586959	6.52423940449953	3.84855955391577	5.1429617052623	7	7	7	1	7	7	6	7	1	7	7	7	7	7	7	7	2	7	7	7	7	7	7	91.5	0	3
68	2.68882195117342	2.59917482356368	5.60606234725416	6.04542314210361	5.00396525137423	4.88722816499858	7	5.08286107753205	6.83913239525102	4.61574182535733	5.58347947707827	4.86404287220784	5.92956228961438	5.59742573662105	6.42986511889879	6.23815331707298	5.50873981715265	5.57512634871579	6.48302087845774	6.05411174194225	5.46237201074797	4.68840160616382	7	7	7	7	1	7	7	2	7	2	7	7	7	1	2	7	2	7	7	7	7	7	7	3	80.25	0	3
69	4.80027265432	1.94529878037334	3.65483609190212	6.68451491774674	3.34321934748864	6.37301781020362	5.40065705715266	6.21507708972465	5.44298951869067	6.98815747287964	3.94902956907174	7	6.92880893164107	5.62542265598837	5.45469201450275	6.16753779633966	6.2317145513399	4.18688327101756	5.26294973261084	4.37896126632874	7	4.81387635482992	4.82341559764148	7	7	7	1	3	7	2	6	1	7	7	7	7	3	7	2	4	7	7	7	7	7	7	67	0	3
70	3.95968400905205	1.79616937037028	5.23974894464186	3.46418632274311	5.25551226363062	5.9871070442976	6.19451495009012	3.93828536368786	4.87870322372335	6.95411038617684	6.1524839444188	3.91616222514289	5.18271980662863	5.55308611587438	6.26701342549314	5.86645537419966	5.06660514108782	5.44805532063759	7	5.52626895460904	5.28274781640856	5.44851698625969	4.89866290973484	7	7	1	1	4	7	7	7	7	7	3	7	7	7	7	2	2	7	7	7	7	7	4	88.75	0	3
71	3.24818107381836	4.25121005758765	3.73436041478811	5.30049576966221	6.83186418672145	3.8612123956809	6.64819380540868	5.8564672960492	4.75353011254587	6.84918265306062	4.95172504666391	5.4141634472711	7	4.94803067580999	4.0137079195823	7	4.23032741172222	4.74133355109688	6.90020827478284	2.46183371654958	5.9071096909121	6.12359819966674	7	7	3	1	1	7	3	4	7	2	7	7	7	1	7	7	1	7	7	7	7	7	5	7	74.5	0	3
72	2.61024852279643	1.40487364996066	6.79532981084817	3.65768473069938	4.15068755102954	7	6.44714342601396	4.45006099122058	4.58753093975634	3.31640479956628	5.99336423111913	4.18651778463812	7	5.36086876938484	6.86086798937025	2.64719286676518	6.74373804180912	6.39229201938305	5.01049668687695	3.4924493863562	4.32918463867598	6.07292897951646	4.83264915773706	7	7	1	2	7	6	7	7	2	7	7	2	1	7	7	7	5	7	7	7	7	7	7	74.25	0	3
73	2.69347060095479	4.76881063590296	6.78651795088345	3.97005343376719	4.07017808994238	6.02914326756753	6.5698788988819	5.33035096362766	5.27237312847205	5.78142956413439	6.01231592686005	4.50662034586901	7	6.64402983389354	4.38362018982421	4.27387808549929	6.10254732643396	7	5.14629050815389	4.37222414353669	2.31374655661125	5.78895072374872	4.82640547628472	7	7	1	1	7	7	2	7	7	7	7	7	7	5	5	7	2	7	7	7	7	7	7	66	0	3
74	7	2.64004853623228	5.65620762826329	5.18655573167027	2.8991042052316	4.3995391488293	3.22958078432929	7	6.13992557061854	5.20843371448911	5.2862235007119	6.6046698017808	4.85688135762871	5.78452345122546	7	5.73593575635385	5.5641077677491	7	4.25658356321767	6.32536451980214	4.51746662831214	4.67691765248736	7	7	5	7	1	1	7	2	7	1	7	7	7	7	7	7	5	7	3	7	7	7	7	7	89.75	0	3
75	6.62688308549388	3.15053719167922	5.08812911807138	4.40888165421381	4.76004804813564	7	6.38280605087167	3.82127212941795	6.31820969573508	6.97439289183466	5.58648965977116	3.97120375473494	7	7	5.89404272076974	5.37600093494633	5.40207515041456	4.24365174902902	5.94464553810852	4.1374619038538	6.29916460569691	5.06190749062173	4.16811985583799	7	7	7	1	1	7	6	7	2	7	3	7	1	4	7	1	1	7	7	7	7	7	7	74.5	0	3
76	4.52653746580802	5.19007085582296	5.1300680210246	6.75212763473179	2.06902851973886	7	3.50664078849635	6.30446744769319	7	6.2096155311162	4.37045992689099	4.44313226247745	5.72612202082571	5.95621600321372	5.61556345962196	5.02612207622986	6.37963713800299	5.89252627062745	5.91992500604306	3.53454880589826	5.93544440300908	4.14253966535525	4.36708273570381	7	1	1	1	7	7	6	7	1	7	7	7	1	7	7	7	7	7	7	7	7	7	7	75.25	0	3
77	3.40484183032038	1	3.7456158355757	4.83285689742836	6.76968880539117	2.90867359101198	6.23008012291777	7	3.86371931357887	5.62118398096202	7	3.58095219051971	5.53509367644484	7	5.03547612032844	1	6.42999805753989	6.90881082895617	5.12725667610374	2.32625393649999	4.02585908895978	5.38074312707683	3.55162800796028	7	4	6	1	7	7	5	7	1	7	7	7	7	7	2	7	7	7	3	7	7	7	4	83	0	3
78	4.63716698757948	1	6.71486259200495	6.44835421474775	7	6.90826786743366	2.7654225070886	3.87113111243212	4.32603079661785	6.90945877793967	6.22980806714676	5.24587920472778	3.74639470059573	4.0316855348631	7	3.73493069268087	5.36767128056765	5.23979357555766	4.81062627794262	5.84552233876297	7	5.33010842128157	6.37842091349978	7	7	1	2	2	3	3	7	7	7	7	2	1	7	7	7	7	7	3	7	7	7	7	76.75	0	3
79	6.38956549208881	5.30950590337939	1.30120835898726	3.47385509165157	4.64870250075129	4.51353512993989	4.43209379778676	5.91559271638958	4.05722773053789	6.68517981774439	6.72479993083001	6.14505303014875	4.29928333047924	5.18338951779153	5.14742995883277	6.08910318505441	5.27614158426722	6.38077656100115	5.05951824069045	5.34978845624884	3.36934864827856	4.50923947159208	7	6	1	6	1	2	2	2	7	1	7	7	7	7	7	7	1	2	7	7	7	7	7	7	84.5	0	3
80	6.28135569029551	5.44401337394999	1	3.64224568766007	3.86550253633576	5.36412003130428	3.43018318581161	6.07257447564052	3.66907789641848	6.84318792124269	2.77040617539936	5.43225578990541	4.12658405188556	4.41216308440988	5.54865141757549	6.55840537268059	5.85704174120455	5.88598001412466	5.99229498556902	6.74182463813657	3.5478518732741	4.91410039269772	7	7	1	7	1	3	2	2	7	1	7	7	7	1	7	7	2	3	7	7	7	7	7	7	73.25	0	3
81	4.7360647215757	1.84393898508218	7	4.59671617874809	5.58027834456248	6.14016039297944	4.75017155909167	5.4048790953515	3.11173014677413	4.28072841790738	5.86150609085881	5.31379105472881	5.41817606685005	7	5.84488157683089	5.93401894381589	4.52831145632794	3.64947783605441	5.95643994135509	2.6100980442321	2.80990852682879	7	4.65873532514802	7	6	3	1	7	4	7	7	7	7	7	7	7	4	7	7	7	7	7	7	7	7	3	79	0	3
82	1.18623256202134	1	6.64202462499329	3.85091183328028	5.50413083912448	6.28291575308829	6.26515866708467	4.15598732902285	4.05186187849504	5.60184818179534	3.44817809172628	4.7355876293583	5.54050844031586	7	7	7	6.69027596514893	3.05211029524322	6.18357003178174	4.94649745705834	6.86784324156216	4.85179317270195	4.04795937100224	7	1	1	2	7	7	2	7	2	7	3	7	1	7	7	2	1	7	7	7	7	7	7	82.75	0	3
83	1.57071830973886	2.79962836578745	6.86883338177892	4.8842318757471	2.13137481922421	4.1545586564223	6.16729990066181	2.76223281693189	5.33049434839199	4.43478418658738	6.7157642997078	4.67429735813545	4.94359501682688	5.24186079093968	7	5.92209589465987	6.22215341346845	6.14202655312669	6.02153191453852	1.15903312948471	5.18787492905212	3.82494226085204	6.20709818795391	7	7	7	1	7	7	6	7	1	7	7	7	7	4	7	7	4	7	7	7	7	7	7	81.5	0	3
84	7	2.45978108189904	1.9795021549449	6.26661789283288	2.78717755676883	2.71333476174393	6.68954039526561	5.47641253027961	5.80438923791534	6.54719338463901	5.5265804328465	5.61308209467891	1.97121954558432	5.47290575958288	4.39246727914605	5.3839580949007	5.98081891984348	2.95251186440653	7	3.7258315999224	7	3.70590675259919	6.53905556803638	7	1	7	1	1	7	3	7	4	7	7	7	7	7	7	7	3	7	7	7	7	7	7	73.25	0	3
85	1.50989154572332	1	6.83736321941073	4.10080491469471	4.83058231131495	5.78704188168796	6.89915956593925	3.9906935046619	4.33597940440714	5.9375620653045	6.31738403691164	4.60650234485443	2.24928323305817	5.17724920706221	5.00539707731698	5.46617916987716	7	2.54486244898188	6.40664413053295	4.0537901183754	6.27679130104685	5.22889569962258	4.16545650619928	7	2	1	2	7	7	3	7	2	7	6	7	1	7	7	2	1	7	7	7	7	7	6	63	0	3
86	7	2.25510293544782	1.97936573037567	7	2.68651538472249	3.58515133163389	5.94036421046394	4.98517881189964	4.15422624105609	6.48505270185237	4.43419672482535	5.60741161422358	5.25279165758813	5.20734927145314	4.34268017942206	6.64464107931275	6.12241119268851	1.95241072154695	6.22976683731788	5.3073001903764	6.28396682372541	4.22250888784465	7	7	1	7	1	1	7	3	7	4	7	5	7	2	7	7	7	7	7	7	7	7	7	3	71.75	0	3
87	4.30621304869423	1.06540622179298	6.26205736562241	6.05724620554015	2.89952439647035	3.34598213799353	4.58097172018799	5.90885404878799	5.39386334077976	6.02893158700016	6.75523161989059	4.44937503514573	5.79788268286237	6.958779728436	6.11822712401186	6.85350682993609	4.43531849194485	4.10762896935252	6.09164940943852	7	3.3762616260347	2.29263260212851	7	7	7	3	2	5	7	3	6	7	7	4	1	7	7	7	7	1	7	7	7	7	7	7	67.5	0	3
88	4.40139652131768	3.40540949419853	3.81478934008788	3.9346174673226	1.36950815213139	4.10135184086778	4.66616406650835	5.06281187260042	5.18650052470297	7	3.34918649039904	6.84661324973415	5.17376382536934	3.92660217951371	6.25689148912345	4.21931974458204	2.43603032334574	6.61563237066032	5.84392927963221	5.30845711248076	4.26318120701693	5.15424247903149	5.82169669060252	7	7	7	1	1	7	2	7	3	7	7	7	7	7	7	7	7	7	7	7	7	7	2	59.25	0	3
89	3.91788540631322	1	5.59474712842279	5.88975746876745	3.69835211709819	2.93171936372259	4.95654253628642	3.99756507318784	3.05190721570619	6.11079699126098	5.88356143355838	3.94290648231221	6.17137459587385	7	6.76078176011283	6.49251766501076	6.1211154920406	3.91067724731027	5.43214582445154	7	5.22569178369156	2.60447375837631	6.49372827427349	7	7	2	2	7	7	3	7	1	7	4	2	7	7	7	7	7	7	7	7	7	7	7	73	0	3
90	3.61254579426842	4.55295080131682	5.22341036842653	5.1090672804907	4.73854182626663	5.55901901789538	5.92104124755924	6.33364944553043	3.80236144966819	5.31018839115139	5.41822582953393	3.84412065754041	6.95628749049921	5.34446082352224	4.61294391758024	4.48317919371926	3.69025192630605	4.98357768729632	6.53254842445031	5.43404187184722	5.26722341176549	7	2.34015569788128	7	1	7	1	1	7	7	7	2	7	7	7	7	2	7	7	7	7	7	7	7	7	7	68.75	0	3
91	5.43201805093106	4.42585718669321	4.39746652144918	6.21863023504734	2.9906961980692	4.13712641091151	3.49069287057942	5.55402286393201	5.31644671265975	4.38229019392663	3.47984320720626	4.28231829656784	6.71937572087342	6.92792991982967	5.60198984635028	6.98514440422237	3.15632263789604	6.91264320843145	4.17332793200395	7	5.6666979235975	2.783979344211	2.64326523341784	7	7	7	1	1	7	7	7	7	7	7	7	7	3	7	7	7	7	7	7	7	7	7	64.5	0	3
92	4.48983222494296	2.04752521585994	5.41389628788435	5.07727615436309	4.20260880039019	5.08447929756505	4.09118864646855	5.67994964307906	4.23744339224127	3.46592297920246	4.20123617524561	5.75740435177579	4.5315079164565	6.12286492233112	5.68811798988065	4.68302143243141	7	3.82498491072178	6.20131897465246	6.63892751021115	6.23257835745906	5.51387876684374	3.69876620723872	7	2	3	1	1	7	7	7	5	7	2	7	7	7	1	4	7	2	7	7	7	7	7	72.25	0	3
93	7	3.38446098868136	4.95118412981159	6.18784572701407	3.31423453313774	6.39244521566694	6.30787398625039	4.90995651286277	7	5.03363001642883	7	6.48634985981897	6.4304023789974	6.20565571608541	6.75175709977924	6.56375103856893	7	5.53372685919189	5.75613210941505	6.46586936190625	6.48181972766786	6.92352467872438	6.2353676108776	7	7	7	1	7	7	7	7	1	7	7	7	1	3	7	7	4	7	7	7	7	7	7	95	1	3
94	7	4.55041249321349	6.87098487597604	5.08212438276738	6.06719146976614	6.2950792680059	6.98404821084331	7	6.94475376830639	6.84569691962226	6.30593454512444	6.11996650678313	6.90642420646952	6.79837591864212	4.80542632026413	5.39703981753632	4.88831335593285	7	7	5.34107430658711	7	5.2445288907267	6.71997720497495	7	7	7	7	7	7	7	7	7	7	7	7	1	4	7	7	2	7	7	7	7	7	7	100.75	1	3
95	7	1	7	7	5.63180108815385	6.43257802691172	7	6.96009102746974	6.388610966935	6.79273790208545	6.46624325624623	3.13856937002221	4.7847212182499	4.91590996334991	6.18597358791523	7	6.59536919174146	6.33768635222143	6.45085858478778	7	7	5.75621469976215	5.53769859278797	7	1	7	2	7	7	7	7	2	7	7	7	7	7	7	2	7	7	7	7	7	7	1	72.5	1	3
96	5.38106320220059	4.52690639965929	6.0622430136178	3.09005813342376	1.51936517510545	6.12403205482961	7	5.61236713553831	5.91585105136047	7	6.25519176315079	7	6.32584919901957	7	7	6.54779677802216	3.15613128573446	6.09951294244669	6.42009390364968	5.76911694170342	6.88515425192848	5.9397846970275	6.83837131719199	7	1	7	1	7	7	7	7	2	7	7	7	7	7	7	4	7	7	7	7	7	7	7	84.25	1	3
97	7	4.83707227469971	7	3.82890509549894	3.2743091410933	2.74732123322012	7	7	7	5.93998021263381	6.42665987720927	6.15203495412662	7	6.86424372818558	6.43545111681632	5.05780143912408	5.12427331939794	7	6.72603428374307	5.75827818576135	6.29218343907345	6.61156510909855	6.62349129525017	7	1	7	1	7	7	3	7	4	7	7	7	7	7	7	7	7	7	7	7	7	7	7	102	1	3
98	6.68114468643713	4.25397480814871	6.36434629732556	3.93288329483333	5.13390689217274	6.89746280840425	6.30078904326377	6.47555234204642	7	6.4370527436278	5.43966216930934	6.40509597105656	7	6.14242722435072	5.73918658472862	6.57268246713381	7	6.39936662292842	6.69527458250652	4.13830697986249	5.9203205878921	6.59841307437547	5.94020187867181	7	7	7	3	7	5	7	7	5	7	7	7	7	5	7	2	2	7	7	7	7	7	7	89.75	1	3
99	5.51094857713004	6.12433451874366	6.07364927508697	5.98052003995612	2.73246695499708	6.84532773544951	7	7	6.81967011034993	7	6.85279143615718	6.30991221160647	6.17217999279198	6.13801150762454	4.72356733246331	6.03367344171698	6.0583346378575	6.98006820254018	7	6.28377996770882	6.90011151962025	6.42834218950267	6.72036578173625	7	7	7	7	7	5	2	7	1	7	7	7	7	7	7	6	3	7	7	7	7	7	2	112.5	1	3
100	7	3.22735605026621	5.84290113542992	3.7457562257739	4.39375481642926	5.91913687400478	6.50788104840307	7	6.32583314477578	4.80771481669487	7	4.97024450559365	6.76233907647878	4.87687625103639	6.45125902495825	5.98847431098751	5.31180577299914	5.90085336392041	6.74746141783876	6.63553763983935	7	7	6.89594481294983	7	7	7	7	7	7	7	7	5	7	7	7	1	7	7	2	5	7	7	7	7	7	1	104.25	1	3
101	7	3.23923659470602	5.93749612803822	3.14923198823036	3.43570034345308	4.88571120059892	7	5.64368870268283	3.36823340694786	7	6.94635992984325	5.7365362891809	6.83437363109659	7	4.93383217479725	6.01225925045723	6.6815740367024	7	6.87480615505715	7	6.66086616212807	6.44431803984073	6.29809829524829	7	1	7	1	7	7	7	7	7	7	7	7	7	7	7	7	7	7	7	7	7	7	2	99	1	3
102	6.82884190109947	6.81184308595122	6.02264945534086	2.69615342723777	6.18254177475204	6.2156044673454	6.83123023996454	5.10683362089964	4.77814892854653	6.49959290808374	6.67414222921067	6.0675843374034	6.02921518815394	6.58974676137422	6.65585250548211	3.52959391686501	6.74298563249341	6.31785099740826	6.95647544162624	4.94221649192841	5.66459717959433	6.68434327868308	6.35944133988631	7	7	7	2	7	7	7	7	1	7	7	7	2	5	7	7	7	7	7	7	7	7	3	87.75	1	3
103	6.0054019541624	5.55361058700132	4.3657658472894	3.17740409236066	6.27758211604228	5.81644130165331	7	5.84218157317646	6.65561804345482	4.54975301868832	5.93804079589725	6.83723605862195	5.88605555393772	6.54561739216249	6.62655878576661	6.01115782523932	7	5.57142413538981	7	4.2973055791475	5.56902539140493	5.91318272505809	6.97567769692133	7	7	7	2	7	7	7	7	1	7	7	7	7	7	7	7	7	7	7	7	7	7	7	91.5	1	3
104	5.86015966391627	4.64869209454794	5.74399499218659	3.80938048133973	3.88467982727543	4.68401206728602	5.76685168417742	7	5.99989151724006	5.46419521447258	6.14080131030919	5.45371162891786	6.57788125536636	6.58803658441688	7	6.83279626792143	7	6.80079881484095	4.31018299259493	6.9056479555701	6.72958605426991	6.68185980597691	6.01942381231679	7	7	7	7	7	7	7	7	5	7	7	7	7	7	7	2	7	7	7	7	7	7	2	95.25	1	3
105	5.65171413784392	4.10259728265123	6.33241692405378	4.6310557895872	6.65746201683208	6.22505773406055	7	5.00769931357036	6.63319349447642	7	5.65722159305411	7	6.54854469491708	7	7	5.21985768924821	5.5170915120802	5.04141841877699	5.24301690750604	6.10216772675277	7	6.65758613390404	3.86204647570112	7	7	7	3	7	7	7	7	1	7	7	7	7	2	7	7	7	7	7	7	7	6	7	87	1	3
106	6.84841473995106	4.270848715735	4.55512579426744	6.30384787379137	6.4861207133495	4.05408819202199	7	6.67858920396904	7	6.83706972990172	7	2.85552006268283	4.07905735000771	6.53512880584484	5.79853140296025	5.26473464170943	6.54154419158944	6.8449979950727	6.61757838294005	4.15718855428585	6.54939934138872	6.51631907558922	6.55739320611793	7	7	7	1	7	7	7	7	3	7	7	7	7	7	7	3	2	7	7	7	7	7	7	96.75	1	3
107	5.69511718098414	7	4.52548154093811	2.94795990862908	6.46592641243665	6.99548099223663	7	5.25362840030169	5.31038964692018	6.3498939237409	5.88567195668221	7	7	6.33144908068381	6.30953784716506	6.12893919859185	6.64981731082729	5.84000883922837	5.72200660132506	3.8980321592177	6.00427687723947	7	7	7	7	7	2	7	6	5	5	1	7	7	7	7	6	7	7	7	7	7	7	7	7	7	88.5	1	3
108	7	2.41445279349727	5.16270376374218	4.48434508917816	4.42827748170578	5.51444150231826	7	6.0095419095935	6.93712530790751	5.88570381071448	6.03532521092755	6.72163087495897	5.50929715549856	6.37264171751359	6.38874333696899	6.19821141674619	5.20896860789661	6.15313144691186	7	6.33302508833327	5.54897324285171	6.6532352701295	6.43160320273737	7	7	7	7	7	7	7	7	4	7	7	7	7	7	7	2	7	7	7	7	7	7	1	94.25	1	3
109	5.91992543235342	4.11136098902377	6.83962981586037	5.25186836335596	6.51145429395279	4.80371589446255	7	7	6.79515286775165	7	5.12007326600984	6.7693607835617	6.22969200231284	6.68823611512377	4.88593436517735	5.1928456401147	4.87226092396637	6.22342727829217	7	5.18184438387323	7	4.99648885290759	5.52466081214075	7	7	7	5	7	7	7	7	4	7	6	7	1	7	7	7	2	7	7	7	7	7	7	97	1	3
110	6.73437883516494	1	5.97030057857322	2.16417952154479	5.1865208140571	6.48858138288908	5.89480094923661	7	6.91718128515573	5.35780362703893	6.88760071146053	6.98737760368387	6.66843252895617	6.49289829433978	4.90443250771026	5.22122635101443	6.28879688650219	6.36533088690695	6.47448510172369	3.71731916665563	5.55277367472293	6.1546845166215	6.27784584185591	7	1	7	2	7	7	7	7	1	7	7	7	7	2	7	2	7	7	7	7	7	7	7	68.75	1	3
111	6.63228664549012	5.62855164171494	4.45459450782804	6.20702224820624	7	3.88806829092967	6.88827135268761	4.82605039323621	6.63347490043501	7	7	6.44695483755611	6.56335722691671	5.46928965143398	4.11185517523772	6.79443486485895	5.90063067522203	6.85055575222991	4.61360391555253	6.7901798528179	6.71026447080264	6.49496989027504	6.82085645711566	7	7	7	1	7	7	3	7	1	7	7	7	7	2	2	2	5	7	7	7	7	7	7	91.5	1	3
112	6.38997269848743	4.50319499903794	6.09889363563492	4.55757248257793	2.57324574713982	6.06861806338757	6.60871275080338	3.86932891539773	3.76563920514132	7	6.46217229840909	6.77035031390211	5.77145440222493	7	7	6.75958526981939	7	6.32965216513215	5.28680537404612	6.74074056849351	5.7619662970106	4.81760770504481	5.67580833705721	7	1	7	1	7	7	7	7	7	7	7	7	7	7	7	2	7	7	7	7	7	7	7	94.25	1	3
113	3.3826663035375	4.1247373857085	7	6.20367037670404	4.8969776006056	5.66621089307342	2.99605961179918	6.10445562321518	6.72708132536463	7	5.39405530151437	5.1276267498731	5.4356346664954	6.3545716177907	7	6.89779113572018	7	7	5.52098334003455	6.69909981811578	4.83835746316566	6.64041229474104	6.86618356939206	7	1	7	3	7	7	3	7	1	7	7	7	7	7	7	5	7	7	7	7	7	7	7	78	1	3
114	6.41650800084261	3.55320966085548	4.51825125527087	6.2934178983081	2.86007743148603	2.70076033009197	7	6.37583507459171	6.19201674003869	6.27548190091021	7	6.88095938248018	7	6.73666001092531	6.84891033470948	5.35636656876953	5.28615491546327	6.63534840592966	7	4.87590874673438	6.64747123146596	4.08726874991235	5.6563755088262	7	7	7	1	7	2	7	7	5	7	7	4	7	7	7	7	5	7	7	7	7	7	4	99.75	1	3
115	6.98449900699575	5.41286013399905	6.87826395806796	4.89913627741912	6.02200217060214	4.47723848584444	5.75157111674722	6.21725726286639	6.0727933605668	6.47305562400222	6.41512273138414	5.96097105962085	6.70494379208816	7	4.37384008315717	5.53564698041116	5.0525825566556	7	6.04521270699181	4.40794156276436	6.72490522094989	4.38013940429773	6.22420263896847	7	7	7	7	7	7	7	7	5	7	7	7	1	3	7	7	7	7	7	7	7	7	7	92.5	1	3
116	6.23083759844734	4.22736479888484	6.04482131972391	2.91121484700642	1.70560682256236	5.53972437408501	6.15315521118587	4.64329220897553	6.42148169138904	6.62313717798277	6.82884759606019	5.9598358564346	3.3646411142307	7	6.38233056494572	5.67402877059414	4.7636120568094	7	7	7	2.88838618003195	7	3.94563051455299	7	7	7	1	7	7	7	7	1	7	7	7	7	7	7	7	6	7	7	7	7	7	7	102.25	1	3
117	6.37796105539618	4.2024079144364	6.92691773898152	4.2418648365031	5.08825263395109	4.02469225260622	7	6.69837070822844	5.00532125428654	6.88233088759222	4.44999168129411	6.91819274840118	6.64432372472857	5.62185578820592	4.52368064670882	5.3086790327615	5.40038122251778	7	6.43277105353313	4.34960273219734	7	5.17697319480611	5.86356118539285	7	7	7	7	7	7	7	7	5	7	5	7	1	4	7	7	2	7	7	7	7	7	7	84	1	3
118	6.46813095819984	7	7	5.24666267787767	1.74402815419438	7	3.44511552477048	3.9915806119012	3.96754830544048	5.86697187100483	6.19227965718652	5.76436623781208	5.9264356021071	7	4.10458722692808	6.56591271650836	6.06307878034084	7	6.78146566487508	3.95001340319606	6.34525233394074	6.75123746974099	6.95129225904665	7	7	7	7	7	7	7	7	1	7	7	7	1	7	7	5	3	7	7	7	7	7	2	97.75	1	3
119	7	6.29738648056115	4.45167666995063	4.11454993032809	6.79590271581538	3.95994890323319	6.16099639896642	6.30739629543415	7	6.52293202760668	5.57177787034534	6.26000749233843	5.90468822093667	7	5.1278830817164	4.91603911299261	7	4.05825465658106	6.9189728797835	4.78181729010788	5.88177657499419	7	5.98134009857619	7	7	7	2	7	7	7	7	1	7	7	7	7	7	7	3	7	7	7	7	7	7	7	86.5	1	3
120	5.9457664455763	4.41383830369398	6.08111871554637	5.99834673304231	7	7	6.87183641034899	6.07636352031855	2.61531467231375	6.87909308606831	7	5.6735749611832	7	5.14282885447193	3.81691163040787	6.6869970005544	5.78306582424749	4.99206595372199	6.77233479617878	6.31880363625989	6.32370156381995	6.06803587557049	5.73707604343207	7	7	7	1	7	7	4	7	7	7	7	2	7	2	7	7	7	7	3	7	7	7	5	83.25	1	3
121	6.51439693969626	1	6.74971883040126	5.96555594997907	5.75784150598905	5.98092944393235	5.33633403181048	5.38231499860915	7	6.18596592133591	5.9285683102713	6.15366105766714	6.43462417218202	4.72428733932256	5.52842087480577	6.52085412017303	6.74890801666764	7	6.01993064568504	5.7754403970269	4.63496909732885	6.93420990752727	5.27273448663486	7	1	7	3	7	7	7	7	1	7	7	7	7	7	7	7	7	7	7	7	7	7	7	75	1	3
122	6.57909991034406	1	6.55617843004302	6.86071045356917	6.81978791058301	6.92371355406527	5.05015856690559	6.6897088602655	7	6.37824725764725	5.33696794134461	5.7487348236602	6.81553781133521	5.23951570251643	6.13673006529571	6.38735706973982	2.41257118723219	6.58199840154036	4.61761397826126	4.5130795629869	3.20477532495419	7	6.18159916267402	7	1	7	5	7	7	3	3	1	7	7	5	7	7	2	7	7	7	7	7	7	7	7	85.75	1	3
123	5.74382580127575	6.62543326130899	6.50209391155212	1.89582133259316	6.75865165279372	5.60990870121052	7	6.4599723369862	6.62896404375983	3.77611683940286	6.53344168954879	7	3.94023822368193	5.77250483502705	7	4.61071916446558	6.01087232902021	4.93205016971463	7	2.08527437962019	6.30712072660165	6.75603221143047	6.12201316756326	7	7	7	3	7	7	7	7	7	7	7	7	1	2	7	3	7	7	7	7	7	7	7	83.5	1	3
124	5.57441192527438	4.34338187531689	6.01077540735367	5.98502586450232	2.48802925397839	5.71526396231048	6.7382571603294	7	1.91501042712072	7	5.76912861902378	3.40529681322992	6.44216676383152	5.77029483057793	6.24505855580549	6.29380229019989	4.52815139438947	6.79772101768132	7	6.59782020117562	6.05589660206641	6.2044534195978	5.28474425466942	7	1	7	1	7	4	7	7	4	7	7	7	1	2	7	7	7	7	7	7	7	4	7	90.25	1	3
125	6.346676378672	4.57931418346733	7	4.82756825422226	4.61513914424985	7	4.9849784703558	6.3505878397654	7	6.406535263609	4.91020889967123	6.63158231385176	6.78057577048893	4.91399139256272	5.85308626275568	4.69169677376551	4.13251562597211	6.75753950157413	6.43056444263179	6.56742217050615	6.86274934303986	4.05592546502788	7	7	7	7	7	7	7	7	7	7	7	5	7	7	6	7	2	2	7	7	7	7	7	7	87	1	3
126	6.39920668065155	4.24393939884846	2.65899494737661	6.87753265530889	4.38084838027203	1.18282403511629	7	6.57448279410482	3.32316549539305	7	7	6.0222755328913	4.84705647172982	6.68337209628699	5.95978474794095	7	5.28159287263821	4.04516629469662	4.85643654992325	6.69207686467602	7	7	3.92585023837994	7	7	7	2	7	5	2	7	1	7	7	7	2	2	3	7	6	3	7	7	7	7	7	88.75	1	3
127	7	1.09622409394329	6.46977390852036	3.82998461709083	4.07181651905238	5.32123241721895	6.91031239389494	4.6720640642185	7	6.63293387348082	4.43846513419015	5.2174269254986	6.54402402787277	5.20089458338296	3.42483052086717	6.65575618742478	4.91821474347312	6.7848937829828	6.212349095411	7	5.12463260243704	7	3.89552900851266	6	1	7	2	7	7	7	7	1	7	7	7	7	2	7	7	4	7	7	7	7	7	7	75.5	1	3
128	7	4.24149946214811	7	2.04982597364508	4.65920556256072	6.74235169991256	5.01200493000682	4.03782007797623	2.27795548583093	3.78866283229797	5.89566384897587	5.46290532593466	6.67115044444322	4.9243308841005	6.37972776679753	6.46949286473019	6.58100719034694	6.98168691971285	6.37609580285486	3.82220297484936	4.81243025875488	6.66176712734007	6.37436474550515	7	1	7	1	7	7	7	7	2	7	7	7	1	6	7	3	2	7	7	7	7	7	7	77.25	1	3
129	7	2.56945454622715	4.76755125125168	5.7539111355371	2.40571602076061	3.45000179609339	7	5.69138191834932	6.98597959561185	6.35934626294214	5.48447386189257	6.32475391849242	6.80891756309598	4.85000236763341	6.27045405955818	5.42524864279256	6.09838237393715	6.80732502077424	5.68819597208137	4.92221136060788	6.96075661339521	3.10641503983156	5.81388911648515	7	7	7	1	7	7	7	7	2	7	7	3	7	2	7	7	6	7	7	7	7	7	5	83	1	3
130	4.87036148461796	5.57608616767278	7	5.59261397063132	6.74194767969525	6.96791517113435	5.21322826555954	6.85953490297937	3.78885404220846	7	6.94251361589058	6.48824014454773	4.66336406267127	6.0328220824667	5.88320290127237	6.19524135985254	6.40376821550405	2.21956439786887	4.64063693251127	6.55049203701028	6.60904619487985	5.47600443475768	6.64750151787003	7	1	7	1	7	7	7	7	1	7	7	7	7	3	7	1	7	7	7	7	7	7	7	99.75	1	3
131	5.02713239884998	3.42147082038236	5.92533702588377	6.32057376259993	6.14085794740766	4.22385817627872	6.38437999189427	6.41072193412748	7	6.08417324173448	5.82733081819736	3.74907132203514	7	6.3463711887238	4.89329270645516	5.58476842047686	6.53610400175833	5.37551753267434	5.47441466834827	5.07260716108034	7	7	4.50293100106144	7	7	7	4	7	7	7	7	1	7	4	7	7	5	7	7	1	7	7	7	7	7	3	86.5	1	3
132	3.66684706046641	6.98351965157905	5.84273806826772	6.0075748110786	4.31815495457003	2.73419358727778	7	6.45421681424196	6.20933942871659	7	5.44152307873455	7	6.87757523464292	5.25853512469202	4.37510649003361	4.27976249434442	4.33921083865747	7	6.80396321753217	4.51130912384197	7	7	6.49768590129878	7	7	7	7	7	7	4	7	3	7	7	5	7	7	7	7	7	7	7	7	7	7	5	87.25	1	3
133	5.63285051660877	5.1096326314872	6.41287850384956	6.04458283020765	6.55438665093088	4.50196150017081	5.5974108622694	6.87360427792815	1	6.88714164485279	6.93861589010536	6.34818735018313	6.83437755731343	5.19063578895771	5.41576595478322	4.3153908225776	5.83529966305341	5.44221331985106	6.45108212641565	6.71534405825772	6.70443579453783	6.27881209628275	4.61440132706235	7	7	7	1	7	7	4	7	7	7	7	2	7	2	7	7	1	7	7	7	7	7	2	74	1	3
134	4.24023195896146	4.99431370607621	6.45353406168175	4.92696953879006	2.38677527893799	5.65353299444267	5.67425649472703	5.02839455750166	2.330954037871	6.79910895629019	6.78593263690712	5.9649633704167	5.79356325677466	6.64363594262652	6.0815122482367	6.5303105068551	4.9525855399054	5.32581924926047	7	4.74260846928918	6.70756813030133	7	6.50875750708359	7	7	7	6	7	7	2	7	1	7	7	2	7	7	7	1	7	2	7	7	7	7	7	100.75	1	3
135	7	5.02633272719783	5.69430549101093	7	5.90836478622863	4.13731922666168	5.5411877635643	3.47664381530959	4.13697493054107	7	6.94711319173445	5.02636050847832	6.52688449560621	5.9006289476335	4.7240652580929	6.29390242894666	7	5.66035093489789	6.39396694074045	7	6.96332992904572	6.20102120092873	3.3410969897065	7	7	7	1	7	7	7	7	1	7	7	3	7	2	7	1	5	7	7	7	7	7	1	83.5	1	3
136	2.91510404792789	5.01474089748571	7	4.14446026826856	7	5.33846775507719	6.51333098891802	6.17813766264831	5.26959994205582	4.85950841917699	4.8058031378447	7	6.24960444855979	6.65685015416147	6.04442900959173	6.06641231557098	6.27127740288823	6.20970614560194	6.28849016289294	7	5.32483767929622	7	3.06257002697205	7	7	7	4	7	3	2	6	3	7	7	7	7	2	7	2	7	7	7	7	7	7	7	94.25	1	3
137	6.71030266532019	6.05086950901416	5.89964308112187	2.71905405158332	6.78355172509289	5.33765639472077	6.54476405787832	6.00109285643426	7	4.41945444045491	5.78638227332809	5.10008449730436	5.86735300116244	6.30112482456602	6.25630171875517	4.26965189742268	5.39337946613622	6.18410057482769	5.86848324015396	3.56192250884385	6.2011511858412	6.82330446351226	6.15579081817439	7	7	7	3	7	7	7	7	1	7	7	7	4	5	7	2	2	7	7	7	7	7	7	76	1	3
138	6.80785024416123	1	6.71618490458017	6.36287730715515	5.58139982701253	3.08301131380099	5.12310484800418	4.86677722124086	1.66074860611324	6.06941768643122	5.57024560919286	7	6.47816585938924	6.47504764334406	6.89530753844951	6.34846570524998	5.22288547835682	4.85496716756168	6.4269649716597	6.16258932317026	4.87141658027271	6.45717113543485	4.95836839918551	7	1	7	4	7	7	7	6	3	7	7	7	7	7	5	7	6	7	7	7	7	7	7	72.75	1	3
139	6.85975038034393	5.62004236834135	5.69294544315306	4.67470407344238	7	4.54020016506705	6.64593976253898	6.95450896813402	6.56735857767424	5.21900974273541	4.5153594110332	7	5.24706084942558	7	6.02744757414903	3.68064213000739	6.06270351302423	4.97562710563961	3.12383093378283	5.37226057535876	7	4.34661119613057	5.88127452197682	7	7	7	2	7	2	6	7	7	7	7	7	1	7	7	7	2	7	7	7	7	7	4	78.5	1	3
140	6.97858115376783	3.40520396624011	6.00144633138988	2.89622046388327	6.35761262431432	5.98890965925975	6.70012510044238	4.01939782042896	4.0927945810968	6.67850740477435	6.81503531409416	4.49280669953474	4.74696582697208	6.40199025473861	5.92159957535815	4.91188085858519	4.05220251789452	6.22035664436871	6.83602942723384	7	6.67750735163732	6.80711554541606	6.02736026155502	7	7	7	7	7	7	7	5	7	7	7	7	1	2	2	7	6	7	7	7	7	7	7	95.25	1	3
141	6.87671872909401	4.34958617488093	6.26339967619849	2.9117818291965	6.54105995392242	5.65616557249372	6.94463077762378	4.63856540385444	6.60615047374359	6.94384922771258	5.39416490348987	3.68286695995149	5.77864608628323	6.14487158286864	6.19051601394276	5.36788560269053	3.82370027587193	6.4169305384009	7	6.59689104575381	7	5.94395862559982	6.71294687184212	7	7	7	4	7	7	7	5	1	7	7	7	1	7	3	2	2	7	7	7	7	7	7	85	1	3
142	3.76144227638152	5.2507364322098	7	4.85721864197298	7	5.26994031023273	6.34953630551393	6.20966006715093	4.94898707000955	5.67112969845153	3.98780541678463	7	5.8618354319046	4.75243130396535	6.13343616070614	7	7	5.43744945411024	6.30350089221154	7	6.14820930515158	7	4.25921555008275	7	7	7	4	7	7	7	7	3	7	7	6	7	3	7	7	7	7	7	7	7	7	7	80.75	1	3
143	6.26561211741249	2.04410885463684	2.81962339094412	6.87113334200343	2.65897970277578	3.49128106704714	5.29680713931234	4.63570654376622	4.42372493141196	7	6.77264761231727	4.56944920266521	4.75609966282491	4.31188773471693	6.68635320720941	6.55994160190845	7	7	4.98475197457624	6.05116897776523	6.70558266325171	6.71262204397865	4.43326238715546	7	7	7	1	7	7	7	7	1	7	7	7	7	3	7	2	2	7	7	7	7	7	7	84.5	1	3
144	6.36118087199284	2.95145758738393	5.3510547931188	6.43670177322484	1.56689329521178	3.02896060362755	6.95718267787508	6.82756877719862	5.62893999051526	5.53680199349961	6.52259147974528	6.91513178314897	7	7	6.73407992398303	5.44905670985277	5.92376697615669	5.09892733872512	3.68359595453069	5.6511608222626	5.97098292796237	4.10599507683968	5.58854160584408	7	7	7	1	7	2	7	7	2	7	7	2	7	2	7	7	2	7	7	7	7	7	6	76.25	1	3
145	7	4.95895999956981	4.92194111011335	3.1127553286426	6.48605709500008	6.84083182160036	6.29673477622147	4.9774727079323	6.58868722775263	7	5.56575809308556	4.52468216177789	6.72879625024348	5.6615765743811	5.11416917669266	6.96716700000218	5.87093903410241	4.43656155896209	5.38773852054668	7	6.44439365711948	4.1682562192484	5.02946024319517	7	7	7	2	7	7	7	7	7	7	7	2	7	7	7	7	7	7	7	7	7	7	4	70	1	3
146	2.45546889600329	5.37411340493833	4.54267972740059	5.32122518909982	6.72426957407319	7	6.20961465504462	6.21379065418163	6.1749801562072	4.39876156375014	5.38550814713806	6.65239700299659	4.60505476866157	6.76680543451091	6.1630286437626	6.54295163781573	6.23006811660096	7	4.5990358032791	6.22692677238399	5.9464535424702	7	4.50555786885449	7	1	7	7	7	7	5	7	7	7	7	7	7	4	7	7	7	7	7	7	7	7	2	90.75	1	3
147	5.07527379184121	5.32412912071982	5.78888862271834	5.94159646350879	6.14134626146975	3.81347708845672	6.96838684768392	5.95469446753052	6.48492772145231	6.16242412498993	5.03087931304775	3.95696854132538	4.06936341060776	5.75259907606869	6.56775177780747	6.31725802486784	7	7	6.45709377937799	2.66266446784003	5.17001985907782	6.63526962473376	4.92907545690254	7	7	7	1	7	7	2	7	1	7	7	7	7	7	7	7	4	7	7	7	7	7	7	88.5	1	3
148	6.22755814443752	4.04150367822111	3.78198611941457	5.50547155306761	2.27864580335665	2.94138353274203	7	5.77427619920741	3.59891689003417	7	5.88411739670483	5.64618868622837	6.2073501031454	5.96579620932869	6.02214676806748	6.04488931835713	2.3432062474221	6.20336153902117	6.94386483860645	6.46156764646549	5.7043253245437	6.69757662925249	6.32405365949849	7	7	7	1	7	2	7	5	3	7	7	7	7	7	7	7	7	7	7	7	7	7	7	87.25	1	3
149	6.41877226764764	4.73740773021769	2.21292098958747	7	3.51122720619139	5.5197361439875	4.97229122850053	2.85737003060808	4.84204059533254	5.48552239674037	5.03203355922587	4.75576035215308	3.38000346746329	7	7	4.99160059144783	7	7	5.75238189216808	7	2.96416551841428	6.30484712009889	3.43686401538863	7	7	7	1	7	5	7	7	1	7	7	7	7	4	7	1	7	7	2	7	7	7	1	74	1	3
150	6.90786985992333	1.26551206870824	5.84907327655008	3.31598201375908	4.71434866370031	7	5.99731974670645	4.86897305845983	4.9753022844321	6.62940136718502	3.08224288939882	2.94749967188708	6.55097110533535	5.87090979650461	4.37549805413563	6.91715595437264	6.24095755709725	5.05415395426134	6.13048130847162	7	5.15889991396882	6.26697005772861	5.27902929679279	3	1	7	2	7	7	7	7	1	7	7	7	1	2	7	7	2	7	7	7	7	7	7	64.75	1	3
151	6.91336875631879	2.77915772031638	3.72841032428167	6.61369828338871	6.44080490209694	3.37243412858038	6.32428467257995	5.71611299984908	6.27312109989236	5.90573248629698	5.0597730154973	7	4.38246138110036	6.47570457622404	4.02404881472087	7	6.13917733462742	4.54369289998963	6.89998208486982	6.890243546028	6.02121164683193	5.17049437296941	6.33481782614141	7	7	7	1	7	7	3	7	3	7	7	2	1	7	7	5	7	7	7	7	7	7	7	77.5	1	3
152	5.96055323791926	5.11676448843138	1.71010038361795	6.63940844099091	4.67837938447902	7	6.58603835680043	6.66930342076462	6.49718054051742	2.40432821814963	7	7	4.19585848653958	5.5463345695191	5.23422413452187	5.55191333332951	6.44967068793593	5.26823302630593	4.06432055499213	5.28776706067554	5.73942718067212	7	3.4308592430092	7	7	7	1	7	7	7	7	1	7	7	7	7	2	7	7	7	7	7	7	7	7	1	72.25	1	3
153	5.45429264687087	6.69206146069249	6.88842616286647	5.68405600119033	7	6.63216243472717	4.67658568829332	6.52634211020154	1	7	4.97464558862389	6.87506046406976	5.67044162189023	6.46731464390668	5.28493479249485	7	7	1.91244499285828	4.0263549389012	6.24649679623225	7	5.69870301308593	5.35118954137343	7	1	7	1	7	5	7	7	1	7	7	7	7	2	7	7	7	7	7	7	7	7	1	72	1	3
154	5.72886801340177	2.20603407734771	6.8428140840017	3.39831068431142	2.00427497964039	4.17465781404012	2.78684918795146	5.68847969692266	3.59777062917009	6.01587058185207	5.7495424778217	7	6.80196654543218	6.33543532389889	5.33549225570588	5.0623412440445	6.59120557713605	7	7	6.32312489032062	7	7	5.04494737748073	7	7	7	1	7	7	7	7	1	7	7	7	7	2	7	2	7	7	7	7	7	7	7	76.75	1	3
155	4.77374037517409	3.55866270045178	6.52303899370303	5.91086034711893	4.81327514559307	4.85724208303322	5.51783316800761	5.90408424828879	6.53789043727585	6.71803187149791	5.80892713541788	6.31492359812685	4.48595886310271	6.03389885096336	4.69105726347613	5.13500100682436	6.39278255705544	5.88515423423936	6.29432606698639	5.22570217448452	6.33325076191877	5.65846807454491	6.4755242749177	7	1	7	3	7	7	3	7	2	7	6	7	7	7	7	5	7	7	7	7	7	7	7	60.5	1	3
156	6.37384580161093	4.86420500485474	1.25185576481978	6.93982665256227	5.9643651570505	6.20474051863346	6.23777409057824	4.4619040229329	3.4218134538219	2.32687047285398	6.48473252613369	6.29246478973462	4.26945208118742	5.58584453550086	4.67725173495525	5.74190847973386	6.67920553977201	6.67607570417123	6.907032455995	6.51410248390966	6.36730461633206	6.5610271595809	6.28228143393849	7	7	7	1	7	7	7	7	1	7	7	7	7	2	7	7	7	7	7	7	7	7	1	82.25	1	3
157	6.0578855009083	3.93037926011509	5.32979257432952	7	5.7600190870265	4.26070839127491	5.07465670483956	4.15730258918582	4.30833971514768	6.81797870624394	6.97665673205237	5.05450500349637	6.25558316418797	7	3.90569213016565	7	5.90317313507869	5.59226246880233	5.81730549181003	6.53924871951366	6.91661799004947	6.25983833220061	3.90565458886977	7	7	7	1	7	7	7	7	1	6	7	3	7	2	7	1	7	7	7	7	7	7	1	83	1	3
158	4.01731963417371	5.07856791420542	5.95114565062862	5.48527306448102	7	7	4.83814389235053	6.90898377035997	5.93653842026028	6.28331927814651	6.66325045224156	4.50636991311332	5.05067372115384	5.88808024060739	4.98521515360146	3.4946973473729	6.18718730393892	6.21327006090654	6.65260606768548	6.27523892695013	6.85816873467627	6.60657894439444	4.7944370777377	7	7	7	5	7	5	3	7	1	7	7	3	2	4	7	7	6	7	7	7	7	7	7	87.75	1	3
159	6.04961923210995	4.62545640597517	7	3.85879305611935	6.58604682434997	3.18654447275894	7	4.33318275583712	6.59300488688048	4.94676351239617	6.54458811985303	6.43881111664963	5.41413227041585	6.08918404269315	4.76531897044419	6.47067274089526	5.29790697475556	4.62791923433159	5.17708636357224	4.42966395573672	7	7	7	7	7	7	3	7	7	7	3	1	7	7	7	1	1	7	3	3	7	5	7	7	7	7	87.5	1	3
160	6.30636115193797	5.61563934051711	5.03819870561186	4.6732187351688	3.16473736953806	5.13056171543465	4.15124866957852	7	4.30005445905631	6.6847594755635	6.35344657974899	5.9349001083194	4.24983415573626	7	5.02952089618514	5.83123742521464	3.88167237920087	6.02350806836721	7	3.67619642477804	7	4.04701035308273	4.57765783200507	7	1	7	1	7	2	2	7	1	7	7	7	1	4	7	2	3	7	7	7	7	7	7	96.25	1	3
161	5.48694180409138	4.34134511172963	7	5.12526941901603	4.79698018621731	6.37910102594755	7	6.69301509259042	2.65677208313491	6.97186870816803	5.604271189567	4.00430586704493	7	6.68037803571216	5.56576967338708	5.34693874998263	5.03815816601766	6.45034461852237	7	5.9259294618456	5.87682175593454	4.14832962611729	4.34573484225387	7	7	7	3	7	4	7	7	1	7	5	7	1	7	7	7	1	7	7	7	7	7	7	79	1	3
162	5.42106248639122	4.27828349606259	4.98128602387781	4.00408381706113	3.26368495326481	4.97348444718564	5.430366388269	4.88825837882656	4.96747287910781	5.0647172678029	4.05894865062974	6.28586854925032	6.3449161124272	7	7	3.20502970410682	4.1863814812649	6.47418974249242	6.82661054625692	5.50656281914075	5.74145768625986	4.57948431291985	7	7	1	7	1	7	2	3	7	1	7	6	7	1	7	7	7	1	7	7	7	7	7	7	90.75	1	3
163	6.67468984225613	3.57457037169073	1.87793907165355	6.1493881581075	3.25144432927212	7	7	6.46351221607766	6.00188721450762	6.50709711121539	3.75520410709274	6.86145012495642	5.67770171887717	3.34814811536316	2.04434500713117	4.10492548539931	5.71498102237179	4.75460630356863	5.49531681803525	7	6.60373846123066	4.16642022289397	7	7	7	7	1	7	7	6	7	2	7	7	7	7	7	7	2	7	7	7	7	7	7	7	73.5	1	3
164	7	4.34776826632909	1	6.34626734472719	5.53419127282725	4.40224981220586	6.83386017033509	5.92211337797863	7	5.3126725699339	5.31411388281651	7	5.86164451218745	5.2436245649509	5.12906198452037	5.58604410446666	7	5.01077114163733	4.691631910262	5.81879478154079	1.17477453378016	6.86669953761537	5.48605017247672	7	7	7	1	7	7	7	7	1	7	7	7	7	3	7	7	7	7	7	7	7	7	1	73.25	1	3
165	6.90291930886495	1.991926360968	6.85761900670538	2.79588107266389	2.82958192964231	5.3671638389346	6.32922235374322	6.45937656085035	3.55431306629926	5.25388451727066	3.53589372967232	6.08873085716895	6.69350984731469	4.6133549949356	4.97098642957856	6.56345614840526	5.88597147797469	6.48963327784759	6.74613389059608	6.86794898329463	4.71820377812511	6.25601925505371	5.11412821066138	7	7	7	1	7	4	7	7	7	7	7	7	7	7	7	7	7	7	2	4	7	7	2	74	1	3
166	4.67091463527281	4.65704579192658	6.07630311143229	6.26109433551632	6.09847638358515	4.42123550045177	6.03511714882668	5.32004946376217	5.95965295189446	4.91119081764857	5.00103100886675	5.60007881086602	7	5.65014720763299	3.54863687870498	5.0060475290532	6.45666056381147	7	4.01439597130482	6.8566467808148	7	5.22136893099717	7	7	7	7	4	7	7	7	7	3	7	7	7	7	7	7	7	7	4	7	7	7	7	7	88.75	1	3
167	1.65502076690073	5.77645467244467	6.90928629086838	5.83753660748983	6.9888835629909	6.09826507445021	5.61175931087318	6.0838635115364	5.50224382018095	6.43364499032583	4.90723093327882	6.63794585586897	7	6.1330363088752	6.20801395656008	5.35340199601469	4.14368203507372	7	6.33165446955251	6.81720603812216	7	5.84128767101751	5.14461139364448	7	1	7	6	7	7	7	7	5	7	4	7	7	7	7	7	3	7	7	7	7	7	7	81.5	1	3
168	6.23985566857235	3.75069963850583	5.06775739393523	5.76133432266308	7	6.05226666392706	2.8802948777968	6.28252749405373	6.74142863965313	7	5.5076664449624	5.48660787262247	6.53388233485384	5.27859788770032	3.95976799111113	4.96012236860972	5.57907645262919	7	6.42919788265312	3.80710060565086	4.69385071717085	4.14667925614139	6.89161324951286	7	7	7	1	7	7	2	7	1	7	5	7	7	7	1	7	6	7	6	7	7	7	7	60.25	1	3
169	4.81322708702259	6.98796204603581	5.77568772906679	2.83402973613137	6.31383043320187	6.82998723642147	6.61703425735025	5.90808686560149	7	3.86626125153088	6.81636567171724	6.24150863670901	5.25744739748727	6.54307797213999	6.84533313905555	5.11572189380285	5.58742114653337	7	5.86089040834927	2.0559178292003	4.47970040208229	5.50779270905114	3.83389409601268	7	7	7	3	7	5	7	7	7	7	7	2	7	7	7	6	7	7	3	7	7	7	7	74	1	3
170	7	4.18114559639702	2.59173705746	5.93060030996371	3.91452186926918	4.03638816953255	6.85946004529854	4.49657840708583	1	6.47051792400205	7	3.45594582448278	3.51761463353448	3.87217428164858	6.05710257568526	6.69254354157819	6.183266113886	5.1203111108373	6.75670537042879	5.74694224084604	6.28227356036143	6.09941064700192	6.38435184652726	7	7	7	1	7	7	7	7	1	7	7	7	1	7	7	2	4	7	7	7	7	7	7	63.75	1	3
171	6.63786598337786	4.53733757833898	4.76397122143975	6.56679841035516	6.20791826883048	4.95786748045392	4.57005563877928	5.91869471846926	4.50646339609247	7	6.58294499844583	5.55844071729758	2.96570085626179	3.23874871538003	4.48570756300941	4.86326105071895	5.45557432051857	7	6.12278275460444	1.49116246459888	5.38656698271963	6.6296984857708	4.99204320965316	7	7	7	1	7	7	3	7	1	7	7	7	7	4	2	7	2	7	4	7	7	7	7	80.5	1	3
172	6.41705917756954	3.54848073801269	6.646615182045	3.36742093043603	3.40368254038826	2.98788690755406	6.07415697184544	7	6.43412707287815	6.31690322567778	4.34736846900954	4.03673213984381	6.01131105329608	3.77041874749494	7	5.58541055886612	2.6450810485423	5.89970991348117	7	4.22874311528553	7	6.09916343253745	3.7014424534019	7	1	7	1	7	7	5	7	2	7	2	7	7	7	7	2	7	7	7	7	7	7	7	86.25	1	3
173	7	7	3.15184142487116	4.81147254963775	2.42533201243357	4.42292058823459	6.39644781788824	6.97512735610221	2.01765041354475	4.40950628956022	5.92066230775191	5.64080530937308	3.95445012425883	7	5.00739729812239	3.89410390509722	6.63253054430299	6.10084782679055	5.72663918156135	6.12784526038846	6.3239922922494	5.83714261211397	6.08981872876815	7	7	7	1	7	4	2	5	1	7	7	7	7	2	7	7	4	7	7	7	7	7	7	53	1	3
174	5.68533338885236	3.12102457621129	2.90743000017249	7	5.99585227286748	4.07659013046354	5.21139436174753	3.56944970801744	7	6.48111149818991	4.50824802894372	5.60781939332335	4.81021641608765	6.64307930009688	5.04092083167032	7	5.40464036595609	5.32292869294077	7	6.96892291929838	6.31498952310907	5.28888154447103	5.5304524320076	7	7	7	1	7	7	3	7	7	7	7	2	7	7	7	1	5	7	7	7	7	7	5	71.75	1	3
175	7	3.85349145691111	1.54389065722928	5.95434801931858	3.28336876391426	1.94111811174067	6.52995079918444	3.52840925354688	5.39013761774082	5.93326282334184	7	5.12816359444976	2.67923118106901	4.73644823322768	3.92072796143169	5.69017829864876	6.63301897014751	6.33142748349957	6.37222681471561	5.34705925007396	7	4.95415032474138	7	7	7	7	1	7	7	7	7	1	7	7	7	1	4	7	7	4	7	7	7	7	7	7	73.5	1	3
176	6.80602710909799	3.07272609590591	7	6.03316841205574	6.0289756354859	5.26000936421495	6.12221622108538	5.23709794611612	1.29547986836913	7	5.02099732439367	4.28674153230954	6.53221115412255	3.55841400017329	6.15353114908115	6.81594668474043	5.64182067855052	2.83457447014504	6.42707222600115	7	6.82119895095567	3.62590900188078	6.00296451087077	7	1	7	3	7	6	2	7	7	7	7	7	7	7	7	3	5	7	7	7	7	7	7	67.25	1	3
177	7	3.20297242412978	1.0371538545291	5.24427462680526	4.40872787893384	2.96404582238771	7	5.63407172488833	6.61397617640176	7	2.909331477713	7	5.2635289061239	4.94829462331366	3.41794921383801	7	7	4.74402325983344	5.26542549749262	7	3.79940733988422	6.57660416323887	3.02024917717506	7	5	7	1	7	5	7	7	7	7	4	7	7	7	7	7	7	7	7	7	7	7	7	60	1	3
178	6.14736770091512	1	6.4381687465022	1.97358788946889	5.05846255290551	6.99551116054067	5.17763659187111	4.05982361593563	5.19051997947592	6.36259095792871	4.52557012729209	3.89031255357538	6.0508834759864	6.27573293239816	5.74261938483264	5.80386714785952	4.86976009859214	3.06217248219474	6.72541385070063	6.45940697027198	6.09965016281549	6.43924852814774	5.46401320761654	5	1	7	2	7	7	7	7	7	6	7	7	1	2	7	1	2	7	7	7	7	7	7	86.75	1	3
179	3.32797338385266	5.30851981296546	5.3531668078904	6.04199972871225	6.08932898363141	5.7135859859989	5.86001455127657	5.95579995747695	5.99871479027985	4.47923766129272	5.98379677410562	7	4.61472723440308	3.77488944472438	5.67707527864822	6.48868681528269	7	5.23502155566923	5.65156269517774	6.75295495492914	5.64451936055966	7	4.44337751358301	7	1	7	7	7	7	3	7	7	7	7	7	7	3	7	3	7	7	7	7	7	7	7	68.5	1	3
180	4.70651774697507	1.9005236663996	6.6906419842312	3.74992185713061	6.14391130946358	6.65444347851849	4.61054990884006	5.37336165920007	6.8854339172952	6.37169337384847	5.37396532392683	5.58812336600263	6.83980628533673	5.16841871061859	4.43164540200888	4.332100502313	1.91310541889273	6.92703251954476	6.93129098703868	5.70856052579405	3.96128588354072	4.61565115518997	5.55963007321023	7	7	7	7	7	7	2	7	3	7	6	7	2	7	7	7	7	7	7	7	7	7	7	65.25	1	3
181	6.65963677164145	3.08711515233068	7	5.83064184148835	6.76787658991644	4.9918594205277	5.93155363453674	6.29834203902798	1.4932703166833	6.80023418364755	4.26703925410555	4.0081564669804	2.8245473718209	4.61946970472766	5.08478273711802	7	5.86685817484856	2.31455863137827	7	7	7	4.89586621930147	4.88296927665357	7	7	7	3	7	7	2	7	7	7	7	3	7	7	7	3	7	7	7	7	7	7	7	75	1	3
182	5.69805815741997	5.05764754687996	5.19407868705337	5.84119012510969	6.44391846680733	3.35083827721531	5.86003121492548	6.61135683187739	6.25073847225472	5.63119726050638	7	4.62137970073838	5.57186886041472	6.1458992166766	6.47969566267029	5.97647325421503	3.74895513555014	5.12090238071611	6.97746080214806	2.01155969057564	5.04507134050373	5.10108771094667	2.6559003206098	7	7	7	1	7	7	6	7	1	7	7	7	7	7	1	7	7	7	4	7	7	5	3	102.75	1	3
183	3.48248345968231	2.60679183771909	7	4.93311925432592	6.52631599428647	7	5.29056725600591	5.56144446011875	1.57181695086406	5.83870909125183	4.52970274789893	5.0603216197153	5.81757460864097	5.5902937892547	4.41769533743449	4.32111986338527	4.68191016273813	5.73941013847626	6.96153703973189	5.97029158888641	5.07500331308628	5.0134158492871	6.73846060154216	7	7	7	4	7	7	2	7	7	7	7	7	2	7	7	7	7	7	7	7	7	7	7	89.5	1	3
184	6.68181511417822	2.48791895956488	6.43312444704253	3.90956388960047	1.9827315275081	5.31403376763159	3.4295506326985	6.76255558248595	4.62426420274061	4.45038778301381	5.58274462803654	3.52048166148926	4.61333249055986	6.69411309918706	4.09434617010818	7	5.94621063492106	5.55591399297634	6.60205612098456	7	2.16068798477964	4.97769876210474	3.65927403368114	7	7	7	1	7	3	7	7	1	7	7	7	7	2	7	1	7	7	7	7	7	7	7	62.25	1	3
[truncated: 5 more columns]
