# Supplementary material for: How Are Mate Preferences Linked with Actual Mate Selection? Tests of Mate Preference Integration Algorithms Using Computer Simulations and Actual Mating Couples
Source: PLoS One. 2016 Jun 8;11(6):e0156078. doi: 10.1371/journal.pone.0156078 (PMC4898694; doi:10.1371/journal.pone.0156078)
Supplement: S1 Data — Newlywed couple and agent-based model data analyzed in Study 2. (ZIP) [file pone.0156078.s001.zip › S9/Polynomial Model Data/Polynomial Couple Population 01162016 045523.csv]

	trait1	trait2	trait3	trait4	trait5	trait6	trait7	trait8	trait9	trait10	trait11	trait12	trait13	trait14	trait15	trait16	trait17	trait18	trait19	trait20	trait21	trait22	trait23	preference1	preference2	preference3	preference4	preference5	preference6	preference7	preference8	preference9	preference10	preference11	preference12	preference13	preference14	preference15	preference16	preference17	preference18	preference19	preference20	preference21	preference22	preference23	fitpoints	sex	algorithm
1	6.84499789423	6.48424930014121	6.72346206329411	2.96400486698653	4.13062268930552	6.28121122779496	6.79529409594184	6.7113450974254	4.80027582308575	4.84120508520826	7	6.59123393960517	3.93236631069621	6.12760576880962	6.87233997174672	6.69513330910297	7	7	6.82943659337512	6.13336514484917	5.94595516091144	7	6.51283442974671	7	1	1	3	7	7	7	7	7	2	1	7	2	7	7	2	7	6	7	2	7	7	7	94	0	3
2	7	5.1689497251282	5.94189754645384	4.30771313857571	1.89311352501429	7	6.98354136365684	6.55336200629275	5.14041420212072	7	7	5.24149799627653	5.82677350488327	6.90066144211746	5.91643866574862	6.80040591844992	6.36597458216902	6.98565274945152	4.61046660012124	5.60789125092192	5.82786112637822	6.31880111094508	5.91036980517541	7	1	1	1	1	7	7	5	7	1	1	7	3	7	7	7	7	7	7	7	7	7	3	80.75	0	3
3	6.79699909082305	6.9078677344993	5.03429489420244	7	4.460713253968	6.48000800686186	7	7	5.81364137684702	5.39534510909699	5.57589318817993	6.67704557274983	6.06304827234893	6.57347474810749	6.10185256362317	6.56843809588709	7	4.71334515715328	7	4.02366875346739	6.89477330801124	6.5271095904568	5.89668460625971	7	7	1	1	1	7	7	6	7	1	7	7	3	5	5	3	7	7	7	1	7	7	6	91.5	0	3
4	4.74663726544107	5.57057146221563	4.93985995406163	4.92661498532412	1	7	6.46625808309779	5.21798266139237	6.74118436592393	2.84546964122888	6.92090989573648	6.95327169698117	7	5.77455584360118	6.2146878034205	6.54237383561511	4.72752753799338	7	5.93348239970981	6.72764388346731	4.59211332560441	7	6.07258363118583	5	7	1	1	7	7	7	7	7	3	7	7	2	7	7	7	7	7	7	2	7	7	1	94.25	0	3
5	7	6.8702459133953	4.74956746323777	6.44643157441084	3.11754767763566	6.58910946617591	6.45550371528114	7	6.24403239170511	5.82934084488259	5.75978770318236	6.73795204015398	6.65390600158207	5.72388895848025	7	3.94303249678081	7	6.1243167286537	6.07691558437712	5.87837776102778	5.46544309792061	7	5.8206037578344	7	7	1	1	1	7	7	7	7	1	7	7	4	4	7	7	7	7	7	3	7	7	1	98	0	3
6	6.2687604877368	6.84466109338864	6.96707093215006	5.25514549646536	6.73488052874413	7	6.23340264841722	5.77648196176063	5.85564100465573	6.6608512344754	5.68538733538764	6.13282429428804	7	5.49922027738058	7	5.40717074966016	1.72835463369086	7	5.96984492636808	5.95979003681336	6.89946393380766	6.15834801642779	6.51666493624339	7	3	1	1	1	7	7	3	7	1	1	7	2	7	7	7	7	7	5	2	7	7	2	89.75	0	3
7	6.50391033747944	6.20240680552302	3.07885716033441	6.98162138055355	5.22856245990797	6.69687128608372	6.4215432389186	6.59108660072936	6.40731752100106	4.02547868424829	6.95164577496941	5.34649337663244	5.52573602216619	6.63724672717613	6.53079878878992	6.97487404080269	6.22987690402391	6.34322436030968	5.90103043401967	6.24053259387969	6.56611051143221	7	6.91402728642111	4	1	1	1	7	7	7	7	7	3	3	4	1	5	7	7	7	7	7	3	7	7	1	79.5	0	3
8	7	7	4.65579817961584	5.99199316992806	5.49731775484489	6.9491118488222	5.99264401650092	4.7503712536961	5.90932146751602	6.43099852827144	5.28456504150706	6.72602970664797	7	7	6.72584323731856	7	4.20674771567891	6.72494065775586	1.63033681123191	7	7	6.84867071385017	3.82040105377672	5	1	1	1	4	7	7	5	2	2	2	7	4	4	7	1	7	2	7	2	7	7	7	94.25	0	3
9	6.62921114708908	7	7	2.96954757811935	4.69762036348552	6.26287707876218	6.49855506951971	7	6.12509756749533	5.50067201590049	6.69924756102621	5.04430876336532	6.49893357547782	6.53168063129233	6.69693060449337	7	6.30040279509817	5.64672085415579	4.57548554056056	7	6.3665488529781	6.13816696015271	6.20683549727772	7	1	1	2	1	7	7	7	7	4	7	7	3	7	5	2	7	6	7	2	7	7	4	89	0	3
10	5.89621825838731	5.92783450066123	6.43312281358596	4.97174142807058	4.40613846773408	6.26256267794178	7	6.78112379121545	5.61949958397558	6.89317175797525	5.97190574265794	6.63062741199124	6.32847847761624	5.82344466020447	5.93667920837681	6.81557304175608	5.17578823311757	3.38362928191105	6.25038620665905	6.86292679728671	5.13405547759521	7	6.72259623535989	7	1	1	1	1	7	7	7	7	1	3	2	3	7	7	7	7	3	7	5	7	7	2	103.75	0	3
11	6.88544780449103	6.00521458252309	6.00180273007237	4.66754883125662	3.17438772359189	6.1728648339271	7	7	5.44458070440024	4.78079319997037	5.24686074282145	5.83980549578788	5.42415599389597	6.71737013821703	7	6.62632411982481	6.87496859847027	5.72768070522888	6.07593967453603	7	6.54405784689449	6.50859855809619	6.79279009257273	7	1	1	1	1	7	7	7	7	4	1	7	3	5	7	7	7	7	7	2	7	7	1	90.5	0	3
12	6.71165534408268	7	3.90536245890197	6.46215164378387	3.9822565363479	6.35196347189789	7	5.29341200907509	5.96790301138455	5.22049794801948	5.03248208776983	6.58485309517947	6.15879413454255	6.09397225570261	6.99866998245367	7	7	7	6.04150162028993	6.11426953357308	5.97669863372395	6.22618553194379	5.43357904051318	7	7	1	1	1	7	7	4	7	1	7	7	1	5	5	4	7	7	7	1	7	7	5	99.25	0	3
13	4.82515012459484	6.63899241677482	7	5.71570254213277	1	6.92800851545282	7	4.83908646087103	4.99397670869154	6.65788315045833	7	7	7	7	6.69850364597978	3.1415860786124	4.71299484138112	5.92120229743842	5.86337697907376	7	4.79153749438902	5.74001369769322	5.22231741586045	7	7	1	1	7	7	7	7	4	1	1	7	2	5	7	2	7	4	7	7	7	7	6	100	0	3
14	6.37037499482802	6.51451663807566	5.9170796358031	5.04470447067862	5.88497333769181	6.92044929882352	7	6.89838911555809	3.76280576686527	6.03901322495282	6.21463998130811	5.98764211178232	7	5.35221855438878	6.6081643849915	4.74382273618444	7	6.67180166878211	5.08382585711095	6.50462104853611	6.45704345110504	5.58404452950052	6.41928201352578	7	6	1	1	1	7	7	4	7	1	1	7	6	7	7	7	7	7	7	1	7	7	3	91.75	0	3
15	5.10609983644281	6.42434121767329	6.56284348008264	5.3136251094228	1	7	6.23176846409993	5.54297504101116	3.20563650223011	6.80523471754577	6.13352003030199	7	7	4.19434592593826	6.67744605666842	7	2.60546598976501	7	4.59546998333276	7	1	6.40158275285485	6.04922465252213	7	7	1	1	7	7	7	7	4	2	2	3	7	7	7	2	7	7	7	3	7	7	2	98.5	0	3
16	5.72210584026502	6.81449553560884	3.82888990414946	5.08152478419498	3.44912310735159	6.92837120272574	5.76445093079482	3.96943475466198	6.98189382024968	7	5.39081435527216	7	6.86267150537877	6.09529374990025	7	5.22088653683084	6.1350335698046	4.53677648394003	6.94899894300251	6.97065323883176	5.86640911390491	7	6.77170794344649	7	2	1	1	1	7	7	7	7	1	1	5	2	7	7	4	7	7	3	7	3	7	7	96.25	0	3
17	5.24280546912278	6.57226100009197	5.83225145095072	7	5.26172254373111	6.11983644505909	5.70208129899177	5.90611158072899	5.05393281767171	5.88087686009456	3.02984535360525	7	5.07771045821467	4.71610608963727	6.09521343621236	7	7	6.49908965683893	7	5.9697192952695	5.93713290013306	7	5.88051893650486	7	4	1	1	1	7	7	7	7	1	7	7	4	7	7	2	1	3	7	2	7	7	4	83	0	3
18	5.74967559310014	7	4.32320284197265	5.37767711330822	2.87346010598651	5.64162124444439	6.65194005634849	5.56743749737043	5.99379681036601	7	4.0740440025097	5.39700861705834	6.78019312670164	6.9678341011422	7	6.60951705536821	5.75867696931308	5.79799716494941	5.38507789671063	7	6.89334185674915	7	5.05604234970029	7	1	1	1	1	7	7	7	7	1	1	3	2	7	7	7	7	5	3	7	3	7	7	101.75	0	3
19	5.78915689210057	6.69175408837408	6.83086718904207	1.41825975716756	7	5.6670742475831	6.92182776944773	5.38834586483682	6.61452047921442	7	6.4015351277093	5.56457611389239	5.00075603104696	5.2489220798807	6.21126319404912	6.85784875674924	1.30979381278661	7	7	6.99253140670766	7	6.15153402056414	2.21380820117607	1	7	1	1	2	7	7	5	7	2	1	7	2	5	7	4	7	7	7	7	7	7	5	97.5	0	3
20	6.25775011713909	6.40743386863342	6.48676670862926	5.91979573737112	6.37879951059281	6.91753125789967	6.79375156512274	6.20912842054453	6.73363064986113	4.57153360432954	6.14011611761424	5.74399773576891	4.59401066274816	7	5.57984036863469	5.83599560673698	2.908753557975	5.53887505810003	3.81911330077748	7	5.69905435447551	6.9320463230913	5.97228492519271	7	2	1	1	1	7	7	7	2	7	7	7	7	7	7	7	7	3	7	7	7	7	1	86.25	0	3
21	6.55403957783641	7	5.67431147330307	2.98299365282588	1	7	7	6.22475990564646	6.9806856260558	4.74947314435413	5.02601233521902	7	6.91618335674373	6.62113581224624	5.21734558252331	6.60404736195741	3.80078251581966	5.17235288112916	5.7840383771372	5.47552216747657	1.77509955545867	6.3263808789274	6.94843098838173	7	2	1	1	7	7	7	7	7	7	1	7	2	7	4	7	7	2	7	7	7	7	7	88	0	3
22	5.74957352643254	6.03096778776124	3.67858324268335	5.82970350402794	4.22544140281693	6.25740366343144	6.12076783687397	5.0215903150323	6.53891795271166	7	5.97294996203459	6.76210680109069	7	6.24555408112149	7	7	7	3.95718024428628	6.881023761098	7	5.95737249591912	7	6.19880364231774	7	1	1	1	1	7	7	7	7	2	1	2	2	7	7	5	7	7	7	7	7	7	7	87.75	0	3
23	7	7	5.80735557479961	3.61289942146957	1	6.92454724426475	7	3.22384256446385	7	4.16102726950762	5.36894044154073	6.13927525658135	6.6722537413241	6.60643269181604	5.52901388587393	6.44207306016202	4.45398553698369	7	5.76393081221828	6.87099483256363	1.58668753002296	5.5199583644605	6.40442561988258	7	2	1	1	7	7	7	1	7	1	7	7	2	7	5	7	7	7	4	7	7	7	1	81.5	0	3
24	7	5.10412987985547	6.13868477635071	7	2.95173671991803	5.65351133297331	7	5.77286181590795	6.04497546455626	7	5.0786886899342	7	5.75139992683698	6.57108231328454	7	6.78087621266157	6.60446435439627	5.03695880239789	6.42642890743455	6.09847737366267	5.72338631807814	6.6948598475929	5.04497699440596	7	2	1	1	1	7	7	7	2	3	1	7	4	7	6	7	7	7	7	7	7	7	1	92.25	0	3
25	7	6.75364424776359	6.21076083710884	3.45596606620294	4.59650113222423	7	5.32256092847932	5.62246893159576	4.28547003051442	6.36584986938052	6.48273081845604	5.91774398917898	3.23921755936747	6.34242419019492	6.82330302730436	7	3.92848494510804	6.49889556491673	7	5.94157996542737	5.67558784084664	7	6.2279971378973	7	1	1	3	1	7	7	7	7	2	1	6	7	7	3	3	7	3	7	7	7	7	1	82	0	3
26	6.85962343727834	7	5.46857642682315	7	3.54582643364892	7	7	6.76532607905742	4.94113541831813	5.47566139866508	3.92254523894438	6.17917441111396	6.54595409126934	6.45249888542721	6.74062294702713	3.43127242231064	6.45298121498487	5.10842182846316	7	5.31502670493241	5.73150077204643	6.04964430742864	4.88110700243376	7	7	1	1	1	7	7	7	7	1	7	7	2	5	7	3	7	7	7	3	7	7	7	91.75	0	3
27	6.93207853942517	5.24158170731735	5.31328607586083	3.62264051948834	6.85086696091538	5.19037691032914	6.86054972384925	3.61627572460404	7	5.71603539466779	6.41099214355977	4.50533111456487	6.75123582246132	5.08322187385715	5.72212598954495	7	7	7	5.48955369169543	5.99028253820809	1.71280285872316	4.63600426858513	6.75744414547745	7	1	1	2	7	7	7	7	7	1	1	7	2	6	7	2	7	7	2	7	7	7	1	82.5	0	3
28	6.55001979466883	6.91386574951788	5.97711939630537	4.26614501412841	1.3225551597711	6.68467732508584	6.59710709031461	5.29905256014003	6.65237825198871	4.68311740297072	4.71914155043362	3.48836508607985	4.52700037444687	7	7	6.41159612472038	4.8910923959404	6.6557548166952	4.57170629730478	4.68808054304659	6.30154368107056	6.9313729364192	7	7	5	1	1	7	7	7	1	7	3	7	7	2	3	7	7	7	7	2	7	7	7	4	83.25	0	3
29	3.72054260872832	6.73479428732233	5.13696502996168	7	6.3459621990119	7	7	1.32298390112792	7	6.53289395380583	5.58426039478823	4.48245095200597	3.95493893293676	5.91077008040956	5.78096025508446	7	1.23804862435263	6.62460595968253	7	6.04976879671257	2.54997134816517	6.78920760622375	5.59802621633895	6	1	1	1	7	7	7	7	7	1	1	6	6	7	7	4	7	7	7	2	7	7	3	92	0	3
30	6.77929154408128	5.5126855489287	5.18646084872271	7	3.01721010107073	5.65520447024902	5.98141650868178	4.94004191101128	5.91479886663965	6.20697342885043	4.93948753206919	6.92799740336984	5.31849971973891	6.64340389784019	4.77182455827606	7	6.5362380421989	6.18404376722864	7	4.54982874690941	6.72207507874605	7	7	7	3	1	1	1	7	7	7	7	1	3	7	6	7	7	7	7	7	7	7	7	7	2	86.75	0	3
31	6.64743153144707	6.61319738555659	5.83766625211397	4.466251079429	4.33428969814335	6.86005642689843	6.70678689673925	5.6378518134914	5.92657708244447	6.47009892058612	7	6.05886721380086	4.83411180331705	6.21151684151255	6.64366323815588	4.17510704175865	6.74322699991759	4.65883380043846	4.67662738596284	6.80873680778753	6.58641830333651	7	5.54321897761329	7	2	1	1	1	7	7	7	7	1	1	7	2	7	6	7	7	5	7	3	7	7	7	87.5	0	3
32	6.605381137852	4.535333422063	3.89091613293489	6.42564985252456	4.02633355408396	6.13106854359856	3.75700577060265	2.61015159849629	4.59661086890598	6.65086194122092	5.69769721667457	6.66605718446762	6.89959078078696	7	6.99583685187751	5.7567960336177	6.86732248393246	5.27037493548424	3.16842764516063	6.7753836601876	1.85278622072838	5.31062089545787	7	7	2	1	1	7	7	6	7	7	4	7	7	1	7	4	2	7	4	7	7	7	7	1	91.25	0	3
33	6.82361268594139	3.7320198754999	6.89344748996647	6.10272994058374	4.8967890204021	5.81632184758538	7	4.9876542391689	6.47132135985304	6.90460834315793	7	6.70681086938085	5.38341358427159	5.16110774970671	6.16887994970906	6.6374201013794	7	7	4.50983253558422	4.03215906698137	1.39549213995391	6.68847217032572	6.22156235784207	7	7	1	1	2	7	7	7	7	1	4	7	2	7	5	3	7	7	7	7	7	7	1	93	0	3
34	3.78131314107648	6.55976417124515	5.94151974707303	6.38521672767148	6.61694594136537	6.98493325568058	6.45552047046183	2.24217271426048	7	7	4.68276442061438	5.55424874677082	6.13389724814949	5.95622029381324	7	5.97416851043788	3.85840451646573	6.54729478903378	6.14468302634035	4.72954260899708	1.97189199763734	6.1403685951211	5.64859036207317	3	1	1	1	7	7	7	7	7	1	7	2	3	7	7	1	7	4	7	2	7	7	7	87.75	0	3
35	4.7167482048778	1.93031673098621	6.46257623419348	3.27117481084623	7	7	6.20772714261855	1.64191571201092	4.62739096906223	7	6.04530849943563	6.21204282048809	6.94754896975423	7	6.39194581922005	6.3135585762947	4.41533199519279	6.80777468999263	5.86493496370974	6.80639167547996	6.58978883215955	7	5.66249781245029	7	1	1	1	7	7	7	7	7	2	1	7	1	7	7	7	7	7	2	2	7	7	5	79.5	0	3
36	6.07950894944742	5.55431991062205	6.11950749687986	5.67151732063704	4.45907317934318	6.9558720756751	4.53928579957213	4.91433221613486	5.47792635696142	5.14817958587108	4.52168521021764	5.83737065334763	4.90876576852988	4.49345077442244	6.69738651744346	7	3.21951025833383	5.87445537745596	7	5.36648768701814	6.22984733032639	7	6.42567839991062	7	6	1	1	1	7	7	7	2	1	7	7	2	7	7	7	7	3	7	2	7	7	6	91.25	0	3
37	5.06767696371405	1.90888830514111	6.02462201377031	4.84520190784348	5.33136177051613	6.53019483369605	6.46622504686366	3.93640932344731	7	7	6.56360120659242	4.68148220961273	7	7	6.85907999819979	5.50735800422593	7	4.64637438320152	6.0505125146664	6.63738656816421	6.34482842091485	5.25845354844084	7	6	2	1	1	7	7	7	7	4	2	1	7	1	7	3	7	7	7	7	1	7	7	1	80	0	3
38	6.22302782177378	7	5.33143389908311	6.601478995494	3.51570734310392	4.37818364771864	6.34318678884462	4.71061154773587	6.93134315807415	4.91354001241745	5.56116607325461	6.082760467094	3.02141891890489	6.37449561788317	6.91664570336304	5.59235497299707	5.88832869580053	6.44597994004693	2.51372624783097	6.47687868532424	6.11206986803956	6.33820117850755	4.95200852536654	7	7	1	1	1	7	7	2	7	2	2	7	2	7	7	2	7	7	7	6	7	7	3	84.75	0	3
39	6.65360774913107	6.86992182285294	5.37266311771907	6.91714433897552	4.49449460084335	6.1389281493565	5.00445491338395	6.60143350722801	4.00788024750418	6.68862783520532	6.55004515874015	7	7	4.47774332251716	2.54706662074097	6.88618063908429	1.80465893400517	6.57722236408174	7	5.95986807471188	6.65369884327005	5.39677926720829	7	7	1	1	1	1	7	7	7	7	2	1	2	2	7	7	7	7	2	7	2	7	7	2	77.5	0	3
40	6.02117023146053	5.24024893943252	6.93845107543457	5.82862438009297	3.88904448487582	6.86268995813437	6.8888976763079	4.45651896450257	7	7	6.23858882870872	7	4.43956114972735	4.96155547914011	6.34955461220563	7	5.012137126935	7	3.29139003078315	4.90106947973294	1.61525664936008	6.13846231417644	5.48685070673919	7	7	1	1	2	7	7	7	7	1	3	7	3	7	7	5	7	7	7	1	7	7	2	100.25	0	3
41	6.52898762009833	5.94843817274054	6.18201169949138	2.78914742534153	2.32958727056242	6.1400736566467	7	2.64919499653405	3.91130954562288	6.41587665337187	4.77471238123554	6.99173330127195	6.33459726071447	7	5.11182345916364	5.84681178801825	2.60181392393322	6.5252632828699	5.82991845941832	7	4.95150458554965	7	5.8573352088263	7	7	1	1	7	7	7	7	7	2	7	2	2	7	6	2	7	3	7	3	7	7	5	78	0	3
42	6.43003885679073	7	7	6.65492149529889	2.86565588341346	6.08897610893002	3.83114159021363	4.7843470122148	6.22386957613247	5.46016217234296	3.92218963317175	7	6.94844992397241	6.13332422703786	7	5.57938868770557	4.63342226235529	4.98207854539597	6.51115774282548	7	4.08159573328469	6.60401447214846	6.10149963053157	7	1	1	1	1	7	5	7	2	1	1	7	3	7	7	7	7	7	7	4	7	7	6	98.75	0	3
43	5.87796826386185	4.5623370197608	4.86095995840784	6.11951514083456	3.42305672465148	7	6.09674340583991	7	6.91920788699759	5.25585353391931	3.65713647485166	7	7	4.64039862707996	5.11588672315053	5.61343174264244	6.90712006987803	4.78563388591748	6.65821213622892	6.58268903423688	5.14365127822761	5.19010138481305	6.53263245303162	7	2	1	1	1	7	2	1	7	1	3	3	3	7	7	3	7	5	7	7	7	7	7	92.5	0	3
44	5.6551653538251	7	5.67572532660568	6.51949138611009	1	5.11001772546422	6.71944926934834	5.20367401360101	3.36884086011045	6.23027370053219	5.40836642636506	5.56377680432291	7	4.29114309208011	5.20258733187626	7	2.20536841715172	6.31801995354409	3.34277339452391	7	1	7	5.98318928371454	7	7	1	1	7	7	7	7	7	2	2	3	2	7	4	2	7	5	7	3	7	7	7	89.25	0	3
45	6.9187255264082	6.45231631265286	4.74471461446519	5.26525352118821	3.31513176691503	6.1634868049086	7	5.97196704811255	5.63022323578567	3.19447264505853	7	5.40331238177488	6.26530585786004	5.76319758566754	4.57654056226548	6.09787633257406	6.54925838029021	5.24059095371522	5.88810047573648	4.07810303110318	6.94482386663485	7	6.03106237059898	7	7	1	1	1	7	7	7	7	3	7	1	3	7	3	7	1	4	2	7	7	7	1	75	0	3
46	4.88075583787059	6.867835992902	7	4.05213250613966	5.17372177068272	7	5.36818419255641	4.85181150224877	5.03682542390553	7	6.7786571947604	6.26810483812279	4.57453721283018	5.06090352808339	4.69104241532567	6.89117908008824	3.51109754662258	6.66369282604223	4.8732033283763	7	3.30475976129231	5.27271313215571	5.26264837750843	7	7	1	1	2	7	2	7	7	4	1	7	2	7	7	7	7	2	7	5	7	7	7	97.75	0	3
47	6.54109398686957	7	5.63910417062527	4.17481157369129	5.49192288807434	6.27216223669122	6.95561805197281	7	6.31894681735665	4.90105412024233	5.60688869085199	4.84622703033805	4.00454524192076	5.75066138660405	4.94435090242606	6.73049393194979	7	5.94762272130093	4.55153204483153	3.72269067589586	6.656824406855	6.75410199841706	6.89504647158521	7	7	1	1	2	7	7	4	7	1	2	3	2	7	2	3	7	7	7	2	7	7	1	78.5	0	3
48	4.68387024098478	6.67254913572213	5.71577267774499	6.54044665521087	4.578304991481	7	5.5265630666521	5.89216839168599	5.09302656784282	3.78681331465357	5.68983764408558	3.91161952747909	5.14191626691218	4.58819191222252	7	7	7	6.76343564801788	4.45965598898541	5.3513982586236	2.84214708699449	7	7	7	2	1	1	7	7	7	7	7	1	1	2	4	4	4	7	7	7	1	2	7	7	2	93.25	0	3
49	7	6.20704656174634	4.39388148278669	6.44342800712837	4.54283638246807	6.52454834488194	5.82392230855625	5.73283084886315	3.46062736630842	3.87170830927019	7	7	6.64354685736656	5.49361372031945	3.89590291135461	5.61552426968122	7	6.16912386025277	7	2.57975420936797	4.01472565027992	6.2932389939055	4.83151250854242	7	4	1	1	2	7	7	7	7	3	7	7	6	7	7	2	7	7	7	2	7	7	6	80	0	3
50	4.81074111194848	6.52575483000618	5.94322226444765	1.62873783620557	3.64931734963132	6.89513987024591	5.57111068758641	3.20941734881478	6.53738552242777	5.74974496014907	4.1278367937451	6.61490608144193	4.29571312872235	6.21258328151041	5.85836595412074	6.40286264088207	4.87224949230264	6.9035489651522	5.69489121785241	6.38155050432657	1.05382896361135	7	5.73275189112231	1	7	7	1	2	7	7	1	7	1	2	7	1	7	7	2	7	2	7	2	7	7	1	73.75	0	3
51	6.57115219830766	7	7	3.35691042935327	3.52742033786232	7	6.45112332969604	5.41419727514277	6.37625553999384	5.60879414432068	5.1313356043168	6.39131667053816	6.28290778450422	5.98008952708658	4.45729602791549	5.93304411056378	2.17044317998976	7	1.74000234007197	5.44108494140517	6.69091487643987	6.22943010224234	1	7	7	1	1	1	7	7	7	7	3	7	7	7	7	2	2	7	4	1	7	3	7	1	75.5	0	3
52	7	5.24726141382819	5.52374742237374	2.89837878849522	6.67789390276775	4.77407833194448	6.5059706403186	3.37481832254631	6.99323912096565	6.10252039025559	2.30384008351403	5.18077710200818	2.07690422304408	5.36519973147951	6.96724944867651	6.40552887314237	6.10484633293885	4.78795766197146	7	5.03158398673003	6.21199336928032	5.96629202835674	6.46767540914475	7	1	1	5	7	7	7	7	7	2	2	7	1	7	7	3	7	7	2	7	7	7	1	75.25	0	3
53	6.98888326158238	7	6.82387749942055	4.70237999777551	4.47972399744199	5.95939154038926	6.02289769718262	6.86127515005823	6.2587951583297	3.19746505447866	6.38330084790544	3.24346776340838	6.9370661049565	4.66086436731027	7	6.75242806181642	5.91451168805375	7	3.49407580939027	3.46599362395569	6.49213048920503	6.28721041632957	6.14910234097433	7	7	1	1	3	7	7	7	7	2	1	7	2	7	7	7	7	7	7	7	7	7	1	90	0	3
54	7	6.42483559597437	5.60525850994909	1.80454893432349	5.31101739754674	6.66431811579605	7	5.43076298094936	4.49192687365634	3.69479108640603	1.56222826542057	5.81521512459443	7	5.57809285091095	5.31665745195095	5.86340804607469	6.25005298063332	7	5.74164680123909	5.57510522117404	2.86295324801487	5.56040905708906	5.66666821812371	7	1	1	2	7	7	7	3	7	7	3	7	3	7	7	3	7	7	3	3	7	7	1	54.75	0	3
55	7	5.87985232282192	4.6878248803935	7	3.07318312270517	5.68897510613161	6.27999947652544	4.03941453951889	5.943529175235	4.49777707281272	7	5.44063588023622	5.26150745891827	6.74525499525827	5.38375315649729	4.8153425903749	6.56706713565788	6.57338156859809	3.30008511807838	5.01455710790507	6.69403526732319	6.6414733232675	6.51572136374956	7	7	1	1	1	7	7	3	7	2	7	7	7	7	7	7	7	7	2	2	7	7	7	80.5	0	3
56	6.8858231438309	6.52702305735345	4.72287944083324	7	4.22044355811974	6.84834279367505	6.1041860807065	5.67829637238623	5.12060605202178	3.14847553686879	6.48099266215564	5.95257216925186	4.99080434151631	6.40084395178221	4.12524130351026	5.64519998666992	6.32926468872976	6.42566017307475	5.00508287236482	4.05517712580813	1.92867309667368	7	6.0735743451796	7	1	1	1	1	7	7	7	7	7	6	2	6	7	7	2	7	5	7	1	7	7	3	82.25	0	3
57	5.78400193797129	7	7	7	4.11782577213581	6.40235767593137	6.34445063548923	4.18269992771153	5.91834174908052	6.19760012606016	3.0613563694954	5.20871925247837	3.5915619341664	6.90440354640337	7	6.17260896169252	5.8020618998507	6.13475482879945	3.51685398701358	6.3723177827657	3.07413297159788	6.79196578134544	6.44343985049089	7	7	1	1	1	7	7	7	7	2	2	7	2	7	6	4	7	7	7	2	7	7	2	80	0	3
58	5.66132848448103	6.93828413683484	6.19126104388086	7	3.8952538268089	5.04729954685668	6.23508270078979	5.4150299707824	2.76363477414904	6.68973650088895	6.53797390298683	4.91006205695272	6.81734870967056	5.55973328575472	5.74929262410912	6.3568739858575	4.16161478865439	6.63045970714501	6.93714705576973	6.43083560809761	2.53273268659612	6.10850910829549	6.04132407337066	7	2	1	1	1	7	7	7	7	3	7	7	2	7	7	3	7	7	7	6	1	7	1	77.75	0	3
59	6.09801326992278	6.88501678599626	5.67173923832204	6.7213796394411	5.30294860745868	6.82362119631651	6.7946005893165	3.12972024113217	5.56376395056573	2.29654887356299	7	5.52358840610669	5.49203121001163	7	7	4.68535232339568	5.76047798204541	6.17029028614525	4.08397862628397	4.3746165055245	4.73750603015433	6.24569625856636	6.69415032786901	7	7	1	1	2	7	7	7	7	1	1	7	3	7	7	7	7	3	7	7	7	7	1	88.5	0	3
60	6.37288698406823	6.6419244223412	3.17347822754387	5.62271531909518	3.69497766529968	3.2831556399498	6.49629236511017	4.7600793461814	6.67767010403979	6.75324424286126	4.75114967494453	5.90269046907441	4.04770704717211	5.64725204145536	7	7	4.26214151201146	6.67723045414782	4.4526923905302	6.38170994924782	6.36994489467817	6.06815078832388	2.74592552636642	6	1	1	1	5	7	7	7	7	1	7	7	1	7	7	1	7	7	7	7	7	7	1	76.25	0	3
61	6.35041598907402	6.31034100445493	5.56880830665256	3.43164685175397	5.40956795586744	6.85084038706227	6.3609832610551	5.21282260269287	6.16972072180609	5.29061922834821	7	5.31835708176994	4.77804461651691	4.58227944726672	2.58658040316121	5.71767131685837	3.94046074177412	6.72880277009052	7	5.08700529762968	5.7400630575665	6.46371376959397	5.8193690065301	7	7	1	1	2	7	7	7	7	1	7	7	2	5	7	2	7	7	7	3	7	7	1	80	0	3
62	7	6.5357718813705	5.21271258537869	4.4264203979371	6.4006743900901	6.70592735278993	4.44976481226468	4.5459739795211	4.03490464443341	7	6.03237768860223	6.26445331367851	6.87150345558428	6.88883728827576	6.43711253717209	5.15055203694424	2.12686669941557	4.73307930049031	3.75249828505198	3.25137048798062	6.98344707077037	6.26695563065198	6.99838182290081	1	7	1	1	2	7	7	7	7	1	1	3	2	6	3	3	7	7	7	3	7	7	5	54.75	0	3
63	4.20623022011431	6.85604436902726	2.05923618402116	1	6.31603132774944	7	5.25557207127264	3.77081056181224	5.57151926401025	6.41644739183053	6.67481162269887	2.54283910186626	3.32543701795136	4.194115564466	6.55061768089073	4.98884796029507	6.93483208813645	5.57478037970301	6.70441564341677	7	1.55524305732645	4.4120872052105	6.86551084876559	1	7	1	1	1	7	7	7	7	2	1	7	2	6	4	4	7	7	7	6	7	7	3	90.5	0	3
64	3.65703536533931	6.82216404240369	5.90894176698435	6.77963409373142	5.98077322307536	7	7	5.44035769405102	3.26991564794191	6.06094667611909	3.45308928663297	4.46591125465288	6.46978024670258	5.18897203969909	5.63492357099437	6.82510035179863	3.51173287947362	6.07554953394115	6.05364881580766	5.95876560741246	1.53278261841369	5.27747449146632	6.12641107006157	3	1	1	1	7	7	7	7	7	1	1	2	3	7	7	4	7	7	7	3	7	7	3	84.25	0	3
65	4.65687178928658	7	2.94775733902047	1	5.72702077009972	6.77111180763573	5.65268385084211	4.55789667465829	5.30673612838448	5.56282576657846	4.42169265428552	2.93254809971298	3.044572790997	7	6.0433666716707	5.99355239401678	4.26420702963409	6.61891789507994	4.94853083366147	4.68292070177775	2.5239586352802	4.96222939105512	6.36374071907021	1	7	7	1	1	7	7	7	7	1	2	7	2	7	7	6	7	3	7	7	7	7	7	77	0	3
66	6.26436576450867	5.32231364580339	5.7490553271483	4.01888396589662	4.8655702243439	7	6.00167638719656	2.46498290758225	4.74673565237164	4.59015897440843	6.33586379640967	5.10994303291835	5.00281798025744	6.17118094780504	5.70893492311266	5.22151879052326	5.75248555748029	7	2.71524837550822	5.82689270098153	6.74722654524741	6.01734314609013	6.77572518596497	7	7	1	1	2	7	7	7	7	1	7	6	1	4	7	2	7	7	7	3	7	7	1	74.75	0	3
67	6.10041047038112	7	5.66761304947436	5.82250869886329	6.48524053670964	6.65555891988872	6.06720450015192	6.41952899104066	5.94590811664613	2.54671356510986	6.40718825630157	5.10538662474647	5.46469768975271	6.31250236507097	6.79399842091485	6.40713799624453	3.96226014878127	5.63349061665386	4.30790521058054	5.28879660616153	4.4070973929672	6.39680706286275	5.96214295543171	7	7	1	1	1	3	7	7	7	1	5	7	2	7	7	7	7	4	7	2	7	7	1	96.5	0	3
68	6.13051883934331	4.61041849392588	6.67987554429664	5.62698727949646	5.42864681440271	6.30618672728196	4.3648981005323	3.7826361150343	3.90760905161589	7	6.9790544035407	5.88023451702297	5.03303386867663	5.95118888013572	7	4.50602435828444	5.05882267433002	5.87115810441888	2.59343310870336	5.48887731903151	4.01891442979656	7	6.94392214258959	7	3	1	1	7	7	7	7	7	3	2	7	3	7	7	3	7	7	7	2	7	7	1	77.25	0	3
69	6.71518713342876	5.36848537610097	6.34529442658388	7	4.78168847567604	4.81843919675717	5.26684963512729	3.19136005048592	3.52831902579026	5.84789300268305	3.04822670359402	6.16255065122952	6.08890206271075	6.4884296448224	5.32004486530747	6.92160305316306	3.80027216347189	5.69803578643345	6.24145760020532	7	1.89547098881479	7	6.48606506967707	7	1	1	1	1	7	7	7	7	3	7	7	3	7	7	2	7	7	7	7	1	7	2	76	0	3
70	5.8039548214342	7	5.79072486895885	1	7	4.15307541674689	4.62094373169157	6.33674364495605	6.1489326754345	3.99072565862231	4.17925892874051	6.12596361727981	5.60204959429103	6.31075025387721	6.04736489829992	4.43608949325091	1	6.1922662013297	7	4.21844323921522	7	5.97100560232925	6.32190165772203	7	1	1	3	7	7	7	7	3	2	1	7	7	7	7	2	7	2	7	7	7	7	3	73.75	0	3
71	6.09909543353684	4.66097800754787	5.79304498868759	6.33047375239765	2.38747770575287	6.11280924772892	5.29861590877063	4.82078795068278	6.79445270197104	5.75249474561399	5.69622850546854	5.99738049008786	3.16568707371434	4.41615876644333	5.66932707955963	5.17961550428217	6.736526321243	5.75418400140285	6.66753678416057	5.45570506912182	5.17801997395496	6.18114243254535	6.87288614974656	7	1	1	1	7	7	7	7	7	1	2	7	2	7	4	4	7	3	7	6	7	7	3	76.5	0	3
72	7	7	4.99236025508589	6.36062847522188	4.48137136001578	6.59743866696332	5.10300973257634	4.82499009347108	3.8494679545764	6.93857767024978	4.67501983918908	7	5.38508118725134	5.65023635428357	2.62962463250969	3.97619692074526	3.54458080821525	6.67318251461745	6.43843430358827	5.95326908548261	6.55809216299445	7	7	7	1	1	1	1	7	7	7	7	2	4	2	2	5	7	7	7	2	7	7	7	7	1	72.25	0	3
73	4.89008561279196	5.60085486576755	5.62338512036504	5.13409868093756	2.66038462538379	5.10008040062009	6.47612477332884	6.27641879750212	3.28977611575031	7	6.35110215690252	4.47670532975729	4.93082995373304	5.9042278251165	5.28779134127569	5.22954328011376	5.01361925251467	3.28799433034452	7	5.33469176822206	2.79314632445727	6.8893043966059	5.7413525776294	7	3	1	1	4	7	7	1	7	3	2	7	2	7	7	7	7	7	7	7	7	7	1	78	0	3
74	5.83766571671235	5.47261467157914	7	7	4.02067864179776	6.83404961892786	6.59841525593279	3.52928803996106	4.85217899731246	6.41689648260199	2.72119872911035	5.47468499665812	3.48070539812825	3.00733118362999	6.59935403548628	5.933757018761	3.94932367659392	6.89856024071158	4.20797942263229	7	2.43589546448396	6.71225541246395	4.40800250414415	7	1	1	1	1	7	7	7	7	3	4	7	2	7	7	2	7	7	7	6	7	7	2	90.75	0	3
75	7	6.003573238613	4.78533747863651	6.5538038867827	1.57639847144149	4.38301888012778	6.72531209364569	1.65993249665704	6.05004832573218	4.09383420145449	5.14954355901374	6.83282900689656	4.49416531541129	5.45342449609169	6.66165789659805	7	2.04222712591867	4.91642082519029	3.93911890207783	4.59059906812581	4.86463622192679	6.95627860423658	6.62880358751795	7	2	1	1	1	7	7	7	7	2	7	7	3	7	3	1	7	5	3	3	7	7	1	74.5	0	3
76	5.48588791957508	7	3.04086670627963	5.38207523215915	2.6784966421499	3.65698923310968	7	1.172564937156	3.56559997089453	6.95910083285298	3.67121826156521	5.58331352560042	6.79926584018969	5.88956273143855	6.17827533225454	6.18348520643077	4.25051618925285	5.51264897699034	5.98628949684132	3.30162183920116	6.69005475607305	7	2.89900544665323	7	1	1	1	4	7	7	7	7	2	7	7	6	7	7	2	7	7	7	5	7	7	5	69.25	0	3
77	7	4.84122560867171	7	6.91979265395938	4.12016863911139	6.64690012895392	5.13284246383045	3.18392326669552	5.26419528205197	4.5291580680637	5.98577394261284	6.66878886889147	6.14272043711799	5.74656197415407	5.47978709750671	6.21565477226763	6.92439268974132	5.98376029405388	6.98185940904887	4.9776398461431	2.67167918396226	5.37139126841543	5.59891545255652	7	1	1	1	7	7	7	1	7	1	3	7	2	7	4	7	7	7	7	2	7	7	3	87	0	3
78	5.81904835036058	5.58593562004327	4.74943914048166	7	2.14571570241888	4.45018445259177	5.05424089566221	5.73566528129725	6.2726521551379	5.99963345998826	4.88017085232282	4.33953656881195	3.40615079416536	5.73060202520443	5.81127279197528	4.94831767387265	7	7	6.80540740573006	3.06670536810632	5.06119883964391	5.79183326777954	7	7	1	1	1	7	7	7	7	7	2	3	7	2	7	7	4	7	3	7	2	7	7	6	78.75	0	3
79	6.39122155849583	5.59059285230769	2.8938528287566	5.3807771428793	3.78248355638332	7	5.44211930673127	5.52752975959003	3.96665314936738	2.67645201780194	4.83378708549283	3.29698576204624	6.53608828993085	6.62760132300832	6.85135774818913	4.54043545206427	6.82391900320238	6.91422047803403	3.86807131201039	4.35152429535725	5.31739701963966	5.25361211996946	2.8411368750413	7	1	1	1	7	7	7	5	7	1	1	7	2	7	7	7	7	2	7	3	7	7	1	75.5	0	3
80	5.67863837345767	6.75177676217154	6.99483685439718	6.26977118460806	6.08916771956443	7	4.68971536935378	4.79144922826864	5.31072909288747	2.52985783875525	4.88298629885341	6.3728286474046	3.34276827345971	4.6539664772945	4.32098873045364	6.37817847718669	1.71764707861918	5.76508379121348	5.52443272180896	7	1.41092042179007	7	4.73801282949485	7	2	1	1	1	7	2	7	7	1	1	2	2	4	7	7	7	2	7	7	7	7	2	85.25	0	3
81	6.14796105176414	6.61580205556165	3.4444258528371	5.70894339218903	1.26609200166221	5.39580867176453	4.85884362660291	2.93616764341365	3.11550037355686	5.08855464903735	6.69170522074691	5.60695745044607	4.5793713072741	6.17375346535187	6.27483127998181	6.45584473290373	3.12064743520694	5.3045165935453	5.42704773508088	5.98012616565784	6.15300348196357	5.90420249974319	3.64641524970603	7	1	1	1	7	7	7	1	7	1	7	7	4	7	7	2	7	5	7	7	7	7	2	81	0	3
82	6.89675013573739	6.08143967786085	5.65464329069862	4.85120399413809	3.17215888848166	4.82292898810969	6.94358068137933	6.95417111128261	5.73818057212898	5.53620577211759	4.69040622027388	5.14576675834857	6.30447314827059	5.07585643156275	7	4.94241641819621	6.09841245790106	4.91228372644302	6.71920795906428	6.18882362029559	3.93652004631634	1.41055595058076	1.89958475831213	7	7	1	1	1	7	7	7	7	7	1	7	2	7	7	7	7	7	1	7	7	7	1	71.75	0	3
83	5.61413968890476	5.4213793609551	6.81213177049027	4.85256081851215	5.00620261817418	6.3590083156588	3.80083059774539	5.08179743607595	5.44095114099996	6.67484012550505	6.94652780017642	5.18735212137227	5.42418943626837	6.71653783587266	4.4347562000199	6.4636205806172	4.004069160652	6.54177348926634	1.75341932095141	6.27912590773171	3.00630424109563	4.95968218910721	5.56258635056211	7	7	1	1	1	7	7	7	7	3	7	7	2	7	7	7	7	3	3	2	7	7	2	70.5	0	3
84	7	6.6065900841306	5.09450922313533	1	6.01316663475728	6.5444118585278	5.41438361248425	7	2.67116697933613	4.65707542658044	4.86386114635452	5.90475378122233	5.004868630764	4.12891794118839	4.89483886700622	4.85576508291874	4.87282474151447	4.3574053653869	4.00192565319592	6.6578163692222	6.59831216566258	2.02249898176685	5.97244740001148	1	7	1	1	2	7	7	7	7	2	2	7	2	6	7	7	7	7	7	7	7	7	7	69.25	0	3
85	6.57834659581231	6.61834958468451	3.09425566396536	6.21427941387847	1.61677309755077	4.99138777863026	4.95911001786676	4.88641032581493	2.91468829491258	5.20045272118915	4.56616678215423	6.98885634540955	6.02761552172912	5.1699490922597	4.04243036548309	5.84785579893877	5.78504166601352	5.55292554717541	4.64698771010131	5.21366057801025	5.9191672420019	5.6599724086671	5.61166334872455	7	1	1	1	7	7	7	1	6	2	1	3	4	7	7	7	7	7	7	1	7	7	1	70	0	3
86	5.24219504533113	6.93266612155008	5.46001376623056	1	7	6.16695993548805	6.44897316626463	5.17698061701227	4.56416738189816	5.09964141951339	6.11693609379687	3.49541790681183	5.65932169231497	6.6099896885972	4.51884782525366	7	5.03777502883212	4.44909238413516	5.30082137556365	2.1138865151121	3.0251348261286	4.45828756926947	5.72183671265084	1	7	7	1	2	7	7	1	7	2	1	7	2	3	7	2	7	3	6	2	7	7	1	65.75	0	3
87	4.7532856542813	7	7	4.42449685349419	4.07354494549585	5.04205241527588	5.077222346575	4.66621995692434	2.79781306935041	6.38263739215722	3.85488711769737	4.8262003522535	7	5.19096109344448	6.08695266656379	6.66585211818093	5.80685610982068	6.60642183443462	6.00066272210286	3.77107921329412	4.84896371713938	1.70649488661251	4.89266091958697	7	2	1	1	4	7	7	7	7	2	3	7	2	7	3	7	7	7	2	7	7	7	1	84.5	0	3
88	3.5576925230303	2.78289370061014	6.4995638335316	2.48900709545727	6.6571746212949	3.83835320279982	4.96618766086402	1.49124652427481	5.11394975498953	6.74113381161847	5.3045902058161	7	7	6.43777631689554	3.05592654799746	7	1.78300443707353	7	4.69735480572048	6.62094639139622	6.34575478832447	4.6948677707015	4.39387769874388	7	1	1	1	7	7	7	7	7	1	4	7	1	6	7	7	7	7	7	2	7	7	5	82.25	0	3
89	5.3571690942114	6.09576842976343	4.93042049560404	7	2.79320711364876	3.88318884804216	4.2829653442803	3.52220286158319	7	6.61180515959783	3.78025706945753	4.24692567059785	6.68386865335767	5.71549693827744	5.96377011813878	4.98196339044093	1.81166655302578	7	6.52291694443714	4.90631905380854	4.93216599786122	5.92427801369293	6.30391577669672	7	1	1	1	7	7	7	7	7	2	1	7	2	7	7	6	1	3	7	5	7	7	4	66	0	3
90	6.40427810288268	4.22249007738351	4.51306476239874	4.5569744523399	6.17358799913183	4.75345852388242	4.99779631500902	2.96605727262892	6.59614050388452	6.17162224076656	5.09807456243473	4.39308695412978	1.67240914763722	5.3142024969283	6.3247999512753	4.95665390292429	6.45784607532966	5.48840197125992	5.67599800351551	3.11661389465581	5.60593488398411	6.54747632782428	5.86242409330384	7	1	1	2	7	7	7	7	7	2	4	7	1	7	5	2	7	7	2	2	7	7	2	75.75	0	3
91	6.7566163094112	5.47203420766689	4.03799493347639	4.37977811315096	1.81388305364903	4.71768074176464	5.72109778951348	1.26502623210664	4.65914169643539	1	2.41815635495135	6.59875355996435	4.95505747237717	5.76861743564519	7	5.82397078591776	6.08793722688819	3.62513159912969	2.94687138023851	5.84408358040306	3.99797254757272	3.09518431314122	7	4	7	1	1	1	7	7	7	7	3	7	7	2	7	7	3	7	5	7	7	7	7	5	71.5	0	3
92	6.13310781708678	5.06840930922728	4.60343015958413	4.91434160326607	1.88166574823846	6.3887263188054	4.11751151529565	2.45676485495698	5.93441878285755	1.92514571978135	5.37523690221284	7	4.96738640710256	4.60094492827311	3.9371028579926	4.24167953552205	4.14213903870062	6.16083837127374	2.506035821836	6.13127394014193	7	6.59766235305531	1.19405950847479	7	5	1	1	1	7	3	7	7	3	7	7	2	7	7	4	7	5	7	3	3	7	1	71.25	0	3
93	5.20692709974847	1.73340718269071	1.59765278702654	6.20448249181092	6.63452971646733	7	7	6.97817091725276	6.94729909141877	6.4683444921841	5.24803742246036	5.67263788296613	7	6.95750408123451	6.59975374567399	7	2.89255396131878	7	3.45142802932741	6.39538034171544	5.94600987597866	7	6.84423766565372	7	7	7	1	7	7	7	7	7	2	1	7	2	3	7	7	7	7	7	2	7	7	2	87	1	3
94	6.68199958386504	7	2.77994082824117	6.03110250890097	7	5.84407554719363	6.66256263058557	5.721863907988	6.72167920224771	5.27597779744294	6.55395153269947	6.63698355335755	6.29666658876739	6.11872261166722	6.6821834080906	5.17559961665555	5.48756869743316	6.38446491111082	7	5.95453831506072	6.89235200683613	5.7499182452474	6.77859136848764	4	7	7	7	7	7	7	7	7	1	7	7	2	7	7	2	7	3	7	7	7	7	2	91.75	1	3
95	5.36613040663278	4.59608928740692	6.70220741292522	6.25826226660949	7	7	6.86075368201398	7	6.85408522816347	6.71963756805305	6.1816571802439	6.23781743920163	6.34156295199736	5.77736849113137	7	6.27751653605634	7	6.69137252779944	6.7369560304901	3.95305904635136	5.21407776413406	6.70741401296539	6.50004627446098	7	1	7	7	7	7	7	7	7	1	7	7	7	7	7	7	7	7	7	2	7	7	6	92.5	1	3
96	7	1	1.43291373140373	6.02085008723697	6.19342507260993	7	6.88091796736247	6.07735524766138	6.65725036429309	4.79010076604249	5.68465274616235	6.53786074172082	6.11297581339511	7	6.45251311648623	6.71870493352511	2.22545523695762	6.17900224000396	3.12957715669615	7	5.04889742989213	7	6.31711112485438	7	7	7	7	7	7	7	7	7	7	7	7	7	7	7	7	7	7	7	3	7	7	4	106.25	1	3
97	5.85555117998025	4.78864990096273	5.20983129421106	6.14267902793606	6.68324117555707	7	7	6.8324844332557	5.77067349701538	5.82427111262001	1	7	5.61696734391307	5.91339517424305	6.83286901618337	7	6.43745982078062	5.09745307008765	5.73223856207531	6.39154837886568	7	6.8824023218077	7	7	2	7	1	7	7	2	7	2	1	3	7	6	7	7	7	7	5	7	1	2	7	3	99	1	3
98	4.13528392523407	3.14860001523746	2.0786761813498	5.59430831679221	6.02838788375254	6.99685037850335	6.12700963443289	5.16595774126995	6.88868906922999	5.95858839900535	6.66068682909307	7	7	6.25725316048037	5.99521966259158	6.68583186445671	2.53699357144181	6.58895292881532	5.93745946639462	5.44533851805307	7	7	5.75242022245067	7	7	7	7	7	7	7	3	7	1	7	7	4	7	7	2	7	4	7	2	7	7	5	93.75	1	3
99	6.884321675732	5.55715603477979	1.45148422265782	5.10419968266591	6.15360702212127	7	7	6.49882369782499	5.23947510028987	4.69199762586285	6.98592122907373	5.15430632289703	6.12129925501937	6.90780014163132	5.86631364476735	6.23563756186237	5.62554084527812	7	4.59827104611016	6.4536389930409	6.3961179483808	6.23460904109569	5.87043697931418	7	7	7	7	7	7	7	7	7	2	1	6	3	7	7	7	7	7	6	7	7	7	7	87.5	1	3
100	6.3963376283282	2.4176360050687	1.77405736257168	6.63701387042633	4.66963279989004	7	6.63623484942525	6.42830778347896	7	5.97284323260349	6.47103705746342	5.41223473061445	7	6.57435171515191	6.68463031516783	6.23782469854838	4.52680976516477	5.33118154621065	3.00392950393292	6.66483115881333	5.10834426147612	6.90079358097657	6.46498807855254	7	7	7	7	7	7	7	7	2	2	1	7	7	7	7	7	7	7	7	7	7	7	2	94.25	1	3
101	6.0113348471217	3.4054261642166	2.26496479889116	5.35145960563445	7	5.85819470157158	7	6.33146055467112	7	6.13136636526138	4.96462673775914	6.8134231992596	6.83465292844256	6.2908372498338	4.78477753624337	7	3.25023495961513	6.64438940181104	7	6.15635375816213	6.06714694871905	6.34326077841207	6.18074297248483	7	6	7	1	7	7	7	3	7	4	1	7	2	7	7	7	7	4	7	2	7	7	2	84	1	3
102	6.67210079613657	3.08488712364856	1.12678336788498	5.62562228690584	5.08844572138943	6.64685864954103	6.82235279454764	7	5.56045842823843	6.45881681638343	5.57857695163761	6.94957872708583	6.42039954721512	7	6.43688447051833	5.67257820068406	5.4776656291156	6.77894793233024	3.04559393341037	5.99077306198629	4.86280515542529	7	7	7	7	7	7	7	7	7	7	7	1	1	7	2	7	7	7	7	7	7	3	7	7	2	98.75	1	3
103	4.57471781675612	4.88525970009546	4.79799229563434	6.57696169577846	6.02418512055954	6.39999938224259	7	6.36290367713833	5.01296069652417	7	3.7343104375355	7	3.92217455757562	6.41536164808347	7	6.63939242211584	6.7660177694593	6.20618316503287	7	6.74284959568831	6.65149935559845	6.4358600647085	6.31604540693562	7	1	7	7	7	7	7	7	7	2	1	7	4	6	6	7	7	6	7	7	7	7	1	89.5	1	3
104	6.49462388844458	5.79295497828843	1.27810512340055	5.69765780629375	6.14106223916884	5.40941005275209	6.57183370412795	5.88200251026601	4.83639797657814	6.40078123584813	6.99344825324048	5.9172186296279	6.00261768348118	6.13102112225477	6.91114508160039	6.81128298956332	6.52273139811217	7	5.12086949631108	5.17304994021906	6.20622297057817	5.29696500978433	7	7	7	7	7	7	7	7	7	7	2	7	7	4	7	7	7	1	7	7	7	7	7	3	105.25	1	3
105	4.7545753156865	3.03756253372723	1.9557443363175	6.23082087528239	6.49484785580391	7	6.82752992731838	7	6.47965767274019	6.29106364266655	6.18135898879305	7	7	6.64394432281285	5.40977434388016	7	2.21185174810888	5.95219415291975	6.03753308416429	5.35662951838319	6.34985550853251	6.98430144869388	5.88630143341137	7	7	7	7	7	7	7	3	7	1	7	7	2	7	4	6	7	7	7	2	7	7	4	100	1	3
106	6.47078769958234	1.95480898548547	4.93710088680597	4.78267371737442	5.37432269092382	6.22669285567417	5.10224128157703	6.57391696216074	5.23799945298072	6.12529576145641	6.93955929388251	6.59043285120369	5.9816338795514	6.9102936730499	6.75245846761748	6.09281224518735	6.50139761855125	7	6.27916739294888	6.79053300018812	4.80906957611717	5.18829625522739	7	7	2	7	7	7	7	7	7	7	1	1	7	3	7	7	1	7	7	7	3	7	7	5	99.75	1	3
107	5.34556891876137	2.4637069159077	1.84023753673659	5.99077334822607	6.87134308349634	5.38866872225947	6.18344634476533	7	7	7	6.16508851969264	6.98806633414831	7	5.49159007309565	5.39920323106889	6.53770797596443	2.45091804241229	6.75304098180641	5.95417497246386	6.10596879486682	5.8892867378962	7	5.7968140193057	7	7	7	7	7	7	7	3	7	2	1	7	3	7	7	5	7	3	7	3	7	7	1	82.5	1	3
108	5.03982793894799	4.45769479156924	5.33425300195339	6.25472181110486	5.55416737016866	6.49539466072542	6.63165867425935	4.48092557530475	5.51338974968524	6.64627279122633	5.0541657394462	7	3.92362194241199	6.69885170877445	6.50000215677193	7	6.55760037540013	6.32692422339673	7	6.91922715139597	7	7	6.30937020292773	7	1	7	7	7	7	7	7	7	1	1	7	5	5	7	7	7	6	7	3	7	7	1	97.25	1	3
109	7	6.73147403681809	1.89137291524525	6.69685615233392	1.87142945936009	7	4.34763933367983	5.94947341619597	5.68872865114644	5.75047124293993	3.18609794986732	6.59836583787361	5.38499043301743	7	6.24176082075029	6.7188564574004	7	5.98830962048904	6.68105736016421	6.36289474448239	5.30225683244924	6.68889671577511	7	7	7	1	7	7	7	7	7	7	1	7	7	3	7	7	1	7	3	7	2	7	7	4	94	1	3
110	5.9217565718117	2.99530421931306	2.53997898295449	6.21391683960403	6.30760677706707	6.8190952096114	5.18351051758674	6.78893067954564	5.61542203120474	5.89060415273244	1.50319145636448	6.74015408287462	4.5650322148793	6.39861314221755	6.52810863411494	6.49516804276055	6.43942154634325	6.79770575267747	6.06100759208976	6.21919587065861	5.59700763895779	7	6.20292509677991	7	3	7	1	7	7	2	7	7	1	4	3	5	7	7	7	7	4	7	7	7	7	3	108.75	1	3
111	6.68250832400153	3.13944444117227	2.5743930006919	6.8843209404736	4.98580673452968	5.30263201681509	6.97951075702587	5.84765749724904	7	4.29529518604642	6.21485463949696	5.63630954551298	4.75747309094301	6.77788095884922	6.20332835607599	6.50314896745897	4.27857701484213	6.91816396063484	6.22144619612455	6.50379245191317	6.60223150168184	6.55810762792669	7	7	7	7	1	7	7	7	7	7	1	7	7	2	7	5	1	7	7	3	7	7	7	7	89.5	1	3
112	7	2.66156537435132	1	6.13337518737011	5.80942458285367	6.42865684434317	6.60007092833161	7	6.49530484022878	7	4.41306834733099	7	5.85517404625851	6.24470349448322	4.73768014399229	6.0947511216024	3.51028402981747	5.07696938484367	4.47941223353896	7	5.30171672081485	6.96663584047945	5.98497704981719	7	7	7	7	7	7	7	7	7	1	1	5	1	3	7	7	7	7	7	7	7	7	1	107.25	1	3
113	6.98467772549882	5.22634716907539	5.42952520262804	3.87482827665518	6.91385941803389	6.44408430962276	4.75944306177303	3.8828354328897	7	6.4836330765188	7	6.83151459974943	3.66141964947432	6.48420349944956	7	7	6.70742156351127	5.16547201615429	6.58824964367451	7	7	5.061507967431	7	7	2	7	1	7	7	7	7	7	2	1	7	1	7	2	2	7	7	7	2	7	7	7	96	1	3
114	6.61771811606327	3.80695514306267	4.94465301235659	6.96155713702989	4.98894558492158	6.44788305623009	5.42577409390985	6.80982143687726	5.26043839327246	5.81897448427788	5.63056414500744	6.91002213147573	6.00971816798131	7	6.67629122636494	6.86121298943565	6.93152239961245	7	5.13926164598793	3.56025224849221	4.36606532452103	6.70055752420326	6.92742936358967	7	1	7	7	7	7	7	1	7	1	7	5	2	7	7	4	7	7	7	7	7	7	1	102.75	1	3
115	5.04053143261003	5.12930028689415	1	4.22907528232091	6.44726210575645	5.7545866290068	7	6.97451692462223	4.99861344514795	6.47438236623512	6.20770328978304	5.82071707977743	6.46618942512415	6.12196719900788	6.42902916346711	5.96525775953368	5.98238977311765	7	5.22848299098754	6.10246928959168	6.24951850031783	4.55947561940036	6.90047210749943	5	7	7	7	7	7	7	7	7	2	7	7	3	7	7	7	1	7	4	7	7	7	3	85.5	1	3
116	5.94941764763578	5.24639619694858	1.86763774386298	6.75435792600495	3.9355799195338	7	7	3.97819918782768	5.33014753596323	6.39867921360658	7	6.54806304118557	7	5.907414826452	6.22172249391365	5.21804845277904	6.51788249030517	5.82736722946207	5.79598395544982	5.71222536849308	5.55853032872031	6.72095881486585	4.63076486644295	7	1	7	7	7	7	7	7	7	2	1	7	2	6	7	7	7	3	7	7	7	7	1	91.25	1	3
117	5.45013888000618	5.0607808766067	1.95696316789969	6.8607902718069	3.45335244659007	6.50073100356272	6.21679035901927	6.79129594640848	5.66881891346053	6.98439553027326	4.25181563717242	6.70373769410585	3.95153975370405	7	6.89272330587148	6.43455531356842	4.47238116297721	6.3161065683415	6.15024082305668	5.59785263712864	5.05777960605916	6.78331104363118	4.95180829655842	7	7	1	7	7	7	7	7	7	2	1	7	7	7	7	3	7	7	7	2	7	7	1	95	1	3
118	3.12313507842812	4.98204622734285	6.76051626988099	6.04537773427707	5.49176033001002	5.84058647253667	7	5.45868656987064	6.93127486638692	5.55829839186552	3.58486593182496	7	6.89623358242773	7	6.37875876259365	6.78505327616678	4.99807381372298	6.83347193037039	6.24290205600396	5.91900558140115	5.35940527343464	5.95171259390758	5.63000842254956	7	1	7	1	7	7	7	7	2	1	2	7	3	7	7	7	7	2	7	3	7	7	5	80.75	1	3
119	7	4.54020974757417	5.04184867122786	5.56130003098694	4.89334005112652	6.11122541405378	6.87469478497876	6.57394266836128	6.13455471490221	5.96823360910211	3.43579725240017	7	6.70523990624018	5.17471029307385	7	7	5.86271062847506	4.61228736808623	6.53823060361493	6.55957750322874	4.89595182873828	5.95371212648089	7	7	1	7	7	7	7	7	7	7	1	4	7	3	7	7	3	7	5	7	7	7	7	7	99.5	1	3
120	7	2.27092341760115	3.42120334529921	6.31312532609797	5.27447313830202	5.77746655350053	6.87660037153749	6.30849123124206	6.96911926587928	6.72907165279178	3.46208953397567	6.88416064291131	4.94737138125044	4.9628478263916	5.58347314036888	4.88920907495731	3.19113532182993	6.97889771593335	4.93813904333023	7	4.97267361371405	5.75976584059266	7	7	3	3	7	7	7	7	7	7	2	7	2	2	7	7	7	7	7	4	7	7	7	6	92.25	1	3
121	6.4963591081928	1.46930751860377	5.58308192165058	4.56127534681453	6.25310145611448	6.12290898867732	6.31127198306447	4.88046840634484	5.31120890941651	5.90092704199772	5.48865436028287	7	6.30849105528046	7	5.83561082134537	4.71425587648491	5.67667596514425	7	3.86977916296442	7	6.90262825959175	6.98070588034758	2.41118926238079	7	3	7	7	7	7	7	7	7	1	2	7	2	7	7	2	7	7	7	2	7	7	4	86	1	3
122	7	4.09747035759255	1	6.00861856421408	4.3687699786665	5.53731255253666	6.80669910123092	4.87429225593921	4.68304962045048	5.02482765523205	2.53443703590886	6.06652841038949	6.5312211654156	6.30315013141697	7	6.09160270462319	6.56770095425218	6.24857604923602	5.3693394175245	5.52530529156806	6.64212626034168	6.1832919714497	5.99641845128663	7	1	7	7	7	7	7	7	7	7	1	7	6	7	5	3	7	7	7	1	7	7	1	79.75	1	3
123	3.20121281847599	4.56997158665638	6.59541958700001	6.87234640836882	6.634630126448	7	6.36184097212481	5.51444991176689	5.24003544101345	6.73742441257889	7	6.61705535243239	4.6811581734777	7	6.29246283288689	4.10449020996067	6.3048060934838	4.17802993817535	5.56264512187869	5.85594542303867	6.15584193754619	6.64363060108263	7	7	1	7	7	7	7	7	7	2	1	1	7	4	7	7	7	7	7	7	4	7	7	7	70.5	1	3
124	4.56141693407683	2.07835273693819	1.65833448423829	4.98155084035667	5.82129564571395	6.70728992072702	6.87704204494592	4.92999551420432	5.47111248918914	6.67799901889755	5.10027642240622	6.78473623156822	7	7	6.04843649408317	7	5.80173847311674	6.8163071808698	2.02221591833999	5.31209755071004	4.11925551809318	6.87073515786265	3.74205170577037	7	7	7	7	7	7	7	5	2	2	2	7	2	4	7	7	7	2	7	3	7	7	7	88.25	1	3
125	5.69659225099953	5.21239390179754	1.50081156260458	5.71465313367485	6.80378660674406	6.22528708537079	7	4.97850593777703	5.04286941131486	4.02061012229633	6.35174498011832	4.77633750591366	6.64024410566352	7	5.09632950009486	6.96249696052744	6.95850389984962	7	4.8313519627163	6.98445473483997	1.36481417221197	6.49617666522828	5.52357232092798	7	7	7	7	7	7	7	7	7	7	7	1	3	7	3	7	7	7	7	7	7	7	1	88	1	3
126	7	1	5.44435212884162	5.94643308779527	5.38400979478269	6.23860233535819	6.99425839751041	6.2870001087806	4.96729430052559	6.52680493384495	6.92071657495344	6.69735453685727	6.30485066554606	3.46666547315071	6.69531204965899	5.30258197565348	5.71985913486424	6.68049712142173	2.92559739218874	6.42597711818143	5.72029346847835	6.43663829897904	6.41691314698377	7	3	4	7	7	7	7	7	7	1	2	7	2	7	7	7	7	4	6	7	7	7	5	84.75	1	3
127	5.41073909855925	4.5205866486146	3.83478349478975	7	5.57577738513533	6.91665609892789	5.55978135873271	5.65674705670016	5.28397669073317	6.59902768177976	2.24427280213541	6.01061594912838	5.45973670837766	6.81963746605182	6.11667055454822	5.73127780393569	6.08949591380055	5.35199901116941	4.09140898820542	6.853641026117	6.70830294513883	6.70060582907209	6.67621554922604	7	2	7	7	7	7	2	7	1	1	3	3	3	7	5	7	7	7	7	7	7	7	6	70.5	1	3
128	1.03874367338519	5.49715069127856	2.86402789898936	1.5160038701503	3.18946511144084	6.55631039021571	5.56055722043056	4.08119076602781	6.57376996472718	3.26914165474708	6.71889914378342	6.7842445208286	5.41063187106307	6.86445799193226	6.09297641639515	6.85401661373254	4.87898139008939	7	5.58391772723888	6.69109358843116	6.77884263774443	4.82918472537657	6.27532460169035	7	7	7	1	7	7	7	7	7	1	1	7	2	3	5	2	7	4	5	5	7	7	2	88.25	1	3
129	5.89938071314984	6.69928167466923	1.18900967027801	4.90915150250217	2.15608041063818	6.19859106136039	5.41397192830574	5.34787414738398	4.64483502216782	6.67376909591493	7	5.62742897055153	3.22940573951131	5.88452780858157	7	6.5615865005381	6.66250456031969	7	7	1.60197243250995	6.77471881783459	7	6.62881557547971	7	7	1	7	7	7	7	7	7	1	1	7	7	7	7	4	7	7	7	1	7	7	1	82	1	3
130	5.52655930854344	1.15920694836566	5.14217490352403	7	3.99083112605807	5.14184408291472	7	4.67331246160105	5.4233019644591	2.27853416582808	5.74212650414673	6.95830734062695	5.42909288850169	7	6.67739067370385	6.75636166396441	5.9671504883787	6.96975652109649	7	5.57956516506593	2.77416363568901	4.55008400177855	5.56926544303499	7	2	7	7	7	7	7	7	7	1	7	7	7	7	7	7	7	4	7	3	7	7	7	96.75	1	3
131	6.76961689834388	2.56503258983747	1.61873677086696	5.98610219473482	4.26315980999083	5.24893974715693	5.05593387974027	6.18625613739958	4.48090269055302	7	6.14146414814204	6.5899994205147	4.19481301286464	6.67585810140435	6.39509994562953	6.63292505009939	3.3817485460842	6.26419729880279	5.03971059797967	7	3.16441611530717	6.25968514988993	7	7	7	7	7	7	7	7	7	7	1	1	2	2	7	7	7	7	7	7	1	7	7	2	90.5	1	3
132	6.33465222757585	1.91306401847774	1.394115264717	6.61063660184719	5.53950095932904	5.77440317418271	5.25990580404123	5.73020620591369	6.4774279856347	6.5030005937601	4.9555867499672	3.69127780568275	5.35155045508953	7	7	6.61398830677723	3.94934773373553	7	5.24142868807577	6.32828134436327	3.45875548318802	7	7	7	7	7	7	7	7	7	7	7	1	1	7	2	7	3	7	7	7	7	1	7	7	2	96.25	1	3
133	6.95224915426073	3.94239745475134	3.77883468200999	5.40858596470445	5.37079111906475	6.60053194979017	5.38048607842308	6.32497314433856	6.12063553057536	5.7572953904584	4.91540208891216	6.53926112497666	5.92021554834191	5.69144601681743	6.38605514500668	7	4.50171358395898	5.78660195326027	4.74341864253905	3.58031877752498	6.60244791328357	6.90867697356409	6.22242929148226	7	3	3	7	7	7	7	7	7	2	1	7	7	7	6	1	7	7	7	6	7	7	7	84	1	3
134	6.91164524675126	3.52165817698117	4.0454510076368	5.60498556665372	4.52772210057821	6.65865450161841	4.69189302531964	6.80985311667561	4.06312681974572	7	5.241190256887	5.42746394802539	6.7497826569709	5.09034354733292	6.92241280584238	6.38269185841925	4.02665421038225	6.37437873297419	5.49201544604636	7	4.15928997669537	5.25521931337459	6.50116715532023	7	3	7	7	7	7	7	7	7	2	7	2	7	7	7	2	7	7	7	4	7	7	6	92.75	1	3
135	3.97980445779462	4.3298994794668	6.71214207798762	7	5.54499583265229	6.4027889001539	7	6.27204070377747	6.40264785508303	6.48805055778011	4.98146358326073	6.37733007136485	6.11812111908336	5.89323376527976	3.86974763518394	4.48962957167984	6.61691693428881	5.55185275090217	3.78359428116013	5.88807888490382	6.93853840435759	7	7	7	1	4	7	7	7	7	7	7	3	2	7	2	7	7	1	7	7	3	7	7	7	4	77.5	1	3
136	7	2.58336223530948	3.51623734075025	5.91011792064351	4.34503543715178	6.52337424441412	7	3.04353132352919	2.30402593293401	6.83356384263792	3.40460588222824	5.65980161261868	7	6.14316992520643	5.52032795466102	5.24552886413445	3.9747347859618	6.43750775888623	4.62575424882052	5.17483864063721	6.14978369182235	7	6.99052116019936	7	3	3	7	7	7	7	7	7	3	1	3	2	7	7	2	7	7	7	7	7	7	3	83.25	1	3
137	5.0133079401391	5.49320653147971	3.43516766380403	6.76614205201437	3.64156434241647	7	5.4637552528652	6.04810876600498	6.82036425267245	6.91579804466803	6.08640635361886	6.21114681826913	5.32920640557614	6.53419210615846	7	6.80063716352376	6.01090205148726	6.74977405163754	4.56193837252486	3.85498056686447	4.83590500635815	6.7198304708973	5.69172118372477	7	7	1	7	7	7	7	7	7	2	1	5	4	3	7	2	7	7	7	7	7	7	1	90	1	3
138	7	5.7325987529176	1.71302024321742	4.76537586326534	4.4717411305499	3.22684158028309	5.92487880106091	4.94348755448461	6.49886745738952	4.7447754489905	6.39689799777624	6.90424109492117	6.97946716665841	4.96522710718452	6.00462550882682	5.8179671175731	4.74351553182636	6.39392396326576	5.75295698352872	6.04775189030413	5.64692166566972	5.9405676791549	5.95452534529994	5	7	7	7	7	7	7	7	7	5	7	7	2	7	4	7	7	7	7	3	7	7	3	77.75	1	3
139	5.38619647680089	6.14562932191805	1.09956060320278	5.14491164102924	7	6.33696132300398	6.39882694829772	6.62465100825658	5.19572642315774	3.12244731625317	6.91763334251465	4.10354073503539	4.05340324886084	5.33297558839066	5.08412879840945	5.82677679924383	5.9099234313869	6.44622230009253	6.26491221059363	6.77965525870734	6.29464218378019	7	6.40796389018288	7	7	7	7	7	7	7	7	7	7	1	6	3	7	7	7	1	3	3	7	7	7	1	71.5	1	3
140	7	6.22096149115391	1.18049826965647	5.39816310885774	7	7	6.27570873511443	5.4495829212552	3.05130308483378	6.83448938946967	5.47256162984679	7	3.98705750772568	5.37362609250189	5.46285604985946	5.51298885361427	5.6871714752686	5.8857510344349	6.17403626119585	6.34050402461159	2.79602655072521	5.83637419388059	5.52278190790652	4	7	7	7	7	7	7	1	7	3	2	7	2	7	5	7	7	7	7	7	7	7	1	70.25	1	3
141	6.33234958895809	4.27673410999568	1	5.44966644358258	3.8968600549995	6.35743717150334	6.17984966918784	6.54710579434486	3.7886303203311	3.22530819276357	7	7	7	5.31684847435992	4.63219880022437	5.02342024871384	6.88327071160849	6.85920384942919	7	3.99806804402937	3.77587736835933	6.484870316714	5.14109111904537	7	1	7	7	7	7	7	7	7	2	6	7	3	7	7	7	7	7	7	2	7	7	6	83	1	3
142	4.87738077022881	4.7905836205181	6.13173134004968	6.84481405032828	7	4.82251205781081	5.26726593911395	2.70745087929515	6.58051448297777	5.43072423043763	5.31811092543554	5.66020255503384	5.87869242461068	4.57821924583143	6.58515596298095	6.44448072507221	1	7	5.92494677377499	7	6.64281389065046	6.65877038463286	5.70778246184171	2	7	7	1	7	7	7	7	7	2	1	7	3	7	7	7	7	7	7	7	7	7	4	72.75	1	3
143	6.11536106017298	2.91451312860128	5.01327525697367	5.60990143465136	5.70331721154958	5.78471982709027	6.50844541465999	1.61454631887613	3.62795699965637	6.34733927911818	3.85910982383812	6.87633270191521	7	5.2457611407172	6.51294306491904	6.12685312915643	2.22574888896917	6.36109765054456	3.94773185871959	4.42220702975616	5.50176536303972	7	7	7	2	2	7	7	7	7	7	7	2	1	7	2	7	4	7	7	4	7	2	7	7	6	84.5	1	3
144	5.84231952060973	4.53877865532662	1.5162342698819	7	4.01933973652556	7	6.74443747720441	5.30974523139875	6.63105762718554	6.2795282540268	5.87416748367826	4.86965251002294	6.50116920364197	6.68987155726948	5.22582033287074	3.45731057906622	6.91452236929292	6.32704267572369	5.14248071491969	5.70571105217305	4.75202904449238	5.50050416085344	4.94322695766356	7	1	7	7	7	7	7	6	4	2	1	7	7	5	7	1	7	7	7	7	7	7	1	85.25	1	3
145	6.95738119114576	7	2.70766123928968	5.1459979139386	7	7	5.03419522951949	5.70633521309315	5.60425116535494	1.46633743374459	1.42574029283175	6.49587613570318	4.77069077663406	6.63081112334477	4.63286712763922	7	6.34346001879133	7	5.16600110126073	4.66502828608899	7	4.54692364763169	5.70661033504311	3	7	7	7	7	7	7	7	7	1	7	7	2	7	7	1	7	3	7	1	7	7	1	91	1	3
146	6.6647923875017	3.1023014705197	1.57865618044166	7	5.62715444116689	5.97167377722492	6.85556984057523	5.40184743243907	3.89263109097102	5.3780669802486	4.95006856166656	6.65363324627763	7	6.51727232615177	5.08556244954466	5.74726581092855	6.02632921919369	6.97621127564518	6.43823321608393	3.6648212754815	2.48624690886542	5.40205281466876	6.73418673720439	7	1	7	7	7	7	7	7	7	1	1	7	4	7	6	3	7	7	7	2	7	7	1	85.75	1	3
147	5.91157191449338	6.44848893902298	1.54438257514514	6.93185308787483	3.11781063533151	5.89056500006689	5.38851339590328	5.73945465892432	6.15600532823828	1.80840317055297	5.23445830414226	3.48611825521209	5.05157072970379	6.192351854043	6.28830883666036	7	7	6.02602723481375	5.39207838816179	6.76879047522339	7	1	7	7	1	7	7	7	7	7	7	7	1	7	7	2	7	7	6	7	7	7	2	7	7	1	90.5	1	3
148	6.77747864178569	1.03318247779634	5.86463403707408	6.6109042001094	5.52862864695484	6.11198921171913	3.29964893693671	6.46135878760959	3.76810535525327	6.16374240866111	5.9851723172537	6.21940415639115	7	6.63307366044797	6.27425952553794	7	5.66162074635669	6.62099944369105	3.18723798656962	6.0885796762931	2.4991798590926	4.25694277410786	6.35544960433761	7	1	7	7	7	7	7	7	7	3	7	7	2	6	4	4	7	4	7	7	7	7	3	79.25	1	3
149	2.88649060684448	5.30790031218723	5.72300404636104	6.25260286155466	4.44654840330548	6.0869142064738	6.1046296932816	4.51956013522651	6.80113402374119	4.20786320199419	3.77083674989594	4.33473665030145	6.47849974766114	6.38546387074533	6.27316076448484	6.87971175581574	7	6.67741530599307	6.7866084865323	7	2.60209249030947	5.99343463869793	6.92562569003073	7	1	7	7	7	7	7	7	2	1	1	7	1	7	7	7	7	6	7	3	7	7	1	80	1	3
150	6.27357059104453	1.70678235389029	6.4693207411185	7	3.47940854997728	5.81876774724705	5.50684904617131	6.69717525772537	1.9882018129714	7	7	4.99305637144791	5.94031513495675	5.87833756714608	6.83656590103257	6.17607632411246	3.9200178983146	5.98397218589936	3.13527307520302	4.65175393654511	5.60940429814158	6.74593625012127	5.95045881521492	7	2	6	7	7	7	7	7	7	2	1	1	2	7	3	2	7	7	7	2	7	7	2	79.75	1	3
151	7	6.74055069799936	1.25860505265705	6.65425677463999	7	4.77861425203607	6.20666485147866	3.7260998932197	5.75821788388478	6.13430502659897	6.23643351386551	4.64097184241033	3.92001236576052	6.66954686572854	6.80693282960527	5.13152440710571	4.11813016966635	5.230715943643	2.70011606760108	6.25035179841781	5.30569818679318	7	3.98830074960464	2	7	7	1	7	7	7	2	7	3	1	7	6	7	7	3	7	7	7	7	7	7	2	85.5	1	3
152	7	1.82997590547924	6.25522903922179	6.91627512935549	6.62262255971622	6.16857838304919	3.70515117095473	7	3.74974602454753	7	4.82131782808583	6.07894327422908	6.72599972821129	5.48458381980938	4.13611756420238	6.48992704549225	5.89529444844359	6.83420357794843	2.60730888753926	6.69352651926192	6.67118717938227	4.32198070873944	6.34224302651461	7	2	7	7	7	6	7	7	7	4	1	7	1	7	3	4	7	4	7	3	7	7	3	66.25	1	3
153	5.0102925042148	5.50783285493418	2.26806035039584	6.66320788923862	2.28369466718051	7	6.89392489402415	6.83807239639459	4.69754302102202	5.46693215927895	4.97265139655883	6.52218435116657	2.61139083276394	5.37022861754498	6.08832686727157	7	3.4612045596875	6.09488269980296	6.32709036734391	6.01937919547585	4.68433386001825	4.99564684293796	6.5113752797314	7	7	1	7	7	7	7	7	7	1	1	7	3	3	7	3	7	7	7	2	7	7	1	84	1	3
154	6.23828637659049	3.70763774270324	4.57285018186609	6.17101571222459	4.59543433161344	6.87541095338908	6.52656805237478	6.80650001450843	5.5887462485919	6.64502125614987	4.47765212693069	6.4457319714018	6.70542037210357	5.1093433128123	5.67460302027208	5.79227512678119	6.52496231519963	4.99264997033784	4.94864424576592	6.20431339497876	4.47119669012148	6.80137754968066	6.73008523012892	7	1	7	7	7	7	2	1	7	1	3	7	5	7	7	3	7	3	7	7	7	7	1	79.75	1	3
155	2.15645308215152	4.74709253799485	1.1832249350619	1.00289283790281	4.64722539551998	6.78763777560415	4.92697418051773	4.80298479155467	5.08510123585047	7	4.57609336359952	2.9124766945943	3.88769401405422	6.43971136242082	5.08179610013479	6.21601944335512	6.78480300369136	6.57712406431135	6.05535333736775	7	6.33873441577886	3.52609781012463	6.04089672243282	7	7	7	1	7	7	7	7	7	2	1	7	2	7	3	1	7	7	7	7	7	7	4	72.5	1	3
156	7	3.7853296489232	5.37563283068883	7	4.80334049129825	7	5.61979131090645	5.1347102064964	1.32382822973998	6.36839583730385	5.62653866054603	7	4.16555258376159	3.93466320603232	7	6.91893821625246	7	1.85442567514406	4.53546335872189	6.04624099818344	3.8368987873301	6.84219953092428	6.61165807978066	7	1	7	7	7	7	7	7	7	1	4	7	2	7	4	7	7	3	6	2	7	7	2	85.25	1	3
157	5.06462081565386	3.30594136067113	5.80522156741992	4.9242978052185	4.74034403954659	5.45407034289721	6.11435564936033	6.63858632489554	7	7	7	5.48692584271787	5.35587495737944	6.8454769414064	7	5.65727849235265	6.6637950906833	6.63273332048605	6.41112556144371	5.77114191023125	3.47614708345846	3.70350358607053	7	7	2	7	1	7	7	7	7	7	3	7	7	2	7	3	5	7	4	7	1	7	7	2	65	1	3
158	5.10194890145524	4.98759439184644	1	4.77444133886774	3.72108654641591	6.14168695191317	6.0581606029279	7	4.90616328856351	3.29033889551533	6.75129575441897	6.73488303304486	6.43732650967067	5.84584155264923	5.7830815535464	3.98050560838275	5.10135465390327	6.44506560599756	4.3262186649267	2.8143552369277	6.21444471817056	5.67446568992222	4.38047702417338	7	1	7	7	7	7	7	7	7	4	5	2	2	7	7	2	7	7	7	4	7	7	6	72.75	1	3
159	6.10303718195323	1	3.48013173771438	5.99042267518762	4.74417986034609	6.13293268592107	7	6.47804856691534	5.16286973142434	5.08148718176362	5.25666301168178	3.99017831465877	6.48732586489555	3.36458587421102	4.20334545096787	6.22350318768856	4.06364289678455	6.44421819518507	6.75552755942014	7	4.80479126253734	7	4.18303335222688	7	2	6	7	7	7	7	7	7	2	1	7	1	7	7	3	1	7	7	7	7	7	7	89.5	1	3
160	5.92038655080372	5.74110615196018	2.57620166099115	7	2.15668468835797	4.79890979215428	6.28578772367915	5.88002274571078	6.71490614661947	7	4.82158425686403	7	6.82651389496914	6.1797596749372	6.95182211092837	5.60765813835749	6.06350888295034	3.0673759827611	4.17905154883105	3.13079998012614	1.89665741593425	3.82677259503579	5.26389575616002	7	1	7	7	7	7	7	7	7	1	5	2	7	7	7	2	7	7	7	7	7	7	3	93.25	1	3
161	6.97895155702335	5.60388913006835	2.3328432492664	6.42003736023888	5.25075525343934	4.43002403766232	5.74409666721641	5.97192853932842	3.87579513795476	7	5.89883796806911	4.8993725551812	5.15207974938606	6.50098431199681	7	3.97624352897343	1.4755968990672	5.78380273784662	5.08186644879312	7	6.10334070406433	6.60222209670785	5.98834990644717	7	7	7	7	7	7	7	7	3	1	1	7	3	7	7	3	7	2	7	7	7	7	3	82	1	3
162	3.90561334011831	1	5.32703728346458	7	4.49065534733564	6.96697340669595	7	5.40616001183277	6.94501862709677	6.62226407522414	5.11573127330237	4.95928328376258	4.24304087668434	6.36260032818771	5.86183083607547	6.33646885730955	1.53851998359132	7	5.08710804356914	4.90734695880031	2.62238969807332	6.47345871700747	4.88450503692375	7	2	7	7	7	7	7	7	7	1	1	7	2	7	7	3	7	7	7	3	7	7	3	76.75	1	3
163	6.63967503822157	2.62548176108235	5.74928564257415	6.88520011902187	7	5.96024483442289	4.6843358810948	4.97801896633838	2.63442300417415	6.95031084053036	6.61955469187019	7	3.44956981652206	6.50063925097089	5.9034739916597	5.38788431537986	7	4.67017468602906	4.09625791070129	2.35991625863528	6.89805628316971	5.72933141254094	7	7	2	7	1	7	7	7	7	7	2	1	7	2	5	7	7	7	7	7	4	7	7	6	65.5	1	3
164	7	3.1477097441684	6.54460591876474	5.32965966090138	6.63927803721121	5.90036033959927	4.06540038410276	4.90889827631887	4.46714420375145	6.97568150245704	5.86802435440166	6.81405650620479	6.60447830757111	6.27268263371716	6.37047361266012	6.86032283972359	6.97535587575516	5.41530572310389	4.8448963207532	5.93094199758944	5.23796916401059	5.01558580668977	7	7	2	7	1	7	7	7	7	7	2	1	7	2	5	7	3	7	7	7	4	7	7	5	72.25	1	3
165	6.51999512487412	1.14192724761612	5.07017415730306	6.9913902472551	4.32157827670002	6.47419561927731	7	3.38734494836669	7	5.26409231384076	7	4.66299845839656	4.34894572017379	6.90909232443514	4.90839895729706	5.14735630727322	5.51722291526202	5.68743596329088	3.50897488736888	5.21691533754463	6.60081052491417	2.49882726578583	6.1804585403356	7	2	1	7	7	7	7	1	7	4	7	7	7	7	7	7	7	7	7	2	7	7	7	77	1	3
166	7	4.18185016597811	1.26039554574303	6.20819486498979	3.36676981911383	4.67244295009539	6.73348952054047	3.80336361195461	4.93244698074124	5.65150576307	4.58492746127657	5.94800872004009	4.80084512428223	7	6.98689502836492	4.73816861519388	5.62959175947051	6.58843511117557	6.39765152451526	6.66137131641517	4.20871660122557	1.62516724946262	6.23695920280368	7	2	7	7	7	7	2	7	7	4	7	7	1	7	7	7	7	7	1	2	7	7	7	86.75	1	3
167	1.41493520114613	4.83411209497777	2.73466463835566	2.06535563565648	4.07076034611216	5.16167799150421	7	5.38166615999664	5.3792053527998	7	2.37906468253637	6.47489411543945	5.70694939152975	6.00060933324539	7	6.4012132380759	5.77423894829295	7	3.86502205057411	5.58890173903048	6.54353090420075	2.63102287117451	6.61077945851513	7	7	7	1	7	7	7	7	7	1	3	7	1	7	7	3	7	7	7	1	7	7	1	67.5	1	3
168	5.23333456794126	2.881988385957	5.87344966539312	7	5.29196023383626	4.62657150412962	7	6.55644176624345	6.55273154720944	5.21379856444434	4.96507346987769	6.86795910424414	5.12297820826081	5.1481582554695	6.9554109487338	7	3.33525604364395	5.35881321378212	4.69786167791519	4.78132159622174	3.99518242947871	6.22784841711867	2.66056146042541	7	2	7	7	7	7	7	7	7	1	7	7	1	7	7	2	7	7	7	7	7	7	7	82.25	1	3
169	5.69387451747974	1	4.48309115242767	7	4.71519934041542	6.10594103565906	6.70058140043844	4.54008905806751	5.29407851739157	1.69396528250818	3.2203050651625	7	6.20467200026221	5.88108335290403	4.56119958562854	5.49721903454097	6.38225511810126	5.53088725154711	6.26216639063648	5.95800215625477	4.78317034680205	4.56075083208004	7	7	2	1	7	7	7	7	1	7	2	5	7	2	7	4	7	7	4	5	2	7	7	7	72	1	3
170	6.80997494075455	2.76403825530267	6.04711302477174	5.23382544248408	7	5.48332420482976	5.14909256632604	6.29630413682527	2.58167614506255	5.97932427642731	6.48971600411982	6.31315139198844	3.64730075553848	5.61296763309638	5.85858626098481	7	2.96615592724006	5.24588642528925	5.52582150242782	2.44217858313609	6.54194858776969	7	7	7	2	7	1	7	7	7	7	7	2	1	7	2	7	3	7	7	3	4	4	7	7	5	61.75	1	3
171	7	6.44323531597802	1	5.2010766113056	4.89741074340491	6.66839297239331	4.78576794318863	2.85575626115874	5.16938420020377	5.40966985274233	4.63301927743399	3.07577417956576	5.22287294455547	6.00388737001967	6.07618651963044	5.88252677875908	7	6.05274916554809	3.07524409591603	6.25173896608016	5.64519359625347	6.11747313653284	6.02834496320282	2	7	7	1	7	7	7	4	7	1	7	7	7	7	5	7	7	7	7	5	7	7	4	74.5	1	3
172	6.99619519751441	1.36235939478471	4.97455615925962	6.94627076516132	4.4885974389097	6.4393843587155	5.07722533291235	2.14416053814909	2.92450728563402	3.70590070575935	3.62517988495731	6.86165449068625	5.88382095582373	7	6.10452697020049	5.67014156175371	6.54179849405641	7	6.87624576522113	4.50328041980135	5.81012150010119	4.67001619310679	7	7	2	1	7	7	7	7	1	7	1	2	7	2	7	4	1	7	7	7	2	7	7	2	79.25	1	3
173	6.5720649268831	2.24513047277613	5.93316011374744	6.78382579300143	4.11217183899524	6.2427099600104	5.55536490442076	7	1.80455379051703	6.8075919476946	4.76793029862178	5.09717009157278	5.91867445330456	5.85154345363334	6.15258480579022	5.36384969731694	4.46332756307123	5.55304731960285	3.53820830847291	4.49040683155266	5.24044991100602	7	6.05250193006364	7	2	7	7	7	7	7	7	7	3	1	5	2	7	7	3	7	7	3	3	7	7	1	69	1	3
174	1.98479355556392	5.28724440914813	2.34191918600862	2.12729729199483	2.77679523353166	6.18071368737946	5.36857033803023	5.19116184409702	6.13073763216868	6.31758171435381	2.8610172117521	5.05458794023942	2.8998062169673	5.49232771739591	6.55234854654339	5.69305633753453	5.00454389529144	6.93638427797072	3.2435599755402	5.24545642413682	6.18836125468648	6.59052716845241	7	7	7	7	1	7	7	7	7	7	2	5	7	2	7	7	5	7	7	7	2	7	7	1	76.75	1	3
175	6.93858504272987	5.91825712799294	1.1083240876305	6.53448686453573	6.92139861393469	6.13349976198556	5.77566121362339	4.08737968869839	5.15830069016633	5.92477622159727	6.46078720327067	7	5.27796535951808	6.70117515143494	3.46686571052254	6.23857827598405	2.96605242461463	5.94613002428768	4.13113280958815	3.6291963962464	1.79833130458587	6.57401796058888	5.6274178304868	4	7	7	7	7	7	7	7	7	2	1	5	2	7	3	7	7	3	7	2	7	7	2	72.5	1	3
176	6.1458971955163	1.4417397460122	7	5.2400696077068	6.83676617060296	7	4.92213492517641	4.05751327942615	6.01285016175519	6.77728692985307	5.28041877671705	7	5.02434121161276	5.00817041818201	4.06441021490387	4.73100691166592	2.17760519956178	6.1967400641925	6.34129845518615	6.02972783292352	6.55240021405353	6.07961944614795	6.50422311754023	7	2	7	1	7	7	7	7	7	2	1	3	1	7	7	7	7	7	1	7	7	7	1	72.25	1	3
177	6.77096964690786	2.05758940599754	6.61586298729375	6.87709036294706	4.73479217154522	5.3309332335765	5.65172145567888	3.78666026872827	7	5.80823998735396	5.86591506292032	5.54039319233159	5.04417256498839	6.1160971703407	5.35468410110775	5.35058480971622	5.85877572467586	5.76636783374129	5.66392727401283	4.99263457496871	6.56548869520523	6.04912183443144	4.02142624126026	7	2	1	7	7	7	7	1	2	2	7	7	7	7	7	7	7	3	7	2	7	7	7	70	1	3
178	6.764297618826	3.95329609631786	5.57627942191334	7	5.04371483045628	6.88756428068236	4.40448659190926	3.38646020377929	2.75950009653309	4.88645900957323	5.27630954223015	7	4.30528729264412	4.85673128974104	6.27046857521666	6.11582927396528	6.04120316376656	2.46016180109	7	4.9454567038718	3.83066749313907	5.37687632436213	7	7	1	7	7	7	7	7	7	7	4	5	7	2	7	4	7	7	7	5	4	7	7	2	77.75	1	3
179	6.33333198967301	6.80830013892626	1	4.78886961233717	4.56107278404112	5.17626896756051	5.05255353726016	1.98942933297826	4.63436169017047	7	3.61011550047941	4.68796484664297	5.75261219369166	6.55029887020184	7	6.42754020532002	4.42995750809611	5.97721244305521	3.75393535027138	6.12243910874011	4.81809885854798	3.46783592379413	6.78898058767573	2	7	7	1	7	7	7	7	7	2	7	7	5	7	6	5	7	7	7	5	7	7	4	70.5	1	3
180	6.96166070853725	5.05465595684641	1.79388137396249	7	6.09513361349685	4.38646379978976	5.95758671108967	5.91976473252758	5.71339710795159	5.29390994965599	6.02968098906093	5.76541133942002	4.79330713758015	6.15779155675763	6.84139407441149	3.49758181725214	1.08762519193081	4.18400070387215	6.78638598393036	7	6.24385955075411	5.64699650139336	4.55213474758089	7	7	7	7	7	7	7	7	3	2	7	7	2	7	7	7	7	3	7	7	7	7	1	84.25	1	3
181	6.92062048737122	4.17383546720691	1.92575423894785	5.61382448415776	3.45347250296892	5.11626815726502	6.99173536541654	3.10130512891642	5.59835864100564	4.61062913207501	3.14029669280066	6.88922339687492	4.51940074785105	7	6.4353353291057	5.76398689256582	5.84983722397388	6.62042141723853	7	5.46651554239687	3.00348202907162	1.56093623260979	1.84402187923992	7	2	7	7	7	7	2	7	7	7	1	7	1	7	7	7	7	7	2	7	7	7	1	97	1	3
182	7	1.73248582677293	5.68575430087418	6.72073051604311	3.74639430382634	6.83906574475001	5.47516260246765	5.45895485785855	5.26739372681948	4.04250654058466	5.51806335202112	5.71498615751184	5.48414085371869	4.61695979955219	3.84460761751709	4.43291265186389	6.3736376111448	7	5.36694577179487	3.15023068626627	3.53541130130358	7	6.44531422722951	7	2	1	7	7	7	7	7	7	6	6	7	7	7	7	2	7	7	7	1	7	7	3	83.75	1	3
183	2.73951494086273	2.28753228532587	4.84923119380856	2.77737337138793	5.30101764692086	6.39516903538507	6.72827438847063	1.07625612848553	5.74246526059327	5.37890801633645	3.20125557859165	5.12012463320697	5.12867938570166	6.36989256227439	6.38449347559178	4.59830522850859	3.8243088141157	6.82951816284096	6.19597639354801	5.84415416163758	1.40677718030745	7	6.87195614492505	7	1	7	2	7	7	7	7	7	1	1	7	1	7	7	1	7	7	7	2	7	7	1	72.5	1	3
184	4.14181470887296	5.0146036108813	6.33598598997939	5.23848296451096	5.0518549734084	6.86351139071918	6.65649718145036	1.4029521213733	5.64737775125596	7	4.69574063140021	5.95629751477794	5.13239449719256	6.53993088937866	3.9401153240611	4.27991998352835	1.55118047483315	5.7798935008284	4.2828299731493	7	4.54020312888102	7	7	7	1	2	7	7	7	7	7	7	2	2	7	3	7	7	1	7	7	3	7	7	7	3	67.25	1	3
[truncated: 5 more columns]
