# Supplementary material for: How Are Mate Preferences Linked with Actual Mate Selection? Tests of Mate Preference Integration Algorithms Using Computer Simulations and Actual Mating Couples
Source: PLoS One. 2016 Jun 8;11(6):e0156078. doi: 10.1371/journal.pone.0156078 (PMC4898694; doi:10.1371/journal.pone.0156078)
Supplement: S1 Data — Newlywed couple and agent-based model data analyzed in Study 2. (ZIP) [file pone.0156078.s001.zip › S9/Study 1 Newlywed Couple Data.csv.csv]

	CIN	PIN	sex	pref.active	pref.warm	pref.reliable	pref.emo.unstable	pref.cultured	pref.unenergetic	pref.unagreeable	pref.conscientious	pref.insecure	pref.knowledgeable	pref.submissive	pref.lenient	pref.careful	pref.nervous	pref.intelligent	pref.bold	pref.stubborn	pref.well.organized	pref.relaxed	pref.imperceptive	pref.independent	pref.suspicious	pref.lazy	pref.temperamental	pref.creative	pref.humble	pref.fair	pref.untraditional	pref.unemotional	pref.complex	pref.talkative	pref.selfish	pref.conservative	pref.jealous	pref.uncurious	pref.retiring	pref.generous	pref.impractical	pref.objective	pref.unanalytical	active.comp	warm.comp	reliable.comp	emo.unstable.comp	cultured.comp	unenergetic.comp
1	1	2	0	6	7	7	7	5	6	5	7	7	7	5	4	7	6	7	4	7	7	7	7	5	7	7	7	7	5	7	4	1	7	5	7	4	4	7	7	7	7	6	4	5	5.75	6.5	6.25	3.75	5.75
2	2	4	0	7	7	7	7	6	6	6	7	6	7	2	6	6	7	7	6	5	6	7	6	2	7	7	2	7	7	7	4	2	2	2	6	1	5	6	6	4	6	6	2	4	5	5	3.5	4.5	3.5
3	3	6	0	6	6	5	7	6	6	6	6	7	6	5	4	4	7	6	5	7	5	6	6	7	6	6	7	7	6	6	2	3	6	6	4	2	7	6	7	5	6	6	4	6	5.25	5.5	6	5.75	5.75
4	4	8	0	7	7	7	7	7	4	4	7	7	7	7	4	7	7	7	7	7	7	5	7	7	7	6	7	4	7	7	7	4	6	7	4	4	7	7	7	5	7	5	5	6	5.5	5.5	6	5	6.25
5	5	10	0	7	7	7	7	6	7	4	7	7	6	5	4	7	7	7	5	3	6	6	7	7	7	7	6	6	6	7	6	3	6	6	4	5	4	6	7	4	5	5	6	4	5	5	6	4.25	4.5
6	6	12	0	7	7	7	2	5	7	7	7	7	7	4	4	7	6	7	4	6	6	6	6	6	7	7	7	4	6	7	4	2	4	5	6	4	5	5	6	5	6	4	4	5.75	6.25	6.25	5.75	5.5	6.25
7	7	14	0	5	6	6	6	6	6	6	6	6	7	4	4	7	7	7	4	6	7	4	7	4	6	6	7	7	4	6	2	4	4	4	4	3	6	7	6	6	5	4	4	5.25	4.25	5.5	4.75	6	4.5
8	8	16	0	7	7	7	7	6	7	7	6	6	6	6	5	6	7	7	7	6	7	6	7	7	6	7	7	6	7	7	2	1	6	7	4	2	7	7	7	7	7	2	1	6.25	6.25	4.5	5.75	5	6.25
9	9	18	0	6	7	7	7	6	7	6	6	7	7	6	5	7	6	6	6	6	6	4	6	6	7	6	7	6	7	7	4	2	4	6	6	4	3	6	6	7	7	4	4	5.5	5.75	5.5	5	4.5	5.5
10	10	20	0	6	7	7	7	4	6	NA	6	7	6	5	4	6	7	7	5	7	6	7	6	6	7	7	7	7	5	7	4	2	6	5	6	4	3	6	7	7	6	5	5	5.25	6	4.75	3.75	5.25	5.75
11	11	22	0	5	7	6	6	4	5	6	6	6	5	4	5	6	6	5	4	5	6	6	6	4	6	7	6	5	5	6	5	3	5	5	5	5	3	5	6	5	6	4	5	3	4.75	5.25	5	5.25	4
12	12	24	0	5	7	7	6	4	5	6	6	6	6	5	3	5	5	6	5	3	6	5	5	6	7	7	5	6	6	7	6	2	3	6	5	5	3	5	6	7	6	5	4	4.5	5	5.25	4.5	4	5
13	13	26	0	4	7	7	7	6	6	6	6	7	6	4	4	6	6	7	4	7	6	6	7	4	7	6	7	4	4	7	6	2	4	5	6	3	7	6	5	7	7	4	4	4.5	5.25	5.5	5.75	5	5.75
14	14	28	0	6	7	7	6	6	4	5	5	6	6	4	6	5	6	6	6	7	5	6	7	6	6	6	7	4	3	7	2	2	6	4	5	2	7	7	6	6	6	2	6	5	5.5	5.5	5.5	5.5	4.75
15	15	30	0	4	5	5	7	5	6	4	5	6	7	4	4	5	5	7	4	6	4	6	6	6	5	6	6	7	5	6	4	5	4	3	4	6	4	6	5	4	6	6	5	5	5.25	5	5.5	3.75	4.25
16	16	32	0	7	7	7	7	4	6	5	7	7	7	4	5	6	7	7	6	7	7	7	7	5	7	7	7	5	4	6	4	2	2	6	7	3	7	5	7	7	7	3	5	5.5	5.75	4.75	5.5	4.25	5.75
17	17	34	0	5	7	6	7	6	7	6	7	6	7	4	7	7	7	7	4	7	5	7	7	6	7	6	7	5	5	7	2	1	6	4	7	2	7	7	5	7	2	7	6	3	4	4.5	4.75	4	3.25
18	18	36	0	3	6	5	7	5	5	5	6	7	7	4	4	5	5	7	3	5	5	5	6	5	4	6	6	4	3	5	4	4	6	3	3	3	4	5	3	4	6	5	4	3.25	3.75	5.25	3.75	4	3
19	19	38	0	2	7	7	7	5	3	5	7	7	7	4	3	5	7	7	6	7	6	7	7	7	7	5	7	7	1	7	7	5	2	2	7	7	7	6	6	7	7	7	7	5	5.25	6	5.5	5.5	5.5
20	20	40	0	7	7	7	7	4	7	4	7	7	7	5	1	7	7	7	4	7	4	7	4	5	7	7	7	4	1	7	7	4	1	7	7	1	4	4	7	7	1	4	4	4.75	4.5	4.5	4.5	3.75	4.75
21	21	42	0	5	4	7	1	7	6	4	1	4	7	4	4	7	7	7	6	4	7	4	7	7	4	7	7	7	4	7	4	2	6	7	4	7	7	7	7	7	5	7	7	5.25	4.75	6	5	4	5.25
22	22	44	0	6	6	6	7	5	6	6	6	7	6	4	5	5	7	6	6	7	6	7	7	6	7	5	7	6	4	6	4	3	4	5	4	4	6	6	6	6	5	4	4	5.25	5.75	5.5	5.75	5.5	5.5
23	23	46	0	6	6	6	6	4	6	6	6	5	6	4	5	6	6	6	4	6	5	6	6	6	7	7	7	7	7	6	4	2	4	6	4	2	4	5	6	5	6	7	4	5	5	5.25	4.5	4	5.5
24	24	48	0	5	7	6	6	7	6	6	6	6	6	4	5	6	6	6	5	5	5	6	6	7	7	6	7	7	5	6	6	2	6	5	6	5	7	6	6	7	6	6	4	4	4.25	5.25	4.5	5.5	4.5
25	25	50	0	5	6	6	2	6	6	7	5	6	6	5	4	6	6	6	4	5	5	4	4	5	7	5	5	5	5	6	6	2	4	4	4	4	5	4	5	5	5	4	4	4.75	4	6	6	5.5	4.5
26	26	52	0	6	6	6	7	6	7	7	7	6	7	4	4	5	6	7	5	7	6	7	7	7	6	6	7	7	5	7	2	3	5	6	4	2	7	7	6	6	4	4	3	5.5	5.75	6.5	5.5	5	5.75
27	27	54	0	4	7	7	7	7	7	7	7	7	7	4	4	7	7	7	4	7	7	7	7	4	7	7	7	4	7	7	7	1	7	4	1	4	7	4	7	7	7	7	7	5	6.25	6	6.25	5.25	6
28	28	56	0	6	7	6	7	5	6	6	6	7	6	4	4	6	6	6	4	6	6	4	6	2	6	5	7	5	7	7	4	2	5	5	4	4	6	6	6	7	6	5	6	4.5	5.75	6.25	6.75	4.75	4
29	29	58	0	5	7	7	7	7	7	7	7	7	7	7	3	7	7	7	4	5	4	5	7	7	7	7	7	7	4	7	4	1	4	5	3	3	7	7	7	7	4	4	4	5.5	5.75	6.75	5	5.75	5.75
30	30	60	0	6	7	7	6	7	4	6	6	6	7	5	6	6	6	7	5	6	6	5	6	5	6	5	4	7	5	7	4	3	3	5	5	3	5	7	5	5	3	3	3	4.25	4	4	3.5	4	5
31	31	62	0	7	7	7	7	7	7	7	7	7	7	5	4	6	6	7	5	5	6	4	7	5	5	6	7	7	6	7	7	2	3	6	6	4	4	3	5	6	7	5	5	6.25	5.25	5.25	4	5	5.5
32	32	64	0	5	7	7	7	5	7	7	7	7	7	5	4	7	7	7	6	7	6	7	7	7	7	7	7	6	5	7	6	3	4	5	6	6	7	7	7	7	6	5	6	4.5	3.5	6.5	4.5	5.75	5.5
33	33	66	0	5	7	7	6	6	5	6	7	7	7	4	4	5	6	7	5	5	6	7	7	7	7	6	6	4	4	7	2	4	4	4	4	1	7	6	6	6	6	4	5	4	5.5	4.75	4.75	5.25	4
34	34	68	0	6	6	6	6	6	6	6	7	6	6	4	6	6	5	6	5	6	6	5	6	6	7	6	6	6	6	7	5	3	5	6	6	4	3	5	5	6	5	5	4	5.25	5.5	6.25	3.75	5	4.5
35	35	70	0	5	6	6	7	6	7	7	4	7	6	3	5	6	7	6	6	7	6	6	6	6	7	7	4	6	2	6	6	5	3	3	5	6	5	5	5	6	6	3	3	3.25	5	5.75	5.5	5.75	3.75
36	36	72	0	7	7	7	7	7	6	7	7	7	7	5	7	7	7	7	5	7	7	7	7	7	6	7	7	7	6	7	1	3	1	4	5	1	7	7	6	7	7	7	7	5.25	5.25	6.25	6.5	6.25	5
37	37	74	0	6	6	6	6	6	6	6	6	6	6	4	4	6	6	6	6	6	6	6	6	5	6	5	5	5	4	6	5	3	5	4	5	5	4	5	5	5	5	4	4	6	5.75	6.25	6	5.25	6.5
38	38	76	0	6	7	6	7	5	6	6	6	7	6	4	4	6	6	6	5	6	6	6	6	4	6	6	6	6	6	6	6	2	5	4	4	4	6	6	6	6	6	4	6	3	4.25	5.25	4.75	4	3.25
39	39	78	0	6	6	7	7	5	6	6	6	7	6	4	4	5	6	5	5	6	6	5	5	4	7	7	6	5	5	6	5	3	4	5	5	3	7	4	5	5	6	4	4	3.75	4	4.75	5.5	3.5	4.25
40	40	80	0	7	7	7	7	4	7	7	6	7	7	4	6	7	7	7	4	7	6	7	6	7	7	7	7	7	4	7	4	5	4	2	4	4	7	7	6	7	6	7	6	5.25	5.75	6	4.5	4.75	5
41	41	82	0	7	7	7	7	6	6	6	7	7	7	4	4	7	7	7	4	7	7	7	6	7	7	7	6	6	4	7	7	2	3	6	7	7	7	7	7	7	6	6	4	5.75	6	6	5.75	5	5.75
42	42	84	0	7	7	6	7	6	7	6	6	7	7	4	4	6	7	7	5	5	5	7	7	6	7	7	7	5	4	7	5	2	3	4	4	5	7	7	6	5	7	4	5	6.5	6	5.5	5	4.5	6.5
43	43	86	0	6	7	7	6	5	7	6	6	7	6	5	4	5	6	6	5	6	6	6	6	6	7	6	6	5	6	6	6	3	4	6	5	4	6	6	7	6	6	5	6	5.25	5.75	6.25	5	4.5	5.75
44	44	88	0	6	6	6	7	7	7	5	7	7	7	6	5	7	7	7	7	4	7	5	7	6	7	7	7	6	7	7	5	2	4	6	7	7	3	6	7	6	7	6	6	6	5.5	6.25	6.25	5.75	6
45	45	90	0	7	7	7	7	6	6	7	7	7	7	4	4	4	6	7	7	7	7	7	7	7	7	4	7	7	4	7	2	4	4	4	4	2	7	6	4	7	7	4	4	3.75	4.5	5	4	5.25	4
46	46	92	0	6	7	7	1	6	6	6	7	7	6	4	5	6	7	6	5	6	6	6	6	6	6	6	6	6	5	7	2	2	4	5	6	2	7	7	7	6	6	4	5	5.25	5.75	6	5.5	4.75	4.5
47	47	94	0	6	6	6	6	6	7	6	4	6	6	2	4	6	6	6	4	4	6	6	4	4	6	6	5	6	6	4	4	4	4	4	4	4	6	4	6	6	5	3	4	3.75	4.25	5	5.25	3.75	3.5
48	48	96	0	7	7	7	7	7	7	7	6	7	7	5	3	7	7	7	5	6	7	7	7	6	7	7	7	7	5	7	7	1	5	7	6	4	4	5	7	7	6	4	5	4.75	5.75	5.5	4.5	4.75	5.75
49	49	98	0	6	7	7	7	7	6	6	7	7	7	5	6	7	7	7	6	7	7	5	7	7	4	6	7	7	7	7	4	2	6	4	4	3	5	6	6	7	6	4	6	6	5.75	5.75	3.5	6	5.75
50	50	100	0	6	7	7	7	7	4	5	7	7	7	4	5	6	6	7	5	5	6	7	7	7	7	7	7	6	4	7	1	1	6	6	6	2	7	7	7	7	4	6	4	5.75	6.25	6.5	6.5	6.25	5.75
51	51	102	0	5	6	6	6	4	6	6	5	6	6	4	4	6	7	7	5	6	6	6	7	6	5	6	6	5	4	7	2	4	6	4	5	2	7	7	7	6	6	4	4	4.5	5	6	5	4.75	4.75
52	52	104	0	6	7	7	7	6	7	6	7	6	7	4	4	7	7	7	6	7	7	5	7	6	7	7	7	6	7	7	7	4	6	7	4	6	4	7	7	6	7	7	7	5.25	5	6.25	5.5	5.5	5.5
53	53	106	0	7	7	7	7	5	6	7	7	7	6	4	6	6	7	6	5	7	7	6	6	6	7	7	7	5	6	7	4	3	4	4	6	4	6	7	5	6	7	4	6	4.75	4.5	4.75	3.5	4.75	5.5
54	54	108	0	4	5	5	5	5	4	5	5	5	5	4	4	4	4	5	4	5	4	5	5	5	5	6	6	4	4	5	4	3	4	4	4	4	6	5	5	5	3	5	5	4.75	4.75	5.75	5	5	4
55	55	110	0	7	7	7	7	7	7	7	7	7	7	4	4	7	7	7	4	7	7	7	7	7	7	7	7	7	1	7	4	1	4	7	7	3	7	7	7	7	7	7	6	4.75	5.75	5.5	4.75	4.25	5
56	56	112	0	6	6	6	6	5	6	5	NA	6	5	4	5	6	5	5	4	6	5	5	5	5	6	5	5	5	3	6	5	3	3	4	4	4	3	5	5	5	5	3	4	4.5	4.25	3.5	3.75	3	4.5
57	57	114	0	7	7	7	7	5	6	6	7	7	7	6	4	6	6	7	6	5	6	6	6	7	6	7	7	6	2	7	6	3	2	3	7	6	6	6	6	6	7	6	7	3.75	4.75	6.25	4.25	5	5
58	58	116	0	6	7	7	6	6	7	6	6	7	7	6	4	5	7	7	7	7	4	7	6	6	6	5	7	7	4	7	3	2	6	6	4	2	7	7	7	7	6	6	6	5.5	5.5	5.75	4.25	5.5	5.75
59	59	118	0	5	6	6	7	6	6	6	6	6	6	4	5	6	6	6	6	6	6	6	7	6	6	6	6	6	6	7	6	2	5	5	5	4	6	6	6	6	6	6	5	6	5.25	4.25	4	4.25	5.25
60	60	120	0	4	6	6	5	4	4	4	4	6	6	4	4	6	5	5	4	4	4	4	4	5	7	4	4	4	4	4	3	3	4	4	4	4	5	4	4	5	4	4	4	4.75	5.25	6.5	6.75	4.75	5.25
61	61	122	0	5	7	5	7	4	7	7	5	6	6	4	6	4	7	7	6	4	4	6	7	6	7	6	6	5	6	7	2	2	6	5	3	2	6	7	6	6	4	4	5	4.25	5.5	5.5	5.25	5	5
62	62	124	0	6	7	7	7	4	6	7	7	7	7	5	5	7	5	7	5	5	6	7	6	7	7	7	7	7	1	7	7	3	5	5	6	7	7	7	5	7	7	4	7	4.25	4.75	6	6	4.5	3.75
63	63	126	0	5	6	6	7	5	6	6	6	6	5	4	6	6	6	5	5	6	6	6	2	6	6	6	6	6	4	6	2	4	6	4	5	2	6	6	5	3	6	4	6	4	3.25	4.5	4.75	4.25	4
64	64	128	0	7	7	7	7	7	7	6	5	6	7	4	4	7	7	7	5	7	4	7	7	7	7	7	7	7	3	7	1	2	4	4	5	2	4	7	6	6	4	6	1	4	4	2.75	5	4.75	4.25
65	65	130	0	6	6	6	1	7	6	7	7	1	7	4	5	6	6	7	4	6	5	6	7	6	6	6	6	7	4	6	4	2	5	4	6	4	6	6	5	6	6	5	6	3.25	4.75	4.75	5.25	6	4
66	66	132	0	6	7	6	6	5	6	6	7	6	5	4	4	5	6	7	5	5	5	5	7	5	7	6	6	5	6	6	2	2	6	5	2	2	6	5	6	6	4	2	6	4.5	5.25	5.5	5.25	5	4.5
67	67	134	0	6	7	7	7	4	7	4	7	7	7	4	4	7	7	7	7	4	7	7	7	7	7	7	4	7	4	7	4	1	7	4	7	4	4	7	4	7	7	4	4	4	5.5	6.25	4.5	3.25	4.75
68	68	136	0	6	6	7	6	6	6	6	6	6	7	4	4	6	6	6	4	5	6	5	5	6	7	7	6	6	6	6	6	3	2	5	6	4	4	5	6	6	6	4	4	4	5	6	4.25	4.25	3.5
69	69	138	0	6	7	7	7	7	7	6	7	7	7	5	6	7	7	7	5	6	7	7	7	1	7	7	7	6	5	7	5	3	6	5	6	2	6	6	6	7	7	6	7	4.5	4.5	6.5	5.5	5	4.75
70	70	140	0	6	7	7	7	7	7	4	6	7	7	4	4	4	6	7	4	4	5	6	7	6	4	7	4	4	4	7	4	3	4	4	7	6	6	6	6	7	4	7	6	5.5	6	7	4.5	5.25	5.75
71	71	142	0	6	7	6	7	5	6	5	6	7	6	4	4	4	5	5	4	7	5	6	6	7	7	5	5	6	4	4	3	2	4	5	4	2	7	7	7	5	6	4	4	5.5	5	5.75	5.25	5.25	4.5
72	72	144	0	5	5	7	6	6	6	7	7	3	6	4	6	5	6	7	6	7	6	6	6	2	7	5	6	6	3	6	5	3	4	5	4	4	2	6	6	5	6	4	6	6	6.25	5.75	5.25	5.25	6
73	73	146	0	5	6	5	5	4	5	5	4	5	5	4	4	5	5	5	4	5	4	5	4	5	5	6	4	5	5	4	5	3	4	4	4	4	4	5	5	6	4	4	4	4.25	4.25	4.75	5.5	2.75	5.25
74	74	148	0	5	7	7	7	5	6	6	7	6	4	4	4	5	6	5	5	7	7	7	6	4	4	6	6	4	5	7	2	3	4	4	5	2	4	4	4	6	4	5	4	5	5.75	6.25	5.75	5	5.75
75	75	150	0	7	7	7	7	6	7	7	7	7	7	4	7	6	7	6	4	7	6	6	7	6	7	6	7	6	5	7	6	2	5	4	4	4	4	5	5	4	7	6	7	4.75	5	5.5	5	5.5	4.333333333
76	76	152	0	7	7	5	6	6	6	5	6	6	6	4	3	6	6	6	6	6	6	6	7	7	6	7	5	7	3	6	1	2	6	4	4	2	7	7	7	6	5	6	5	4.75	5.25	5	5.5	5	5
77	77	154	0	5	6	6	6	5	6	6	6	6	6	5	4	5	6	6	4	6	6	6	5	5	6	6	6	5	3	6	5	3	6	5	4	3	5	6	6	6	6	4	4	3.25	4.75	5.25	4.25	4.5	3.75
78	78	156	0	6	6	7	6	7	6	6	7	6	7	4	4	6	6	7	5	5	7	5	6	5	7	6	6	6	6	7	5	3	6	5	6	4	4	6	6	7	7	4	6	4.5	4.25	5.25	2.75	5	5.5
79	79	158	0	5	5	7	7	4	5	6	7	7	7	4	3	6	7	7	6	7	6	4	7	7	7	7	4	4	2	7	4	2	4	2	6	2	6	7	6	7	4	4	5	4.25	4.25	6.5	5.75	6	5.25
80	80	160	0	6	7	7	6	6	6	5	6	6	6	4	4	5	6	7	5	6	6	6	6	6	7	6	6	5	6	6	6	2	6	6	4	3	6	6	6	6	6	5	5	5	4.25	5.75	5.5	5	5
81	81	162	0	5	7	7	7	7	5	5	5	5	6	4	4	6	6	6	4	5	6	5	4	5	6	6	6	5	3	6	5	3	4	6	5	4	6	3	5	6	6	4	4	5.75	6	4.75	4.75	3.75	4.25
82	82	164	0	6	7	7	7	6	6	6	7	6	7	3	6	7	6	7	4	6	6	7	6	7	7	7	7	5	3	7	3	4	4	6	6	6	6	6	6	7	6	6	4	2.75	4.75	5.5	4.75	4.75	3.5
83	83	166	0	5	7	7	7	6	7	7	7	7	7	4	6	6	7	7	5	6	6	6	7	6	6	7	7	6	2	7	3	2	5	6	5	2	6	6	6	6	6	5	6	4.5	6.25	5.75	5.5	5	4.5
84	84	168	0	5	5	6	6	6	5	5	6	6	6	4	5	4	6	5	5	6	5	6	6	6	6	6	6	6	3	6	3	3	5	5	5	2	6	6	6	6	6	6	3	5	3.5	4.5	3.75	4.25	5.5
85	85	170	0	5	6	6	6	5	6	4	6	4	5	5	4	4	4	4	4	6	6	6	6	4	4	6	6	4	4	6	4	3	4	4	4	4	3	5	6	5	6	6	5	5.25	6.25	5.75	4.5	5	5.25
86	86	172	0	5	7	6	6	6	6	5	6	6	5	4	5	6	4	4	4	5	6	6	6	5	6	6	6	6	6	6	6	2	4	6	6	6	4	5	4	5	6	4	4	3.5	4.25	4.75	4.5	4.25	2.75
87	87	174	0	6	6	6	6	6	6	7	6	5	7	4	5	6	6	6	5	7	7	6	6	5	5	6	6	6	4	7	3	3	6	4	4	2	4	6	6	5	6	3	6	5.25	5.25	6	6	6	5.5
88	88	176	0	6	7	7	7	6	6	7	6	6	7	4	5	5	6	6	5	5	5	6	6	5	6	6	7	5	4	6	6	2	4	5	6	4	7	6	6	6	6	4	4	5.25	6.5	6.5	6.25	5.75	6
89	89	178	0	6	7	7	7	5	6	7	7	7	6	4	4	5	7	6	5	6	5	5	7	6	7	6	7	6	5	6	4	3	6	5	5	2	6	6	6	6	7	4	6	3.75	5	5	5.25	4.25	3.75
90	90	180	0	NA	NA	NA	NA	NA	NA	NA	NA	NA	NA	NA	NA	NA	NA	NA	NA	NA	NA	NA	NA	NA	NA	NA	NA	NA	NA	NA	NA	NA	NA	NA	NA	NA	NA	NA	NA	NA	NA	NA	NA	NA	NA	NA	NA	NA	NA
91	91	182	0	6	6	6	7	5	6	6	7	7	5	3	5	6	6	6	5	6	6	6	7	7	7	6	6	5	6	6	6	3	3	5	6	6	3	7	6	6	6	6	6	4.25	6	6.5	6.5	3.75	4.25
92	92	184	0	6	5	6	6	4	6	6	5	7	6	5	4	4	7	7	6	4	4	5	6	6	5	6	4	4	5	5	4	4	5	4	4	3	6	5	6	4	4	5	4	4.5	5	5.75	6	5.5	4.75
93	93	186	0	6	6	5	7	6	6	6	6	6	6	6	6	4	6	6	5	2	6	3	4	6	7	7	6	7	6	7	7	2	4	6	5	4	4	6	6	6	7	4	4	4.25	3.5	4	4	4.25	4.25
94	94	188	0	5	7	7	7	5	6	6	6	7	6	5	5	5	6	7	5	6	7	6	6	6	7	6	6	6	4	6	3	3	3	4	6	3	5	5	5	6	6	6	5	5.25	6.5	6.75	6	4.75	5.5
95	95	190	0	6	6	6	7	7	7	4	6	6	6	5	4	7	7	7	5	7	7	7	7	5	6	7	7	7	7	7	7	3	5	5	6	2	5	6	6	6	6	6	7	3.75	5.5	5.25	4.25	5.5	4.5
96	96	192	0	5	7	6	5	5	2	6	6	6	7	4	6	6	6	7	4	7	5	6	7	7	6	7	7	7	4	7	2	3	5	5	6	3	7	6	6	6	6	3	6	5	5.5	5.75	5.25	5	5
97	97	194	0	6	7	7	7	6	7	7	6	7	7	6	5	6	7	7	6	7	7	5	7	4	6	7	7	5	6	7	7	2	3	4	6	6	4	6	6	6	6	4	5	4.25	6.5	6.5	6	5.5	4.25
98	98	196	0	5	6	6	7	6	6	6	6	7	7	4	4	6	6	6	5	6	5	6	6	6	7	6	6	5	5	6	5	3	3	4	6	4	6	6	6	6	6	6	5	4	5.25	5.5	5.5	4.75	5.25
99	99	198	0	6	7	6	7	6	7	6	7	7	7	4	4	6	7	6	4	7	6	5	6	4	7	7	6	5	4	6	6	2	4	6	6	4	5	5	6	6	5	5	4	3.5	4.5	4	4	3	3.5
100	100	200	0	6	6	7	6	6	6	4	6	6	6	7	4	6	7	7	6	5	5	6	7	6	7	6	6	7	2	6	4	2	4	5	4	3	7	6	6	6	4	4	4	6	3.5	5.75	4.5	6.25	6
101	101	202	0	5	7	7	7	5	6	6	7	7	7	4	3	7	5	7	5	5	7	5	7	5	7	7	6	6	4	7	7	2	3	5	4	4	6	6	6	5	6	4	6	5.5	5.75	5.5	5.5	5	6
102	102	204	0	5	6	6	2	5	5	5	5	6	6	4	4	5	6	7	5	4	5	5	6	6	6	6	6	5	4	5	2	3	5	5	4	2	5	5	5	5	5	4	5	5.5	5.5	5.5	4.75	4.25	5
103	103	206	0	6	7	7	7	5	6	6	7	7	7	4	4	6	5	6	5	6	6	5	7	6	6	6	7	5	4	6	3	4	6	5	4	3	4	6	6	6	6	4	6	6	6.25	6	5.75	5.75	6
104	104	208	0	7	7	6	6	5	7	6	6	6	7	4	4	6	6	7	6	6	7	6	6	7	7	7	7	4	3	6	4	2	7	6	6	4	6	6	6	5	6	6	6	5	5.25	6.25	4.666666667	5.25	4
105	105	210	0	7	7	7	1	4	7	6	4	7	7	7	4	6	6	7	4	6	6	7	7	7	7	7	6	7	7	7	7	1	2	4	7	4	7	7	6	7	7	4	5	4.75	5.5	4.75	5	4.5	5
106	106	212	0	7	7	7	7	7	7	6	7	7	7	6	5	7	7	7	5	7	7	7	7	4	7	7	7	7	7	7	4	3	6	7	7	4	7	7	7	6	7	6	7	6	6.25	6.75	5.25	5.75	6
107	107	214	0	6	7	7	7	7	5	6	7	7	6	4	4	7	6	7	5	7	7	6	7	7	7	7	7	6	2	7	5	4	3	5	5	5	6	7	7	4	6	5	6	4.25	5.75	6.25	5	5.25	5.25
108	1	1	1	5	7	7	4	4	3	3	2	2	2	6	2	2	4	2	2	5	2	2	5	2	3	2	2	4	5	2	4	3	3	3	5	3	5	5	3	2	3	3	5	5.75	6.25	6.5	6.25	5.25	5.5
109	2	3	1	6	7	7	7	5	7	6	6	6	6	4	4	4	7	6	4	4	5	7	6	7	7	6	6	6	7	7	4	2	7	6	7	4	4	6	7	5	6	5	6	4	5.25	5.25	5	4.5	5
110	3	5	1	5	6	6	6	5	6	7	6	7	5	6	4	5	7	6	6	7	5	6	7	6	7	5	5	6	4	6	3	3	4	6	5	3	7	6	4	6	5	4	6	5.25	5.25	4.5	5.5	6	4.25
111	4	7	1	6	6	7	7	6	7	5	7	7	7	6	6	7	7	6	6	6	7	7	6	5	7	7	6	5	7	7	6	3	3	4	6	6	7	6	7	5	7	6	7	4.75	6	6.5	6	5	5.5
112	5	9	1	5	7	7	1	5	6	6	6	7	7	4	4	6	7	6	4	5	6	7	6	6	7	7	7	4	5	7	4	2	5	7	6	4	7	6	7	4	6	4	5	6.25	6.25	6.5	6	5.25	5.5
113	6	11	1	6	6	7	6	6	6	6	7	6	7	3	5	6	6	6	5	6	6	6	6	6	7	6	6	6	6	7	6	3	4	4	5	5	4	5	5	5	5	5	6	5.25	5.5	6.25	3.25	5	4.25
114	7	13	1	5	6	6	6	6	6	6	6	6	7	5	3	6	6	7	6	6	4	5	7	6	6	6	6	7	6	7	2	3	5	5	5	1	7	7	6	6	4	4	6	5	5.25	5.75	5.75	6	5.25
115	8	15	1	6	6	6	7	6	6	4	6	7	6	4	4	4	6	6	6	4	4	6	6	4	3	6	4	6	6	6	2	2	4	6	4	2	5	6	6	4	4	4	4	6.25	5.5	6.5	6.25	4.25	6
116	9	17	1	5	6	5	5	4	5	6	6	5	6	4	4	4	4	5	4	4	6	5	4	4	6	6	5	5	4	5	4	4	4	4	4	4	4	5	5	4	5	4	4	5.5	6.25	5.5	5.25	5	6.25
117	10	19	1	6	7	7	4	5	5	6	7	6	7	4	4	6	6	7	5	4	4	5	5	4	7	6	4	6	6	6	4	2	4	NA	4	4	4	6	5	6	6	6	4	3.75	5.75	6.5	6.25	5.75	5.25
118	11	21	1	5	6	6	6	4	5	4	5	7	6	4	4	4	6	6	4	5	4	5	4	6	6	4	4	4	3	6	4	4	4	4	5	4	6	6	5	5	4	4	4	5.25	5.5	5.5	4.5	4.25	5.75
119	12	23	1	4	7	7	2	5	4	6	6	7	7	2	6	5	5	6	3	5	4	6	5	3	7	6	6	4	5	6	4	3	3	3	4	3	6	6	4	5	6	6	4	3.5	6	6	5.25	4.25	5.25
120	13	25	1	3	7	7	2	6	2	3	7	5	6	4	3	6	3	6	4	5	6	3	3	3	5	6	4	7	5	5	6	3	4	5	6	5	3	4	5	4	5	3	3	5	6.25	6.5	6.5	5.75	6
121	14	27	1	7	7	6	6	6	7	4	6	6	7	4	4	4	7	7	7	7	6	6	6	6	6	7	6	6	6	7	4	3	4	6	6	1	7	7	7	5	5	5	4	5.25	5.75	5.5	4.5	5.5	5.75
122	15	29	1	5	6	6	6	4	5	5	6	4	5	3	4	6	5	6	4	5	7	5	6	4	5	6	6	6	6	7	4	3	5	3	5	3	4	5	5	3	5	5	5	3.25	4.5	5.25	5.5	3.5	3.75
123	16	31	1	6	6	6	6	6	6	4	6	6	6	4	6	6	6	6	4	6	6	6	6	5	2	6	6	6	4	6	2	2	5	5	6	2	4	6	6	6	6	4	6	6.5	6.5	5.75	5	3.25	6
124	17	33	1	6	7	6	2	6	5	6	7	7	7	4	5	6	7	7	6	7	7	7	6	6	7	7	6	7	1	7	2	4	7	4	7	4	6	6	7	7	4	5	4	5.75	6	5.75	6	5	5.5
125	18	35	1	5	6	6	6	4	6	4	6	5	6	4	3	5	5	6	5	5	5	5	5	6	4	6	6	5	5	6	3	4	5	4	3	2	6	6	3	5	6	4	5	2.75	3.5	5.75	4.75	3.75	4.25
126	19	37	1	6	7	6	6	6	6	7	7	6	6	1	4	6	6	7	4	6	6	7	7	4	4	7	6	7	4	7	2	1	5	6	7	7	7	5	5	7	6	2	2	5	5.5	6	6	5	5.5
127	20	39	1	4	6	6	6	5	4	4	6	4	5	4	3	5	5	6	4	5	5	6	6	4	5	6	6	6	5	6	4	3	6	3	6	3	4	4	4	5	5	3	5	6.25	5.75	4	3.25	3.75	5.75
128	21	41	1	7	7	7	5	4	6	6	6	4	6	1	6	6	7	7	4	7	4	6	6	1	7	6	7	4	4	7	5	3	1	2	7	4	7	7	5	6	6	6	6	5	5	5	4.75	3.75	4.75
129	22	43	1	6	6	6	6	5	6	5	5	6	7	5	4	5	5	7	5	7	5	5	6	6	6	6	5	6	5	6	4	3	4	5	4	1	7	6	6	5	5	4	3	6	5.75	5.25	4.75	5.75	6
130	23	45	1	7	7	7	5	5	6	4	7	5	6	4	2	2	6	7	6	4	6	7	6	7	7	7	3	7	2	7	3	1	2	5	7	1	7	7	6	6	4	7	4	6	5.75	6.25	4.5	5	5.75
131	24	47	1	5	6	6	6	5	6	6	6	5	5	4	4	5	4	6	5	5	6	5	6	6	4	6	6	6	4	5	3	3	5	4	4	3	4	6	6	5	5	4	5	5	5.75	5.75	5	5.75	5.5
132	25	49	1	4	4	6	6	5	6	5	5	5	5	4	3	5	5	6	5	4	6	5	6	3	6	5	6	5	4	6	5	3	5	4	4	5	5	5	5	5	6	3	4	5	5.5	5.5	4.5	4.75	5.5
133	26	51	1	7	7	7	7	5	7	5	7	6	7	4	5	6	7	7	5	7	7	7	7	7	7	5	7	7	5	7	4	4	5	5	5	1	7	5	7	7	7	1	4	5	4.5	4.5	5.75	5.5	5
134	27	53	1	6	6	6	6	5	6	4	6	6	5	4	4	5	6	5	4	4	5	5	7	5	6	6	6	6	5	5	5	3	5	5	6	4	6	6	6	3	5	4	5	4.75	6	6.25	6.5	5.5	6.5
135	28	55	1	6	6	7	7	6	6	6	6	7	7	4	3	6	6	6	5	6	6	6	6	5	7	6	6	5	5	6	5	3	4	5	6	4	7	6	6	6	6	6	6	5	5.75	5	6.25	5.25	4.25
136	29	57	1	7	7	7	7	6	7	7	7	7	7	4	7	7	7	7	4	4	7	7	NA	7	NA	7	7	7	7	7	4	4	4	3	4	4	4	7	7	7	7	4	4	5.25	6	5.75	5.5	5.25	5.75
137	30	59	1	4	5	6	6	6	5	5	6	5	6	4	5	6	4	6	3	4	6	5	5	5	5	4	5	5	4	5	4	4	5	5	3	4	4	5	5	5	6	4	6	4.25	5	4.5	3.5	4.5	2.5
138	31	61	1	7	7	7	5	5	7	5	6	5	6	4	3	5	4	5	6	4	5	5	5	5	6	6	5	4	5	6	5	3	5	6	5	3	4	5	6	5	5	5	5	6	4.25	4.5	3.5	5.25	5.75
139	32	63	1	5	6	7	7	5	6	6	7	7	7	4	3	6	6	6	5	6	6	6	6	5	4	6	6	6	5	6	5	3	4	5	5	6	6	6	6	5	6	5	5	4.25	5	6.25	5.5	4.25	5
140	33	65	1	5	5	5	6	4	5	5	5	6	5	4	5	5	6	6	4	5	5	5	6	6	5	4	5	5	5	5	2	3	5	4	4	3	6	5	5	5	5	3	5	4.5	5.5	5.25	6.25	6	4.5
141	34	67	1	7	7	7	4	6	6	6	6	5	7	2	4	4	7	7	7	4	7	4	5	7	7	6	5	6	5	6	4	3	5	4	4	4	2	5	6	5	4	4	4	5.5	5.75	5.5	4.75	4.5	5.25
142	35	69	1	5	6	7	7	6	4	6	6	6	6	3	4	6	7	5	4	6	6	6	6	5	7	6	7	4	6	6	4	3	4	5	4	5	4	4	5	5	6	5	5	6.5	6.25	5	5	4.5	6.75
143	36	71	1	5	6	7	5	5	5	4	6	4	5	4	4	5	5	5	5	6	5	5	5	4	6	4	5	4	5	5	4	4	3	4	4	3	5	5	4	5	6	6	5	4	4.75	6	6.5	5.5	4.5
144	37	73	1	6	6	6	6	6	6	6	6	6	7	4	3	5	6	6	4	5	5	4	6	4	5	5	5	5	5	6	6	2	3	4	6	4	4	5	6	6	6	5	5	5.25	5.75	5	5.75	5.25	5.75
145	38	75	1	6	7	6	6	5	6	5	5	6	6	5	5	6	6	6	5	5	5	5	6	5	7	6	5	6	5	6	4	3	5	4	6	3	3	6	5	6	6	5	6	5.25	5.25	5.25	5.25	4.5	3.5
146	39	77	1	5	6	7	7	5	5	7	6	6	6	2	6	6	6	6	5	7	5	6	5	6	7	6	6	5	5	7	5	4	2	5	4	4	3	3	NA	3	6	4	5	5.75	5.25	5.5	5.25	4.5	4.75
147	40	79	1	5	6	7	7	5	6	6	6	6	6	3	3	6	5	6	6	4	6	5	5	4	6	7	6	5	5	7	4	3	5	5	5	3	5	5	6	6	6	5	5	6.5	6.5	6.5	6	5.25	6.25
148	41	81	1	6	6	7	6	5	6	4	6	6	6	4	5	5	6	6	5	5	5	5	5	6	6	6	6	6	6	6	5	3	5	5	5	7	5	5	6	4	6	5	4	6	6.5	6.5	5.5	5.5	6.25
149	42	83	1	5	7	6	6	5	6	4	7	6	6	4	4	5	6	5	5	5	5	6	6	5	6	6	6	6	6	7	6	3	4	5	5	3	4	6	6	6	6	6	6	5.25	5.75	5.5	4.25	5.75	3.5
150	43	85	1	6	6	7	3	4	6	6	5	6	6	4	6	6	6	5	4	7	5	6	6	4	7	6	5	5	6	7	5	4	5	6	6	4	5	6	6	6	6	6	4	5.25	5.75	6.25	6	4.5	5.25
151	44	87	1	6	6	6	6	5	6	5	6	6	6	3	6	6	6	6	5	5	7	7	6	5	2	6	6	4	6	6	3	3	5	6	6	3	4	6	6	5	6	3	4	6	6	5.25	5.5	6	6.25
152	45	89	1	5	6	7	6	6	5	6	6	6	6	4	5	6	6	6	5	6	6	6	7	6	7	6	6	7	4	7	4	2	6	5	5	4	7	6	6	6	6	4	4	6	5	4.75	4.5	5.25	4.75
153	46	91	1	6	7	7	5	4	6	5	6	6	6	6	3	5	6	6	7	5	5	5	6	6	6	6	5	6	3	6	3	3	4	4	5	3	4	6	5	5	4	4	4	6.25	6.25	6.5	5.25	5.75	5.75
154	47	93	1	6	7	6	1	6	7	7	2	5	6	2	5	5	5	6	2	6	7	7	NA	4	NA	3	3	6	2	6	4	6	NA	3	3	7	5	3	4	6	6	2	3	5.25	6	5.5	4	4.25	4
155	48	95	1	NA	NA	NA	NA	NA	NA	NA	NA	NA	NA	NA	NA	NA	NA	NA	NA	NA	NA	NA	NA	NA	NA	NA	NA	6	6	6	4	2	4	6	4	4	5	5	5	5	5	4	4	4.5	5.5	5.5	5.75	5.25	5.5
156	49	97	1	5	7	7	6	6	6	6	7	6	6	4	4	5	6	5	5	6	6	6	5	5	5	6	5	6	5	6	4	3	3	4	5	5	4	5	6	6	6	4	5	5	5	5.75	5.75	6.5	5.5
157	50	99	1	7	7	7	7	7	7	7	7	7	7	4	4	7	6	7	4	6	4	6	6	6	6	6	6	4	5	7	4	2	4	7	6	2	7	7	7	7	7	7	7	6.25	6.5	6.5	6.75	6	5.75
158	51	101	1	5	7	7	7	7	5	6	7	7	7	4	6	7	7	7	5	7	7	7	7	6	5	7	7	7	5	7	2	4	6	4	7	1	7	7	7	7	7	7	7	5.5	5.5	5.75	5.75	5	4.75
159	52	103	1	7	7	7	6	5	5	5	7	6	6	5	3	4	5	6	4	6	7	3	6	4	7	7	7	5	6	5	4	3	4	5	3	4	5	6	6	4	7	5	5	4.5	5.5	6.25	5.25	5.5	5
160	53	105	1	5	6	6	5	5	5	6	6	5	5	4	5	6	5	5	5	5	5	5	5	5	6	5	6	4	4	6	4	4	4	4	5	4	5	5	5	5	5	5	5	4	5	5.25	4.25	4	3.75
161	54	107	1	6	7	7	7	7	6	5	7	6	6	4	4	5	6	6	5	5	7	6	7	5	6	6	6	7	4	7	5	3	4	5	6	3	6	6	6	6	6	5	5	4.5	6	3.75	3.25	4.25	5.5
162	55	109	1	5	7	7	6	6	7	5	7	7	6	4	4	6	6	6	6	6	6	3	2	5	7	5	6	6	6	6	3	2	5	6	4	3	6	6	6	6	6	6	5	5.25	6.25	6	6	4.75	5.5
163	56	111	1	4	1	1	3	4	3	3	2	6	4	4	5	5	4	6	4	6	5	5	6	6	7	7	7	6	7	7	7	6	5	4	6	4	5	6	6	3	6	2	5	4.5	5.5	5.75	5.5	4	5.25
164	57	113	1	6	6	7	6	4	7	5	7	5	6	4	5	6	6	6	5	6	7	6	7	6	7	6	5	5	4	6	5	3	4	5	5	6	6	7	5	5	7	7	5	4.5	5.25	6	5	5	4.5
165	58	115	1	7	6	7	7	5	7	7	6	7	7	6	5	5	7	7	6	7	6	6	7	6	7	5	7	6	5	7	2	3	5	6	6	2	7	7	7	6	7	7	7	6.25	4.75	6.5	6	6	5.5
166	59	117	1	4	6	6	4	6	3	6	6	6	6	4	5	6	6	6	4	4	6	5	6	4	5	6	4	5	5	4	6	6	5	3	4	5	4	5	3	6	4	6	6	5.25	5.75	5.5	6.25	5	4.75
167	60	119	1	5	7	7	7	4	6	6	7	7	5	4	5	4	7	5	5	5	5	7	5	4	7	6	7	4	5	7	5	3	5	5	5	4	6	5	5	4	5	4	4	3.5	3.5	4.5	3.5	3.25	4
168	61	121	1	6	6	7	6	4	6	5	6	6	6	4	3	3	6	6	5	6	6	6	6	6	7	7	7	5	3	6	4	3	4	6	5	2	6	6	6	6	6	4	5	4.5	5.5	6	5	4.75	5.5
169	62	123	1	5	6	6	5	4	2	6	6	6	6	3	2	6	4	5	5	5	6	4	6	4	5	6	7	6	2	6	4	2	2	5	4	4	7	7	5	6	6	2	5	5.5	5.75	5.75	5.75	3.5	5.75
170	63	125	1	5	5	5	5	5	5	5	5	5	6	4	3	4	6	6	5	6	4	6	5	7	6	4	5	6	3	5	4	4	5	4	4	4	6	6	6	4	5	4	5	2.5	4	4.75	3.5	3.5	3.25
171	64	127	1	6	6	5	5	5	5	5	5	5	5	4	3	5	5	6	5	4	5	5	6	7	5	6	5	6	5	5	5	4	6	6	5	1	5	5	5	4	5	4	5	4.75	6	5.75	3.75	5	5.25
172	65	129	1	5	6	6	5	6	5	6	5	5	6	4	5	5	5	7	4	6	4	5	7	5	6	6	5	7	3	5	4	3	7	5	5	2	4	6	6	6	5	3	3	4	5.5	5.5	3	6.25	4.5
173	66	131	1	6	6	6	7	5	6	7	6	6	6	4	4	6	6	6	6	6	6	6	6	6	6	6	6	6	5	6	4	2	5	5	4	2	6	6	5	5	6	2	5	5	5.5	5.5	5.75	5.5	5.75
174	67	133	1	3	7	7	5	4	5	6	5	4	5	3	4	6	6	5	3	6	5	4	5	1	7	6	6	4	1	6	6	2	4	3	5	6	5	4	5	6	6	4	3	3.75	6	6.5	5.5	3.75	4.25
175	68	135	1	6	7	7	7	5	2	4	5	5	6	4	5	5	6	6	6	5	6	6	5	5	5	5	6	6	5	6	5	3	5	5	5	4	7	6	6	6	7	7	5	5	4.5	5.5	6	4.5	5
176	69	137	1	6	6	7	6	6	7	6	6	6	6	6	3	6	7	7	5	6	6	7	7	6	6	6	6	6	2	6	3	3	5	5	5	3	6	6	6	6	6	6	5	5.75	6.25	5.75	5.75	6	6.25
177	70	139	1	6	7	7	6	6	7	6	7	7	7	4	5	6	6	7	5	6	7	5	6	4	6	7	6	5	4	7	4	4	6	6	6	4	4	6	7	5	7	6	6	6.5	5.25	5.5	5.5	5	5.5
178	71	141	1	6	7	6	5	5	6	5	6	6	5	4	5	5	6	5	5	6	5	6	7	7	6	6	6	6	4	7	2	2	6	5	4	3	6	7	6	5	6	4	3	4.75	4.75	5.25	5.5	4	5.5
179	72	143	1	6	7	6	6	4	6	6	6	6	6	5	5	5	6	7	4	5	4	6	4	5	7	6	5	4	5	7	3	3	5	5	6	2	6	6	5	6	5	5	4	5.75	5.5	6.5	6	6.25	5.75
180	73	145	1	7	7	7	7	6	7	7	4	7	7	4	7	7	7	7	4	7	7	4	NA	4	7	7	7	7	7	7	7	1	1	1	7	1	7	7	7	7	7	4	4	3	5.25	5.5	4.25	3.25	4.75
181	74	147	1	3	6	6	7	4	6	6	6	6	4	4	5	5	6	6	4	5	5	5	6	4	6	6	6	4	4	6	6	5	4	4	6	6	6	4	4	6	6	6	6	6	5.25	5.5	4.75	4.5	6
182	75	149	1	6	7	7	7	7	4	6	7	7	7	4	4	6	6	7	3	3	6	5	6	6	6	7	7	6	7	7	6	1	3	2	5	6	4	4	5	6	5	4	4	6	5.75	6.5	6.5	5.75	6.5
183	76	151	1	6	7	7	7	7	7	4	7	7	7	4	4	7	7	7	7	4	6	6	7	7	7	7	7	7	4	6	4	3	4	7	4	4	4	5	7	4	7	4	3	4.5	4.75	5	4.75	4.75	4.25
184	77	153	1	6	6	7	6	7	6	6	7	7	7	4	5	7	6	7	4	6	6	6	7	7	7	7	7	7	3	7	4	4	6	4	5	3	6	6	7	6	7	6	6	5.75	5.75	6	4.75	5	5.75
185	78	155	1	6	7	5	7	6	6	6	6	6	5	4	4	5	5	6	5	5	5	5	5	4	6	6	6	6	4	6	6	4	4	4	5	5	6	5	5	6	5	5	5	5.5	4.75	6.25	6	5.25	5.5
186	79	157	1	6	7	6	6	6	6	6	6	5	6	4	3	6	5	6	4	6	6	4	7	6	5	5	5	6	4	7	3	3	6	4	5	2	4	6	5	6	6	4	5	4.75	6	5	3.5	5	4.5
187	80	159	1	5	6	6	6	6	5	7	7	6	6	4	3	6	4	7	5	6	6	5	6	5	7	7	7	6	6	6	4	3	6	5	6	4	4	5	5	6	7	4	5	5.5	6	5.25	5	5	5.5
188	81	161	1	7	7	7	7	7	7	4	4	7	7	3	4	6	7	7	7	4	6	6	4	4	7	6	4	7	3	6	4	4	4	4	5	6	6	7	7	6	4	4	4	5.5	6	4	4.5	4.25	5.25
189	82	163	1	5	6	6	6	5	4	5	5	5	5	4	5	5	5	5	4	5	5	5	5	4	5	5	5	4	5	5	5	3	3	4	5	5	5	5	5	5	5	5	5	6.25	6.25	6.5	5.25	5	6.25
190	83	165	1	6	6	6	6	6	6	6	6	7	6	4	6	6	6	6	5	6	5	6	6	5	6	6	6	7	3	6	4	3	6	4	6	3	5	6	6	6	6	5	5	4.25	6.25	6.25	6	5	4.25
191	84	167	1	5	7	7	7	6	6	7	6	7	7	4	3	7	5	7	5	6	6	6	6	4	7	7	7	7	7	7	4	3	3	5	5	4	5	5	6	7	6	4	4	4.5	5.25	5	5.75	5	4.75
192	85	169	1	6	6	7	7	4	7	4	6	7	5	4	5	6	6	5	5	6	5	6	3	3	7	7	5	5	6	6	7	2	3	6	7	3	7	6	4	7	7	4	4	4.75	5.25	6	5.5	5.25	5.5
193	86	171	1	5	6	6	3	5	5	5	5	4	5	4	4	5	4	5	4	4	5	5	5	4	6	5	5	5	5	5	6	2	4	4	3	4	4	5	6	6	5	5	5	5.25	5	5.25	4.5	4.75	4.5
194	87	173	1	6	6	6	5	6	6	6	6	5	6	4	4	5	4	6	5	5	6	4	5	6	5	6	5	5	5	6	3	3	6	6	4	3	5	5	5	6	5	6	5	5.75	6	6	5.75	6.25	6
195	88	175	1	6	6	7	7	4	6	7	7	7	7	4	5	5	7	7	4	6	6	7	7	5	7	5	7	6	4	7	6	4	5	5	5	5	6	7	5	5	5	5	4	5.75	6.75	6	6	6	5.5
196	89	177	1	5	6	6	7	6	6	6	6	7	7	4	5	5	7	6	5	6	6	7	6	5	7	5	7	5	4	6	4	4	4	6	6	4	5	6	7	5	7	4	4	4.5	5.75	6.25	6.25	5	4.75
197	90	179	1	NA	NA	NA	NA	NA	NA	NA	NA	NA	NA	NA	NA	NA	NA	NA	NA	NA	NA	NA	NA	NA	NA	NA	NA	NA	NA	NA	NA	NA	NA	NA	NA	NA	NA	NA	NA	NA	NA	NA	NA	NA	NA	NA	NA	NA	NA
198	91	181	1	7	7	7	7	4	6	5	6	6	6	4	4	6	6	7	4	4	5	6	6	6	7	7	7	5	5	6	6	4	4	5	6	4	7	7	7	7	7	4	4	4.75	6	6.25	6.75	4.25	5
199	92	183	1	5	6	5	6	5	5	5	6	5	5	4	4	5	6	6	4	5	5	5	5	5	6	6	5	4	5	6	4	5	5	5	5	4	6	5	5	6	5	5	5	5.5	5.75	6	5.5	5.5	5.75
200	93	185	1	4	5	5	4	5	3	2	5	3	5	4	5	5	5	5	4	4	3	5	5	5	5	5	4	5	4	5	2	3	4	5	5	5	5	3	5	5	4	6	3	5	4.75	5.5	5.25	4.5	4.75
201	94	187	1	5	7	7	6	5	6	6	7	6	6	4	4	5	6	6	5	6	4	6	6	5	7	5	7	6	6	7	3	3	4	5	5	4	5	5	6	5	5	5	4	5	6.5	6.5	4.25	5	6
202	95	189	1	5	7	7	7	7	6	4	7	6	7	5	4	5	5	6	4	4	5	6	5	4	5	6	5	5	4	6	4	3	4	4	5	4	5	5	5	6	6	5	5	3.75	4.75	5.75	3.75	5.5	3.75
203	96	191	1	5	5	7	6	5	5	6	6	6	6	4	4	5	6	7	5	7	6	6	5	6	6	5	5	5	5	6	4	3	5	4	5	4	5	5	6	5	6	5	5	4.75	4.25	5	4	6	4.5
204	97	193	1	5	6	6	5	6	6	5	6	6	7	4	4	5	5	7	5	5	5	4	5	5	5	6	4	5	5	6	5	3	6	4	5	6	4	5	6	6	5	3	4	6.25	6.75	6.75	5	5.75	6.75
205	98	195	1	6	7	7	7	6	6	6	7	6	6	5	NA	6	6	7	6	7	7	6	6	6	7	6	6	6	6	7	4	2	6	6	3	5	6	6	6	3	5	5	5	4	4.25	5	5	4.25	4.75
206	99	197	1	NA	NA	NA	NA	NA	NA	NA	NA	NA	NA	NA	NA	NA	NA	NA	NA	NA	NA	NA	NA	NA	NA	NA	NA	NA	NA	NA	NA	NA	NA	NA	NA	NA	NA	NA	NA	NA	NA	NA	NA	5.25	6	5.25	5.75	4	5.25
207	100	199	1	5	5	7	4	7	6	6	7	5	7	4	2	7	6	7	5	5	6	5	7	7	7	7	5	7	4	6	1	2	7	7	4	3	5	7	6	6	6	7	7	4.25	5.25	6.5	4.75	6.25	5.5
208	101	201	1	6	6	7	7	6	6	6	6	6	6	4	4	6	5	6	5	5	7	6	6	6	7	7	6	6	5	7	5	3	5	5	4	4	5	6	6	5	6	4	5	4.75	5.75	6.5	4.75	4.5	5.5
209	102	203	1	6	6	7	5	4	6	4	6	5	6	4	4	4	5	6	5	4	4	5	6	6	4	6	4	6	5	5	3	3	6	6	4	3	5	7	6	5	5	4	4	5	6	6.5	4.25	4.75	4
210	103	205	1	6	7	7	7	7	6	5	7	7	7	4	4	6	7	7	6	3	6	7	7	7	7	7	7	6	4	7	4	3	4	6	4	2	4	7	7	7	6	4	3	5	6	6	5.75	5	5.5
211	104	207	1	6	6	6	7	5	7	6	6	6	7	5	5	5	7	7	5	6	5	6	2	7	6	6	6	5	6	6	5	3	5	5	4	5	4	5	6	5	6	5	5	4.75	5.5	6.5	3.5	5	4.25
212	105	209	1	5	7	7	7	5	6	6	7	6	6	4	5	6	4	6	5	5	6	5	7	4	5	5	6	6	5	6	4	4	5	5	5	4	3	5	5	5	6	5	4	5	6	6.5	5.5	5.25	6
213	106	211	1	6	6	6	5	6	6	6	6	6	6	4	4	6	6	6	4	6	6	6	6	4	5	6	4	6	6	6	6	4	4	6	6	4	6	6	6	6	6	6	6	6.75	6.5	6.75	4.75	5.25	6.5
214	107	213	1	6	6	7	7	6	6	7	7	7	7	4	4	6	6	7	6	7	7	7	7	5	5	7	7	7	4	7	6	4	6	4	6	6	7	7	7	6	7	7	6	5.5	6.25	6.5	5.25	5.25	5.75
[truncated: 158 more columns]
