# Supplementary material for: How Are Mate Preferences Linked with Actual Mate Selection? Tests of Mate Preference Integration Algorithms Using Computer Simulations and Actual Mating Couples
Source: PLoS One. 2016 Jun 8;11(6):e0156078. doi: 10.1371/journal.pone.0156078 (PMC4898694; doi:10.1371/journal.pone.0156078)
Supplement: S2 Data — Long-term couple and agent-based model data analyzed in Study 3. (ZIP) [file pone.0156078.s002.zip]

Archive with 155 entries (151 files):
- S10/
- S10/Aspiration Model Data/
- S10/Aspiration Model Data/Aspiration Couple Population 01162016 032538.csv
- S10/Aspiration Model Data/Aspiration Couple Population 01162016 033107.csv
- S10/Aspiration Model Data/Aspiration Couple Population 01162016 033637.csv
- S10/Aspiration Model Data/Aspiration Couple Population 01162016 034208.csv
- S10/Aspiration Model Data/Aspiration Couple Population 01162016 034738.csv
- S10/Aspiration Model Data/Aspiration Couple Population 01162016 035306.csv
- S10/Aspiration Model Data/Aspiration Couple Population 01162016 035838.csv
- S10/Aspiration Model Data/Aspiration Couple Population 01162016 040407.csv
- S10/Aspiration Model Data/Aspiration Couple Population 01162016 040935.csv
- S10/Aspiration Model Data/Aspiration Couple Population 01162016 041503.csv
- S10/Aspiration Model Data/Aspiration Couple Population 01162016 042030.csv
- S10/Aspiration Model Data/Aspiration Couple Population 01162016 042559.csv
- S10/Aspiration Model Data/Aspiration Couple Population 01162016 043127.csv
- S10/Aspiration Model Data/Aspiration Couple Population 01162016 043656.csv
- S10/Aspiration Model Data/Aspiration Couple Population 01162016 044213.csv
- S10/Aspiration Model Data/Aspiration Couple Population 01162016 044641.csv
- S10/Aspiration Model Data/Aspiration Couple Population 01162016 045109.csv
- S10/Aspiration Model Data/Aspiration Couple Population 01162016 045538.csv
- S10/Aspiration Model Data/Aspiration Couple Population 01162016 045957.csv
- S10/Aspiration Model Data/Aspiration Couple Population 01162016 050416.csv
- S10/Aspiration Model Data/Aspiration Couple Population 01162016 050835.csv
- S10/Aspiration Model Data/Aspiration Couple Population 01162016 051254.csv
- S10/Aspiration Model Data/Aspiration Couple Population 01162016 051712.csv
- S10/Aspiration Model Data/Aspiration Couple Population 01162016 052132.csv
- S10/Aspiration Model Data/Aspiration Couple Population 01162016 052552.csv
- S10/Aspiration Model Data/Aspiration Couple Population 01162016 053011.csv
- S10/Aspiration Model Data/Aspiration Couple Population 01162016 053430.csv
- S10/Aspiration Model Data/Aspiration Couple Population 01162016 053850.csv
- S10/Aspiration Model Data/Aspiration Couple Population 01162016 054309.csv
- S10/Aspiration Model Data/Aspiration Couple Population 01162016 054727.csv
- S10/Aspiration Model Data/Aspiration Couple Population 01162016 055144.csv
- S10/Aspiration Model Data/Aspiration Couple Population 01162016 055603.csv
- S10/Aspiration Model Data/Aspiration Couple Population 01162016 060022.csv
- S10/Aspiration Model Data/Aspiration Couple Population 01162016 060441.csv
- S10/Aspiration Model Data/Aspiration Couple Population 01162016 060858.csv
- S10/Aspiration Model Data/Aspiration Couple Population 01162016 061319.csv
- S10/Aspiration Model Data/Aspiration Couple Population 01162016 061738.csv
- S10/Aspiration Model Data/Aspiration Couple Population 01162016 062157.csv
- S10/Aspiration Model Data/Aspiration Couple Population 01162016 062615.csv
- S10/Aspiration Model Data/Aspiration Couple Population 01162016 063034.csv
- S10/Aspiration Model Data/Aspiration Couple Population 01162016 063453.csv
- S10/Aspiration Model Data/Aspiration Couple Population 01162016 063912.csv
- S10/Aspiration Model Data/Aspiration Couple Population 01162016 064331.csv
- S10/Aspiration Model Data/Aspiration Couple Population 01162016 064750.csv
- S10/Aspiration Model Data/Aspiration Couple Population 01162016 065207.csv
- S10/Aspiration Model Data/Aspiration Couple Population 01162016 065626.csv
- S10/Aspiration Model Data/Aspiration Couple Population 01162016 070044.csv
- S10/Aspiration Model Data/Aspiration Couple Population 01162016 070503.csv
- S10/Aspiration Model Data/Aspiration Couple Population 01162016 070922.csv
- S10/Aspiration Model Data/Aspiration Couple Population 01162016 071342.csv
- S10/Euclidean Model Data/
- S10/Euclidean Model Data/Euclidean Couple Population 11192015 0118.csv
- S10/Euclidean Model Data/Euclidean Couple Population 11192015 0119.csv
- S10/Euclidean Model Data/Euclidean Couple Population 11192015 0125.csv
- S10/Euclidean Model Data/Euclidean Couple Population 11192015 0126.csv
- S10/Euclidean Model Data/Euclidean Couple Population 11192015 0133.csv
- S10/Euclidean Model Data/Euclidean Couple Population 11192015 0134.csv
- S10/Euclidean Model Data/Euclidean Couple Population 11192015 0141.csv
- S10/Euclidean Model Data/Euclidean Couple Population 11192015 0142.csv
- S10/Euclidean Model Data/Euclidean Couple Population 11192015 0149.csv
- S10/Euclidean Model Data/Euclidean Couple Population 11192015 0156.csv
- S10/Euclidean Model Data/Euclidean Couple Population 11192015 0157.csv
- S10/Euclidean Model Data/Euclidean Couple Population 11192015 0204.csv
- S10/Euclidean Model Data/Euclidean Couple Population 11192015 0205.csv
- S10/Euclidean Model Data/Euclidean Couple Population 11192015 0212.csv
- S10/Euclidean Model Data/Euclidean Couple Population 11192015 0219.csv
- S10/Euclidean Model Data/Euclidean Couple Population 11192015 0220.csv
- S10/Euclidean Model Data/Euclidean Couple Population 11192015 0227.csv
- S10/Euclidean Model Data/Euclidean Couple Population 11192015 0228.csv
- S10/Euclidean Model Data/Euclidean Couple Population 11192015 0234.csv
- S10/Euclidean Model Data/Euclidean Couple Population 11192015 0235.csv
- S10/Euclidean Model Data/Euclidean Couple Population 11192015 0242.csv
- S10/Euclidean Model Data/Euclidean Couple Population 11192015 0243.csv
- S10/Euclidean Model Data/Euclidean Couple Population 11192015 0250.csv
- S10/Euclidean Model Data/Euclidean Couple Population 11192015 0251.csv
- S10/Euclidean Model Data/Euclidean Couple Population 11192015 0258.csv
- S10/Euclidean Model Data/Euclidean Couple Population 11192015 0305.csv
- S10/Euclidean Model Data/Euclidean Couple Population 11192015 0306.csv
- S10/Euclidean Model Data/Euclidean Couple Population 11192015 0313.csv
- S10/Euclidean Model Data/Euclidean Couple Population 11192015 0314.csv
- S10/Euclidean Model Data/Euclidean Couple Population 11192015 0321.csv
- S10/Euclidean Model Data/Euclidean Couple Population 11192015 0322.csv
- S10/Euclidean Model Data/Euclidean Couple Population 11192015 0328.csv
- S10/Euclidean Model Data/Euclidean Couple Population 11192015 0329.csv
- S10/Euclidean Model Data/Euclidean Couple Population 11192015 0336.csv
- S10/Euclidean Model Data/Euclidean Couple Population 11192015 0344.csv
- S10/Euclidean Model Data/Euclidean Couple Population 11192015 0351.csv
- S10/Euclidean Model Data/Euclidean Couple Population 11192015 1206.csv
- S10/Euclidean Model Data/Euclidean Couple Population 11192015 1212.csv
- S10/Euclidean Model Data/Euclidean Couple Population 11192015 1218.csv
- S10/Euclidean Model Data/Euclidean Couple Population 11192015 1224.csv
- S10/Euclidean Model Data/Euclidean Couple Population 11192015 1230.csv
- S10/Euclidean Model Data/Euclidean Couple Population 11192015 1236.csv
- S10/Euclidean Model Data/Euclidean Couple Population 11192015 1242.csv
- S10/Euclidean Model Data/Euclidean Couple Population 11192015 1248.csv
- S10/Euclidean Model Data/Euclidean Couple Population 11192015 1254.csv
- S10/Euclidean Model Data/Euclidean Couple Population 11192015 1640.csv
- S10/Euclidean Model Data/Euclidean Couple Population 11192015 1641.csv
- S10/Euclidean Model Data/Euclidean Couple Population 11192015 1646.csv
- S10/Euclidean Model Data/Euclidean Couple Population 11192015 1647.csv
- S10/Euclidean Model Data/Euclidean Couple Population 11192015 1652.csv
- S10/Polynomial Model Data/
- S10/Polynomial Model Data/Polynomial Couple Population 01152016 0521.csv
- S10/Polynomial Model Data/Polynomial Couple Population 01152016 0525.csv
- S10/Polynomial Model Data/Polynomial Couple Population 01152016 0537.csv
- S10/Polynomial Model Data/Polynomial Couple Population 01152016 0541.csv
- S10/Polynomial Model Data/Polynomial Couple Population 01152016 0552.csv
- S10/Polynomial Model Data/Polynomial Couple Population 01152016 0553.csv
- S10/Polynomial Model Data/Polynomial Couple Population 01152016 0556.csv
- S10/Polynomial Model Data/Polynomial Couple Population 01152016 0608.csv
- S10/Polynomial Model Data/Polynomial Couple Population 01152016 0612.csv
- S10/Polynomial Model Data/Polynomial Couple Population 01152016 0624.csv
- S10/Polynomial Model Data/Polynomial Couple Population 01152016 0628.csv
- S10/Polynomial Model Data/Polynomial Couple Population 01152016 0639.csv
- S10/Polynomial Model Data/Polynomial Couple Population 01152016 0644.csv
- S10/Polynomial Model Data/Polynomial Couple Population 01152016 0655.csv
- S10/Polynomial Model Data/Polynomial Couple Population 01152016 0700.csv
- S10/Polynomial Model Data/Polynomial Couple Population 01152016 0711.csv
- S10/Polynomial Model Data/Polynomial Couple Population 01152016 0716.csv
- S10/Polynomial Model Data/Polynomial Couple Population 01152016 0727.csv
- S10/Polynomial Model Data/Polynomial Couple Population 01152016 0732.csv
- S10/Polynomial Model Data/Polynomial Couple Population 01152016 0742.csv
- S10/Polynomial Model Data/Polynomial Couple Population 01152016 0743.csv
- S10/Polynomial Model Data/Polynomial Couple Population 01152016 0748.csv
- S10/Polynomial Model Data/Polynomial Couple Population 01152016 0758.csv
- S10/Polynomial Model Data/Polynomial Couple Population 01152016 0804.csv
- S10/Polynomial Model Data/Polynomial Couple Population 01152016 0814.csv
- S10/Polynomial Model Data/Polynomial Couple Population 01152016 0820.csv
- S10/Polynomial Model Data/Polynomial Couple Population 01152016 0829.csv
- S10/Polynomial Model Data/Polynomial Couple Population 01152016 0830.csv
- S10/Polynomial Model Data/Polynomial Couple Population 01152016 0835.csv
- S10/Polynomial Model Data/Polynomial Couple Population 01152016 0845.csv
- S10/Polynomial Model Data/Polynomial Couple Population 01152016 0851.csv
- S10/Polynomial Model Data/Polynomial Couple Population 01152016 0900.csv
- S10/Polynomial Model Data/Polynomial Couple Population 01152016 0901.csv
- S10/Polynomial Model Data/Polynomial Couple Population 01152016 0907.csv
- S10/Polynomial Model Data/Polynomial Couple Population 01152016 0916.csv
- S10/Polynomial Model Data/Polynomial Couple Population 01152016 0923.csv
- S10/Polynomial Model Data/Polynomial Couple Population 01152016 0931.csv
- S10/Polynomial Model Data/Polynomial Couple Population 01152016 0932.csv
- S10/Polynomial Model Data/Polynomial Couple Population 01152016 0938.csv
- S10/Polynomial Model Data/Polynomial Couple Population 01152016 0947.csv
- S10/Polynomial Model Data/Polynomial Couple Population 01152016 0954.csv
- S10/Polynomial Model Data/Polynomial Couple Population 01152016 1003.csv
- S10/Polynomial Model Data/Polynomial Couple Population 01152016 1010.csv
- S10/Polynomial Model Data/Polynomial Couple Population 01152016 1018.csv
- S10/Polynomial Model Data/Polynomial Couple Population 01152016 1026.csv
- S10/Polynomial Model Data/Polynomial Couple Population 01152016 1034.csv
- S10/Polynomial Model Data/Polynomial Couple Population 01152016 1041.csv
- S10/Polynomial Model Data/Polynomial Couple Population 01152016 1049.csv
- S10/Polynomial Model Data/Polynomial Couple Population 01152016 1103.csv
- S10/Polynomial Model Data/Polynomial Couple Population 01152016 1117.csv
- S10/Study 2 Long-term Couple Data.csv.csv
