# Supplementary material for: How Are Mate Preferences Linked with Actual Mate Selection? Tests of Mate Preference Integration Algorithms Using Computer Simulations and Actual Mating Couples
Source: PLoS One. 2016 Jun 8;11(6):e0156078. doi: 10.1371/journal.pone.0156078 (PMC4898694; doi:10.1371/journal.pone.0156078)
Supplement: S2 Data — Long-term couple and agent-based model data analyzed in Study 3. (ZIP) [file pone.0156078.s002.zip › S10/Aspiration Model Data/Aspiration Couple Population 01162016 032538.csv]

	trait1	trait2	trait3	trait4	trait5	trait6	trait7	trait8	trait9	trait10	trait11	trait12	trait13	trait14	trait15	trait16	trait17	trait18	trait19	trait20	trait21	trait22	trait23	preference1	preference2	preference3	preference4	preference5	preference6	preference7	preference8	preference9	preference10	preference11	preference12	preference13	preference14	preference15	preference16	preference17	preference18	preference19	preference20	preference21	preference22	preference23	fitpoints	sex	algorithm
1	1.81907241951537	4.87392800516448	4.2816149658704	5.23600998143999	5.49047619512512	5.11093089363265	4.80768591498233	6.56760457568275	4.52759885960049	4.84833269263191	5.35792349316573	4.87137498885451	6.53044818402963	1.52488880059249	5.01118379832976	2.01677192354592	4.77431646096055	1.7632380364115	1.01248405177146	4.49365899919073	1	6.67855291804888	2.32888777427745	1.32191084297124	6.09607011794695	1.52849126216762	3.86476399637272	4.02301429924434	2.57028054422722	5.23450086720882	8.0589170447577	4.52856839120878	6.19721246024637	7.33774081165525	-1.66463680653893	3.00198151867609	4.99894666547088	5.85788347356981	4.58818637549916	-1.38324069604283	3.57187127438624	7.33431587446872	7.54016675552755	9.30729712484004	1.22286059928418	-4.16360199060519	93	0	2
2	1.22497455060814	3.64121134374202	4.90054773602479	5.64274272764295	5.96071312972662	6.25392831106241	6.64712507308002	4.26106294419747	3.97196197703502	4.81204731587226	1.23710886164764	3.37879600384236	3.30891142394226	5.75728903239759	4.09880698231345	6.50496805803364	2.61627069356504	2.58583239458251	4.04426557536011	3.04459489598116	1.33263199814484	4.70689525594423	3.70776391035956	1.67311848494712	6.61052996400359	2.7364029770733	5.14111104830501	3.36023429190453	9.47650862527315	2.29796379350168	3.93142168496577	5.44015095150944	1.97489604358249	2.22113300351773	0.267764093606474	4.42231124079489	3.74823936928533	7.52514182130029	5.7976675092545	-0.624768664033095	7.61273641845666	7.80651416177846	-1.58417943280071	-1.36045039909593	4.60698730951867	4.01175851748916	71.75	0	2
3	2.39841728172719	5.29074435131106	6.72513862469906	2.11820746024298	6.77835997601933	6.13671274902132	6.19591787128265	2.32849705619919	1	5.62806271079285	1	1	1.7899786583302	3.33310742524529	3.62513088549978	5.93373983471776	2.56488386189708	3.80292738027268	3.77835594428271	6.06299030644716	3.29834900100272	2.15945086487268	4.03337086228079	3.67333521015609	3.39388471396634	2.7457949700277	3.44794058636403	6.53197539378794	3.70287918407537	1.90940242602795	-2.64958912765833	6.83981194073462	5.94277507477513	9.20603906579384	3.5510176564776	4.63213709480111	3.0990557737989	1.51092976472481	3.98518940109248	-0.998257254872719	-2.27380360071205	6.8505365068982	7.76726311811094	0.0666377876912003	7.17968519665057	1.95265636441564	102.5	0	2
4	4.06484510507725	2.25690146712894	4.13471855339111	1.65140402612129	3.24792187307184	3.40063430277075	6.68619821957509	2.22587909784506	4.70021236477495	7	1	1.18169435058086	1.62855958014594	1	3.13732359355355	4.65033734110606	3.44370390178387	1.38630641280702	1.45350064423694	7	1.56048100861828	6.30578129999682	3.25190713663492	2.10223248072364	-2.74619327268083	0.124921117091619	3.17088257079816	0.579732563544235	4.79501513870722	1.89144017228027	7.50727559917593	2.08483010810616	4.33492863680828	4.16743858282593	3.23106417834526	-0.753355187213388	1.66412258560812	9.40942776297629	5.08119409070217	-0.531639318415779	-3.56671227756217	6.41376414005791	7.81511423563758	8.97799930998208	3.24824392238633	0.747879180610062	109.25	0	2
5	6.11994194601062	5.04149988492525	6.6528264177588	3.14024703966282	6.75848706669326	6.59486184739652	6.11848554169904	6.03717601565642	2.11007854814383	7	1	1	1	1	2.73410752725236	6.31528288602206	3.85653781425214	3.60709618318515	5.51603831272776	2.70509378045977	1.88478328114689	5.77551211188857	4.98670784154996	1.6609936784076	0.893958886351573	10.1458664025829	6.04568029096967	-1.55181138871085	4.04770329922926	1.87699666993974	8.6050180579573	7.65270376588073	13.5760131784827	3.05479082768301	3.07642477236673	4.32604099044449	6.71587748198177	8.73954346854344	2.63705181665501	7.67494190721473	3.76930629653562	1.08029802639222	6.11143506588151	1.84909988665236	6.99669723149922	2.67900695545387	105	0	2
6	1.23909876102006	3.83839760205429	5.24089471807285	6.16666453602615	3.55482229198042	4.01893208771342	5.14433407343119	3.80471596354378	5.21131079744305	7	1.80338753909274	6.79517755260663	6.20630552176163	2.20322190761916	4.19423837287273	6.13169669985555	4.32985283926931	7	1.99592240521814	2.94206247514902	3.38183351114174	3.32208548731906	3.27281880775667	4.33400434583476	2.59143201705934	3.17992778527386	-0.322806409343284	4.45858252166644	4.62498740006113	6.99419764204717	2.45759852783087	4.61049428904737	0.52957009411809	2.61117515548821	6.47068273454136	-0.383635908311975	3.06953537155646	6.28303384823682	6.22191096512619	7.43479282631077	5.71004291115291	4.89100848837457	5.28856827965263	-4.1259746567519	0.994712556931664	-0.679539053193901	98.75	0	2
7	3.67863903767334	4.25972412190335	6.22975003466485	6.47601274366327	5.78558417177014	5.20743044193621	3.81440436940021	1.7042966704384	2.88309265501315	4.18739873968582	3.31959712968281	1.79414914056057	1	6.44961836426606	4.15038561571068	1.79450919881013	5.02052248772823	5.9628842364757	3.72825857023706	4.44582098433489	1	6.52102592881634	2.13732059352071	-2.63313922198813	9.58263765087672	0.40123898744983	8.51992518233649	7.27004547356582	4.36059039544914	4.13252932685367	8.25909110358898	3.39779658197791	-3.47097021900824	4.12644701694246	3.62030767030874	5.08526487569116	6.34675882757722	7.63482287356448	2.35453204608813	-0.791078300860545	-1.55787989552435	0.039154308588185	9.08237253528793	-0.239927579642115	10.605022645585	1.00540385719928	86.5	0	2
8	2.99988852237082	5.24276678618413	7	5.89600045746131	3.59364436863331	4.15747991159145	5.39004549184185	7	4.03594049835712	6.19260682011913	4.54322670603812	1.04999596572107	2.06509349240435	2.10875748928591	7	4.12208775631691	1.00462704918153	4.45193192075789	5.76437912607885	6.19824982363608	1.48293338301148	7	2.16866431058342	-0.43901729135679	8.96387663645906	1.35933416481868	5.53025996662755	8.23108669031651	4.33227904542243	-0.244402289848476	-3.15632368834881	3.40592537735563	-2.35312843264854	7.5927811508575	3.51421079964249	9.17967335584946	-1.33318505209782	2.9014599415244	7.02844607216488	7.20071001006523	-0.599970741668232	0.802780214987064	8.3435855160549	1.17475641963644	8.70060682471047	3.4883360743506	122.25	0	2
9	4.55463371550557	1.57680308185095	3.91616245972856	1	3.31705182563737	3.20553322836174	5.66974711657473	1	5.05113082785757	4.08713962425531	5.42331203179253	1.2266584724439	3.46274568134534	4.58112725663119	1.69725574172443	5.20098326955412	3.76537504607446	1.97997451203718	6.65089281925732	7	4.78384099732242	6.87106305684484	4.8954655010452	1.76882784208195	-2.00562281689313	0.136969728887746	3.58878641601815	0.620018915307588	4.47760037418026	0.469118931121884	1.28807607230368	2.81124174900877	4.69523192017683	1.45348741150234	3.21891791849635	5.58907527108135	3.3037225542002	1.83811859272501	5.32938118219958	-0.856828728812672	4.61572365156572	7.05714549379029	1.79489567532151	7.72600156260393	4.36718701141353	1.60640235275149	93	0	2
10	6.39942771730903	6.57767580728667	4.48558876532725	7	7	5.35449126409017	6.29963714847683	6.204345961432	4.69722457066723	1.78999214064855	6.5032824176738	4.8002493097415	5.66640828333289	2.60902062664527	1	6.45028513922107	2.94048812143185	4.0937739146849	2.68007729632208	3.77022131158042	2.99065647758371	1.13881868298758	5.20277922364213	-4.57321439074421	9.02014729381078	8.68161058781831	1.29328884368714	-1.70478544456913	3.31407075097118	-0.19617472657147	2.45613085078077	4.44773011043967	8.00095910602018	3.31934237699798	7.37646619966525	1.40280396612979	4.3218691437609	2.45657195006565	1.49652876728034	-0.620438239525701	3.34940755061207	6.38710615506556	0.824401173034849	2.0608394594712	4.12272772485669	4.46318953345455	97.75	0	2
11	2.07073565834804	7	7	3.6387483883624	6.95711306833482	3.11799287216455	5.05439919919469	1.76044606626522	4.62911042633508	1	3.80548018025405	2.47664759467677	1.68146578415548	6.05584479083672	6.4153284185486	3.81056332543986	3.02129220515833	2.79305139536703	6.58403740224901	2.63149836016187	4.64595225470039	5.73869086834851	4.0573471019712	-0.841075538795053	3.24314257336109	-1.06237341492797	7.09718324279484	-5.25989991972902	2.79047505068816	4.30146106914433	2.92010616334562	3.84175621390455	-3.71679362184723	-0.983365541990641	4.21666932205245	4.50989657767891	2.92932573937048	0.490444578255266	7.96000805058717	-2.3524497583561	-4.21206403908717	-0.895041083103315	6.79010834949964	-4.49663180151052	4.00184929623758	0.311063183632195	87.5	0	2
12	5.68152472004523	5.84163714338045	3.3092113728864	5.83137008952127	3.0636728634015	3.23065433240312	4.72650690432036	5.43924924052204	2.00393909220292	2.2463160714021	4.30997719846631	2.75059487708589	4.10039007091661	7	3.88716219468019	5.3652722853412	3.57703231323462	7	3.2112277306382	1	1.76461149923187	2.26264855631046	2.63542200912392	-1.50139945280397	6.94916707510806	2.28425131106118	-0.877656816531813	-1.45368988437331	1.00898976934072	5.05934735226157	8.89501971946237	3.54429880274169	3.38814895450575	3.81172808790206	1.24441266328625	11.1013630035354	8.10618643177535	2.31683125030856	2.1897007493501	4.49661059795734	-2.19118350893198	-0.901387641442572	3.91502834173809	-4.25924111714308	2.93607572277006	2.0568405288067	104.25	0	2
13	1	3.95517427078088	1.11614277338258	1.82250171250496	3.96598969056909	2.23244951052402	5.38105646533705	1.16686172417455	2.13756636823406	2.64073560154813	4.87565169140638	6.83999778268438	1.83270405807807	2.61276625281865	2.40317060166679	5.98707885639079	1.40528315860548	5.86209242016657	2.98786283131934	3.3901362475534	2.95369132619545	3.14056079818012	2.00146664223058	-0.525942447419564	9.44124631224515	-1.52892423286684	8.51431366194974	-4.10887784882942	1.00090312102396	11.0414626454822	-1.44055618863522	2.82163073248067	3.25179181534119	4.21088182697949	0.0675020820221241	6.31971662914447	4.82625511238893	1.78205003468645	9.71337141809266	-6.76175567507791	-3.54335644132559	7.237299664452	-1.85806965352803	7.56904357906487	4.92513969132435	-1.93132977921654	116	0	2
14	6.62018519045095	6.77478030233795	7	3.18279935445908	7	4.50201358391411	6.42346019915224	6.01623956168477	4.2430786828313	6.33230821591722	2.13651489940891	2.06164599272032	1	5.69459520485562	2.41447846082784	5.6467612645843	1.17759656505319	1.49891806324171	4.46003726555355	6.30483582194817	2.50642666684358	7	2.21828290210255	2.02150237173661	1.41068583234299	11.3278299955304	6.71447576614886	-1.87489865375559	3.08908884185752	0.487181733561861	9.50213924414564	1.98260654798037	1.63301087436637	0.173668748782599	4.73364184734238	0.974189125129138	1.01275884819915	4.5655371612001	10.1394170282531	-3.62141095519075	-4.25180216897286	3.71311275466874	3.71718459078621	-5.04148898601334	5.45173644760829	4.6469267241853	84.75	0	2
15	5.81893282101157	5.9091444715864	4.88584806805834	7	5.17396511207266	5.09965229550596	1	1.82994306597076	1	5.69700250378509	2.74708753351034	5.97720993901703	3.98591458233901	3.84608974462034	2.43961928432589	5.84963507443498	6.18209621805471	4.86194250633917	2.92063181047578	3.47959295479837	1.48082945614661	5.22035712775692	7	1.06314345522728	6.57619259989665	1.43938699000706	3.47850793565424	4.19193920748235	6.7025294320391	8.26526731316148	4.2671238686283	6.33170736014211	-2.22785555180342	6.65307977134773	2.30993623904816	2.34930977021735	2.91787019153128	1.96316562530203	7.08228376872997	0.161167796689573	4.95674487850753	3.86912525530791	8.02108578199757	2.29221488631711	0.500399196649299	6.12238426091469	77.5	0	2
16	4.59264794945591	6.764400538543	1	6.94138619805148	4.25754108882083	3.20483220182762	5.25543852451087	4.71622645455008	4.48233949011328	2.38035164760955	3.68868199599122	5.43107051991404	1.75333308870734	2.4935475713497	3.4498609729157	5.28358005096283	3.68011848848913	5.40352027525043	6.44714802193235	2.91546700398588	4.75733988919188	4.47889462451357	1.88822893882266	-0.966021282650083	5.61794342950254	3.82596991150601	-0.129374835193399	0.95146134379175	4.75887370425304	3.59221311330258	7.39693174992581	5.56410322405804	13.3021524387569	0.358561646122285	1.22000537925057	4.38358149285406	2.5805040470317	7.14633698301475	5.3386405640526	-2.83495021533912	4.6105466163727	-0.59014507800164	-4.1430672598803	3.04004600012042	5.32612766134984	4.8218151048475	100.25	0	2
17	4.29374127211129	5.19487376994196	1.06863167024526	7	2.04883468576562	3.37449822813767	5.85461180319047	1.0426661020698	1.7659743416503	2.0700517354393	1.21965671832572	3.85773863064549	3.4794484105922	6.33455626338175	4.0043000772144	2.64595211596358	2.87025081858513	6.56991372676866	4.74600874959734	6.0152709634474	3.65903208318822	2.54724308477725	5.89717202922496	-1.04093068527186	4.66245382105712	4.39432408792322	0.419326718072945	1.06545954386071	3.86098078861344	8.98698729637531	0.983976085067315	1.18789365217737	4.80299102422619	3.98566567594283	7.93515486197176	4.6695390874642	3.92450906035701	1.16766686708157	2.22320296911461	-1.67991326461295	-0.133954211789331	4.99056714666582	1.58235868577359	-0.805345501457541	3.9896664720044	4.77206247743044	73	0	2
18	5.09094043590201	6.2354152312131	1	6.26296994668117	4.54769199556979	2.35234910992172	6.96613094549442	4.94089527144356	2.83546107521366	1.89088495589375	4.857547887469	5.06902749758939	1.99466641175451	3.20778323905891	1.55761888328797	6.02229168750119	4.45527009430471	5.2801106980273	6.29145429875382	3.25796491693777	5.15413585978249	4.58855451339814	3.59980558912447	0.0484664381779033	5.52540307324078	3.49061222783771	0.00287806429579099	1.22169801223773	5.25697634982553	6.5736933358443	4.29110432931081	4.93944092309658	12.5902665031624	1.28383164308192	0.764354447368415	5.24707793545628	-0.566324966001591	6.27032585703956	1.67638115345533	-1.65876236410027	2.95149124433495	-0.298405709006893	2.00335345690636	-1.84982810117818	2.92812793884768	4.59425599810044	85.75	0	2
19	1	5.15441034742598	4.98124091485452	2.96681483921208	3.76741979007061	4.02935314967777	5.0536764847973	3.65283784836559	5.99305222890928	6.87458209560878	5.09346034039767	2.70928895294	1	4.20443602132373	4.70582214019985	5.96932489238993	5.70191407706435	7	1	3.75780342710284	1	7	5.2212173084013	0.389946832271684	9.89358468767802	-1.71864555026009	8.77037473303737	-3.75220762018907	6.88310601527098	6.85250752230742	7.88435570574394	-0.783111066136805	7.72526930289834	3.27438569488777	3.32330405858057	5.34263136885677	2.6055155623737	8.22898406119452	9.56495373652175	-4.13146341091556	1.02595710260118	-0.755807299125707	8.21568118716005	2.1785923893589	2.87770256338643	0.475684075656857	94.5	0	2
20	1.44627155952089	6.69342970061755	3.11334203093141	1.53491265142934	2.00304942349052	2.55637870160981	1	5.0860487197198	3.73728631420212	2.24251656601814	2.62745198029945	5.1255843239838	2.92220233984629	4.97009754133645	2.6944419563176	4.00304313174296	6.37814439962101	6.60649548217373	3.59986896049186	5.35028680056524	2.65398848363063	5.53520152414615	3.93766847690153	2.388301033943	8.74151064195959	0.930621430141601	5.21670991287176	-1.56845119003851	7.20214133362409	4.26538313746528	7.33864978823327	5.85573180679426	6.25539962708894	3.18559651646404	6.66301515543833	-1.50042756000349	4.93637054221237	-1.46589347107079	6.03091237900327	-2.57658753621536	2.6416815135897	3.40169355336858	7.07984508626921	1.11924576717969	6.63913090757818	7.35927911738701	83.25	0	2
21	4.4015626375667	7	1.59686294612055	5.89169091776378	2.95599345801228	3.68328310826222	5.80968141613045	4.66661018629444	4.32018454604443	5.05539858319145	6.22017537400942	5.37130974176218	5.49563385630718	3.9198097624066	1.7616081567375	6.25963717700524	1.66990025277008	4.56576750927468	3.46232120587269	6.02664446271594	1	6.68504956660674	1.65952765429827	-0.462853242369596	5.7820186658457	3.10688706883305	0.902773544428087	1.01928905921303	4.36069471330006	4.14528303025387	-0.937871536646117	5.07931235656857	7.06995501450304	8.55000464492829	4.26482943128017	2.28990720171449	0.660207205232377	1.9659695354253	2.87579088057533	-0.265859614348252	-2.45352045079218	3.43018248824247	3.44190966748846	-3.22399987538508	3.43776386006501	1.92575631412492	84	0	2
22	2.19055136957245	6.40987726507518	6.97412453692155	1.63610250563306	2.24664508472655	5.49419723506546	7	6.23935080503066	2.30305843274684	4.51078086066824	1.18907153580963	2.15424733259197	3.87205051924583	3.26160085479266	6.67850670636534	3.60242022577288	1.18438689694961	4.40215969302983	3.5567419958116	7	1.94977672783866	5.79115719986386	3.95223556855383	1.3586661807835	8.45380710587583	1.22494673910392	4.73848372059803	-2.33948071876029	1.92130737960444	6.70797268870255	10.8749786743167	4.90813400485946	-0.347042482769237	2.18972378179466	1.52268877296963	1.65582723497557	3.67283308787333	3.49821563024246	7.19696308044227	-3.11104758748176	-0.800724756155226	1.6947061876434	7.89687084955921	-0.228750886288876	1.34629198874906	4.7236665174478	89.75	0	2
23	5.75421259644061	3.91652242009333	6.26610079971327	6.86676370914631	4.50241873730025	7	4.14701299059741	6.80312098257562	2.61465993959149	3.96419560925772	6.14938722125394	2.70488429532462	3.60852402679528	5.27802218332621	5.49704304688052	3.97595471398268	6.78289952058167	5.61245531370817	2.42861497351108	1.86389139329789	1	2.57439364589178	3.92468993239942	0.0841091122704615	6.10818952727464	9.9983022407346	2.13083906748837	-0.617111623398599	6.69040813386249	8.41755902480045	5.76391064516511	2.78447003309297	-0.0261363416875874	9.08182638509918	1.01185339952264	-0.857176711715297	1.26829356604737	2.02834756721814	1.42151466864251	-1.84043490622276	1.10937277825855	6.06578803335836	4.53122680286405	-1.99722438558165	1.52114017998283	5.33289091002959	72.5	0	2
24	6.60284941100362	7	5.39830991575187	4.17714593662314	5.18253202315898	1	5.90563720964056	1	4.29505494066561	1.93540975694479	1.3389614563141	7	2.75805336111644	1.05807320177767	3.64248809979765	3.0520847586549	1.95634537289141	3.31432292361385	5.35336662319899	5.41260030344377	2.6504563100283	5.05529706453294	3.06988814829075	0.602764648991566	-1.57731963748145	7.29712967196155	1.61741721491987	-4.77714660180609	3.06089257574416	2.72995945878766	-0.835728438510169	10.3923270009767	2.77394227038163	3.42897772501771	0.548547991034283	2.50876425117096	-2.60361935614346	1.04725723331947	9.30547709083519	-2.78232746233545	-0.0646926610490714	4.24697104478918	7.29989223711211	-2.37310762724613	3.14824469030292	2.6001875808004	72.25	0	2
25	3.99215472463875	1.61254743354458	4.69076155161441	1	3.32117611383303	4.05202046144992	6.53796407843973	7	2.28674282195848	5.52442078545912	3.24596257436437	6.73812385894727	3.17735644393271	5.69374221476786	1.30639413586821	5.10327432966743	3.13019281259559	5.29796657866	2.60005269513101	7	2.21735223200167	5.24766216582398	1.94296427074016	1.4000038715355	-0.382481344368212	1.19822351124925	3.79645825058256	0.881662580439503	6.44915771682386	2.11392783540643	6.17354274313656	4.71064032310744	5.92454437604541	2.51821349303964	2.6270737100261	2.54469767798725	6.30493912068172	1.28017358445932	3.97408891469789	2.98029160502592	8.33339506935015	8.51335695740523	8.32370640077161	-0.209423928509764	1.09731647622617	4.08457838931842	94	0	2
26	4.57368524893499	7	3.09977659665606	3.52675105338533	6.75858471709126	3.62609251245206	3.59777569566746	6.31971054880336	4.17690517482973	6.35426742915259	4.94824139722201	1.24153882300202	2.7560438027209	1.74672877065637	1.68437814784214	2.84725205836899	1	5.9082691510528	4.04452493624015	6.89017869791777	2.99091337031078	2.07458956053017	4.56412159073952	-1.00225580572494	5.4248089346452	-1.77037394097787	5.22723852458653	-1.70694298560273	0.50227212995006	1.75925300247031	5.79021389655713	2.78427475886048	3.87196880580316	5.56544755141986	8.0674451440842	-2.14031829018054	6.35423544020832	-2.49533969448015	6.57130809277797	6.89569991901785	1.26048767474944	1.83811647807856	4.84495581312732	-0.979463699986624	4.81106536200779	5.50778150370395	98.75	0	2
27	5.18878852303314	6.45063518690778	4.97936344774876	3.54487020129065	5.20305567430139	3.9946398998393	3.52101892616767	1.70495011757035	5.46593541440359	2.10913618275996	3.34761015465419	6.20386534608732	2.92002041239799	7	3.41600298368841	3.52067917452426	4.78965432327526	5.5756438523701	4.79398675766527	4.17055243248686	2.77622915606091	4.20573289069648	7	1.9485648033798	1.41621517567753	9.79964160073301	8.34671382729676	-2.15331695788602	4.07518280890184	4.3218737440126	3.25941586178148	4.74498207451487	5.02631228185336	4.15604052240215	-0.420233507345659	2.13210748303051	5.12347717087901	-1.60286012130142	6.41204186430865	-3.41370362318945	0.117527559538158	7.12737211041094	10.3701720860057	1.18609618751961	4.59324939613378	2.25238508246789	78.5	0	2
28	6.44904365432455	1.76355910055414	2.82775032376016	4.3429069492551	5.50500569442673	6.03580560878742	4.21412333599097	6.23714213838168	4.19266529828155	1.45818117082947	5.00749847607536	2.5987896476074	1.90338535098539	5.60955878416395	1	3.40784897635699	4.68101035060705	2.11596450094468	5.29234626153904	1.6231919081819	1.02116540784568	2.00469536525251	5.39129695914635	2.74789846156058	3.36976502680668	6.81553098811068	4.58137499973435	1.64366553255555	1.86439612122164	4.00222646431196	4.31865376299833	2.18370979945348	3.3295201975494	1.40171324286305	3.96688043671762	1.13180827547879	2.01058379197969	1.61309448371185	4.43562919521083	-1.88994488562613	4.42469866260085	0.376020089524592	5.69808436751221	-0.93704553039471	1.54828058815215	4.33589292067443	93.25	0	2
29	1.26589571332513	5.09361607655784	6.5752313940549	3.35862858052338	4.88112246248985	5.16971971509728	1	6.39763227449654	1.55711612636113	4.88747959456963	1	4.68882932883607	4.03710567277168	4.04818754197607	1.04213958172669	5.75844265610783	5.68311265852814	6.80512069951308	2.15460911586725	1.53833751965122	2.70265297436228	1.23919415849094	1	3.98634927769024	3.6975729813041	-0.915407937202874	5.18092414713462	5.03728881339968	4.300594622561	9.10818198952902	3.09192405177188	1.91652026009875	8.65612228714101	7.77356328123875	3.64493750335051	8.99961811200092	3.63668454002352	-1.81140646708307	2.77515447671979	-2.66699945557456	-0.978860728963126	4.76360960226056	6.96752819528147	11.3011263841705	3.6366096696477	2.49641055980979	78	0	2
30	2.50499692760947	5.97308358076152	6.06699367079288	2.41803336823747	3.32137373137504	4.37499707074616	5.96424896582135	6.42495054348191	2.08173814550182	2.27897594674866	3.17422559439621	2.57085271268285	5.43339396234757	5.47259437676771	6.30864612540528	5.1665947583968	1.58992017617494	6.6009023294974	6.31630453437844	3.51763779734779	2.67151029851481	6.33861500748682	1.36057241448886	-0.320173242683238	10.0200509982307	-1.11112411137235	9.29775729648724	-4.57661186696264	2.18355004420715	0.146936155735998	8.56603371422425	-1.37165287022835	3.90110424835525	5.46032982485867	2.27756604128837	5.34358407000843	-0.236664225355859	8.13240065931432	1.49621379401537	7.56328181647499	5.50879137192194	4.78762610093384	3.03097524173863	1.40665373176039	4.66869485137164	1.19710422601928	71.75	0	2
31	5.029909456609	6.56004761804627	2.82397552094649	5.28031608942348	5.50135137997102	5.51051338843466	5.21482032092559	5.61512019156763	5.56431169519562	1.88022702987868	5.21512557169556	4.77055965400909	4.20904739427132	3.28548456192645	2.67650514471846	3.68377619772873	2.57171012494516	3.27931710914177	2.24734312872394	3.20235311606584	1.49330049332713	2.28062207131663	7	0.996862209451147	2.5463386848244	5.95191803215579	6.33416860699403	5.35145958257606	3.50811826998326	2.16148637000876	7.28093695428437	6.03151667995324	2.36310364748339	5.33361881714388	3.06138809421741	2.28778330160901	3.1549627441544	5.696900015315	6.30136099791154	-0.186682188176651	-1.63343812634844	3.42061875374314	-2.31897230762941	-0.944785694625152	9.94421481630502	3.67980135308466	85.5	0	2
32	7	3.191583999278	5.90484357315894	4.1189437968423	5.72660398741869	3.75982803453702	5.07380660807218	3.03356551847605	3.23414727531428	7	1	3.16415954850266	4.83216093886159	1.59556070235313	6.66956664348271	1.4046316447078	6.57606297646547	3.1197650718717	7	6.08675819270548	1.61343537359346	1.98712560814938	1.77620348679322	-0.60218567921867	7.81712520079666	8.09072385163151	3.12733663114234	0.421031663354522	3.46170418307414	2.22685323371354	9.92443281685436	8.80546147384758	4.38681928375622	4.85287979222987	-1.21883352667622	4.331084034066	3.3586719261205	1.68470995426626	4.15331989325146	-0.165809123615397	-0.967597833689182	-0.547518122017842	8.8149521959016	1.01159376736796	8.70261936474175	3.40509293409207	92.25	0	2
33	1	6.14301683618419	5.05643702204673	5.50503618885906	4.72182611389552	4.02450155426613	1.77444105320534	2.21030230633645	3.12438470393518	2.80889279561285	2.88743363749331	7	7	3.96325453800293	3.73301989844431	1.8999092657759	5.78163831060196	3.56337698198717	4.01455036436907	5.25452084647463	4.31683459580988	2.08673015336189	2.3785415696942	1.44616567332329	6.67771388505335	1.44419868198534	4.83826723777195	4.48969646555915	2.81254102723031	6.43699416787945	3.7581983157015	4.17312287918769	1.0877640189437	5.25801408535504	1.61492759678597	6.62071336991588	3.34463098668496	-2.6476191775579	8.89508181140259	-1.94719656809606	5.2861700702378	0.836887722069476	4.96132989605651	0.34142903551164	7.38947690755394	0.689641504145077	79	0	2
34	5.45144039373052	2.56480454558854	6.27603259136197	5.44668793122619	6.5820112406176	6.0384407415596	5.7719680469429	4.60065063282777	2.44928510342764	2.26807412921896	2.90491613923101	6.26430842174505	3.13398807153496	3.8748295223765	3.42789748129262	2.21641841077681	6.24226697328413	4.66285055092216	5.81291993902123	1.4990917191326	1.93681646497778	6.44614549731897	1.34243375808065	-0.0709243649279736	5.98726428617512	7.78060902711456	1.56653889786809	-0.15479965324832	3.49068275704518	2.18717995925506	2.04496467833056	3.90683199679843	-5.42285438306139	5.65521192173217	5.67750329805713	4.12012366458233	-1.80031108544867	4.53196941871214	7.06293231222083	6.82075250048087	-6.53114328877511	2.03992034291213	7.55535964966353	-4.49325716856651	7.24060661025782	4.41692908036493	82.75	0	2
35	2.16138807694286	7	7	3.54725869584857	7	3.38363848526911	5.00887430501964	3.38016685114615	6.60530012162587	1.54560852436239	1.92682992342621	1.8127242933323	2.14453993925597	5.1276389544001	2.86568148066493	5.15016420353638	4.20611302845313	3.58960575589391	1	2.28254719457607	4.72101774564924	2.9100679866132	2.67491068244849	-0.103221036540444	2.614589126902	-1.27828125458692	6.54653356021049	-5.19860415115867	2.85341893963543	7.39262264673692	3.6793742892971	3.64690346894121	1.81014052820469	2.73961727200569	4.15228424706739	5.00155740030597	9.14784106319458	1.01880241602937	11.1816170511994	-2.54780469941769	-7.84563896634295	4.31101247101203	6.52726874354831	-3.93729078638175	4.09669714472588	-0.0832681555093394	90.5	0	2
36	5.22869185574761	3.30804889273234	2.68655421524475	1.6290985557122	5.53328432564602	1.75229697165101	4.52789468997294	1.28240354933473	1	6.08005838427622	3.69509532048923	5.56848344644334	5.00675300539558	3.99529750863821	2.77804269035567	1.73999972191311	4.46338809239549	5.18795889760324	2.00606827041094	6.12981554722691	1	3.38741715477216	4.44791839387984	1.83824747281917	1.13538566246892	4.01130817247711	6.54800458275828	-0.055914171668648	4.36080364444958	1.69847164594271	6.76918992863005	0.264362751172625	6.07514925424534	6.56978867972284	3.52514332434159	-0.180913403946853	5.44807030105837	5.27244108944098	7.74675970817753	0.026760478746981	-3.72267966891793	3.95681670270777	5.90498505086974	-1.36315057601348	4.36186494286851	2.66924158232035	83.25	0	2
37	4.49655317982813	4.43980467283958	1.60005104153451	1.7509740791424	6.15514203341102	4.68438982637521	1.60005728027488	5.75501401154134	4.00893460372677	3.99145880708163	6.49235000775331	1.95196945540252	1	6.07869647138689	1	5.37895474242767	1	5.16003032670908	5.37116103509069	5.01441732159805	3.58256004704012	6.73743118247674	1.64247199355272	1.26516127345835	-1.42530082032363	6.60904622885721	4.66108375375429	0.490521343137694	3.12461077374433	5.56434332494962	1.8882078514492	0.218166211728968	-3.43692373011994	3.48288666214239	-0.689494764167614	6.04434961950519	-1.26824023636819	3.0635116682915	4.86485172738806	-3.42781724106099	-1.78946426314528	1.94821537881363	6.71022235715508	-0.552492757648799	0.145051797122611	0.315971612634564	80	0	2
38	2.27210344544623	7	3.97175647843521	3.53990222701199	7	2.56774112081943	3.68258003537708	4.99729603447214	3.07858846101059	1.66327173527357	3.53255547005847	1	1.41188558730446	1.52464995642437	1.59704163878577	6.64902539804355	3.43544187875775	5.39335305445599	1.53454905823456	7	2.41498324667682	2.90464237004858	1	5.01555578235751	2.25070783181084	3.05197666137549	3.34275140696729	3.727795431633	5.94527753702888	3.25230236455264	6.26963767969516	3.71612067427267	2.79486339942429	5.80034330718738	4.42283602781199	7.13362667454493	7.14852047662893	-0.799185723780141	7.84286807057243	-3.54625211732314	1.83423604347069	6.56069185763923	-0.705029115030047	11.1755649700773	4.41671363806717	3.43491373229868	74.75	0	2
39	7	5.01380534895487	2.68588145300757	6.30376875547257	6.74254495204626	2.96152007871932	3.96820856798838	3.04491305976074	2.65495586104657	2.39186787565152	1	3.80699577153441	4.00636403737106	2.64137741551819	2.69372827574294	3.79643664016952	5.847853586627	3.59808486028138	5.48665888493482	7	1	5.81017713332677	3.95560009195665	2.14265032134668	6.97146387978523	-0.193093321208789	3.0401074928492	5.10856766137573	4.06479290980121	4.34706229607652	-2.72080827906101	4.88432134352299	4.82183210385513	5.94665714191914	-0.0282263066674971	2.44410986814248	2.8541461225043	3.63941951056182	3.74516034222	1.80747297494838	-1.1164570916792	5.69894896518931	5.59973311189447	7.10946599628016	2.39970090986216	6.13658792428687	100.5	0	2
40	6.15912030254574	5.90351894656077	3.80867315262263	6.93594545267463	5.03325559253335	3.87214737352515	1	1.39402655344224	3.04064983967045	2.38527452074446	5.11321675631067	1	1	3.74561415967981	2.37989532236449	6.35054238599351	4.37219509391561	6.00273034923151	3.6202046436967	3.23807593235015	1.10903706584506	5.91171784342519	7	1.54183079147554	7.22125332938235	-0.238495281456295	3.14214078686064	4.06332375450117	6.48961039762439	7.37271106492972	4.66104214455641	4.85612516974783	-1.53306219167852	6.84899603047772	-1.89631267182565	2.33824065578668	2.38536414375867	3.61061467016832	-0.376992609637691	-0.794429956682614	-1.8528078678879	4.66756711206225	6.43383277279319	2.85242952485825	0.783226706034347	6.06557823541156	84.25	0	2
41	7	2.93732040823588	2.7519176176392	4.76840179694848	5.63184057553095	6.47991295265046	4.66146651095217	5.56566521430906	4.66708263383293	4.73991425555589	4.75658489043101	2.8484732046272	4.75323643290345	1.6451869118318	6.60181502838237	3.85976044462844	3.1792574716614	2.30590797909243	7	1.83184621034988	2.01439525203157	3.56289561502073	1.66993387226012	2.59747129668028	3.9308435546645	6.4345062977721	5.40974806132439	2.15464907492096	1.61442074306504	4.50555390378649	5.57182293314374	1.60983500860906	1.820430493757	1.05852937493382	4.02621704289141	1.98199147269828	2.46850712468412	1.45823378411983	5.08811311010883	-3.2340628359688	9.03932244927966	0.351151385228033	4.98537964251788	-0.18093363606231	1.05533653771641	3.08013874080488	83	0	2
42	1.78188099009881	4.37147745516161	1.95526724451382	2.25141930488066	3.36049677475975	2.4761641666516	5.63933723021598	3.20525790726886	2.42885958320741	1.1881890131398	4.0202412331801	7	7	5.81837853473662	1.84130722750786	5.92343788805045	3.25969085588893	7	2.18030570365463	3.81297840909709	3.78814746426517	5.43064743958245	3.47863514076946	-1.24826707214176	9.18486191887797	-0.682092122216451	8.62759670242997	-4.62443787653981	1.37443069929622	6.00113207112526	4.81079498311189	3.21972906320876	0.568804551107948	4.19342248630779	5.22492511610027	7.89212930441366	5.1531806042455	5.45174901555606	7.98574552079569	-7.73024324942451	0.112726692235173	5.41852932503777	7.16345978866635	0.215017795944933	9.7351779564904	-2.50625212792745	70.75	0	2
43	6.55112379178704	1	6.58907045378709	4.41227944560107	6.4498612874515	5.83471207765469	6.0970495790259	1.8972953705951	4.76429907943159	3.9097000295212	2.40115922893381	6.79130139661411	2.46386014501279	1.61766483699834	3.90418190936107	4.32854599294592	1.78205289077842	6.60244548480927	6.2928871319683	2.87373225742861	1	2.59120977420832	2.94690247523849	3.83846839323372	-1.47021648515548	1.3660408316541	9.80782995212748	1.27437629374802	1.31409835101883	2.7545579027186	2.01869452502771	2.73101235236935	-0.108708201792559	4.1570496986404	5.30840048789482	5.07079728864897	-1.12515240449833	5.87013951818647	3.07357929068771	-4.50572106448156	4.43319282289638	3.77193207855376	4.66287767041234	4.56329806493632	8.2395693706166	2.17020325845902	72.5	0	2
44	6.35696702863392	7	2.62756559687223	5.37055398245098	2.79599831285335	6.74153511437323	6.26855298842428	6.19490343453357	1.14528681791498	5.97462051766667	5.1312814465023	6.19355390945546	5.39836670963707	2.72311487005675	5.96157883739261	6.978954660885	6.63719550669019	6.90333420398988	5.06688949028321	6.27706723949481	1.89423125702551	1.12954886011848	5.01234754067864	-3.27219772545423	6.55538397868399	1.99809225262232	0.356599526015657	-1.81185023178153	9.44691493766379	1.97912153163238	0.694557060449595	3.54891170126833	1.94988202660968	7.73134678907781	0.270011118135257	5.0309018849378	6.68334432209337	-1.54902420764519	8.24369538215793	-6.22458693982077	8.25973136818852	1.35432293308577	4.95833476314521	-1.2220100804424	3.5102490896705	2.03038549917959	76.25	0	2
45	1.45920605263272	4.58171539420661	1.87232306050587	1.92760277129933	4.91023396780932	1	1.54960888759063	1	6.15194509192104	1.50246236284957	5.26193291686852	6.93781172162318	6.81057758728876	5.69355591455153	5.65871997268493	5.74006490660527	5.5843341574564	5.91404908232842	2.9245792837146	4.21600973761703	2.85688037105339	6.28464839009805	1.27613539513561	-1.49693647465391	9.99867995164967	-1.19039798638744	8.98680588048722	-3.7983175525365	0.437475307811456	6.15220570154797	3.45714232295378	5.32857868467213	1.23908985958569	4.51189081714693	4.18422890667974	6.31157604317711	6.79894902650404	5.27954806708029	6.56066871864794	-4.12105948345164	5.59326765195949	4.48103018911335	4.66113902841783	2.60206172794639	9.50898424998131	-2.39717338930624	104	0	2
46	1	4.18805591283908	5.15042163265277	3.20983748764846	6.28560951900015	1.72716266855996	6.00449194794651	6.75852716983545	1.82290491617035	3.76063413540218	6.28736413827096	1.23766694247406	3.69218613300705	6.91212536145722	4.08595682477818	7	3.67184747020949	5.46770454596153	2.96551648031849	1.00226782956331	2.72479573504549	1.93628209589221	5.9827512168622	6.13634978210901	2.37447467750089	3.15111939499906	1.1534086305287	7.00929880494617	3.38129049049849	2.47709168379795	2.24689939345256	4.66033262690406	0.230266035852812	2.64554523770775	1.28905978335768	-2.32544578664166	0.996749906200022	5.75468084679092	1.65771501028513	-2.86053984247772	8.22883684480342	-0.43497894268681	6.4459414832654	-2.92216319847291	3.02147919506693	4.67972545866152	73.75	0	2
47	1.16193001467569	3.50724065376645	1.99449110697722	6.25685942863662	2.70197424268559	2.86353377365219	5.147893710411	3.24182123479414	5.37445232147689	6.52135754202956	2.76733565412981	1	3.31877613212478	5.74584167844963	4.97842696273553	2.95407829041082	3.94208878737232	5.10316405084818	2.36986465264837	1.89677530332347	1.72472652404558	1.10592338495128	2.04904257864303	2.72815891758707	2.36325607059869	6.75564427860791	2.96202905076942	4.87352984132247	4.23125025598967	1.19829073116718	-0.296002141269981	1.36209293852651	1.95823815036377	5.25985261460339	3.27472135684563	-0.543027313756144	4.60220651707738	0.169563585422404	5.14463823604904	-4.43129154021889	-3.19219584303511	3.3113439372759	9.62339350683519	-1.60117797537014	2.83241620959421	5.3653773491734	104.5	0	2
48	1.70683995095207	5.54850252165532	6.25788814713297	2.46200114160309	4.54168879948669	1.72633508210603	3.26784376800419	1.23019004752959	4.64993664271832	3.82053801686846	3.89258994771265	7	2.1819663299838	7	3.57812446138752	4.91495709380182	1.42367808500401	5.77303444532073	6.78222774989607	2.97376769262356	2.1017488952593	6.60084875470024	1.57318914398043	-0.75619415300138	9.68114933258635	-1.90800520282952	8.80561025152934	-3.36596453565043	6.00699212558056	7.31730886429925	4.86882492967054	2.85351605773193	-0.150875627860656	2.45692860020515	3.65970745175423	-1.96775100341421	1.54485440630409	1.62895749009527	7.09256739852148	-1.7853055556889	3.28261031374402	3.51821636865513	5.76707016443317	2.71816281669546	6.55124347936537	3.12871657732433	79.25	0	2
49	7	3.09582861471707	1.68368486668605	6.16161182998342	4.23017214871295	6.47210202915352	5.90630037934695	1.24115647556276	1.03354507063405	6.29264259465293	5.22506415999173	6.28918361419675	4.04126876035894	2.61818698085124	2.9904429514151	6.04040059835454	6.92650952387671	5.2669022328073	7	1	3.81697941149586	1.02728244677839	1	1.98925340989169	1.22766542785764	8.34817545400238	2.3601730303129	-4.41101677508086	9.21429880207284	2.82698858959662	1.49658851489064	3.1055685244282	9.62013540741668	6.44758780540687	4.10556859208404	-0.98086436493528	4.36186132017211	-2.42904366362366	7.47668374083881	0.458163878063998	-3.77359688742997	0.396575849375059	6.23948619509175	-3.22984718307052	3.80385414235034	2.06612014713066	97	0	2
50	3.20313802571819	4.85629384061014	6.16600920244019	6.32261880193268	5.54968338842078	6.36355613405685	6.75060750167719	5.4194402981729	1.97594555001787	3.51015468143663	4.4731562713672	1	1	2.85418866357067	4.85351639736597	1	4.48743702542571	3.90723515932867	4.73186298881701	5.51277629867962	1.92417672004511	5.86772071952985	2.47447462928907	-0.864119705202867	8.75357279533946	0.762267110357929	9.47266670564159	7.55929059647244	5.44080581789889	1.39481800205392	8.57335410902301	7.295129660793	5.01907891730351	4.49012611496666	2.30157984891378	4.75970744713366	6.02742271807572	8.25734862933647	3.43147470205019	-0.89788678349173	-2.10804825669065	4.49862273934866	5.19849132442857	0.0815118378914165	4.43112396311707	1.22207997435105	94.75	0	2
51	1.59381662126479	5.97748056949817	6.15487968657443	4.78156217809656	6.84481197218028	6.60472733998222	1	4.68156718816031	5.26302334794934	6.46721011217319	1.22436491367806	4.50243106426421	5.38928623776741	7	7	4.48047568455684	4.79287762750532	6.20774754438435	4.12726765022496	7	2.20769288437737	3.94692020224689	4.77564437038988	2.01913975725281	2.73268295238533	2.23442693604867	3.41514475308554	4.99462634090646	4.49938092129555	0.984228394798421	-1.81520255085168	3.98861658366988	2.2429164943891	2.32882235985465	8.38233113001132	4.26117004947028	2.80197687646702	9.37833569494006	5.60514235470229	-4.03125282037397	-1.22383486662947	5.69100970682075	-1.41705629128593	0.876217152944914	1.06779550507459	1.52247246201462	89.5	0	2
52	6.68689866674885	6.13874108077608	5.20775405064734	3.50909551187371	5.71825250411315	3.32830917493762	3.36190812942973	7	3.3217066697771	1.71011657993737	3.46139777787745	3.78678868230926	5.45323504596228	3.05272269363607	1.0768957303726	4.25242654449425	5.34628179738822	4.21933196338116	2.61401500346778	2.21773246519372	2.50295903622901	7	4.00891896084264	-1.26406804445398	8.97995626053141	9.38641990536805	0.0591407821089197	1.90625453087594	0.18329311905938	0.19698231896416	9.84510983645978	6.26866880507614	1.90448178690725	3.95739702837696	2.82265168038345	1.20134690285924	-0.505347187536296	4.27550091037967	6.26918656839132	-2.50496340297806	3.6728005053755	0.399788427456293	-0.481964443327159	-4.08729537030034	3.77994981451725	2.04834219330153	73.25	0	2
53	1.22986625292957	3.52209898212407	2.57876575303409	5.61859508343646	3.22340656979001	3.84931543047902	3.74409546173638	2.53918725989329	5.36613980902536	4.060157378631	1.49016287812464	1	7	4.95509376517944	3.45305043270931	2.55274689726631	3.66959441207626	2.92213924063677	3.70759772487671	1.45751354694794	5.81799882618828	1	4.32458043957619	2.5429275559322	0.897682733432985	5.73159250711104	0.804522351781474	5.0513343692034	3.48847185761478	2.51018432226985	-0.040828645390496	1.69680589764086	1.03940587603713	8.17540757649384	3.77007634347512	-3.10677342805629	4.72218593172794	2.1560844027932	1.44842099697308	-2.8441367343097	-3.62669053369651	0.264447552071043	10.0706017361804	-1.44183959688216	3.59397592407934	0.346439591541682	90	0	2
54	5.22348696115852	5.97773411303071	1.88185393724627	6.38995889033769	2.6834028405159	4.0616858793791	7	7	6.48053150244638	1.35016615114379	2.24598791025006	1	7	4.96746578540523	5.0984218123849	6.03070096530969	5.26972790245317	6.56837197922253	4.69600564295795	1	4.57287659331915	1.83993980902931	3.44353203332115	-2.01442830127405	5.66863815228768	4.50846992958606	0.546702493898141	0.943258586797043	8.45963720747432	0.630317543920408	4.51673582150673	6.05407383673339	4.31399240408093	5.06655370338655	-1.58666387653339	10.0655743631474	9.64091422558245	2.9052389763097	3.24660362379311	3.9942613774015	1.6358995147095	3.4069293714061	5.35202233525565	7.7357357863101	8.10442715342295	3.88670848679238	83.75	0	2
55	5.94358604114233	5.22199004710612	2.55776056283717	4.77236697022485	6.7718440668887	2.12884575214225	6.63386914877411	4.36417526677466	2.17675634135419	6.50081372550401	4.50698689778573	5.49261538603442	2.63886712975192	3.22129462773456	6.21115995647903	5.1611567330971	1	6.03272309178347	1.64194786756412	3.0873359933737	2.72394159217435	1.48288180659134	1.84937127442765	1.35462671381151	-1.23532262672965	6.82350192129368	-0.28469950015152	-3.26405216841008	4.51932328540765	3.08293993075136	6.99466993325481	1.57397496409751	-2.12706403422006	7.0656283109232	4.23536375756162	1.39697412969998	0.954249565772239	7.56866942400953	6.03718256423955	-4.06281602257183	6.52530575464992	3.99249745218224	3.91668164626573	-4.1204225689606	2.52799432875667	1.22874491401805	90.5	0	2
56	7	5.71652984810764	3.80127650352934	6.26558859524063	7	5.30212364416175	7	5.69619076618728	4.86575439291869	1.7138003074608	4.49973205713257	3.52086344285919	6.09639035032876	6.35079049515994	1.2623690473619	4.99354014356315	2.8137864767829	2.62570393163522	2.26105921300519	3.6821763524676	4.28668009937044	1	5.08795613095614	-4.74828256982993	7.71939192611943	7.35125911308605	0.956678480217625	-1.73971152475952	3.40266855599419	0.468883809688784	8.80810407407908	3.98379104439099	8.95781446974933	3.87564861666658	8.28007439298423	-0.311415082082554	4.5928183273855	2.353490710828	1.6048813760541	-0.218074858485445	2.83193790968228	9.64628509502343	1.89533109374647	3.19755411431798	1.14141682906711	3.69670368020694	74.25	0	2
57	7	1	6.69812333842044	3.9991814497456	5.9811774411736	3.20517097688049	6.31873750219283	2.86836319479572	4.0041119202332	6.04163515441879	1	6.01130298335439	3.69519187914376	1.75597656048109	4.92795547029511	3.50727698655234	7	5.34744741838769	3.77856935172546	5.34666851663447	4.73475116446173	1	4.88561184103617	5.15875389171068	-2.34717352393602	1.21248600468694	7.56988792460796	1.16454248510424	9.23549013394995	1.93183145994482	2.35947464191342	6.43554636709395	-1.27912825907809	4.07371317218309	8.86907006208453	6.09370475746781	5.70930184880278	8.69525577851967	5.90908460335393	-1.97433603126567	-2.4141788381655	6.63024229426055	3.9175186670962	-0.972562768667083	0.00596163934643712	3.19037743702275	79	0	2
58	1.1435138374602	5.23652307287182	6.08506892876257	4.51119031087641	4.95927556773123	6.21186106251775	3.79395545826556	4.09470833750013	2.90348642532193	5.36504296024412	1.151440173391	4.67237167984744	6.09747322323558	4.03997558705248	5.11545448176892	5.39595410998229	4.89285565622515	4.55828209009948	3.18695254470719	2.18377020823576	5.33661397985438	1	1.5937201627707	4.17693419642031	2.80143459689674	-0.93789875700626	4.3820103492583	5.39053723917507	4.1571919398442	-0.109130924784571	-2.6802256630785	1.8627334775882	9.19315279645552	3.6620855237095	9.20152817164385	0.466932009668019	6.05047035879817	-1.92433547689796	3.58672385291849	-1.4828415223981	-0.67603686616355	4.6111178505163	7.23384940523437	-1.15122859742938	3.72941132913716	3.14588599242737	75.75	0	2
59	5.67084403928031	6.04416068275402	1.556248198888	5.55724591633832	3.38503304702344	2.37748252723453	3.24121043728914	4.61979724953608	1.07500917306504	1.21159303147862	4.5866905640338	1.42598885352168	4.41991517149074	6.13136033284596	3.96774845962444	6.31752946363161	2.65513329347105	7	3.53642324484607	7	2.37715899544294	2.04890449259971	3.14777169868638	-2.96668056542104	6.62597703684453	2.42994620728802	-0.850499999766685	-1.70504453271192	2.54401461131655	5.31307815607127	8.37104403441695	2.6111844944338	2.7558532436827	1.65546689305055	6.53637212085368	10.7680189888072	8.40309360897633	3.78244507829389	1.94108284308219	-6.02988768650185	-2.37739238077182	4.99472287676085	4.71232951549604	-3.55190526022059	1.68130627810942	2.4839870257554	85.5	0	2
60	5.19977091388725	7	1.37660152379023	6.93072270020901	7	1.3455548629284	1	5.74508459970792	5.80635801191161	3.70974014640197	2.52758629021495	4.1792996253792	3.31603851547845	6.70509124220578	1.32009783725112	5.37378090520907	2.6787794183203	6.53074099083068	1.93073711038975	2.03339900996617	2.61695423739222	1.90750277683202	4.30913380148684	2.38750403413774	6.93717376226558	3.19728271662063	5.22154633905438	4.39154099439404	2.59171062593417	3.17695520643042	10.771027615335	6.17187467831371	-0.0837005412957447	3.96800909960736	3.36938344459531	0.561496988819775	1.77586036226615	2.88907873031718	5.44469448239603	-2.79592445607631	3.36575783534019	1.54841528955311	10.7211829316145	0.210787337730145	2.68268832092986	7.17376687957823	61.25	0	2
61	5.83255864684908	5.46441993025599	2.55769460915723	3.67975861295334	6.20638816547412	6.7693104814684	6.30922481342041	4.32646182200003	1.49651721813194	3.64465897475263	4.23870512068214	4.67626010738716	2.08832752609991	4.42619862891642	4.97653224680229	7	1.40628681996639	5.72472245863356	2.04890264324469	2.96692153169004	2.53676385730695	1.1386739049508	1.31366763150502	0.742001625572898	-0.812008675735874	6.63996798102878	-0.94632052806831	-4.97436736629263	5.03484848981538	2.57670246724707	6.60390136267138	1.64590115038914	-2.56114407403583	7.18769727920277	-0.802912019181316	5.01102956466849	-3.17508787375973	7.79627171418641	7.39423411048781	-2.53542303449858	3.5524199004971	4.14433640119059	7.22185251727753	-3.54383992179719	3.32139650973358	2.66082765520795	71	0	2
62	6.51476368535515	1.33897283801722	6.02331863952654	4.54342842058552	5.68960793266841	3.4016564258958	6.43162339598627	1.16846205355156	1.93622714667504	5.51466386332152	1	2.57355322308534	4.96991463300617	3.81337287435816	4.21092079948628	6.27633744291401	3.59927234117015	6.2595721408595	3.53830420277719	6.15836595397866	4.19306204500157	3.00159899828748	3.06389249386621	2.46163217216675	-0.619188903238538	1.02151401271817	8.91946808647212	2.55492385065844	4.29548718413682	1.37951192739033	7.18663610814169	0.14753453454248	-3.34158740490117	4.97747973273845	4.75716227305394	2.67861858098729	1.75825835360376	3.29929833911453	3.58280113237475	-0.709168470206808	2.49693389650126	9.32501045158703	6.01369592204913	9.36637236383364	0.128479029249566	2.18082044965147	69.75	0	2
63	5.12804155046985	3.74852870339545	5.14095891613336	4.22144298947192	7	5.42486567743243	4.81170685241506	6.74105985893309	1.25104288928903	7	3.69116170168133	4.67419128312438	3.03405813056891	2.56073481640834	5.53477488651811	6.42445785378743	4.25930128492938	1.64822248832124	4.74537923549029	6.60170486665311	1	2.84368531371502	3.93737108530628	4.10147056253656	4.09949629651095	6.67011422022606	9.24508782831169	-0.151178862388378	1.6236930572712	7.89895077219134	10.586692909712	3.64552471269372	4.43919937222703	-3.50686257134016	2.10940234656077	3.08953070457572	-3.19675035903146	4.4602722071626	1.54397853843738	4.26006163242472	2.04158296254207	3.58436151130784	1.9933466895619	-5.31601979350907	8.40426113569739	4.22555241303636	85.5	0	2
64	7	3.92372856960525	5.57931361431459	2.87390226570049	6.01959207478594	4.31679008070249	5.65422018391555	3.70512545826035	3.84218881375163	6.81176430657827	2.79506727730247	1.79143731973049	5.09711783276621	3.98093695983147	1.90645109233438	1	5.93427026533498	4.09441029815255	7	6.36799538492162	3.62206475984126	6.02280155605966	1.11465954800916	-1.02134076733728	9.31817579963515	8.13762322431082	3.00365828141509	-0.772110125300966	0.987839601021667	1.57529821658832	2.91275632112021	1.15075104973252	4.91317879465099	1.89806631220256	-1.40431673252458	3.89231619900801	5.59298565176583	1.21001752091056	4.31592752548837	-0.233129949481876	-0.295734892891399	-0.531754390236569	3.65599812086429	-0.088836150816209	9.05696600709931	-0.325323880956017	66.25	0	2
65	6.31426631384174	6.22332158405037	3.81941169243697	6.29320367786729	4.22360107720956	2.52306393794973	5.09549114919581	6.35337265541953	1.07512382779761	5.88168511983791	4.88677558208192	1.19226025172508	1.88669650667195	2.68147556032264	3.52710285077507	6.55811667593199	7	6.70473297215159	3.49597363736162	6.99692071066139	2.60829722863897	1.79488923010186	1	-3.12625588288532	7.53302842923289	1.81821606943261	0.0269425958718255	-2.4314863168839	1.054238235972	6.91220019978254	1.3594372625865	4.02430815206915	2.12685524380396	6.61809961791321	3.02780921605895	1.91043935702857	7.5120429670199	2.09749195796013	2.12582097475415	6.77790724851587	7.22080747392521	1.53961050728493	4.3065957124487	-2.35929286595068	2.71757573897219	-1.62078374091984	94	0	2
66	2.28813916488063	6.22833027421828	6.06034495005797	2.76967556573813	7	1.86908619029492	5.46479158698048	1.2493487338539	5.63816152674479	4.15197003448525	4.52098689353515	5.1048272796195	1.89014010423304	4.83922200414207	3.96085727023086	7	7	7	1	1.08735086670364	3.85258181900136	5.59723541750762	5.24877935946303	-2.68579109899732	3.93025206275839	-2.81367660038913	7.20593294405434	-3.33385122200109	2.37235539686122	-0.205950352283729	3.83361868475476	1.3842029496449	8.52549802385731	2.90919460429752	7.69266620209232	5.12311230868407	10.3200918392885	5.69878012004276	3.80071311336842	-0.541803053872233	-2.38240755089064	-0.95046872745059	-1.63725814526932	9.11483112544689	5.72819305064565	3.40249306698489	71.75	0	2
67	1	3.85723071278752	2.79291773679585	5.32463300137092	4.00436600907845	1.38327369476746	4.03318551462053	5.34624710438235	1.57775666090245	5.93567438852423	3.16163183451063	1	1.76298950992001	2.46882209825999	4.78734546166151	1	1.75661507631957	6.58621675890566	2.9437191690783	1.77261316965999	5.40821656581394	4.7404782541422	5.06598186266851	3.24122006609589	1.21300879150367	5.9742443015573	2.19323162317344	4.87261924804857	5.24707152410674	7.49123604358339	8.987109980755	0.378111616488738	3.27707190782526	-2.31902252671706	5.99656928770411	5.42495212857749	3.50845454755307	5.53194863385898	-0.15290438668614	-2.27456783439067	5.54241316006604	-1.35599224414621	6.42713611496336	-5.87449782844885	7.81518232339249	1.32124798040245	89.5	0	2
68	4.4708657821952	5.10804406214447	7	5.60595993943884	5.97852576361641	7	5.46419696185649	1	3.95197726327703	1.88034073080561	6.22980852170951	6.29719673730723	3.66500941515254	4.25526992659165	1.50016703581326	4.5851288972966	1.40524659899573	2.43678514149734	1.8740338875013	3.59963413946509	1	3.47983382959523	3.01414780432994	-2.44730949596009	9.14160686252569	-1.09043765870487	7.84019606814716	7.01155647431824	5.91563282102332	0.705297837521697	3.55868092233797	5.77159866587648	1.4953275736989	4.86974928114778	6.93300304606357	8.16032745414837	6.57524255685601	1.83365234009539	5.61509256763049	7.73210414135697	0.256984177327006	5.62155417172672	5.92763798950686	1.87379938121406	10.6238150805855	1.66469620462305	87.25	0	2
69	1.68397827691522	7	3.86119132106722	1.61375018308171	2.52212360624243	2.53199316078123	1.12849192316635	1.55066761743202	2.95450988758829	6.56033421034003	1.41289262032032	3.5990361822722	3.98729845142808	3.69925544718644	1.54742181062882	4.87401848286883	4.74472578358753	5.68035820165864	5.46861053331694	2.14113153512315	2.06755896226764	1.80727642126066	3.49297392711855	2.74656265865236	8.20903966035879	0.794417563290986	5.68334939254188	-1.91227743779791	7.51014014282019	5.74011921393587	-0.800874942418902	2.76042683167427	5.22411318625929	3.43122874515799	-0.0677592671257644	-1.21382237340394	2.57200395293195	-2.25139513816547	10.4690896407912	-4.81798591932604	2.70740382076059	-0.246296886520138	8.7262963673192	-4.35211421926664	6.87586963580441	6.00627524879498	78	0	2
70	1	2.96304420174451	4.69267696911901	6.03938144155659	3.98415123948	5.83723237381819	3.28351327522599	2.820541137244	4.07818944708322	7	4.03082176364945	6.69166445890067	7	1.57425229050688	3.82009524733094	1.12320138333896	4.16470922266901	7	1	2.27622416997834	3.88058756744761	2.23106976278782	2.86950382276174	4.57707328704828	3.37624737063861	3.9069931440065	0.513953433097024	4.75021380787828	3.6590247146802	3.82646381885016	3.64909732182295	0.671181859333432	1.27982908655996	3.1358587471079	0.061436772139082	3.58776688637641	3.40619070708121	7.37808854005646	1.80868001886411	-1.14602924473984	-2.62148923954437	5.33221774220236	5.36341417078787	2.16179101426975	1.63410689067391	1.52091714249951	70.75	0	2
71	1	4.74779421726629	5.51711301099876	2.22978698809744	7	2.80413220971885	6.31791513976727	6.37693454354537	2.84006860525479	3.44441802490921	4.50679721343096	1	3.71390039178969	5.29100957373105	7	7	3.45787581096423	2.65408641131449	2.38599673207938	7	2.5646390548089	2.89062907074944	5.73932557583855	6.30044279694602	3.74323376518685	2.64956226704324	0.922297268757789	6.59584723728189	3.18642644480745	2.7331670610808	3.58217238888313	3.89748488519861	0.670787042438402	2.23234772022135	0.71148637947403	-2.44647551698269	1.47779667657027	10.3851364587281	3.75567157203648	-2.86153782876103	8.74692741468551	-0.0181017472132297	6.98271131000748	-3.09281729010375	5.2701681256532	5.23462784420819	68.5	0	2
72	1	4.58097766074515	4.24013742663818	2.53267916575388	6.17978934251877	1.25040496566554	1	1.86159057181077	4.4645917298388	5.113133471006	3.06243673331129	1.37149050289701	3.45941742301895	5.08031649610071	7	5.9103708826895	4.50494291478198	7	5.24628449359876	2.94850030105548	1.76512296504308	1.8848007249339	1.41362337898881	2.22245530755673	2.5954012476448	2.35890809651489	1.34802336268082	4.05601017084386	4.27419870280009	0.677691159794401	7.96368484526593	4.82436403199442	-5.88411071691004	5.43181227375334	3.67827542783221	10.6499862084224	5.86015102971691	6.46219027508503	7.11074078318031	-0.493388482583363	0.783538972578781	3.19928405850894	2.38431576213974	-4.66350198176051	3.12851281934439	4.08944048414627	64.25	0	2
73	6.46961384115092	3.82786989228019	1	5.09586166143028	3.6656307102559	2.07012153603605	3.13403553063884	1.53741387212407	1	6.94582786127017	4.39874876157393	4.21725872580114	4.12884114402164	3.67150649725953	3.0552491612398	5.42555209167854	6.32774151590421	4.98537114117949	7	2.35981422759771	3.32672470923318	1	2.50697124320059	0.627219549053136	1.70559495079404	8.56455298038337	2.79552658841404	-3.30910709968185	8.80122646608823	2.6851891450954	0.430893965848959	3.96008440785286	8.89163409329874	3.8898732555431	7.75112932475081	4.06432299499293	4.16168086735086	-2.31488141091488	4.57374995891779	-1.64788547805111	7.52751180582348	1.35338877208998	7.7785415809497	-3.90692947664415	4.21397089830423	4.90053346461753	82	0	2
74	6.20204264307907	2.51415998350605	3.30894582435364	4.42514404003058	5.64122131466667	1.6972105480729	3.60219002787578	2.23029340235561	2.33029378913754	1.119194081835	1	1	4.99282335120196	1	2.47658210140445	1.43096632749643	2.63686403556617	7	3.53916499182137	1.8504799836772	2.7112629375164	2.83053338522192	1.0435922119923	2.83403018567889	4.35012127583783	7.07379335499752	6.01437640363952	1.68393749713041	2.45648995418763	8.06348082699748	0.803235888506934	1.52612301771938	3.06734989004435	7.11722652878604	-1.86003922845391	7.33298633745559	5.65371616668992	2.48381135710063	4.91480089613453	1.78323183410471	0.416117460410262	8.92302743626175	2.16388462446523	-3.29404179272582	1.80657659618715	4.55524155531072	56.75	0	2
75	5.90622674096895	5.08478705228666	1.69048467485954	6.61151272681675	6.07021012613757	3.43415746149366	3.80397596508798	7	1.15746373997166	4.06134801144893	2.23944255339113	5.72601580598579	3.84700149556299	6.75399802609228	2.61932438824689	3.51724330254856	3.05835901993028	2.433711849474	5.00972449023663	1.40454433572706	1	6.97445343732752	4.8692852239036	3.39770924123131	5.01867034182593	-0.141699828966939	3.59358058595121	5.15740084577815	6.01697399829403	7.95976786780383	5.1193332907759	3.9937713875279	7.16044927986644	5.93502704654779	1.84597988249265	2.32679296224918	9.65073514464503	-1.53584482081355	9.52661106847893	-2.6374797483516	-6.11949872554707	0.165951057311312	7.87686367834202	6.70582783730098	2.28421967635473	2.95674362134182	78.5	0	2
76	1	6.62529307899321	6.27508329751414	1.14742619409672	1.31445856095011	2.50380621183727	1.59070657132699	2.56607412631007	2.09493565032519	5.11157919985869	1	6.45829615210839	7	1	6.57683178627692	4.86636811936172	6.35066962250005	3.77326293537941	4.52137989949431	5.68453745136126	1.73374793489987	2.36215092482381	6.4048994488412	1.80849540915246	9.04520702056672	1.50704315627165	3.97357326258726	-0.447737367831039	5.53931214725211	3.2872396516129	8.11148416441484	4.23720701661229	-5.72199486272133	11.0306806270767	3.90546392228946	6.51642474977522	3.05301567920233	7.37329496935673	7.17737933298738	-0.407227824103912	3.07469784749915	-0.0455900233504461	5.67711319816834	1.30154916594078	3.00357331302182	2.19033416703826	77.25	0	2
77	6.88367061935789	3.65393019981509	1.40046575237127	5.26880924132274	3.57461269183293	2.13256109387587	3.02924645086301	2.6443869122686	1	5.15149396969943	4.19498804118817	6.08670560180381	4.19898769715004	3.66574609980568	3.66987047405669	5.22082975893912	6.9391749288225	4.39626599818176	7	1.51727881594349	2.85451354683778	7	2.23801089821279	1.36657298403345	0.596163606375337	7.83939432575904	2.92991779692828	-3.23817262635659	8.80658126823647	0.361622678009835	1.82747391118883	2.57461888723268	-6.59608687723291	4.07680411204519	9.11555923785178	-1.86552710395407	4.37787701862344	-2.73495698020156	7.44941110099533	-2.18090852887181	-5.08741214697253	5.77399248701713	7.14869629059157	-3.55136618308055	11.2548402377383	1.46521017899165	71	0	2
78	1.75657803906928	4.41928289481754	6.27865212736656	2.60827546501455	3.48233432425169	4.28875856071251	5.46409268455618	2.51214810285094	5.82092868745781	4.57560301366672	6.53434055199728	2.47656587392036	1.10276684181082	3.32261211379342	3.75236977083571	4.78776497788152	5.57451342272891	6.90930861581856	1.54739533435659	4.1056240074378	1.26864703560786	6.43456556446381	1	-0.444089239129898	9.21778676550356	-1.68080705054206	9.13097013773238	-3.90317425302352	7.18799326826685	7.14339237616381	8.33151176758309	3.47188515316351	7.62588256936687	3.50609690145606	2.65693445478954	3.41557189321797	2.62712671292059	8.45662980712194	7.92615533200347	-4.84557701901495	2.48450034268972	-1.03538411314327	-2.06185275078608	1.26457257530977	4.42143208634542	0.078281450198622	71.75	0	2
79	6.64642974995803	7	5.21719363763595	3.33606538861176	7	5.54305344259849	6.11385602177714	4.96950386183844	4.03308369210878	1	4.76378910813214	6.12267100623295	3.81944562984164	4.86045145995544	3.84365434050001	4.88592205913477	6.95618981237906	4.42759262222687	2.35002029857034	2.60874239251002	3.12806578153619	1.39312372192896	1.51125869578276	-1.95191827881489	8.06028024617222	9.25686965960486	0.139496498367431	-0.178566021697577	9.60220154966248	-0.161638483878391	8.31064099007119	4.28905724288347	-1.06303905390555	0.751234763468523	5.17557640721501	7.32073431707807	5.82046031558902	1.97615047055167	9.17466151878471	-3.78374088870782	6.47422334971863	6.44860784470184	5.15228925287695	2.55669392378129	8.60280727444365	1.18994532107076	67.5	0	2
80	1.06888829577968	4.61022394832155	5.87653928237192	3.08426818197275	6.84077620814585	1	5.4356881867007	1.00424893942533	2.31845412241002	3.87953206792301	3.77100704612297	4.59031991667799	6.06074786740927	6.8725054315087	2.50519680071068	4.52286330913078	1	3.44197939414585	1	2.42762348135297	3.72602241153008	2.68645023625386	4.45878652033276	7.08810563963375	2.08652140068298	2.37413063329561	1.36915989183358	5.78183288130756	-5.23381824097389	1.38034152554693	4.09227975637715	-0.133983006797714	1.15690046151389	3.64446214863146	5.09762703433892	1.48576282896898	2.70555227516105	4.68487147579098	11.0941111091419	-3.55062966050426	6.56714008753449	5.76842316206761	0.592712175627402	1.95417576816106	3.50922682851826	3.16240804191448	76.25	0	2
81	5.10106697525212	5.16774454749431	6.53333837334948	5.48131827994675	4.75737513466181	3.39342240297707	1.39410545394115	6.67477066964716	3.35462769282149	2.41088577770471	3.26850131794037	1.6885272840039	1.13059852761999	7	7	4.74305480812207	1	7	6.43516556626917	4.14030896190074	2.72028905110823	1.10890475983152	2.89160291094578	-1.28530245355468	9.46155393742475	0.881471352704656	4.7469558407384	7.44390808864587	9.28734337622738	-2.53911446599802	-2.10194166112759	4.65844529937412	1.91758020093887	6.53397593163171	2.61918605659095	1.5578743764134	1.31891444389057	2.56316859599654	6.91906026621152	-2.9038000555646	3.34305758291937	5.77125343032906	12.9107858130691	1.38317049995748	9.1524812044656	3.9206191638318	76	0	2
82	6.63447408571513	6.86534184469074	5.48721867922264	4.6305139542533	5.31075935863566	1	6.3908771163721	6.18782625659215	6.66927502888309	2.44684120395218	4.23219870832193	6.64974096335757	4.71758036824608	1.6085697791952	1.25130161757308	2.28516034489681	1.88280019964503	4.00101888221055	5.39208037896478	1.76653128389661	2.1074391074758	4.85303005963178	2.69050945319255	0.654710158981064	-2.00114772567654	7.78604059433067	0.69208293547478	-5.1226659202858	4.92864718157272	1.73971848995902	-1.48205236019764	9.00294260276996	3.5750517440345	4.27622426588825	1.24487222104249	5.97733048547507	-3.04255872204893	0.230118387433751	9.94764707855805	3.76099087014518	0.0884248986539011	1.22020148872295	7.5036422874798	-3.55837859537915	-0.882484885252528	3.64733073513937	56.75	0	2
83	1	3.71455471215598	4.23027772530444	5.9719175616907	4.00361000509865	5.79129647374612	6.28656621841608	3.22850182729564	3.17304641402553	6.14339877374601	2.07453258236746	7	7	2.02543697643618	1.59251280904204	1.30091009049373	4.8600059245383	3.99357250030375	3.02346671868562	7	1.99671779339864	5.1953020989138	1.71289244160014	5.13402154979233	2.94523304208299	3.48868410450564	0.86484747704256	4.61877298453692	2.2027859784391	4.32065851570919	4.69550283914466	0.535464679591827	-7.1399317476529	2.66693227139371	6.57476002121359	3.718402164376	-1.68389210009	2.15847841652813	0.942415241447722	7.79941945169377	5.66347812679397	5.23094091445033	5.90808379098562	-4.9379083191859	0.969251942611802	1.40870444150976	82.5	0	2
84	4.51228262228625	5.94388279464766	4.07934250899269	5.76085470551843	3.63268455997562	4.22489299329932	1	7	1.14612857170301	3.97863489204965	2.23001316766405	1.26708117090811	2.83957198690877	3.67232613126034	2.78702212597529	3.10050399720327	6.72241580695437	6.31967379157054	4.23213260857786	2.7428646631048	1.05692847738207	6.44579467004065	6.5131204039524	-1.8046035025949	6.94434585973927	3.29627936567613	-0.105216455452789	-1.1252448955402	10.3264687063731	0.47461122632067	0.955792679056225	5.73105268530651	4.43721277313202	-4.3731964524448	0.0954063210062225	4.07151254380299	3.33966673247196	4.41822764849788	11.2254142868356	-1.51150929111648	7.95991314749305	0.743990829621984	2.08162161290153	0.49061670371224	2.87562597328451	8.82349476607221	78.25	0	2
85	4.48411628216876	5.36621540342008	7	4.37158110524674	4.18461114481574	4.66269499311118	1.89236597368517	1	3.26673081063838	3.13810384473945	3.45758453902941	1.55309349432783	2.07502913782989	7	7	5.38991589099393	1.24788354775863	5.60176535799552	7	3.64519109308501	2.03694233092961	7	6.27565628516929	-0.414262602050814	8.32544044430871	0.503733876518975	5.32277915597701	8.08747791582575	4.06388569888576	-3.93283310660325	-1.92368786567818	3.3927103053301	0.671183385843152	7.72428208564794	2.82565581827625	2.23288400788786	-1.08225505134395	2.50489428446955	6.0594548202576	7.54141185805749	3.80472425706796	1.67989784360565	11.836120077087	-1.44932375814507	6.44320222355341	3.18871027052618	86	0	2
86	2.11667044456427	6.32400019794744	5.5015430813182	2.95661634063032	5.36112699099251	5.44182954497755	4.96425803255129	4.47952273649884	6.71843765160359	2.39642864246522	3.65557584425703	4.443896839084	1.63733976241115	4.50313155395623	1	4.36035188770422	5.30506608134368	1.65581537219467	5.16831047054799	3.65417282477833	3.87993322913655	6.55322863491542	4.66178457722125	1.15968489855632	3.10045858865986	0.664402730332199	3.69269348679746	4.74913763222156	10.3022734293025	0.742157209266958	4.45282510030904	5.73299122900127	-1.13605599162851	4.05265512093236	2.46704456234597	1.745332174989	7.19471001811813	4.12760006442677	4.36613617563818	8.20480555392891	0.438975977714715	3.12148489226843	4.20630277680552	9.02834102232156	7.66484470194669	2.262598277473	51.75	0	2
87	1	4.88133685808191	5.48646647390043	2.25135970297652	6.87207325356956	1.67892167531476	1	5.76859554953052	4.2575882488954	4.49780653254504	3.3095968969837	1.61251572155729	3.79563665590126	6.18252398172453	3.3017030190691	6.38586967275167	5.87630751629727	7	3.52923232119368	3.3200956507708	1.47504437691654	2.27202900378302	1.73832311842401	3.00109401514454	2.4034636178429	1.97112375200992	0.167029653327419	4.44492467020687	7.02437872390156	0.486615674182547	3.80630551300749	5.9169190165776	-6.11176930339305	4.80937967198868	5.80733996722237	10.5570501261066	4.70288265663133	5.41222422610335	6.94657482291387	-3.97862350159142	7.90777395042612	-1.48768102596174	6.26713931941198	-5.56853877345763	2.14291898604385	7.44336542211005	76.5	0	2
88	7	1	6.86322589854741	3.83615608244177	6.18419539182467	3.1799837822645	5.59442855023933	2.61273877508084	3.94791336195131	1.91010802833322	1.17379864784648	6.17653254813657	3.36761866784244	1.91056414323648	4.79916788616347	3.50462692588931	6.9900271274662	4.57079855056648	1.78992951797298	5.93120502166949	2.02063625911953	2.28266779667122	3.9595894609046	4.13822070225107	-2.21412419921363	0.975764605500037	7.57596517043099	0.815277778830919	8.98154154887731	1.29352560390722	2.58812220971602	8.68247143338053	-0.844705200846102	2.31663727733647	-1.94566591854574	5.20457369060758	-0.312740011870729	7.56851227913885	5.77071445308826	-2.34086453122883	4.28716865209786	1.74520177159677	3.10278384479411	5.15697077359075	9.47335328988811	2.33237500265399	66.25	0	2
89	1	3.02805714767901	1.57661835237841	1.79497634194251	4.04962786964925	3.31033541874832	5.81149244209156	3.16674756504463	5.1202957523898	3.09327297957137	3.70721559425718	5.38954661774526	6.96478355085535	2.54074558468748	1	4.63923758806222	1.70547739201715	5.76049280928152	2.45332415715899	3.7957673960206	2.80314764197518	3.65890484965774	2.51091028308886	-1.41664832887077	9.60244593782254	-1.59483143793132	9.61811956292696	-4.46363366573918	5.59971878365654	-0.0814218255681829	-2.40647514628469	3.27557030411929	-0.59565575810122	4.67630428510671	2.63322762215118	5.19508688821793	4.96650034781617	2.79395097592589	5.52782893768817	-7.94952459575905	-4.62258565510117	6.3353506606003	-3.57715548336055	-0.519178450865857	4.06229074916902	2.27036956001751	85	0	2
90	2.65857971135436	6.83659688123083	5.9921014308599	2.77973949934395	6.77209752357332	2.09978423134324	4.84136977249174	2.1086138476969	3.0932166603729	6.4382203330743	4.95295299855584	2.77195491098054	6.95511804699713	2.79354946903854	3.86250217100494	6.21108886474921	6.38968290788303	6.82637813504515	6.23142600832727	6.89001291474328	4.61733829323466	6.1694141415167	5.46496703068374	-2.15569227910172	4.40497393646383	-1.92545212470685	5.62313003951483	-3.34179683881065	2.59022598395148	0.404696567966652	2.53995832905206	1.88457023332542	11.6795263548809	2.52283841265721	6.09216782677703	3.15104164088681	8.81300365039229	4.90884262112908	2.00172563299196	-0.344076663549421	-1.82803850869738	-0.333799455274766	-2.82994136456458	10.9712268274169	10.9439184403069	3.92367746361277	63.75	0	2
91	1	5.37934041624678	5.0839665929838	4.53944493331582	6.60198279272099	1.50943624242931	2.17248790201496	3.54026383734726	2.90074993100705	7	4.42109641601425	1.00398350851609	5.51091737077476	6.38504721566494	7	5.95538134223871	4.30389431399357	6.94986643406839	1.75354305200184	4.58004851019162	1.90937210973228	2.35959181847458	5.91824988949673	2.56195887069798	1.95183420266879	3.67240125186739	0.509645213016108	5.94711546361401	-4.47463795747806	0.0735283225912928	9.11331844465853	4.87141887555329	-0.381192629211414	-4.10748688780039	4.58079107724961	7.69462436884041	3.81054010772132	9.12564848555609	3.98709310716853	-0.781927035431791	6.62333982657831	4.97838356859595	6.36094850148804	2.06616699805302	3.51333311382521	4.2129075755957	74.5	0	2
92	1.78697523267911	5.98012990016877	5.35704731688018	1.99022220287277	7	1	4.51075567118607	2.37087236121239	2.82629399057049	6.28331514122387	5.05988963690971	4.73253858734389	2.08010966492443	3.41194432876542	6.97727386665694	4.80228107051846	4.38859393707097	6.52043354735553	5.98603493869445	5.66129039365632	4.77364624276332	4.21170608709445	1	-2.51563312561197	3.1721058173355	-2.17956525904605	6.31832922474907	-3.90072911321363	5.72195912425236	2.49365776571065	3.65782143205871	2.31538266343762	8.2130428795538	2.60892355055947	7.12884639606859	5.2048114517932	11.3697810810089	0.075264795097891	1.54289196542503	0.292037620563228	-0.971886441842555	-0.94305165429742	5.4616477591099	12.0542441312637	5.69940583509259	2.56543209466963	84.25	0	2
93	4.91833978830888	5.79959797972842	4.53673837679074	4.23943508419307	7	2.05403776015747	2.13851022729058	2.63878589662212	4.15865296597791	6.4672876306449	5.32764612945271	2.77814528178473	1.0994003416492	2.87505729871203	4.83320917784211	2.18613749007226	7	2.69646787716997	1.50813276601006	6.31983500382378	3.60384845051464	1.58733047030697	3.17317745044876	1.8311766014208	-0.464474505065264	7.68446155635287	8.54204156277582	-0.773062040019699	10.5544492079534	-2.36881224911242	-3.10085799913099	3.54510710401608	0.239427446378149	8.98291004537104	3.75993187954101	1.79347288657772	-3.414806831241	-1.81725174575956	10.7580297950563	-0.307235665445276	2.20886406880965	4.36237338158446	4.98451361710802	12.2816801356057	2.78460833651219	-3.16068983184841	70	0	2
94	1.38505871561215	7	3.92835621634147	6.8251756721011	2.24099622400628	2.67801398155051	6.15849818298229	4.9598115932807	2.73577562363858	3.05278228897268	3.97112986308621	1.86050028610333	2.38162990357551	5.84729948630987	7	1.03546378300234	1.79518904675505	5.80568682876813	1.25718824131319	4.54718185187696	3.66053968424359	2.38307361496321	3.20558390106914	4.94751723596695	1.6723278697526	5.4779867985614	10.9998653234898	6.18242867425001	3.9611907596432	9.40963884055077	4.53198159482969	5.65150391771186	5.4388608177082	6.21878374754398	4.06843009473071	1.94043708594073	6.13133344704944	5.48549361245845	0.811930621236725	-0.684214599433395	1.41989192279112	0.542986748333543	2.27294231427651	1.02672053966959	3.93552296179783	1.0861487362533	90	1	2
95	1.29483883123972	1	6.74192485760318	3.14928552796601	6.65686044226594	4.9297270231216	2.25920097676929	6.50636861653678	2.54599130364251	3.22520794159674	6.24411899416796	1	4.98969783295592	3.2697735256937	4.18987448134165	4.40485372865435	3.4580593768273	4.19612697911032	4.10171945293879	1.26179722181028	1.23719299182684	5.91524903325406	1.57685613596124	4.27063120942535	3.79611515910524	7.29051303691323	10.8300733725388	1.97683859120959	1.9713114769459	2.35260466456215	8.3943980862054	3.62256404278393	-2.92995684928935	2.01905216034156	5.57338797788999	4.8979216414425	3.0197361641345	1.04674941698323	1.14110199598449	2.08186135876946	2.92723095713841	4.65329313100234	3.42197448743679	-2.8908267704828	1.31246325793978	2.54394382024088	91.75	1	2
96	1.65215719978497	4.91860289962469	5.55688573768489	7	6.14717524761936	1.58853764161646	1.24657060268229	3.14466468411712	5.38969140189263	1.84816977090941	6.79554884906129	6.58875021578635	3.9110943165835	2.02235844985635	5.77537984507693	3.05233615698176	5.30049347681337	5.65903674455893	5.83875774414137	2.52620303605709	1.13346845949811	5.84229752455696	4.5320780624187	7.11030959072154	8.03671156701511	7.5275307859356	4.96905259428768	7.71910447673636	1.1553824566551	3.53098620069696	-1.32371048288636	5.41680427106722	6.60262818701098	-2.85205058517299	3.92242615399548	5.09490096111345	5.42570308229786	-1.67520792880074	6.0868728738349	-2.90932990816678	-2.24192485462901	3.71386233792591	5.42922613119586	-2.51469434902227	4.72344541826258	4.34479485055887	98.5	1	2
97	1.20879903980236	1	6.669457299152	3.99306477193967	6.30738003378536	1.38864809237003	7	6.11986912973368	2.07317677868247	3.44004573325814	5.8799922772018	4.91598133496596	3.89665602474696	6.78405294650503	7	5.9975177843141	6.18482015651179	2.98643791704891	2.96296580179242	6.97401114882216	2.96795515264055	2.6309550548827	5.60722342610273	5.76514337610689	4.48079117215482	6.89776825232473	11.3095807880897	0.341876357194973	1.99020271438974	2.61823292304506	0.735802655514451	1.44949010905057	0.297009154355067	1.87696710836215	1.02659366081945	-2.14827700016748	5.21924432093294	5.18834335305536	2.43001356039578	-2.9041523889415	-0.600462126462148	-0.812220606176834	5.56658484826094	-3.96479723203578	5.72807753912354	3.85316059370108	96.25	1	2
98	2.30690326194786	2.01863401282122	1.92057430638616	3.33848542164618	2.37249707382534	1.16994920007989	3.30340957877932	2.25327423547494	2.23761023355158	5.02810536835448	4.43146436785499	5.68656168490419	2.42520673580392	1.96765533586511	5.30156593094784	4.11198110431507	6.45902080696537	7	6.17528878342571	1	1	1.6202926630678	3.28014370557434	4.84924556320031	6.03808160234546	3.26896244452946	8.08630748835843	8.3262439003769	1.31477439620941	1.22205659428757	3.04870596961398	1.97250700195121	-0.128656374310558	5.07234124044813	1.373060131727	-0.950640451945341	2.47618934328725	8.98245722045827	7.51309348877734	4.19702798501919	4.48826609623981	8.61971271829607	-1.50779417186436	-0.20337898239586	3.26033850011389	5.16710301470056	90	1	2
99	2.79181117417328	3.61936980730201	7	2.38738848184747	2.98736607793827	4.57205755553062	1.55098141124243	4.20119998739063	5.85112339593777	1	6.20513839093064	1	2.62148648372866	4.45696286066419	5.92507377477364	2.95865486795445	3.65482615340495	4.59616218072877	4.48556896159052	3.22043389740351	1.84553258509471	1.07050686936457	2.14779098773801	6.61346283879247	2.88940731973895	4.31275685211756	5.96321961054423	2.89797697220313	1.52536143697481	4.58549674878779	2.72741239081919	2.61160723043992	4.07001647518905	-1.68672256034749	2.22857639709978	10.393950389787	1.52530280816407	2.49443146977975	1.58698756951499	-3.80896690420331	5.96282745735856	0.123473041278131	5.99879385439257	2.24934244074648	1.07277640557332	2.94836694614798	99.75	1	2
100	1	6.41930330458888	2.71568499576551	7	3.32469925894666	2.52937189372026	5.22049514054379	4.38494950416118	2.64667999640521	4.84434557366522	5.09049099442977	1.81753304226123	3.00096789371882	1.34254513012717	1.98818347013784	1	5.94215974744383	3.36888358682659	1.71621010105082	4.47402945150875	4.18110770369183	2.81891481757558	1.92694473880144	3.98768499576727	1.37176432224443	5.75015588535368	11.240813700463	5.97088624785827	3.71390567424466	9.06241747575152	5.64937226001975	5.88056806386324	4.9816140711779	8.73912454959702	4.56603877318991	1.56914781652202	6.16681894239537	6.48662222958532	1.8958116970858	-1.39968256799806	1.4482762969826	2.11568234993302	7.39025884931048	1.76880163596986	3.42455675538324	0.812911358858009	73.5	1	2
101	2.88265103984157	2.98008204996494	6.70600948697398	6.34378068707858	4.93626220438002	4.20882072748654	2.10187958358896	2.99272787795574	4.1190039966159	3.10037667926023	1	5.62875087637718	1.59677852263857	1	7	3.12996586426326	1.64611268004899	5.73406164701737	3.70655940810176	6.63776546464945	4.19947004337092	3.01302873397039	3.40773672967077	4.37289095552718	7.38141598874112	-2.52604381142882	6.75674983127484	8.45641771536603	5.09806612843791	9.38620003299091	4.38452583396769	2.04249642166501	-0.37869736454002	6.19848148861127	6.74098739666451	1.73797295554377	4.75414136977477	3.70574958984324	5.19066785015949	-3.90965941165531	5.49037142314008	0.16695517979237	4.96222219338625	-3.60372405188142	6.27319548145289	5.21718837188196	93.25	1	2
102	6.68140660091631	3.18547074220556	4.80350357757005	5.45173364469549	1.45864069960904	1.46096503361514	4.72174947853826	1.8378300755407	3.42926583610826	3.7151345945447	2.15492458005336	6.53968611318997	6.23146927821787	4.60513167813251	4.46069978452252	5.28073664742255	3.24832581565942	7	4.99154920420213	5.93634423254332	3.87867238144293	4.1370870558741	4.91332226175822	4.42655609758379	8.11911762295998	9.65770824845896	4.3190697015741	5.65104936204803	3.82891401596517	4.34830597871619	1.32699064065022	2.21042618281628	1.89295192235416	5.18979415421042	3.90135185653067	5.68851703616492	2.47514621883263	2.40747374868707	9.07796880026756	-3.62455674402964	3.35887781347379	0.0208327681244748	-0.548950485405865	-0.580858141180776	4.03629591004035	4.73870363811551	79	1	2
103	2.79532034894598	5.78697985711791	7	1.85422236808615	2.61855894579657	2.91890567788851	3.86890931427341	7	1.27798025814408	4.65348282186813	2.70489400849645	1.7182038807145	1	1.48501132719738	6.43956660848625	1.57332356796472	1.94569418210756	7	6.2851410150153	1.48032708025324	5.95471075712164	4.70077794622281	5.14650438591873	5.3057994153873	3.71728505909566	5.06069909513627	4.63313520690585	3.99578870851883	1.71145307657574	6.04792772463475	-1.7472964013934	3.92361461668891	1.02620199679114	-2.53964567861109	0.814023179333233	11.0399569817533	2.34528749274494	2.33627829949448	0.265541091826933	-4.48511862924696	6.49721940632286	1.8563662511066	1.60262069426359	2.04720443373779	6.11118769668284	-0.312447114380478	84.75	1	2
104	4.57529418352757	1	3.32443516477667	3.3167897894643	5.72694561431957	5.72868070333683	4.87660084998621	3.38876410673711	2.91563991617691	7	3.1746396137862	4.02680177769213	3.28174310666446	3.25847811395078	1	3.16257383298716	6.11410521416435	3.41324196419111	5.86981315315752	7	1.01785661042705	5.74089976234307	4.30281899115201	5.83416382242749	0.696673073986226	4.76945867280503	3.78541730512555	7.39827309374231	8.38461369743733	9.12653113042106	-3.21613561583483	6.58477291646413	-7.46052280336746	7.38841224632459	3.22138839383892	10.1006829378457	6.56730381434914	3.65994368646491	3.79009559490624	1.37172538786139	6.16608959950658	2.16621513751669	6.2244659572534	7.99905980169854	10.8499717286885	5.00063270142401	98.5	1	2
105	4.2940679262883	6.08737916059211	2.72187761643958	1	4.30168835794522	5.62797545859063	6.08652659547564	5.6586850935891	5.25831858424738	6.90223925639041	3.60910242802728	5.63182699890928	1.70546230044246	3.89557905537128	1.44507782512097	4.76902652123845	6.16665663523624	2.46589520889531	5.75652789554687	2.35022527316182	2.75847630439334	5.57088108503299	4.97437276979318	2.82788166803381	6.21244517609021	5.24160819049434	4.02231691600235	7.23503520564354	8.67693915221465	5.06292997364909	4.06659138639777	6.0835701745355	-2.10340070379325	3.80494220663985	1.19456952435669	2.07507820906754	6.68733443884638	2.79523988897295	4.13417901137822	5.09300283244639	-0.318652697876061	-1.66469521431622	-0.633308273866685	9.57535604875756	-1.2934614540318	3.18057171827445	92.25	1	2
106	2.21445977755469	2.65853789705424	1.35831939516309	2.98853264256196	1.44994677290503	1.34645459009729	1	5.17492752051346	3.23488296877918	4.92235685672133	4.54266511715989	1.22090162415533	4.0505746355672	5.7162794844301	3.37276901062266	5.99911618412313	5.51107497417891	6.4886266313237	2.6733217740969	2.73023206640187	1.13242220311935	1.71976639794141	1.53464772865685	5.10581744774477	3.09651092723243	4.27382911874877	3.83543891449147	7.38905806547096	4.36235706464705	1.09077804232357	7.55127881233325	4.0768319374046	6.23758300858628	5.94864035426662	4.8076742003775	9.71315606874242	4.43405159936081	5.24701225222961	3.18728781468827	-0.550379666765119	8.04267349820855	3.50251566308409	6.12051169662748	-1.41017587316235	2.20239394686896	7.6257808012905	110	1	2
107	2.08055081785401	2.86119869979914	3.94679598720619	3.42448966633224	2.21321727060049	6.55122622549537	4.66239868179603	1.99773907499909	5.06876113346164	1.41208269704121	3.8385884444665	1	1.89776159390209	4.78132098468958	5.8513360684775	3.54441455192017	3.85559984300856	6.15964210924878	7	1.7444580911678	3.51248985894373	5.94705732733963	1.43423758978606	4.65719696223914	7.85197734767315	3.70212910269308	6.64488412564286	8.36207098601759	1.3967715817911	5.58918376153959	4.55511068202104	1.69468645339623	1.70111069037755	4.31901209682788	4.08010999328532	1.4239835104808	2.58867049937725	2.86397709933936	5.0168296734588	-1.46259506479832	9.92104905143578	0.439737507989715	4.08935893878686	-0.0758066809699332	0.867980239502179	5.41715268749519	91.75	1	2
108	1.66806531803661	7	2.73945251384538	5.47720914450727	6.09759053248111	6.61415801026679	5.49322961602711	3.64479619924696	5.02729179015022	2.32344097433299	1	7	3.6468707062768	4.30242056194318	4.09121783709453	5.52253934204626	3.35085497077738	2.62474536729641	1	1.1388476364323	3.72456125799613	4.17488424048436	3.49434157754565	2.99778774692942	4.32377419767964	8.31862218298365	10.252825540635	3.76237690768899	5.20147557024027	2.00040797338804	3.37122772840959	5.26035437313528	1.93356910430886	4.87721743596877	7.30872190211832	2.77110032727854	6.2107574989409	0.397405485560332	9.7284890107968	-4.34476366785646	7.04507825217566	4.04253745808191	3.17469340162066	8.4360563664072	7.27041159557514	3.12564896570554	87.5	1	2
109	5.53190796932	7	6.73625703278867	6.84699897418889	2.88798172852565	2.39137168239688	5.14287356163206	1.63621090796502	4.63977098890598	2.63898320834528	4.52861891407247	5.53655437966274	3.22878440838368	4.56303960196778	2.77815526190277	5.18709263486181	1	6.44936668144484	2.59232339520348	1.24236110280685	1.97619433831067	6.86273632707328	1.83441411974672	8.67041660783102	6.56803908902394	7.58474928145436	6.2123591879239	2.54909853361851	4.13799996489969	3.11705281978908	0.452060826095566	6.18877533544616	-3.82299286927627	7.32898890929928	9.27516339182541	1.79521918914864	0.370383658571367	7.20024719381412	5.47875175762246	-2.15540666696865	3.39148563928707	-0.702799533188703	6.69926995658892	0.659347586347079	5.04288768634566	2.35381706644651	89.25	1	2
110	4.71754771120989	6.68373289514188	4.20673275339134	2.63726378795796	3.22143128126866	1	6.28480838609477	1.99975794647446	6.75743785749895	1.67877228908809	5.7295800459264	2.31042386901227	1.6677957746564	1	1	6.29610291589162	4.57599992509399	6.16493871667753	7	6.86244480311801	3.24855108782364	5.63802265942858	1.03852033114039	0.711915227033795	6.03736838625108	4.70939850105226	5.2915010735103	7.7594514142057	4.51676511569146	2.13798216532277	1.83007858782553	3.54965898919772	3.66146355306595	8.76615087729748	3.94172533437582	5.37334218251454	5.5942771060923	0.409392018199713	3.93611049046207	-2.06854579047022	5.12566612319546	7.15242830099747	7.25309673592228	0.641683830565672	4.5987924529233	1.79311692824321	85	1	2
111	3.60374725276966	1.57180316483633	5.98136172530504	4.52147820018661	5.38018954550166	5.39352171580505	5.86430835880705	5.04269878113537	5.53614595081215	5.20180280039487	6.03130134006834	6.04000583534442	3.65774334697737	1	2.7068800880551	6.90997546693195	4.91856910483526	3.88686420309754	5.91337116542296	2.73977410902533	1.55722579348058	2.70465752158784	1.68408486949206	6.89479683280462	8.05864003649208	-0.174395164027903	5.673301162815	5.88366015228207	3.14395149021147	7.6351476803764	10.3318807347989	4.89157227592887	-2.59749166531948	8.2024789517937	4.46360729784582	2.79269389298278	3.08007876529625	-2.0683743197194	5.93148380139398	-3.63149692136307	-3.90307852437358	0.870630603861436	-1.00588040085092	1.8538651440469	5.74141913664175	-1.93159230066789	76.75	1	2
112	6.19908955260453	2.93527553815216	4.10410896302569	4.32657437816538	1.43067467876599	3.53451514243065	5.63892261816122	2.24834488230425	3.28084942185443	2.45590640691576	2.77555820476702	1.36521110316352	6.1373951644387	2.39528271807759	1	2.39197406109073	2.48812697489525	2.26853369418168	6.3072337541709	4.97367271838158	3.74762717731895	6.33332549588006	3.85655552713881	4.52006813268314	6.93560405754744	8.40359564290227	4.21254858023935	5.83622001243549	1.77845917346489	4.84897433738306	1.18732419931289	6.14523178736866	2.37473243988612	8.37941218490375	1.51287388758476	5.12115259748795	2.91406118693355	2.42516043586078	8.80506023937698	-4.91091596381118	4.48470481711791	-0.848062027874101	6.67271568051483	8.07118191304596	2.99434311643663	2.42113666223364	89.5	1	2
113	3.88291629041692	3.35217027082332	6.3179923016041	3.41388638018544	2.06129280938675	5.42920729864524	6.24327535547678	1.56146893717701	1	6.51845212986608	3.53149786446588	7	3.35700351086141	3.69576395824655	4.12073371567047	2.01496093140118	6.0645483860666	5.08729488361919	5.93587850077975	1.2225501693541	4.50935891277267	3.40074140778439	5.04873801925277	3.71172642083835	7.12494526928236	2.83457797314641	6.57527122681182	2.1897132511206	5.58106656116302	2.57825774921516	4.44253529383794	4.53612107494318	-7.2817536177166	4.2748727883605	0.394680480416173	8.14192732443343	6.28629596950175	-1.36825104990727	1.51153434333286	-2.70698243892618	4.5353204343558	2.30795708907581	5.30472049717961	-0.698546796345482	6.73726133432445	0.184555964619401	79.25	1	2
114	6.15024106871795	3.08153208096989	4.62868475577482	5.4586574564392	1	2.27717886202088	5.60626228122802	2.29502861704879	1.3648927496908	6.46548288927439	1	1	3.48278217918095	1	2.87543001185369	5.61354459117606	1.30278291554441	1.76976511193974	5.45932325914446	6.755071049854	3.41017047897047	2.11907312619817	3.89414501393654	2.6528444819703	7.18329781044096	9.12376318270577	5.84471361486853	4.47818632018611	7.54361064822966	0.625062678309949	1.74973319616317	5.86168030855725	3.3742116749472	5.72654286872366	3.75052785939972	4.68939022825943	3.51275710826468	8.63924615419174	5.43399524021909	-0.369033870912628	-4.15365667706181	6.84454474814701	7.77710836891731	0.290911334595954	3.71845278094354	-2.74396377358021	89	1	2
115	5.30783763028953	2.36151097373588	7	7	6.36384285053577	6.55500038739058	6.08540756951329	1	5.16727161724125	1.59129127840974	3.31950409167067	5.05990715825611	1.44488668361212	6.89451688967612	4.24807798800234	4.74444285013617	1.39295743896876	6.24470262300834	3.25698718897534	2.96772917802164	2.005141657968	1.61894373740387	3.37087589407224	4.80196529789023	6.62876489744808	-0.687209131361563	9.09270630441067	9.01920717457047	4.95981906184805	5.30037365060034	4.82597501088463	3.226651290741	3.10747262782498	5.67440001048685	3.17236497509585	7.75343742683466	4.75633351805517	-2.66782853656188	7.04864504597786	-1.38470981021131	0.57619770196565	5.32543806171699	8.18768771566142	2.15478097088485	6.56011205951762	3.17617503912396	87.75	1	2
116	1.31382729745216	4.35046224524764	1.03736516842334	5.46643394247489	1.14526395667661	2.85652732533999	4.95504976258075	1.08170150122576	3.31063837624293	6.39773406631403	1.59254433995623	5.6272498168072	6.92666669519556	2.95378363789697	7	2.79576639986074	2.89540113422268	3.44683460876044	7	2.70836218071563	1	5.30319884603811	6.07472109109643	8.22391454425513	-0.101953053365136	4.32424054167074	2.60488989651199	2.91786237238588	4.77909533208623	2.77952277543003	4.50759525600738	1.85057082818402	-4.84742784057126	4.51787769725273	5.24393003986061	7.22025884921834	0.583114507295165	7.20789343548973	4.62273660514187	-3.17020377407603	3.44699978104024	1.4116530616327	5.65195003259229	-0.0797516622821739	4.96282954875705	3.99160200559892	101.5	1	2
117	7	3.30874315358621	3.48338616553481	2.00028752366519	6.18224831702101	4.34441379948479	5.29174287263678	4.76220169110106	2.08449450355294	1.01068426664269	4.65936813580075	4.25366311032555	1.57794381399949	3.60112630351103	2.81792667508196	4.75830209429405	5.37801987942161	5.28383131347033	7	2.67079098199377	4.4610415860262	2.22120875982641	1.34129758269056	0.884090061431117	5.93710432449521	-5.8566588974605	0.736380228226968	4.82852365818629	4.64636534872012	3.83153045955481	6.8860591763594	3.98211761812772	13.0455667957941	0.874277365375161	8.63413683735162	5.85858452211166	-0.126124724412418	-0.261365012501946	5.33307624858488	-2.18137941918736	3.76422407137794	-0.283764266673535	-2.48592819148979	3.29971067018284	4.13192178249498	2.76290702204187	101.25	1	2
118	2.91992340219212	4.72155090920168	7	2.51498264753787	2.61467511561442	5.36861835907163	5.53046384368584	6.08002886084482	7	2.7135321263423	4.78945660656234	1	3.83664402497415	3.84257801225137	6.87945023150644	3.86570560297546	6.19510797312065	4.50409617350078	1.9407666536653	3.79067950753676	2.74274856628572	1.48488382346518	5.51788174173643	5.44154174484018	3.68663754627592	5.75613279967837	5.61125717393663	3.61539364495002	1.7793318929365	7.75765604344204	2.37790076509996	3.68487179216016	3.250834756098	8.49838761601571	4.45669601776832	1.05603913445098	3.54166911357969	0.231010172377651	1.83764754916994	-3.39943429378365	4.89636706388832	3.73932386381754	6.13638984385345	1.73589389993822	1.1208042682369	3.38572817134204	74	1	2
119	2.16258105722688	2.67637838545169	3.60354520854929	2.87607532205517	3.12283722059733	7	4.75694290513017	4.78150106294253	5.60494765676521	1.05487386069328	5.46887875538567	1	1.4002924073496	1.37492720996726	1	7	5.35339588864436	7	5.39906835609505	2.25216499895772	1.33059701588178	5.98747705004204	1.15676283260428	4.83455577278065	7.67163725160814	4.65851198269577	6.90417799504839	7.4461238489095	11.0032894414668	4.27247548403394	2.12617766473549	2.36919485450283	1.40049039941333	1.55366853456744	6.02252641249794	-0.293691910357825	3.82369522221523	2.51903428648104	5.18244390060915	-2.38657315238921	9.36252793764381	0.542753198173423	4.45645312107487	-0.261961590943378	4.42573371825943	5.82551926799908	88.75	1	2
120	6.38076496364718	3.42766115812166	5.10879455038453	5.93181576610253	1.51442826702364	3.41258685971134	5.51627324973049	2.74131766911211	5.70462374040117	3.88519498386161	2.02483181680383	5.3768276009883	1.07629690388544	2.91952925348633	2.24083514684471	6.10755723107671	2.62090850722325	6.60818045027793	3.69650063926351	3.44136861546148	3.35571947585284	3.58356712372787	4.66357002851386	5.33748678660566	6.59769376951791	8.83489563040839	4.58395266300544	4.6694440710808	0.534657079873585	11.755933102235	-1.65188616589123	6.62913430860712	0.732610185395118	5.02348200281353	-0.738889402331566	6.13992094291719	5.14570689716817	2.37731116760734	6.23956374811937	-5.29709639948927	-3.9572560053777	6.4959548305428	-2.64305788691576	7.35187089540593	4.41661402842534	2.47548515566335	87.5	1	2
121	1.64121248960941	3.1959151616764	4.23947043016165	5.55373451371268	3.72307982028015	2.61390548511484	3.58065321493486	3.31120767185655	3.80433815896028	5.37367662197932	5.11097549211452	2.28943845015983	2.323807014697	2.85578627705893	5.25727771403478	4.47812359652915	1.48431958598027	6.79623325056733	3.25495416443464	3.96414021157162	1.21265953205935	1.36656285216267	3.80661869667968	6.77335764240029	3.37041731260027	5.42599149847265	10.6736300040894	2.56062386176336	1.11075115198628	6.84572596486483	8.13486536846293	4.84418032146896	3.85954557814129	8.07623988816518	8.13731103081691	0.349480667529043	9.37983463188739	-2.82492445562851	4.88713989513319	8.01046370310159	1.27449427738928	2.92081990570424	5.11893567607839	-1.3592017104634	5.46425204527514	5.98630801701986	98.25	1	2
122	2.35835846534013	4.63208361505656	1.92717248921269	2.4892246882168	2.14683201140533	3.06072231823283	2.46455602766034	7	4.55060691354997	2.40316739104005	4.81220556933313	5.55372434953568	4.01883104852651	3.68701548522649	1	6.37237128188825	5.03768868537215	2.49447703161902	1.91199465240637	4.93294508607147	3.14418863161861	3.22029481381229	3.08881851229083	5.47072917726322	3.23304756981913	6.02778250423099	6.48771603506052	10.2768183371007	6.58535692140902	1.08632052344306	9.53683608298042	6.79489758376969	-5.71260449747805	-2.25454004086136	2.50005841751942	6.41133201459247	3.39947513762258	8.01808737296065	1.96381645950444	-3.92326719611675	7.97605588906161	1.37202521039829	5.0670489016768	-5.69498024536422	4.24732469517063	3.91572549182173	90	1	2
123	6.37759300637031	2.506256058345	5.02734610752436	4.6019791333082	1	1.56442678690409	5.71201567888728	6.52507829796354	2.36730495588348	2.94479786754067	1.33690296693517	7	6.61369963636449	6.15250392974704	1.57949876850522	5.5688158565421	2.04574729562169	2.68482389537982	3.30182021760901	4.73165261741059	3.16534319825454	3.94429641095287	4.68868923094048	4.50662985745143	7.81355413473733	9.74758895328639	4.71735051300964	5.525830148325	4.23046032727822	7.62070090331682	0.753372325110986	5.45557148561572	1.15311327030781	7.84728870939836	2.40341239008722	6.56091063167427	2.70479132749343	1.66318860435555	9.03070744481982	-5.79987250887793	-0.717191069985949	-1.09534692171669	-0.508391828323842	-1.92154598022758	3.32058084305603	5.56347576193323	82.75	1	2
124	1.73636260004145	1.40425109591785	6.8245870266522	4.34725929327768	6.487512484335	7	2.97249444369868	7	2.35759197709218	3.39044687388493	5.57993049161251	3.47460322137881	5.46474801289228	5.82301495207101	5.95103434521926	2.11860878881046	5.65578931785256	3.45763530224745	1.82639591992522	3.03641532846993	1	2.28891520786586	4.92271791790723	4.68671200024309	5.35949187998997	7.92218551995082	10.7231173520834	1.74652864991996	3.64876133808094	3.98074427608835	6.19088691609235	3.29163945020319	-1.26031234456412	9.0918374880761	4.06711342284813	-1.27517376489652	1.56556690070094	2.31949150648882	1.22211807568776	6.14035889667074	0.357090733424244	5.26728880806527	3.38897339414324	-2.61766144343058	3.7941657473772	6.13895745308514	79.5	1	2
125	4.51439052143132	2.58325452856735	7	7	6.41913473971151	3.02484473567436	5.46734771877621	1.40826289735551	3.87331530120561	4.18408820848111	2.43237058625807	6.45019099992657	2.36822378003245	6.30998838598472	4.22264674495365	4.96637237381154	1.6552612804817	5.50111408342226	7	3.47788157148671	2.29937059384153	1.11125303384913	1	5.71018734350243	6.73821425046174	0.150319008540564	9.0259072188617	9.40168184554189	5.32191789768891	8.10177706616921	0.19182475774657	2.94832251585473	1.02756462203228	4.96583447222867	5.08420828409163	7.24324382759685	1.98996365454911	1.53209856075074	4.60621253419095	-1.57386739320191	0.374521277994958	4.34955396699486	7.73519652915637	1.82322104108739	5.70305877345118	3.03373258626688	91.25	1	2
126	2.78137646754696	5.15823599594682	6.59684525786421	2.57374712717361	3.09944712393122	5.00773452415175	4.86832785396493	4.35599462137453	1.0446360340268	1	5.05972486951131	1.976345181968	3.96549368692403	3.65309403182212	5.67223441979482	3.52597200410449	7	6.93961931896607	5.08282780289404	4.71360495750709	2.05017816080123	1.46694170392273	4.54791085714394	5.84917105169205	3.32697756175576	4.5059550497443	5.39046217117305	2.63437964590665	2.14719973784689	5.39194240752563	7.19397765305632	2.53529839817607	4.68859238797678	-2.1270976222128	2.58955028437801	0.840978543817861	2.52243121747396	2.72536419326952	4.05155138370383	5.50796384473488	5.53658402723774	3.80455856634049	3.08222572345316	-5.06951007486902	1.23367746228422	3.40958185427821	84	1	2
127	7	4.53001659619554	5.8445155365288	3.65643705860898	1.38284968318981	5.50152624554795	1.05708916015495	6.38596725452583	2.33370757474518	4.52067098894686	4.09941055913842	2.39908388059015	4.58697060543686	3.38108708048326	6.60724174948415	3.06536930845527	5.80590931736458	5.30674776315543	4.41136833474835	7	1.80512741764095	6.69303679336081	5.07031562672663	4.33968962210598	5.39229941493451	8.56629241516323	5.88520794941943	4.12803771771862	9.37591425411813	7.44827172626214	0.624539133391178	5.14529387710338	0.566041068871906	7.08220430678143	1.65641644424236	3.73778943664518	3.83495632155062	3.89078009693041	7.64415921850618	-3.18976226044973	-0.868391563035134	1.67052411384379	7.67533705326754	0.0825837291553482	9.1200628949693	4.97353451636802	86.75	1	2
128	6.49782045568594	4.12345979498322	6.60535539091389	5.11399941709543	1.62353265945515	1.89032064559367	5.59441066042948	1.72752381842591	4.39155639636153	1.55506181825064	1.88505007455374	5.31103890493893	1.52124014113795	2.82852479046721	1.95048642497503	5.85675688498912	1	4.70474427815498	2.35115097746471	4.25739430994366	2.04301580043681	2.99479824831066	1.49880015004913	4.35810269299883	6.6523764570907	9.25723164628359	5.24790427495939	4.94815152952617	1.15437510637908	11.1631502694097	-1.8926913608655	3.41151768402174	3.2860971405873	3.6832222775691	-0.656807866754104	5.11230854890133	4.571362095899	1.91140418116507	9.76358243573277	-5.65969831142717	-3.51864406161152	1.96154140417165	-1.76075307885644	8.40775246437131	5.04339273671438	1.75167914629386	80.5	1	2
129	4.50847142027741	7	4.28999672455106	2.30675539509668	3.30810113432745	1.10136476297614	7	1.00817250199439	1	1.90643464137434	5.79333195909109	3.03728773238707	1.7444122105749	3.82154423722019	3.52484965660791	5.76927067585416	2.76616586058769	5.09119618534286	6.89249280952483	7	4.44328374957348	5.37840926308864	1.57096512532148	1.54621287311229	4.85846491179191	4.88924043465896	4.51768682619947	7.6722916656925	4.24070110671376	1.24138909476019	2.24576284751935	6.23147842373351	3.42477637044557	2.03527561710981	4.16646130536049	4.8732733957137	3.55332599694247	1.36096936449562	4.70794878683439	-1.81858869840442	-1.71779948354973	5.97411249211712	7.43343216427174	0.893326011317651	4.59079587639473	2.43894544553815	83.25	1	2
130	3.36000536129792	2.79000679286677	6.50575314966961	6.75255757717293	5.39582931074282	4.99860263435342	1.33432902068322	1.30233891826546	5.57914074097306	2.81074346093228	3.09351596082702	6.25087959327502	6.4574710820495	6.35458394498471	2.10865267411675	1.73709275091658	6.36079181651082	2.53934693075395	3.8374742545831	4.53533259802193	3.14379426553806	5.05178198179018	3.39584224017259	4.12636104371257	6.38190136703571	-1.65028360068827	8.59341565382972	7.0151023222071	4.66772001800738	4.20863495719933	4.46934926357164	5.68987261007156	5.38035885298084	5.28738604807272	-0.0682499034638839	3.23076213288096	9.09539835440694	5.96235554110102	5.42048590241681	-2.25807209956497	9.90018713002693	7.77767500396377	-2.2957148792458	1.39004498799229	10.4922246083261	2.23668677766933	80	1	2
131	4.70164470286139	3.0196637963444	4.6221890338954	2.71791594822372	2.89013315170655	1.40151939250421	5.62582187096709	1.46134266340472	5.75910703770005	2.41196362942817	3.20709680220059	1.57937626075972	5.49643956323049	3.04037100210162	5.62189134754188	4.4355857772353	5.70976750740074	3.31197098241734	1.75676501996549	1.92277275745019	1.80243342357397	1.94805633836206	2.28457390065351	6.11990399943971	6.75341972444323	6.19671587919137	7.49718475083096	6.7018125917366	-4.65060499614936	1.89475474296248	2.16149757608849	3.59048731901067	0.429775952020058	4.53790693546479	3.18201173455163	-2.17544940086495	3.0029700243577	4.65160403368574	11.4218654739839	-4.05993263272831	6.50361341323954	5.02632267228275	1.14925710737337	1.98808393264465	4.50904779342629	4.49873658692112	81.75	1	2
132	5.10307404060098	6.81362636919603	4.64498444666347	6.26362088645673	4.47797941829491	3.38554735806297	5.98889390024302	7	6.04645398569888	1.11798126206914	4.99122982449128	5.54210622760087	1.71198675126413	5.72920607930562	2.17479562609771	6.92772348310445	5.13487855238457	7	5.43404483509036	1.22911198628475	4.5742731506096	2.36333626239461	4.36339332819178	3.38383417631494	6.53140808133511	5.25950945356639	7.03972690765709	4.11594331627333	2.37007352785501	2.15663627599126	4.18689127259263	5.87255103066067	9.67151406622095	3.57617328639541	7.06054514940533	11.0052111233733	3.12040898922887	3.97709282758661	8.51215272759791	2.73595341006725	-2.53511812361296	4.09824139911351	10.7240129007939	-1.49020649696958	4.66365822509113	6.63633203623214	79.5	1	2
133	1	1.42537761948564	6.39398267374154	5.54855339163245	5.64221227299552	6.18644808673173	5.31614202552151	7	5.11849896068249	7	4.19011121934315	5.26645055602625	2.28974794706527	3.95508276238518	1.35982672915737	4.28972738485652	6.48532603988355	6.44565484593535	4.8786218291197	4.44718897725479	1.08060766651504	2.09220524335676	5.22386528310872	6.03405362240169	5.27918090142982	6.83861543605167	12.7728967362325	1.92574947735747	8.61727718119438	1.63239527021383	2.78208312148609	0.888958820129528	-0.753055108515229	5.08921923086707	2.17444508362028	0.789840629833287	1.81255636626514	4.89854941109031	2.6033276272992	8.22933966422853	5.19759825851594	5.0153612830597	8.33035845006432	2.9243831628992	2.77948451243092	2.28497972006858	112.25	1	2
134	1.18923379133886	3.07422236336551	5.41584417345323	3.82803317550363	5.72876808977293	5.96214149163564	6.28033497870992	5.98560973715452	2.22803238348152	5.61615484915273	4.7442303982471	4.46486824538465	7	5.46673895581259	4.35722635443578	2.68674207987773	2.3966704939808	6.4428487427559	6.68437749435923	1.18510541132784	1.62684144089204	5.26893649346903	6.08977295166559	6.56065091131293	3.56906983841728	6.49318510059539	10.343196175685	2.35880704788653	4.2915533772754	5.60917473497483	9.28373230512294	0.14975197419831	3.50921442667441	7.34253734166757	4.54420646934461	14.2751327060427	-0.120065087459899	2.17313651887899	1.64608787216426	-6.05106895064366	3.60631607234477	1.34430806885565	5.82701883452476	-0.990386886885468	5.66336450354828	1.02363841196099	83	1	2
135	3.63339215692457	2.89364572576673	4.22888741297472	4.44612993074508	2.06363735392443	3.02153045314102	5.941993986172	4.09189077942015	2.0320444989267	1	4.18074381033913	3.75796850664462	7	5.91657009518346	5.61847014303734	5.12418751442281	3.14378943307562	7	1	5.43234839720128	3.31044831897799	5.53755455305086	2.92476264291305	5.95680241819617	6.07278086380054	5.4404357091897	6.80222756416727	9.06100551633345	3.89737472842183	2.90592574946124	3.20948212295693	4.22556336930775	-0.924754883356449	5.11390465554282	3.58175454049771	7.27882152240097	6.23170842937834	5.21659854687067	7.90700839876252	-7.62774028469393	-0.0781667441693376	1.13758409695632	7.32913854395	-0.53008279529929	5.14142334857955	-1.19792123021681	76.75	1	2
136	3.01868796623306	3.1761874984127	4.94185663905229	6.03430489547467	5.1541644109125	3.38138071140717	1.16367390214118	1.2517284797053	3.3303778136091	1.43379512849952	2.89048879884854	5.66628329952211	4.24180507350965	7	4.24828894034109	6.10000567783247	2.85687166417047	6.37138780375422	4.71745889276707	1.5736517139932	4.3502329942334	2.60135725562205	2.95735458186622	3.8933113258238	6.33944628061483	-3.44756635799304	7.53146213375251	7.37153267792446	3.0567191934136	9.25776051038497	-2.80110313743117	2.19877517521941	1.55422291049866	3.50937151346669	7.58359435037246	0.490915107160444	3.46089936662377	0.870462814717717	5.61606840272717	-1.26851789712167	-1.16414426294698	-0.215403252553479	0.767870371994081	-0.21998035721524	3.68168622808168	4.22009214693793	73.5	1	2
137	1	2.49784548752639	4.9722331041991	5.60496470182997	6.56975529245277	4.21490937161944	3.9923222182022	1	6.46594333957385	6.54797751668434	2.25248971924796	1.78056139026714	4.26059108929262	1.41769439830978	1	7	3.99157988585399	5.65276924004736	6.64181613164797	5.69699882863805	3.48647829016905	3.86847313009401	6.05372474215711	4.40798565014654	6.87111832930996	-1.35158925196446	9.16321097572855	7.23844007444688	6.55662850400315	2.2393990924082	9.24223570151734	4.72634569440407	2.78006639663335	4.86377094769648	7.393497232593	5.48344835977806	3.95056333991437	5.22500716922101	6.46926989338711	-1.71969053594752	-3.99345517719493	0.0138851439123402	4.08184047930148	2.41397958105299	5.7120558069808	3.44067771181981	93.25	1	2
138	1	6.88212945340043	4.33116880955989	6.87955920838506	3.02638455877077	4.87457794414656	5.71855456099998	5.83685671067798	1.88439878468678	3.71766647463813	3.5002797279541	2.08328619982938	4.31309698591906	1.41331369507603	2.93253881496281	5.89227767928441	1.71466184871192	5.71583401943486	2.22126152894647	6.7005804599718	1.95244284853181	1.52747855845188	3.71539314767123	2.97441355671495	1.76290141429102	4.87048871278681	11.523032394378	5.82593404318146	2.62300026942503	2.90133908537431	8.31488204269071	5.19996601922187	3.59482623256765	9.059253053681	1.91271717882166	4.52376979771357	-0.653438850304145	0.478000308349642	0.601335537727038	7.71762349103135	5.34230457152495	-0.711207738649018	3.21665774313644	1.28553649397159	5.39876511833793	-0.0154025816378828	76	1	2
139	3.31649738455616	4.80736674650399	2.50294306999583	2.79271836003105	1.84011730665947	3.3169201724067	5.08832406045638	2.72075004587524	5.93964368711162	6.32533539714348	2.5866050720473	2.4709859006008	4.11606233712731	5.11744650418531	3.55523374051533	6.74405823877549	2.34576679916227	2.89043806458069	1.9107319762712	1.43334286822176	1.31849677565322	1	2.38674392901307	7.98420932859892	2.82595735369581	6.31255202397313	4.24327191298045	9.56255877672725	1.6714496610015	8.09448836221328	0.0762400349558572	0.452502477530794	1.46024543581086	8.44336878104517	-0.0290719519240326	-2.53118146617268	4.72128910675625	1.60258774411598	4.49255616053817	-5.05375382620757	-3.69966290420046	2.07034972781783	10.1703362406058	8.84788930707839	2.81973575987087	0.742667870289724	86.75	1	2
140	3.52316376529797	4.01385454263163	7	2.73296830276588	4.53217748424876	5.61869443743189	4.2079639209018	3.86126769061066	6.9151182481146	1	5.15158006267114	1.28589385972074	3.4097916492753	3.78023166770702	5.78047857138106	4.67545897750999	4.24477746823313	4.94768538706817	4.67745978186271	3.99495676495421	2.2534581127429	1	4.74215539718817	5.50175191857305	3.13021597014807	3.44586009949161	6.25608869709535	1.76652487576008	2.49759035616761	6.48198155128756	7.04255697628546	3.76382920625604	3.49291780080076	-3.06838590575518	4.16173747681041	-0.272632933596652	3.80170023195339	-0.73977950527604	3.87700930985354	4.97782648238735	5.84489406949946	3.1538609026509	6.81888098358406	2.58864222672701	0.110812890164086	1.77952696728786	86.5	1	2
141	2.72383493906313	2.38301575587593	4.31494414544748	5.3186438648341	6.08819287043157	5.04008215359558	6.25009988448924	1.78499480546294	5.0338527341546	1.32289800169057	3.95642223451047	4.09039102690854	5.42608143201522	3.85780669668588	1	4.78501487840031	6.632271363938	4.35743568837797	6.53435560938688	3.67728995345918	1.1286223095405	7	4.61550726893673	3.01819036952512	8.54345237942822	-0.357403945041692	8.60994038581967	10.5618542361402	0.560621946535005	-0.128719343791212	2.26718702783672	0.519598471822027	-2.42067078616273	3.25543768730526	8.48278641949883	-0.408004806285869	-0.819600723061846	4.6041568460133	7.2903752765736	-0.803193813958367	2.2852967467348	1.13555923939761	-0.20243408189395	-1.34318444418113	4.75600508915583	3.27643464770349	86.25	1	2
142	1	3.97534676811626	6.25892117998784	5.46802045419494	7	5.84517681965491	5.58589304484773	3.69344558076603	1	3.36660800060632	5.37102086150999	6.14709349463883	5.37314915866556	4.73725209023918	3.43605647981002	3.25785248695991	7	3.57024540683202	4.25939079004742	2.32251015954466	2.73309605943944	1.85649706894465	2.65017270029852	3.65609445974288	7.02073783358839	-1.14419498722869	8.27188210331859	6.81981205721677	3.20142087203393	3.02905169112848	7.30062667164338	5.91700821155008	3.7763986548505	6.53318049465616	2.38179633134924	4.47711569533486	4.93933602307779	6.25110630350706	6.54841209692816	0.514212071840077	5.06389729645307	3.18363427673209	6.20835140501112	-0.686785049449529	9.65804460495877	4.09264958168706	91	1	2
143	3.17297787366779	3.42017802595903	6.08069675463563	7	5.36346256024408	1.82532489399363	5.07487397930675	5.02859230129105	3.19920777096544	6.27839915204284	3.00195287765028	4.63642823719554	1.1723659114047	4.39547222768539	2.65547249104199	1.13486613447188	4.27796779669858	5.86027989014077	2.0229388202387	6.36451648928148	1.0281753377157	3.14890740828712	2.26668839738985	8.0366835419579	6.64341950266635	-2.0098382734614	6.8057712811757	5.90325468313473	4.45372345481762	1.08010400674405	4.73422416814139	1.00289002523513	-0.608614201797807	8.2293404295725	2.85726285510468	6.4404587618466	4.97681482827169	4.51773495190192	8.60996271394143	-0.0899544956626487	-4.16787688376124	4.32838298738606	5.81671944212921	-1.08545212552624	1.10453739763274	-0.807492249128289	93.75	1	2
144	1.72687104589377	4.62386094295407	7	4.82800371874107	4.50575931518804	3.31635714314847	6.25232758817472	4.51099674102309	6.39795369787658	4.54698285536571	5.42274659586733	6.36579659148261	2.47208999017544	2.21224553366815	3.71701585638777	6.81852926144408	6.87457419902796	3.83183361933409	2.63452217176571	3.61558596735881	3.89265036354908	1.50001823639186	2.47121498325328	2.35489891318176	6.01922631251875	-0.407465312713566	4.07095421036613	8.57212573519198	3.91212813885025	1.74246210135713	2.16669816436726	5.93917265362732	4.52169858532355	6.89496304995442	4.17137347240156	6.05232114243456	-0.84987370226372	7.87220914225343	1.92124872968367	-2.79716708596439	6.424529634319	4.13339757848276	4.67578251485694	-1.73369236150704	2.67836500195351	1.83345712376815	82.5	1	2
145	1	3.05034696403664	1	4.99704277871056	1.22483672388492	2.58625607502955	4.73449241596236	2.11714623941287	3.32189905363421	1.38848278009046	1	5.84719201410579	4.24939743994134	2.74850564865933	7	3.21705923835123	5.91879196841854	3.74838965428719	6.94054510508269	2.80443624331052	1	5.97760194789318	5.10314942305245	7.23177940758272	1.6170904205016	3.93417593390396	3.49135912939971	3.83899868196209	3.75891445830106	-4.21433221679543	4.65443269642917	2.82449339239195	-3.7570008703357	11.6834493118787	5.4583018288915	5.53135465583836	0.745158627293905	7.762051628197	3.94219117219828	-0.478732656098316	4.37689119500769	2.17879107745255	-0.630050557646329	-0.33737693805466	3.6041047087657	4.23563647326313	100.25	1	2
146	1	4.42272070423712	3.91030765606301	6.7737467169949	6.74036698759531	4.57149871704247	3.25908096883615	3.35206370456829	1	5.45958715218092	1	3.43856055487019	4.13137775236097	3.26551184243797	6.45598488305222	2.07136575066797	4.3705246500013	5.41858963166335	4.04274611457198	6.68398949479407	1.39209206107305	5.92143716308192	2.1210185263164	3.90622502914747	9.74075361452027	0.140904829290761	6.40050900769186	6.11845629301144	0.575952395312319	1.71834939468764	10.1592192438002	1.0497972646005	4.41739280093665	5.53921249119506	4.37664452784736	2.93812647954008	6.22829237924657	2.80429075570989	3.35962237668263	-0.0366212840019495	-1.46523859500004	-1.05089739002067	2.77207820587605	1.26418077856579	8.64771564229467	0.0286581057329654	83	1	2
147	1	5.7507616366449	1.2431182816082	1	1	2.96499652762219	5.63806002246497	6.85263312943799	3.33441166998185	5.68222300522909	2.34402803763564	3.27916045887854	5.20650357277026	1.75387147122812	3.98384564469653	2.94890116523935	4.11061607612889	6.56410320909201	6.37287511577814	5.43469962835932	1	3.1988467975765	1.63307035679427	3.97758501664981	5.59836153911687	8.84161829251632	4.87257771642008	7.58489959116308	2.48581297058717	3.76789157122036	8.55649507923991	1.61734936822389	-2.80740927495725	5.91401064980244	0.848850840099306	2.65531662460218	1.06223561145617	4.86531950350183	2.9629819282187	-1.27608791387602	1.29750765070485	9.393638877075	3.86698747686277	8.39208997470363	6.96736300427476	2.18748096367482	85.75	1	2
148	3.49237710941902	1.97183626277501	3.76745631160148	6.24984956496299	6.47079832052186	4.04959172410455	4.13643272720124	1.68110038637991	4.9847172718652	3.40149917139311	3.61936746932795	5.88457216964912	3.1772132476369	4.97912012727504	1.59837066136914	3.75450694495667	7	6.64962673190946	5.85419979852313	2.86715712922859	4.32074359243373	4.16815461960523	3.0136153577655	2.85702254798128	7.83492705025522	-0.374583711700596	8.72554915962677	7.75697508558004	6.62209689344888	5.64522837665568	2.94500609322624	5.51203489645024	3.63412505192204	3.74957325373854	-0.424092808083828	4.82706204279262	5.29655804434188	5.59482328726635	9.14148625693644	-1.08368220006409	4.98854891350592	6.19842410253716	-3.70904490587143	-3.36306545664205	1.53515499713173	3.96154398284094	63.5	1	2
149	2.009946502906	4.69027312137106	6.31119494576842	2.13109986529898	3.8769873927563	6.19125036054014	6.75641885269744	6.04922716430024	5.32599351418115	2.18973105401814	2.2023370214249	1.64081349752507	4.10005993625177	2.84376451584041	7	3.90198992951759	4.8856780652393	6.039620138027	4.94753522779428	1.78316812625037	2.51877267829516	4.23348769845832	1.9528976044943	6.99398025170489	3.90508550201516	5.21750372522826	5.53318392255528	3.43270294635739	12.976019667682	5.95415212677924	7.75910653009409	0.175019051450615	3.09291807274248	2.75355040020805	3.63608341058128	5.75815609039829	1.11314705655776	4.9587580989201	4.31138881066143	-3.45457360657439	-7.9486864268004	2.67827360084572	6.88875572318432	-5.29553369393492	7.55617757015668	4.26621915390202	89.25	1	2
150	3.45162958810728	1.84383381932912	7	6.5174004312047	6.05715195474282	2.42082992646177	4.28430786115767	5.51540782951133	3.50655149653198	3.92828858964248	7	5.63666866090821	4.41739920185323	3.67666211016913	3.35638786047703	4.88943283535149	2.60863738999217	6.25219919239141	3.95624434734492	4.22824929983792	1.90953087417179	3.69144324764948	4.55526474221548	7.23950324158681	7.37940543691185	-1.23709925346758	7.59663972207877	5.47308344752962	4.00042423544682	1.78607000525458	5.62701972697944	0.310813471629994	5.37396003067458	7.87497280640961	4.71903527219187	6.64211802196006	5.11799046878767	2.30006053597848	6.72477250744441	-3.7578094591384	-3.02635854978887	5.83072191625254	6.21149911263999	3.68742216352649	1.09283390802501	3.87299577561931	80	1	2
151	1	3.66265732360407	5.51131922785339	3.80500105720138	6.27814980495216	3.15560889974903	5.45200224460223	2.22160992442492	3.27373578568414	4.69154222518903	4.30954446904104	4.67860450531462	5.27142980790921	2.06149179015852	4.43726634982333	5.43551637007284	4.5934000197419	4.75959524913136	5.58433776721771	1	3.36545264507177	3.14631818220927	2.11351384971914	3.45189160653683	3.89861531361945	4.18578028340832	4.69737610675207	9.11132575935265	9.69130643484501	5.603344951231	8.31398731110755	4.45302483707802	1.43314692793185	5.08696864646917	5.20909876278932	10.4196942200202	3.35777087312837	2.20931992819124	5.15602060520027	-1.56528686080515	-7.44181974600393	6.74548210723401	11.506413836814	-1.78631870643873	7.11149496451802	2.19395767617555	87.75	1	2
152	3.29612880079358	7	5.60997375278753	6.88337835542689	6.76638121913453	3.26518825354307	1.33306771000351	5.23042960933356	3.94392285667728	3.64750612127945	6.63289985681972	4.93370764293664	3.34587713915136	3.68880547798375	6.2497439142458	2.90592045807438	4.56448884194393	4.29950486521156	6.7013090898979	5.01456932195485	3.62625265004469	1.82010466398698	3.89366202759716	6.91346332718613	7.49392003808841	8.31187017474852	2.12922357685547	8.20920541392466	9.82519730058887	4.3162450008252	1.3759169809889	5.29977910670798	8.53933995603628	7.98675974126284	-0.378676397255813	2.1956406455658	3.20922574166996	1.37205374507556	9.8519383708132	-3.1250287022991	6.79570333981364	4.11504121960815	3.26547811964454	-2.92868322190251	3.7034500784256	3.72031339797948	90.5	1	2
153	1.31691819218088	1.92080441579166	5.65851202797191	5.75672346691753	7	5.21366408287084	3.31450738648361	4.70597608851893	2.33849575853646	1.29759288068026	3.18659019830755	5.73956114810807	4.77309153133712	1.86879305501859	2.23893492992915	7	1.8243562140289	5.19039791559944	7	2.1764598479295	4.15171077616114	3.53506729250503	6.19896245204672	4.90829014150117	8.11661628699641	-1.19170481025593	9.99467926989028	8.06858861971449	3.20326321915238	1.22376573151908	2.99359374832401	4.51469336409736	3.93033041262037	6.26038180098438	3.29398507242472	4.99817726837847	3.9205076070625	4.01189144596012	2.46261826170377	-1.93696629514451	-4.77012919873248	4.43108963136664	3.64084405221854	2.6915176751673	5.41819119195538	2.59381977008867	70.25	1	2
154	1	4.34917641412232	3.01530889809323	3.36806357080376	2.55779895217601	5.79740002345506	5.53793328238348	5.3625381495419	4.90362877855593	3.34379760501717	4.56330687853863	5.31544663520292	6.76304472416256	2.0962331631249	3.50840681968647	4.8656910738503	4.27157757576629	5.59501263535857	6.47810026462143	4.63060995682411	2.62434483914447	6.20960925931389	3.68426320611285	4.01664804446513	4.10198002549693	5.67988570894512	5.59590320962864	6.65433734629305	8.26552098744504	4.86021781259806	6.63598968153325	4.33020732151287	6.92575045987561	7.53528877030282	9.09096590830911	2.27412427857096	9.92956480373707	2.68869336031146	9.43539825549145	-0.1960576545898	7.15702681907987	0.46098234943861	9.01304523623901	9.76533402203005	1.79802510217467	-0.0840062034667218	83	1	2
155	4.81961855866426	3.65266667233271	5.71284151732635	7	7	5.77916668845537	1.60452101552344	4.12426397605068	4.3298581050709	3.95327313615358	1	6.11654102430269	6.27974220229946	6.74681862614262	4.35492081249069	7	4.86752776110784	5.23858371564127	4.76346948128599	7	1	4.86624207295038	4.6434845279272	5.60400855709859	6.36066093140824	-0.166952402634704	7.91817206743603	9.26062418455663	2.79384365626569	-0.234719827232706	5.25973706524512	3.49425831124621	2.5971903935951	1.48944131203735	8.34486205920313	5.54954186816847	2.42980247550249	7.23476575457964	6.32880593207198	-4.55678050495751	3.83945672798163	4.51925984884542	10.2063000771595	1.63533642367522	1.28194243373828	2.90546122139228	75.75	1	2
156	5.75180575480632	5.43315426753936	1.51097946121101	4.58340538671463	2.1905860420968	4.76490317198154	7	7	5.38281031740797	6.87992433481432	5.23753298608797	2.76909074054504	1	6.26405148547218	4.04102030961449	6.00600355038627	1.39523803077802	5.69035233810021	1.44252182234921	3.17617602405757	1.82720678375259	6.64449668372915	5.0149236054678	4.35609779275691	5.17287879666386	6.12599718951459	7.35453363770292	2.95376171265618	6.40913033110933	6.7522314837419	8.1040243298978	4.36582259666769	8.48384720863875	3.84466614251817	3.31481359803568	3.56856529390944	6.06628656668514	8.9755013943331	3.6845920130573	-4.27824114088855	0.844649665854764	-1.34765163571723	7.7772713585291	1.49175427145371	5.0061482240674	-0.1132125538281	73.5	1	2
157	3.65316924686641	6.07715295973026	3.0040404036373	1.19611415745939	3.71469804143146	4.82576129968096	4.40233893453846	3.93008658373792	1.86115384613367	6.27294150250171	3.58747448733107	5.04262815294258	1.55032955275467	2.14587096417665	1.57919918250296	5.67551277875724	5.79405529647201	1.30569904337853	6.64459016177808	2.30637791507753	2.71369842256106	6.47916360417818	4.00825431287137	1.28513415531923	5.12279200645616	4.96464960258909	4.2256264252858	7.41549557937464	10.2025276159446	4.78873000118246	3.49208431060207	6.01058985050688	12.0979953388431	3.62570308770061	1.2803637223308	0.647318396346789	6.12284292144924	4.29367677308747	2.69826557834674	4.95301830297909	0.238107230078816	-0.552031518839411	0.136515828935088	9.71323961284499	0.716930954520658	4.83225646868594	86.25	1	2
158	1.86749819510703	1.71583090323733	5.55944032842659	4.89811744376393	6.11591070672384	2.2015937300966	5.69190595740191	1.4290563478022	4.73631373115127	1.2429689250674	4.32066285872213	1.91444038510421	4.59671026811816	1.95179154377171	1.36457066123214	6.82104148274201	5.7337766851695	2.01706175527533	4.8950323779183	1.14109557869327	1.37723350083839	2.1830539473056	1	3.09277845620665	7.40918799455335	-0.165204270002715	8.68931533756381	11.8884915506425	4.03009209217576	4.95114764922787	6.82540969323981	3.6683039342287	-3.6648470993231	3.69349639176429	4.6580369062218	1.49416824780812	0.0478590094449239	6.14922745005377	6.25528921385397	-0.0748746228414249	-2.59389418874652	2.71095327831949	6.51968747138689	-4.57775614705683	3.39365714338894	2.19548605719623	78	1	2
159	1	3.40581227707246	5.73136165381781	6.37599489424888	7	5.07305296109645	6.06518698465783	5.070071102721	1	1.69689019290097	5.42710233862358	5.92937089197558	4.35349734652323	3.30173588227072	4.36274021352758	3.68903456740753	2.14722984839166	6.20674960254966	5.01084163838973	1.88405454957222	1.3987325018985	1.55452177441858	1.97279835809903	3.83697145905565	8.10747822832798	-2.00049021364039	7.17357800335677	7.16449512677178	4.19792883036664	6.74148195850957	7.69577433006027	0.420670908492769	1.9946809082243	7.1673311794181	3.32233448587118	4.1547672813544	4.62926629210588	1.91856573586886	3.35032499655628	0.865623325020637	5.42906719989063	3.4451941001702	-3.10418489386357	-0.272922096400298	6.029349806649	1.2427400204737	88.75	1	2
160	1	4.31832944453759	2.50456974634885	3.59140054912074	1.83799609317347	3.31176503832361	6.01151272014375	5.91030476519354	4.84833719669283	3.9018782856596	4.28986831838633	1.75119725439722	5.2715723625656	2.19044643430426	5.05329681413424	5.26745982482127	4.59176533101705	6.31087119936595	1.75127499754024	6.13846066227499	2.16697116963491	1.85030659435473	4.76190000223488	3.99785236407033	4.32315926335279	5.62618506883432	6.54695202009412	5.50928606006744	2.86125385578325	-0.849706069822815	6.7500481020397	7.33624928636365	7.54879382637168	6.51538416356197	-1.62501350195243	2.84411274879694	5.84482444673701	1.98818110134195	4.56154098916011	-1.90234778579962	2.59043752481792	2.44799538479332	5.95668534297986	11.2392137167524	2.72947037284109	-4.23479496902135	84.5	1	2
161	3.59856934968757	4.59086333804187	5.29727727421722	3.83913628926236	2.19397211369132	5.19771941793752	6.85041252389733	2.01703979811528	3.42532218916392	6.10972395731826	6.8667670785151	7	7	4.99698567448527	3.65539347551071	6.59397725760973	1	2.67944833179604	3.67811280194991	1.02534903981468	5.07245504866086	3.27631951350955	2.35576676793722	3.47754811515281	5.94052732367239	2.7874670702632	6.31692746829316	1.75646391704822	2.23303043433634	2.23289103149484	3.77439684730096	4.79957682668449	-7.13548864450749	5.47249074681938	0.75676156965904	4.64228107715412	4.03763478153357	-2.68895284724563	8.87284838206582	-1.58829666870899	5.05668406171721	2.52450861523394	4.73483202276455	-1.91650663658156	7.13110639104357	4.22385794863611	59.25	1	2
162	3.87896043115128	4.00477488633576	4.15403865590613	7	6.64344294900759	1.66542192502329	1.06278711386216	4.04881592360795	2.15015361649656	5.69682608642149	6.02457848025469	2.43535226212021	2.90220426431234	4.79845578744967	1.70984625529154	6.8005186054287	3.24899612382448	6.75343977456727	2.61753033913766	6.85289947828207	2.17593787563106	6.42544366905184	3.35932851214576	3.18791484639913	9.31381368576386	7.1117814449232	2.57511924264259	8.77894449070988	6.72316400233257	2.62856023241285	6.36392725301917	2.0332982678148	0.207131047907714	5.93920725671351	2.03479224587312	2.38323536153658	6.45827089291321	5.59846618886256	7.95745632308624	-3.41259366286198	2.2053347621179	5.48339695808051	-0.337083376494863	-3.89216500910375	4.06233066638924	4.11171927519716	66	1	2
163	4.60328981090185	4.04422617150241	6.54155449363178	3.74064011533241	6.9784742505219	3.16462184733778	6.50705786521207	3.72499258928452	4.08944903769956	2.48816526168604	3.18314319755915	5.42527983374069	1	3.2775721361787	2.86445503660588	5.65530656106902	2.89447538112442	6.05599338628479	4.55120340444014	5.25458399464262	4.08863250906563	6.05206006815491	7	4.71113453246737	8.01618272685427	-1.31547272695948	5.90895987207345	5.80627851065745	3.05932164828274	2.78080921979144	-0.316971208894786	-2.56054397423357	4.86749691592304	6.64214232737795	1.73796986243054	2.13241658583586	0.521819213373536	-0.048862827882998	3.45773457603803	3.67928442315935	-1.23741458185048	2.44314150813288	3.00063660769404	5.31460130495269	4.37000512142744	4.21320532593341	85.75	1	2
164	5.66953079042707	4.0128047265471	6.18473573333219	3.8349223941546	1.56335553456641	5.89392756526291	1	6.93803037600371	2.74541271529442	5.50289521594202	4.51226668812934	1.75480659768769	2.91416055990173	2.98083100439628	6.49277241107982	5.0772235681759	1	5.78531055471286	4.89714204383619	7	1.50423334094682	5.88389288477277	5.47672332509463	4.55006838171923	5.98216635572047	9.062916520283	5.78805524857598	4.46685983549658	9.41147812291633	6.58828249046669	1.54882917967787	4.4939032322437	-0.196699541253369	6.81668158986464	2.14417349164797	3.73115283752539	3.8674170205735	3.77120816333921	7.73782174264392	7.9820128049317	7.94354536616842	1.6828651613037	7.66357630513654	-0.18272955685553	9.0023525352379	3.36006816460606	94.5	1	2
165	1.68903178240937	1	6.21795511371834	3.55600889191342	6.45649859246798	2.23373570398927	4.22894382649565	6.20966479274414	2.31403328484137	3.47946618650517	6.46841497634151	3.44448780971555	3.24393973070503	5.67640153844394	4.40027390749981	3.79546936513015	5.89845458757491	3.45075918146542	2.14185428633537	3.37650110356688	1.18591236601654	3.49480286743026	6.64290540531331	4.58418224063211	3.42777006004525	6.80057554689949	10.7878228906275	2.26851674388487	2.49053520517618	7.96835453668678	5.59983183555978	4.83017882634845	2.50503930387699	6.96981578453146	-0.126157884218814	-3.31374762221244	2.97112908296223	1.69558226955777	2.73650117674672	6.98213957648211	0.791331631833097	5.09654853298349	-0.495779193259083	-3.33502646478339	1.07977030347689	5.12347692004385	57.25	1	2
166	1.04188218699552	3.02629299267658	1.18952751854246	4.25656091263764	1.31247259863931	6.8455669377043	4.77609244775834	3.435884341317	4.76496359508952	7	4.38326331801627	6.1229200204973	5.12812264347693	2.10637941330292	3.19875850310549	5.23556688109767	7	5.77082524847027	7	1.90731055491663	4.70321167362608	7	2.63600989230662	4.36845848008501	4.11732651630786	5.71154363951532	4.91203021707021	5.49817254200379	5.233730988422	4.04835645087388	1.64645896931351	1.98363790709395	9.31734754493426	4.79072920006283	2.76049483524236	3.03069714075972	4.62625010200089	-2.40075929939177	4.5104924672095	-2.62441097534706	6.51607990602111	5.77097202487563	6.1705135182054	-0.484707337033191	3.8971869052574	3.52755275351784	96	1	2
167	2.91945661237304	7	6.94322376787301	6.48258345046922	7	5.69796243696725	5.51251483033352	5.40573464164912	3.86041227937678	4.83186566043831	6.88662202657893	5.25016351041993	3.82890413432363	4.40792535586903	7	4.07640942745159	5.7858014883507	5.43591754646731	6.44337165200905	4.49835322083049	1	1.59709949036019	3.85492903216645	6.47654809734511	7.1235539798913	8.17554890794861	1.65727693128862	8.01574755222856	1.93204996870594	3.55224117855983	-2.20270540668102	1.34386679376846	8.77448291070208	-3.31686056826721	-1.1663144700794	-1.84413127090235	-3.26784957081237	1.45338948331058	6.71793137658245	-3.75606764204918	2.41188638474416	3.06549131026404	2.36965326160112	8.84961293424868	4.31145801416078	4.26466202545295	88.75	1	2
168	2.66585846705128	4.69020941053486	5.34314739021982	1.8427962939746	3.52129534826497	3.75554557730675	6.80661028798199	6.35778135730999	6.17322969393103	3.02448804717548	7	1.48221848275169	4.40504123906975	3.04735043921349	6.60320860956995	4.61441103814815	1	1.24224695888283	2.12416366260541	2.25096737172486	2.55169935974384	4.55713679082346	1.70619487411402	7.66681983687858	3.5283638812506	5.0893517098108	6.17635199297217	3.1688315442495	13.2052758855897	6.88360003515595	7.73450499676247	0.0538105503307515	2.95954518235293	4.37967270392074	2.95141658953592	5.21122343742294	-0.636111260853019	4.471437031176	4.42891572623553	-3.28452465220462	-8.13627848886916	2.03830395528665	4.06892675317153	-4.96837817041044	8.39624104552327	1.79306305258568	85.5	1	2
169	1.0660232322631	2.73577655028498	5.63935995645004	5.04426942303359	5.05889455426345	2.53546304538119	3.23267451865728	6.55921061065141	1	1.80021029831055	7	4.67009186425191	5.35462285258898	1	1.31327204206098	5.43172232991576	4.89582653459261	4.17765579852808	5.21879085646237	4.01642808337036	1	1.89228269437944	3.60261255611723	5.21746308490032	4.17417213516649	5.22876370436962	7.28793041704898	1.99641893929135	11.0530551264338	-0.15560391615788	9.51775002749389	4.28493730097485	-2.86230150652197	10.8565081122005	8.99588597043005	-3.68228661788466	5.04352058564285	-2.26256892039395	6.95294174766131	-0.647257648024628	-1.71432550938051	2.18603132021199	2.84448947674186	-4.70005508187963	2.11193118091502	3.56390534979547	89.25	1	2
170	2.65940359719324	4.85314613592995	5.56018688636864	6.18901838800071	4.33036487263424	4.08512461249567	6.1787574537715	4.52420669338085	1	4.73116384007458	4.15222785815766	6.3692067664034	3.0952108067364	4.78717519972909	1.14223435928869	5.99735229403342	5.76150454758784	5.84430501845457	3.34292070824924	2.07097025950162	3.5570119332304	5.75308440107386	2.76198479656888	5.98275024614917	7.26076052517438	8.82725890679786	5.08694568536086	8.8494191085242	10.3027817208535	0.415196821841484	1.97129616629555	4.18554568260578	7.49004407459971	5.64184668795108	7.5451689225206	7.14512832199329	1.48448458265212	0.649181630003664	9.29667048697536	-0.45114443544638	3.42371582620126	6.0423861762261	2.05105352885005	2.33370484224173	8.07402103740602	1.0253257636563	64	1	2
171	1	4.09669616645213	1	5.28795496046864	2.37799365620511	4.59953838177458	1.13160923013778	4.37967252204096	3.31366595638467	1.45750399890072	1.13403481551561	2.20406944802684	5.25930267578116	4.42035219893704	1.68147559112479	4.35691904750082	1	4.96932009193946	2.64943151298481	1.28385351205188	2.63674733436018	1.58381806954528	1.55287770796008	3.68403283341041	3.93753710233413	5.31660434484526	4.81084843285779	6.14037199918614	4.35680875769946	1.06680912159063	4.02894618028367	1.65646849891055	4.00350586140895	3.55223335533364	3.61314884341181	8.5045696969712	3.42326416231081	-0.582594503516893	5.97319172979075	-1.62364635274825	3.56471597699926	4.45531726123024	7.8816963346579	-3.35119264430003	2.58863515633844	3.14626304190758	76.75	1	2
172	3.96023654134641	6.35361038461654	1	3.37202211835768	1.99910526312195	3.28453759671862	1.3136665101185	3.17978691283937	5.88926146041447	7	3.4125172482159	1.98098333867835	3.64268146122138	2.91887140585135	2.37887035650341	7	1.82177595518087	4.30920004007891	5.7701398005579	2.48517411590152	1	7	2.24158627673642	7.84420612166993	2.60798410858609	6.41923573285891	4.47192453130793	7.64608968133741	1.02667833798061	-3.2170331623916	-0.0387464163178479	7.70793049091617	7.63536432567348	-2.06044745776975	3.17061511821491	7.28161024296303	-1.8236975676604	6.54088402441164	11.7954847019421	-2.35967542825206	-2.03904430039489	2.33763358701088	5.8997062924344	0.517801756386245	1.35952372821826	4.15834621625432	79.5	1	2
173	2.94956045285929	2.0041988632035	3.36530631663916	4.82434480780102	6.16161651902103	1.87469668895798	2.40011994466854	2.58629187281204	3.69698913836799	5.03031009521489	3.56809586145069	6.81980706498311	4.19356864265955	5.44311639302477	5.46611259718185	5.97132116042032	3.70176409695814	5.69151697557763	2.15269765875759	2.29235157309943	1.65258913451568	2.17795198393913	1	5.99282554244719	8.90292162331123	1.20916454501881	7.15325289232671	5.52089181183559	0.476821283544888	-2.71924856716749	1.27348358706459	4.80119491185453	11.8796956172604	0.153481597424315	1.24882604760586	4.78320959666522	9.16120194638618	-1.72312010212981	6.29374108293512	-3.28575670880485	1.1661663832238	0.427198883929569	6.46742685908996	7.42591044003217	5.00992489094372	2.35773786393418	69.25	1	2
174	2.67362152228553	1.56475570509087	7	6.30943172988998	6.68287738271867	3.59875620076001	4.52418672025116	2.35493482930235	3.86199659738434	3.29688824020662	2.41108303748993	5.69410886397554	1.272814376726	1.07749383880279	7	3.49836413308119	5.7411096666992	5.38374265884561	5.19418220002722	5.33030911159569	4.88400584796716	2.84745313218472	3.03036737633654	4.06991610184675	7.94597657440783	-3.16168482149372	7.72161711419976	9.07239688424857	3.71264277606758	3.79548272331519	-1.84765229554615	0.720543309435526	-1.13143932928856	6.75882951429866	7.34822478345502	1.85788191424401	3.46075921241904	6.97758602641489	3.90931189422889	-4.82161149208854	5.29017217124656	6.41361595032511	3.71408095008066	-2.63708540695079	2.19705542581724	0.968225179111264	69	1	2
175	1	2.71431984108811	5.77342636680169	3.89677518683273	6.0900687714201	5.48779991335833	2.73110260277707	7	2.45448524897647	6.50901292474412	3.4116784778144	3.86763503881329	6.49285350955992	1.35618152335999	4.4556584275719	2.88468131964489	1.97009052947498	7	7	2.07830928368349	5.35695020135656	1.57552109689359	4.83620872095601	7.30522845664246	2.60805698574132	7.17056545177077	10.389211522496	0.622474115403728	4.68271119738607	4.06739425496364	0.344764899740448	5.23782501408613	-5.20459582197918	6.90420680748994	3.60426831226652	4.04611628509798	-0.772618844096211	3.04672426544418	1.1352981164814	-5.68127318522889	-0.419344835670831	1.65639884781794	5.53381916717133	-2.1658261566615	2.7636017562296	0.909116818419874	81.75	1	2
176	6.88172016080378	2.20938095094187	3.67706233822684	3.88521439270631	3.72862914156729	3.63129853628144	2.08114827964949	1.70875732968504	2.41433096734022	3.35369237550848	4.37280152538177	6.69023915886469	2.367649824597	6.21203783880786	1.43594601373766	4.6220651918894	5.27159631667166	1.75040672776461	3.74775029491053	3.84737415584333	2.98052277826647	7	3.65540188216722	0.56235078017124	6.58087008606651	0.866443830475329	6.57561159285414	4.39036093300422	12.3648179899102	0.492913484171403	5.27286660975899	1.80906073532234	1.70929263114185	3.53994728223222	3.3471427190811	5.05488570309465	0.611033169290625	5.63943395177062	9.63169263911954	7.37463739472996	-6.00064927325891	7.77135402506224	-0.690681789559465	-3.87893580913962	4.99432871520252	2.97077994809943	68.5	1	2
177	4.45091234550704	2.09764843974619	6.65836206001995	4.58784217381562	7	4.81174834289612	5.48413615893207	6.32180078948328	4.1355881365247	1	3.64618338598184	2.98082740050381	1.29722999393229	2.38908156697708	4.33852088500552	5.56300607667014	2.43704837185181	6.81595464058139	6.60219102292935	4.92867641390041	3.94981769221068	5.72977531933593	4.95469310664189	4.43729707376708	8.5545112468162	-0.653946379500046	5.41847675756587	7.03173393266811	2.45224716641785	2.49082518923597	9.55563846973543	-2.31672937321797	4.14021992733789	6.25823732666509	1.83776138447545	1.21087453911374	0.342544426967238	-0.660443701156743	4.4245708586692	3.6456790543419	-1.04290534602922	5.02909475131996	3.79335919704723	5.33410447515695	3.82391766932897	3.1089059163844	58.25	1	2
178	1.39977909212978	3.48303170269326	1.3111127729081	4.52144399535245	3.52504941793913	5.61016628198533	1.5704461714505	4.54418660173654	2.58692528329448	2.32448421812347	6.08121694763616	1.38748352426293	5.54490664592189	5.67703020057401	4.48726172564464	5.09101203856589	5.72163450256756	7	2.02410441297407	1.35844728192607	2.7466369447693	7	2.31426505904149	3.87602129930189	3.65335285754217	4.44972162113865	5.33415669333139	6.78239733219003	3.90136125637017	9.40738321961624	-2.85445399258863	1.21564917647175	3.31655480529371	8.06507344259509	3.45996890502768	8.67489255426225	2.49926883629318	-1.78817871582881	2.77435822738585	-2.18263527842056	-1.44037652032161	6.16290645679346	6.68900610937672	11.3369261764471	3.57989167456677	2.79997461761743	74	1	2
179	2.31762757884922	2.44440206641417	4.04437199884045	5.90837548083583	5.8735146541516	3.9798576816169	7	6.62222230472787	6.45912807104282	3.31037303231077	6.82614940976566	5.32405356260989	3.29989582007332	6.85714572918969	4.29814722438467	3.43623996617866	7	5.64602491963196	3.36724323618073	2.92710575859244	1.48616913552728	4.246122522747	3.02980166802306	3.82194829821407	6.95666785241019	-0.419635123948143	8.80053042214265	7.12282982058364	5.94827082283677	0.849435784072987	2.60107290564291	4.73222359701106	3.76437492896626	5.13908395619762	-0.325680873243627	1.64150844191113	4.26499971659792	-4.88389971655819	9.26379018468272	-1.6609469098164	5.4039905375706	1.42106034046941	4.65745720399842	-3.19412930873396	5.84820716677741	2.97207448067643	81.75	1	2
180	1.39047594235445	6.66527402552672	3.56166223868923	7	2.61951573403893	4.01171461792788	3.14540715731304	5.94376548776088	1.07191910032412	3.83141162871099	2.98320724235265	1	4.59073887217956	5.27938132555368	5.87848978841105	4.93199882478092	1.41552106256468	2.90644091889924	2.57204341247508	6.25627202415391	2.73856166528865	1.85985607072339	4.35063082183062	4.04642074745855	1.66822408735346	4.98120335776341	12.2988950299288	6.02790709404041	2.37134800953265	-0.814517618948753	8.32343708470948	3.43131644444774	-0.240579044125839	5.71539375380806	2.14728125706448	5.13150569661978	5.74372203141761	-0.763572988944191	0.595349753078269	8.46291289854867	4.71059328266682	-0.766324846606728	5.7617885594135	2.27427741858443	5.04945560696271	0.218038708707099	62.5	1	2
181	3.47987719139491	2.10712621896819	4.47329740816391	5.15547165275895	5.12048315030757	4.77625318682866	3.68789686309317	4.83906884673904	6.51132093203832	5.26016034234646	4.1974979188362	3.02623684502669	4.10747475782653	6.35390198598459	5.45396369953719	4.80247180105713	4.53996136898904	7	2.34928756120176	6.33134129256322	1.27164095800281	2.85018677506657	4.67073552067273	7.21510860371028	7.24687229863387	-0.265100266029975	7.20756448778934	6.16017974089716	5.42949305360025	1.18691100615089	8.29508049757757	3.0624622459352	-3.03246588968261	6.45626824761019	1.70634242401469	-0.394681253774241	9.81980517944003	-2.27270322650952	7.61960739824118	2.6349594371004	-3.07682086040459	5.2374544475699	4.37643754134902	-1.25724724468693	5.18417962573192	5.41464163511885	58.25	1	2
182	5.40184220944035	1.35239933377059	3.23172996990047	3.72665562906935	2.63827529757927	2.58140285974578	1.4101511968297	1.87706234060783	4.93405619473409	5.81355788463492	3.5891796283696	2.11475387137883	1.13590345730952	6.60447046172104	2.735001229879	1.48532811391006	1.35583216347496	2.62588039654483	3.55071371783697	5.86282916935025	1.29539528372163	4.10836546942067	4.72588339935507	6.31613269316067	2.12650354998196	5.97841155967455	0.700272862905104	7.03614189109125	4.91005655350697	4.07211498670747	-1.0471466644923	2.95994540732023	-2.09965656832699	3.37729553831305	-2.27793794246269	-1.66935970721711	3.70953183768408	0.148839810310462	5.3179947788065	-3.42620474902195	10.8230777507197	0.346724281538555	6.21378257487513	-4.78741935747325	4.05652671561539	2.5606789872822	71	1	2
183	2.02235907792864	2.60395356929579	4.02707243167989	5.22144934458953	6.74922700204436	3.77835426845113	3.99362512888937	5.27611903137325	6.12938553657639	2.31960282562064	3.00124367832391	5.60826453491439	3.17548506056284	6.3843554685378	4.77117576363158	2.5117472948595	4.32172537806581	7	5.51635674367019	2.07279769223245	4.07176485102974	5.62068806119366	2.68587717501068	4.35434599131147	7.34226848349866	-0.798515837360499	9.6887332879515	8.05930845136652	6.83492701364103	1.00028048101083	2.81764419821341	6.37471182072205	3.82748033043911	1.43282181147097	4.90608781735316	4.10881098094393	-1.20896820245055	-3.54341392740412	4.89070935080244	-0.71101606128206	4.88239037952738	1.94430261643822	4.10940316529691	-3.48017935167014	-0.0344542876799016	3.79421265489699	72.75	1	2
184	4.44407645960492	4.9802699127736	5.62010972517296	6.62353269848525	6.79007372609485	4.17640064527615	4.48532892863926	1.14344453979358	2.47545349434762	1.87640039562483	1.65651185527891	1.32498805946888	3.17845732522236	1	4.70024571908459	4.32678391794284	2.47414008850694	7	2.44425551737447	1.23890320340169	1.66253875462268	2.18256829418253	1	3.10702752213523	8.87428103198722	6.43382070777698	2.20608521565964	7.07718646920695	2.94188921577995	9.31634725726578	0.553239260817848	2.51076218074666	1.33288879950722	7.12498108071662	-2.07581240473252	8.31434531208682	3.2417115696274	2.96020815436089	6.26150131059912	2.40223735387127	8.89325110179779	1.62767713909194	-3.31749132976704	-1.26756359456759	4.77252589738873	5.03192619751235	70.5	1	2
185	4.24736806417179	6.57903023044482	3.92030617935616	6.2453737902025	5.11539247957753	2.37855200090297	6.79584307265357	5.39242071484375	6.56749531601629	1.40244765191612	2.04727128343456	1.06024011313889	2.60942681783224	5.06753466334999	2.68711067999338	7	3.72846277255942	4.08541419714376	5.00757316183283	1.66626335887797	1.06032971875679	1	3.77367015336862	3.6672051354017	6.33842823896295	6.17847130867763	7.38699749024369	5.03256461767332	8.12548713659099	0.116456565606368	8.13759741218347	5.95836178046354	9.98860529142705	3.71067078689426	-2.05679788577381	3.12085007902656	2.81667617455684	3.83106410497742	8.02335422306437	2.41621610726808	0.855678776422038	9.00938849204898	5.27628193948443	7.74659512069281	6.58241514296858	3.97219223452314	70.25	1	2
186	5.70427120884929	2.94703639004257	5.41434242716993	3.10746705267184	2.94358831669533	5.10403345281964	4.47589772825928	6.52484012504173	5.56108960407582	5.83984850365438	3.51541638938868	5.69082342050518	6.1159089986063	2.37983210526867	4.39308032030202	5.696143685154	6.25306194432098	7	3.63697506298612	4.40703530827846	1.25291133441616	3.80369381633824	3.46490348622895	5.31746215743582	5.4837050042836	9.87091337387415	4.77408305217708	3.88564791443594	1.36083898671662	7.25310161751171	10.1986162628886	4.59682285145482	3.90159459371177	-3.38022757242279	2.14153782888584	2.58708487370929	4.0159539375326	-0.792727008864728	-0.409482476164035	4.26732289617216	-2.00984798112252	4.0033302779577	2.12750770321375	3.36302635366541	8.86907494362089	3.58503718420303	71	1	2
[truncated: 5 more columns]
