# Supplementary material for: How Are Mate Preferences Linked with Actual Mate Selection? Tests of Mate Preference Integration Algorithms Using Computer Simulations and Actual Mating Couples
Source: PLoS One. 2016 Jun 8;11(6):e0156078. doi: 10.1371/journal.pone.0156078 (PMC4898694; doi:10.1371/journal.pone.0156078)
Supplement: S2 Data — Long-term couple and agent-based model data analyzed in Study 3. (ZIP) [file pone.0156078.s002.zip › S10/Aspiration Model Data/Aspiration Couple Population 01162016 033107.csv]

	trait1	trait2	trait3	trait4	trait5	trait6	trait7	trait8	trait9	trait10	trait11	trait12	trait13	trait14	trait15	trait16	trait17	trait18	trait19	trait20	trait21	trait22	trait23	preference1	preference2	preference3	preference4	preference5	preference6	preference7	preference8	preference9	preference10	preference11	preference12	preference13	preference14	preference15	preference16	preference17	preference18	preference19	preference20	preference21	preference22	preference23	fitpoints	sex	algorithm
1	4.37398085727698	1	6.19979940682106	2.20683429267594	5.02596018978532	7	2.10673911163072	4.94880286870353	7	3.97846861510561	3.96166512564019	6.8904928290538	3.61565093593994	5.63801077521392	5.54832841729814	5.75868746543275	4.01042441174675	1.3116386987422	5.03410426339554	6.03891893439908	5.6149827905813	5.12624798206405	1.83748800030086	2.75802273690639	2.68548365359221	-0.470837600933877	10.9168068591896	8.91008488737761	3.73466903286261	0.255002953088829	5.01023784822371	10.7268884659953	8.53312809252877	5.10082795816128	3.28201834548695	2.16572767499245	6.84982267916728	5.28434918182835	9.01567915705266	3.7008816543203	-1.95701805463134	3.09203786754897	2.54877680520944	-0.988132878422501	7.51158734886049	-1.73833393093112	109	0	2
2	3.00665203839592	2.10110660257613	3.08675132774835	4.25933634030725	3.18835601319696	1.22039590835467	2.7539042806995	3.85708065153725	4.47575502113813	3.7537591927584	4.64174450760038	5.78313781072219	4.27597574529019	6.85359145727947	1.85784569069466	4.93933513128672	5.4929284032947	2.37972364256695	6.57963703882897	2.44015524105678	5.34150485336013	3.0593325766404	1.74235831040483	7.90781229096689	8.81756527976526	2.38369753507539	1.45407598282425	-2.21072830535231	2.58117665295757	0.664076861817391	9.05181601184332	3.20263959264781	-2.32327143486775	-4.38509751277507	-0.525868337654232	1.67900533670877	7.99331656224524	4.29303819695968	11.0661246205536	3.99830981371349	0.452518732822813	4.67490622176768	5.01618194384551	6.41366894686009	5.28984431527021	1.81842940507334	94.75	0	2
3	2.16673703620639	1.78221071591361	1	5.72021854526636	5.78810765837216	3.03056334897011	1.80084188063929	2.24434483009228	5.54763958857502	4.75646081243382	4.31587646880969	4.69048262455368	5.53659893369528	6.27394195811885	4.03191288666595	6.0173249585835	5.69592901433427	1.61489717123066	7	5.99368367276926	6.34615830558312	2.07117290492516	1.20523623252351	9.0048191149015	6.34096110929672	7.42219767852635	2.60730701790282	2.57542302859937	3.72546383647668	-4.16986675019446	-0.268211873649143	0.0822814238333816	11.2646085635187	3.56092114521822	3.44245639436664	1.47785812321925	6.74161296599798	-1.09632699803168	5.3796569955765	1.47620394157409	5.01964888918587	4.79423578809636	4.11691335394355	8.73052210728122	9.29757116285139	0.913845817100465	105.5	0	2
4	2.22972302911021	2.97377384055318	5.84820706728427	5.23780518349041	2.65760655136201	4.1872124328356	4.49620872008842	5.98640919527504	5.84494189948505	4.27833053850657	5.99457491220197	2.6086124977686	4.93031633284185	5.8299781573912	5.661193240112	5.51904476045287	3.4370870616989	1.8562757840597	4.66371038542696	6.34770327401189	5.63652644085736	1.66225318095419	3.55321720507492	10.2669116478214	9.21854891772169	4.10373215922143	2.61953516763534	-0.662166602485242	10.5002847890811	-4.13653280850773	1.59154236999348	2.34179127900862	8.17758388520204	7.98356956588458	0.820372417510165	1.06357244295063	3.87733483681316	-1.34150537085753	3.17293361167346	3.98612292652659	10.4546289400791	1.38043465035433	2.11818174606454	11.9601537719168	1.71204019973587	8.33136686376442	98.25	0	2
5	3.17278447095267	2.59920869594677	5.55399650267436	1.71205682959021	6.89178487972085	2.48253265139586	1.22814612510076	7	6.99460143620458	3.60311298878287	1.06175429969037	5.69824928601268	1.48530933790593	1.66841963194787	6.44906197342472	5.06009920449079	3.2798926465841	2.46099154424727	6.10526990007796	1	5.95807911145863	6.21951834055801	4.45009757355705	3.14565617373623	0.0986448198796515	5.20108576312276	10.2091382125379	8.33624234037004	0.882113897919829	7.98407885244536	0.0416124915832051	7.87120884146162	11.4019186046688	-2.92115423570316	2.60672146983449	-2.06743398564493	7.37284757428189	2.53762657478457	9.76817665822354	-2.47643972506415	6.58628011069596	5.3167455140821	5.21161953173898	10.3018153345422	7.36840712145855	4.60967392288912	99	0	2
6	1.51448838655846	1.3345756979187	2.6773943331868	3.04547935306522	3.19068610938041	5.9574524510162	1	3.91269897592198	5.7892195341536	4.35285555047259	1.98989984756328	4.42493251168433	1	2.60786948762538	4.6646882773757	2.76285497347132	4.97426820741066	1.34231035456147	2.86711157972243	2.81503127976889	5.79841065030868	1.57018732704055	3.17327992277239	6.39259325177212	7.72441842955049	2.68874456464811	1.63543737582094	-1.96410203291044	-2.55939852038742	1.92888454410426	6.33199870225755	5.31623720951739	7.29141815083017	4.10891199122782	0.403761713692214	3.24099760664772	5.90667861148576	3.76226936943545	1.61442741231311	6.05685587988191	0.31780046829234	6.4987428476012	-3.75275715762942	9.65349979508283	9.18863378547442	4.51961268356593	110.75	0	2
7	1.29905977194444	1	2.5037361730739	5.98118127827437	7	1.82354217652277	2.04751154822894	6.43753049760859	5.49752723617651	2.14238204694302	3.41942311329355	5.87776741976742	7	6.07078725960137	2.00419206632345	6.46852091602876	6.08383035678251	2.05505203413984	5.51046473046412	6.02392887653497	6.25192291060292	1.57476728250575	1	8.88349430636147	8.45355417478655	4.60977502848389	5.27921925434854	1.74518098696584	-1.88011423185097	7.71755551133966	0.0820118358770167	1.08840034646829	8.73571638033109	-1.69817807303275	2.81290005976702	4.02798583369351	8.29730568202383	7.45932501667714	0.694717192476596	9.04015114538511	1.93166878031958	4.43382186816824	12.2308923833722	4.75081142114036	8.55479750184737	-0.625901758206317	108.5	0	2
8	2.13148664935573	2.09482676990238	4.91189756784216	1.83874389813914	3.54181514981333	2.72789011788616	3.39043498284272	6.88447048553996	7	5.51679142597443	6.52447460110365	3.92083452441886	4.81973731740862	1.44240230529933	1.92119376425162	5.26380920748713	5.10382277044174	2.80744637935642	3.04301755950867	3.74214728001145	4.16161835731982	6.0885633689843	3.00514104624015	5.41480177105834	3.20090132539315	-3.90482676789483	15.0131440873994	8.95179519365067	-0.596994600221832	7.25233954251452	7.63590249730816	2.08800672572816	5.99893223015507	7.49545293860872	0.406155016116371	1.39898498070124	1.4744535780414	4.68421608765969	11.3620397859271	0.557194004202838	-0.496855164645003	3.88005306938069	1.46761679228792	9.83037805658109	6.86472182586739	3.56758675736107	98.25	0	2
9	2.48625529401142	1.21905687015912	5.3875297198752	2.8157865938626	1.05838396006551	4.93634134393276	5.88186974108293	4.54668711313954	6.83677421362135	3.80114199104123	7	2.11071331738981	4.70696586487546	1.1146317691589	1.31818130665619	1.17527506067723	3.17213833326395	5.03991903928115	5.95993652312658	5.82718282220133	4.03439644202909	2.58499044572058	5.00584079134975	11.5366669927077	9.48876602963586	2.19617517440699	5.10076664683078	2.64889453189226	10.9114761941357	1.6695587565266	9.05753825514566	0.629047300204477	6.07261177625869	4.26427196510008	1.60070010237738	-0.162254444927195	4.94855672828275	4.13460989900067	4.32066831010698	4.60445598301006	-0.93858882643834	4.3433109846139	2.80493238911893	3.29557389928574	9.26862186318279	4.82146146108538	88	0	2
10	1.98564066551661	3.21399439439943	2.46832209436075	4.33539074451379	4.6150907366305	4.26778930500508	2.78377674920297	5.75830280366307	5.92031827015196	1.60221247915815	5.64109581771669	5.48850494020912	6.25900894788105	3.05052321457602	4.22830662757169	4.97813519556837	3.56037191895112	1	3.22749089989299	5.44189166532225	4.70966259167328	2.11721482526811	1.38961075764659	9.95796254664249	9.48814266075731	6.76453708412154	4.71092600928514	2.18901878300791	3.64335427256859	-4.63599971304147	8.75946863288988	10.8686454892902	9.80407146318624	-5.42016531767861	9.08617977216097	4.16425935315378	8.68798977659989	7.63559343769234	5.89924734772309	-0.331215508731639	-3.44112613527966	5.87782484814518	2.35042981995166	-0.438100775997065	5.03282169651749	2.02597685854224	97.75	0	2
11	2.21736127218725	1	3.92089905443687	3.84722255887046	3.56537736512565	5.01820595630137	2.97306550228036	2.88839880681996	3.31440790587472	3.74006928229583	4.52969612278937	3.9097879787314	5.45364746286017	3.46156064912898	2.81068055777332	6.67231539562292	4.67386089040643	6.13762623444965	7	3.83920237150052	5.11642843609101	6.53047678943813	1	7.81517855222547	9.25630064645968	3.32524061405662	1.47005229381213	-1.20545378258857	-0.473992562238734	6.64197938609917	8.95654492786037	4.84589769778262	-2.74385200372982	-3.88634739168723	-0.409170766061975	1.67652322970894	3.52741238189744	4.09067819904405	4.91209708937299	5.93232137356117	-0.265247481010952	3.81429538754991	4.71931507183562	5.53986221437691	-0.547192483958487	1.97508923058263	86.5	0	2
12	2.26145281256456	1.23212036809177	4.40885841769041	4.01542546089392	2.90578120537168	3.3905110660369	4.00070063119718	6.66671085427791	5.83493863965472	2.06220412156833	6.62432402023473	4.17089231209013	6.66550300851512	1	2.194397865816	5.39951695264251	6.14852236295525	5.04800948630997	2.99237999176723	6.59571387826547	4.58704109845227	7	1	5.51179346907337	3.18612003334801	-3.09893651425995	15.1101536664419	9.38842450625556	12.3485589340556	7.27637458185804	8.53416587055533	1.02490509562061	10.1805774516823	4.29971639491225	2.90221112181503	1.54551522207491	0.213938044668371	4.12251717128198	10.957680901609	2.72774140325232	-0.161033183980497	3.77681651806937	0.834837275051913	8.6768607289004	2.72171893630759	4.53700606117835	99.25	0	2
13	1.43989875431217	1	3.41103753743771	4.76515613227231	3.32615577026148	4.82747045980542	2.99477732330211	4.79761994334638	6.69891290059525	5.88031539328551	3.82055624321516	5.80129998586655	6.65646912680072	4.22430379017551	2.42163999831401	6.87298453713794	5.95762948198623	5.6837338471228	2.2182288846764	1.5237332335252	5.7754129910773	2.6331814194554	1.23082475260288	7.59933493630758	8.70693046423339	2.43176544520248	0.894187746924728	-2.64774391545265	-0.210147295596603	0.444719924154622	9.55671555239618	5.31721937746472	-2.6474456679652	-3.49654543747966	-0.193211148085449	2.6931010763765	9.10748193860728	3.19092950745619	10.5591524488601	5.80946938857892	0.332583641702683	3.93783137209463	0.32482518694655	6.09419334556885	0.216624808992977	3.07584667679219	98	0	2
14	3.05998463349123	1	3.87534258778272	4.41548861634477	1.46080367793353	3.3869583233143	1.93979106905123	7	3.46408282414129	6.22468236565396	5.86075231345521	6.0647754514122	1.67967720877478	5.09341638876697	2.02962853296344	4.38073619591766	3.50433398490194	2.33390905569114	5.3072501725347	6.7776165382222	4.97849350282454	7	6.40644265800919	10.1877052126712	9.97243399786247	4.31845080634516	8.42459424038327	1.33934589567663	1.23246766962082	1.83683501965812	10.1422783873883	1.88429575308045	11.5067376618626	3.30587861852982	-1.71734197171168	0.193320425807308	1.64638683893316	2.5952323537774	-0.481390289762756	2.89407265992515	1.30892527049401	4.0694553856782	3.50823111254699	5.27103235041309	8.50433909605987	2.90075800857108	87.75	0	2
15	3.50301580773681	4.18579183493905	6.3602785965026	2.09012183683655	6.6930683099697	6.26527296068782	3.06860304344143	4.85444689545032	5.60584356603987	3.84657766179065	4.12963236616122	5.18870941189006	1	5.8556827949855	6.09767340248536	5.2955294599108	6.42372782658723	5.48765322789423	6.01847507163642	2.05803680450107	6.06956162959526	4.85333245662481	1.1690187446253	3.5703620428228	0.929481135060816	5.42041736154166	9.96983182389843	8.94193602147327	7.17857699450675	5.52089952010971	0.64587004478725	6.06836053757489	8.17855714650757	-2.84506253587956	1.96080930634097	-1.82701513204367	7.17134559341006	10.1776916494723	8.95335527646353	7.79668516063801	-0.545028948760809	0.426517534916157	4.9184558826483	3.91174455744118	5.2664917537389	6.49727969306724	113.5	0	2
16	1.24769460304533	4.59372412978171	1.45186675434451	4.28467016372179	3.33691250962057	3.65478310570501	6.16650323754908	4.68129832292669	2.12211099594256	2.00096374354493	1.43105432835297	2.28558664870794	3.992616380497	5.85287142892784	5.14581855570477	2.81567598117551	5.96668006499083	3.12920791926606	5.83091042764828	4.52678904187529	4.43897625443122	7	1.24854167746069	9.16847994915916	8.66237751357708	3.90940420220542	5.71068516649476	4.49574593286146	12.1286136479555	6.37532026645703	4.02681102824384	10.2883407975512	9.78885371852163	-1.59821451980271	1.23095548422609	4.46453276597239	10.3330892383264	5.68639128303565	5.53952597835787	8.25311734795607	1.45459961979241	3.75185444123311	-0.798478410915996	2.01928617626432	5.43966266262432	4.53109908165744	103.25	0	2
17	1.94748205509261	1.23223380928961	1.75486250113483	5.44087185822634	7	2.34137824135813	2.38093699337331	6.24636491130746	5.68963521631449	1.85085584715275	3.70216176042355	5.27934640301992	4.34800407914078	4.33183127534055	1.700434976551	7	5.73360473447267	1.521368357452	1.05938338641773	1	6.40439845829504	1	1.93824711032872	8.53307310885111	8.13963195943028	4.23770265612009	6.1878319597006	2.62962409150965	-1.76615362367427	8.24056913591905	6.54352939333275	2.79376059337103	9.29172669271532	3.31792762631644	1.62409446885655	4.93174089381557	8.04425815474239	2.41291031185836	0.541656529474928	8.2146215290017	2.28025875297369	4.96631412010688	3.8238843942598	2.33220840461026	9.95315100691846	-0.695564701770016	105	0	2
18	1.52235458287538	3.03297146754241	1.95901892385407	3.11299057444354	3.83855107780166	6.7491899734351	3.34038416306114	6.70838663486326	4.53113923833627	3.79663538147247	3.55917741853907	5.14108927228567	6.87553665917863	6.15375490491659	1.23821131839528	5.50390194891196	4.12585311676122	1.17306024576385	4.78871141188475	3.25664572893221	5.46373565087162	4.6419472916072	6.58661594415306	8.72190631445736	7.5402555671435	3.56382169705814	4.87713096507955	2.31784921450674	1.87615241616691	-2.28480476574726	6.20108078920312	3.16826572441881	7.41860140194904	3.33185224550853	2.97425945089853	5.47090023967386	11.3096656135829	3.20529247397751	5.60003224890805	9.20986035465143	-0.209052855871228	0.986001770030155	5.1179219078982	2.40446548344751	-0.168171566793043	3.11196203615639	104.75	0	2
19	3.21113059293203	1	5.30975865913414	3.68841428360317	1.9425729724302	4.94605481288247	1.33280362127676	2.68719806707861	6.59778277872383	2.29101595030628	2.92429487229109	1.8023867792472	3.89834550974568	2.76963059505207	1	3.1407473242039	6.15307599453088	3.83961245548671	7	4.99951282781756	1	2.75365522251822	4.91037780052343	11.0099525145262	10.0064393587783	2.73192453390545	5.66824934084491	2.81230885892471	2.47527694113749	3.73509924539412	8.77951966919411	0.628422102255882	-1.30244885198928	4.96494052130692	4.54802450311182	1.69873799169739	10.1366832108661	2.78957491378773	3.70455778029085	4.8764875099426	0.860730673634967	3.77623124870589	3.53634998287139	4.94079595705074	9.11145894598773	-1.47400374284138	85.5	0	2
20	1	4.11273980821948	4.3443357931028	2.05109310356716	1.93113300008201	6.60475242662954	3.63473996149337	3.61908525289552	7	1.60981927214493	1.80209118276079	3.7964476236053	4.01870304567916	1.11063569646011	2.09894898699984	4.47703831836659	3.99335062944243	1.35377533583713	6.25064710986944	6.44318122937948	3.98232253831695	6.295849405647	1.13814005659215	7.95544665231937	6.87886302941951	3.70137384513589	3.30710766259894	4.38020496583325	-5.21404239153487	6.30134621241565	7.65911186012798	8.22465271586158	-2.32434141614728	2.81507768831328	5.86528720146052	-0.921816516258496	7.05031989488628	-0.0119164521594424	10.862783447199	-2.05803055843397	2.98995900769329	5.98709397867877	4.07517536136549	2.40183057794447	8.94615057037708	1.59531665904989	95.25	0	2
21	1	2.78215736900146	2.71405329469053	3.19055487252325	3.39220566565367	2.1545483100056	2.56419128169707	5.89886260039459	6.98627458103146	2.19083871298594	4.91200511788333	2.1373284311026	3.90766889492961	1.71142150653793	1.60937861112017	4.02759139073588	6.6544546309468	7	4.55896107516399	7	6.10082703267267	5.55018412393458	1.15639367170954	3.45971325575624	1.76262598692174	-3.2970635604927	15.1460675672514	7.73475204752612	-1.55200113917319	-2.857327745072	8.47270258328302	9.44677014533173	11.5762678892685	8.26465069679682	-1.22567786725389	7.85634628598355	12.5167709107018	-0.326258847258335	1.79436279734231	5.43210790226918	4.1249815073137	4.59246202646312	4.17565172135445	5.47549087223518	8.98089746237227	5.78470943463591	84	0	2
22	1	2.40229104516035	2.77969322544803	4.56453377625704	5.97254018352719	7	2.19486276978207	2.69135730628828	5.57566135362741	2.1224254321468	6.92803386323493	4.50506168583621	6.71212849693394	4.14895307108299	1	4.26515063822118	4.49371095008617	2.33568430571336	5.11225162975385	5.81249858558788	5.29895729588812	1.02496473569041	1.6843773932361	9.62625710820219	9.23929891257695	6.81199697780319	4.908493542035	2.09171444473842	-0.563180406567455	-1.06363446192635	6.1616106380802	4.68559770727449	8.31420387491285	9.16706500307109	9.75012762756646	0.746922196627553	3.59961961586525	-2.51980581101674	6.8966275904909	0.999583189210418	2.16010072113923	1.69980618152037	5.76815865780888	2.19836838546242	8.62240137301928	0.221867188523853	85.75	0	2
23	1.2583495461035	1.30430233231951	2.56550365411622	5.3319462810805	6.34042205144251	2.96765844204517	5.5769944776417	6.20148206949923	5.06552240424196	1.95506368693645	1	6.11221760890545	3.53880110798545	6.72230999704034	5.09322979823213	6.91667408363281	5.68038324004221	1.91766943040812	1.09540056578267	1.65403332534116	7	5.89684065746655	1.85323874205811	8.59803053191193	8.10955197177233	4.81326993859683	4.74448907028261	1.77836210489236	-1.95860213305697	0.472154117656818	6.75278932410507	2.27004339326185	-2.56654032858266	2.40339863095633	2.90447230672946	5.98254442967655	9.82340985999839	6.62242938378605	2.26879470810353	8.47868798271869	0.512434225043482	4.31154187419426	3.75277571986108	4.44135802990861	9.31276138323335	6.198853266392	96.5	0	2
24	5.2472596235883	6.76446483012623	1.09028011592264	2.97946007073246	5.78397709933671	5.64710464729726	1.5214628916097	4.97112497908673	5.69374109874816	2.73922075746455	1.07803925373584	1.11702183474715	4.32575844829638	2.35059816444374	1.13593376774024	3.37652044778783	1.87375663233993	6.28877403218548	4.98443807350814	3.91783945672469	5.25436108236799	2.74952854520503	2.26482329874566	3.51509404765799	2.20865777721523	-4.40543024233593	6.27079816748286	4.51689350127396	16.399864206211	-0.379191124107312	4.64862202145845	5.09329217633183	12.2800070665081	-3.38412446838207	0.772677074376455	0.97962536648426	4.9897853815954	3.65465754709325	7.58149675177597	2.3518941897044	3.35517562868499	0.854044071353485	-1.35508788242701	5.81625411921584	9.01262098576118	4.82603873599163	90.25	0	2
25	2.41809353256863	1.95619168051344	3.81460061628403	1.91110080728166	3.43857284799907	5.54239068807565	2.18820988200487	3.20431219516474	6.33271092946772	5.84183754190131	4.10346334435858	3.75273911393731	2.1002654421507	4.80180344063471	6.14188759430008	1.73498296411233	3.3651120564306	3.69416306564671	1.0370193347737	6.40260726972611	4.88893745618622	7	6.86716150039633	3.37829983641713	2.20004221642143	-3.17528903818867	13.9952364087399	7.50953037649462	7.51617884297305	1.66589504711189	6.91266381386729	5.75758053742066	3.63000143348756	9.5710192810474	3.69598933765236	7.65537765832939	8.75692466877966	4.75037863180719	2.9345046329828	2.89209271300956	0.85793983865777	4.99531723457136	-0.369780762833704	9.00468727465162	0.882382243227273	1.74184117462214	85	0	2
26	4.59638614625099	3.52226124623057	6.77713479903813	2.92535998656716	5.99035830881424	1.02805076436421	2.3702089053292	6.97661703852037	2.84158860948584	4.05301014212094	4.03019068426854	5.70867441569966	2.86745504875955	5.09451724436225	2.54257531833376	3.37912632248132	3.50596237056642	2.93776270722719	6.91884244374204	2.194258665132	6.62268557774365	2.25139514430412	4.35681791300335	4.07275473423413	1.18790892695435	3.96663482579805	9.78253348511621	8.35055492650199	0.411787985620491	4.85249630738253	7.54823447312925	6.15469615619367	8.99033420137999	-3.06888881926824	-0.947744296250047	4.62790104297549	5.74054196562083	9.94754627448597	11.3354846952454	7.47151201485537	-0.893072573475502	0.676551362139464	5.30570744254077	5.76448793256928	5.78828725892434	4.43825582623639	85.75	0	2
27	3.98019038136071	1.73251735116812	6.36829208521612	3.20071487922588	4.09087196756441	6.39919025275038	6.26466018024085	5.01755639373841	6.0960561669725	3.45012543648732	4.37099166616508	3.21304848690523	3.60464578008435	2.11093608915528	4.16205600283711	5.6269633400368	2.85504130749436	1.68292765330035	5.97716895323198	5.48941828056419	3.99259522422588	6.55529035378604	1.24010451922889	3.02830686860771	1.48213267903681	-1.42362642291875	10.6535799602029	10.152229757726	5.5122642985191	-0.367081958794284	5.88548400415693	6.53036627779245	8.40106697941506	8.24348626375979	3.48706684775128	2.5019544207468	7.06352122232628	3.95242187981694	9.76173371904463	3.62951241006346	1.71888295635553	3.77689051476878	1.99841033161896	9.50243499929497	-2.38799205055116	3.97494973352924	88.5	0	2
28	3.61866172747653	1	4.58426066304349	2.61567596690033	3.5005639248582	1.59436644941776	3.3336579625271	5.37759367256107	4.69346844217786	2.98156164445104	2.38348382296301	5.68503419556538	6.29200275368536	2.65314325564553	3.91011483143817	5.45974091247083	2.76291120312337	2.501423599351	2.82595203155575	1.97663189072647	7	2.96887025532265	5.29531072374874	6.95308249456847	9.28805603975909	4.48751584101297	1.01565932998247	-1.04433320945124	2.41089972386692	5.51855371749157	8.10238188265347	3.76683920076434	-2.53798071588613	2.5961158144079	0.0605136312113277	0.93862821527097	8.53105271714474	2.56883348250699	1.24575676197827	3.9740238192258	-0.568149987449523	5.16820716356867	5.58436022379629	7.0072381635308	6.68858005612	0.671556064131795	70.25	0	2
29	3.42711459752818	1.22454423538042	4.13357900719092	3.89610921356102	2.5004912174263	3.72684371742843	1	6.80676187040885	4.17192640170558	1.00817428388761	4.62950596505242	4.40550583251441	4.8391087282523	1.31407841325774	2.25624596668871	4.39573175858956	4.97695819996869	2.27088690051225	6.77999451052772	4.47360263266235	4.3278947584721	7	2.22277885263277	6.50471529622114	2.20728604363508	-3.79366865354061	14.2882411611348	8.77676002121657	-0.100336124546093	7.66408253356847	8.13460734498247	3.07650104084718	9.69385562699291	6.22208975163856	0.255524165604596	1.62483283391452	-1.80919362528562	5.62104024813644	11.0647334594208	-0.0386193468071228	-1.03912471547512	3.83687291909692	5.40245664252985	8.82552131936119	2.97309586902292	4.21717046667434	96	0	2
30	2.48881976415472	1	3.86893529397048	2.06800492352594	3.25474469668776	2.04361028186082	2.82699304310836	5.5643301038637	4.54669634568641	2.60007350403568	3.49616749436558	6.16930450539002	3.57062521504466	2.80709801686961	3.27191739500938	3.14640524964322	3.17877682465987	1.70106737086687	3.10147290850946	2.48450913354204	6.87437724762647	6.586754849987	1	5.79995243103702	9.01552509322312	4.73128911783232	1.39885846089351	-1.19005026871873	4.15133790602155	0.376403749223112	8.47780482738726	3.1037469410799	8.59987853656748	3.61692203263083	-0.417954368090167	0.815989788688123	8.24478169520226	2.94056941867742	-2.0442008053961	4.32183262434678	1.07798726738777	1.98961893567142	4.70713963467681	7.09253111363398	4.53462629897682	4.85043055835457	86.75	0	2
31	2.83956242802096	1	2.88262169597696	7	2.08881930168845	4.66383048308006	6.29891799952278	2.32790378524348	5.7027059007545	3.89452863980696	1.17191326321159	4.69545972556349	2.44125718898221	4.93962340758277	4.96897723614127	2.68131944774411	1.62420835552275	3.32752935586898	6.16953307273595	4.6337560592006	4.65211106365522	6.39041716598105	1.77418063018541	10.644621037242	10.5545234710342	4.28629897313991	2.84878560254424	-1.16978254842107	12.1085668619467	4.23827630878618	4.73437312537218	9.3640465004848	4.95459445993113	4.29803467814988	-0.946998177502124	-0.122903269894595	6.62542406810853	3.66264391884129	3.30985681303701	3.68780020439266	2.29764818100851	5.94512928653661	-0.720757893281017	1.46362350382229	7.78975904158866	3.80078055788114	99.5	0	2
32	2.05088879296489	5.01150797207987	2.37862463587602	1.22822322772487	4.44843521400224	7	1.87051297808136	2.76766618334934	6.24900878629915	2.55124048750078	6.3414634676412	1.69214859995547	2.06553242187308	3.36344981735715	2.08545690330686	5.74648856568087	5.37794318215277	1.990785176266	4.18715922706906	6.89435346466827	1.9235130400481	5.7537098774671	1.3142710861606	8.61504419251134	7.33267880807815	2.23533535034159	6.33872471358916	5.41890296799683	3.77141132356503	3.5603470289036	11.0235284978463	8.29057034144642	9.17698317037602	1.17325339785128	-1.41435600659905	2.03831457169416	6.82093878976858	-1.43056563555734	11.5479548136977	-2.50084499384826	0.840719504672346	1.04573902827559	-3.50640462089576	4.12165640685628	9.91955808483764	0.333469970961086	99.25	0	2
33	1	3.44577515916868	3.98785385112264	1	2.23727291439828	6.91354944427453	1	6.09420610074056	5.75727973267994	2.235411599901	2.50686084323673	4.16698009962547	3.99111372923616	1	1.97059482275213	5.07433658280745	4.8188828128856	4.30652942538342	6.37792051444729	6.2585886055265	4.67358091212905	6.67149266053434	2.82160320199327	7.06050748942575	7.43040790545307	3.05217020015142	2.71309595247332	5.20522576068949	-4.56298652184222	6.25159172772061	8.31028607931044	8.72123840913898	-2.58558160013931	4.10630360188662	6.3901043974344	-2.82579211786467	4.08746786359497	6.35528613509823	12.7675148825064	-0.0702244688561976	3.8590963842952	3.78476550592988	2.99884875183664	13.7616700874093	8.04578985427389	-1.02579498454016	92	0	2
34	1	2.27755968919645	4.12047140438952	7	2.01269933752779	3.29655918786311	5.11694718167245	4.59717643398808	2.00383359113099	1.54283352496992	6.47714226169288	3.20174613728649	7	1.21884543335968	2.94327772314493	2.00347638820617	3.35093902891261	5.26411738396579	1.91896625646115	3.83238558398506	5.23006412397907	7	3.24468540347379	11.2382226531144	7.76166087855579	5.41795153439662	4.19827072972734	-3.17900475543104	2.39559566660415	6.41972794532176	9.29569939561018	0.733189072537846	8.96808705513529	5.99090148156578	2.1480145307394	2.59686681198492	8.13308568150182	-2.18887013373971	7.60209403443546	2.84588402853115	-1.32672418827828	-0.081357386867766	5.62257468240862	1.75259882718242	9.78469383682911	0.507668123309771	97.75	0	2
35	5.22440499265518	3.75126420052652	5.75454212850138	5.5206195559509	3.06720664296889	6.72794830194063	1	5.89016178259982	2.16049115965765	4.39250671242289	3.15092252538483	1	3.60161166370217	6.3888379591886	6.52005808192987	3.50330949848584	3.31372019184281	4.85240924256721	3.20937587207905	1.80496845402264	5.4212664288075	2.83892899663716	5.36292901219684	4.56394256482413	1.27377016144484	4.53655918675803	11.468390160937	7.05484048296682	-0.602080675386154	0.411843377797496	11.2091280869801	7.56337669646599	13.2597400633295	1.00428043350585	2.51299340154015	2.87934529865087	10.8780593385579	5.26280438622163	5.36809568447441	-0.484687388913485	1.98823867410955	3.60308690547425	13.9509032856867	0.0473653090092293	6.17215897502422	4.28562353611762	93.5	0	2
36	1.48827280736042	5.22124901749293	2.49136727836078	3.60561889930188	7	3.09244203392781	2.34296746161377	6.61936906349902	4.8134750103584	2.87141602536362	2.12287453971812	4.37021588252591	6.15977376398631	6.40546303241653	3.74415559165355	4.90372315981378	6.0263546960184	5.29076070230275	1.04176075151816	3.46425655149626	6.20119972731616	4.08550607091955	2.03368338537303	3.05533555610842	7.38130822541012	-7.17413211144383	10.4216236751607	10.0858231004058	-2.51292612319292	7.20775495180237	0.275049890328239	6.77450874600849	14.6688725153665	2.72281545534123	0.378542753553707	3.54537412411054	9.08030879885045	9.61807840664445	10.3281693063643	4.02509740742247	-1.82124652246407	1.81634306729522	3.52638810305003	3.72341580998224	8.39152955807329	-3.1205342906481	95.25	0	2
37	1	4.43232721397316	1.96487069106745	3.94129516417873	4.36484919709427	5.77263442228183	1.09186883235033	6.16211455294096	6.51281492912996	4.04544800962981	3.67432410677287	1.82951918787323	2.65265017668414	4.95593901652237	5.58662314505444	6.60113364651429	4.07545804892934	4.11395609414465	6.71115494053363	5.15324946168544	4.54214287406125	5.55730821089374	4.11304665458408	9.57643025234606	7.2623721107099	4.47595825352428	5.22856430798723	3.25117432384033	12.7552396546728	3.78460569827665	10.3732237154165	7.38418768525254	12.4851671210201	1.11373862400069	3.08809706479859	6.92804748117641	1.33118070128183	-1.603398275424	2.78307467821702	6.09128797499952	-2.03023629580224	1.01406955414636	3.29478276501353	1.94764678511565	4.63888426617947	8.58346820885957	98	0	2
38	1	1.9713758873761	5.0366058402492	5.1069184143136	1.71669054881971	3.52530176815412	4.67485615913773	7	4.95281643096917	1	5.33320185196353	6.90071232184597	2.54237992350856	3.81229406717678	5.7590915214638	4.55885435898143	1.99676288207288	2.79116151028658	6.76852941239038	3.39906773947934	4.05030292968058	5.74638461870153	6.29724594177743	10.2039029425119	9.30765689678149	3.0757856943213	3.41539070994731	0.217009855919049	0.234446615096941	-4.63050583123332	4.26392837049828	3.70099250241778	10.4043774088232	7.90187136276707	1.30936846865683	5.81081118514494	3.02487759982696	-1.38562866396416	0.215716901143842	3.43255514937208	10.5726747002095	2.60143322103154	2.39377317486017	8.00062738517797	1.52264963303905	7.95593945771192	73.75	0	2
39	3.13821223946181	1.2998912655585	3.96712249995414	3.25025581847379	1	6.75263855892367	1.05058424832818	2.26598003358628	2.13607473216467	1.88065230292183	4.12173281526304	1	4.401725092675	3.5742031002528	5.2338720782653	6.55314968363206	4.18067949015043	7	1.31652778742803	5.18409298891358	4.08945664596679	7	2.85871249612221	10.7815758697221	9.23836404747432	3.92973816750027	5.3643984965996	3.51233490072249	-2.8920332161632	3.55110734118965	2.43614976086466	4.76670542728827	13.3204532586578	5.15872026171423	5.33956100803138	-0.233340749063545	10.2339439813624	-0.523937628383806	3.87168761023574	1.81702722150835	2.01175612661733	3.86815800542565	3.53418668139261	10.5594468830062	5.44753775951089	4.64907636640824	89.5	0	2
40	1.32461233447859	1.45790279196189	3.46064435491894	5.32357150614996	2.24133663700044	5.70716389263802	1.48288590267705	6.08844948173228	5.6923168143554	3.34336565324655	3.0053617030992	2.24648276629801	5.70678960210287	5.55466162445392	3.80585005571626	3.82769830217905	3.5756826682054	5.09385918034551	4.39289740102664	6.32162495890774	1.68571629755759	5.94238602553365	1.67942634514143	6.20997947101238	6.5149868840653	3.15505917524772	2.89090856496796	-2.28824078550706	7.89760382424663	1.15033779062699	3.07758629686494	3.16648541372877	7.30134474427191	8.99256436568161	2.47965170632804	3.63054400113472	3.46442021901339	3.75791706163778	5.53229962501932	2.29721010932283	-0.142298130485642	6.62054277528891	5.00813183265918	4.56205569261895	5.99121329548477	0.628172638716531	92.25	0	2
41	2.6867548519523	1	1	1.77167281556163	3.33431397483725	5.99914781579903	4.5087339226889	4.5535908575018	3.18165340068786	4.77083433801667	5.92018563776981	1	2.21666927845517	2.88888324304582	6.23703271330724	6.04760498057462	5.93505041462025	1.45553079544467	3.49874659339933	6.22128283486358	1	1.13063434321035	1	7.67910553425085	6.71879303171467	4.33455763158355	3.02936091082008	-2.32894802687349	1.11533565456037	4.81980504640631	2.05625955835253	0.0496165154703639	12.8473021394302	7.38532206373545	2.92929401275632	-1.88084027533236	7.98774043673113	5.01535045592963	4.75475108615957	-4.47730227103981	-4.40000048519725	-1.35726669902064	4.53713956457497	9.48049295827853	8.40765441834995	-2.60497903598843	93	0	2
42	4.28518320239889	5.26411152373539	5.98840542365435	2.69493485348859	3.95371289553515	2.73932273494009	4.91903006052111	4.69541225734131	5.97757675793692	2.79110379007628	1.26556970933247	2.48263593466272	1	1	2.38302220717139	5.23877302904978	6.01333079538096	6.56328571982128	3.30748628637954	4.5630128750936	1.30824053005744	2.60376643922872	4.23126623662357	5.02734127079755	1.16186311976111	5.39442417616622	10.3321647301357	6.36864955106692	2.45059292037622	-1.15709107819138	5.53293701895687	3.72865109994372	6.57854672288538	3.2423016247111	-0.488930223004607	-1.89441512161761	9.68911394647809	7.01137311515977	10.9484037918361	1.21283374027338	1.83108935687306	1.64790011686139	3.47763602600298	9.57144800169872	4.03910217131903	4.24244126532861	89.75	0	2
43	1.55752307601303	1	1.39865495052131	5.00227767522605	6.86837499136831	2.23018716841975	1.76537593131292	6.63404884510533	1.08453411889509	4.14828728999514	4.1680263171126	6.25729730227508	5.84755131321047	6.09004909272039	3.698098454173	4.73418330532789	6.33921233756907	1.66203095639639	7	6.11051487532101	5.94098937966851	1.96618890441532	1	8.91764006517325	6.55378050747271	6.90986862413382	2.91717622748512	2.00241570816734	3.89431002492122	-3.8599262234548	7.48856105961931	0.228821801293176	10.3411751227657	3.44749196911237	1.52201107939441	0.460272163048403	8.32908721169637	-2.26168318189125	5.28570358095453	1.07280677856095	3.99491774747944	2.8850425560007	3.00934373350388	8.8883528401008	5.62434468139821	3.97647651352217	100.5	0	2
44	2.41122513994102	1	5.9176758497325	1.74102647610032	4.40467595498899	5.04310108133511	1.52310785137129	5.47936060991629	7	1.24396704153977	2.35500295547728	1	4.72796228303069	3.54105564490937	5.70502455507153	4.1302537931977	3.94460673671061	6.64901761498307	6.64586507554612	7	2.40916215788706	5.26324609168162	6.28385688313231	3.77973283294472	6.46212785847017	3.35793450930596	7.09878452291468	11.4251641971712	6.62754703853606	3.14504105708423	6.1145576041173	7.59287634103259	12.9952387183367	-0.519218228571332	1.66236318722043	0.948558128915775	7.05290166847871	2.41039869281176	3.06106866733408	4.15372416095823	1.28314790548424	1.80659620096691	6.78614081633271	3.41945196772975	0.109085732799742	-1.86447814958507	85.25	0	2
45	5.75458980799931	5.92777174060973	2.35326531057297	2.11635718748566	6.47914326435776	7	1.94947962634857	7	4.15429713852328	3.94909221005009	4.09725681684428	2.3289071220729	6.36003187042032	2.61908068326238	1	6.47587114322947	5.53704865799143	3.16153234669311	4.03486798441506	5.26300865385887	2.68222969260503	7	1.69735019825618	2.2901298196011	1.86460889449561	-6.35991268603739	11.5998587487262	3.830917695785	1.67957897017546	0.584948498018177	5.7203101954931	-0.725674044872603	11.3642193213176	5.01800392954464	1.45559117204401	2.46317029839131	10.593399711658	6.92952861314826	7.25800017897086	5.14418132208734	2.4079633823071	5.27969319011478	5.21848119964227	7.78747082655519	7.19523977077017	3.05143371304446	107	0	2
46	1.3491733845379	4.32523158633311	1.02245974119749	3.22367346777558	1.96260674518561	5.30899798719311	6.91594911770397	6.56430935470955	4.09109875844672	1.79926210298021	5.21747106618435	3.91005150607385	6.25967037681755	7	1.61800703957122	7	4.4437363713552	1	2.30613509518706	7	1.4267929050102	5.67564382154042	5.55483463192879	11.0471382951292	8.18346134755734	4.58834062127414	4.90392146447547	1.68036588752011	13.6387522204913	-0.275199010853854	11.6819940206082	7.31621037186596	-1.57181733718494	2.53026851925184	3.26521677387346	-1.15334653005682	10.9631008756136	8.14523827369322	5.0504315651405	1.91051324863963	0.787587110177808	0.00135507722647039	4.30044199772173	10.5045698227947	-0.621892587394193	1.52050818281506	79.75	0	2
47	7	4.74549158417486	4.98542790456728	1	3.98478818811559	2.40638679539698	1.5536455759196	5.22493473281249	5.4336284904357	2.81891109095465	2.0917948133981	1.35995544193454	1.81837020343108	3.08776879124361	3.65929762397339	5.91349149578255	2.70713968425312	5.79959853654865	4.1125728466314	3.89371453877735	5.59229144492449	2.65695681643692	2.27660907665886	1.55398919668893	2.51988738942578	1.74072502319999	13.476941081173	11.5606832733156	-2.12400603497177	1.04093136716083	7.07812858146079	4.06913993295443	9.42744127855052	-1.18263696730895	0.792816588355085	4.3117027275814	7.78009447527327	1.29852981681536	2.80127628470921	4.25481066082756	2.33274856199596	5.34369813889939	3.1277786658631	1.0133041532266	8.52157509008689	-2.26407288864783	81.5	0	2
48	3.68071508595812	2.6157641810505	2.93977626206569	2.7869305983204	1	5.69336314176293	1.8616559682621	4.59846616080488	3.15422810137183	1.88883344377679	3.10630199668053	4.00494777389543	1.57310320898077	3.0026821570846	1.81938588886391	5.01346658262097	4.01751526508683	2.978820326995	4.99121701734581	4.93118097866265	6.27939640608143	7	3.27187325956455	9.99106571250165	9.19885223268789	2.65280555357801	3.86297834499727	3.25556495926058	3.37616227166583	5.736095169121	4.00187290414166	4.57095639052227	10.175437381051	1.81944435589456	8.51428855351607	-0.90572452835678	1.40427977730416	2.42169296990001	1.12876307536401	9.2921893790145	2.60274178173262	5.11532244272668	5.08510112917406	4.33512888481053	5.02897054362995	1.80984666532267	89.25	0	2
49	1.08648325670153	1.85975381669161	3.20255550403697	5.2474178190725	5.2674137465475	3.75498785911252	1.30611204958232	5.36128220331032	2.95779573599316	6.44344616152314	3.05170136391884	3.86699076168048	6.09045741160616	6.47440878312617	5.51434424836256	6.5042558198993	3.27173094901503	2.03917173195916	1	6.27977153766569	2.60954287799056	6.63816151375074	5.42442905227229	8.5241029872043	6.98183049641622	3.42011309605922	3.79632588253522	-2.84948167067545	5.98871800443199	-2.26309179579305	5.3141374207944	10.1623282606591	-2.62074471596914	4.86777912746323	0.203017622403036	-0.828964091586112	7.37334999345691	5.1609758158608	7.56772983019434	2.62253499018034	-0.424433727730452	1.68088371712752	4.87115228531342	7.09236176740309	4.94493299905928	1.70315066801278	84	0	2
50	1.59273493322152	3.73527033111849	1	4.21171056617841	3.65548507747881	5.99426868699697	3.29946833918937	6.28706693473537	3.50892076087487	5.25017579102439	1.19910760448391	3.87820477330653	4.70053217050993	5.81043050594289	1	6.24412044862705	3.89951251587225	7	5.73388570408103	6.10866893774295	1	6.1351404982625	1.82646875483916	9.65730987343894	7.17116676635028	3.70741624381515	5.08569263388137	2.65961142790148	-2.41464716961286	-2.49445225614606	10.6293175190407	0.0265121217812698	11.2183589378439	2.63022261138721	1.23254739670619	7.71316173740943	12.8608104823957	0.173012853600415	8.63047560333345	3.14995588651716	2.57764385063625	2.83594894020859	1.66941074835022	2.10794633255613	2.12509166012614	5.2514621472559	82.75	0	2
51	1.74735542255723	1	6.37759452016395	5.91331329342632	2.69398423509484	2.37911499176931	1	6.9092822088969	6.2530621864192	3.93348924752258	4.49646564201094	2.70743082024018	4.62126000911823	4.08199308472932	3.06834829245073	2.19712863162459	1.60212480672732	5.02766201372871	2.48340223757889	3.10817103613071	1	3.98066067887814	4.22932221170986	8.72662041222616	11.8275478962103	2.0256305740043	2.9775308373046	-1.99072243681566	0.00431659430576042	3.02646548354955	-1.89429862268387	4.22972249538794	-1.577480013713	-0.886944863312714	3.03339333129437	1.09582083256232	8.66630989322632	4.47694419196033	11.4073836430633	4.29803144088661	0.565416147566981	7.64377806479418	4.05959560700968	3.6133871095596	4.93206723567547	1.774473415774	87.5	0	2
52	3.66230552023723	5.02550339677367	6.51533855752715	3.76219661923118	3.8817376428999	2.06637759185762	3.99224907580586	5.3549593042653	6.40262493900153	3.30312262703143	4.96982511178836	2.81139325444626	4.02205859798747	3.21886267322937	4.13996325338599	3.91053807880088	5.51489749011799	5.59559455401909	3.19338263818653	4.61727416063594	2.11350468412122	3.0663164871597	4.30021957618114	5.72070256948927	2.54530185632637	5.52433800621061	9.46898933346293	7.99797767359337	1.43526249326638	5.72017035849426	5.69652102309649	4.6208633861716	13.8888608459954	3.73951653683811	-0.889573451649049	-1.69132400597937	9.02682230745189	7.11246461347734	10.0592385086017	2.34563864184166	3.57474570917902	1.56829573911367	2.55463091885972	9.73583309351745	6.14109625692339	4.39941161827573	69.25	0	2
53	2.31267078178299	1	4.1188143907864	4.79177679980772	3.44634472876693	1.4156812878259	3.2134361645735	6.52943043027468	6.09239829045953	3.32935506922114	3.84944624772275	4.36775156825106	6.58752993915873	6.42482237250192	1	3.93534538007456	6.16414225989813	1.4711168647645	1.9923772497126	4.76795643533501	3.14045446539829	2.65425030644406	1	7.96775560223632	9.06858436910464	3.85819684963837	2.45404327549352	-1.77272203154551	1.60776221991692	6.72671922234852	8.26368525266922	5.16224243698774	-2.37764227951787	-4.11695649987755	0.662607875470826	2.57589216077569	4.23582187170779	4.57253966443234	4.47775649801535	4.16353472995398	0.84458022788485	4.51954022550988	5.06632665601596	5.98860210451182	-0.070153346352098	2.93826788933349	97	0	2
54	3.41612482937337	5.03238046476763	7	2.865029217487	4.37141961392548	2.65618431372082	5.52460888093513	5.87368668989417	6.4116441887449	3.54705736038758	4.78968151370001	2.71720774447723	3.83411957794456	2.57512336942594	5.26796910267669	2.98166324171988	5.342340413049	1.37515506217623	3.76805778481131	3.63277389546326	3.5830958787616	3.34839026015741	3.59977999311065	6.47785101288759	1.85625909119606	6.19840491239507	8.68401316966001	7.25484485608315	9.46270591835507	-1.3744746898646	11.5750430312997	4.12073270748059	14.6795712196915	3.25372790443068	0.937777773456734	-1.01122313381879	6.61877522513216	7.24739834972957	7.31096980258769	-3.05656139410721	3.72100061744748	1.97807601473825	9.10104214501878	9.62197691796622	5.43226979001448	7.6637436628385	89.75	0	2
55	6.16660877099358	6.84074478236778	2.62440232510942	2.19140138474455	5.2378188100178	6.01520058404824	1.03791839269185	5.45992413889372	6.81160403893254	2.86717210798718	1.11229891898107	1.55160851873443	3.14965494182859	3.24228285830542	2.02463040329861	3.72540041528523	5.72645128232568	5.33706901662682	6.12937353594693	4.05137350266591	1.84727827040455	2.15305315687572	1.74433191662049	2.32591778913372	1.62125454445753	-3.56935095923874	6.46093266499214	4.4448585074632	16.0407635350423	7.68785517816576	2.51139018285509	10.4666879416065	11.8794380028148	-3.58600518087875	0.429928275888423	1.33045482744003	12.0353295705184	4.12104208223119	7.56604857334437	4.19856433512382	4.2874472100449	-0.0100417201641071	0.549351193983972	5.83517268117197	6.58785661587571	1.8006255920912	96.5	0	2
56	2.3449006326496	3.07130661241788	3.3321724404627	5.16389068062831	1.42024732230277	7	1	7	7	1	4.14413951668092	1	4.68194727240336	1.03293073442938	7	6.34050310980135	2.39665092145062	5.14984446973774	2.52822662409746	7	3.69617494912162	6.01978540632906	2.00037775902637	9.78293369256044	9.79732367948726	2.50981376088717	1.86244553378853	0.268870875316005	-1.41174016183667	-1.882283139548	2.10392751003122	8.59211576563098	11.0977406640459	4.1421150808307	-1.45466103767002	7.74398531933991	9.53363324795703	-0.335335694953744	2.38209383144511	-1.03168431859768	7.88354913130141	6.58218092218016	7.4517655847468	2.59332705337323	7.2152557397077	-1.07740235611758	86.25	0	2
57	4.20596550027988	7	2.88119129800229	4.90960140095292	5.88516879239414	1.1733809780803	1	4.22223026709605	5.49143417254168	2.30409288410093	3.15015046595351	6.23499554017654	5.00054347478804	4.69527578123842	3.42614597106503	6.67569367524395	5.65609403997198	7	1.69911107509033	4.02463599863219	1.8285463329885	2.02109787382038	1	4.16780457237618	7.46848878447557	-8.13482898249176	10.4272096711794	10.3561491246738	9.58096971871871	5.07737357952535	5.35548999472563	7.24003187491027	10.4197483301482	-1.36590325816972	3.99181708517865	4.78070492932978	10.42426923704	10.2666148859667	6.98294918126844	-2.06545366714548	0.363219636946906	-1.48048614009432	2.19356414317833	9.26007077741371	5.17999232269577	-1.3333499763879	90	0	2
58	7	5.61074718486285	1	1.31794459221944	6.20462434920944	7	3.74134751224312	3.87473875837744	6.00555277352121	1.99409784317457	1.1340342207683	3.6210415898906	3.47039629406956	4.44353749603724	6.78683831800097	2.23647774416311	2.48892348240645	7	4.55660280876661	5.43578413898579	5.67422686064318	4.38496953615805	2.53463405567831	2.65222622230563	2.01464489225706	-5.1929456835854	9.08307438754734	4.04027533742204	7.74866755464602	5.36586371031287	6.18624751668404	2.8245005730965	7.24498183077121	1.8562594816936	-0.581874310754009	2.83907209059584	8.00801163420847	6.98575260568663	6.06948719838067	-3.23014921693203	1.41917234056979	3.74533261342772	1.95265834705113	5.13307739009771	8.44930943107686	-3.0613893812602	72.75	0	2
59	3.80517983430013	2.48035099078389	2.4862594715677	2.55108568218311	1.85782203881407	4.60632716268668	4.26487738661929	1.22987017044946	5.75064742240772	3.31094207916825	4.98190277300565	6.52987372968667	1.41674075292925	1.32557747046049	4.63477814674871	4.35420414816576	6.5866607808359	2.29504178497811	5.46227608528009	4.70579588519049	3.20334218290401	1.0498584488255	2.98288477777175	10.6095424419145	9.44383715632381	7.19458128697708	4.62556774612469	2.27873715083904	10.0855368541462	4.66531095960908	5.42972117477872	0.477590189498256	8.01588738933353	-0.9860005939772	-1.23050352817012	-3.14072550838909	3.40571340634303	7.49882673886351	2.58418484949931	10.9180787430679	7.98171647349928	-0.40529549048768	-2.16231747833042	10.0694230631586	0.186606757375862	1.65366782309181	76.5	0	2
60	5.36194285859078	3.96392761001988	4.88723673460384	1.75223223455847	4.44967076387489	7	2.03077212345024	6.16730665897773	1	2.15178566344756	5.28082188193482	2.06519672001034	7	2.91891741984438	5.07386927739716	4.90327884891912	2.26806137437277	3.22299681444876	1.35306192412292	4.29173592430506	3.98880426819498	7	2.05707709174089	0.679634732663302	4.28776024531159	0.423028525348471	12.2767454659367	11.9514653372655	1.30233485699071	-2.56820519849454	10.7949823870906	6.34904341292795	9.38928457923096	-1.3843895829955	4.35277908911217	5.47717481966224	10.4500471406436	3.50043270839567	6.7865079491425	3.10324641252779	-3.34828177504065	4.70640277345669	4.04547657526153	6.0511793254038	8.04361277481771	0.606109596277379	83.25	0	2
61	6.38414690249771	4.12873842959941	5.2644639981552	1.33436201480893	4.2525351456442	3.44688950833171	1.41823626655088	3.160803176988	6.48933900966725	2.49421178170403	5.59378131920175	1.61338120580155	6.83105502141306	1.61900375527628	3.58700197354279	5.12282623933675	4.67419670650736	2.4377168221191	3.11902911742857	5.21241525543316	6.24598577894382	6.86477970606072	2.8175407670617	1.08254286650435	2.29571698350598	0.830103587704306	13.0481226414112	11.8665437317977	-1.16310563336977	1.49332485128941	6.73368367515967	2.90622842620395	8.79711491220619	4.77807682775569	5.21383631171114	4.64315121474221	0.145201913541845	7.51086200004454	2.32247598474981	3.86300552749973	-1.55523212217707	5.78284697764154	3.17822209003521	1.02270418918918	8.70273670622712	-2.73546056587784	91	0	2
62	1.25203672418532	1.7906520674206	3.825742297927	4.12506319144621	4.17033014669562	3.26587095251244	3.27131689191875	3.20759070990571	4.78144081301029	5.64901183112058	4.00736047503116	4.59873919933415	2.53574462611731	2.54083710136007	1.8370276099942	4.8300491145415	4.06433667158856	1	3.21336675143913	6.32172947109864	4.4670849180198	7	1	6.84148342538808	7.70192311500915	3.53255241936038	0.689981128481997	-1.07414694144185	13.3871695624627	-2.87889449753812	12.8406868919931	4.3584888774635	6.69345440843771	5.62153863940838	-2.43454969768474	2.84372594435031	7.4300517492363	3.80925517094679	2.59964137631944	0.647406535507203	0.306944515137068	10.6985342553495	4.01093608302333	0.139907494350723	1.71991724897935	-0.625618024382729	81.75	0	2
63	3.95607950304753	4.06132488508509	6.94982963435645	2.20762135173898	6.20887416539624	6.80043136518086	2.13659184803062	4.73754612036797	5.06086951346169	4.1403248979528	4.16434705088574	5.74488810840319	1.04258493608828	5.29313644294307	2.62480112017997	4.3639059268543	6.70610161166438	2.90804661777826	6.73522303045286	1.94862443411564	5.97770933706653	3.90184465707464	3.96028913123018	4.2070381925053	0.912798417468215	4.25421931282503	10.169261715545	8.12043676267186	8.3110160417602	5.07641890097447	6.9479205226763	8.42101516260204	8.23551281920289	-1.66243624485689	1.818574516518	4.1285531114132	6.66603887595907	10.1103049104759	11.0611186538204	8.32511326293935	-1.46488044192257	1.12200815624228	4.41314141960493	3.61392478941373	5.18300459499845	5.34976147536662	80.5	0	2
64	6.28234015450988	3.38677734356624	5.70585894054423	1.75501494949359	4.09349767302906	7	1.4123394136108	6.54854128644017	6.7773987529429	1.17353775184012	6.34596178791479	2.04025214689346	7	3.44056553346809	6.29001492054088	4.97326548398276	2.87537566380975	1	3.68462233567784	6.29040184327735	2.25097258339716	5.06935030515639	1.31418399185098	0.405090265661438	3.24624873519558	0.277119321606503	11.904508271859	11.413658059475	16.0858559560799	-2.81643859012882	11.072500700019	1.27679032688887	8.83008669299534	3.58848790144888	2.03668742313368	1.53766644163576	10.8506100606617	3.70970923901477	6.29463744587467	6.51985660534336	-4.16482912323316	4.76102616180126	4.30888751226284	3.56679097081825	6.99159699437098	-0.156767398107022	98.25	0	2
65	1.48509802040695	3.56269277959372	1.03518858454002	2.3036571430535	2.45161549900465	5.73828231090341	5.33374391899167	7	5.08584729501856	1.48404285739213	5.82463953974885	3.25022230454097	3.20480195944207	6.20188037270556	2.31993896487324	6.90506237677525	3.34839580219636	1	1.71458100105538	7	2.37487611688071	5.38409952407118	4.91393091290778	10.4485508769461	8.08472669301205	4.14351516355469	5.37352747184446	2.10262176528716	13.7834922678549	0.30332132162407	11.27902856835	8.23872388173351	-1.81489626968709	2.1816470873627	4.12316777584169	0.0772521794444701	11.0084135271977	7.93887936927625	4.57358548292369	4.21527737242354	5.8611315243063	-0.495131578782983	4.79899474984721	10.5217837566555	-0.518471606073542	1.32843639977812	95	0	2
66	4.54974019052218	3.38759917174323	6.17689501740134	5.37354795398489	3.24189911233872	6.3011667903397	1	4.25815941635564	2.5172175710533	5.18294490073742	3.87215511647245	2.04925371650302	1.55425487736349	5.92907887153423	6.62951882388923	5.54069146661613	2.56639038688795	4.60005630497165	4.27879024450402	5.36313945996057	5.83809676365272	3.45666902173167	1.63185810582398	4.65352316280749	1.29466070397	5.57812868039347	11.392177144347	7.2119702543696	1.79977440555079	1.38113393015304	0.58811896093712	6.73647947114407	14.1367663472222	4.76289112141537	3.7064042156107	1.3183679884197	11.3111542487286	2.26385194101111	8.69692069477808	2.30990636912849	2.29514782383757	2.156311405879	3.7571411603914	-0.410092815392063	7.14375899487745	4.37180600308439	85.75	0	2
67	1.09387438145748	3.00798398705301	3.18349631353612	2.25993121160925	2.47668338665831	2.50284321374518	3.99158215141467	5.07462042557878	6.52544898484536	2.66867830452523	5.11381354297538	2.77658530911995	6.51220893014312	2.08266856908017	2.99158494466917	4.63308372652369	2.7738833906097	1	7	5.74336844777966	6.29709155504048	6.64628386186598	1.6588334223421	6.82677778222725	7.77710775791924	3.40684822436988	3.97697228165436	5.11829732722854	0.24076699708555	5.82795371120825	7.27130146906135	8.69544527270871	-3.76265198690023	7.51442153678302	5.99377036770398	-1.89883605065099	5.30503273263176	-0.00883169634471859	11.4996100825331	-2.0794625304844	4.37292305621475	4.50533187809798	5.11768080676839	14.8630609994103	7.32298811689801	0.0996694337128681	92.5	0	2
68	2.18780367609725	2.82577931655192	2.78990218677841	1	3.20947389318812	7	1	6.99643290728683	3.33835646722037	2.16417708639366	3.33179053910006	3.28047164417718	6.01825069930772	1.33835642569851	6.91699689348174	5.98158977263037	2.71961632111308	2.01294076211286	1.66707501040119	1	4.00806963668114	3.81508107238712	3.68804985596166	8.20686802073179	7.58270311843237	1.27863906125819	2.95289269105388	3.11425645786225	0.900921295653272	-2.30058742613327	2.51526821047269	3.15737481299111	12.8306264177731	6.18684586294985	-0.600322306511757	-2.01386722309662	9.27744052512591	2.1639514223053	9.05064873203042	-5.69688883754622	2.35262105091118	4.10426189279567	2.23485262449165	2.56814399978933	4.06399458448428	2.36506188005088	67.25	0	2
69	4.04917417813551	6.14928517946753	3.19536988090484	4.06636827847955	6.07987906586986	1.50106692287758	2.8201842050832	3.05028176912186	5.69930947036262	1	5.18181163506485	6.84703122607973	4.36880574941463	2.73522961919998	3.18460748532791	4.90098800568241	5.17290777059593	1.25047707558989	1.52400237286113	4.58057337441359	6.633094796288	1.16695316169901	5.11790488664336	2.77346883848271	8.96342004264941	-7.23348064977799	10.9672803960745	9.88566485624834	8.47502303151714	7.58607582790033	6.05819784797392	6.33118677456859	9.25035412568726	2.21147209316381	-0.483361790039042	4.70390139607393	10.8044578455641	10.1996947214106	6.71130711851109	-1.40720637571074	1.14440495367351	-1.54387704434585	3.99665010728883	11.5346875570013	4.13894285521777	-3.23288826235725	69	0	2
70	2.45539503212504	1.93737745495497	5.39938968513435	2.21627169849599	4.20758999673637	1.00864482962766	2.40659101625924	6.54964681623432	6.63286932363185	6.56231643706765	2.74340621932774	4.40889955858121	5.93376018604008	2.99211658113929	5.34693371524438	5.53663751639738	4.30306228541477	3.71202924539536	5.46988082636304	1.4584251490532	5.06728187510385	4.82293214579318	2.71802665678524	1.37526172873978	2.8712711939276	-2.10114523869671	9.83214505706263	10.8373049704273	0.752824042126095	9.36330430292417	3.870130067521	10.0940060333032	13.1930419669437	5.27996181730288	-0.916564697767162	0.736479153050092	8.67165608765956	3.37256377483261	9.433395545231	-0.56585199608605	-1.96662775467971	3.43261506159035	3.45514268216711	10.7914435716075	-2.35418796905414	-2.63164399232071	70.75	0	2
71	1.12486861077676	1.05416740107609	2.55560795237691	1.84614102074099	2.43450558592339	6.21358831177954	1.18730539713618	1	1.4634152019687	2.06019213850808	1.4024722106881	1	1	2.497427895384	5.45114897049842	5.22970602523546	2.57720317662301	1.38230352413026	1.80121379112221	6.47865456599608	6.6401706016619	6.09385876852718	1.25915925333089	10.5727503521642	11.403234813073	1.81487762861953	5.05615261606323	2.52953206264502	-2.25955982507182	2.90805610589438	10.4626272215114	3.29836488525841	14.5503349722413	-3.58972085831185	0.850179617796122	-0.703534749139358	10.244121839645	9.78244258754324	8.64247783035143	4.77392910425606	3.71345417612923	4.16009661075618	3.68241136765481	11.877955457018	0.718191080613462	5.66847253147513	80.5	0	2
72	1.23005378419396	3.31378484696774	2.83704880461753	2.29006757787984	5.9501454924137	4.66350000256294	1.12846410705032	5.37097561577492	5.22902451695144	1.09193885720448	4.19333601103679	1	7	4.24205707740041	7	6.99872445481409	3.80393186663856	6.92623850455253	2.6584405619764	1.46129153522429	4.10124681793734	2.72559844668054	1.65547363993973	2.71640661526341	4.52436191921053	-2.3724847656899	12.6841378546423	7.64525395887693	12.6010938957806	-1.08398607155038	7.88755339467922	3.41070640861637	-1.93180961261587	-1.93114545994797	8.3665328872826	1.72206323102446	10.6944457213611	4.54749257280329	6.42829108516844	-1.98701622548101	0.758684216564817	3.99978555583607	-4.97925817785002	3.68210659045942	6.15821827549047	0.380945869248973	83.25	0	2
73	6.6627336042013	5.56695451898873	2.15615670218886	1	5.64889586626805	7	2.28224809060484	6.22272786563424	5.35609267160777	2.89749197997526	5.76358277862968	5.39985491083525	5.95616985351284	3.29667571698761	6.99695299454151	2.82692311729695	1.59911262564991	7	2.49300921138043	1.68735063156288	6.00003389353494	7	6.07573415686269	1.41909021522521	2.37390568852398	-6.34628603555629	10.065630416405	2.38769521438524	1.292846856746	0.477268987692959	7.60055929273093	6.26132635904475	4.42293251439072	5.54188726777249	4.3456425604603	-0.862586769639127	9.96045907251229	-1.17337081624018	0.0848644357309295	4.20610602012275	1.64268389179788	4.90625440679796	6.71995354427414	1.70692167856149	1.41659981415995	4.53246917596019	80	0	2
74	3.52476925413447	3.78389283683935	5.91182827673347	2.8289438560532	3.8131862493961	1.75112846829498	1.76019763534052	4.78805648385941	4.87465938446317	1	1	1	1.67582048764357	1.59266251638986	3.52623751603621	7	1	7	2.63414378376621	4.11052159499831	6.66842902484313	5.95356131278753	1.37034430182067	6.11054880586567	2.38296768046029	5.8769505343017	11.3501773844548	7.30366809500967	-0.267084698108704	-4.02997895395258	1.66680907511531	1.5012978890613	7.84083457918531	-2.2405058677646	-1.28649780176791	-4.66966578524429	4.77258890388905	3.84209383765564	10.9862328442066	1.20323311785002	5.43223111146052	0.714426212401838	4.24686676424223	3.25436193299596	3.93318631678141	1.06026491153943	89.75	0	2
75	1	2.63052957326529	3.16150065684498	3.39702667488088	1.72581539114261	5.77464614201201	4.55428852125943	4.3273693957209	2.01702561528449	3.86165051282939	1.72874911015534	4.73352471066221	3.53274781866776	4.02371756711105	5.36774361822195	5.74854324612131	5.44841161814453	1.70658085926658	4.87993541626009	5.09455753492842	7	7	1.72907467605791	5.62523481730963	1.84102391987757	-3.90353294101321	14.3280684234169	7.02360488524231	10.0643700899617	-0.383106819659714	12.1016502460361	4.74395780409072	11.0570255203756	5.93472432711236	1.87872410849121	-1.61267290009826	5.34450020592574	1.00673290467889	10.6965015948645	-3.44800924353881	2.77245237415566	2.66910224977392	5.39221871280079	10.3494139110903	3.02422600566027	1.29689423619744	76.5	0	2
76	2.68577710941087	1	5.06518490333213	2.89870881216112	3.50764723513749	1.43458329433738	1.41997823319763	6.36607679869083	5.36513553764412	2.75184896375519	3.59690567802287	5.61951124760521	4.50058596199508	1.76087165230511	2.83613886326468	2.87205854555955	3.90296793579992	2.97170029863322	7	3.97130421953069	7	3.31022495798884	1	6.20836326378342	9.06992687970314	3.60726783423028	1.38284823204358	-2.44182415485277	2.33475081409847	4.77649355667106	7.44454581771359	6.02303098898337	8.68136779262585	5.55430600183695	-0.205232561091007	0.3997412000994	5.12012118189065	1.69954026250469	-2.427045808859	6.237144018785	1.4663618301515	0.295737779879822	5.30402749753046	7.38375917133779	5.27221844005505	4.92624934851233	71.25	0	2
77	1	1	2.55437896665893	4.5201309179242	3.55068453460363	1	1.28338000524596	5.51928903498493	3.97802475000992	2.71194828274686	1	1.55076698218839	5.12501224511141	4.81897894883472	4.67418183624614	3.77708020557278	2.67035971517646	1.51961315398085	3.39511607564942	4.13744522964079	4.53663398508917	7	2.70022082505576	6.97231854270556	7.60920946864114	3.03099913234101	1.22851049084657	-1.66715571966419	0.715569820265626	-2.60425925688583	2.42999043180476	14.4228093212849	7.44679235844135	3.08680792200871	0.58293047334004	5.92947430582601	5.68672518302587	7.49878062942086	0.736059146590956	6.05828572954076	0.0813273937297452	4.29587752623869	-2.66108752234948	4.05353491684694	1.92002130095965	1.7452955013779	85	0	2
78	4.66030878421032	3.58615023559658	6.48899530043933	5.87172080928135	3.41575472592365	5.53936801526314	1.0633927236529	4.72520204522359	1.06677100198667	4.58072394303525	3.05390576576386	1	1.75166521212389	6.0350758734538	5.42546466859859	2.94160470354879	3.53115666897131	4.68484616954663	3.61228397196417	4.41756705087133	5.58491709861552	3.30034209532809	2.41933733104045	4.98756409330959	0.684371994960579	5.48904456689499	10.3686155631925	7.65620298295739	1.74025905766715	0.856565383601505	11.7161524291987	3.41627978063582	12.9205352728526	4.90494608616098	0.904235848761098	5.30693347544935	10.3816495714673	1.83657446645952	4.02456657855403	1.08682355650452	2.77044993741254	2.1356251184465	3.85019498065688	10.1759764946651	5.65212767226426	1.10215813207459	102.75	0	2
79	2.17024901447113	1.66621347390518	2.93174894336824	3.77932064722057	1.71488022247545	2.79288173758496	1.9247490981102	6.80032407142672	5.52597522673767	3.13030450695732	1.36111041881848	6.09951612827978	6.34837351755148	4.9893298056652	4.13790692446872	3.9572752545806	3.77967655481798	3.32870575892574	6.71832933670949	3.0924709366499	5.39911378785343	1.27022921058673	3.13431504912781	9.82359737538526	11.2023950246561	4.63852861466335	5.45368282130991	3.43534853947742	0.793731702582176	-3.1282044035414	2.2039879711289	5.80929236806774	8.76551939422089	-0.377499882146282	3.00426640265667	-1.01946278779693	7.67206292002008	3.50784377949895	1.92513361944875	9.70210430941382	0.177737872995976	3.85771629191308	-0.812265634810306	5.5175860498975	7.6830345991774	3.50834057554584	77.5	0	2
80	1.22441048061304	2.69275206743247	2.71243372798865	3.39819904938691	1.9623494211878	2.81838576749413	1.44226786579442	3.88271191500123	4.52612471733777	2.80051045463728	2.49438229155366	1.09817269724338	5.97626528219036	3.344202932926	6.44812446385404	6.31375942887332	3.39062302466386	5.92618107038842	7	6.22592994761247	1.61184308277537	5.37712909065498	2.8855481865463	10.7883810109179	10.8102268105947	2.55635675730645	3.57874418776103	3.50830680236876	2.39376137018749	7.27049734502285	2.51763578953211	6.4973792503297	16.0151933443228	-5.03332161152463	1.68953810684815	-2.12236725873071	8.43946791334673	7.81526864379782	3.91119105623935	-2.25756222266776	5.63180598877431	11.835382247652	4.92631832737337	8.39124505873772	2.10583237705251	1.20211375594541	78.25	0	2
81	1	1.128797526954	1.49375232430098	2.74939104081147	1.54708499785552	4.56565351720129	1	1.13139920325762	7	7	3.09880784458358	4.1960705089971	1.26388367780799	1.67011340829379	4.47976810970986	5.27222507626268	3.68862823313649	1.32084163481445	6.50103047737492	5.98121551272991	6.29877116529567	7	1	9.70329726935452	11.8143960778154	1.85074412013304	3.87139922060511	2.30867526400652	-3.85456510041636	2.17639587738485	3.30577610200657	5.64980122386812	13.774286442893	-4.44793475583351	0.828881509525347	-1.01899988191194	8.51874634238669	8.49617892256182	4.12772803453077	-0.585826712255155	-0.579604768989315	7.96458631122518	3.93664446210955	14.2630515057544	0.00392040630512536	4.78133056523315	86	0	2
82	1	1	6.97622645686084	6.8593421833577	2.55601671227355	2.28096206608665	1	6.36700105988766	6.78794921332932	4.39327326059876	4.57781052857737	5.65540638484883	3.43741422410242	6.76063984323446	1.37500472882833	4.96784387175665	1.16726836899077	5.63213778956869	2.78870134201739	2.22040533692291	1	3.53200190769544	3.66912886534247	9.01505991687825	12.0104233795057	2.70120870640629	2.38655407567204	-2.09712587049805	12.0304677767446	-2.61531388788942	-0.527672328381343	7.90089455668899	3.59159731642185	6.80063798831712	2.88824924141523	1.49333824727482	10.9725710431735	-2.89350603391118	11.2198419361139	4.37962421045279	0.0752085394263078	2.63136724769425	11.8911538113871	3.42203388834609	9.22454650170606	1.54914666143419	77.75	0	2
83	4.92105548962361	4.60911071241287	7	6.07971924405279	4.41745852608569	6.02518032761733	1	5.17181555154316	5.87104202904486	7	4.13611205130272	1.05910774320328	3.14435664815129	5.39230606255971	4.4287516687547	4.33267591746619	3.0960276688104	6.82347870394336	5.39627339318887	2.18349476488321	6.46920336072732	1.87969814079032	2.62956469509069	3.96176831963991	1.23706785962282	4.82966220244364	11.6214272564828	6.16344236940907	7.87380622748317	2.06102359392325	9.0184554017761	6.03181219312445	13.0504112871804	0.619577219528176	2.60604280346532	3.37998096705184	11.9376580013691	-2.09489352197078	7.89539868276807	-0.345154644190817	5.68450646456928	-0.702108246755023	5.60724055766864	1.07105165635412	3.76747550849058	5.07634528748332	81.5	0	2
84	1	2.97060552833399	3.72147723595356	4.0445534104991	6.65596083695078	1.1324060065727	1.90715573692881	3.95973340748987	5.09807697237443	4.1374386510508	4.32520041858983	7	1.82638450948922	2.84971532634477	4.33643899255923	4.5341405723141	4.48129268102315	6.79755232615156	2.32196804740649	1	6.45863336256528	6.59537155851206	5.74677352756083	4.12800292797572	-1.3606204023409	4.63511433207316	8.66256461042809	9.42550020432497	-0.25415375189806	3.06967510107068	5.8257562586466	2.43401330029499	9.06633089569771	4.24655789484946	7.73307696068041	-2.37210698995044	2.92121912803658	6.69857088067008	8.38332778397685	2.49555037888538	1.864553093351	4.9488479415542	11.8183961771756	9.06628325947661	9.13759509409686	3.27317806463998	84.25	0	2
85	6.0721118695307	4.92922442188725	4.62422649456158	2.65367941564333	4.55711607102485	2.78364919037113	2.90699032113246	6.04244613353633	6.08820888623164	2.30053493018053	6.96087805017979	1	3.43140508415911	4.24296004989434	2.90526243124117	1.4890477630908	4.92180503313528	5.03360145187571	1.31432766089372	3.4257851599567	4.48692767989706	6.50281792216987	1	1.12614490207082	5.61639848575095	0.241086574392289	12.7153814140578	9.63700604370953	0.643138264225463	-2.96105709757682	6.8431873533162	5.27595613368982	8.11706875957888	-2.47569045103367	3.02545793173776	5.33338331202325	-0.549948477061839	3.15789775495982	6.41127796391481	7.34889686741682	-0.109157130164327	5.32196790920568	-0.749553641353954	8.86659459516095	9.95909556533723	-0.59318414697158	61	0	2
86	1	2.32780656091798	2.6267919294752	4.15705182303376	4.07341967032183	2.08791689771746	3.09271823232255	3.13002235154693	6.8121086820056	2.59693546883464	4.29764971304715	6.5703449824978	3.47006141823546	1	2.2017173372455	4.91217333259913	4.18915535629804	4.4836791490905	4.22718634369086	7	1.95734798717797	1	3.2974389226879	2.66968741185764	2.33706322072372	-4.24109683530696	15.765142636795	7.34471170527062	5.66705520951903	-3.62954408374586	8.61496493830116	9.17511340451476	11.764684878454	6.83907387841572	8.98954342449643	8.00890052732427	13.0862537948597	0.524476030438808	2.28700655490335	7.27743490168421	4.21683573951363	4.45412720344768	5.10755045831137	5.16990323642502	6.21914567282225	6.09870608541475	69.75	0	2
87	1	4.3525482762931	1	4.20360827751371	4.06793145147718	6.80344757316003	4.92529174200762	6.79258554230175	7	4.43854995189007	5.13958119520964	2.11303088961862	7	5.6948614380654	7	5.17698166419611	3.75756481428394	1.12508123729014	1.76495279675504	5.80525620549777	3.99426044512898	6.45396959606476	2.99586623638246	9.82252904078317	7.90313823007962	4.97122530659129	5.16054084047751	3.33493914624639	13.4096194376366	4.65672896862758	2.64437051919876	8.11229810505842	10.6400783236527	2.4867130556783	2.75699921626281	-0.156650343975749	5.12878715022022	4.42145506619235	13.1227080078615	2.75225678630747	-2.67830578714339	3.46965047225121	2.32333370981166	2.22119631374908	6.04711406357568	-1.81774827096005	85.5	0	2
88	3.51524086857953	2.02305687839163	4.63396557065349	3.73614439782128	1	7	1.03984459852532	3.26237738379189	2.60316697881194	1.14660855937608	3.84160979336049	4.58067861629155	3.86131752966311	4.27392927834936	2.60299824597955	5.24234543472899	3.61825107333211	7	5.01633619449337	4.17638394688077	3.20909231298437	7	2.18405667900452	11.1213878015087	9.9405147982298	3.26243173567399	5.86799639325106	3.30817122045955	-3.34971104957457	3.09602404214828	10.690885227445	4.11169860503183	13.9440520203766	4.18884535797922	5.21351011569717	5.89565200900316	9.58990551204288	-1.13780488338861	4.33008914971247	1.60099174506112	2.27222997564236	4.43657473479338	4.56580548636522	15.3981001859532	1.92327847408933	0.52525446167717	72.25	0	2
89	3.93901475459459	1.52775883913019	5.9729272083158	3.76092181901186	5.40176487963561	2.29770412335651	6.64382130999979	4.68395786767271	2.73336333513086	5.42251355001091	3.77312002382378	6.89909566967722	2.86108197792699	5.69519866542487	5.25863236401976	5.24862918986611	3.08902281011429	1	5.4600376893033	5.70136341992716	4.9875365528272	5.35882595474719	1.33310167905129	3.30914120577623	2.31304826115783	-1.92461352254235	11.0166057851772	10.0252634009319	3.58630129237353	-0.0835623051408104	6.4338850019336	6.7497405405736	8.14635119011594	5.40377385666517	0.568016079748063	1.5595800202948	7.07128570563358	4.90252415375989	8.56747704805931	2.88057252780349	-1.99536215134057	3.9996010352806	2.03206968619219	-0.633598964154875	-1.70186460109815	3.37040348140871	74	0	2
90	4.70303485341123	4.07483534892351	6.43063063832423	4.81034364465284	5.35336622954059	6.00100780570962	5.49803879515785	6.95106495981143	4.03755149948308	5.97779311033481	1.89255605356324	1.2810458030223	2.16542132872166	5.81370623169253	3.8229765016	5.26489161513463	4.33415291677079	6.15950385018117	7	3.68766541278109	1	3.02028584747882	2.1987992868163	4.44452989952178	1.26529828071843	6.33111800348889	10.6668534127764	6.46470535688669	-1.92642020485758	-2.08333529869263	0.86488543461034	2.67442895094417	13.4901570600026	1.96232052089314	-2.33316722738478	1.54216253327017	6.74932996131495	3.65571078955339	6.64915067337139	-1.47433485958049	4.33741059908204	2.10642665557181	4.64080914450367	4.07378732778457	2.8309414116109	3.61538090826568	78.75	0	2
91	1.42468873317579	7	6.75447376911309	4.83636726403788	1.67746643575852	7	1.75064560459274	6.07580391198303	5.31220536240056	2.92150992971055	1.87640549942711	5.64594477236439	2.42314244036102	5.9139351843422	2.49493405986583	4.21981494415145	3.20965608062145	1	2.68963260015913	7	4.42433880790186	7	1.51835469066838	0.676992892830447	4.68311659553382	-0.0835857449687857	-6.48638855282596	5.10172329511826	-4.54520683839887	1.02188183964356	10.3142511342616	4.01511015853128	11.8327777047115	-2.33133263524266	-1.9516348603443	2.86765582425076	1.54299111947435	2.38985613277034	2.72723934143137	3.48316927891261	2.04296411165157	3.87703309410831	4.33451253744182	6.31441922936777	8.38176423345135	1.59878574854335	98	1	2
92	2.41106649032829	5.74342642219906	2.84992680128514	2.495894510052	1	3.50745374746227	1	6.49146863456978	6.18967561914808	3.99713520124437	5.64611831880852	1	2.61714673048639	1.43539322622982	2.05784452997634	4.61980860781548	2.65746959935784	6.46681795224856	2.51831341049285	7	2.865957440027	5.91404021505204	1.9857800940277	0.635733227279772	7.61571981141214	-1.77493013099713	-0.687638085963812	2.51864526819039	6.94908318702818	-3.19001672398838	4.97511758834859	3.40448658776557	11.6169923872112	3.93233778738831	-1.12712185806665	7.15891768431764	8.76986624676754	3.71736764342704	2.82307587827618	5.71088699187054	8.10008568579426	-0.240162122675811	5.47101393041222	3.59524603604067	6.69893246378415	-0.989132661271268	100.75	1	2
93	2.67725341943556	6.05589639888827	4.13318942868697	5.29257011036794	7	3.61798697564576	6.14516678918417	4.5628003416526	1.55270435320756	1.5305818010374	1	1.85233225237727	1.20061401392862	6.14378443107534	1.49842443651212	7	4.76222135219448	1	5.60684500941267	5.47390799798939	5.18176456225367	6.47494948850398	2.86555141303264	0.489240288207729	1.65611433080357	-0.267430602615264	-2.77768951123804	7.05249477244728	2.10303913107232	8.28483803588263	8.65550704678136	10.7546667407577	9.84399957345462	-1.16474707686274	2.11160874365803	4.30246372650961	10.4753967967226	5.86136067873885	2.65641484033144	7.8793596827562	1.50813042250304	6.20331889629823	1.89939443863975	2.57405275936294	0.897211448188236	1.5740314176997	109.5	1	2
94	2.39701272209913	7	3.30804293172152	5.13373514148833	6.72650012151662	6.25378982702069	1.28015461223255	4.68597819727854	1.62001534287471	5.81040897287386	1.18744245396668	1.15748628493507	1	3.6175333316457	2.91355612027155	5.73927455802161	4.01052477117098	3.78798663494482	1.49289269409021	5.42433222793442	5.50413302317327	6.07343702400069	2.02864952922336	4.53903754408846	5.48624647420749	1.16821227435765	-5.16784633001469	1.3274882000731	16.3907934362598	-2.51853705361447	10.4335841840211	5.22461830493414	7.59423407414113	7.05977985205575	5.61187740041803	6.18782420453232	5.66535259594143	1.90116664568549	6.63309879311969	3.20068871334734	-0.314347407863265	4.01978999034428	3.79203886952274	2.7939035207372	4.93881748493814	-2.44071928818033	83.25	1	2
95	1.08449894414733	3.70052577708246	6.0355677882506	7	5.96523582310683	6.20358899391641	1.47812494571921	4.21768573953155	3.40461702117208	7	4.48803026714435	1.53920295396492	2.54661235614595	4.71977135414556	4.71449216656126	7	3.59955604031502	1.35301750965949	3.66428654037003	4.58126699094798	7	1.55067349163217	3.31477734901597	7.11463928870099	3.7596303916204	-0.523176755340491	-4.20552002457251	2.9375714990863	7.80896122440086	1.5480350806409	0.687306108987579	5.56336011206445	13.8774096742962	5.35764960102909	2.67324936635781	3.84438638657879	10.2700048089283	5.73602873668863	8.01159855914869	-0.788246710638475	1.75275947995915	3.20759410917177	4.82334812249694	0.326593470288456	4.0893523213317	0.431727741655917	115	1	2
96	7	5.15509765265506	1.57239125037337	3.37749504880568	1.71714330014556	3.6257662706849	1.78807868691575	6.87901136010274	5.83570765075358	3.22875369565188	5.54644687431223	3.66733976861572	5.06805412869577	1	2.63877115422554	3.84472404336086	5.22524731371889	4.81321785844473	4.0264088767235	6.43303508730287	4.24604583982915	6.50101554840944	2.25774783073725	2.69722021246151	9.40989041182224	0.482468114912432	-1.77917034466892	-1.28116364096323	11.3977320032986	-2.90918066439269	8.55547837631303	2.00720678290501	4.92543140111463	5.16397683322659	-0.575389752757579	1.99999056402315	0.481585608063717	-1.07061268933977	4.50665893345372	0.633606252430777	0.355882295203953	3.12632229311951	0.279462073477552	10.1464396083035	3.82371497494474	-1.04542065601022	94.75	1	2
97	2.11564768015358	3.43369480315421	3.81485965662062	6.93125504496157	4.97972292496222	5.98913168237893	1	6.47017676031314	1.14619675981451	2.04791305215384	3.7168163140011	3.68262897181699	4.38661954236132	1.17427028603774	4.96453156706179	5.31402168057653	4.76564973504357	5.79346512913762	6.30080995324918	5.3953136216168	6.31766382217687	6.41618716408152	1.24490111003004	1.82338074507511	3.87638444328744	-4.28215032690637	-3.41133967001968	8.77282970145152	-3.13810929028522	3.0140163683271	3.13456137052464	6.24843206977508	14.4943957929198	-3.7436009747808	0.301376025001704	-1.36143461120131	8.33621350862126	8.81152976676253	4.38878478381018	-0.754311765592003	-0.921363488981112	8.95355756374641	4.10787774654128	13.9301805758146	1.23140545909829	5.95836906696862	99.5	1	2
98	3.49108138955703	5.84189237666643	3.97504682178141	3.94919052368153	1.14165795726898	2.09717555790735	3.08952402236053	4.93874124432475	3.45572244213548	2.58672372882614	2.68918313834221	6.17794839346006	3.91349313953874	4.81537635911195	1.50960206420542	5.68298524603475	5.48719701934682	1.06003463177846	5.2585139453998	1.51461298160798	4.60456068928434	1.46608886423438	1.16093059904714	2.20871617963133	6.2333269864918	-0.39756840406822	-0.578884622825849	1.46199577740862	0.00751779150572207	7.8257765918935	6.71149933069531	0.646497848175801	7.47070363251467	-1.91273902203102	2.56652030635273	4.0033371263113	8.05507203697207	7.75167186960361	0.453774539029516	8.65285806649785	2.43503240669599	3.69580580653806	12.1200557769094	3.75519302531512	8.0137264524541	-0.0818929671698928	106.25	1	2
99	5.23113544102022	6.51651196962472	1	3.08657636703902	1.50944661348899	6.6753207009834	1.43278604289582	6.50608678259215	2.39760994345118	2.15034411980965	2.48802157937704	4.92563039800743	5.48415959943896	1.96874856937857	1	1.74115392832192	3.45571042264341	2.64996144976168	1.41950555472427	6.73123722923668	7	3.49634566672821	1.43263841754663	2.03678530835416	9.08555173302779	2.25126235002479	-1.50088530847827	-4.32136559032057	5.04684178656773	-1.50212265538633	9.85340411083518	2.79688715523829	9.43304064536887	5.68244454113017	-1.4166190124861	0.795999007731228	8.10526682720732	4.23387326683913	3.20369590274684	-0.551072797187151	0.874524025349189	10.0169677262713	5.03756858304772	6.37772576290036	1.92009565866172	-1.2212215422595	73	1	2
100	3.69487483602643	6.24309317183154	3.48571470260887	3.42964572390131	6.33794330936459	5.92304153266387	1.59245239533367	2.49675528474297	6.35923021452894	4.21524558086011	2.33533498413652	5.37580741088621	5.1744260900277	3.41467833821794	4.34849393359822	7	5.44193137588766	1	7	5.85458133628125	3.19981070768412	3.61176712959335	1	-1.26282957442904	2.5332929244366	-0.159452030042651	-3.11035133146019	6.39794696593217	-3.5432632224106	1.51839083577676	7.99527215366506	3.43846422163531	10.8851747436282	9.63427650161624	1.589789644597	6.89962958143135	8.95701532938308	3.65331659067173	5.28030329146204	10.8521266985322	3.29273988151678	-0.164995444452056	6.03217166756341	1.11052711141538	0.728178312361041	5.41903622967529	104.75	1	2
101	5.67674574331216	5.64564873151331	2.21096260143206	4.71572013519873	3.15027193391598	7	1.61731470728438	2.22538678070167	5.2431130130296	4.28247829051068	1.12269469629499	5.06290663560264	2.62277722495043	5.27240382331375	2.64497758313828	4.84385079934996	2.37841303627114	4.02461591818733	6.1144133522864	6.21598203345298	2.02426460258064	6.22267773573201	1.50772634206156	2.65754605071779	6.27741777835253	0.0654818843829356	-0.877045791196291	1.21646973786761	-1.5928352257717	0.421911649597177	1.69558606561728	5.3221280131596	11.6588247367431	0.365955444447819	3.6997347528401	-2.57781632857581	7.83177720167657	2.90362309638141	4.26042019958064	8.74364274540611	3.50307593744941	1.91898929882542	1.94981264940501	6.79455082916051	6.37973725005183	1.30250411886627	90.5	1	2
102	1.89228339067766	5.6801301087006	4.29826536713393	6.55849869337398	4.830072392327	5.27004220154857	1.43900758147525	5.34381448391193	2.93883370210615	6.9962597293789	4.89271521426065	5.01240242551264	3.17449318851643	2.7775324071452	1.41444746321143	3.42944309997218	6.84301714040806	4.66147169439146	1.63510265796326	7	4.77866520846491	4.93673923198977	1	2.76159132955381	8.2891493188965	-0.0443383512878597	-6.62277858015635	11.090781695432	3.00556530268723	-2.69435404455603	2.96540584601274	5.38581046997432	-2.15279020796871	4.72120288916124	-0.348197058583466	-0.137259937274971	8.86276688710922	4.99608574783948	3.39431991094335	-3.21729414318574	0.460119699293615	1.73755680117184	5.59461962412647	2.90235579279298	3.40929370452919	4.56772507132886	96.25	1	2
103	2.20367600518038	5.8381040167976	2.71307579238814	6.22387018368652	7	5.89735080817685	1.08507339342795	5.50339779518619	2.0461484616085	3.75281968585019	1	1.34496499071041	4.17908072612881	6.40122862733347	2.02753875279326	2.67441952836165	6.16220617530296	1.4308087286236	5.27122932924269	3.7666011888296	4.41799655154488	4.26646407844458	1.70827103025407	0.0275930155375304	2.31743485864115	-0.0374350723845735	-2.16599009522956	6.21439775396774	1.78230871236514	8.03201928367683	8.20174415797903	11.0432022836607	10.0712869186788	-1.50590965422665	4.35379042809078	0.0258309702004625	10.3550273719685	3.77453390408634	3.7802572872592	3.24220554850868	3.40206020777438	4.31985624221441	-1.54719858843226	1.81378317485088	0.43996475190835	2.53727850352419	112	1	2
104	1.20489873201434	4.32516854645263	6.5348287197976	5.08775108988662	7	6.35215495533405	2.77902664109664	6.34213823281979	3.1510089610983	3.02087530090254	6.01640073850895	5.05005297246183	6.10266818737563	6.48792255630516	5.04741541801914	6.81374779220009	3.05358403811155	4.09238445540222	6.00493478766067	1.87399366413644	3.75040798285766	7	4.90690668408705	8.44461058924224	3.83692063746269	-2.06469730368336	-4.66616920573952	0.318848942670321	2.46596353187305	-2.05561039188363	-0.203801578876204	10.1191973770388	11.5323054183797	4.57835907491135	0.129204080256337	2.68285426364029	7.71742739699337	9.30935467284366	7.09415384829869	4.57722687459761	0.487410849895884	3.40990851944611	10.5169875511662	1.61647751790207	5.56852006474461	2.7536524664157	82.75	1	2
105	2.98094982988122	4.65124607856631	1.36227007143015	4.33041811818802	5.64463238353208	1.57356128400577	2.22314029939084	6.27910071861022	1.22897258338411	6.64237273521179	7	1.79359808556494	1.02760792179596	4.08602375506425	6.07884850563027	6.14389642190395	5.66288173826033	3.49738786146617	4.01044541685813	3.73882159051682	4.52539042478001	5.40393752980212	1.13628446662456	3.41798252244448	7.76567210948076	2.15934320067278	-4.28693436532473	1.14225971294972	1.60779436715601	2.18611342560596	3.89321916438437	6.23874502354351	12.2569910018172	-1.13809278493018	5.80861520569972	4.3378110384224	0.89823863635321	2.12781943227904	2.86633127126278	5.70107539968644	1.10692764548242	5.36381480133163	-0.836199312660312	7.49277528381353	6.02146168173357	-1.13618428916609	94.5	1	2
106	1.48903103506606	7	3.46044157181289	5.29842380260286	5.92846155743447	6.86620011608711	2.08136235422079	4.99972934286708	3.62990917387762	2.9204836430765	1.85437752163921	5.11815363265115	1.70703716376447	6.28869510114185	1.25820578322589	5.85460121064235	3.60743743442805	6.03608774746998	5.3527789445574	2.47228963905041	3.12174343365094	6.70831791497529	3.17667865250553	7.3413508430375	5.39117218617495	0.310436092133717	-4.64558382551145	0.78717645091958	9.29169523260075	-3.35744861883609	1.97878030196342	3.73181417263691	10.0273360656303	3.33497761850721	1.85808027355495	0.651020935116399	9.77003770969898	2.21755831639753	1.03324257909708	7.63220669451712	0.779462901372531	0.798238580074752	4.18468178830755	7.98059461311569	4.19923792465789	1.28638199440121	99.25	1	2
107	5.66657707999636	6.00930132226691	1.1793046005949	2.69763368058836	1.27051289221725	3.40337463527163	2.80283732832821	6.71796654690611	7	3.55106540008705	2.92491741236668	6.00465994743344	6.77298349921521	2.82651355170051	3.69480504020237	5.30773299111086	5.12113307948577	3.37782306090166	6.30736178498062	3.64164670045053	4.58976782570031	3.54931646809132	1.87828974314492	0.741851299598794	9.67012573806146	4.2895200256207	0.392406177542945	-2.54999658049548	1.64624273722314	-1.76398751091654	8.42217156017276	5.0009656261598	9.38880926995118	-0.523438815467505	-0.264604963701689	-0.948585316095855	6.37645975539133	3.19331110311028	9.32800708135558	9.38989803052667	0.830654183645465	9.13106083840455	-0.126718302720852	8.07447661478294	6.9233835339599	2.4562856665575	103	1	2
108	4.56749422132439	4.39242015910724	4.20880868860019	3.96642997446215	6.9690066825533	2.14085656651135	1.76231015983935	6.37489717236478	4.10819823767544	4.44244906552187	2.79004698335631	5.38891365993808	6.57132564722734	2.78845988358368	1.1785705778797	5.39888809701778	6.57540889852786	7	4.82176912105485	1.08917927718517	3.64707588326521	3.75596556691789	1	-0.244577108789971	0.0739467690224375	-0.804695953153321	-2.21444933297299	5.98431204984694	-2.57063781818386	2.7867470633409	0.585411670993674	4.65832208812048	9.34228788144011	4.50651176463735	1.07758303386187	6.47676099038996	10.732293188358	-1.42510224636698	10.980424544058	5.10305452433362	4.96342792476824	5.03938720835667	1.0793042720795	10.6038547206434	3.46365419821795	1.00929415826192	94.75	1	2
109	5.11531581079486	7	2.29469816858852	2.53623692876568	1.87197485626157	4.25187204256369	1.85403816422194	5.16365903267205	6.6194971263542	5.56751938477318	2.4800960203064	3.43557693154397	6.15199387364165	3.6306125368454	1	1.39113088288091	6.16771318570376	3.50139974264284	6.59012067145448	4.33364082767696	2.14155108041011	3.15529711034375	2.21075852280229	1.98680688909454	8.93531731899313	3.50115484351275	-0.88438973216447	-0.898944624289517	11.4488457194008	3.99004724011809	8.64381906014266	0.519900110353018	5.9895478758545	-2.45292261457091	3.74271996297525	0.00335678379626736	5.01299293778488	3.19082808739559	3.68929295168716	3.99961493726493	-0.713323436766537	4.17938016438063	-1.34918747335724	3.94743287096141	8.83966609634495	5.3198665470538	78.5	1	2
110	3.7751244693705	5.96374519878427	1	6.50087750162889	4.21160222136808	4.45847617744278	1	5.86924046711163	6.26603442626459	4.02795288153112	1.69337249278244	3.3456334882552	5.74026037537404	1.16082014891619	4.73676814789592	2.26197212320123	2.18186148311701	1.11342736237351	1	6.17133985177247	6.08509203602793	6.21570121875279	5.08363597447963	5.5105461288603	0.260780498891693	-0.238526870651607	-4.76094158807581	-1.55600585867651	7.79032863179327	1.03588818234993	2.29684459450872	1.32618996488881	7.25585871703818	8.58732656354601	3.121435835784	3.9171300081	3.08898842054894	4.67305506521286	0.00467853104683807	2.0758783090478	0.0882233045941472	5.60652921322307	5.00349933994495	4.01351796786848	10.8350490796986	2.21919092855878	85.25	1	2
111	2.46359760809258	5.31064304282573	6.58208195303551	3.70073782069285	5.75366538352302	5.96905174114792	1	6.57809725086879	5.86359093816633	3.00079094781152	5.21577328246898	2.11469453042497	6.76987404469535	6.51698506309136	1.83676528067016	4.87307499852183	5.31540950163421	1.19716262969098	7	3.67136416635889	5.69258089490008	4.28780339751184	2.99094533438708	2.72062962937572	2.54215789628023	1.29829782069684	-4.42802627577782	6.43269980129528	2.86606224830929	2.80840169544709	2.61575809485284	4.4639208854829	8.31947606603711	1.28605506326461	-1.47397937992763	-2.47650528916438	8.07375190806884	4.58978258525227	0.32749790242667	1.96171993717237	2.5207986776988	7.90019245660437	4.94742919315908	-0.38740936172654	1.07454150218297	3.70980798291193	114	1	2
112	2.49773042238022	6.13813385779965	4.91195296018026	1.76787689736003	1	4.57814422902037	1.30647883055262	6.27529268680593	6.72076193189277	3.48465579779869	2.86796554041185	4.2014477957136	3.31489366058251	2.60834303020976	2.84171444602842	1.68774101710831	3.41744748374547	3.96484359644098	6.62865792004177	4.37585206545827	2.17035518025174	2.46066211844565	1.41195006497719	2.83998460253487	6.86671752085634	1.42831352476046	-3.95735370974163	4.50213150855675	2.01860084081725	6.10660138201196	4.22115473401221	6.68718622969918	5.28182188979255	-4.11496041434235	0.408873406043209	0.991061412900848	9.39465806269066	1.09107134893553	1.53414392722941	10.1903219682968	2.26977036335756	8.99659949766286	5.60358859333254	4.07143905086077	8.25653522665439	-2.03288477482869	94.75	1	2
113	3.43639033407703	6.74541202595832	1.54481934869695	6.04548093857005	4.5436436810724	3.56551678019164	1	5.58658429688933	5.18279108126621	2.15450869376627	2.1892146379445	3.79593140450283	3.88642398838085	5.06156277618592	7	1.84764322159701	2.0205938211003	2.1911129354075	4.23882343866287	4.48124355504469	2.07139098229022	6.46868299988846	2.56239250450357	8.38070227466092	0.819168487252709	-0.254474105160864	-0.62443480489387	-1.66984737414702	8.55896081827666	6.30509767581659	7.27842416539884	2.86978108802922	8.0744621351341	4.84912112727582	-1.85763952509927	3.3566601005947	7.48002547134134	4.10677917360183	6.25957446604945	-3.71824357334436	1.51930726107196	3.30513081435662	2.3597776897067	5.41263616580105	8.22640316581035	2.39386151377799	90.5	1	2
114	4.06995965498154	3.41587141234523	3.6505668996469	2.39686857396253	3.98676028479029	4.15424546708059	1.93570674373166	2.47150928938695	5.8568781314162	3.20663207878386	1	3.46053639182425	2.37725184280917	2.76748356338443	1.63219858743598	7	2.25472005179174	7	4.33565326543939	7	1	5.24201561016613	1	-0.790515944130109	1.81258202019234	0.438960507182964	-4.68390348021391	3.75927039127658	3.34306263222719	4.32585816650503	1.91631001053468	4.1940361011124	11.0287869062104	0.0762761367801217	2.13251699048533	-1.39973056696102	4.85704616797186	7.55638147987843	1.15710336983129	6.73856402056529	2.57057008937273	-2.56639611276534	4.68513010471783	10.5988484092472	1.89365124644842	4.18105755450767	95.25	1	2
115	5.4554893511299	5.65631778977521	4.54676917167352	2.12502395716874	3.90209018351574	1.83463952968942	3.35998463057979	3.39514200263153	6.59115159291542	3.23494005071821	4.25022013669178	2.28350776823731	4.79144479843602	7	1.64598516767667	2.39021411919413	3.95777445366254	4.72382633007965	7	2.44325985864608	5.70600144514842	2.52217222607295	5.41122321377511	3.47709655324102	6.20764788574979	0.733282568319518	-2.50075739698548	0.480692630501545	-0.323339315397798	3.709266679411	4.88179630521335	7.51082852474152	-2.45784037008572	6.2849531088768	3.57819131979778	0.98279469480877	8.73053163330932	-3.35315716669378	10.8686687540624	2.80058197036396	-0.493556439247204	6.88779733466617	4.34114936613472	3.15422122785517	9.40969992624551	4.81774923730845	92	1	2
116	6.65656461966744	1.65631003719132	4.64492213412193	3.12712829724953	4.45785663505847	6.26187564435974	5.55522318393248	6.41940361301668	5.93918757439616	2.5267650866293	5.19415144389475	1.54125573741821	3.40237297052394	3.62872598473885	7	6.49322975880291	1	6.80339558305194	6.44263968097314	2.6915904409093	1	6.51911765126556	2.37309364739187	-1.12445581935005	7.99965882879659	-0.258121595685716	0.740721143404769	0.538309400834342	0.137734970757707	-3.85033986706887	7.15207239825936	4.93374951125216	11.9795331585012	3.41337759909796	1.02379453912411	8.41934185661307	9.11871579010888	3.11829122790808	10.1077252401037	-0.919576579363709	7.29759773121799	4.43784235563118	5.06801507364344	1.94931337517911	2.7711119409571	4.00789423795493	82.75	1	2
117	6.62499892126457	4.71380828877028	3.03296725115005	2.63750619694447	1	6.15907232131654	2.66388614435103	2.19741946580963	5.41179944150029	1.16076598277884	4.49455610967838	3.48410233120726	5.97477631870309	6.49626841085284	4.8251869720909	7	1.44469009007313	1.18939725641403	2.80379447016246	5.36794175656001	5.88749144321248	2.07690405075016	1.93594233982216	-1.33105325392416	7.44223397668231	0.245453447129242	-2.42505806913689	2.65823478080987	11.2637821147405	9.77533383048214	-0.0192824758197204	3.42132282280368	10.0550253313156	3.69127283626274	3.76455676069837	0.777074431018425	4.36859386041864	-1.32857326647917	5.44850443191148	3.59365379721069	-1.1772339824911	4.43353979800182	3.91381976550867	8.15896174321542	5.96088312112301	5.40168614246559	100.5	1	2
118	1.24451230599863	7	3.9212996526382	7	5.12815930964329	7	6.15622403592738	6.17533982943958	3.06304102442825	1	5.12267833255111	2.20466595573771	1.66775538496197	2.15743995602765	1	3.62237018888824	2.48719551581162	2.17394639135879	1.68033556927319	5.66544118380185	3.55537506553074	1.51372283232964	4.59033872769112	2.33827835964107	8.66314279882444	-0.492232151539221	-7.61407404191472	10.5832596553222	-2.04592206731042	4.74581379548414	2.51428178556025	2.32747322338003	-1.74492686583108	3.74167981910175	1.30689664559544	1.64303511744335	6.19880560270494	5.98141714960918	6.52703919125618	0.762957239649758	-0.631606990614234	-0.336832840161796	-0.597729692101849	2.52212254418282	8.47672802537838	2.99285805894176	97.25	1	2
119	5.00694925407113	6.86697830930756	1.92186339058696	4.38565524062609	6.14818668698058	1.98873126170067	1.84708290354441	6.62898983872884	3.64505803258648	3.89820174838548	4.85628500033174	2.40966512326311	5.51842713954923	4.43013647446291	1.12987798765383	6.51795122461151	1.36455344741242	1.81027218498217	3.06701732702579	2.41728886890024	4.2039294828273	5.53716622880203	2.77428236043467	8.27559372898851	-1.86177839074379	-2.00723033988787	-3.5406041849993	-2.94231643372532	1.1031153701063	-2.85267618521538	6.7954854502975	2.08387116061928	11.6522130498304	5.89442411989506	8.48252645335481	2.90992359159648	1.09318166648093	6.48983345847204	4.78339468028626	10.0636310412596	7.9878337220221	5.45820550461252	6.53082106543938	7.30955100078911	7.82166006648752	3.90515612071181	92	1	2
120	2.17688369077255	6.77802941292383	4.33900957227279	5.74890621520191	5.68651257801285	1.54892509365398	2.51222968056762	4.01930394612521	2.14422927784864	2.88886575497775	4.84862944322534	1.0748665977309	1.27825878629481	5.30019400374916	5.27666274822255	6.04877417653723	4.61172008588766	3.84017935213893	6.51263531955671	7	5.79223879929505	5.50972051345801	2.10624244565909	4.20776825317031	4.95046555973421	0.872302373879828	-4.27507581917497	1.67641008393394	16.6582992744538	5.89340212995656	10.9438853060696	5.92605536190457	8.92937200500191	-0.620335008043762	5.33093599900172	6.1841387591792	5.11552694517077	2.42302485331551	3.10611636851252	-4.26817172899191	-0.782376943333432	3.87466348884279	-1.56716270230001	3.37580067511081	7.12950003796244	-1.64588063402402	92.75	1	2
121	2.897898530972	5.89531855381014	3.32571551192612	3.00139090200619	1.90326061020924	3.59267126795516	4.51548027249682	3.63416993890878	3.01517002789422	1	1.97604602283766	1	4.81029131866277	4.37106362186432	1.64760058192953	3.08068630192983	4.13164001925014	5.90388206890722	4.91671921398726	5.317508136071	2.47085207829504	1.69980648558156	1	1.83685974100562	6.62609370405877	0.223290181542076	-0.115081206392673	0.703358946889515	1.58325945463219	2.49440432359123	3.17970495142499	4.36639999959466	5.49732501517959	-0.944481441216443	5.19081099780635	-2.4366111969681	5.56608172031036	9.6887412889777	3.94746259773472	10.5050894398869	-1.62261957005379	3.93637012327718	1.72098697844597	6.65670501123241	-3.69742696634757	4.82417469172682	85.5	1	2
122	1	6.67649399483383	4.65202912849127	6.07511448113876	5.6003726298841	2.27431287939856	3.41606354527046	7	2.53830969982368	3.01623732512744	5.69755649424405	3.17241116969638	3.74964655368662	2.6931757058869	2.60735651442436	4.69436003540391	6.18291854920742	5.78567097930847	5.17695916637761	1.48183842181044	5.08109809583707	7	1.26029026554944	9.32485834924806	4.50645376223119	1.57431637708121	-2.89181261261412	0.962337202492701	2.99618966692343	4.68023075435011	5.05993078384477	2.73800176573436	11.9061031199187	5.14870589022797	2.5124094497471	8.05757027003003	10.6301552790023	-1.31071904124985	10.0037302251078	11.2107444277503	1.77998592991038	4.29139669289811	-3.48217081237004	6.04723869502518	1.33610891414441	0.803196694991436	97.25	1	2
123	4.45344632207143	6.89218101322482	1.38670731130209	2.07399041290845	1.23695364956509	5.9618900043667	4.41498530014992	7	3.10603419401423	1.08201320358399	2.59770103816205	4.66430668493994	6.98938060340142	1.8621434556619	5.80737170110728	5.10345252355547	3.4535916744625	2.4180939033867	4.65287339636769	7	5.47433838620104	6.69893652788941	1	2.1292591747604	10.036572239415	2.27233673397856	-0.69292046474794	-1.33260786488022	8.64337244033861	6.79213813095016	10.2196431030079	1.71638157891711	8.62198888953851	1.09808792839931	-0.282066325863591	0.926028336929247	-0.622243946090438	1.12122793610858	0.132013779315208	2.92797947270949	2.54253232815179	3.63655934244423	5.85059782429282	5.2906780724301	6.77951505362042	2.58409619421849	79	1	2
124	2.31658356755923	5.3156803985649	2.19384462131108	6.9211359224859	6.15678933994732	6.1209264599212	1.45326261209496	3.19598969933156	6.46616144830355	4.89599465511445	1.52034053475946	1.13350332633825	3.02746965134384	4.46769616618789	3.94080314770909	4.64484940253835	4.35050482892113	3.22741399935499	3.6908567626022	2.66753940408156	6.10369469007979	5.19372439815058	2.01007335667808	7.44403968867825	3.95903218921235	3.36787543597409	-4.08418494645369	1.98907709338787	2.71857497469598	-1.2151159108265	10.3242082436846	8.48906534941349	7.70814417498629	1.41028683706096	-0.906017461486835	2.88557602564713	6.81991761267325	-1.47532675109033	11.2118635479282	5.57930442586771	-1.75606667016419	12.1782300487383	-2.2176459196338	3.3963619443547	10.287204779684	-0.477973003212467	92.75	1	2
125	1.36545789360466	2.12846819733406	5.10258438829978	6.82431513924621	4.62219842451898	4.91796005321502	1.2175026073377	1.96495298206239	2.09090141033276	4.30820315468098	1.54547871362332	3.52951313604713	3.88820104854981	5.09847717054638	1	4.29544832035288	7	2.33145771940202	5.44746195160473	6.22429180163321	6.04939213888043	3.43836227720376	2.11415665868483	2.76274061482628	2.83841429809921	-1.45559416200089	-7.18678857275089	7.89278289448277	1.45182492570916	4.45118932061608	5.4957837501123	3.45505245170093	13.7000029841375	3.75967556740967	2.85153766881914	2.9137174318887	10.1645806026303	5.90202113530482	5.5960055871422	-0.796280489441335	3.75454393456833	6.84768394398337	2.2047679135221	8.13718161836617	-1.66845031654649	4.2523936634979	95.5	1	2
126	1.72399187436356	3.73134915993913	3.55287992299827	4.18618497936099	6.6985770295388	3.62006305073966	2.65808295243661	6.90280799809363	5.80634907502574	2.72830697467349	4.564886731424	1.73836525330971	4.3850649151394	1.70054419810715	5.08773926841684	5.4264444456794	3.40740166674095	1.31563219506721	1.10266487624334	2.48302345582477	6.84563649115495	3.99099756326275	1.23509305877643	3.29660231275653	4.44027270385044	-3.38469941386619	-2.604171150679	9.07464753816663	9.53150070392811	7.35952843833571	4.17683399464413	6.52693246359426	11.2382065904735	2.7995507543486	0.325071162947527	-2.74662072683969	9.63675251672526	9.95605283449158	10.3038564299879	-2.85681461254914	-1.01533103850734	2.34189281228065	3.08304026303479	14.6222687735303	5.77418677589489	-3.74265137780469	84.25	1	2
127	2.07162280235424	5.72827222321609	3.91859313775575	2.98177500135835	1.82404048422715	3.67623677248809	6.11964199668394	3.7582123849207	5.33565549967929	1	2.7697256157253	1.81310994493692	5.31240356540464	3.76440015480777	2.14840974588792	3.0689293335566	2.36531714214679	6.08126432223009	6.61298007100526	5.56511672259802	3.55301071574579	5.6153467045194	2.07931307125507	2.36179770594455	7.10131559697792	1.17564034830594	-1.42864356328245	1.48343883738093	3.68326126209325	8.18869426281478	2.52817944298897	5.55064899758048	5.65883768778747	-4.26365275377664	0.795120563668144	-2.01729175420235	7.76223720611594	9.78390923298964	3.65176357301102	-1.59333375070082	1.79949007740944	3.77269581925607	2.13688530651395	5.88730590292049	9.78798842104232	-0.0868316340007531	89	1	2
128	1.02206804805527	5.36953533208981	4.61286935079188	5.90759176222171	7	1.69441893800947	2.39082970945169	1.71041683735368	4.84782239995838	4.66643684776476	4.7773330548655	7	5.03650519275623	2.26231648670956	7	4.18332160066207	4.36585273143093	1.07604978026835	6.40086889068216	1	6.78269158721797	6.75649852523968	2.45070988221127	7.54817248143212	4.51627153899675	-0.102587389786353	-5.39710503343761	0.13169252807242	-0.00691268071841836	4.36357826545364	4.81480019186805	1.36770080782888	11.6364166643223	-4.80361186866106	6.59989829628647	-1.6374034139589	7.75044568656519	3.84793223516391	10.0408545352314	1.59371157826737	-0.464559199489497	2.91704637577723	0.12043594216155	9.77011577696516	9.63263490101936	-3.07727759602909	86.75	1	2
129	1.75850881470778	7	3.64092103026522	6.25457971092719	5.34850274341418	3.78695223079763	3.63814318642085	5.61026186210803	4.7858065333809	1.7159159420589	5.54028872769174	3.04929492680924	4.18960163446951	1	1.54300084447317	5.75453479961338	4.3468132855602	5.9795354016941	4.930787475327	5.71072172724175	4.81007253275468	7	1.92926881629191	9.33468454811795	3.7235051174833	1.20622835502525	-4.31720106389135	0.784921071947721	14.1168405096855	3.20596946152922	3.92159443147072	2.93570812774959	6.8557896758157	2.9728618122824	2.79887567405087	8.33528560064722	8.2233222424245	4.37303672715662	11.5905645205366	11.9711313616787	1.67201696416543	4.25539001443642	4.71410951030727	5.75449630146088	2.40667953566685	0.0999381603967213	85.5	1	2
130	1.501615253212	5.66636579079219	2.73002754164749	6.93522482011013	5.58738710925754	2.53146088330824	1	2.72102987807732	7	5.00708284033	6.83851634656243	1	1.78903812059333	2.74878934840252	2.3482711781888	2.99953757222084	6.13974662930413	2.30764365629112	3.77137794970018	3.21250210812895	6.02957477353715	3.025043114952	1.62525595968909	7.1792622628618	4.11174506879751	2.34206341210574	-5.11615609600031	2.34630584279226	2.58147332548721	3.3614445121112	10.6686751721578	0.436001897477324	9.96504892322454	5.05619898480511	-1.25806832733962	1.25767663006787	4.90785304331695	-2.18382726568324	9.05610983697677	-2.45664669364816	-2.4096337520716	-0.414972292756747	-3.21656119290939	3.98965517082106	2.07251043961331	-0.0265828899002113	111.25	1	2
131	4.02114487833252	4.95548552932898	3.57628165644	3.46558714481119	3.5781467887898	6.79626800010848	3.34507473753718	6.92064969311366	3.90391007933686	5.92481189177599	3.68717724205657	3.73147158977887	2.42091695459219	2.03055171837817	5.30859578508855	6.56586299424136	5.70119359317769	2.09438436376158	2.75124154861207	5.67997735131055	1.02853466657241	7	1	-0.154504668607162	2.03317442269599	-0.531906797406983	-4.77647238183726	4.52113939525857	1.8108884140753	7.18702237233983	6.90576839220761	2.90589749586686	10.5790456888252	1.28137131317362	2.75388161384886	4.32520513861336	6.02903801185267	4.34124175359182	5.70785220316669	4.5829523592886	-3.50418579587112	-1.43204989639702	4.54324570878378	3.01421848277371	4.9154528642863	-2.60094230734504	90	1	2
132	1.22644031905171	2.46373074940129	5.38526962834992	4.54569009929514	3.17214369787717	2.61846590759884	3.49581035995305	6.30176278298409	4.6294967666459	1.56264632923314	7	4.64830640345244	1	1.20944296247925	1	5.03606952726705	7	2.68501499073887	2.53922473856989	1.8071083390478	5.54546754175485	3.20459290522269	2.85146966132	3.9364500039891	3.9540172821348	-2.81124144985038	-7.03252593422256	5.50628066654155	-1.08014494218257	7.0268511685059	1.45723433660647	4.5000392981343	9.00407263172054	1.19760470686158	1.73156779870953	-1.99366502839041	8.01056114645909	4.90858052485898	11.4162878498777	5.5011851012393	3.77219589936408	4.66501402866341	6.40938051969708	7.20882645265077	5.30857951028757	3.17379492558932	92.75	1	2
133	4.76597605535423	3.98293257898333	3.93416926965124	4.72200366426555	6.64527599192256	1.25090864459181	1	5.63662764041961	3.02796531128506	3.21601929127092	2.73337626493951	1.57587048670625	3.54565635046985	5.1763816210097	2.41993320927949	5.93017891623144	1.52856102847206	6.23941322124921	2.48731636958298	1.15955644953634	6.33594783131764	7	1	-1.00897543178217	0.79030281335566	-1.34714891126684	-3.134981247901	6.32096723088171	-0.581872592602432	1.82497943464044	-1.39921875811599	4.37330813150375	8.51014948612308	2.6780006664852	1.52598803068049	5.38970619613675	10.2771410935033	-0.645429492946441	10.0575919479896	5.30692134909658	4.66599257009933	5.48447752332438	2.99323936198412	10.9825273329261	4.24786889855151	-0.697736990653319	82.5	1	2
134	3.20936190980735	6.34337011451385	1.06269397334653	5.32725882695872	4.59028119418994	5.41208803518119	1	5.32194249207032	3.56986753139885	5.16368851397027	1.69730591757186	2.9160311506325	2.84621213830179	5.47110080089299	4.18650213288696	3.40511453699246	3.33118740750952	4.259973424303	1	4.4078454686906	1.94036652170562	1.3780493529797	2.07961612896936	5.90883064448216	0.402934402132353	-1.23083985041974	-3.77745712843645	-1.11781703464375	3.88807204302572	0.766267687095536	2.39090216612463	1.2602376756478	7.57529979532906	8.2027550074881	3.73794597620055	3.3172280884132	3.2376970292004	5.98379132584357	0.336279146742208	2.55041248219396	0.27482468656629	-1.89885920091202	-2.34511836773251	4.45863489013988	5.76574558333894	2.10575947309259	84.25	1	2
135	1.00539220595353	4.1495588567022	2.21524553776218	4.94885737888183	3.86600182474306	5.62327232889512	3.68462175817786	6.45939707493766	6.9813078849125	3.33617200138216	3.74096636772999	3.00136836406138	1.36370525796855	3.78286515584356	5.37016501191345	7	3.9619406892336	2.05576642490144	1.22927357425104	6.3145698143967	1	5.72838121056562	1.98806701032602	4.72915157014085	7.8419924838436	0.835491542910075	-4.77711337913812	3.22562337101473	15.314524322777	-2.73320387458819	6.22223410240137	9.35954112821913	-2.05714025808732	8.51577281293383	-0.197301216399301	3.46374632204335	5.47336223207395	5.54719967103604	9.20652535453743	7.05841296082575	1.05281249447159	4.63537930260965	-1.78750976039533	3.2335227420367	5.48972207393659	4.44310905286442	83	1	2
136	1.42056853312854	6.32235109676071	3.76600514342718	4.55141274191786	6.41591012774732	6.68439418073956	2.2016029011542	6.68893599069733	4.60755612867237	4.45061991657936	1.44375952164062	4.85933764349309	7	6.8146919806157	6.17058271177303	5.64406800197872	3.96986360728026	5.786978484587	1.86003213783534	3.9842153092871	5.13996493435127	4.64428254153929	6.85386244495266	7.61579527913874	6.22162265689072	0.334629936711797	-4.03152712623793	1.81773902001089	0.439100980482346	-2.58406380301312	2.08285823766481	3.78748037442122	6.71945941065742	3.62369075045441	1.88837760786699	0.843601967904303	0.821271033698948	7.0072663579993	4.9421563488461	7.6817325106193	-0.160325756382163	1.98739037645517	4.11075005216626	7.28209426792184	4.35347632040817	1.41539683028132	104.75	1	2
137	2.59380783232174	6.10192529850147	3.39886290097887	3.05742866509914	6.41374641840375	6.99593788106889	1.94076291269042	3.28622411151925	3.77858188954487	1.09147347468288	4.49437278556623	1.42907645587286	3.72518691134314	3.28509264676002	4.21589906241646	1.48381525559438	4.22453886163242	6.72609617826912	1	5.47405134662249	2.37335477294147	5.31842574611702	2.22828546722989	6.64394042552371	-2.73011705834415	-2.50867866799021	-3.22136476405121	-2.73483001735407	-2.89979488458676	2.89734794145659	9.25705611328819	3.38052315197684	14.0075260329717	5.97144125451309	4.63202226046809	6.09203131038974	6.38622273084979	8.9730135460078	4.63634818162619	10.0476378919923	2.41454541056478	5.03751591270501	4.71363966197579	10.5054886975465	3.96348706946562	4.8392126684025	91.5	1	2
138	2.11732849644641	5.03814342778348	1.6581773474639	4.84945171606591	5.40523867060855	1.822558604476	2.95665451581491	5.2703211504908	1.24968843674321	7	7	1.66970729438434	2.98605175001314	4.24280386908753	2.47489834420172	1.11164495324319	6.41638282061479	3.1796565186262	4.95387653120801	4.30333382823607	4.17678853032387	5.84579462023795	1	3.35551852371812	8.16374653031972	2.0463863195183	-3.38481027191416	1.99804728827187	2.11678716361163	-3.25134581244899	3.39712224026276	5.46551477583499	8.06626061094586	-1.64837026199975	6.17786930889797	4.61196438737008	0.686192009575389	2.16260500919173	6.75253775437744	1.96903306993172	0.765365649020889	5.58751648734516	-1.09775414678097	0.15314730037341	10.1658840694893	-1.54527285214162	69.25	1	2
139	2.15537384577004	5.58011896420265	3.43608291454273	4.61128507710351	6.45694679376488	5.70339406906624	1	3.50598743176838	7	1	1.01465449739194	4.95248146956756	2.32606280588968	5.03931643186652	5.77862374158414	2.99357693135491	5.37826301107463	3.34363050145625	6.74409778294423	4.51453929108767	4.34086067679907	2.65901416853917	1.00592611974725	0.645958792114882	1.40723395793475	-1.00270802055124	-3.05854770564822	5.30021935862759	13.0078796039391	3.7746941182317	5.65748014060454	9.15962428208636	5.72433053427721	1.55225737215654	-0.774793463428165	1.94586949276779	7.14450584758756	6.01182571560292	1.90117668067109	3.42840620860145	3.78166567336213	3.55941568687776	-1.2601812376944	0.201824105844832	8.81484185738963	1.66301358421244	99	1	2
140	2.59247142758939	4.201327591	6.65636552796132	5.78014693276237	6.33333263532452	6.42441955508272	1	5.41011121792167	5.08718792808892	5.57098371241751	6.34848850423968	5.9802105271586	6.53701675616095	6.64206058661843	5.68135451427547	6.91275735442607	4.40861098882498	1	6.68893396875341	6.30100616229791	3.18316324640021	4.57706572485601	4.8427920397656	8.32274634384349	4.08414704519552	-0.589969186132794	-4.22476547592415	0.458050347646461	2.43263190059133	-2.51033357566182	0.0869468955458426	0.492453274805201	-1.99641026771349	5.54543056791854	-0.0184294240154185	0.100465418613156	0.487955583964806	9.74637538744085	7.40584056680948	1.40686185675868	1.80060043586282	3.60576194533678	4.36151456993115	8.2691665944082	8.7286241438308	-1.92120943286188	99.75	1	2
141	2.79566560571484	6.25640289533555	1.29115531836917	4.3013617842767	5.16788681466117	3.76304863495986	4.50758712482417	1.25629499891615	4.99888745291903	3.37890364791999	5.73665700631069	2.71939838400949	4.51762836687093	1	5.07009519187474	5.23549687510054	6.25317546011359	1.76859905347618	4.655226652806	3.95146442874572	2.42374794474921	1.15692313714655	3.08453764399912	6.9886854889147	-1.04581189152647	-1.0487798375085	-4.4853130522028	-1.28398354020719	3.14736838063623	-0.0726018373951534	-0.440648725941471	0.0662417947359934	6.39222493074652	3.87838709039566	-0.577052623217254	0.80160323996714	3.26940521233457	8.50338658808165	2.30404986684361	11.5300407567789	7.85471437027204	-0.947327798305612	-2.35445368125571	1.17639476908158	7.05288219594452	3.79320894631614	97.5	1	2
142	5.22698516270348	4.92107803138017	3.72124460295305	3.19454915874635	2.15191741220343	6.54407133680447	1	2.87721895850066	3.47327457690593	2.97673835396785	4.83614300029032	3.32270770265252	4.28969910264554	3.1645284548996	1.46994043692863	5.19227558225661	5.59571929623146	2.82595398573199	1	1	6.50270321871004	2.39842003634962	2.31680293477487	1.84722874474839	7.51906864987807	-0.392616468223735	-3.06453841185197	0.413120917226914	11.8614600503106	-3.34881480479382	4.61553750178845	12.0119816106962	-0.427625118156946	4.0463584580329	2.63661111198712	-0.966369704901078	4.14124450016286	-0.0903120449255619	12.6952027108148	4.59949503351844	1.75684595614853	2.32210902866511	5.79144291559562	3.27965519489901	2.62918796531062	1.03786816857466	83.25	1	2
143	1.25079412661213	7	1.66792810838374	5.48220833152092	7	1.17028234592412	5.24513340153382	4.3635006693981	5.40049451530005	4.75097203596943	3.74381021195424	3.54223063838693	6.70847849566733	7	2.50562759109507	3.01655520078074	1.06341335092364	2.63209008923218	1.25251671602112	4.88398372662016	4.81834118956652	7	4.61175136420117	6.3505916491487	5.73785524299592	1.74768899021284	-4.35062257236099	2.86117781847597	3.06437935640461	-2.31687556637321	10.1506482139442	0.0428649644936451	10.9278790853577	-2.34437327137431	1.49972871769062	2.48254244351352	10.0858132303862	-2.04585913754362	11.2599309187107	2.14213851323861	-0.678543608577038	7.94233536180719	3.62603450973923	7.10309611881216	11.1583148950004	5.96747213492788	76	1	2
144	2.21682077131909	4.01164585221594	6.13198558494186	7	4.07202424199316	6.35574979311142	1.91440801184836	5.27028854734748	6.10892209776648	1.92219417332659	5.98049980369899	1	4.34045239310803	2.6659584132134	6.56397189205747	1	3.54052721790112	3.87909019750807	3.64468214514506	5.26867064152837	3.30692560885529	6.03241468323807	1	9.88468607813606	2.49984287894873	-1.46111275676588	-3.11292598883295	0.234903326459669	2.1542950266555	3.80248367272979	3.13018583875376	4.94727913298369	13.8989632205532	4.250348396054	-3.7423300546727	-3.42252901776728	7.38222527988131	2.56315167985066	3.70930802269661	-0.338656555699268	0.23044057694507	3.26250396348839	5.17404900649201	8.56006226282135	6.60747760999744	-0.407946337880068	85.75	1	2
145	3.07523344182825	3.54710556046146	2.24248949482956	6.01258547271419	4.17413498028251	4.44892772714434	1	6.80767642466193	5.2348007022956	2.0641944249248	3.51526314501646	4.33456602293281	2.81720017694277	4.50621453237791	5.72304361251529	6.59443418515267	5.06467272066699	6.014745953491	3.65841867841999	2.50321519224206	1.56358825675103	6.14903291920236	3.16330417737997	6.15640387996529	8.67986424916541	1.56936048335708	-5.40835299328193	5.32048408192697	9.7800488102759	1.25522730367116	4.83771893324055	3.10895613653984	13.215408719409	6.44258483318953	0.35866904108421	2.12174869645432	9.92151519705407	3.66087474747764	6.5993624399028	8.98240140823294	3.02568840494458	6.39326291991734	3.59152256648937	7.34417848120022	4.09678292596883	1.20021262504244	86.5	1	2
146	2.5219953006382	6.54524571959061	4.9367414160935	5.50174241183948	6.2785154707851	2.41605035831804	3.69946024549445	6.73401743224515	3.33019598225677	4.90462886247011	4.10910189143085	3.90842480664186	5.89870548703083	6.51313016054134	2.83415392739872	4.10143780526255	4.15594032267972	7	6.10816748740872	5.46438385953064	1	6.18507757792212	5.97319926831615	8.7233940395657	5.55616399275464	1.92771162413388	-3.48847177325727	-0.237238848373916	-2.36149722051067	-0.78422977598957	12.4472720349123	8.94452977525692	12.5767235626158	3.41455863037749	-1.76660608899585	0.140247195028984	8.95006310284717	5.1072048834637	0.962846058721753	3.89596018653812	-1.04670324593491	2.07764970012998	3.24100738631281	12.2100707767476	2.38434188059006	4.3143336303217	79.25	1	2
147	6.70243744637304	6.89164866935988	1.58483582302521	1	3.18490841804854	5.03954444825888	1.23584471335004	3.8595970346315	6.97410926238203	4.48911314939984	2.67538388344922	4.20872129221337	1.8046185469887	4.2451820478105	5.21095758647152	3.73677127171651	2.10433596021995	2.12929741165514	2.11104064569977	4.99471781455774	6.47229627075028	1.07642537941588	2.41788766416879	3.10364321290114	7.54381866908822	-0.0491889979153631	-3.2871132586067	-1.17601937469449	7.56222667559257	2.59229363114357	5.84100093460723	12.2736530644949	8.60538038084147	3.267325071023	2.95748958871371	-0.426345409210327	7.08201195824878	3.27140068638108	-0.430428448140792	5.76936561168289	1.954018112369	7.37377461498093	9.5928864384067	9.51650544986247	8.67883573226977	-2.06030249044567	90	1	2
148	3.40897572026927	5.58795303564434	3.54664767514482	6.22756240413511	7	5.57460366877523	5.21794639511339	4.52425732088896	2.4176977467349	3.2089460191063	1	1.33280272853984	1.07061350633663	5.92985208656932	4.83168388267755	3.09052019788438	4.89220379130955	3.04923535711489	5.15995351377621	4.70622922965574	5.47726194603443	4.5305677660964	1	0.554389985930675	2.22361792428949	-0.311181649125307	-1.28606370745039	6.12527559294339	1.51648514774928	6.0879186019515	8.94903752056374	2.83240107315282	9.69543680244887	-3.87926553365706	2.5873244090042	4.26689071741598	10.6845420639448	4.40129028440293	2.52143155109968	8.06107757653522	1.72993230757303	7.23066826303568	-1.51922965348327	10.9288093372808	1.33144228307109	1.17993791669906	97.75	1	2
149	3.13879256102829	5.27666276954336	4.9637461471398	3.51534650484248	2.59126492498533	4.08634876064972	5.67369381066194	5.90258966030321	2.52589392988525	1.28355762029157	2.95823508763555	1.6935523565994	4.44385794336748	2.86755722831382	1.66090515807926	3.20914103960812	2.27044621058074	7	5.39778714818643	5.73141824979202	3.2196342250933	1.2816162014524	3.59450391082216	1.87776303593885	6.87795497978992	0.84238538440286	-1.01565226315008	1.88520276466835	2.35030310950153	7.12906336816026	9.91681963203913	3.6678619215991	5.59043924118487	0.351952629373542	6.13468376268939	0.415491529759106	7.13819099807145	2.96602493319069	4.38167629368298	-0.627023067909838	-0.713986169301989	3.08233954456255	2.30901418334419	4.10850860893086	-4.36939703210348	0.966044210413341	81.5	1	2
150	1.59443738505103	4.60936359348325	3.33321896811844	5.0084682363332	5.19187138863037	1.62744163518723	1.31920622448596	4.26888419645392	3.51554463874823	5.06582107783927	6.93209651671652	5.90567653625625	2.90934508535224	5.94920848185292	4.96955542503948	5.45348176897392	3.22331472773457	1.5822723619484	6.05191456161862	6.00482866770899	5.19954340137364	4.17250038872595	1.52038050628553	6.21975043181775	5.72012047011417	0.793078123536601	-6.32127871047423	3.54436427154687	-3.60754707389114	0.217572077410457	7.98976135570382	9.26210122897683	4.26819230776394	8.27622587907534	0.751558521543396	-0.493280659244639	12.216731128034	3.72669482949048	7.82620595622938	-1.60019608590026	1.39319294115404	3.55397490388455	1.37798619511229	-0.233862384360414	7.28171138009189	3.1057147061611	79.25	1	2
151	2.73103034152556	1.21099568879667	2.31189181973341	3.14647300054897	6.02122747553148	2.83546610870221	1	2.10920682970086	4.51269048393027	2.41285238176671	1.68504997145552	3.62850260805737	7	2.50384773738377	4.70627018681016	4.37906547751146	5.5050089230376	1.8025037409538	6.632395424143	1.02778627163129	4.10322776639003	5.90749257164501	1.51989616968167	4.42320820908865	4.23651306932077	-2.11617222509709	-2.59996088131945	9.00163223716585	-2.65603395656988	-3.86543009123569	-2.38196538105741	3.77069884357478	9.67355768554232	2.42533849560365	1.1176927060236	-2.77989265576915	9.93534003940618	-1.90107923661259	9.11549910975708	-0.31647120103628	4.24804776951544	3.71544151441812	3.2579653005598	10.7708058691695	6.61913441794468	-2.05655488172537	85	1	2
152	3.89987072999906	5.91675511382813	5.86856404726197	2.5817447537968	5.46108268783716	1.52149401359271	3.56864264504776	7	5.9070761510383	1.26717421285472	4.00123204243871	2.56536228536467	4.78882374634137	1	1.82791382479519	3.15668056384463	6.20794043275047	3.68041115465112	4.40969624828926	6.32532226668953	1.4454850271847	1.37436240725238	3.55892133272648	2.45532393719688	2.53356656956382	0.496933665404615	-4.95850698798187	6.99759758437108	5.12157410781348	-2.6052278995429	8.52446843226039	8.0282064680616	-2.14102460744128	7.94030814044282	-2.03019914057386	6.17600029750316	13.0291904855231	1.87452311994096	1.46700862559252	5.8799647839532	3.37709297521035	4.56162140549668	5.61233808396914	-0.744136441299048	7.98843462399076	1.03916336291024	91.75	1	2
153	3.52272967976325	5.00666451273132	1.22372603021345	3.66317773462766	6.43589297705203	1.99620695049572	2.53000163535171	4.89872030840378	6.35193613900995	1.57414692102829	3.41982178841936	1.32640927604579	4.25539919800461	3.42395619894233	5.64781075462556	6.00820342541553	5.95853393394629	3.41218706588964	1	4.37493083070285	4.5372959594612	6.14562427782138	3.77578343237728	3.97629283335854	8.272203326395	1.8219041384735	-3.54451625128961	1.27969936717471	16.3608409405099	-2.50368923073339	7.34509254343909	4.98622928005343	13.0856208322415	-0.893078504549695	6.36793134869197	5.5750002753718	0.288067236910936	2.5785443923599	1.75044897169355	5.81791614980516	1.27193430768494	5.12090302488206	2.79582198780266	0.339703638925841	10.568876792717	-2.0196796236035	79.5	1	2
154	1.28008397073408	6.61171821596671	4.11561192178384	4.18117332139803	6.98740141549694	2.16713041529801	1.14620735050174	5.92472720039016	4.18312813017508	6.8262149115173	2.80385241271338	4.25765073271524	1.21325574297948	5.97054064295719	3.78030696168162	3.94966470287568	2.50107575221705	1	6.39893000014198	6.67983211529426	5.42575097114701	1	3.3496155509442	9.12004759651383	5.04774665701283	0.185226728328882	-5.18486958436567	2.36077675159499	2.50701266854973	-2.22352455575565	6.022292201903	1.79732837137136	2.64775970555376	4.09432874696376	-2.14505004201803	2.1169783397433	5.87530080181467	7.52800307506373	4.64253800616032	5.07284705270071	-0.852302641432223	4.49050457488175	6.68193590261981	6.78748865801371	9.06860655969458	-3.90254789347935	75.25	1	2
155	1.59883029110463	3.16621781160889	4.73989356797333	7	4.79434473780509	1.48290804875989	1	2.10697258837362	4.4807780928938	5.96941122283386	1.93745980550331	6.96646813803163	2.74160494766921	5.6704066419917	4.68147996650058	7	6.75907231579592	2.96575881694504	6.53772872115743	6.34213467561563	5.82641804480251	4.06874584990208	1	2.80222346129538	3.45855709741429	-3.73631266902619	-7.97968256903025	7.60255929896703	1.50231482259568	4.23615421518547	6.80265021640215	1.84672737455566	12.9115843428488	6.38567468448319	1.41411752450083	-3.02157665803132	10.341160736198	5.45375216785307	-1.24610049845953	-1.14977703545092	4.20497374685909	0.787532220657468	1.43253820106479	4.31888241451888	2.34986806507586	3.10024801279451	73	1	2
156	2.54754248599766	4.85375152601389	4.74738898823967	6.18786543603202	6.56034802037478	1.6192585898738	2.73142367177352	5.69762100158513	5.34275513073066	4.26388458208255	7	1.65599339199184	6.15157483449295	5.10682734518164	2.81614835992753	6.96344416596096	7	5.88648207990889	1.99190385804425	1	6.71177162622642	6.61158889913409	1.63601479168082	8.04641178219248	4.18527782624978	-0.211655150216036	-4.74683455578176	1.44418883988574	0.63103819743565	1.37913153075083	8.52482369750079	2.25244444927491	9.05444387904357	-1.52284377108723	-4.36545812049413	2.41808950364525	11.5108038299605	2.13093146718327	6.22352179371936	4.33806070911491	0.875049509823454	3.96090156408335	10.2411801725711	9.4429640020829	6.59187306189465	-3.04670050443229	79.75	1	2
157	3.12638636540876	5.41818586792466	3.23281499052199	1.95555306509501	1	3.59942399399218	5.25562038288738	6.49303160401576	1	1.84980425677874	7	4.46495393780828	5.19705126169024	3.92465971498067	2.4694605545943	3.52928257172746	3.36058633167245	3.03285394373621	2.67813168493512	5.45408096981769	7	2.31760631301671	1.47237834533577	3.66581286413328	5.30440400522306	1.33018300130193	-2.12981285597884	0.145084392133547	-3.3570762896326	-1.44254054971706	6.14188027379355	9.4263903901793	10.3524428701926	8.99715027946126	-2.41519692261202	-4.09380961881789	4.75748058165439	5.72208493966084	6.21190893719032	-1.65988899042787	3.20681735172442	7.71109945065045	5.39496998703075	0.74887254267187	5.46366955574043	-0.135449754607775	63.5	1	2
158	1.49162869363595	3.82733698377538	1	2.98678163148123	1.57997045208819	5.57270050337616	3.37114728961157	7	4.90549030781368	3.20385113193781	5.88927646555179	5.20646000723868	2.77559472128538	5.13562879957881	6.14354259910392	4.06053653153926	6.48936183120914	2.91027400115164	6.26434350462535	3.05640650672824	5.88868616039348	2.63157595234784	4.79878413422476	2.70562414641735	7.74516521113839	4.53676341693799	-4.11490216503236	5.09280253329583	0.65138728995838	-2.13926976332337	0.818425192848516	8.25782731000361	-2.85088491166443	-2.21529675732515	-0.703968501125503	4.52498391941758	9.35048588524749	12.6362642416789	10.9786930156398	7.05667185574171	-1.39539808082405	1.09272992250242	4.76180355186961	6.78954733054392	-0.956477577872185	5.95773367405079	73.25	1	2
159	2.91693029691438	4.30750249541988	2.06422649764055	4.039580372554	5.23957566407533	1.99988642361898	5.5213173914632	4.70485193442614	5.28061624167482	1.71150229417422	1	2.99980476946355	1	2.12147126638257	4.67655501487038	5.02519888301716	4.83014554466277	5.45881396644138	3.25341449154526	2.77881621541271	3.72965664305452	3.46215235349182	3.2453758390354	5.89782159740496	8.92099825889446	1.98446550331465	-5.0005299952729	4.68117789491911	1.98135048130478	-1.65139182148591	5.5313584434564	3.85507386314444	14.6899373757501	-3.19390712897273	1.63837506168633	-0.47622316864448	7.32637573628154	2.2142362729865	8.4480407748497	-3.78653232579183	2.09456665007162	1.8402483909179	3.52663738753508	1.83280059481581	5.89417867949907	5.04927542415458	83	1	2
160	2.81108509410577	3.60905035305184	2.74997115437225	5.0528802564296	6.25604443892519	4.11335811183124	1.31839988157272	3.6895194295319	5.60879870794712	2.41694153798029	4.97796396885763	3.68161474109745	5.67127710078037	6.27843066432307	3.66800768164325	4.01571464796067	2.18655095610402	4.26662035928548	5.23906399552074	2.43135543337311	7	4.85396290623213	1.15682315010436	1.72852372975212	4.37745403480156	-2.97914392628427	-3.5149703650686	8.58770331664503	-4.00973565620057	7.1266756661877	0.837591757827804	2.28017732290271	11.7593583102995	-2.77605917509287	0.313228220811787	3.77959923012533	9.52810204087694	9.12070931934503	7.42212785484885	4.6978593567319	-1.20654828337744	1.36971375339074	3.07955000905814	3.45363227717315	8.27858552797617	-2.38697317183502	74.75	1	2
161	1.62394919607359	4.43032328377936	2.47057706373317	3.92019482575579	4.01027961619449	1	2.72132065715462	3.21013179131578	4.57091470717915	1.46395302951908	4.38751138251231	6.37280819821911	3.43885273158254	1.82134264156416	3.25638847034563	6.84107087641203	4.18659159477769	2.02086034905907	1.28585812297157	4.30053111921052	7	2.27644486674039	4.93598916500761	3.9055392583037	7.64635516865844	1.14165695218736	-5.70187115773144	5.32276999183462	9.28124526936459	6.56825012286211	5.31531514366575	0.158315072015511	10.0646339385887	-2.15600135399151	3.75931385131345	4.43484507012754	10.7801597250493	9.91222451087751	9.04176177241462	-2.25577191668497	1.173663576941	-1.03998457607056	3.89305723218927	9.1857631460981	4.58945435747492	-3.39455570344592	64.5	1	2
162	1	5.46943637406124	1.32891003291949	3.4646613653884	1.28407912558961	6.16889670037762	2.66311355704171	5.43070890210378	2.28208988015793	3.55258630945209	4.41287358240711	5.07231559661522	1.10704469418533	2.9738764274772	2.96123240782209	4.24597596333924	7	2.76692065744284	6.129461442932	2.03452707680842	5.9715644829252	3.08348651439182	4.02553948410533	2.20652442861192	7.5341304897391	4.18891094574273	-4.41669764830076	6.38205113850304	7.61084011389056	-3.08588354948032	0.268574480324976	5.14827613938944	-2.75200953245734	-2.19456460354642	2.03824937914049	-1.7250709639992	5.75705574658904	11.2103492094796	8.55601755715159	6.18159536634543	1.29051623731942	0.459856017197854	4.19966609186899	6.60435572273989	-1.65804404468039	6.88376697595496	71.25	1	2
163	4.50800922354913	5.84041762213779	2.09267848510301	2.69333111739757	2.11201915259923	5.810074402737	2.12619663683937	6.01783347074693	6.71535681425126	3.37206733933594	5.52755332212604	7	4.26496330551797	4.90074739535969	1.15018594820269	3.43921061873372	5.60594401205556	3.02717619078165	3.7790598104423	6.69527816380637	3.12345803788739	6.73460186601097	2.04159297624848	2.71850689393206	6.9876889076436	-1.99801338176952	-2.28202183483115	1.30073879518539	7.57784021488814	-3.25637404636288	2.69378054476749	3.01933221799329	10.9221292018674	-0.544981635574823	2.33944577470496	1.23388406610262	12.7792418976511	5.94889586875035	7.45937813997943	3.44009364562918	5.47323175820324	2.37893306377432	5.46169715389516	15.6643621409147	6.54917916591743	-1.52805874467333	90	1	2
164	6.79740813209428	4.64976430691792	4.19721832269549	6.37870093338454	2.55014788463344	1.93992528602093	1.32989236182704	4.02926891950664	6.83908683718529	5.13085551495197	5.04260572075356	1	7	1	5.91302062997023	5.2957196791911	3.86064508408666	6.82451854874796	2.40121911538897	5.12639215781924	4.29071821888193	4.55365305261657	5.48496061464172	1.43921993899568	7.83466767279129	-0.105771482441809	-2.20211517750052	0.112102170409046	-3.95106194812311	-4.10222659780599	1.64782536537498	0.525634560578037	-1.69435172760853	4.52837516500593	6.11040212036696	-1.75311359940705	8.36682798844038	6.97871860011329	11.0451705330277	5.18437338588149	4.76156558230781	10.6253057632598	1.62669626491674	10.448277441947	2.51709262201797	3.07542478195605	97.75	1	2
165	5.82987990028182	3.47162294983543	3.00707062040726	3.61935310437506	2.88484035808319	4.20350009622007	1.94379498944813	7	6.72275529175181	1.83431741599139	1.22509615647374	5.93896796827999	3.36370630470946	3.49305764651364	6.06719131192259	5.86773375852806	3.13245705486215	6.04948554506216	6.22121434700787	6.27005841555104	5.94838736708145	5.03403539573566	1.88499611982076	3.31591165429901	7.46856740601348	-0.803283825965001	-0.720730055641684	1.38821325493702	-4.94815013889385	6.04645344818363	7.42688610012377	2.82080603902777	12.9067331752672	1.83196444341014	2.16830747577557	6.10757282429596	12.0271276648371	6.96742304007043	2.71779308629399	4.57550133640367	7.89597559038631	1.6205978845412	6.62026905694043	10.0545483650431	1.78060060124769	3.637760908912	71.5	1	2
166	2.59669553597307	5.96438793601614	1.3623238263414	3.39039022143555	3.7196324023834	1.69171284095137	2.50480464773731	2.73237019640517	5.75893596324406	4.24403081892344	4.76279376626273	3.68044106986814	1.44652290294116	1.68260421381095	2.08182212552279	4.76587606867985	4.12101422923936	1.2660128581789	1.78082408810733	3.12029613378788	6.85142737291726	5.46364074323941	3.91499011810083	6.1923837775046	-0.986707628647592	-2.048056166432	-0.797007271061328	-2.61137313126094	-3.87452160236457	-2.59035554296936	5.84071653959994	5.08607642089331	7.36483700835353	7.01453825046605	3.2176611156362	-3.19119342252223	6.59733583705039	4.92176033735244	2.69097535438171	0.476334068905995	4.291454581493	5.61346157817104	-3.20663152057744	10.9488926961396	5.56023840057489	3.13087058991819	73.25	1	2
167	5.42961259064436	4.14358323679785	4.36137681570387	3.83894001768855	4.1815965683575	6.22932842374286	3.36804651214824	4.75742811608365	6.48089686518656	4.49769556923291	5.04615225030672	3.22133341487844	6.62636197380445	3.21018317004066	5.14671195935217	6.03934760557155	5.2747585540071	1	1.76325392998923	5.84875605357324	1	1.69740572390604	4.3090349414812	-0.0657224932767909	1.33513599871874	-0.902891633055337	-5.35235106110736	4.0251121243295	13.8750843862014	6.25526140036283	2.35178581201287	0.851045040893065	10.8367248817633	6.41089387488238	2.94226695262129	3.89229107028807	7.72710383863044	4.59355415390219	12.8168603383866	-5.24293067131959	-3.43326655515373	-1.28940876601659	4.80648337433222	4.32298273991696	4.99767609389916	2.49754745722304	80	1	2
168	6.5084562200383	2.67653440400293	3.37409057471337	3.80333331073218	5.01336333607858	4.70219980601772	5.71756404532453	5.7962228110864	6.51755539604557	1.64896176505588	4.63543935756085	1.46754675539487	2.8596236869846	3.68312142425056	5.86816660588888	6.26888680230253	1.38234819267532	3.46483385080644	6.56447556127643	3.14856498822886	6.56211969258461	3.16016822298183	2.37003472736828	-1.272130778937	8.53602112228044	0.0854944285755435	0.550592102079307	1.8581529400687	-0.31838322266845	-3.91975716547558	8.7479663843096	8.94881138160786	12.7484512117294	4.22589195110174	5.50074860633077	0.647434868592667	9.88015388488141	3.08793015477241	3.88045545783899	-0.919352333852439	7.06487341753673	4.75748275416603	4.55514606027719	11.7454000113525	3.02124287915124	-1.99469512134824	71.75	1	2
169	2.57499765646978	1.35985018513923	2.12531206689936	3.41342460896395	4.71447924541209	2.70278574901977	1.50750298692442	2.4563675119287	1.84772854567082	3.02063073905219	1.53922799503475	3.35647567261035	6.76933670506763	2.90415819457221	3.96329129380847	4.11669889942205	4.0033085873486	1.42054946449427	5.94475477842123	1	4.2696954253979	5.12321138495158	3.35621759322269	3.99821408932417	4.2893937802871	-1.70369286530935	-1.8612468260391	8.38445402406907	11.4202596769464	1.51176794973226	0.0606721215335927	2.12816501800594	8.58177340574668	1.97112713668168	1.64380769161289	3.22984505719316	9.44172206993238	-1.87663945177447	4.24639714290257	-0.666307648637909	0.734389550856713	3.59125661309873	3.71901045617029	10.4869758275393	7.31224380318159	-2.30330372893185	74.5	1	2
170	2.90480743319275	7	4.676048046388	6.07108447423634	7	1.47211631271319	2.85095633068644	5.70023835070736	4.91706828095304	1.02805291626041	4.89464048941341	3.61898762511572	3.59192013530121	2.0868210622218	3.30135073170136	6.52227145299583	4.40016912425607	1	6.21267324983386	3.59712398448111	2.53645288401273	4.0117386710524	1.29235209780289	7.09103808298909	4.26644295430388	1.08916905005466	-4.07005180219298	1.03184004501776	-0.866034194047037	10.0978692794117	6.37510798570621	-0.798404761602821	12.9378818679084	1.23705514406501	-1.41369080223544	1.53692184119326	10.7798438810128	3.13408079121774	5.76836924458532	-0.578002827595517	1.2059579400143	5.83712051564529	1.94862359839847	8.68485254330289	8.55768000498822	-0.0269506939317429	76.25	1	2
171	6.6927560289887	1.86073574543865	3.30724016606438	2.92668629003899	4.17061614396998	5.97434079037727	3.34284355964924	7	5.59780782548111	4.70533675184701	3.82186028154726	4.91570478872831	6.16523613688225	4.13902697281871	5.35765819152148	5.37520896743572	2.21598628487842	1.06969996846366	2.26905652579944	3.91853901628562	2.75460094457518	3.42401706617034	6.19170195100589	-2.52159784630449	9.11892961237305	-1.72457598834617	0.200546925768915	0.60356055077432	1.52372742458593	-2.63347644477642	-0.15589105964119	1.21022052031012	-1.27642879375173	-3.23688623375083	1.50859420802207	0.155167251553912	9.76005179394883	10.8429976765242	10.7320108369351	3.78693780158547	1.27288348030867	2.03862353089609	-1.41066396147026	6.99349796268369	-2.40629623722476	-0.169031089142274	79	1	2
172	4.49268602423016	6.32475347341761	2.30080503628829	1.20474147086306	2.71419567292104	6.93401885190664	5.87440717533449	2.55337126609136	5.29964335483097	2.51046452820594	1.41807887647285	4.07824103837668	2.58049968147079	6.58500913829781	1.06017499210001	6.91289537119938	7	1.68318148095051	5.86587027697676	6.63956183971698	1.69681592301707	5.34730161316137	5.80199026278584	2.61555730971074	11.0401354146166	1.17901642209536	-1.48030313643583	-0.0484020950215566	13.9558241822679	1.3832203261967	12.0989777464184	3.20713877221903	-1.95231486891696	3.42760688722497	3.43481773253105	7.4005212958182	13.0403988988725	8.2423228926615	4.97340371189848	4.36197487957943	1.21950487926275	-0.132128697354634	4.68151318613554	7.64432637362312	7.29262249088915	9.27302795693114	77.75	1	2
173	2.23171073435533	4.23627786836273	1.99235174465355	3.40156749505707	1.18147512676057	6.46455741342515	4.79521586836111	1	7	3.56650305330903	3.84585931242341	2.19588409605306	4.50275019760705	4.42701459940162	4.77859714604614	2.93235290942592	2.66590434095196	7	1.76137448904731	2.21496629636488	6.27610556735071	4.17795977066378	5.58136907877226	2.5141771186184	6.21413612031883	5.30816127685296	-3.61417594041904	4.2515946021913	14.5808183941572	8.30591885719386	7.99474345957432	4.92471486331834	4.65384066497243	0.560124163772502	4.07216116568806	0.103052230225134	10.6711909685689	-1.34199471086891	-0.339609316467186	1.68793561108739	3.01421292715363	5.78862040485986	6.775385164919	11.6415502763189	-1.32544963804719	-1.30738195263882	79.5	1	2
174	2.05054183709667	4.55906563590141	5.99485348019456	6.59585293696052	6.02756736131027	5.90745747335844	2.69152247287113	3.50799580084896	3.10526574993621	6.0523045042581	4.99487618289175	1	3.50893839108574	5.06268256561269	3.66133985496696	6.17697978953059	2.065724783853	5.35733775526468	4.97673696111794	3.39265323266102	7	1.81712102087137	2.73055994291097	7.57858608465598	3.20623938395451	-1.45296776749032	-4.99256833581556	3.66801314486447	6.68418483228228	1.69862333912618	0.187919723693065	4.71966177051787	14.3736859269651	5.67421628599116	2.78497607609158	4.37779836683726	9.3205930678454	-0.929236194598623	9.24324725498077	-0.951041467090634	1.35975381003931	-0.135549613692957	6.75589149929908	0.140135919855153	4.25849475904713	0.811146555658992	61.25	1	2
175	2.44232262482752	7	5.82581512626431	1.18367660184403	4.88031668380583	2.83609394143276	6.04376717560554	5.60271095918652	2.77295513824978	2.29009272486415	1.688723997133	5.29971165678589	3.0883388413917	4.2866368904602	2.95417358619086	3.54346840023438	3.58071651155852	2.0969006275859	4.91489370423807	3.60386628309093	3.99896681408139	1.64910144592879	3.47971709089044	-0.725632363953161	3.09862036618659	-1.88859543807942	-2.75883372236271	4.9454812267323	1.36416987306804	0.684836168928576	7.35632946085313	2.48736078860343	6.41130066745422	4.60092246945542	-3.68195418840103	-0.28426026017479	10.4520735438442	7.86421509572739	4.4136029285675	-1.30576729623555	-1.26727634583651	3.98715398320813	5.03099390119154	9.31820451518766	2.25980241126724	5.55554651106222	64	1	2
176	1.82369195591661	3.09283147867348	3.44277717550664	2.94889533509918	6.12903742605644	4.57844845101545	1.90946623867861	5.04376264048428	4.35273441142089	1	4.28644191975097	3.00123315034925	4.9636420378411	5.82332233285056	5.42344387215158	6.835510431385	5.9321205226786	1.40275894148	1.22037396071255	2.27405532773521	6.5029819562605	5.67325578239551	3.01890792547143	4.14723595473911	5.35019802192803	-2.03067793720731	-1.84580243852875	5.47278691877521	12.9122839405645	8.85685846687609	7.70053603682615	3.94642963311709	7.45762684130449	7.95391083658667	3.65062418652885	4.54195587121998	9.23290784555146	4.68116658471361	7.12400677371464	10.5025904714698	-0.465098147845997	2.77273553694179	4.01954712572424	1.64300261820474	6.54608729752345	2.92439129779447	84.75	1	2
177	1.25043200578156	6.85695169045774	5.20923571450144	1.75987755354769	5.05795933886436	2.07099578395089	4.19427704452505	4.31436229043345	3.4381622295784	2.02679776527832	1.35234139844673	4.72712254102107	3.86664978740824	1	2.16713535571256	4.5030811601955	3.78356087371925	1.3963591377418	4.92267516172814	3.93836825926374	4.43851462774761	1.35188592137098	3.59015663416162	-0.310164873942304	2.67529707331452	-2.56165914881662	-1.82989456239091	4.86640767940256	1.05125567008545	-3.74075309630508	7.16678358083942	1.98147619500393	6.60930857672375	4.85148367117058	-4.12483274538232	3.59348800048905	10.6429302661667	-1.84564839320409	5.8578440366062	-0.561499424250385	-2.35476905369524	2.44742779702637	7.11736780684107	10.3766064367348	1.47043585635831	-2.62822995125135	74.5	1	2
178	4.60182574231596	6.34791371159038	1.33607067798145	4.68095100758936	5.69881363906484	1.54348548365193	1.2608289368378	7	4.98714180791984	4.10110460284273	4.13792772293353	2.68584119959853	2.65356560469716	5.01164752684737	6.21737035664411	7	2.39010812897125	2.98810666663041	2.61447536767149	2.39949911855725	2.28540049998772	6.79981108592823	4.36648622898543	6.70568105648486	-0.62349261140314	-2.04917931100393	-2.9741123092954	-3.83308160301772	2.97810843249878	-3.36486837920335	7.4771405417405	-0.463776464229662	10.2702418977417	6.07992829954868	1.18308513665624	5.71619816218356	11.4044901106987	5.96989879298593	7.76578854673118	5.30761379141051	7.67009492442139	14.292202902923	5.61130225679188	7.19446865852838	6.7678478679365	3.71498859266349	90.25	1	2
179	1.67378353929442	7	6.10546264640948	2.1008558490933	4.3342444260133	3.15118838733051	5.42235720146877	6.10703082311493	3.13827419855731	2.67958019361927	1.34943286030808	5.09732360771151	3.97489514172682	6.08512160085851	3.49899143194652	4.12645738231285	4.68737296559331	3.2781150782302	6.11656350826375	3.59572855514979	5.33085434626324	1.5973892313846	1	0.150150362267646	4.79409613555245	-2.09709880030452	-2.77251919677758	5.38946410190738	1.00517680935822	-3.59414495602544	7.53291428660859	2.41110997413928	6.19333810362334	3.92771740952558	5.29090396615197	-0.297973767892133	3.83147964936764	-1.78348166831395	4.97983316538383	0.034918879428649	-2.9048781860324	4.22496523132291	10.5512781753207	8.94909518590967	9.27837056526182	-2.45497552029134	67	1	2
180	1.78166522256684	1.95598482952662	3.31355457268303	5.88832599417605	5.64564228935629	1.53554049383184	1.08363260045302	4.60218975026771	6.92484363400041	1	6.78944723106507	1.3072831518302	4.07059975571041	6.67724524142864	5.7868752638503	5.80855614929185	3.23264927777121	1.48730817643677	4.67721981082332	3.00324519647351	1	3.29781054962923	1.43455649798369	2.32594814534535	4.14573735188866	-2.70178449487445	-4.52096372306573	8.76821005829342	0.536188158680298	-4.15685120635241	9.89439189809107	0.938727931389471	13.9902616862555	3.28685983288542	5.6353721830199	2.65375721160719	12.1645721859049	-0.881958250152317	9.54287380673265	4.5620204450505	-1.37253408744287	3.11931347425966	2.70246874741467	0.272534862927219	6.87075588275454	-3.66479261413525	75.75	1	2
[truncated: 5 more columns]
