# Supplementary material for: How Are Mate Preferences Linked with Actual Mate Selection? Tests of Mate Preference Integration Algorithms Using Computer Simulations and Actual Mating Couples
Source: PLoS One. 2016 Jun 8;11(6):e0156078. doi: 10.1371/journal.pone.0156078 (PMC4898694; doi:10.1371/journal.pone.0156078)
Supplement: S2 Data — Long-term couple and agent-based model data analyzed in Study 3. (ZIP) [file pone.0156078.s002.zip › S10/Aspiration Model Data/Aspiration Couple Population 01162016 033637.csv]

	trait1	trait2	trait3	trait4	trait5	trait6	trait7	trait8	trait9	trait10	trait11	trait12	trait13	trait14	trait15	trait16	trait17	trait18	trait19	trait20	trait21	trait22	trait23	preference1	preference2	preference3	preference4	preference5	preference6	preference7	preference8	preference9	preference10	preference11	preference12	preference13	preference14	preference15	preference16	preference17	preference18	preference19	preference20	preference21	preference22	preference23	fitpoints	sex	algorithm
1	1.877335794672	4.2088485606498	1.4519717110688	7	3.58137232124091	3.40615174992985	3.61559616967386	1.63343091405928	4.86442854904074	1.98318736167572	5.58631627679502	4.96721228287175	4.94953313841403	3.40759062402877	5.73616783355349	6.75757034443767	5.04886716227712	7	2.35051735377012	2.5313079025185	4.32668106749785	6.40655371861643	5.44334811716858	6.31014219425602	8.65594865660031	0.469468720138169	0.975484239509623	9.17639358181658	8.41650021197424	2.4816251803272	-1.84950988357426	6.0130993478483	5.45880890229412	3.99922118698343	6.35520706079267	10.1800993557459	4.92351405840181	0.150261607516295	2.21226961833686	8.21331546554477	8.03585236423662	6.99439710818447	7.23499659630375	3.33936921641434	6.94957741100636	4.15182854127821	92	0	2
2	3.25867345278682	3.26762573323631	1	4.56516259697215	1.0086792035257	1.4532071228748	1.1128855920094	1.49116362600059	2.96748113482996	4.592147085942	1	5.52900518902168	3.72249111001546	1	6.16386559208228	3.99275755176553	1	1	3.58201097144405	4.43761753993381	3.07364977298578	6.30202144845073	3.96389927106453	6.84107393704352	6.53451051345536	-1.01218623519764	3.46075858833765	1.62370075644943	8.58497634845759	3.54049982892941	5.19785328614288	1.96769263755814	-2.3447786567295	9.98800886768538	3.76748161478561	5.52385514681563	5.08831819777892	2.643588770499	-1.85870358313623	1.26004652487826	7.50228043764276	6.05065505081494	3.86302830104353	7.51977316056671	3.41344284130707	1.05716774589051	95.75	0	2
3	3.4915236489803	4.16795670111607	1	5.82561135844797	1.53086555699903	3.85689992981958	2.36129853444348	4.18952246701182	5.29079073520171	2.88185682963509	5.66870832281575	4.79298375525675	4.47774757486971	4.13474603815817	1.12058655626702	2.2106010955056	6.97747593454963	5.49196452963338	1.05763866574506	1.87777385946959	6.10366205130078	7	4.75978478436669	7.22938583407397	6.7309187603906	-1.87274703157635	4.27597914714066	1.93825756254819	-1.343053531687	6.84605873524841	3.15093126796543	3.31521081765761	3.57543762239919	5.39581576760846	8.75758564528517	7.97790317922773	6.50468913811289	-0.474370893668821	-0.805273403241202	-1.40774637855343	7.29787266749073	3.61147011481926	0.995400231149935	4.47541704338849	4.97368244272916	5.20420280834614	87.5	0	2
4	2.37117567962851	6.67664749135012	6.12535047123807	6.17594922419279	3.6767881697438	5.53852863067882	2.09563970106724	5.25412238030403	5.42477566698084	1	2.32086512944843	4.31605339386079	6.10952947116526	1.54856600131223	1.24252383660109	2.25917613808633	4.48987725516201	1	2.69935134304197	3.77480910928192	4.4662251298347	3.01155640604638	4.79183966565573	8.35030219496774	6.68759650867451	5.00146638149294	7.8593174021576	4.5907532459778	6.14380835619003	3.09895890197804	2.33080985924703	6.56736225030403	4.06091013238873	6.26687603889235	7.2002279101132	3.4434245530649	1.0145239365588	6.82629812076024	-0.630507882610973	5.07390642990248	8.03716009184231	1.02995308217142	3.68992522703812	6.91903661246618	0.460524089893404	7.80430338919801	101.25	0	2
5	2.38379297223111	2.92036683109219	1	4.89308422624586	6.91297287573737	1	6.70574751654062	1	6.21307945812319	4.68586260485994	2.3567648442504	6.77070980973436	4.395093437011	3.07355162200902	4.83384826060263	3.15626792388941	5.51749544342723	3.91848744325774	5.13584370129829	2.56234087365907	1	6.21605578755357	2.32776634332622	9.17038640280846	4.76171247235176	-1.09691703908507	3.52703937936001	1.9345739590196	10.6594700516954	3.42326332185568	1.13848291212698	5.57810030041839	4.79210315299648	-0.906749330815022	4.82993805454525	3.48388054344509	3.26626578375048	4.98163487619029	4.11838147051223	1.5658957321947	2.3375848488082	4.76925175481164	2.39206255641014	5.58720276821017	4.02311086989302	6.21731892168368	83	0	2
6	4.64490735680242	1	2.14845392510124	1.70454894010816	2.08286227246379	7	5.29214253820804	4.78964634106404	4.70517638839916	7	3.17070447364659	1	4.97013901521897	2.02455975851453	1.08365520209491	4.77370169762608	1.48964904059601	3.54770107507496	5.97005608463357	4.22718273269573	1	4.37222648385514	6.71473676956314	7.07133919138472	8.15123667165161	-0.621057757208349	3.96115617297683	-0.469820071705079	8.91893018265101	4.08907429717089	4.02738028814737	5.44798595449645	3.46971258167554	-0.87082273297048	8.10204065795524	3.33553157662724	3.49513900166018	-2.29680314849247	7.59007509029098	-1.59199082088924	9.10344415467229	0.603358888289306	2.68643182245651	2.38091672157269	9.478437066751	5.24140016236555	87.75	0	2
7	2.54571012253937	2.84635669704957	2.59687300839984	3.20326885653453	4.74930412422593	3.86341341250162	1	4.54172525038431	5.47290440110196	2.11337043556705	6.68646222147897	4.52276284369482	5.98486506229228	4.50883197640018	4.68276800959798	2.96448234574826	3.73401289844446	6.30873983291303	6.683950620035	3.65529695514705	2.05477532176901	5.20257003875866	4.65564682172548	9.38210904891338	6.73488323647361	5.81606094118738	11.1804340952071	1.95289859516408	6.79011926384487	5.61660666982559	4.76509594252511	2.9550599149146	4.1415008397685	6.40670167956531	4.5535121225911	9.50291873792909	-0.48991006029725	6.05369206116427	-4.16222773784537	-0.60151224950287	8.08005859124529	2.29864250961705	3.22708818510748	8.78496458459874	8.0684912021246	7.23441828646787	101.5	0	2
8	1	2.09157521457511	2.13054945813575	4.25237895102575	3.41342567095027	4.91741491223501	2.05915422243902	3.26984374267603	2.04709882646233	1	2.38632990135266	6.75288610964794	5.34874300533534	5.84439230682105	4.33381860693046	3.15070412083069	1	6.45973374622469	7	1.7366307806318	6.43998731492002	5.13795872036522	5.96683976397432	7.45822439415657	1.11509547238696	-1.95396710334011	1.24458668544707	3.35462960684299	-2.5315327514114	5.36137703342222	5.52618602121204	2.79723256794724	6.96590576968349	6.34012999442399	3.7232233280485	9.47906888645998	2.13284756223184	-0.318399192980991	2.5938608837488	5.22913473344252	6.66349662122725	9.08910863481864	4.80808997541821	6.87079825548414	5.44766073205137	6.34796033015684	88.25	0	2
9	3.8053555315041	6.41000300533077	3.6170509257305	4.13083355771303	2.88995621393121	6.70476032442117	3.40137887239774	6.11691737723605	5.7207981073764	4.97516751021659	1	1.95597529990702	5.06520363444522	1	7	5.54119573183081	2.30800917568326	1.24368705577402	1.10002122665362	6.05694933681184	3.23046993657059	3.87620729749651	3.77116592733689	7.25412822965073	4.70967750364041	5.42877192262266	8.54941656040482	3.63865148504602	10.4187070290416	10.9629823103012	4.11023412508163	6.90487787620806	0.873120609127698	4.21123913028881	0.697870556439217	1.25349737964617	3.09172080566516	7.68429164901168	7.41352432935037	-3.72444445813693	11.7921594349296	-0.458865409058024	-2.39438310225228	1.32816254615734	8.0169328176123	9.5749929274873	86	0	2
10	1.99484004635636	4.56646696022294	2.10424224718716	6.75643791315226	1	5.29913649688448	3.00053642688904	2.36050661870922	4.56371332830838	1.54298137775844	1.15495655286489	4.92525167140378	6.44447274073704	3.65759009360774	4.8359881589371	2.83874183814176	3.27421359191925	6.72618364185824	2.69805581874857	3.58437998580588	6.77938221444037	6.79618117987969	5.01967624746781	7.00925258331832	7.80794650576464	0.630456294502064	1.11537695125443	7.83776033879079	11.2383404129484	3.57345583580518	-0.829992149456678	1.66823089720849	3.74773286957339	7.68767807117548	1.95243571216212	2.57044131753347	6.32791997795432	5.80491972028683	2.56929985735026	-1.70236429873036	7.92531907452943	3.98668686461047	3.77684373035982	2.481946204373	4.08669126280856	0.165615510018829	90.75	0	2
11	1.57830412080275	4.4309507539431	2.99772705433834	4.90398998161381	1.07586468244258	6.03394354684285	4.13870995988472	3.64282566608585	5.75062090824728	3.38878900706865	3.41563086997262	7	6.14956318591021	1.5715063845571	6.00015055228486	4.64481934380928	4.90787119827611	2.28489593640838	4.95636510154001	1	6.5673729780707	1.52465893195452	7	4.62893221333558	7.54990661163386	-0.167876840222159	2.82541625273593	6.53655185739904	6.15506982887327	11.3018443080548	3.23759023087783	4.2166867252979	-2.15675404575779	-3.20558576492904	1.10285823238431	-0.564550699102801	2.94102396046975	-1.7898988504688	4.54825090970912	1.27972753365807	3.37958139377011	2.82164508500303	9.27076503838763	5.35466078533254	6.03854778912596	4.82806080313613	110.5	0	2
12	2.03350458838042	2.54262474961962	3.95961340100518	6.60407192542204	1.27071992051106	4.63593011539919	5.63162915562553	2.27655521996502	7	2.30379682699536	6.63201952109532	1	4.64407287205952	2.92643606303275	5.03493211736308	4.14002415873402	1	4.68371966555023	5.99392904956776	6.48150595126899	4.49697940797597	5.66121157329806	1.84035607375647	5.39896105353963	5.13058672758728	-2.34952050868176	2.40115116406014	3.11564339877522	5.67555584491686	-0.45823285962377	7.13314584124501	4.00417499901338	2.52775454516128	0.469162189760228	4.62710541948432	12.0046682587087	7.21391823237419	4.04307544652035	3.15258902581322	-0.255976932314796	8.53111882830962	4.86179632491491	2.74303742570117	1.54113486438568	3.58120873096664	5.50642013561323	84.25	0	2
13	2.06489860744717	2.53834009822091	2.23499370947912	5.80678749129563	2.15655685127755	3.6238481206074	5.98500537196182	1	6.90887722003871	7	2.80211549196992	5.16892592532446	6.69141903613107	1.23666179190868	5.4406967684171	4.70460487944133	5.41986329159946	1.04682623500966	4.14719481863354	3.9971579159313	5.88427383601423	6.74766893709979	3.15839956551489	9.39563471839385	5.97529584491837	8.42581815090359	9.03700256085785	2.87185353815386	8.68848466715553	5.98163425488367	3.09096931974206	1.15519202458286	13.0332184328087	-2.25710932315974	3.54639358286194	5.39716799259734	4.52040373696662	-3.20972204721645	-1.28232937760194	-3.55248569604144	3.92877209522979	5.27439142558249	9.95279602747271	4.47056683799359	3.19222736428628	7.02433886786946	86	0	2
14	1.69391686253461	2.83156522823486	5.07572054068301	4.73602796809912	1.32574722253472	1.61644477292462	2.25551807827089	7	6.58705627881339	5.82726031130017	2.15359563752162	4.50584073414446	7	3.37230824407763	6.34760263438502	2.48932555828612	4.41289807651858	3.77729246315231	4.3141992043176	6.6142376424927	5.66046704841642	2.95283818568004	2.80622129359491	8.95438944380124	5.92907403319689	4.03450679419735	7.5181894573237	1.01199656720987	1.84292924859872	8.5449668319286	1.10380812962904	3.16597315964308	3.87428676267698	1.30949403274146	1.70860173831884	8.41647254550749	5.52215788475376	5.50476074101253	-1.92206165738519	0.369239522757899	2.86304663805388	3.48807071129499	1.66744946422564	5.77335144915835	6.66713061096646	2.42116546595001	92.75	0	2
15	3.55011275809509	1	2.4181534974155	7	1.88165504864179	3.10584337139566	2.78261921077857	5.74377733164767	5.57251998633767	4.50015731064293	5.84283496381295	1.49219447070305	6.46169090325608	3.80132067635303	5.20142423364606	3.03456134374441	1	1.46387311702425	1	2.36062802243724	2.51384439473425	2.56395369275499	5.07036950137319	5.2333436985469	5.74423930586792	-1.68001797987846	1.6432270512527	1.58048474607712	10.164289300114	-2.92826477338586	4.99544097542645	-0.753049170373817	3.28857705463007	6.91610634412832	2.76270309467233	7.61410814853162	4.80332549503328	2.00685947902496	-0.151650149846143	3.21963371656596	6.406981083595	2.31315059819618	5.00387096333433	-2.87183603478918	2.95536165684128	7.68887939472933	76.5	0	2
16	2.79148688703491	1.99935371101798	3.38514827980654	7	1.53428526048626	6.07141053035341	2.8162443371775	2.37120834226288	6.05590021750807	6.22526240275502	1.69287058373755	6.80489026622871	5.37073861902189	2.17610189947596	7	4.26879766967496	6.03614705026165	3.81985643615074	1	3.15238680747354	6.00884736398709	5.69795136207295	2.33359539534696	5.60606604457961	6.61696472479031	0.534024069298906	1.79023766531792	5.27384485803841	10.7348096471372	5.23675595906098	5.28780152001627	6.19323133563286	2.39077370405877	-2.82208763460435	2.23321090695876	7.87407365434002	4.8087456762582	0.156013262460885	1.52408786635364	-0.891105606112569	7.29666349449914	10.1159415974233	5.15928361564056	-0.589877040828976	12.1871775994865	3.49177750065878	96.25	0	2
17	1.58673399761084	5.34933228209088	4.0616061824222	2.90366656568399	5.31105910341336	5.20694435043371	2.97542377071884	3.4141389549764	6.94503271373902	1.64980706230182	2.06697054119676	3.64023166773915	3.35335104344934	1	2.87939132755995	3.21954226455167	4.18611566178993	4.73867032312685	2.31856858050266	2.53580896208272	1.49324126535355	2.24089882110566	2.24979471375051	7.2980680304555	8.60266481555476	4.14508829691834	4.00854816628504	1.28252444907605	10.7531243134891	-0.215247545668693	0.49525045119281	4.72538798712665	8.22923572045856	3.00987689495584	0.561967380107957	-0.0239325062266634	3.8091010438533	1.42535229559636	8.37518184292573	9.80190530023514	6.99743854176691	0.472374159683532	2.42191231741594	1.671539288585	10.3693627730643	6.66814343709557	83	0	2
18	3.57528033220977	2.73802606425273	4.86571225477353	7	4.35856104467801	1	3.52467935500354	4.65994782966146	4.73301462442585	4.65364126229918	4.85695901385017	3.4038482264981	5.05470944399494	5.05654077637499	5.06418543617067	2.74506650938546	4.98741130701141	2.6550285651994	6.78689320670578	3.83832914622895	1	5.84630719360507	3.77637339044916	7.85326382254717	4.69944701645838	3.62612947155035	6.63692586817228	2.23029749218345	-1.14869101238222	0.683898600398428	6.08549228465579	8.42182565122431	4.45033442216926	1.9819684698156	6.49330415669341	8.82004812033275	6.74327010067768	2.67522855479406	3.25576682471092	0.907312295611697	5.74648590850236	3.90015953149158	2.808046153919	5.95753641675386	2.72520298536499	6.78362397969216	85.75	0	2
19	2.11831195922398	1.1908288180078	2.18832252935307	6.48630107727334	3.33038262450269	1.56566046150843	4.75590753426331	5.24668172373961	1.84240372587829	2.54099041914948	3.63310278277335	5.4954114930969	6.03295695629811	1.19949297595786	1.41570539682332	3.69872837278895	4.94884214057088	3.20931064947527	1	6.71450216448863	1	4.60425557132486	1.60530402698252	8.10530365339828	3.43443873260652	7.20834631685101	8.68241066145579	1.27173764899929	6.46150475509055	-2.96153281483749	1.93796492941389	0.908552034385082	8.92949477125124	-0.301507238091984	7.02348330490914	4.6530324839407	1.76379536549384	0.99166400985054	-4.77999733013067	2.59279126589887	2.42318986998211	-3.07698638069847	2.44827677028631	5.72874204509253	4.07003448893427	5.34215169649234	75.5	0	2
20	3.29110354030396	1.54570468812663	2.48778627483534	6.96123762442251	2.00953283574855	2.18756094664428	3.29582778684243	6.02369002445219	5.79623343063764	3.73331172190281	6.64147559599885	1	7	3.79797815637642	4.12143055864689	1.76677445022339	2.57390549307578	4.45586183573623	5.6353348259655	1	1	3.03096287847963	4.34647779541771	4.10555339306723	5.32436457573683	-1.69891536442228	1.96355951978037	2.16526593308444	9.3556791694601	-3.49775086080684	4.69164301271978	7.21736805717706	3.22860273907453	1.21288690454629	2.90142853077199	6.68087519200318	3.99768759440743	1.14798566805999	0.687520361313048	3.37609367171419	7.21429200298556	3.81267720621531	6.90031083559044	-2.87032172334893	3.50494660792123	7.60592413702786	86.25	0	2
21	2.11873666264733	5.47355362950814	1.71485519095374	6.14222448444536	2.04076316688578	3.05696970256842	3.98344273767263	3.52430094672841	4.41877273783138	2.63654314074484	5.00757198000073	4.99394049312367	3.28054538731528	1.91436916669223	4.04162748033374	6.09756398800816	2.057819420071	6.27150690222638	1	3.84457165688488	5.36410502593809	1.43478432837773	3.73203516462599	6.76244095324564	8.42077317305182	2.02254982248934	1.02702281141551	9.00149010703123	1.59656421904228	-2.21607781091562	-1.68634808802191	5.70652341958395	0.477738735273994	-1.97743902194241	1.8132526057407	12.2223259497688	1.01906418536198	3.61821705655834	0.231320742252641	9.93507632650788	4.08512194782023	-1.14357659395889	4.3636075507654	8.48768481574768	10.8510062308112	7.0327704675074	82	0	2
22	2.22580072613115	4.50096096441584	2.93718578524777	6.43062409611438	3.13589069149438	1.61157271768795	2.3527985814808	2.66280563786319	1	4.8988068969283	6.80032706986506	5.61137448394747	7	2.1017552221925	7	5.49217115112328	3.95936915967008	1.93208352833216	2.83563163732227	3.62756346235768	1	2.79655522623551	6.82303135199094	6.41669465183225	8.60683312052944	0.306819831489678	1.50917427905592	8.92764108504238	-2.36642233458783	0.584044099082974	-0.789619154835549	8.01531367982787	4.288125484967	-0.880549918996342	8.83004020584152	5.68756352814981	7.11389607404602	3.84404300414371	-2.02829837203849	8.01848980203649	7.25692015478771	7.81434664969249	10.5453841486557	2.24178203175326	3.58967173782207	6.3603094917543	87.75	0	2
23	1.31587007311988	1.76329362216041	5.96614702812723	7	2.2476288843946	2.89379878756108	3.51560129153861	4.17198108830755	4.09531332299407	3.02623345575358	2.5242315439515	5.21205082388154	5.05222993745698	2.24433240543222	5.34498231649111	3.54152075144493	4.2586883425205	5.92707243976579	6.61325885967314	5.86141300098964	1.13363029106194	5.33196213776897	5.8625954247343	7.48739790587297	4.73334268216259	5.46806219678182	6.31002789549005	0.555626050848078	13.2458132701018	-0.254233045510773	5.80183005400283	2.76821657512995	3.63396489022517	3.48930178674538	6.74613858738203	7.76651974031743	4.72756050878244	4.19459462096541	1.65824529482773	-1.94595860761008	6.86915905834361	2.2974529992177	4.64262876692034	7.13968408674467	6.92423640724882	6.76774837298378	108.5	0	2
24	4.88683822399614	1.776209375316	2.39250379728468	5.41407642036522	7	1.4832673519056	2.46255573137678	3.55460265181231	5.26997992687746	6.55983321138539	1.33230178197504	3.04693428381755	4.9490726109539	2.52190763669147	5.44156956149145	6.96191856878125	4.98487022163065	4.90091501278623	7	3.95666445908388	5.43014792020849	6.41788314124467	2.98526499968593	9.77740383481146	5.27446719064631	-0.114935691806392	3.06228189007066	0.906222442270985	-2.57507538885095	-2.24080372452559	2.60900136192218	2.17377642930496	0.406028963257888	-1.03179217417282	4.71743312250999	9.10621918372807	1.27325152736277	-0.783643317523775	2.86078584194601	-2.43419341142176	2.37278330170948	-0.253831158368222	1.83556089853006	9.95215846820467	9.06152987055292	1.31834541418859	84.25	0	2
25	3.66807672056781	2.59299487950376	2.9667684245387	1.45657568762905	6.42994981585332	5.25093935617257	3.82109365364559	2.30313500699252	6.65787528989694	3.16204104902966	4.37636525073425	3.10528054243072	5.13771875288497	2.58644254505723	5.06345563081214	4.09207921885671	4.44190195560459	5.84591933287261	3.2692032774322	2.37012584223722	4.92436877689449	1.17342053611694	3.39756510473581	5.25874967881458	2.9556716707325	0.173394021724017	3.21302279909882	3.24048404584044	3.08146845709313	6.56712274327968	4.74314522050412	9.24710693844104	-1.0773689514801	6.29859421633835	10.246804934303	3.34223465770095	-0.756561722552599	10.99946786817	7.38419428473333	8.63721446983446	8.06134241185433	7.68987628090622	0.755960282902692	5.47906517192896	5.23406631287769	4.49328560749376	96	0	2
26	2.40441795566088	7	5.15716744297001	6.41231687660714	1.25215886381786	2.63601876132178	2.94271441484951	2.99183179265303	6.51927832845318	3.55006054736843	6.17188368562406	2.99598276341192	5.43151573298537	5.15468905073395	1	4.18588356777982	4.84613137767649	1.95816537790463	1.39501935511396	2.26762311511754	1	6.60557677280164	2.85201318938638	8.20052095941026	6.37029831250316	6.67556289939245	7.63896746775846	3.94203203166035	7.97661472227146	10.092118520602	0.679825181295299	3.37638039967451	-1.24054162939617	-2.1059132972522	1.80044207921697	1.62444041072403	3.9412972135139	5.60453764899749	1.952585970714	-1.59921374619593	7.66129065072116	1.50692627361048	3.45665750268195	5.53091105805333	7.84092379337275	6.61537425415718	93.75	0	2
27	1	3.07688865835852	2.44707488970585	4.60092759584447	3.09083390786374	6.70305823459516	2.41242305656514	3.97535447208538	2.30816699953407	2.28568967141562	1	7	6.5143276473425	4.1452797796589	5.26477894159784	2.40537631919568	3.65146438360598	5.24128134844072	7	6.56843871804262	6.36241568137426	4.6023521674811	4.65109509724416	7.45498467814008	0.722487527522313	-1.19629497418855	2.66510732804419	2.09456410660183	-3.66803142999281	6.18106821175675	4.22752320610072	3.72681258770531	0.619684679728779	5.92519495168052	1.94721956944185	4.27911827196741	4.47642767450761	1.62127214375989	2.86112240394492	-1.48718455420393	10.1690612314823	8.2991666269863	2.99047724557313	7.57760180657215	10.1990614811232	7.18453702702111	89.5	0	2
28	1.0724397797096	1.61302909091326	4.33929031359011	5.26169984525462	1.28732956093249	6.30610614225078	3.23456278129269	5.85951081487106	7	6.37558536887265	2.35887036782491	3.60015152019872	3.34610764767631	1.56785503068435	6.63968319216055	1.64300968335344	4.49615504328132	2.49631187378995	3.71412414378991	6.54369124421961	4.79454633790245	1.19933941258117	4.14999123400654	10.3218207295625	5.37104875814269	2.92283871825025	6.86662256809317	1.19254517091317	1.01074881668462	8.08643690544564	5.51470859738175	3.57451524087414	-0.852071767011833	6.2980484667822	2.51220475853824	5.08566023632325	5.30868184107556	0.292295615803637	4.34687957141692	-3.02923397194862	3.20845675939708	5.49817064355142	7.350965711415	6.19124257377046	6.25026320488296	2.31496459370529	96.25	0	2
29	2.94479616902563	3.89689440684148	2.82974269014208	4.57578997061915	7	4.1025125393778	1.77353960440111	6.16725146487195	5.93313451380986	5.76204912944049	3.30082199115125	7	6.17795673814271	6.6729337282729	5.14961252876182	5.88060794865926	1.38181136939065	1	6.62774737877857	6.10322572796906	3.55662664695628	3.6486578009235	3.2347008184505	8.18538454852523	3.03048352125488	1.50112786010375	2.81524225025881	3.61219194045783	7.78623928558969	-0.510934989397055	3.51502891750492	2.43276223497584	1.09432321927624	5.65772047140114	2.41327158135593	7.19965803678502	7.53487376107722	-0.621520544554743	4.23940867940304	0.0747699352400219	5.69825385371595	4.32167060759611	4.552933696548	5.55945563514938	9.5093901441491	6.19041793800807	100	0	2
30	1.64751538685489	5.60280014184105	3.85668616311747	6.41877050766306	1.29052376234862	7	1.72874040830271	3.22676651892848	3.23102024034455	1.88480931114545	3.46926761134254	2.96709028326595	4.46086879011789	2.00585872632796	2.90294930355142	3.00856113619291	1.48500835103169	1	3.63224308851633	1.09784569208048	5.08236000311187	7	1.06288907720871	5.68031864152739	7.1473767549948	2.23296370772848	2.41207511892486	6.95336845265687	11.8208577394377	6.62707230942982	1.96305655799172	1.83036355275276	-1.36098393658917	9.55617704986379	8.49184768998174	5.80885982205571	6.66279975163192	2.08926270954417	-0.139172156000454	5.69631508490732	1.85074333498029	5.95325415148942	6.12325939893266	-1.88417635726259	11.1489446964436	7.0215108391162	102.75	0	2
31	1.55364023379305	3.50043271737917	2.29327788963102	4.78801589857138	6.10813259117233	2.22645769526398	1.33603884334542	7	7	4.33503311933649	2.63859601841788	1.97890322882003	4.24573790822686	1.86179285837243	4.80668173221025	3.52259033765759	1.34513773169892	1.18833049070517	4.77297707302657	3.01338142405259	2.73233321203264	4.36079673936361	2.62520600865108	9.09821923935959	3.88892240012341	0.85272065135048	2.80906474097788	2.25615877658463	1.13679509807046	2.50918591636432	2.53701329080042	5.33727429092343	-0.0774800871984343	4.49370866588561	1.92913797665396	5.40398435186922	6.16221475954202	3.04352414908078	-0.618884791686036	0.310461640674185	4.78790471671659	1.1561686231487	0.855116665248525	6.34163610764277	6.3444259327904	7.62423978481798	90.5	0	2
32	1.22014392556401	2.31867646681464	4.79814178147828	4.79968623930407	2.27994161010257	6.93687657352755	3.59348451341418	1.96883276227352	5.84060853004975	5.4247419109079	1.90424595749586	1.99818507047502	7	2.70152776093104	5.67032978272031	1.74776004807674	1.12498869669769	2.70383980156524	3.69330277763165	6.64305807053115	5.04359812154976	1.26270615987798	3.5957037487033	7.93811968189123	4.98478683527517	3.64488401661451	6.73248029445566	1.50769440327126	0.50073402706087	9.02585816860234	1.98386464500784	3.52652167229377	-1.22689246880527	6.21768132906655	1.16937642331812	8.50341492603984	5.59943589402628	-0.292684316155263	-1.2184646548344	2.92909259087715	5.19332561389632	4.80683202130922	6.83922126202681	5.9079301308471	5.47269384648163	2.47479275525887	93.25	0	2
33	1.75949329587776	4.23653970859916	2.06747508878496	7	2.00376988916976	4.73860984641144	4.05420150216821	1.92676783060893	4.7424467547031	1.34382919043554	1.27787423201142	6.34861152934984	4.18302877197844	6.39189362502713	7	6.35797725313464	5.03762095859542	4.69478559985657	2.766284555749	6.8561399266463	3.07038575424054	6.1763203848328	6.11681361297886	6.88504301804621	9.02414735633165	0.382775021428644	1.38556149393595	9.26499820511197	7.65718121866477	3.62946106471915	5.69279261760978	1.25568682919426	1.58732966147659	4.25182958400766	8.42118481639043	9.8623270483141	5.67053741199909	-0.0409016940713857	2.57562864786397	4.27693037005173	8.56021131006965	6.49400931763827	6.66658841291344	-0.353021592714871	9.25693541210461	3.1618314266398	85	0	2
34	3.92856506519639	4.68482621102069	1.11667205339705	5.79407139238456	1	2.40303310191353	2.19408280477823	3.17725655357683	4.3261516846898	2.47232142088404	2.15080119348977	3.55018818859682	6.43011818603243	4.89147030518228	4.88685434601114	4.63365524460062	5.23164457007657	1.31875826058223	2.98965717785406	2.78554733449829	5.5615927898036	5.48787757699867	3.63402882247888	6.53109789361485	6.21007681443918	-1.85729427312627	2.55516024818936	1.96683120134026	4.7837698498702	3.61571734519112	-1.80626071816963	12.1033167743864	0.247978390044657	1.36702068255911	2.73177116838472	-0.15556457855939	3.27738091726798	1.28662393535821	8.62711772594328	5.52823068055138	5.93628132897266	-1.03849082398666	2.66127670507606	7.9681809458525	1.95931602052704	6.11257873413283	101.75	0	2
35	4.91529336092269	2.57196287985254	1.69118426897052	2.07158691063806	6.10628640634685	6.95494765970049	5.67500477312293	7	4.68152378625593	5.51577412203966	1	6.8133125381196	3.5755078002958	1.05828026129991	2.98884681873842	5.27964262881496	1	6.46113507572047	4.27958601965742	5.19966510256947	5.03217835183615	5.46508427497544	3.30940193234947	3.26376998035384	3.08384190486154	1.66214382290227	2.93382744970658	3.03591744583908	5.51249012897112	8.09258892373848	3.18441025319076	6.11567673654713	5.48648002315769	5.31229574520322	6.09995492119197	7.55782209300525	4.82365380307312	0.771886311841175	6.85397972900142	-3.72834754491511	8.16411458293557	5.42487401616938	8.68602609517509	-0.452576146342296	8.0500472423885	6.06159267831853	79.5	0	2
36	2.44640683549948	6.63628591215463	5.36789117762628	6.74807319245143	1	6.11779479731754	3.3412241837067	2.30614919208366	6.72360979516419	3.91526999811594	6.73185254307686	4.01245752758798	4.98746410909161	1	4.57288705043994	5.66426500120831	1	1	6.62979956230969	1.82930436144993	1.1842509547023	7	3.53902322365737	8.18085482682343	5.00751757462621	5.55112358072816	7.74775365996103	3.50739773245703	8.59589327607587	0.888851553120254	3.70010741672077	3.33131070271257	-0.840604384454982	-2.26786012710261	7.97222496751578	1.26990940126468	5.41096070559177	-2.74669462575027	4.38061779276588	-0.81003363664872	10.1811861921298	0.611282796459205	4.06472808865741	6.64095448344224	6.90649692989396	6.61646622252271	102.25	0	2
37	1.65966405888975	5.47171374221503	3.34854501005244	6.54587946672876	2.27541717598578	7	1	1.7364058294266	4.65477291270473	1.87864588126351	5.63470493875608	4.60428652930309	5.26007925730546	1.90328312152235	6.29790940996582	3.10766614863907	3.95995442459695	2.86275595196254	2.84087098692019	2.76843585292242	1	2.25057812643248	4.32828288106452	5.5920328837634	7.26382809057164	0.688838629081823	2.39818592485123	8.1609866260739	-1.61964032553525	0.520452588982814	-2.49610943663779	7.63816667136325	3.5162336645116	5.32412530041344	5.66972878665077	9.21355869859805	6.42042728809619	0.605096008649987	-4.81179788734453	7.33926337209029	10.1561406852943	7.67823552849115	10.8184340900502	3.2390719953767	7.12929014581964	1.01928606740111	98	0	2
38	4.11013741403427	3.60979332066568	4.67099730638865	5.18933797416117	3.38147278752076	7	4.10180862206611	5.95617757875611	6.13299677515079	7	5.16099072939704	4.46491764077247	3.70194922765611	6.99411789938207	1.99730506956887	5.56211658642896	4.82135620753282	6.31315788479644	4.64267759196984	1.27122155096324	2.82153131715978	1	2.637925607092	4.65956570602217	4.26311333336987	5.76517472574288	0.74284359195393	2.45859134282955	7.64433665189665	4.69715838114874	2.68465612985931	1.96265161942755	-0.370913257433066	4.30734892077721	5.66018033856717	0.0546929630462913	2.55325238193359	-0.270007318503577	-2.6046780995042	-1.18089782726353	13.0813259967536	-2.01193893861124	6.07053035699047	11.9506793073687	2.87664797446379	2.99653773717822	72.75	0	2
39	3.92362991220391	1.63894920571015	1	5.72816679292855	6.3136496087357	2.52263634956331	1.99412631567643	7	6.92963479297172	6.34134066201771	1	7	4.68803989127187	4.16003289348105	5.76590209922285	7	4.57956394005515	4.88107340115844	6.58060035639576	6.56820843475943	5.52541381913865	7	4.15917207176778	9.86420625183201	5.71453692719812	-0.294924182845294	2.9198076367358	0.626615395182445	5.8385160759048	5.78995465572999	3.96252219513392	2.98975110678105	2.10206451034709	7.57428773265524	2.97170143046468	9.73500509297362	0.882204290041982	-0.812876672085495	2.61246724495149	-2.42395173630844	2.3275222789226	7.48142062500318	2.00745132202908	9.70180080720984	12.3485514676379	1.56859277695228	99.5	0	2
40	1.47499381378929	3.42418699133747	1.79632164006771	4.36390764935189	6.46118838936062	2.80598308822539	1.64101496526222	7	6.50055124757893	5.25426259473443	1.99068956405784	5.94532259115015	4.47544828045287	2.25297816306788	4.89597320405654	7	2.62432130587935	1	3.95301056745858	2.48377261206474	1	4.57620251947467	2.1654053055218	8.51874869896143	3.89914923130524	0.503699735000495	2.5114633805278	2.47406661643264	0.511497044889948	2.09544978541864	5.33824335997552	1.19299660122251	-0.228768829918386	4.81032181063434	2.07768785233183	10.8081802846357	5.72498999102678	3.04246633553467	5.87032330453702	0.00960372230417537	8.64004110601731	-0.134379133836756	0.996048581604667	1.87320963486673	7.98853223650591	7.62229894504973	85.25	0	2
41	5.73661049325513	4.07456729153895	3.13827316197701	5.36720750443525	4.99713114320225	5.77284498205175	2.65048848356297	6.40636435557906	2.4624701535492	5.73384298494431	2.54511442078824	2.47182807692394	3.98538049644866	5.89233690693268	1	7	3.30931272571508	1.5354181797005	6.08128849753453	6.6400021741734	3.99670003554637	7	4.62541963939269	5.16831930267024	3.46040571882098	5.12326863615417	-1.20338158578455	2.70004367030016	-3.23660398739551	6.33711873199091	2.36112110801202	4.01469508011946	0.515772414448695	5.28568581031181	2.2866543817502	2.05100323309088	1.57660006499512	1.26566414329342	6.20042957689744	1.34696374110788	7.13168598219139	11.0596473193804	2.22208997221002	5.81874848552226	3.34271510935545	7.42395066749412	84	0	2
42	1.76976264225445	2.13112784893446	2.10447064148626	6.88386895519416	7	5.40517902668531	4.1114734374882	6.64949090206389	3.46666251240895	1.54644894259324	1.89944252900626	4.23149208669962	5.47226637469974	3.92129817770673	5.62333181524589	5.53905747038878	2.29381968371884	5.61604021176514	7	5.6390552122034	1.95276078660578	6.37281257967676	2.65464151831902	9.02860276243478	3.72871421683194	0.774292347672011	2.10744114115517	1.91912297602871	11.9497918765488	4.79413741618613	1.90222336400352	5.63364260168005	-1.15230930529969	4.58995852958142	2.72310335847893	-1.78936661532503	3.41084395868735	6.07703762712636	2.03478855225511	-3.6072291674624	5.87483362832366	-3.23000837063439	1.44772682089017	5.55728817596792	6.74656452536638	3.97666640838313	71.75	0	2
43	1.62790445680836	2.19619762676387	3.79080062508112	3.6407370974773	3.79283965186287	5.30394322610883	1	3.14804726440128	6.50428829975618	1.77413761316358	6.08559542738433	3.95402098766035	5.98866550600776	5.30564986981456	1	4.53403687074177	1.68597264117381	3.33611764901038	6.68993346932473	1.161313788643	1.44616656730134	7	1	8.14931418580475	1.46390709706701	-1.67265713193866	1.12583586088579	1.74525555540522	1.55749424584339	6.19282090885198	4.28979274824304	13.5950874985772	2.2260535546678	-0.670587668173144	9.67773359159544	0.349860921519533	3.33227589573122	3.76896729169212	-2.61836592396208	0.433690882348292	2.76061067727076	-2.1066231377539	3.2847509174469	-1.93925114258191	4.46554246892096	6.51376987062831	90.5	0	2
44	2.30917603230435	2.71497209122099	2.83247363954294	5.85612388075592	6.89510465001216	3.33368117157903	1.5530381312267	2.81786400075697	7	1.98424038409745	6.18779600550944	6.21267225878873	5.30658321763982	1	2.31031801589525	4.17657438603681	5.01473369488541	4.9614972754607	4.99674556655923	5.24283098728497	5.29209979803045	6.69982212717337	3.45235297962445	10.6432673002627	6.18715542423304	0.654351315972128	1.23973058863761	1.2961866050799	-3.52118681345621	4.95442143766913	-0.299173841751984	4.18804401161416	-2.16593547422772	2.81125481372746	3.29879767153673	-0.455287216651901	1.494732276065	-0.5572787412794	-1.47191498442402	2.44480566581364	8.65108599375726	-0.693049776502806	8.11882544269204	8.51962469347631	5.51175124963993	4.40168262974583	74.25	0	2
45	3.90249281199713	1.37043241524814	3.0657425922764	7	1.28343122174261	1	1.87505417535853	2.79900625621437	6.51657265506605	6.16340243347993	1.72761655643037	1.55376650717212	4.58040990598325	3.90526540448989	6.06673261855023	2.99736713052163	5.40837635126418	6.7551499781307	5.50019503475223	2.97200043298001	1	6.21843444172136	3.36891400390458	4.30698387127537	7.08464181096196	-0.460823776457613	2.97099758303053	4.53253802002432	-0.925424842371533	-1.52927361318547	5.05165528724418	4.36209864109856	1.56440877023451	-3.3139122299913	2.03312367413298	6.51713064003449	1.90131714261823	0.686857877481034	1.43427248820101	-4.0410258228031	8.19834834600062	3.38921302392118	4.66315006322812	0.569992482789882	11.0934336422772	2.95394717352593	80	0	2
46	2.01292639551796	6.98980705262668	5.78277337115685	7	1.68485269247255	6.48884410393341	2.82300372349353	3.57225708667006	6.31720509974751	3.09930008853594	6.75066392740325	3.57540163468248	5.32025509272919	4.52612487611142	4.33907551995263	4.6821437515047	4.34775820074587	1	2.64556255037266	1	1.77375211433026	7	3.57694439369911	9.25937178955341	5.51982383949862	5.35089328405448	7.80019510217685	4.07769199975792	8.96127588314049	0.603757580136997	3.14024470506899	7.44959488809707	-1.59758605443378	3.46375817658669	2.40469402483633	0.867848744094742	3.02329974868346	-2.92330876048553	1.29973988937897	-1.13028930598939	8.12063183264202	2.70762875654475	5.21546342199834	6.23946053303479	6.78361145052617	5.83143044025677	104.75	0	2
47	1	1.7059477942229	4.18003743018163	4.38992200871355	3.05609295174606	1.81077939088395	4.46485474729252	3.58108850026575	1.09361897817235	2.84649154987332	4.54044243623247	4.88129627461787	6.03956494808575	1.24823877509039	2.18080192932259	4.84857343047051	1.13802333166781	4.63651035238788	3.79914094599109	1.89218192006249	2.69816533688435	4.21293573613866	3.83827311192981	9.41630685477996	6.7246448925723	2.3250669620941	7.15666072146372	4.16166718481111	-0.742495472446858	9.98914953751667	-0.992179532427333	5.42586749796144	3.19596322109752	7.02229713550855	0.528845371588067	2.16203125645065	5.92607322743856	2.20551521154637	-1.23795828181764	-2.19654001348732	6.59624261428396	6.48492200050051	2.65299073995784	8.40503488683438	3.66390150583523	8.59244680928666	88.5	0	2
48	3.75054873132141	3.78355436327004	1	5.19387065937212	1.97209251251135	1.96956850250767	1.00267392690232	3.45096158824988	6.07028325181176	2.78832575095054	6.66207738855448	5.05086674059795	3.99638492090764	4.88690639637792	5.78740114169356	1.47857739775057	5.76288933567484	4.29146898459159	1.5239067151922	4.45882584636104	6.82064937611989	6.46672676259257	3.77326043293457	7.36756520805662	5.82008355565423	-1.14283087062192	4.66645231647831	2.31891443596071	1.95094742603572	8.23609125792102	-3.16276372020896	8.69892463227149	5.2923744799216	7.78607026771436	2.73212014875275	4.62890541406634	5.02655906215923	3.57230259784365	-1.1595535694909	-1.82419309962335	7.23370772203056	6.52759572447652	0.91346940828953	4.1565269893105	4.32674195893483	4.32956866450278	80.25	0	2
49	2.07212053031663	2.06418925293928	4.79061582007984	5.13840578956589	1.65903240007538	6.67475078103839	3.66820554925578	1.91070115459432	5.88270246273804	4.05835068283985	2.05989609966397	1.38054089016697	5.17241704116429	3.93102247324542	5.73122581495565	1.82726184778568	1	2.27676577454885	3.37005714624096	6.95156069986331	4.75096271151267	2.19396094181438	2.83991567796428	8.50409037880891	5.9814769399819	3.31717369598971	7.77086509890425	1.18283867399156	1.94872324818302	8.2170264286476	5.98426941565479	1.57654051237978	-0.97088128087376	1.24501479648393	1.73467025625964	7.92282792148403	5.27868373186757	5.53348239449209	4.4745585157452	-3.38350636896937	2.39092362203264	5.70924033360001	0.014723194074569	6.48899807704693	6.45719197151432	2.50133146014784	87	0	2
50	1.34622263207307	6.46681170360662	4.55996068868533	5.22141445440999	2.17232957739045	1.29367415277561	1.02935733898792	1.12147531823416	1.11965315057161	4.38730865860483	6.36155064360894	4.1201358920952	4.46018389620427	7	5.47814710643842	2.74810677489876	5.06557141700242	7	1	3.24680489593195	1.86690645515264	3.86598105997635	2.11894399962822	7.73677712526161	7.31359505213722	5.26222738281835	-1.66286394460286	6.33833527278501	7.43107035280834	7.91562464474187	0.537941063020486	2.31594924693134	-0.869125620437989	-1.24954453498958	2.85092222492238	6.6302235559547	6.19120448438431	3.90531371277371	2.40536124464942	-4.26367567252027	15.3252464806045	-1.49987660820892	4.02923093499697	4.77172549774965	0.103527177136063	7.22944672134902	73.75	0	2
51	1	6.24822354682619	3.99694751759634	4.68684242436868	3.550736060714	5.40080005392639	2.63215510996028	1.96670841427144	6.92059309128365	3.47250049233786	4.7269114858629	1	5.47090608528605	5.45532959624585	1.91441418045888	1.15342694796936	3.26924800761519	1.02766166125015	4.23405534646411	1.96787082503465	2.22488555100034	5.17143408497702	6.01681722605684	6.49839009221795	7.17466557257672	4.56547208216747	-2.74977191710786	6.66523669044756	4.96143520541072	4.07515627636966	-2.04389690577537	4.27521913127452	-2.26815728199592	3.38805745609668	4.98527062592877	11.0776580389199	3.3929081211066	3.54030750182045	3.86971515089163	5.39973261913566	8.30891110594422	3.85063409996742	7.76420438539145	-2.41724218523434	-1.38243932252966	6.04975446799006	95.5	0	2
52	4.61183890195911	3.10770274114479	1.81796740456958	4.31727030080173	1.57711411966674	7	1.09034346339597	1.75471153519292	3.11183735441693	4.98025907278657	7	3.19910851678323	5.44738807164033	1	1.67169510970304	2.17486786232507	1.48512183717373	1	2.38703591305286	3.95040891629693	2.68064971030434	6.09152475928058	5.28612182069124	6.76495805903496	5.61719067708904	-1.4818952663532	2.8190913750789	1.96871354228546	8.89391151173887	3.1574476817919	4.6618139491892	3.26912175502874	1.64651478359549	6.92819963598143	1.39820655645766	4.74973132848473	4.30951920824608	1.40261900909604	-1.37159521099488	1.74206390340543	7.51927507748004	5.95292584772605	0.788927542041555	6.59522409217811	2.81432691887845	2.00329408226794	77.25	0	2
53	4.46872317734878	2.57113539786959	4.45846147113817	2.47371058580275	6.69637070837328	6.32692466700177	4.94286607439187	2.36378238768874	2.12944574455604	7	1.61312332392842	1.69971125812067	4.14411080435741	4.10275362445219	6.77179337180001	4.53894163859521	1.52416986086016	2.75575401353648	6.41719089821885	2.51568907352828	1.81703019214811	3.79736707253166	2.35022555125256	5.14763361263037	3.66826062265045	-0.122382043510397	3.57204830279891	1.45703144914801	-2.62041817998491	-0.00644631963605957	-1.45266221328249	4.20321222522845	3.13211322933532	0.120973046327647	3.47795347560616	7.0531617831309	3.670384025056	5.11896969076753	0.128560344532999	2.62718081137768	5.0473558921715	5.31715808027415	8.15576645537807	2.00891599313447	5.76289800861739	6.76966039639673	72	0	2
54	1.35496376814836	6.4528637094607	5.68536633041652	6.01654137853537	3.50394506903916	7	1.31154785810141	2.12267371622221	4.94949419309934	1.95170285131737	7	2.07391142905349	3.28673057403288	1.98954628135213	7	2.5821456341291	1	6.0115380843914	1.22342023410821	3.45190225467299	3.51177646942271	3.75257135149055	5.10502087132107	8.04271254058638	7.45196845190768	5.24107461499451	8.23102475354227	5.4119463189608	8.44114925007442	4.95884563016575	6.2539168150817	11.9816618954741	0.137327521777226	1.53960798173942	9.82904635285711	-0.386646410340188	4.23671221306777	7.09149863557693	6.63698982221518	1.81287665040356	6.4045314740939	2.51324081959311	3.83645299944356	-0.932069140368052	3.85339530413727	4.04509637488067	88.75	0	2
55	3.37901484298281	6.51213591869063	5.3159093408607	6.0217342670022	1	5.35721655968265	3.50510347305755	3.60487469796741	4.93694200094312	3.00367723065422	2.43344365806291	4.50427180650049	7	2.02862841825513	1.22798347410285	4.89788774357011	2.75996493973811	4.73177375458562	4.49916463349515	1.32021038304568	1.59309051924872	5.66044416734889	6.31037072218522	8.43850405448551	6.51487104522171	5.78728849774782	8.30325679753251	5.08240423351598	-2.99671096313192	7.98078196328811	-1.58280097179746	3.50434858648962	6.56838684724624	-1.78265660864466	11.2776691692696	8.42287204862622	4.71071236690681	2.59253095677543	2.57900861696013	-0.845261569976399	9.85270576452564	11.5429772193531	7.2253178841798	5.04425360289028	8.91962420606377	7.63905062484967	89.5	0	2
56	6.67904923877427	2.77016840658372	1.0900756421484	7	5.16393552809983	3.02909394400999	2.86157269369134	3.04974572580578	7	5.93036967912131	5.76225815700234	3.71955431058042	6.15382916676796	4.91680419396905	6.17339488328675	3.23698985010755	1.03625696751771	6.61177078360384	1.73929219958073	6.56614188659749	1.99965938770026	1.66400638991137	7	4.08280116720507	2.54579607279188	9.73247403381993	0.568962191256158	-2.55891663476491	1.11382796504483	7.28351470348847	4.20969384164541	5.60725700615743	1.30554056212306	1.47091619168661	7.32648016736208	7.69568945916422	0.684181962335479	3.53320651630519	0.741206978645919	0.938905725614113	1.71644094137304	1.01233697503778	5.94922656341147	-2.6387673568341	8.36377592052109	0.863613006980091	67.25	0	2
57	2.52413351884207	1.4209965969364	3.29853823886364	7	3.30986207848232	6.36422624460121	3.56304931061006	1.47610160668658	5.18665009527434	1.4400096631748	1.69226203330296	5.58585545496458	5.97047395421148	5.61539645232863	1.5588981582163	3.29601426464866	4.81766271451206	1	1.86955513764281	6.36977296912369	5.9269673372877	5.16539738143131	2.95012650227682	6.96316633921504	4.69199867422692	7.01178618593748	6.89954266735034	-0.922740556258303	-1.77399057417494	8.5008230251706	1.46530983339847	10.5193596891987	8.09448801803552	5.35983856753417	3.26735451962413	5.08206514663278	1.90807096134097	-0.994542102406585	6.71750835696573	11.7113499867673	7.7630289373362	3.79674939932137	0.748897796415962	6.73754724718548	2.06538547239421	5.49217268843581	70	0	2
58	3.61966098806129	2.37503037280679	1.20549400176868	4.20908298595748	7	4.84977750498495	2.89421186684565	1.94001795400697	7	3.19908591067393	6.23479682535816	2.25251002910385	6.420669591323	4.41006165846682	4.17787308876948	2.87775546000171	4.97223562502174	1.95704065461921	6.5821003176376	1.41742967792728	3.98499591762506	6.38729073212649	1	10.6098146674679	2.29691911657198	0.298453035829442	4.4053376971968	1.4746913261628	2.24858110969929	-8.08494431437577	2.69922057215629	5.94047975870959	5.47461721686161	3.57363054082965	2.06345244472121	8.43409820047508	0.388083780184355	1.72783861718753	-2.87553375719734	10.1551491761528	8.17737732509165	7.98931153451982	7.61040787222078	5.88127839766785	1.68461382252412	4.57848268651986	93.75	0	2
59	2.51118314172843	3.56504070143644	2.19606279929001	3.99019544214022	3.60167004907369	6.87301570666847	3.15455521762472	1.16547885811538	6.45370783930512	7	6.71530897441551	4.61251309759924	4.41791850966885	1.63591197511619	3.10134583409052	2.71854601525191	1.86357832864661	1	5.15598087429633	4.24352190195443	1.26269775904375	7	6.31648792449897	7.29023589620291	1.07808142732626	-0.0235208393316257	0.844677814038995	3.1187717928837	10.2865304426519	5.79401782116631	0.88911608516734	4.74700009924372	-0.350537727698473	0.386297013303736	0.846367631612013	0.765590136511397	2.24117550211508	4.20966096962929	0.496995126378562	-0.846976133094849	10.0527246805223	-2.98141038838551	-0.0278311312606105	12.3959638419518	9.44234531888092	7.79805541270422	85.5	0	2
60	1.71677558180959	6.90168282381776	5.47978819751357	5.89394794369561	3.08216131578979	6.49193689944225	2.34831988463486	5.72041745416551	3.93930764659005	5.28627432982484	7	4.82522390903609	3.60014254507742	1	2.53089321887349	4.94623122665579	2.08654769817444	5.58446943845018	5.77082218702313	2.76530777166802	5.06319010707533	3.9033092339166	5.55729956592013	7.04352642460788	7.09794949023682	5.204401827335	7.86897451301473	6.03654058683572	7.3787927362938	5.29796269429024	6.57452227695699	4.75193199517228	0.355194385093124	1.4809619184121	10.3678015117235	4.11398675855408	3.95152724488202	6.54477578725686	-3.10006098741354	1.95112368530818	8.15894129465384	8.15948744861118	3.86380014583422	-1.35500716214396	0.254961387019862	4.28248842351545	75.25	0	2
61	1.61413536989969	1.22077931710115	1.73228212273612	6.04623968210958	2.34558229620423	4.38725202178094	6.79489740370005	1.72559721636225	7	6.50806505048817	2.84532706257429	6.46136912625135	6.96213637226072	3.47310455887157	1	6.08362360514367	4.72690169734095	1	3.44659331194749	3.97796124790722	1	5.60537671112539	3.81885161885518	9.07613892118544	5.22262005660307	8.09400195039821	8.82260906885711	3.18769233342938	14.4039565389131	2.61722121472111	-0.712456374247983	1.82242347642358	12.7735643711232	-0.74901606925363	2.16932080169492	0.163780369237875	-0.989246608536117	5.22729298417408	3.74917693132977	-3.85326830074865	7.6960127891267	2.73453968413685	4.66226384731755	3.79141120382726	3.05389631255346	6.95829745874137	86	0	2
62	1	2.77085482894759	1.93243884283331	5.47362195081797	3.29269367492811	6.30438210989008	7	5.13872120613549	2.71466348911747	2.98268065148762	1.18735093885054	5.95402479697433	5.72769961236019	4.84124749237178	4.53915053401394	2.75032534857967	3.7008569592752	6.41802154252386	6.90048457180027	6.47707564939006	6.40232240848589	6.10209082173173	6.58497675599913	7.11691857745278	1.57590100621326	-1.91991637675756	2.22107780427532	2.39752502960906	3.27933129862956	4.43079204213872	3.06685133783162	3.57136053120145	2.11525597186859	3.13258690170144	2.78720717326289	5.94083496543923	1.37656418547569	2.25263915659064	1.80197689920539	-0.956104698513608	10.7467889347812	-1.25540877093622	2.57049014726543	5.21598147926315	11.0876447807697	6.78157742036567	73.75	0	2
63	2.18566775223482	4.56450922224467	1.27030738506753	7	2.25611486837832	5.71893669450838	1	1.472123730215	1.55210204871234	7	5.32681663933997	5.91347195400552	4.10159115437511	6.35342287832772	7	6.60080946503698	5.0080206460266	6.77643400355473	3.09547367684032	6.11801961283796	3.97780117669369	6.4187457582089	5.21727866171705	6.15970563553009	8.43489167460562	0.725458889201347	0.314270677267354	9.70501393961431	9.22776132160057	8.36347200528197	5.44493168215388	1.92251028838915	2.61648044680263	2.85884510391459	8.76522066901422	11.6493745547031	6.70161366322238	0.35083864977272	1.53713069892659	3.41127027342572	7.76520145409135	5.97953033172656	6.02642926486679	4.13747682148946	6.65934531673932	5.59282071572081	75.5	0	2
64	2.76304236362479	3.00611403022688	3.05526775085997	4.13501773925168	5.75851443985147	2.5271831352836	2.15472504066925	6.81119922067832	3.975811335444	4.8895880829709	3.30875575764805	5.92320310861822	4.60817631708283	1	4.633508876816	6.85246913469161	1	1	3.93366362422174	1.17170269064357	1.86187710182539	2.47947307531056	2.4363986353402	8.297126735341	3.83095926200519	1.06251656718961	3.16102395579533	1.59338787086566	0.683532572811098	2.60819544333054	4.46838937289151	1.62424222029909	4.37911109985663	-1.19221134595451	2.80212759086102	12.3019639018914	6.50206179233522	3.14786695812179	-1.44022870751944	0.195872942741084	8.47782909893134	6.93730894655447	3.47766733376616	1.5672670625152	8.54689779385286	5.39370089288546	87.25	0	2
65	1.82907937072595	2.7231517448491	3.59513155667271	4.70987456658628	2.88799963021028	2.01487461138949	2.28385031761062	5.1101872341093	5.72700827571119	2.46264411810309	6.79325215921358	5.54255202038993	5.85931161506288	4.25973747411434	6.2881246055592	2.83615520987214	5.31967419267761	1.0678822282911	5.95990862667186	5.55678546900698	5.2239995733188	5.56370254895823	6.62243184944638	6.17698617295252	1.8071817114645	-2.15918073031762	0.887323212542571	3.24920489730392	5.9494571334094	6.80341608502968	4.37450113728524	11.6203282786123	4.23491189287869	2.04520482478366	7.7687155044446	5.32437387226956	2.79746068781501	5.21791579803349	0.389144708576193	-0.0557736587913589	2.42060825955834	8.18723756876057	6.21209772128121	5.79095922096331	4.69380485269916	9.75938383579175	80	0	2
66	1.51185734075205	4.67789822193257	3.97888429675024	3.81567514672494	4.92631059368547	4.79612460940889	5.23920903380292	1.97849028799549	6.58521305748298	4.0200382116573	3.7748031061602	3.24468300662213	5.19909116151005	1.87626779168467	6.49883417170466	1	3.01704143965036	1.22989355861589	1.00041320720329	2.32713361729208	1.53518505647441	3.92769537355631	6.26630473605371	8.22771282536992	8.31666732634075	3.58956109836989	4.41239115998292	2.28157263625751	0.0534205635659309	8.67680605174755	-4.01148844506483	7.24875953617632	2.56128695128819	5.8065123906273	8.60139046392263	7.20063008334924	5.88175421699867	5.15717608483524	0.519175798000931	8.06666289873986	12.0812782666784	10.0855854704551	3.06755986581767	3.70334594996955	10.8073697971211	4.15078913904888	86.75	0	2
67	5.90257468839199	1.62749646091426	1.16236004200074	7	3.66301027445052	5.0001625190806	3.10564611437685	2.65340077229954	7	5.61736487552802	6.48404897793735	3.9318284840647	5.17302803244503	4.76431466696912	5.3542356269515	2.84958769462359	4.10177253740354	3.55089253974903	1.99294720272953	2.79430824725425	1.64040354486789	4.54855388955564	6.34056140561007	5.44259890136117	1.96479190551763	9.07313389870798	1.42702587683745	-2.09063165570309	5.91218932859405	4.63914536446639	0.495201605620988	11.8989131173484	0.839840656053421	-0.396856489169179	6.41854803005723	7.29924931286384	7.07203181864051	4.65138381881153	-3.06896873128064	4.87577686633825	9.1953562132906	0.239788517361551	7.62728247764435	3.63437941752008	7.23996044513903	8.92056856049855	80.5	0	2
68	1.96823227247526	5.97025476152248	3.90013569317375	5.5092131034795	1	3.84076879800723	4.43381804451134	1.54170908233871	1	3.79147611001272	4.81269808472704	2.24725687451782	1.90025889947295	4.92224482278743	2.23942014202158	3.51845892450206	6.619561934124	4.60512132814165	6.18792574028918	1.90558086944293	6.58957726939373	3.31550544578418	2.54518829327661	4.15247268843409	8.36880818261574	1.38704343282169	2.33683503420163	7.1172417743554	12.4950782082293	5.51424182120964	0.700745378093542	2.28124273657654	2.43801865565445	4.19762823112398	2.466897252633	3.39172258870945	4.77277676985921	-1.95759744743991	-4.59152881821124	8.84951437464177	14.1581047624518	6.54349627794953	1.99027308778112	4.51120310403429	7.98399924485945	5.14459033772458	65.25	0	2
69	2.5157744716348	5.39956194856013	4.38537001049637	5.90495256507422	1.86580657897083	4.08589398197626	3.70009053928036	3.76189096276257	6.23759623060191	4.19475541641481	1.35853922578428	3.24752992246212	3.91642279921339	5.67120674924156	1	5.34494638569772	5.17197742520777	5.96892925724112	5.36088586214263	1.39202017446386	3.13064154633498	2.89446745958611	3.41749355720974	4.47692450396359	7.66844998131529	0.641073011913482	2.9683781245962	7.81137449521449	11.9374860514913	4.46358874370871	1.56960993583439	1.58928668207661	2.49635495556295	1.54321884023111	-0.0732148996896662	2.83208571676394	1.97531592540232	2.2866398161976	-4.55106894126828	9.1203640801582	13.7951416526921	6.42213612229961	6.72904457724177	3.15528768324773	5.83659188433731	4.39420411530635	87	0	2
70	1.42151198002973	4.24896768155903	1.92692626328777	7	1.1288457633334	7	3.41779220620463	2.61535729311205	4.49127392234972	2.27034930061376	4.90037414338407	2.3750872422061	6.55723630581254	6.19863176310964	6.4866133547557	5.2022913434865	4.20557070961699	1	6.48048585929649	3.94017406019811	6.23293147994915	1.60732208928242	5.11992503557133	7.73196143191674	8.41968111079339	0.337730120110797	0.816763007187891	7.44917289808245	10.7171175328333	2.59541859059762	-1.69664070240346	0.730646298425736	3.53804187724513	7.51790622908146	1.871173761865	6.84298784214718	6.03578268929918	3.59671002415232	5.64901833924635	8.66170358360339	3.35228186651023	6.08365210406837	4.41874779191718	4.62652758754049	2.27819954124045	6.21473003128481	80.75	0	2
71	1	5.9182771669598	1.93243968021592	6.64612250323728	2.05016769929007	5.54918963085655	1.39857288380406	2.85044621817192	1	3.25728722665454	4.96421902079738	4.08117044173837	6.27218286267774	1.37976902571633	5.37220814020321	3.93189283570028	4.00939500294213	1.67100381061282	6.38351031736815	6.29164521468507	1.66481442025274	1.02971756067824	4.27767691134927	5.15232286494111	8.32299953787169	2.20584738057851	0.979053648033312	8.20145080966426	6.45485254233646	11.3543780044604	-2.55350922998934	8.39679792253418	-3.57380338661218	4.02535820283383	-1.7046563898458	-0.202852627702158	5.55687776424938	2.50316120199328	-2.92516411756584	12.4376360195593	10.351554785868	0.555963070732968	7.36742485207081	0.370780788813807	8.48915767332265	6.8929671761458	67.5	0	2
72	2.24949538038177	1.84760954433593	3.19672637420817	6.13191148680541	2.65944997499776	3.41250428417379	6.41156344311903	1.13271592826091	6.41979489293703	4.51310352472244	2.85309069480778	4.86638781027942	7	1	1.02958706080758	4.33169036495092	1	1.35990692267726	3.53459173589184	3.08469127377699	1	5.84436883024228	3.54898445141553	9.74554399447619	5.5941100833881	8.35283606193268	9.20654773528308	3.26407483109859	8.79712592289146	6.11101341498281	-1.40774453214603	1.4567614570356	13.0722108669156	-2.12582704609897	2.8608864404915	5.22929055387829	4.54681464725618	5.73306203585474	2.83142637127583	-3.49844516765051	7.10916748721225	3.04472006361628	9.13181389682414	5.69288060207296	3.40693926476183	6.40764141106768	78.25	0	2
73	1.0780190550482	1.97903152217431	3.3666469727668	6.81657597264299	2.34313787126342	1.1439545295481	5.3034630570042	6.65563312725845	4.77581078983138	4.85909697148926	2.25677393470626	7	5.21217609429101	1	5.33568120967887	1.62092129742291	3.06439997341026	7	6.80625036736976	6.54900655020819	4.25054458903885	5.66654322440513	4.80430907929538	7.85889579688259	6.48591412019037	7.74964200869922	9.09674818002057	2.06203572462283	6.04958991294453	6.35941659485604	7.03533310577996	2.37559268118668	0.945558057344749	1.72211154623153	6.83185926548841	10.4813239430395	7.9950169870391	-1.12516821161457	1.36143221333884	-3.67570274830893	6.93248751742202	4.52899642761743	5.04866352894929	4.70951086532628	10.3522195447213	1.71176549050011	67	0	2
74	3.44590704166294	5.16585919036693	2.33201653281988	4.74014021258007	3.9518980279426	6.45560100902663	2.11109363727651	6.18817470438624	4.77946602928939	5.77740835175153	1.1748493886944	1.98141886665325	5.29933651541109	3.3698811936418	3.62654912035641	3.87421226371721	1.07916627449475	5.74092890767544	7	4.08629042497134	1.07691557534368	6.62079220307369	1.01242937374269	9.93104549840046	5.65597920275632	5.95109880591007	9.82459024866126	1.29212239726643	-4.03148351378138	3.39023232083389	4.60119950929238	5.90971173434128	5.20370564454745	2.7841207575923	3.87403959570528	8.13908831481145	5.31116192962568	1.118677256497	3.23699813982055	1.09961267641381	5.75307405511086	2.47045655837825	4.1025296673222	6.19308934024674	3.58183001442255	-0.233692688965259	81.75	0	2
75	2.24657261486877	2.13756196351077	3.81818044351134	3.22423921300103	4.5449189719492	6.91962878133455	2.3223326558487	2.26654924813033	6.53384380225807	4.72238134834403	1.13725651109987	4.05502064876924	5.77725988231405	5.96129324795399	1.22231105932709	3.37448773531811	3.15846906742599	5.33587528421887	6.31483614502443	1.48858869524924	1.42265478292571	7	1.19531706944807	7.69118280269215	0.446157353263859	-1.74544080063827	1.72274164394043	2.36832495210921	9.63710667774735	-1.30910154269072	3.640627156555	5.0653105166585	4.78411385816142	-0.375753258958549	11.7591622876894	9.15319914988685	5.78121040156048	1.42519998282592	2.64399889746164	0.24655567165003	2.69518827207962	-2.02176730545091	2.49398602148255	-1.50600312021833	4.50050445282032	5.06888064225201	82.5	0	2
76	2.47634793127425	5.49940831587919	2.04415135114791	6.29970822352458	2.59582414047062	3.89177861488011	3.34921917465867	3.74927004876117	4.33540159606081	3.46146743828621	1.7299822459479	4.07179052071574	3.87375360620961	2.37190302593342	3.53651782471834	6.60090338709813	2.56652163998516	1	1.77838946752325	2.97980914900537	5.09548046231465	1.68682612662707	7	6.14375657086267	7.76917702557266	1.52332449057964	1.64208881609556	8.87868034746902	6.23709878469132	-1.60713471340327	-0.186564954873283	8.86139857209442	0.236584742838853	-1.25743678161396	2.88106399258453	3.61522900068704	0.940900713214624	2.89876665331163	0.0654670778319329	9.79105692887864	6.1290224016653	-2.18604254875954	-8.53575224978667	6.32427628034297	7.50137639871953	7.66682865793261	70.25	0	2
77	2.38190625915774	3.59305662857124	3.21232262427908	4.20106813594688	4.65240084176915	3.81858485002262	1.60794255335647	5.2879388639545	1.97102313435782	2.46642882925605	6.77977861536943	4.53465739696364	4.60729063593029	2.23170196115551	5.53550307850721	3.21683714334083	3.02807016700953	6.75352786197186	6.19396735203964	3.87353861907605	2.75301742664353	5.05306360264831	3.21370804021023	8.75997977296461	6.05363326431804	5.22869383242764	11.8058957672929	1.8588958822701	6.19158489753545	5.89816693128292	6.30194650458101	3.22417781954291	3.96273811503171	1.83363104703642	4.41632368009728	6.99790954176151	7.27612108862016	6.96706694326886	-4.26398374540681	10.5618362356147	8.31505994075502	0.453275547053741	4.19006763730121	3.98129310748677	5.2426073359795	4.16373539443691	66	0	2
78	2.00250740824031	4.04091781147848	3.48519613047519	2.37928643468841	3.73717636399783	4.00997696376049	2.06417533444405	4.25915879628982	5.10110383532811	2.71120962332202	7	3.84220981370877	6.71474662846249	5.99805845299739	5.34257802200193	3.70063632910623	2.62841710502124	5.11654054420784	6.953428370134	5.43829939817707	2.65562876503356	5.56994104891072	1.66381326588699	8.28285105919607	6.41046200614382	5.70253265511166	11.6447081480453	1.791179077796	-3.00868145012013	5.71504327685222	4.70945483943294	3.22128924458565	-1.82425399994672	2.2649884210912	2.28918791462219	7.55883353512264	8.30228774082151	6.46120263483722	-4.38438923008026	11.1670170389515	9.28199380284415	0.264903205340356	4.81876665186456	8.64354340241015	5.3624364087852	5.55879012711046	72.75	0	2
79	2.90259412595509	1.27781075129905	2.34417077064283	3.74586219954538	5.38774283680694	1.61770621423631	1.7851035629255	2.19595608958043	6.55539093777716	6.62107342546604	2.64742282205457	1.18725497943331	7	4.41138843925964	6.47635772309157	7	5.93477854746026	3.8529650127655	5.57866670768517	1.20357816841223	1.77237078433509	6.68732098364675	2.12307283233322	5.7737682563413	1.78201231908046	-2.69847428553624	-3.34704033971549	2.20882910014172	5.31452872283932	4.82441700582465	0.80166204254313	1.07575632249067	1.29973767131296	2.61928041809415	3.08395470202691	10.7799917716744	7.74421613049056	2.32811636874723	-3.37496236045514	-1.39671101343372	7.85422928154853	4.31659401574801	8.57599909941507	1.99711607568044	12.1204338252745	6.39323415050126	84.5	0	2
80	5.61054785856385	4.18151374895353	4.00825235022323	5.91162664639632	4.31778454603898	6.83604867571796	5.32573656582814	4.70200313957176	2.76051773611845	5.1968460347019	1	6.86012328298599	4.79741610389973	7	1	4.12296688542301	3.34508819942972	1.58700436524752	5.56792704429245	7	5.30911794472614	3.47908265395967	3.03911850301818	5.19512940835678	2.54580647998892	5.50877319345781	-1.83792794142109	1.04929783725577	-3.02467399153756	6.02710435543461	6.61656016657204	7.95932771605072	2.54344728535259	5.90858889229125	2.90765046469462	10.8385698028928	3.72832478051511	1.66015674904604	5.31220163962035	-3.32459360110026	2.42963447889011	10.7009843842896	2.56864197486814	5.76496353217636	3.41317238574868	6.95540582309745	60.25	0	2
81	4.11954548118653	2.03953592734914	3.45859060973176	3.41927535433911	5.52741876905505	5.8777427618884	4.1482277777962	2.25828990706017	6.09031122512043	1.81949459785493	3.64227966569008	3.89064693827318	2.51706727492887	1.89321539465846	5.47598485552489	1.9084437076736	3.81492601063609	2.54924993452656	4.4187325173613	6.06809034860828	4.1556586130195	6.78014300912643	3.71683761039027	6.53736478186134	-0.113075295466153	-2.9707370041615	-0.487334328055469	1.64442028589367	12.2717760212149	-0.928000473272739	3.03969313614249	3.51272345562955	6.77521375548842	10.2486396032505	0.789423313037121	9.7868485890789	3.08527622045037	2.20342839001414	-3.9821926404992	-2.4633730980975	13.6855411948261	5.01665669678877	1.56827513622956	6.49921045904896	4.75708187704748	3.11419522335833	91	0	2
82	1.53486417184189	1	1.44952463779293	3.96781692304692	3.59865755898093	5.96459000766521	1	3.90026627973596	5.50156291362933	5.35093808184777	4.6638605911077	5.17935689591952	4.59811650289105	2.82326674484766	6.38454731310996	4.51690002064099	1.4223114173919	5.10586767421568	1.72934346057318	5.68295109988502	3.6327243581329	5.58987610230425	5.76365658431577	6.35919464422546	-1.53381410242141	-0.821186764032182	0.913121408541378	1.14547666209731	-0.339456446486899	-1.90169316169977	-1.34588008038073	3.58901174309981	0.87103087575193	2.81812808377087	-1.06946603964687	-0.960273974673365	2.55798973506644	7.43987246643403	1.00963324679688	6.35807182570681	6.40126119141469	2.49940326168144	8.52137426243342	4.28045979535848	1.64728736427384	5.43843158854995	82.75	0	2
83	4.42225226631692	3.46314716113777	3.79647343014596	5.18034041818573	4.10422109164422	6.9467154843292	3.57026033609885	4.80326752642618	6.81428105256783	7	6.08767636646363	4.83547627946262	5.01851507361489	6.43644177299387	4.88937713377339	3.76671884115473	1.36996105196474	6.86445759871796	3.17191266764116	1.79482076103632	3.1778990134427	7	2.7025770072969	5.46989980072819	3.56708989490961	5.59776291376074	-0.0801243196545738	2.64852132933009	6.94937516051263	4.04361920238785	4.59837168335577	1.891846653332	0.0583854851365586	8.54483447006718	11.1711489704042	0.748836574935654	2.61319346439089	0.336868963720225	8.2921331720339	-2.27249093330261	13.9160189143266	1.52563109822977	2.66404968332833	3.72879441243814	11.2189298942429	6.97892269337835	70.5	0	2
84	1.28172903297301	2.49859659885305	3.59045135160446	3.05609753787468	5.49861484861574	5.51047700493346	3.68722928684434	1.42629800423532	6.89162177917684	3.13310519127818	5.26973588131634	4.87165253347984	5.99085363892358	7	1.51651993672743	3.68832212285603	3.33837335723429	3.89488335705897	7	1.07266485395077	1.0937925751036	6.99300016977917	1	8.8355645082194	1.52842327140023	-2.42879734995165	0.872835061728988	2.41155622992077	1.7237686532037	-1.31801542836227	4.34478246710317	12.0067629140492	2.66191846213576	-0.659567423832536	10.7371982530406	8.75436205570738	3.74836959098081	2.09296848916007	-3.32781257572399	0.747331619844536	2.59752439016436	-2.87357618217538	2.10200171910272	-2.6051041642234	4.44158477319601	4.69122820060155	88.25	0	2
85	2.74791926696867	6.39441823147088	5.17619173897591	6.71854979616472	1.505035174101	2.605971230548	3.91629317480696	3.49305971260412	6.48550457647143	1	2.13270726987923	3.32036519958593	4.11552885320273	2.40699347379964	2.42551014204427	4.26268175999576	4.2001335409746	1.12463736563319	2.41796803545558	1.56202359813501	1.42206690086986	5.3744933898194	7	8.12799664628025	6.93553134315057	7.08240802031953	6.96482232985391	4.32866590702187	-2.8422593029318	8.46192167584639	-1.11061049356324	3.53209620495167	6.20892079263962	-1.22038552828183	-0.170157566253014	7.85875150062363	7.10720847082313	1.92839478370951	-2.12568366633368	0.598631287028542	4.94396629201251	12.9629575239345	-6.86982459546046	6.38290668291537	10.6472786792386	5.17757866295745	76	0	2
86	3.62511913914616	1.78571704715068	1.27216234286105	4.794386102832	7	3.72275308710756	1.86190854400318	5.47393163169616	1.86851740895935	5.26131747341362	1.26482127358138	3.16463240147782	5.31087986307688	5.23559009674714	6.54098903563189	1.63585161053623	6.36956291494602	4.40890868799606	1	1.95116483381999	3.05403225100047	5.32416006528097	2.97591502463109	6.14560170292626	4.48000386256827	3.12959059928456	2.87326551723877	2.18498041039807	10.7243181385063	4.05170751427233	2.26094589776324	2.57108224989994	3.41596243124943	4.8549649421718	9.10837769750997	0.384419544074802	4.48606151447075	9.46858998480874	-0.474707216500004	-2.15977493716822	5.93423174907001	7.37224582134337	7.21870533737549	-1.04796559814492	3.17375536682466	2.8528485091167	73.75	0	2
87	3.22875883632725	1	3.86030863391189	3.97301569593935	5.91264561677649	6.31088190467617	1.58919936861492	4.63869653126055	4.79072156099195	4.63704279446761	2.76773527336245	3.13581135700042	5.57142258424283	3.07510468380851	6.18513010240852	2.13991525919419	4.65479816187782	1	3.42591166028787	7	6.45390438687875	2.88422611586364	4.13785333943154	6.94439302165142	-0.0691825932593164	-2.76812673633238	-1.35607808440258	1.23584609865534	13.0184819082546	8.78156155564728	4.97840418130842	6.18641020296899	4.4067997914413	4.00396117489707	3.76018952775636	0.410739951997537	4.35365639999414	-1.35263262205952	-3.06007786092404	7.39892438739299	14.6887737794516	-2.70042578023821	3.09426620066864	3.49455636680113	3.62000163238961	4.60245180380004	78.5	0	2
88	2.02569305757376	1	3.64844406967377	3.99160354812958	5.7235341263995	2.55256082211457	2.3781914851593	2.5808173482318	6.76566943642285	7	2.76149791122838	1	7	4.47493268032717	4.19650518419341	6.84131513577424	6.17501524004394	3.51732784717093	7	3.60602020807481	1.62615352069952	7	3.36207318566548	5.35052887358218	1.60073454401249	-2.03625961295291	-3.59724964340573	1.91165929862724	7.90595794375108	5.35029126911345	7.00372758955889	3.88109306076789	1.34656839558955	4.50813693325664	3.36053142984548	9.09331744942549	5.30922946836179	-0.0441628236461359	1.42069101298423	5.44588734228572	2.7338265146196	6.56795748016731	7.88300137415947	0.690959978054435	8.45836377567374	5.97714063754286	67.25	0	2
89	5.41893620232737	5.1104398456938	3.8821545650282	1.40140927817086	1	2.48080699428196	3.14380511811981	5.76741106355855	6.59404525045448	7	1.44473168473512	1.0930432363793	6.45810632123607	2.20852979973015	6.32963165069718	3.06153047235585	3.00168600834056	3.27215688980126	7	6.29873972902881	1.63237706277466	2.59710365560737	4.74907919070511	9.7334122221788	2.16726064069986	3.12099236592059	3.51280010518868	1.69728342725958	6.98249464286268	8.33565368120487	2.02581896484017	7.7195102178609	1.22942864418822	1.54251014692859	8.03955119038966	2.19011316024484	5.96509508230199	7.70447065725767	8.39631383661658	-2.69783112086766	8.24421990742211	4.03229129292634	7.29355984247907	4.41783608704027	5.28292552763972	3.85351479947584	82	0	2
90	6.21707508020103	1.94020938546583	1.07105548439998	7	5.04878980934796	2.15134825162091	2.37354094737033	2.65133357340192	6.60382626714603	4.59006344815586	6.74412114552211	5.34633108484308	5.57876010490323	4.23038320499261	2.63419355255398	3.92588520282603	1.03744141733946	2.85516038651729	2.02104440805018	5.56480174058572	1	4.18726064081958	6.16737337330716	4.52149729002474	1.81348076257696	9.90260172367323	1.5919046088157	-2.12339530754122	6.25853051630866	7.62162768840277	2.87440770438061	11.8114040489339	4.03472059918429	-0.33079340946147	7.31390048338397	9.03760487821668	5.69907344658605	4.17633524476252	0.898189181861854	5.28917352151734	8.0588796570048	1.41386598673555	5.84168044937159	-2.63628583469031	10.5029181708429	8.97103584378675	71.75	0	2
91	3.60947439737778	5.97314641908192	4.29601497543522	2.29267486482953	4.67342450582347	3.11252904301602	1.12893434328725	5.57035268794979	1.7577481682369	2.39819485722512	1	3.82490672536469	4.71523797011452	2.28334355167076	4.97051960808323	2.34178269306706	1.49447266134901	2.73089745142982	3.04988922399846	5.7005218911602	3.08612693710887	6.34381952259066	2.02788472062065	10.2694908791797	4.80128287280347	5.14222592342725	8.99321868840773	2.33439338279193	7.67145146374135	7.14374125496206	3.59978386848527	9.51937940239992	5.48130775643148	-2.75279759977151	1.8442937107429	-1.27831880511156	5.63296738489325	-0.202223476768587	-0.0853096902888208	5.29970961645711	5.33216073230111	0.878924471852465	2.86314551704768	7.27260419435799	5.36704237096346	6.04696457064155	76.5	0	2
92	1	4.45086393522321	1.92369015211814	4.94780268215174	1	3.04303035420771	1	6.811713557298	4.90264539115904	1	1.54239649929839	1	6.63717978837274	3.21600398069846	5.63143458897914	2.21067231536593	1	1	7	5.04937380393215	2.44402750464425	6.95981994101169	2.85560457418647	4.3282391749532	7.48272380767151	0.775099718757428	1.32730546997835	8.43179587373751	-1.8482698701251	1.49602202529148	2.94386294261717	6.32051123506685	5.14865604392509	-2.85362438111672	4.59683854976551	9.23282845439269	5.81052402623156	7.76788040371655	0.92733259643558	0.956225333738513	15.3441040377192	12.1231620082253	3.51756015110207	5.45166210484131	9.57943272396547	9.0947168956965	77.25	0	2
93	3.99522830078181	1.98982989737963	1.84216937027378	4.20563117807691	6.71188988199299	3.83322827158782	2.11555777975214	6.62370258494542	5.18554944847937	5.87148835835964	3.51349737681993	2.77593326483706	5.9736520712804	6.19646508742396	6.49622880529289	1.73879236252551	7	5.66178438654629	1.50033757696157	5.03383584671505	1	3.95809673009968	3.07063544009964	6.5753232462745	5.25385151846937	2.65565069134201	3.57973112645635	3.83789715319373	-2.36027569234993	6.24369303950741	2.95166173648713	2.36844193342367	2.19008315785171	5.69374932759701	8.61400854860227	0.127104439505453	8.73386620966236	9.00390870839555	0.0546034406446897	-1.34832941416538	5.75421432348283	1.86289222224539	7.72733661199591	-0.047442127016917	3.91279174452138	3.00832235618407	77	0	2
94	5.39392993882568	5.45083507438063	4.98003704940903	3.10605220501077	3.27164007252963	1.06168473398497	2.4058391893979	3.56818416252767	4.6476014235183	1.18164446061085	2.11608778152478	4.00744464725089	3.63612736250541	4.10579485630999	7	4.88439795727126	4.65879716162258	3.60899578107088	2.85124851623004	1	6.58296006608449	6.64894621163761	3.94458625789266	10.0188674287972	1.50971380384787	3.46365838699698	2.82302766824882	1.76360636421448	7.30969106318557	8.86030245026895	5.44521819122408	-0.639072346010639	-1.5903094445963	-5.10886255586914	9.16570865589119	1.51600265939206	3.42745184118492	5.62981756531014	-2.32153742396881	9.63971289999425	9.42691196881638	1.88286436095794	3.90409841979119	4.15327273945258	9.26719539662722	3.77276808721729	73.75	0	2
95	1.77132746409032	1.48597060837269	1.34013369753496	6.20889630998508	2.25901646689489	6.04996880168891	2.75522762630748	7	7	3.16349511077105	3.73803304009284	6.61709300297434	6.72163254812601	2.17842357318805	6.58057881390869	5.82986928050741	3.36894092722909	4.12669328310194	4.86632054378475	1	3.97944909254998	6.25455688555561	6.19594832844785	11.5884121945146	7.40696986032268	6.61479483908956	7.85457850150089	4.16204276072058	7.98313241734129	6.01016414971337	0.339029196006489	7.82988398706105	-2.56324115192101	5.7574129033366	7.18661690841317	-2.51211497547672	0.678439343360648	2.31243266455349	-2.58826432361938	-2.09430906100019	6.14039366482278	10.4487893808739	-6.19838380583983	6.610251966236	3.75433999805292	6.77326529434887	85.5	0	2
96	4.08977063998182	5.02750936040294	3.93332850788869	2.91698800946263	1	1.4813187643167	3.20004399593154	4.40908187809375	5.18820585236948	5.86301398575276	2.46015284215304	7	1.75156136826807	2.25530969535738	1.5276489906926	3.92987614736851	2.30271144212727	2.94193958281384	5.51575438103095	1	1	1.1270350150402	4.3439625906165	10.20086174431	3.93521986235669	3.62679543913648	2.57659778988045	1.48146411042889	15.0731104351048	7.12032159272579	2.88741518857183	3.1178200854025	3.9484281446758	4.0988151949584	5.73042275996443	9.71125284065723	2.11941331448403	3.3120796970775	-4.56033622459021	-3.86532883741518	7.23432476317876	1.89508328495459	-0.213379187608667	4.5190795243785	10.5077428701812	4.02901064201568	71.25	0	2
97	1.56274058369034	1.50322535710116	1.50331828271969	7	2.28194763565011	4.45010276925576	6.53933756768438	6.66527045151969	1	4.83734674237591	3.35219418417162	6.77210509390049	6.44280963099906	1.57711104547656	6.19703578773509	5.14025203785249	5.50679982513665	1	2.85279835567018	2.45497240174253	1.12727965082293	6.0045700558793	3.77950246470446	9.55382394081607	6.90959714228618	8.71690665245896	8.57430958292319	3.00634119183486	14.0531662287725	3.45118181220308	-1.42625702271294	7.38951050272614	11.9026341342369	-1.4155202055954	2.82281355894494	0.249817798124208	-0.992764800453358	6.78010799953295	-0.628520761049231	1.02677824541102	4.44961764273413	3.07675986167151	5.68916247233339	5.64820893202969	3.60166871491133	7.01737222295507	85	0	2
98	7	4.18872590341698	3.96113126982423	7	4.43636475163335	3.06634726720926	5.55638721386049	1.94428406270165	2.89117345902536	5.43529434882511	3.41567827889845	2.78044799313826	5.93646770342153	6.24764244339297	1.09156297048437	3.11490970887315	2.77301213405517	1.02640044409115	6.4459974517809	5.64520759075386	3.18237347187675	6.68688054147879	3.16973648591353	5.92973274035544	2.5760638522222	6.06441962685067	1.29609139833317	4.298049230987	-2.43218915108766	-3.64284212411869	4.35205836664952	7.02642853461367	4.78100793374151	9.55955151296466	6.05320088548463	12.1023550903033	5.3323060916406	10.9552349806465	-0.858035086587219	0.797318603774509	6.85611748209362	-1.56942882719094	9.04718565142511	6.29858501323232	4.08704417005354	3.54486058658949	63.75	0	2
99	6.31539591504371	1.71291353025355	1.72196091899546	3.33723085630684	3.10561507652302	6.37464752263093	1.60045022771462	4.28085274986647	6.09419760168875	4.1977906422587	5.13440834449151	6.61433553742833	5.62796805183787	4.72505171750286	1.03072609121255	4.41010105342725	2.6225238343366	5.9981081161464	5.28130657343119	6.41986912902237	6.18353290758845	1	3.63529725321572	6.58524184233719	-7.30371608564976	1.25797298997751	5.32895334491029	1.8997014638286	0.206580123074944	8.62361796957752	2.7212392429995	3.21929082274296	4.28862380715413	6.14282991316721	7.73817623576676	-0.280101850998028	4.25439032149127	-0.800455399794741	4.8361984218698	1.24747814668502	9.06193238678807	6.57002400711853	9.0943585574919	5.68646545989846	2.75880392111001	4.89347578768193	92	1	2
100	4.01753352839289	2.44675206409741	4.44508023548517	3.23929175205848	4.69587720323874	6.79220121182887	4.18219051793427	6.8409664184873	6.02064857541009	1	2.44753386325884	5.88283125862863	7	1.44411702456567	4.43006896901156	6.06073120443141	3.82939987568325	2.41957745420156	1.16274175877868	3.86050364238142	1	6.47155206286812	1.29595851268572	5.06443146980079	-2.8590638781715	1.55649625194568	-0.863184014017214	5.57765919767353	5.31691799182948	5.19332382092822	0.276018510063528	-0.326898375838945	7.66852444404543	6.4718217733681	3.61250337283542	3.70241339997114	2.47978429422713	0.405488804555192	6.0083427130188	0.949255386397384	9.21448419893509	-0.337769223481179	2.84905591604606	4.79483261246369	4.17925064170217	7.62855564588883	102.75	1	2
101	5.57423897562461	1	1.2324777192106	3.16811581806077	4.09544869040796	6.19497874434495	1.60449313680218	6.02831091548657	5.59853238441246	1	1	4.88707899112249	7	1.96323299443765	1	4.44968248349645	3.20060521977403	1.16573028950325	1.28451246251126	3.18027246298993	6.3857568863173	1.47804962494038	5.54159414723486	5.16634491021612	-6.52239272283742	0.986535273678682	5.69452163452655	3.64622967549374	6.50843184266922	2.70652391159177	2.35318815214603	6.90784807798272	3.27871944989594	5.42688994016349	6.94092004223959	1.97786660925296	4.7983832406896	6.29454200398537	-0.785840950548287	5.25301838054302	8.79098440012195	0.0377800650657081	4.11775604098897	6.09890605117595	0.659982522724858	7.71826445371654	104.5	1	2
102	3.77537509626453	1	6.68996806450233	2.28410705941942	3.03399374603879	5.10384331888332	2.29663875672043	3.69776513589702	6.08522254484972	4.29964441520174	4.65381131658037	3.76720789239274	2.344325067224	1.28479168654842	5.39144002254735	4.56472034811022	4.28713616895002	1.11643466796129	5.1324945069274	1	6.00788273496021	3.4803532883629	5.61981940514809	2.17748568403818	-4.50593761951093	0.647865076787152	-1.26075508388278	5.09183190664247	6.6349854583482	0.184063594519289	2.23375985737066	3.25934772876486	0.394126429716085	7.58458152426429	-0.390051844607225	1.95129657523315	5.77344204898331	7.06779031396605	6.08585077801114	7.56222186840753	7.42832017402644	3.82755579471448	1.45071610331747	4.64230817601186	5.91912493876491	6.51659196297687	85.25	1	2
103	4.27095761596198	3.36323184448808	1.55175794068	7	2.54931274544488	3.89372645567467	2.98407927862295	3.04199786181035	7	1.26500411099097	5.83834775946413	1.76006744124048	5.95886212019878	5.53751621106518	3.13328201635516	6.66429250401896	4.48740141047817	7	7	3.91237170651113	3.84445872824343	5.95524372309331	6.33074199144727	-5.39883521687655	1.62519495027857	-8.08515360512803	1.87525137594933	6.02979936775102	1.60120963521443	-1.20916490271794	2.46554260592815	4.46219697401584	6.85103737839699	4.05277525785067	1.43554729152805	7.42758922507285	1.84152073338649	2.18842581012398	-3.1128256400443	9.19861488513115	8.64731410314806	8.25014947305943	7.65512952707827	5.32212580071443	4.395051644621	9.12857930576862	113	1	2
104	7	3.68881505718744	3.58536800296081	2.09107718796577	4.44145065800268	4.21069012495687	7	6.7064698060049	6.9753085694	6.08711507227332	2.71468051889409	6.57172856780704	6.71686474542098	3.90982844174757	6.16946523059397	4.19510693865674	4.72599505128072	1.23302903099572	3.46734946843957	3.48014043145893	4.31830790561883	6.37943908916051	3.46121483735979	5.43689779853521	-2.93946632288199	-2.11643849158416	-0.722517587172414	4.60444184539755	8.55258164328791	6.08804962131867	2.94358994676007	7.12534127190111	13.490155255944	-1.68439722458975	3.69085258753666	0.719737475189783	4.58061137888831	-3.63176206769946	-1.02799374796019	0.74436656652626	4.98496291941993	3.05784769572058	4.70835808037112	4.8287411766388	3.96662836327107	6.78039466760996	108.75	1	2
105	4.75932938103605	6.39257488908268	2.74638512657342	6.72096184413914	6.72307541043572	1.80749473962834	4.8056099414472	3.20330476951243	7	2.61615453696868	6.91152747410873	5.27395504583592	6.82492763493478	5.23889267806528	6.76971399295596	4.88940156371174	1	1.34508627162815	4.49540637622232	1.78021548456108	2.08668240122989	5.84489274009542	4.06076694657991	9.52022949181949	-3.80049619781334	-5.89360659805061	4.70535370611417	6.15951283074638	-1.12801316609891	10.3395668433668	5.77942674246413	5.22534183577293	-0.825057260145122	6.96160604312859	8.20771978465008	2.53508075045707	6.91505759581243	1.39432212387671	-1.39675401822693	-2.35580443788494	7.4680077116873	-1.74064362387458	2.03395738428395	2.36147578805771	3.96305531916359	9.10115181101364	101.5	1	2
106	4.3318524618631	2.04273581894448	1.73392307258943	3.26023528440457	5.66000167858334	7	6.73155221033326	7	6.91433764603656	5.46716447850755	2.21793171866842	1.38477475644035	3.90751703638077	1	3.76301671398828	3.17420505265246	1.74863899321524	1.81548462532711	5.21712101081865	6.5317111551252	4.35468995113445	6.98523341846299	2.62842414137478	4.81122767191217	0.0513421985928434	2.20865964371968	2.06473508704572	4.71087089585836	9.39756119400604	7.32683126229369	3.88641753494467	5.54051069194402	7.07398006746847	4.7542824774128	6.08272640879301	-2.17432538818851	5.47922007933461	-0.493698408675664	-3.3637748389684	-5.10295320189249	7.07094895998292	5.24616916329683	8.73368069794981	0.311151312186841	5.87726176731225	6.25227230431426	77.25	1	2
107	3.65163313157019	2.59819183705613	3.60839677123775	2.9698503285569	4.05315365160669	6.86825875170122	5.45722596257849	5.11391821912061	7	4.56422994117761	6.62125061477297	5.18784421867166	5.82804509683618	1.11861477483015	4.28723921573513	5.25703253166443	4.25410135239375	4.72191792499892	5.96215132001793	1.4686077732951	1	4.9905251622127	5.40221648924629	5.36354932913216	-3.46277563989106	1.51122513193866	-1.95443688829566	5.9775722093076	2.04234076333552	-3.25777258171383	4.87867277605383	5.90100788630998	5.00326987027841	-1.02859052032286	4.56174080922258	4.98636016361193	1.79093377848868	0.167806118653417	6.57433045644106	2.04612766117747	9.61298688433911	4.21103864163578	1.2041020346435	5.27287008677993	3.78672783276161	7.60716084316739	97	1	2
108	6.993584213493	4.47365160061726	1	2.90194477631678	3.55827365679365	1.54901991633184	3.28517820901338	3.88617585613977	5.87617010124624	5.95615053674937	2.94697607507668	1	6.98341136229854	1.43118921500077	7	3.95483544178026	5.24899086137479	4.74981354496023	5.41818343686203	6.92508685130573	6.54715768756656	6.05515198623436	2.6201375555013	5.32440739169788	-9.60842999334383	-0.151536404360801	3.05653355065786	1.13373483939906	10.0028305524311	-1.33087045557853	-1.7785145978222	4.45394989326236	5.24740960235847	-2.99893116625095	8.32667581672152	6.75690555010855	4.84221213610703	-0.285497048861327	0.885918394845699	-0.681792427341744	8.46505072908818	9.99911861319725	-2.06426234305203	1.29130183173241	6.40954313390529	4.23036320215171	92.75	1	2
109	2.82981533576968	2.23714139747907	2.80987810361483	5.80679985605859	6.16368030344086	5.68941529397677	3.84973849971488	3.18872400115126	7	3.1670885497563	3.32189576337294	1	5.94964715854092	2.26916465967001	7	6.03096998164297	3.51729884085201	2.32970938170322	5.52362888499957	3.0334423486115	6.25183263620176	1	6.32087505906424	6.01095144897717	-2.69479122244745	4.00292258203982	-0.438919435322338	1.30702600551484	5.90993136382182	1.2928318749392	4.09156664926548	0.226003627702444	-0.828649532082001	-2.85916725541572	-0.820834111770272	2.63288735281334	3.19683136223876	6.90160904246911	5.21278176566681	1.75829488629744	8.64355811789768	11.5761963773472	5.34462967021061	6.49450354077148	10.2192487249612	4.62293964791018	105.5	1	2
110	6.64525695338254	3.72421414523903	1.49212872360643	1.31067262172658	2.97749074894485	3.6245421352693	1.56252084547232	6.54716800918103	6.27799483711653	4.83598015698382	3.39090943910669	4.87738919045572	2.90372410151869	3.17270536419169	1.14378292961416	1	2.9092995604256	2.18546995842443	6.63429083473003	1.31418438305039	1	3.4604788657319	4.62451009721607	2.61209074745001	-6.2137024238451	-0.446070561417669	4.97743088071273	2.04759442638192	-1.92142154507848	-0.324102263217978	7.32884280287018	2.7057233542288	4.86476221728948	1.76802940975906	7.27456062147154	0.335316503860956	1.81518188957848	3.43021697986321	-5.8738198270345	4.66284030962495	8.57706422989772	-0.40517393078459	1.85123433115903	4.02533933936452	10.7724352503282	4.51143826753366	86.25	1	2
111	4.09830035863749	2.13717674765166	4.98643921623855	4.72796056480392	3.0286605816398	2.9682326672373	3.91512962063566	3.09804276391318	7	7	1.59639626852559	2.75625094328917	2.12533988932221	7	6.40282172895076	1.10214226077214	6.3478753627236	5.52721463959204	5.73267616343151	7	3.76342912435469	5.29134027831263	7	0.140176065048711	-4.40022150339468	-5.75388184891297	0.506785793923389	0.335233039252317	12.5327207077992	3.07619294544247	-0.952967151025168	7.81048510722288	2.58090913759432	0.642179579662511	1.50788063311542	3.89962596638695	0.411659454586553	2.03582056549243	-5.15750188475489	-2.98944095909538	13.5765709840573	3.21323978236528	1.82200548362458	3.32286376721908	6.92923684931545	5.14677180340041	79	1	2
112	2.8636804972984	6.91775914749933	2.57268358398744	5.55403636362483	5.05085441263087	4.69631223367511	3.52393934770155	2.7593429553144	7	4.53130267855486	5.18084378842871	4.05616663875517	6.16435002298062	2.10525217479278	5.9800821277193	2.94973849364086	1.21533107879953	3.03767827993396	1.73490728460399	3.22784178634248	1	2.73647373521472	6.42295683191235	5.21309269183439	-5.02474117630964	-5.85386481866547	3.16529781925751	7.88565957683079	0.747318557515782	5.52375605841114	1.77091314079523	6.98860133813517	1.46479834672437	-4.08430790391142	7.50491678574337	7.65867501686163	0.660785915587211	4.13569390164539	1.21731763337551	4.89496184614903	2.70037434545245	0.583051403527394	8.25623730286805	-2.61418049535445	10.0267122276361	2.33292955894957	94.75	1	2
113	1.56286745485076	2.73375814911788	1.68876738776865	5.86516695947907	3.28118121013303	1.02614749391298	5.70731766982262	5.47610196169428	1.09388733351993	5.07106318803226	5.50103183808488	2.65080826226289	7	2.01764345257891	1.35722130324827	4.86388130110148	4.41724973406033	4.20294380905546	1	6.87656965372169	1.98899588544654	1.66264333786087	2.21666232239509	4.13559627685393	-5.30387771699141	3.47884019027945	-1.47233346314389	-0.413026480006743	5.95276578993439	-3.12977009932562	1.95943756267116	-0.793051295578588	8.86162626726473	3.00066277446184	3.09732259077056	8.17737229986762	2.45404081420896	-0.217344805164983	-5.022511571525	0.0985530709728829	4.17886663123539	3.39184443477698	3.72539112041432	-3.98975691382018	9.19449559473215	2.38602024819491	92.5	1	2
114	5.40297806333185	5.11547322621292	1.02981058924099	4.21975342070147	6.52958464018299	1.91530927256222	2.3277020741609	6.93294060596784	1.89809743817975	5.90185529977273	2.66993299855181	6.03467814439528	4.40349798648167	2.47704495104384	6.47493733524056	2.78418820169368	5.34180175967133	1.49681083671074	4.99914948699723	5.93698879369237	2.70331520354538	3.10019536840601	5.29184472666157	1.2207873917957	1.79188931237763	-0.637785445111509	6.1164118642435	11.077837508675	6.47461088940745	-2.84296249939801	1.66239596568971	3.71181967094329	0.786125794170242	9.0037747322141	6.8403009773611	6.74190085455245	-2.52144074978056	-0.70754102322699	6.31422588183143	4.75441741527675	5.77280370410073	-0.75528051218193	2.6515822836878	6.23524094158008	4.92924588478567	5.82392234848176	87.25	1	2
115	5.40512737867604	5.9930638433164	1	6.15066430388814	7	5.22939341573778	5.24997463556744	1.49544844162822	5.54025735578072	1	2.69024009927531	2.88270603097656	4.60142664692891	1	7	1.36968161126138	3.12678123404272	2.24216550789777	2.31051406504373	3.27636880540833	1.4730139937568	3.549190606051	7	7.31591111837499	-0.459949713174715	-5.88162127077025	4.079766225051	7.03289697716252	6.08112018077928	1.1545165968047	0.722844486136965	7.97342158865909	3.9032690662096	6.10236928090773	2.31541246509426	0.779635064123869	5.75693716684584	1.72278992862552	1.31963061821566	8.25957366427443	11.2337175731986	9.73354185456019	2.84167978893702	4.2698290389701	11.5201786736542	4.31142062171935	80	1	2
116	5.86012098405494	6.09391337055145	3.41204306564445	5.49071192828161	6.05164250182905	7	5.77845826754097	6.41427370804241	6.34867979811338	5.38547094690965	3.03418913170649	2.31200120259182	6.17708452250602	5.42640165576247	5.97559598723828	3.48653678932156	2.618003629333	2.98228924927288	3.15170270217559	4.77154926505627	1	5.84098063485969	1.30148965586789	6.68108020620369	-1.63120825929866	-3.80563584781976	4.92868798999357	6.76235206787287	-2.55554305533875	3.814351106101	4.07062869532631	5.65870516185687	3.18354271482005	2.78005445118939	-0.399394270901446	-0.355905465896247	5.90100431853683	0.435574606352582	-2.45401580109532	0.0284507708740489	3.78824545164382	2.74354249073847	4.29208870078604	6.69677627719588	8.87505334123793	-0.341405202062879	85.75	1	2
117	3.28855414812809	6.48018399984391	1.56362176601233	6.26255056164245	5.19146875970952	2.42328038143078	3.40251341097517	2.52312671846051	5.23106123600577	3.5879261747027	5.83733379306111	5.55358722623462	6.59378414983879	4.60964726791369	5.98522219880647	1.42563892902878	3.98986917688566	2.10416693149896	1.51351437266892	5.83297588460962	3.00564607544264	6.08852683553577	2.23280009966363	4.21743010105921	-6.54608119040129	-4.74797894035219	2.64519021712255	8.13033021348699	5.41984585532998	6.87258901654482	3.20315694886984	3.01358834551764	4.00913297612361	1.99418636388304	6.98663894846087	4.79436798888738	2.99547889980501	0.813663124971575	-4.21293660101241	1.34050344059486	2.07113018634035	8.5348405737158	6.11644676313367	6.7676783855943	10.0140086039801	6.99354610593761	90.5	1	2
118	2.78441978401489	2.01113809351286	1	4.95071731297546	5.58049704844478	4.95940034451595	2.76663124859005	2.79288444066584	1	1.72122082023859	1.59676302802835	2.53176198715601	5.43143637328448	4.35694818709939	6.10189346176434	5.31797909626923	3.27549531025618	1	6.87764336184494	2.32219542846787	6.79999363639561	2.48797399905716	5.35530078437324	4.70148827926806	-7.19508138691177	2.75180261870895	0.69070170790735	3.53396031610464	1.43642840318406	0.0386522010084351	-0.367950961885418	0.427584002278975	0.965773039387973	-0.842412246632232	8.29524811461091	2.08800816468636	5.3481478645655	3.09301334782627	6.03314352579802	9.34911575106468	2.80193863037255	7.11356798572843	4.4291802174732	4.19535343004115	4.27088215175458	-0.106259043055658	91.25	1	2
119	6.86901480777946	4.13634606416183	1.84997635400917	1	2.34444412562724	4.36977170065464	1.85371535131314	2.76448448157241	5.55318888149792	4.18121116954899	5.14019733592515	4.5832660311632	3.17505655443687	3.14367597418117	5.54479299962795	2.1728551046465	3.57735128346429	4.57044847386374	6.95346754333475	1.29854098482048	1	3.72337298550903	2.42089925961286	3.41689538067236	-6.35808294734202	-0.930211233917352	6.09956295348684	2.86945322669523	-2.53785156015705	2.28405622915824	6.90383621296145	4.24223353246612	6.0725657922256	1.19082576665041	6.43520937747347	-1.11556387742201	0.973739216419803	3.31822744470705	-5.26989724972813	5.29807174556506	6.59477639878203	4.90774504724249	-0.872930837080098	2.86503227276211	-0.0919590331320102	4.02899003051983	96	1	2
120	6.78823752484305	1.2089612029434	2.67520839694717	3.7191890450339	5.79317190009391	3.54252973645019	2.39245997421975	3.15147948768374	2.22847180685447	4.43635461234151	4.82818282172011	1.45121472030818	4.0105152555396	2.30942373158643	5.21427541414375	3.19576549638741	3.78306900392345	1.00105948658598	7	1	1.41790220245001	5.02893015281169	4.65983833445714	2.30225396160377	-8.78765037844594	-4.4552172993195	1.57401271239407	4.82846996240384	12.7976061355416	0.250703432571913	2.94299494418692	3.41882071468193	4.48741535466085	3.52481418686937	6.1803058907436	4.89991051992544	2.63165116869534	5.42973669627379	1.92856580647753	-2.07332571918908	6.48312232987402	6.20274008991511	7.14443058385835	7.00886890829792	7.02933323319325	0.898779214523568	98.75	1	2
121	3.64571158732904	3.29357889346365	3.57329712650581	2.8171761956393	2.72620036792366	6.84434641527117	1	4.72604565453303	7	2.51463606455255	4.61244290598669	2.32180354147288	5.61712269739349	4.77736722424738	6.90650844976947	3.96702787930101	1	2.80210713176702	2.51735648708037	2.63833423141327	4.69073100787683	6.31682308354857	6.56523111572163	1.89190131198282	-5.03104387089184	-3.41814287406839	2.47012656703365	6.3712565613467	9.3910895274738	-4.48248432300283	11.581408162206	0.535497039481959	5.76131090090963	4.31367940665464	1.9086776403649	4.31935542167993	5.02131418906447	1.8291083676857	-0.216218872615672	1.68225020805714	4.84023918066616	10.5100331856774	3.54149546098167	4.24620528369862	5.68077934749175	5.14474128679335	98.5	1	2
122	1	1.1483138651711	2.25713903732457	6.90859619578063	5.38146065102683	3.08074194188687	1.44328825471211	5.95095555415898	5.04157117324659	6.63871095592875	4.33873724237033	6.45993668550791	3.97651262385674	6.83680488888697	7	6.18242394982982	1.24787164660734	1	5.57983835134044	1.05779413997452	3.29518056055804	4.00988775007127	1.56584320971831	5.88069907178764	-12.0282273749254	1.85939226746844	-0.557592203992809	6.3547615938719	4.48735547942122	1.61359794319716	4.2907536749851	1.43915362825447	4.23092832383448	5.75714438307482	10.4776494930593	9.07465429729657	5.50472520725543	-1.37406937348499	4.35077035397225	1.47442278698472	4.3001987591931	0.848597087241402	3.39840486196799	5.53493062699432	1.33053409230032	6.82728826042739	93.25	1	2
123	5.73635470492744	2.26926567576544	3.66784751849409	4.89618884331638	5.78861924060867	6.71603086760689	2.0559229934504	2.69561268571692	5.62481667779789	2.82554285167432	3.71943365343381	2.83383525663971	4.52129068340984	1	5.37282549118411	2.26799503816826	4.72362040437598	6.49757224487128	6.46134672448334	6.24109551956727	2.52691784779512	7	1.57121839174562	2.61230172981275	-3.11138674123194	-5.6833587650593	-2.12841544243194	-0.0671464039413158	6.60978491465197	4.82467756783323	4.6278220199446	4.6641756808144	3.39244564377473	1.58154308313949	4.53131381764999	8.94391342088912	9.16184484867441	7.67733864060641	-4.78306858489011	-0.888190152862862	4.49612774219961	1.65196290706321	2.2587460751618	9.20612747996585	7.42199742219377	3.84208939961103	83	1	2
124	5.57977776619473	5.70309146239846	4.00859718890661	5.77316141300208	5.62070561670138	2.68055675813659	4.30828195521685	1.75929851505535	3.95217974439467	3.87759328284167	2.48098107926959	5.61530772654829	6.22082724279627	5.72850846048055	6.4018811113444	3.21836166030513	1.80863155404207	5.6015486101764	2.77753480972014	4.81548239013349	5.03383098975971	6.16979806828129	2.06393837239409	7.27529101431632	-2.52520532649441	-3.94628031962484	4.90372413929347	7.0745037866337	4.3492943645422	5.39182914238236	7.32982935019669	4.14684396649097	3.09220814091166	2.03600034863596	-1.1230156110866	-0.103321288767357	3.29788663754734	-1.04058054932787	-3.5391710788627	-1.50433737327402	4.52027182536089	2.5738095733679	3.74257532359794	6.55324444845786	3.32447857251172	5.91344009558834	91.75	1	2
125	6.76318931867595	3.56196803349687	1	1.5503299595592	1.65774452918479	7	2.59551169833583	4.13079502969641	5.56916453510251	1.85447382700292	7	3.2615663172581	7	7	1.07444969150257	3.97768197573012	1.97177323597412	4.0156629532423	6.22728223028849	1	1	6.53559309732396	1	1.38454661509441	0.0657890010285615	-0.553681001774664	1.64446768017401	6.97508887967702	1.48944397875819	5.69744903895992	4.95407462488776	6.3268999756978	2.63513550784095	0.324585951396787	11.2897443465648	0.93969393711227	2.93972783771623	1.69456374370905	2.51325623683139	0.865770738309444	15.6385798801074	8.28202727504711	3.14003195310295	-1.40463124405814	4.01800984048185	6.41412264703059	97.5	1	2
126	5.38606944936032	4.030199139752	1.91020368037395	6.84177759310909	2.19779412381859	6.16638721180488	7	2.5160554261367	5.17019642405665	3.26068365297431	1	6.84011434108192	5.42770271509938	3.77688726002615	6.21675804303941	3.05461027626416	1.55388528377145	7	5.52857220844094	6.81256189875635	6.10244476151311	6.95688681766642	3.45774743290303	-3.45724279193862	2.42384410503511	-7.15900631411646	1.362902471285	5.43323228645417	7.30966585382945	4.85540936376654	2.47851362942127	1.95349503495793	1.6356326568642	-2.05273694701168	2.10765038046873	9.91319198474573	0.783138208916923	-1.23767647551088	2.45387860992316	-1.72803573048604	2.37682114596395	-1.50275278909954	3.06575484002055	5.55305924388151	10.3858357166857	1.91695390539721	74.25	1	2
127	3.41267066042147	2.97116920857889	1.4764746666439	1.73375679066216	4.05076371936139	7	4.50298756765369	2.1856637410413	6.53910891881622	6.80830255257553	6.2810759384292	7	5.91130758558823	6.3672636767453	1.85568204147396	2.40093405732307	1.39500287975812	6.69018787803462	5.07737275632948	1.68678450005152	1.25705180216958	4.3419852345987	2.5245629127519	2.29638770800956	-7.70157167085972	0.185034644839974	-2.18545049079124	-0.804440836344056	8.06554169790705	4.0882188736988	4.12740096719719	2.03271054694874	0.502909642401263	4.97390385626955	11.1061060072342	6.45508132422176	6.83116673406811	3.08706204328192	8.57610276090917	-3.67531215599833	6.47190751147034	6.38217277219365	4.16699268066182	-1.63112950497579	-0.604260501783146	5.87104980019559	97	1	2
128	4.30323902905485	1	7	2.25488554916649	3.49640568881651	7	2.32551517244163	6.04814811188507	5.28640420290396	1	5.59094134842096	3.90412359869425	2.54007208138553	5.37216614312752	4.10323461077965	5.20390922754526	2.3207974797841	2.28870696035829	3.36727241945338	1.56617533654902	5.10507929798078	4.08277816066457	4.16802399656219	2.53724757532038	-3.60258372797434	1.74763207429964	-0.618469915776268	3.48669124086852	6.81542430998128	10.1141400713833	-1.82847287366854	2.03838718171956	-0.137004985882888	3.15561736842506	1.74566447352492	1.51113892942079	5.10365029546367	7.58246776636894	1.12618338898721	-2.73180846483041	2.82929930395668	4.91541897905672	3.921024271951	4.6429897075872	5.72247537092041	1.28365231365914	72.75	1	2
129	4.19409553463851	6.14817575319728	1.24852895879043	5.69876204501565	4.94823893147611	2.80878590535286	3.09195304692624	3.55278058852549	7	1	5.5366054958524	1.13660656342875	1.47401922538513	2.65381754376898	6.7622321012554	4.24064126580508	1.56512997016032	3.65772847481378	3.44668723402362	3.25456571615667	1.57525628742313	2.53090116716366	7	4.26173856198126	-4.26548657952542	-4.56285558080598	3.71522525533072	7.75571426857901	2.37916005425289	8.97622348678903	1.4058064845337	5.05369902178508	3.6359476686041	4.81432905363469	6.88885331094809	8.26076769098269	1.54606731761465	3.64236654812629	0.114361991444971	4.8779661216693	8.23980015333945	-1.3623670518411	5.97921845674396	2.1842141730833	-0.664446733595414	6.45368961567123	87.5	1	2
130	4.21885408546397	6.89987049792869	1	7	6.50871295657375	2.23051175384043	1.66204092535271	5.19131957490574	5.0458273572628	3.44385221868795	4.43597269623494	5.14913886358993	4.89287101117346	3.75038922884728	2.68211418657035	2.92738770302398	5.01715077591589	1.86309564671929	4.2925707779309	1.56586637399899	6.23632233630255	7	3.28271615641673	9.75565946816454	-2.27964140705815	-3.82281831979999	5.21584020819329	5.42774734956116	2.08757223684879	6.46251643664706	-4.35136661522218	2.28180590863666	4.58206873465653	5.28870166899344	2.80909208289585	4.09930035655703	5.50840656424204	1.58834748412824	-1.60085639200777	-2.57433961462483	6.84681048863118	3.7509145575263	0.713963164637414	3.92561251309221	9.49212422507533	5.96970053161221	86.25	1	2
131	4.24047301113895	3.31627123336656	1.5873594332711	6.20722346631161	1.47157223736868	3.8760081740389	4.50028779494291	7	6.66251626800733	5.4564471956241	5.42203948114821	5.17371044483929	6.0489698258141	3.08962386068135	1.93700911861087	5.36310476113673	2.85164411657593	4.71912922849327	7	3.27098166370878	1.90260599755551	6.40698922080252	3.86426514867819	-3.41276765118067	2.0448798420282	-5.09499728674157	2.93175782792177	5.72520897464106	7.46515699744198	6.68688773855859	9.36726072023583	0.762074623543302	4.76244696228123	0.622330008256916	7.99102716583292	7.91478538445373	8.60839691886934	2.7293560946079	-0.267797956826956	-4.53059830977572	9.3309064163428	-4.30789667878834	7.12577728517539	9.4999698498008	10.1287750824186	4.30639996609929	98	1	2
132	4.07905797635368	4.86640121800265	2.33813564756497	6.75476694157071	2.97390348595699	6.63484134809163	5.45501302569102	3.18478261624211	6.13052675554399	3.61954016167026	2.68274073557889	6.54673216254351	6.30878281042676	6.67285060848147	6.11206953584054	7	1.58554347936978	2.2309218749005	6.03519641337534	3.88599439440437	6.07102650800391	3.75760832647999	1.33944965796114	-5.4451870812298	0.230010664425174	-6.4502909818331	4.50319847232693	6.43062505332075	-0.406407461240777	1.34814171406159	8.72196797559112	5.73379888461979	3.4987254768158	-3.41672354620857	3.87897118371882	11.9107858821439	3.9997773697439	2.68611259765234	1.47815800092903	9.85975877360929	6.49283736617774	5.17302574246643	2.82696719526538	-0.19503555455936	8.94786383631796	6.00752084842142	85.75	1	2
133	5.48834331165331	2.82668326054374	2.70485854145268	4.43873562678539	6.21959037028424	1.05426990639288	2.86786933005515	6.05759918087271	5.07357706908721	4.7528217629177	2.14431224101843	1.14066300968746	1	4.87475911488166	2.91305200177319	1.81267538023604	1.92020573839767	4.05771851341258	2.22321653897008	1	3.16917408388445	3.22479426849825	3.00031585748571	4.47752577995889	-9.58881146723837	-2.56725854294144	1.55751300358423	1.93481229503961	14.1476665498181	7.95541959960342	1.11811620888599	3.14667718092505	4.41511043846269	4.98001204952805	5.31499319166887	10.315458637777	5.04856317058487	5.75834180932165	1.2796973535358	0.995077875716524	4.7429390143014	0.408790123014079	0.542961007279582	-2.3956999988707	6.09680355001756	5.454625844559	62.5	1	2
134	3.92522692127352	1.19904965924027	5.65646498798907	4.92260771333671	3.1510325325633	2.19413488069482	1	2.25746712733108	1	6.94201156094553	1	2.57299462361044	3.49964463839049	5.6842660585139	7	3.78572760952718	6.38971643598563	5.76906892633355	4.87684782060122	1.71443497569213	3.64890100018705	2.27061403938146	6.18329164251356	0.819266216555389	-5.0733858045091	-6.04053381444413	0.508559766710631	-0.144961745173047	12.1264171089185	3.37950288619439	1.65942487377419	1.76485914947752	-3.52529181538514	0.324543366240201	2.3969300774361	3.22619194912209	4.113257671792	-2.66361230186926	-4.06955341164114	-2.76115055372873	13.7790116133358	3.47642143331181	2.36978011344254	3.37193176319722	6.50271673784427	5.17447879218501	87.25	1	2
135	5.1914934787364	2.28168165968934	1.29569078886503	5.12584756831983	4.29393923021426	5.38141122728601	4.19720124329953	1	3.66932394196774	1.50249334009299	2.62357002752603	5.8635121099031	5.9509270494676	4.01340705883259	5.71428276544266	5.1841050054078	5.59928177744644	5.10404998822023	5.68549606885096	2.72701296664398	2.32026901170178	6.81078623981515	2.00085709350189	6.8529034783908	-4.15710745397912	-4.62513473017675	3.41827316572308	4.93120469215677	11.5897602592153	5.38071283943066	1.9788614901788	5.6630311620493	5.91551429292881	5.75920057065429	3.08222593258677	-2.02446115362132	-0.316639424936384	8.90748128135133	-1.93606975366997	3.46382985429667	5.67789436116672	-0.513239452600432	2.08134912865574	4.44550767524144	7.22331970566064	4.43100245403096	88	1	2
136	4.83721361855272	2.60891107109729	4.27501449874457	3.14964815254641	3.85465011635084	5.70187521558097	4.11701688521551	6.35234485961119	7	1.90301418864694	6.78627859695325	3.69898909649853	6.94241689905361	6.42399442390716	1	5.36925115033758	4.91800007743189	3.6515036519347	7	5.35041934534292	1.77476152654294	7	1.57812308834348	5.98314057299348	-2.79639427887793	2.75170350142279	-2.0511844358007	6.3625448844753	6.0730505384164	4.62893422941387	0.785084559609553	-0.348644515922388	7.68841262059434	-0.571727130595193	3.12963644227554	5.24088786189856	2.87605395144748	3.59634025486547	7.09565301904606	-0.323531741641145	6.65402335752811	0.502672070684022	3.44608561138613	5.29008321906519	4.04859868848598	7.84114774916729	98.75	1	2
137	4.75594288001187	1.94176676060801	1	3.39869933343144	4.90769086121996	7	6.6003054444142	5.19049442535971	5.32771796664792	2.26747112015109	5.05668086770341	6.26809231545569	6.31007582380132	1.23213615125613	3.87702935468187	5.74034409968223	4.02049999187332	2.37365982557131	2.82935988556537	6.38463154865246	5.80656380506473	4.98949086257769	2.37616605699674	4.72517326544124	-0.345072839240158	1.94824657586769	2.43522610050741	5.21593952891142	5.71886810111032	2.3642821109509	6.87882769054946	6.40855767825413	5.62272423002446	-0.525876867759241	6.41130229079188	8.34267021987792	4.58492950983839	0.507071900420244	7.61849287318302	-3.92729276416515	8.11030748655393	3.0191017398155	8.22299637643834	0.134961754641657	7.42600294940016	6.00718190703299	78.5	1	2
138	4.8173040255879	3.87710938473474	5.7499338046476	2.4879920499802	7	7	2.9926714528381	1.32609065986676	1.35888543190836	4.32068076555292	1.48409376088954	4.60451096688433	3.0693017030643	2.97422796040708	1.3810648536729	5.73920683828567	1	4.90295512867353	1.31628237026757	1.86892737084356	5.53767844941615	3.65582229025705	5.73436998269985	5.67005199536031	2.62173414759366	3.14995024167898	4.69942051396424	4.94482482639647	8.60776636852525	4.32962612250386	3.10713144726228	5.19160166060992	5.9314496120699	0.927615604712316	11.2800010603679	0.0404957815766626	2.99244070203007	3.36285018733819	6.53499601036784	11.2423732746327	6.27813515650661	2.06688618278305	6.02504193944684	-3.43924234614822	-0.573693027055577	4.16267353166435	68.25	1	2
139	5.61833314100767	3.9448992447289	1.30289579745017	1.72578793031604	2.9563924365758	6.80549732913475	2.50734324843773	5.82247496104095	5.42788977960502	5.62702093838091	1	1	4.42993806131629	1	1	4.37442967732416	2.80053782646406	3.22986250399125	3.6375024814656	3.51977037368181	2.97005966144353	4.06665716100558	4.25140050595913	4.69829679116572	-8.3786486805099	-1.54164348589213	3.88603325156867	2.67250691798771	6.54036938279976	11.5925383874671	5.13627385880603	8.07643131819822	0.825126455699068	-2.35122577780724	0.925424975171026	2.16523047152036	2.20863788329815	-0.914154051608487	7.46934464295613	-0.326261931082601	6.22583099368129	1.31698685569298	-0.516817126372249	0.030892422733012	8.01954613811183	8.90125120103839	59	1	2
140	5.81243189578019	2.8551704345579	1.77559235540318	1.38364275958312	2.99385418760167	4.79656466542764	1.99237352286128	3.02274931975357	2.55533718853034	5.90223706338083	3.24027333818364	4.25923562736118	6.72210613694352	1.24547843101587	3.90809398164048	2.78208833642385	4.22237472852208	3.94038317776547	3.06353782466558	3.97545222150762	2.32224509099249	2.57429473136504	2.22354994139515	4.17769643000453	-0.614539078829235	-2.50379984525776	2.33850408952282	6.56788302111579	10.6619643418218	7.79595294386614	-0.997976788606724	4.3006177628449	7.00570062462646	4.51508065148311	-0.786970068317697	-0.361806620199768	3.71241023302371	2.10478592167024	1.15551194577324	5.83502116326816	7.7584451828003	4.5860045650523	4.02847214728738	4.89353139102543	9.64135594003696	3.99194101654697	68.75	1	2
141	7	3.59273168340083	4.68932616870731	1.47865491958707	5.16771854299367	5.14987799845844	2.47896022466917	4.03357408482133	2.84675179868684	1.79390586303939	2.21160783109315	7	6.03707534485959	5.17032729196209	6.36816873179355	2.94375359971426	2.70277610632879	5.49382386725828	7	1.44459322491334	6.80695250758368	4.98334883137697	6.00203738420572	6.68393538077388	-2.25371697578861	-4.22066410366091	-0.063092809838568	6.04171657910039	2.7365446449195	4.2040492750408	5.57817928185207	3.79964602083013	7.07084203562438	6.15619487621325	4.43797729606153	8.32414202290263	5.0109897473595	-0.55203599633246	-3.05988955589106	4.69556505120732	7.30837195070878	9.00118685809168	3.14544164358514	6.9614334098958	4.64915419647273	5.41005284520626	91.5	1	2
142	5.95699140971698	2.19846022922236	1.03727216864418	4.25719736550367	7	1.62902596617114	3.87473648475762	5.55245754128222	7	3.57147981073364	2.04536738705097	3.16616183467499	1	3.90601427990131	2.34120293660437	4.93908296999397	2.10002729053188	3.92708116643509	5.02029156907575	6.37710825719649	4.3706854716273	6.63885686174205	3.4280192634449	4.71305511782844	-9.39641553348863	-2.48194861909905	2.35392132876491	1.92192373913077	0.288414816807714	-4.08811043458285	3.83169085329151	3.62094543009116	-1.92202471668488	2.63511722778192	2.48890307898799	7.01987499358645	8.04765804336877	2.13406487737631	-0.239922407682579	0.263094656903332	3.21558565996884	0.518066667440369	1.09102863483492	5.20799925711407	1.77203618374713	6.67378451404393	79.25	1	2
143	5.22264135288103	1.20772242945102	1.67897274184784	1.83072352968748	2.68811585445493	2.66364881706885	6.40976105113957	3.29884835311993	7	2.85893357591693	2.98007578042017	4.79822778766918	5.08111079052663	6.49195931585326	1.63051671169086	2.87637696699486	2.89137134954216	1.7322631504806	5.24069979922566	1.68077560147853	1.33837522256277	5.82124411500184	2.78802749612459	2.80436352354752	-1.73237743943322	-1.59454728581864	0.667276036614373	4.80788232327491	5.15622796512334	8.01839571232327	4.00906486431834	4.34347804669188	-3.40278108905093	3.71395548407658	5.10202629642265	11.2742682914987	4.14733802610172	-2.07240257534682	4.03732972525123	8.32917443311766	9.10959502380061	3.88011988252359	8.25640523044467	0.108614462073651	-0.883824711263578	5.98487694547037	82	1	2
144	6.43275120363929	2.41667986836377	1	3.39039844128724	2.57564655965656	7	2.23748607546467	5.68034504272956	4.7732550391296	4.46098054122693	4.49755649500941	3.64693630278455	6.02364310327923	1	1	4.35583750186865	6.34540787534837	5.52598352789749	5.91701254740149	1	6.13088521695619	4.83049626777712	3.99049341017135	7.32340497475114	-7.2815810828932	0.901934770697292	5.14084625845616	1.31378543785215	-0.249169055291165	7.60862517110759	2.1243786487066	1.24954145840214	-2.06721613084601	6.30371199425638	7.48073382669649	5.05920472107165	4.68569404258062	2.67600528124135	5.43547878890145	0.480620603264991	1.96764630040351	6.43059754663998	9.02448814551868	5.74385713804807	1.47840175093932	2.26203159565275	64.75	1	2
145	2.23590468001174	2.53447589945271	1.78948344794344	6.4683802855892	3.42776977373688	1.82387247790146	6.01856726135194	4.90912466419281	7	5.16796272471571	4.94673349501343	5.50368056911229	7	5.28499217835959	1.85048309011061	2.77044327621719	4.27515665030794	1.45896571918114	1.36544754048993	6.56503099433021	3.74350353797694	1.5098207328009	7	4.39345924566877	-5.12026565822059	4.12508468552196	-1.71917979920142	-0.312267910823402	6.55022464474092	4.1671838778525	1.63224331149334	3.8868002775454	3.50948995817178	4.3212297814927	5.21741813423787	4.31516620248187	5.59283643368821	1.72985998578254	-5.27829088425262	3.43825787268867	3.19021211432681	4.08786830749958	7.14452432640949	6.09340654873	9.39830777457597	4.72059405403932	80.5	1	2
146	4.97843697343416	5.84964010553323	1.78556042632493	6.81757505437528	6.87381665796028	1.91780768178225	2.49807973789102	3.20710163221425	5.15179973767168	4.75026609891326	2.2250351767198	6.96593804292197	4.57566691124724	2.78004318992118	7	5.71392128226278	2.23952062015354	3.46488248364604	1.14608260241594	1.73446992229874	1.7436035812096	2.52173439676314	5.82397072343303	7.5509066097197	-0.79569829889642	-5.75686042920706	3.88476291670399	5.89096951509322	-0.103030530575359	2.63297550775743	0.741070622174801	6.90410611938823	3.01567101349671	5.74260737705057	8.57774384605009	7.68954865323427	5.28233630484011	3.92784640594309	-0.190517813560111	11.5661886006696	11.9888198815043	5.46502670240792	-5.44983604291081	3.66500497590008	3.92575599411966	5.15054523625873	66.25	1	2
147	2.32513016881638	1	2.94222838972838	7	6.02902179727407	1.16438288721938	1.82969845536207	3.0528427340608	4.35419635563662	5.60402675164825	6.62846041246552	3.66036748601057	6.27613317325185	1.52365091693215	5.60496614591225	2.84929941194096	6.02446694101474	2.47644280668768	5.77061634538517	2.91798120764475	5.31758104488784	2.26715421703435	4.80454510564164	6.72810171898146	-1.99799977231165	2.76997192784598	-1.13641002601603	0.595500624835564	-1.61507749323715	0.711168775418652	-0.481145569369973	7.87444914449621	4.05856525323841	-1.26298550529453	9.96600116545346	5.94847649138557	7.07063830239064	0.156559003198604	-2.02948352749719	7.72776737265897	10.6679152094895	8.01426173548451	9.43069424841163	4.51916331224316	7.02267384439271	1.92467455645694	87	1	2
148	4.15461188110422	3.50977290586564	3.7126091814648	2.96660216451557	5.42811604581267	6.52779731922625	2.7598694897712	6.42836189342499	5.8176374419072	2.68747849631357	6.30544336142414	4.05007708915463	6.46796882315498	5.99543578018443	4.43218985878626	5.14528027985087	2.0226187651181	3.93117299239449	1.60205949328679	1.68838840808275	1	6.21341062220542	5.11858148248273	5.92306851964004	-3.2565518611156	1.67822079813752	-1.67550025168103	5.59291627263671	5.23620991392705	4.86121970932206	0.746872360938484	-0.0201181652773539	4.92411905125104	7.562093263229	3.70885152504155	4.82889864001138	6.62496594178947	-0.263665070702814	-0.769064632051199	2.32644630458287	9.07519691823106	0.333094474215774	3.41025101190066	6.22380974693789	3.58104013738168	7.60161369791025	87.75	1	2
149	4.24297141203437	2.21780134446705	2.98846151892143	4.2674602399425	5.29543383116411	3.30270717323736	2.49010538680046	1.88948695748705	6.68118624436374	3.21572745386939	6.85154504578375	2.45293114903268	4.12439130919536	4.12865455944111	1	5.4847097440158	4.89946500925405	1	7	2.89077763128256	1.60270003545123	6.72030817923546	2.75532357620155	2.19888461272569	-2.1461618050302	-3.76051926769659	-0.000743011638985824	-1.51484170114466	7.49567035397562	9.75524328877037	0.536642741718593	3.18937583703402	6.61983193751938	5.32727581350195	2.08886716866473	12.41862600031	4.75897473085504	-3.83166076794593	5.08056475764846	-0.314390074207748	8.07435077509252	1.31335409129134	4.23928194360234	6.36642781338422	6.90596177366947	6.1747893681786	102.5	1	2
150	6.28812107678795	2.8605741849332	2.0320017588762	4.05427169189043	3.61721106209804	2.04094430708928	1	1.90687925441094	2.46290631628769	3.00484367708129	4.22771181924807	1.67705461700155	4.80065814071286	3.56487780601324	1.00886992448201	1.28676856782974	1	5.83056878734046	3.61492752754695	1.60178804272313	7	6.00224442529925	3.65331111625042	4.92741524182529	-6.74539940771983	-0.359767987752644	3.31679789452133	1.16585854653883	7.20613339146927	-0.919685287893039	3.4486182636341	7.65058180721713	5.1669377822954	1.6259974177887	7.10955157488684	8.83094802649426	2.65897250914599	2.38804912656601	-0.0872115828148105	-0.56817011777017	4.22056530682496	7.27930061410527	8.35492218972873	3.3723004683028	10.3874580258166	5.83655468879389	91.25	1	2
151	4.91878661353617	2.59483810441306	5.24873640064301	4.9214540064346	6.52906389037823	1.04561199387202	4.86908788608737	6.62589189507187	3.10534034907127	5.91539407036332	6.12281624242408	3.38675634656676	6.61106704026593	1.5970071245742	7	3.14057440396117	3.21173389423977	5.86898476555232	6.06652660613126	1.27570163688351	4.21433292763111	3.02345063487598	5.51757904593742	5.85678413050812	1.4736210433051	2.38138424661329	3.01280560278253	4.337749291988	-3.059617763724	6.7327759920875	2.71953381793323	8.61897143449792	11.5254379610282	-0.624659056712913	5.89918457124587	7.75859544731762	4.70637631584104	7.62623110812361	-2.78654172499256	13.2003768102398	9.00176911346345	1.90715609999951	5.65469331197689	-1.14643308138745	3.92016037597136	7.47763664310086	63	1	2
152	3.54789382833498	2.49686545263697	1.68929446546042	3.90848704347717	6.59567150573234	4.09130212803367	1	5.89001796709437	5.64788041018707	6.38047214718024	7	2.76680265105752	4.46642089007358	4.01074390765009	1.32984782605438	1.24538521794796	4.46965978016033	1	5.6688377546573	4.51893094028496	4.74338572874165	5.73391773933588	3.41540300858938	1.99890861162845	0.547232620961319	-2.46085765251584	5.07500500019407	10.4152179731499	3.00877975710445	9.02999194138634	5.54245638340733	4.23408034153749	4.29590440699809	4.19865336690486	7.08165585102725	3.446709791851	5.09798808560739	3.39037142066061	-4.32249962831129	-0.30737661903572	9.79266116411119	8.81480230392106	4.00636098247766	6.71668998408508	8.9235092238622	5.50563971245257	80.75	1	2
153	7	2.58123731949614	1.25596756024493	2.13384072198966	3.88439445722656	6.60491357246412	2.18217032670916	7	4.48957005556706	2.61777837058066	4.04075136339912	5.65355065922702	4.67024828399322	6.07407185188528	5.09071928846471	3.08045933945931	5.83739024586442	3.3374157053672	3.03103457297512	1	1.43825858542852	6.31067204899389	5.58014656883631	3.94942389457087	-1.75933232196898	-4.84156816991931	0.612999575922036	5.80060802604507	8.18075769943797	5.95857912422706	6.40538704567387	7.284939034735	7.7940485753996	4.17112519464462	0.0371449278020499	-2.42148444705414	4.6800346877924	2.14819618974708	-2.54343209237973	-3.32811096434835	5.83913976153578	9.42453287407907	-5.31433407108076	5.86960558540378	4.26707394469418	6.10062854552318	95.5	1	2
154	3.23900820237173	5.94448546860508	2.13099564180224	4.76839085711976	4.41913630731435	3.79067742528375	2.71298131864398	6.22209850955833	4.47802823065301	1.07715830867629	4.15527753526547	1	3.43754446025906	3.92760876018856	2.41465148893687	5.31330600120593	5.5185296992794	6.72980037145272	2.71518021732293	4.10578745395597	2.83604075463131	5.88682386877067	6.08667608358723	4.62687271769505	-5.70627389609053	-5.67231730753191	3.41088753703596	7.9589598350755	1.86575045938835	7.12287064571589	-0.110470493408527	10.9455760391058	4.15349508999963	4.55293405248391	6.90483259405567	6.8124262048982	0.0120451300561123	5.39166840335319	-2.5913999525286	9.2616142103146	1.78570782211555	-1.48682927634017	5.51357136151372	2.59749840014149	-0.587212907738698	6.51585596741613	93.25	1	2
155	5.15418338173064	2.40315951746647	1	7	3.02892252332116	1.34986985114721	1	7	4.77549476729356	4.35907017248519	3.54065994946722	6.193493420178	5.30301771517416	1	4.05025676425594	1	2.23598772507668	1.14810675479884	2.23100525972211	6.18915698297637	4.59125369972565	5.57925393522303	4.82078350204843	-3.77353447984225	1.87731937044332	-5.43184943114874	2.53275730891844	6.93059799429379	5.76325839156401	7.19108285686097	6.87511543697417	5.51016162271911	1.45901948948528	4.46343759591014	7.72696275510006	10.5164945773358	8.42504895749314	-3.83632946596106	3.54186832405973	-0.929386532982904	4.02594278900278	5.90768580648518	6.14978624145419	2.56105169906759	0.390357821190249	5.00231560411591	68	1	2
156	3.80035800319168	3.25141295647999	1.55861034548509	3.33317851403434	7	4.82842068396274	1	4.49150988114009	6.20270213598572	2.49530623904057	7	2.47309060519205	5.30364600249782	4.58661181462862	1.30890684819268	1	5.10796301680961	1	4.91252273986999	5.42736949352926	4.80207993129279	6.14166733561126	3.91640159390763	2.27309351651649	-0.262146603986722	-2.02530707172219	5.83020083926536	10.0193281102517	9.55252071332849	8.63318586889816	5.92245207298929	3.32445829580076	4.23098663456807	3.72605374887598	8.34350601460448	2.91772332570841	2.70457098489418	5.25766877666097	-0.25257739600734	0.171483590883404	9.21104094239355	8.39728429956686	3.7383693853306	6.64816517064288	10.1055121105933	5.96600854122277	88.75	1	2
157	5.26115399069702	2.64566846980797	7	2.77078287122024	7	2.68718488708504	5.24322046425407	6.36310055500603	3.39970256333323	4.04538372298131	1	1.25894971075447	6.93753936653817	7	2.93122843960226	1.34408134072684	7	5.2721030429447	4.56348572432057	1.30341531212069	1	1.84565556969154	5.10917368721873	5.51364045411869	2.58280775013882	2.90020355036389	2.32090660024873	3.18602905991385	3.33050256447983	6.25984466881306	3.93650345546899	5.30439465181883	3.05295067491324	5.42774413666812	4.34142434125333	8.82313836727615	-0.298339208131647	1.27022425648696	-3.9034936120761	9.29709604148466	8.92123907211136	1.40282400689306	4.01621642344013	6.296937769911	7.5397715980927	3.24719229458609	72.5	1	2
158	4.88850640031237	2.75031061880977	5.64698565599272	4.019552181363	6.35679115292558	7	2.93779546098012	2.63852524827926	3.19155752307044	1	6.40640460943472	4.68670761795028	3.2857994346499	3.33700509791098	2.25399197281013	5.61007245661873	1.7352760040417	1	1.88278573554542	4.73960781506729	4.35823188926437	2.96089065796255	4.75960202372794	5.97381386505537	2.02940139037459	2.42343363910544	3.62482179768975	3.11383923415282	8.83678582213701	5.56687143524944	6.25083582676346	11.4619839224433	6.72174510352461	6.74412784755911	8.26786853820735	0.467943331139797	3.96472135337866	3.91881801804059	6.81357597500666	1.42603849961582	5.40562435494623	7.97123471308778	2.63709100888264	-2.68772753431336	4.62614992083533	3.95879161275268	59.25	1	2
159	4.26710362337658	3.62993161542597	4.43874536500299	2.87451819480099	2.74441423277894	7	1	5.24076307802933	6.57622422541598	2.41803895388837	4.8227594584147	4.67402194128024	7	5.02352798963988	1.48665133358125	4.04663770023819	1.41367775379039	6.56127753852325	1.34556185710852	2.09752328698569	4.7821791355195	5.82353389300789	6.47171194966943	1.52390403948869	-4.02443766428741	-3.45457884938306	1.5482994384005	6.84431922661758	9.69866476301322	-4.66533212841358	10.6660903993605	3.73719258893434	5.79831754843325	4.54151638276342	5.08580603960344	0.317398376364121	5.33748920872113	1.0240009980691	1.20020277380878	-1.72972235490681	7.39697838840927	10.3007686698641	2.87855633023555	4.79600888383965	11.1701256496585	6.31021319625528	81	1	2
160	5.69091804255747	2.25253155037846	1.36777412070135	3.06183945402781	6.7835957058683	3.69648963611499	5.40707320999808	3.84782529311042	3.99474996324603	5.33765635829035	1.05480123509132	2.03241633188314	5.45645526042224	3.38856831106537	1.94691212605967	1.46474737046619	1.69612274667602	4.41636570560911	1.8482102348815	5.64650260656402	2.28744828696069	5.28007371089864	2.53097808303073	4.10869573933936	-8.07835674981766	-3.27092055950892	1.62154021146301	3.76786168217638	-1.11798329958971	6.91591118645118	6.39260054084289	2.74489209132475	4.7306032883657	3.67691626136569	5.6763418133139	1.6986554696217	3.39152440126329	5.28561208743879	-1.3828681710979	0.932822083516756	9.22633360601302	-0.0302415433648054	4.89291011160902	0.368932553831056	5.72660853968515	3.87941281023413	75.75	1	2
161	6.96722420046916	1	1.67981659089662	4.11623744795401	2.31963191520271	4.43986790724431	4.52956497283217	1.21141460804073	5.53550007436972	1.52820697684035	4.64599625862755	5.88443343530727	3.44125019794852	6.52675944395693	6.82473220159447	5.55494673040578	4.10253750930213	7	2.26823490916712	1.8940544838941	3.54580054898877	7	4.85588981783632	6.64479064159744	-3.70583903415874	-3.17577484511848	2.8582819658063	5.15463340408031	7.23929633423869	2.01333503234098	6.46178097126184	1.52710085635797	5.78301607382339	4.08358617869845	8.578900562778	9.62549362657342	4.0008519347612	0.688762650052574	2.42538151786288	3.51727993698761	7.85133975559658	7.20271264006804	6.85831619542764	-0.821002525510447	8.76142442218765	2.88289510859088	80.5	1	2
162	3.93623094701204	2.46646025909265	1.85817685727854	6.37458642437543	2.33268295374422	3.07791173355142	1.12097434259661	3.32504573107286	7	6.02913573045267	3.12248380518699	3.05092890014472	6.0080526212552	2.49441348872844	2.50048245187197	3.00808555723911	6.45819806261653	1.86673507696983	4.26350531819495	2.43438754637732	4.9095467388558	7	2.60857912137471	-3.78974794137772	2.56028878868644	-5.06550522498331	2.23478794673743	5.70486639696277	11.6244120694946	5.06242741033857	1.33098748240347	2.11446636140293	2.43671092982016	8.53948109759291	7.09697341172149	7.4544847827726	4.16391596146727	1.64872491582949	4.51226341791394	-4.51541864329428	2.12162294684005	5.67057596471164	4.40740719726579	11.5712957989746	7.23506257963944	6.30185660758741	93.25	1	2
163	6.41959889339755	2.73084622000288	2.05555994888233	1	2.20993122654632	1	3.43556900880539	4.95309503102675	4.02616538455189	3.48066564372835	1	5.06098955410412	4.69051431795332	3.29930386102412	4.72293489151229	2.44327536817576	5.74904113245008	6.68627140454952	6.43527041702522	2.3455320332966	1	1.28298768236284	3.27854120096542	4.27451642370781	-7.31033396912082	-2.02702214506992	5.04171130500544	0.35843048800961	8.25739283807399	1.95393939996929	3.0630538696975	1.70143056837649	5.22720559148404	4.57879105234881	10.5331273497997	-0.426369450237335	4.2063400491548	2.9774796181268	10.1994978308381	8.22711496737157	6.34258016707221	-2.9447530525632	3.38264293072575	3.63672341831922	6.47881242325714	8.04203214647085	76	1	2
164	4.61759236856645	6.42429064061505	2.3891220327001	6.71063943764567	6.32497879351219	2.73590587385236	5.81154372493052	4.04655624113868	7	2.89664357180921	6.63724887790801	5.30361440964154	3.86940885742117	1	2.19414983502149	4.54644210998348	1	6.19495849974763	4.42264693787546	1.69927005925596	4.44422087674035	5.70024887160408	6.33306099504116	8.33652995640458	-3.41780933053695	-4.9785179103504	5.24369721829117	6.86760384798289	1.55608527655117	4.04642526421488	-0.790973708254383	5.77351017383602	-0.345991557257025	7.32038229652615	-0.313137504413749	9.81483001563369	6.36791456959942	1.71408993740227	-0.620426453488674	2.04115714117299	7.06858967571594	-2.12256898683672	8.38105034725014	2.71786240516896	8.39718261480712	6.00363312806622	86.75	1	2
165	5.25514065642329	1.75704686574044	2.17571467804871	5.84092888782431	2.13376570656908	2.42971807609702	2.94581950742487	7	5.33720751512392	4.70890013426432	6.33716532392324	1.07043746978666	5.10526925604799	7	4.03859765188329	1.32293779902325	2.12374947662789	4.29553011282692	6.01067074107378	2.69362968953377	1.18087377543691	2.86102620407773	4.45627061560462	-3.37897547825461	2.98627595113105	-7.04803882529028	3.97005472498863	4.6532277170701	10.7267516442009	-3.69751548758656	-0.858876670232973	8.15791418743605	3.73291236991125	0.432440769133063	0.624950484455983	10.4979723533963	4.27370572169214	1.30220660870148	1.35929219669433	2.73591082653444	6.18361008684492	4.00640001291696	5.33989278236751	-2.98279794558911	3.44048272496776	6.750825539976	70.5	1	2
166	6.36344652030478	2.3999278182729	1	3.29354275953371	2.8629565728837	5.3658381564422	1.67872846133898	7	3.10808635505512	1.7962961234265	4.98121844918375	2.32560160225291	5.20268015109072	5.52236652741573	5.81259009285746	4.96759346862381	2.53143969391238	2.62214969488018	2.37478290639634	1.48331640957199	5.11693881101993	5.34827760806192	3.93551696543483	7.0524940895872	-7.05381874766701	2.10603129106768	5.19299523992604	2.1190679000157	-0.872463558329236	6.83202371588335	3.29801281215742	1.62275842761899	-2.31180571841684	6.54059265529407	3.99837123394172	5.75823758951583	3.66562450075999	-0.937926760399427	4.25348970967072	0.542855293297533	9.76423587420801	7.42806363980782	9.40089274391879	5.65452323207317	1.60583942296257	5.03739398957531	83.25	1	2
167	4.35757102591361	2.97301729367304	1.21558651048587	6.77694520061321	1.96382012497058	2.71230753631509	1	4.39379002246393	3.81301806254777	1.30069477118373	3.75843800743168	3.539685218183	3.70883993772507	2.16333653294364	3.08900087109137	2.93095607571286	6.50090977559526	1	4.52683236087972	3.84817259815568	3.93079354364667	7	2.81026019273021	-3.70795193174492	2.22840220604644	-4.62843195397662	3.64913689228012	5.82693454898245	4.53913113596278	7.37395105045587	1.15746365151283	1.3878484282296	3.22667592340809	0.154478409867128	8.31840717774807	7.49154573669828	6.25793640209976	-1.71355439462536	0.634164624941749	6.30826525727722	1.86098996405732	5.23374975880468	4.56351290480428	11.7484428024971	11.1897107641249	2.50784007862021	88	1	2
168	7	1	1.71806250176623	3.54632412629104	3.9287594648835	2.1456288595826	3.01545205758181	2.16025744853804	6.05543300437046	3.07394358680307	7	7	4.05075833806845	2.76479359305814	2.50260429388295	2.01971121678765	4.30016987857795	4.33538631741666	4.1240192240862	1.39483329446768	4.70157337431422	6.74807243595858	1.70025129837821	4.60157390580216	-7.71846919287095	0.583893667588001	3.73121198472892	1.56112744523822	6.44891130089369	4.7990090533785	6.38842391894929	5.10331278598652	3.44698814520038	1.55054071746299	1.57472118625078	0.826883512110042	3.14946110785416	2.53457991480525	2.46585702880759	4.02448045475762	11.207052458807	0.27735333830655	2.72082984411096	2.44910396545349	5.93160516428768	8.01057113160294	106.75	1	2
169	6.37267145031956	1	1.09299126332268	3.80278895308922	5.62424479779864	2.53500288686588	2.93683818258753	3.52831561815153	3.86624131334262	1.57447315649464	3.95299730913633	4.27621916746649	5.36827177825995	2.28063153403993	5.55497791930187	1.31375642147048	4.1936675483827	5.42424009395217	3.72733126328379	5.04928701195809	1.34184551472804	7	6.00877954848431	1.46885371978833	-10.1007073626308	-4.11498207298148	2.11530915416737	4.39819474617322	1.34490352644065	-1.07958104195293	3.96905344390303	7.4750141173298	-1.19129142064843	2.87005003497727	9.51093218911007	7.59560846153344	3.57092124474131	-3.44173464302285	-3.89176713382797	-2.66812397127427	7.30870670048279	6.20320927571584	5.55216053318445	0.136326049563394	8.13351735498607	7.54607597290257	93.5	1	2
170	5.56140935716078	1.54420872232059	1	3.51935792314186	2.16797946671202	6.04622837115405	2.48222248585441	6.75635400243895	2.38093803413233	5.2259938982842	4.37953422012945	2.72891832148053	4.70874926127439	1.29310647145571	6.7284039378171	1.48550543910748	6.79959516144121	5.67291190503317	2.65846907753309	1.83731087928819	4.92243464777476	1	3.85824324705214	7.42184040662914	-7.29992259297123	0.726358641895737	5.06011867742911	2.14596388970867	-0.16944708330105	7.85792358781384	3.55723385667138	3.28599978971319	4.43574022263012	7.61839045768828	7.09000500577576	-0.137100066310969	3.17237331414159	-0.947699113498318	4.52132121368973	-0.462857449611579	9.76424945831896	4.84350912171669	2.18537910965732	5.77105201550954	2.42843951289666	1.85925077323862	72.25	1	2
171	5.81668442735623	3.11044978667535	2.21712458774652	3.16343906570831	6.82992806445043	5.21308904729117	1.76667914776258	4.43092292247467	3.34192400862538	3.78908537891463	1.57115753318353	2.39076982084156	4.84624296957687	4.90767950127501	5.75538377800955	1.53178028385699	2.45390431454676	4.24567409967754	4.28396739031013	4.06099117732299	3.27550046487239	6.11077168850165	3.46186560094232	5.18648019243149	-7.29174463271376	-3.11308051367807	2.28175228005121	4.3385433811244	-1.85574476348965	7.2194854858646	6.04254311210099	6.27207969869552	2.75401634591515	-1.94699619060891	10.9367373921968	9.62205878998913	3.4767358584036	6.89212514017209	-2.89176157089601	1.31040849385571	7.79929007942612	1.20561606827416	7.78174037615603	6.14934836202278	4.47039005522942	5.30015861173001	71	1	2
172	6.64407837675848	1.07234183947627	2.47764941458326	3.49578070583918	5.968388357252	2.39472879317542	2.1278485782541	5.46087810561445	5.88214980981763	1	1.69741909756759	1	5.42883984311614	6.11423041815867	1.49895968651115	2.56244051322502	6.1260015576154	5.66040512369575	1.76013563436162	2.26367629145311	2.19293478672223	4.95022250577882	3.37825882462225	5.34222856580619	-6.39597081502519	-0.513053584922536	3.97201394323326	1.29900053017538	-1.65507994390477	5.64465973294033	3.05477896571071	3.08057433869442	4.10278545138211	5.00395008635234	4.58744001627762	1.47424855988741	9.46675561551085	4.89082320752062	-3.54215200451461	-2.09300481995235	7.50932118049796	1.48410126424639	9.54280303512544	-0.100753484111704	2.39713828485366	2.81309904538865	82.75	1	2
173	4.83515187043515	2.5066008480434	4.96949645472648	2.71328905323928	4.44590001696709	1.82442598941102	4.67350576964028	5.49373585925884	4.94891828997143	6.99093983069577	4.69092756372231	2.33983745581939	2.34954891110384	2.26339786522371	6.46664472595125	4.16449685594428	3.96718379541226	4.61152170633757	3.72975939445728	6.69307638112195	6.36870834507041	6.05737280593467	4.13674118268521	0.415345404430188	-4.43481700418929	-2.4871919185063	1.8253491098881	5.77250189890375	13.2052451147159	9.33659801781772	4.13277477384119	5.62294131869054	3.39967754893535	-2.15020266156211	2.8649127825151	1.34062290435545	3.60206499853415	-0.395264991935201	-3.22710782088434	3.46041548897156	14.171176858363	-1.31508385785985	3.48329331007257	-0.831833133730876	4.08345198555561	8.69387207889701	77.5	1	2
174	5.84836675306263	1.03449232077275	1.99738058551922	1.31229078818516	4.80560887664604	6.46433465092423	2.04327576408273	6.14426182022845	6.22234307274001	1.90372750030292	1.59917327636787	3.11785967576671	7	1.32718241616699	5.09358559251504	1.83270972065479	4.8188060853853	1.75812926465463	1	1	5.04766617097599	7	6.18779754232224	5.42600296846479	-6.421588873087	0.901286096723718	5.50303762904418	1.94350323251826	6.3243759777567	9.22870414619981	5.63521269686107	4.80844930230873	1.71895761203082	-0.517216539669482	7.82849109905631	4.06387851248496	3.71052638297861	-0.13811038932107	-0.532823180241357	5.7652467172243	8.2677136754162	-2.08016792328829	0.183157386859728	6.38878629266489	5.00585730544041	3.4261838842003	93.25	1	2
175	7	1.34648522411965	1.69897451946885	3.10620640150562	1.92726504369612	1.39826694508417	1.33180650141711	5.28994792026402	4.8901516744178	2.85436089386161	1.64632878974514	6.56436521232904	4.71211280395193	3.21057305828995	4.42200186669358	5.31795044754265	4.70191047107764	3.43568139983752	6.76858771154851	3.19738134751041	1.57757771235379	2.1716861562351	3.50268116020838	4.91269212977168	-7.62007351111418	-0.871247149018197	5.36667529595324	-0.619337493134146	8.21356335983471	1.4160621635026	2.61225547876916	1.8107556375502	3.34740281772195	4.51442854131811	11.3418604669379	5.59632330041202	6.37273052515782	2.23201274887052	10.7738550017556	-1.45436376146389	10.3135671764956	-1.49242585717574	4.27344600034996	3.54896487381809	6.12497173321298	7.40026178106284	81	1	2
176	4.01976068776823	2.67515435620965	4.21846652578836	6.74488736719285	4.63996706392817	2.53211604385472	1.18392041643405	6.25284584122779	2.90680185941161	1.45666616313883	2.09108728629264	2.73355267006234	4.14786757170232	4.68179564792887	7	7	2.51775870507297	1.33570459525263	2.1900147181579	1.225595989022	7	1.67949923695733	1	6.20349886593105	-1.10526355213306	4.79580811978702	-0.403857607551891	-1.79845148136403	3.85283659782673	7.07916460214313	-0.791915551415584	4.05957597411651	5.50753393130835	2.69967603838895	3.88428456311535	2.28630737216666	10.4564334976002	5.89760139478622	7.48696817195043	4.81402839042999	7.39812299824611	3.55962438287544	1.76766193874563	-0.793234462556086	12.1994239619077	6.95819660117218	81.75	1	2
177	4.40957140438521	4.38474235162905	4.51139367909384	2.82788416702442	2.5717336436651	3.26312213380443	4.97002193478014	2.20620826957125	5.09358422151431	5.04874816229842	4.63685290446212	2.96405563596773	5.26034355669352	6.15475455249622	1.18099999806297	5.41115092564568	3.15499475137977	1	6.46575496417749	6.01031280458297	3.69581125982374	6.13424473974822	1.88538060931743	2.68141723734452	-4.32137756331689	-2.3370799219106	1.16198035628382	7.91359590981396	-2.61938036039325	-3.35498278154784	0.479276261872692	6.33979474257777	1.74305599879544	8.89077167668317	5.96226805065794	5.59132965256896	7.62317651401613	9.31172015109768	-2.04686407548813	-2.55144396773404	7.27827006125481	10.5846087540822	2.25332629382792	3.06680510114667	3.66373145673922	6.29086729072757	70.5	1	2
178	5.82690587284546	1.88831166397363	1.82838205923971	3.09216273501935	5.87538682734352	3.39968182281039	2.56606049353818	5.10890712404945	5.63149285944916	3.47652288537266	5.44518917784567	2.1431984663458	4.19015639198536	5.07504777318105	1.25629510934577	1.65565392557832	6.67001688877304	5.50064474352414	1.60321183321228	4.01974156064333	3.48969869620411	5.89887859524249	3.46941768034529	5.26608510152845	-7.92029195814652	-3.90210728367842	1.60053123167773	2.84221997262342	-2.29295503481948	7.69630167897897	5.83798570741606	5.94848388209017	4.10538553028686	-2.24653932818901	5.57633621795042	8.33362806272254	3.15060076296783	8.17378603091023	-2.49870809272475	0.379537148810444	9.2844739881653	-0.431727691019406	5.38656838429928	6.09926726884855	4.50063165533511	5.07654367872075	71.25	1	2
179	6.2729802335958	1.60457777602858	1	3.19249304091455	5.01410088035767	3.20220708226287	4.24583653680803	1.24287439337939	7	3.16394876018911	3.33777076594231	3.7997087633426	4.61944864548686	1	3.11060247299451	6.85735570031309	1.50719765604328	1.72844509000046	6.28491374948261	7	4.04194180294766	5.5390160303928	1.92567572936026	4.84407574835613	-1.66263241231271	4.30351588177801	3.29693936872487	4.66520551903446	0.59961628330262	5.68651226147759	5.67340209734748	6.85112905577263	8.63191550184183	0.628312792604538	1.1345525359812	9.17481421277733	6.49921264516377	9.30023904731731	-5.54701817361746	1.9315638959348	8.06600047984649	1.12555229436444	0.922326024634813	0.196215819122168	4.39373001332488	6.25255411790695	74	1	2
180	1	1.80761003618686	2.25914772945583	6.85613813526009	4.11965416586575	3.07670480781023	1.39008186906075	5.88992711589946	6.24647858179864	6.59472908824678	1.22158773932315	6.84643933409835	4.03090474306199	6.5765781147378	5.87374928908108	6.02825640754696	1.51359614148159	1	1.13768309487658	6.48459885049072	6.68246169424496	3.46631976857208	1	5.64903741023551	-11.6774591721228	3.34087128604674	-0.474447612125049	6.96844169709819	8.13467840198873	-0.194394592499082	4.45451094575655	2.49271950992417	0.444338928651672	6.75890581791991	3.34678126012065	9.74681368130166	5.20817668652977	-0.692376819523909	4.31668708924151	0.679185012229178	5.90329361359758	4.2424337852498	3.95883075020461	4.69176043617464	1.32604931778411	6.47935229362678	87.75	1	2
181	5.46863425868913	5.98919259439786	3.04745078007589	6.13003238367184	4.48913555405868	3.97682370374547	5.42291195571503	4.92541316791709	4.65357469514422	3.19068813989492	1.13933910924483	5.33645007403746	6.06588129711356	5.07934688968022	6.8362447417194	3.39975990371722	1.51283857207083	6.8664273442629	6.12546646846333	1	2.45547652831947	3.96538889073093	2.96129948690998	7.93135235374572	-2.7906508736258	-2.88000814379678	4.95509637190997	6.88668411845106	4.40233540010618	3.0281406986498	8.26027880597732	5.41996996636455	4.53057239838805	2.59409700675229	3.39587991107034	7.98163032367391	5.35540404549977	5.5085539539003	-3.16515948814668	-2.06363653531602	6.12117468826572	-0.14205224429838	4.4825588191212	6.41896369600211	3.29836496461483	5.23930408142964	63.5	1	2
182	4.41618835914469	6.51789965750676	1	4.91841255490168	4.25840751039886	3.51163238328337	2.72496345407573	3.68872131777739	6.51089301086088	4.08360715382436	2.98161741988864	4.51676352376161	3.71501766428492	4.39341352017607	6.84617760564084	4.29173413594848	2.1266257766436	6.28006803031945	3.20114024684163	6.49187674602654	2.07310781803916	6.60607927985099	6.63208239994585	5.08116364428725	-4.32941775264051	-4.16773496284743	3.25400336252143	8.05919774056692	1.98806364907602	9.32569370308786	-0.565428034148756	11.4752083676514	3.07059101470584	4.06598685389816	6.64541543118232	7.27747898591497	0.778009017940923	4.3866828934592	-3.27118604191682	8.90550248399613	1.91500487199589	-1.40776475537487	5.4751195933591	2.7435091960899	-0.0127594073881346	7.03316970391448	75.25	1	2
183	5.95158220688685	2.39604134354218	7	3.44784117679267	6.18518951493118	3.67364242057473	4.8430710069491	6.04688944285866	6.32107901945703	4.01233121426662	1	1.4068694362944	6.2139795896399	4.71347433150989	2.63620168541455	3.64951122060801	6.50566803726775	5.64381760376884	3.77060991460352	1	1	1	1.26903482484595	6.06896072078192	3.83194022781634	2.74055857395591	1.47463266268031	2.66762929517735	4.7674021212024	6.3870194832439	5.22053265274606	6.36764626865204	-2.4734914715282	9.02984131692157	3.54543977937585	5.26532204045591	-0.882622558424143	3.03742841323997	-3.0184986591969	8.01811572797959	9.40732664960858	4.27513399991245	4.54849165258063	-0.973902212218026	0.851565237293587	3.47925672943636	82	1	2
184	5.81959880623028	1.26984360682868	4.07824493536709	6.02432032044769	7	2.91260835129184	1	1	3.18006072751186	5.44976039054328	7	4.12347464249228	4.34015438829339	6.12477118967974	6.54096037394172	2.87777812189321	2.37633640707343	1.24111766563957	2.99034542524632	2.92583351386057	4.12380354006592	5.87647766176987	4.30113598630942	2.50936047198767	-1.13667318750895	-6.43006106702443	-1.35212515022286	1.1163203780977	9.78812029610326	8.87216443595216	4.67431830487205	5.61626821721464	-2.9275232156891	6.24867764486651	4.18844476728333	3.63683992665145	5.4510090381021	3.00492648252778	0.62271395390589	1.64181053410721	6.03247569934539	5.25281305422184	-0.0939271059445215	6.85392633280522	8.28786195065649	1.52239190845433	72.75	1	2
185	6.72138399762998	4.63759029523412	2.89798980649803	1.95521134175839	1.00507427945063	6.29925247405967	1.84173233287901	2.48609336842939	4.69315697353032	3.45009671466535	1.84444455081923	2.68010748698301	6.70803658372053	1.7008045267394	5.80756625096086	5.71230212690695	4.39750264845812	1.00064354693818	7	4.68645417498898	1.48950940601082	6.26222228128065	3.28870580564421	2.85324279120353	-0.90473027086325	-2.04038886181107	1.51665583482852	6.76141985491183	4.996131249874	4.03688515944056	-1.02820447481922	3.13158093098127	2.38764090409761	1.0728406134553	1.67931008006773	-1.34614844222182	4.4133593487241	0.359903788483308	-0.762541186012557	-0.00543250040101584	5.37107318414063	-1.63169999643406	5.74807436552243	8.24346434199422	4.22363513404168	6.23098552483429	92.5	1	2
186	2.24947857197022	1	2.88472664412707	7	4.60547384713725	5.16589746477724	1	7	4.23768184943025	4.33787040118206	3.0711975279666	4.71538392644008	7	1.74032314732322	5.41508472232252	1.16938417802298	1	4.26578434571045	7	2.58752197985383	5.87068458476008	6.0380096534263	2.60718870292617	5.96256915554825	-12.0862655126617	4.09568283894433	-0.638565845218419	5.26459951335868	3.14872585290321	8.24433449768176	5.95167290810643	7.91715103146773	5.67103590406699	0.378408106230069	1.15466191681398	9.34233573752142	4.43068206578434	3.01485105094272	3.6711959224632	0.547088401052767	5.998767384189	-0.0268379755815106	2.84876341669238	5.04684488821716	7.728477819105	6.62682755449168	85.25	1	2
187	5.71950217674557	1	1	5.09963008183814	2.91802550180447	5.85224617656847	3.67867644337348	7	6.60783493651225	2.32346069522036	1	5.43007405674524	6.88523987335141	4.42538356133357	5.69648629113722	5.02736489341861	3.87830643200645	3.67635866342584	6.17975576766485	5.17688533709708	3.11383388562002	5.64102799344342	6.21128666717232	5.05460345516503	-3.64398550471257	-3.81883007923034	4.02951842880625	4.95020919520536	8.65448357679467	6.32930313015369	2.20370523675927	5.08825224791883	5.12012010431024	5.48490456728129	2.09090732421572	-1.7380064846752	0.869809867954014	5.3843941468561	-2.07281750252333	-4.11215628545694	6.12594806061899	-2.94461806293111	2.52232440694173	4.73191004684528	5.62825751332944	4.10997869077115	81	1	2
188	7	1	2.25222144760292	1	6.80189257712052	2.82957787145309	1.52844927183452	2.8455444246723	5.4844459743636	1.47060772506722	4.88682071242548	5.87428290748288	6.41240763501037	1	4.80320029636968	3.55310178896158	1.24272548384785	4.65062751175122	2.46742374618739	1.0239236974345	2.42245346004972	5.19177319069615	5.1010816658924	7.89670741922343	-10.1852715356082	-7.24711877027919	3.4571998405246	4.37991874473235	-0.23734481407754	5.70508519404212	-0.149689172747764	1.76377595265961	3.39409416309716	2.77222131590023	3.09950225663438	-0.465123054692257	3.58801099889458	8.14411046370482	0.808804891793743	7.44791383462383	7.76363132314535	1.91218604481752	1.14447260345998	4.50291672483634	2.08683565889137	4.53245379557649	70.75	1	2
189	2.30005838575236	1	3.77039350543445	6.35951651149344	6.02302132526335	6.03160885991132	1.34035095698693	4.04058119944897	3.27200265016342	3.33831571147297	3.0110492603674	6.66220243172951	5.46411032187839	1.47071697525717	6.74366780275917	2.83725546551722	4.09880745952145	3.41502177349718	5.5967583532779	2.62213293455085	6.40638011536528	7	3.95613202751672	5.40287882461003	-2.4309204739099	3.16540280298347	-1.25878666678678	1.71629356195046	-1.43449677885773	7.52509438764399	2.16702701771078	1.44142063399414	-1.30576588851254	7.33688975401206	8.06819657682674	9.68655650402786	0.277834991570987	4.44932230870175	3.13259543433803	0.864285685862771	2.68782856489945	3.20361300651482	7.04949861141928	4.76974458762221	1.31331989954168	5.24606126587867	81.5	1	2
190	4.74783127488472	4.30613080102695	1.52336540810544	6.58728052609014	1.84753564937295	2.80680500859826	1.94621085372055	3.53770227456475	7	2.22354490265431	2.72400128782704	2.31498824492717	5.9550050975274	4.55677164453839	6.08272425613747	6.31078076155847	6.25718923211035	4.59011609325631	5.43257181791334	2.71463885358236	1.91275361519236	6.77288604347701	6.93346312257457	-4.91149148890085	4.39501179022072	-6.34239228537785	3.34629638560121	6.01744975941993	5.47532051106062	4.7821604429032	6.6780197277245	3.05710446090719	-0.021687193581623	4.00412933339145	5.85988343643922	10.4858946431005	6.35135401665261	3.26681662423064	1.32978543740149	5.97036125554712	3.19009487025305	4.46075499352383	7.28954932210502	14.8227614006132	12.17812912268	6.02489715441417	90.25	1	2
191	7	3.49335080362761	2.95633619153366	2.39760232318963	2.01091954779039	1.93846609442642	6.85505535564587	1.05008800227575	6.44639172067491	4.63326150136423	2.63348192252322	2.503932441584	5.06980384070513	2.26795687795072	1.00742919947458	3.67001155211542	2.45031682086969	4.24008475604603	7	5.69777465785508	2.21767066939187	1.20156116748671	4.15825326719057	2.68065488178554	0.585682865397447	-1.86495847844682	1.00370014832257	7.42473205966246	2.24237756984719	0.281687955972964	3.21864036686627	6.78560720095591	8.72958258177664	2.92037075511618	6.81646263851896	5.09831918676801	2.7987139380461	1.54379191361	1.5080508997621	-4.3904992007647	8.99101804137098	9.1239340691513	3.28571108902269	8.27409836767662	4.50495126172643	3.62409535020432	73	1	2
192	5.22449954180404	3.21614877130065	1	4.26281798917933	4.17762971081601	7	4.91681801892177	3.11340461002593	5.99453941721637	3.06129419244343	1.89283214049665	5.19600393634485	5.5100484704053	5.84911720970372	5.82900355723919	5.29361423304976	5.81259391221899	1	2.43956611073132	5.58554156494065	4.64248306753963	6.21571707230622	2.3224174810438	5.79237914039685	-6.38266906453415	1.19329270060272	5.3121550875715	2.22551534593911	10.3654731260756	7.14825031409424	2.44253584079658	10.6149533426878	7.30809344846011	5.66505893225794	2.97075248560829	5.17109492171305	2.23978278064199	4.18752713076113	-2.24823439981921	11.6847434277242	9.95420510666383	3.13774704848701	1.0527212960513	5.56136897637875	10.7869228462159	6.64489676447281	73.75	1	2
193	5.7999085628163	2.30348054824767	3.76425084504777	2.43546748366256	7	3.28128050393998	1	6.2842091095938	2.32845469278726	2.72411677691013	1	5.02451533250401	6.1748462959241	6.12808314511598	5.70008462536997	3.90965545199503	1	3.76659550530308	5.26707629580602	6.50382869335656	1.34283679774867	1.54731888200592	6.27521555929369	8.60522030706188	-11.1557506416841	-8.40070818730297	2.70441950615571	3.812442526084	7.47923284237848	0.069477003642953	-1.10430557278046	4.59621279336214	8.58725768721929	3.29696404852134	3.21066828446306	-1.26977951910127	3.33687282507972	1.76686523433741	2.37846538607544	-0.744833909839597	6.36871674073512	1.93628267576302	4.56176818983918	4.0735699451435	9.58079052367424	5.79110839350765	84.5	1	2
194	3.08742800076462	1	3.90704434615486	5.78777451067856	5.80017831564087	5.87035923122286	2.02495948554296	3.24140398076373	3.13208462137276	2.11843540438718	3.67817363506106	6.50015721244804	6.32890020660304	4.23973857191184	7	2.62466783422734	2.63190398131403	2.20792973512887	3.9627748728299	2.17635433593169	4.44455566727023	6.34328916000651	5.69231297616382	5.88005366045667	-1.99534082002001	3.96866482133654	-0.00872001423591007	2.29709804607735	0.372400961548209	6.24898532703615	2.28596692939107	3.62447675132547	9.77557536850611	7.81068224015756	5.38044654505683	6.526046778186	0.661432843894713	5.01124150576885	-1.77973959643885	13.3353298444765	1.77597007948058	5.06042387403903	0.713636253868144	10.5427379224139	1.4159174298273	5.87370777954889	82.25	1	2
195	1	1.98679795259092	1.77900585599154	6.5635892035658	5.2365033275243	5.28111497875445	2.54624740066564	5.06515747929454	4.04920163586018	6.45026621326858	4.00974320640757	5.04580245432965	7	3.39625012996876	5.49367123289169	2.59517388611961	1.37451531899505	2.2774896769843	1.87754401816813	4.48493980401073	6.11688920922245	5.18271808211951	3.60696774275629	5.95042407390685	-11.4698592811042	3.73737624810217	-0.527222939597223	4.88569738601829	-1.88203707882443	0.417645288261088	0.44209256292981	4.37418127205513	6.03315090594977	1.52101244873745	0.673639809964415	8.96615848585456	6.5243001915472	2.60742878407205	1.76379998663317	-3.06190938132351	6.70528292958359	4.2771661523164	2.61465007263718	5.0453004265846	7.3700669212666	6.25224335390172	71	1	2
196	1.39272091435599	1.50975537198821	2.0951053071316	5.8389046392829	5.34474368501682	5.31849891156842	1.2453312364384	1.83059321957745	6.82593360358011	4.19573001267956	3.9015306451537	1.83933470562241	2.03260477678253	2.72679397356302	5.18668995115016	1.80451220571237	1	4.43108123747336	2.38919806942725	7	7	2.69937986126553	6.74626904727129	6.58485357793038	-10.4590980227023	2.39538060654269	0.104829261534393	5.3972869079224	13.3683660647253	-1.32367067349904	2.49116868491312	3.52676609688225	6.07388854611665	9.71652621282749	2.13969961934871	9.06559643758336	2.14653691746688	6.41047091464766	1.42702820439479	-2.30957673078909	5.18707562847206	4.56532842266351	2.49507230548431	7.00408895419718	5.20756074326293	6.84073232286403	73.75	1	2
[truncated: 5 more columns]
