# Supplementary material for: How Are Mate Preferences Linked with Actual Mate Selection? Tests of Mate Preference Integration Algorithms Using Computer Simulations and Actual Mating Couples
Source: PLoS One. 2016 Jun 8;11(6):e0156078. doi: 10.1371/journal.pone.0156078 (PMC4898694; doi:10.1371/journal.pone.0156078)
Supplement: S2 Data — Long-term couple and agent-based model data analyzed in Study 3. (ZIP) [file pone.0156078.s002.zip › S10/Aspiration Model Data/Aspiration Couple Population 01162016 034208.csv]

	trait1	trait2	trait3	trait4	trait5	trait6	trait7	trait8	trait9	trait10	trait11	trait12	trait13	trait14	trait15	trait16	trait17	trait18	trait19	trait20	trait21	trait22	trait23	preference1	preference2	preference3	preference4	preference5	preference6	preference7	preference8	preference9	preference10	preference11	preference12	preference13	preference14	preference15	preference16	preference17	preference18	preference19	preference20	preference21	preference22	preference23	fitpoints	sex	algorithm
1	5.08695317513636	5.5238039610453	1.14524054407665	2.59137111885413	3.98572219163111	4.56967997646267	2.97850726468336	6.14483810294348	4.00186805269879	3.68709490004439	4.68172931750594	1.50750598029827	1	4.1931756639777	6.09677025014658	4.60181914493494	4.63598582244279	1.79215541524897	3.66507189685543	4.68230556720932	6.08849533532342	7	4.20823799534084	4.67927206406164	1.25612855290822	-7.04474553958545	-1.91525725790302	2.13058876979603	0.990922648351378	0.471272237670903	9.75255948395789	4.86956960485496	-0.150913060234835	3.93420977745798	3.20697675836528	2.56895209595187	10.8714751650112	5.02032210914464	6.26726490679456	10.8194212860573	-3.55328297578207	2.87089763890902	4.46003015829892	5.75243436476305	6.98704345471712	4.24799251584367	101	0	2
2	1.10903562250875	2.9620714447655	5.93159415892977	1.58292886261669	5.8125797554497	5.79959261519758	5.56895768568815	4.69617374162397	3.57566306483481	4.80838966439116	2.89922252417394	7	1.89980712689905	6.80108389562104	2.21497815255654	5.83285251530055	5.03642965169651	2.40468432261352	2.17139838365882	5.902930789878	1.19483345599164	3.71747831971909	4.26203417184892	2.92727112394815	8.3776668462739	10.8949375448322	4.79844332460371	4.22744219764569	0.0294635214938864	1.77993904664163	3.01417440362286	2.59116455878187	0.130220817347308	-2.52153176980842	8.73672418028239	0.814741871727186	3.13327223705172	7.28589070282803	3.44959782828677	1.72961309171957	10.9638088890486	9.51859452797559	-0.060738095438971	2.26030151014259	5.85004644477249	-4.56588221957768	90.75	0	2
3	2.14225703529522	1.81406705472247	1	2.80746714066161	1.04264074730924	6.4301409351709	6.74334242883866	2.23963559705784	1.09825878620871	1	4.41982056375663	4.72714977276185	2.01448725665431	7	5.41386395846557	1.16037241019185	1	6.22201775369939	2.97337025520948	1.34959226888542	3.81794376443968	7	4.45201811727321	0.736528477910465	3.40643083794873	9.21757195291314	8.77557895173081	4.02515900664504	8.33814647051805	-0.7988990032448	2.34030198758159	0.336069846099027	4.64435031820795	3.62576235343666	3.66824306115502	2.42455810252307	3.74360419970774	10.1492187529443	4.43275562326142	2.73553142756794	2.99283211289469	9.36409642750187	7.0144860042189	4.06254408848354	2.60190017125034	6.07405455731286	91.5	0	2
4	4.66556026579124	4.93168834127597	4.31398694502059	3.44073665588645	2.17675374984556	1.84027736374558	2.15922078426477	3.87092493450592	1	3.0357508249517	2.8905203869283	4.56946226001328	3.39471835511478	4.76987817213005	6.2283400161242	5.66848544109299	1.7707009191766	2.02588450999618	6.58750697311208	2.25474088141387	4.44183909456429	3.47292925730487	1.71256413751501	4.05394058071814	5.43619788574405	-4.99299144504196	2.02839089945547	4.43066488621943	7.038122124129	-0.564560552891197	5.32778390438898	0.179262913366167	-3.62646477152981	3.73783472492173	6.91259776774513	3.11530771662267	4.74868251780737	7.93255438741759	6.07297519851047	-0.845892401963877	8.26172454499932	8.3560478927627	7.78774269857849	7.11198234855723	9.7226825395538	6.09399087373523	98.25	0	2
5	4.21886273266537	3.30583755450862	1.97760365697657	1	4.53007357733521	1.68914953351218	5.5221266325784	7	1	2.17338835917677	1.67365952998887	7	3.01232349985711	2.75145002942566	4.85269487370043	1	2.01353620351307	5.48893261635751	3.56814201139475	1.98067642329145	3.19456571015235	1.32687047182966	4.44437517041677	2.13253438655789	1.07286921028781	-0.86474510920159	2.01745485149703	7.01868571196722	7.74205989915009	1.32521982607881	10.7151720562071	11.7553616967954	-1.80992277839661	3.97953345473051	5.97828054838784	-0.985444774780782	8.65847446824359	6.17979153335199	6.22368567988991	3.64538201903159	0.483381063836995	5.6208508345593	3.6274641319318	7.29083452199957	7.90692085173925	7.35120786189583	89	0	2
6	3.13688809805028	3.12280805022053	5.34708810928599	4.3523794880355	4.02362763249181	2.99679749376581	6.42631606393862	1	4.20902810668402	3.67233075466395	5.12539471796283	3.41713454152029	5.51249544560031	5.97968344027249	3.19756990410761	6.95176452512713	5.05413479871291	4.27435154035455	2.57197263688829	1.67756760563261	7	1.63551940171687	1	4.34261485473251	3.32275101602484	3.18818014001444	3.53948737138269	4.26820475579866	3.05328479862227	3.95470003168648	8.564184545972	8.14869415074021	0.193455144409716	2.08732785666308	1.38333424634594	2.48476241056656	7.16324181871967	14.4675079487546	7.08568553131635	3.78285446564567	4.87994988026257	5.9340601851565	11.04654952012	8.16028663993647	8.85226544309046	2.70313771366401	93.75	0	2
7	2.5509618186077	3.80296031717626	5.75064607877614	2.35533659864893	3.69665552240299	6.23653081150409	6.74649247363493	5.63423878786462	5.62934524357081	5.68273613757031	5.67651563870877	5.44505658674482	2.2142805358543	4.44889029993933	7	5.79478571244436	3.11395419691259	1	7	3.16738084087257	3.39597492380392	4.63566264291831	1	5.83283832594748	7.52768489709603	9.28445126276133	3.10626523354026	3.75605279985596	6.07986477017203	3.16731988374185	8.66526062249241	4.70618495359063	-1.76189407929073	3.81573543097331	9.48229974664442	3.05723340858272	9.38736293260368	9.72026465949955	7.76352809286226	3.24955544567411	8.25852080770993	5.62043306078729	11.6501486081104	2.70308554348045	8.33117041009174	8.74305339694362	111.5	0	2
8	4.71671488405227	5.29058694935816	5.06722766309646	3.65465961005938	2.3118246530528	1.2157611885142	5.48877898446801	6.11095351926081	1.88390295440468	4.07971799716756	2.43200645762441	4.69337386109498	2.9426677513004	4.93719924118824	5.58888240919782	1.24527056240474	5.59791672099412	4.47254570798262	6.5323647341417	2.03903719780841	5.10190052540626	7	3.51203075521645	4.50038014261433	5.17824320060636	-4.68117530360371	2.03834361406537	3.62555315915503	5.41614631007807	0.415988035979975	0.321402217762026	0.807702891667379	-3.77231205368149	4.22116288395523	0.188877495672089	3.22450686654447	2.98781187507192	6.86516439336958	6.57420434407176	0.0841236926445284	4.72712433031806	5.04551588053336	0.47635769610181	7.19203275477954	11.8263696898148	5.09321977389733	91.25	0	2
9	4.19952682719352	1.38328617257821	1.24206146891526	2.69095102114322	4.38279830394021	6.43714116266101	7	2.2619823685611	5.89939453828996	6.19950337212731	5.94187590637434	3.87251988737741	4.9799291909853	5.19616469893857	5.83119423699006	1.25611850033997	3.48314030080329	4.136283187349	4.62437091952539	6.08880737737906	4.8501742112055	3.05554712316189	5.54319111773239	3.31188306578399	0.150835534477999	-1.10484135013676	-0.551484299852017	4.31598729165535	1.60101530170405	0.219552901682496	5.35538926154653	10.2860829877963	1.11360286310844	4.81023892727754	3.69202408059788	2.82473701177863	7.14152855600193	4.44874852017509	7.21306271418679	4.5681543472355	1.46880039581233	6.68727436947518	7.24155883500857	1.57891034635084	9.11506101130181	9.04666966917022	106	0	2
10	4.49108938928512	3.07468958165317	6.86564553322282	5.3329087840868	7	1.35535372946563	4.08841527632153	1.0606534320856	2.15658981997883	1	1.25271571163653	1	1.41346991708049	4.86072411155015	7	2.51887846761649	6.54526881309044	5.6430862415527	4.08475320162787	5.7684166358309	4.72509657328804	5.35185195303447	1	7.0078745381766	2.9952907891754	3.90382217693109	1.57591736185818	4.96541448194008	4.37529175789851	1.96355753202191	9.05787342344537	4.40274991835845	-2.00057838213796	6.45706866650577	4.79254960481571	4.76888305002913	10.9582067180975	2.60717403334362	11.9595695615849	8.9840947485763	9.75620933244343	3.46922524312078	-2.15981358705806	3.01828997227884	9.39173410070777	5.28326139786276	94.75	0	2
11	5.53808235024804	5.94983438739893	2.23232252369904	1.95341066245169	5.64163851920511	1.53948622321348	7	5.35089347211654	6.68988693013464	1.97221365154735	3.16121959176479	3.32738750708487	3.8123809485817	2.30017675268819	5.64225428509766	1	5.26418063303053	5.24110996122234	3.84746631768032	5.38300690202418	1	6.82649295071126	4.57973540371436	2.67200046776996	-1.90063136662449	-0.371416687996447	1.16943936462957	6.04057141784001	1.70290294982662	5.13187740532558	3.80450471976854	-0.517732205274257	-0.0574355825074061	3.20368891145364	1.82850772524182	-1.72041876719377	4.7796316258761	6.39970269979207	2.75023152410876	6.02409209385848	4.38368946252568	11.1400626032984	4.52526076333957	4.87688477148023	9.64346829464848	3.93843032144368	95.5	0	2
12	3.42684906099638	2.95826242174649	4.69103208668268	1.83334589761594	3.13306639742115	3.84466057780995	4.05504654275977	7	2.4668536061786	1	5.60373876373148	4.8122329517579	1.9500971523867	5.14627649480955	6.21933316192402	6.75923481591101	1.37042204807956	4.1876749851742	7	2.85691054000649	7	1	1.07965757779564	3.45747146866477	-0.0305759775557211	-3.64525713603131	-0.897618093910779	8.59334984497051	0.141036472573777	6.66800588441188	8.35954983032455	3.84663410916033	-2.55200349666636	4.1845795354714	1.51135550315599	-0.369867344806687	10.6024874501824	4.90530736738303	3.02518696381343	0.0188466278719242	4.13716039824498	9.2606293384701	6.80097120507736	3.93012134064107	8.3523748351902	5.37013091448077	110.25	0	2
13	6.20790268727959	5.9615449587022	6.13215324752497	1	2.51805123675068	3.46785163175703	6.37940222146486	2.10171954830619	3.76303864779271	7	3.01504392542469	1.86151166549596	4.26557017164262	4.49037348300977	2.81641182513364	6.65076551630035	5.39241785746263	5.86506049026443	1.90647280485747	3.97386203920067	3.94947760264546	6.43740956093315	5.56163470220832	4.11038676388283	1.74727983102809	-2.04160490756373	1.44354671899605	1.74949662159489	2.54659538272362	7.77778118946084	4.04163485784531	3.1097770028624	-0.0894858430527822	3.54966511144751	4.1608271618064	-1.00592287729877	10.3533651765844	6.50565694310003	-0.847324580286847	3.48556557351147	5.31832522811726	9.68439418847067	1.66280427990031	-0.153327550231016	11.4571168339163	2.30751170473879	93	0	2
14	3.08076429221896	4.56450705839009	4.34534320982851	1.29981159276511	3.15365486162832	1.02499190769422	1	4.95535440225812	5.23479234082269	1.9821057590364	6.79875748981825	3.16908731308097	5.42985181283299	5.28979054807793	2.01648602119794	3.63010366555953	2.27151336902137	4.60256106689096	5.74003854865581	4.9505506645297	6.30933860841994	1.92281525848233	4.14889671403881	5.51655150744313	-2.53412916669772	-5.91446444684484	-0.583485316460133	7.55511686015983	6.70479526328949	0.945101402816941	-3.5989891984845	10.5793387831965	-4.12051878845876	1.00772994208762	1.60459031809154	4.90286668323867	4.41144499744305	2.94595014928244	4.96161073877846	2.05607546006921	0.709304006260037	8.34072427730823	9.97559686225315	8.34651203363625	-2.30454095573242	1.76790023847795	103.75	0	2
15	7	5.83991828087373	4.77037524243885	1.08097942135086	3.38673385539543	4.94061354070055	2.00180915933082	2.68474212807596	3.76396374775454	6.93715051757171	2.66728424639049	2.01748277338122	2.42991765539217	4.33568559782244	7	7	2.12682564561238	1.85161494717958	5.63156635730155	4.45485400675554	2.46575838819767	6.72781962200945	2.35746411893849	5.10128923993129	1.32143838055382	-1.66582232250891	0.96187995684577	1.65991646728629	1.3100182668053	0.0402439994835727	3.67270403299734	1.97619771959509	0.0243550022233686	3.04192557396248	0.359065610083441	3.42121767977001	6.5491703863271	10.5787840004762	1.50946047499702	0.924020720692246	6.54483621374937	4.07138260082022	1.31190009996487	4.19368103296111	10.3552155357902	2.66718200984552	85.5	0	2
16	1.38170765593574	5.01619933786886	5.22406043176388	6.08318970419009	3.81821506945691	4.48488471626011	1	3.69453093566093	2.15783168037764	7	3.00327471464022	3.52220530812536	4.95947026116538	3.85272481282199	7	4.35108693544714	1.56557719253993	1	6.58946720406262	1.21999135289817	6.73264318947875	6.62105853644177	1.51638972363213	4.11026376142179	2.65720219566908	1.87721028440989	2.20226184383245	2.35903810748646	7.66301692951987	3.57830874734733	6.32973201981598	10.204971405	2.6000930735319	-2.96465704123053	0.0769252595454024	2.79839627557015	9.7375975187737	7.66852176228536	5.63907732605548	3.67336849721901	4.76636945547475	10.4032750267799	11.8557900577773	4.67902633980631	3.01056375656866	2.88989162215715	92.25	0	2
17	6.62427091289491	4.77596683220161	6.67941628249771	1.27966011537931	2.33851520507679	3.81339549542643	1.94098893093686	2.05228837235492	3.25632379148496	1	6.00809633027689	2.43434474797197	5.74842227007891	6.41664348061023	3.0597792215478	4.60220746176386	3.66525472428025	5.75210727992404	3.97563159839255	2.1682428580591	2.24444786906192	3.6612185697859	3.39633092290746	3.6701428899406	3.07919476171085	-1.18743788471467	1.38689842352221	2.44843960352478	1.9481207468564	-0.434010905717403	5.29296542200777	8.92059415590324	-1.37927846684011	6.16082563951145	2.44702712718694	0.667429934644208	10.7851501897889	6.82780241112482	6.03119705832231	6.15234248759011	1.28489944195997	6.72171628712349	0.642864912778889	5.28066319611455	5.08726835770163	1.90313649390628	86	0	2
18	3.67501898145158	3.34264887717539	5.17517736959832	4.79487538510657	7	2.45551650131898	2.50573690325496	1	5.05631880245918	3.75263748092109	2.4379146810709	2.57579736882863	1	4.08798361642459	5.83798235111915	6.59182517196218	2.18330115553318	4.53491768059306	5.68321334275546	5.17302755770318	5.63593399628089	2.60515351373173	2.98084863801848	6.28337574121135	1.61017166874848	4.0006240040729	1.92142338418378	4.28609181991872	2.90162996378237	6.499160954942	7.12873672544192	2.5935949205438	-4.05766008401897	5.3063931011441	6.03545844613761	4.69453941668677	9.73560392676426	6.78545700677526	3.75446469043251	3.5128735927276	2.33184869732223	2.52395608634685	-0.902225290646076	2.00688509352626	-3.89783632523872	5.265795381275	79.75	0	2
19	4.55269792058838	1.93926489169794	3.43222363862689	3.81512238524346	3.67495642975608	2.61607632588678	5.35173598577966	1.37558751069858	3.91595349928896	1.23028023300292	3.89639921374421	3.22090936486208	6.76768284850108	3.78025893019244	5.62497905939635	1.09127310985163	2.44527016429823	4.7092811367205	6.17029201786397	4.48770262552004	1.09275510632844	4.03829555187551	6.20130976094208	4.02864433571145	-0.90844648006154	8.18221864060345	1.06843702069296	6.68735701000333	4.72237478503616	6.62184798841286	5.38681290041371	7.78293605088782	-2.60041740661103	0.656611474143763	5.18520343500934	2.95973440973589	9.8725728495042	-1.28606352480121	7.45057503495278	-0.66491422100936	2.64747355065409	10.2331415569303	-0.402278818381103	2.96347225544115	8.04746212347769	0.565017209199439	97.5	0	2
20	4.14424833944453	1	1.07277453321565	1.52722706646601	4.12060512888063	2.6216531753878	3.58782035180693	2.0617094516184	2.54321950995816	5.20913915492042	4.40855518033806	5.31713147982142	5.83411040005886	3.06510218497204	7	4.5785924100019	3.36858340837289	5.76970259923355	4.8387306173379	1.20898678316901	3.32897545305264	1.58133348287884	4.6108816809991	4.27055578335999	1.07403451223207	-1.53786787267024	-3.66736027897153	2.77168676708018	3.73152874505347	-2.32653179735668	7.19204855651903	3.19651999745323	-1.84758824796382	4.89809305066666	2.77122160316668	3.96689667594371	9.07813799867138	5.9794909746476	3.94612888090964	5.54928236186764	9.46279528715106	6.55702683718849	7.02307798603266	3.13129074628609	-1.57410221214386	1.87683701777679	88.25	0	2
21	3.11264260521684	1	1.57813093688165	1	3.41713014924922	2.23059238284597	6.99886447241319	6.52825302825182	1.47826486388916	3.18190973767742	6.27070888208493	6.31777548240942	5.63125582470327	4.7558023422359	5.11413768929887	3.31400542553531	2.85836589316137	1	3.49621387449694	5.20999506589034	3.69513409998651	3.82814681507282	4.92997908735841	3.20203581036649	1.42604915657198	-4.00646718212171	-2.07416587933667	1.31792542881028	4.80906910157841	0.00725015449053812	10.7898998131578	-1.92181327888335	4.80271087824006	10.8866012467915	3.15039127081995	3.81434619278244	10.9677988733183	5.28358050176877	4.52019889869695	1.94755424638473	6.10428815064637	7.26913052324217	13.638120146959	0.845110750531025	6.22285771776381	7.02692226865042	99	0	2
22	6.01413898678813	2.84508115803513	2.46735978192412	1.13547238576456	3.25341427649175	3.14989355445056	5.82857528719472	2.41328611703745	3.46705090496074	6.0402658995826	5.71092587705949	1.17351924255084	3.0546318932782	4.15879729573168	3.24282841968254	7	5.32327890380117	4.51179926016074	4.98861500480765	6.89371875526116	7	4.13524398118493	5.08811055140959	2.75253755769589	1.12355296651555	0.662267948677243	-1.7159917675031	7.08887846270051	0.517324195219561	0.231433416587919	7.13822982934128	3.51397459814834	-2.64495744947771	5.78230542873798	6.75458760401946	-2.20428430378916	6.4849503082008	9.25646425072828	3.64419940226895	8.66696146831206	2.63504028655777	4.90284195597002	0.347989540067304	6.50535006998111	8.74867069560812	6.69661838168318	101.75	0	2
23	5.2861567630126	4.92166523943417	1.45354363176231	1.2603233379852	1.158715760876	2.00821937674853	3.33339079371828	3.05007236735522	2.04805852092805	4.70150601860286	4.46293526574462	3.0801835543898	4.62623883855975	1.08514586316985	5.54378091535692	2.48766037161409	6.6984603943929	6.04742796337594	6.34773793303678	6.67270213254342	2.87568523447927	1.37878747820039	2.01692961967956	2.48281773225362	1.85232259101096	-2.88753350798793	3.59476112130735	-0.48655556915866	1.30206826901037	3.62085520919215	8.37926499184584	4.39881429754499	1.13657542457106	-2.68143331740487	2.04823638936325	2.67556393195664	8.8969783516436	6.08911467753661	2.51226664426684	9.31905715131058	7.63686855622088	8.95788351565795	3.46262763485123	5.73697108509268	9.46289346446138	1.32868172381901	101.5	0	2
24	3.4134296275354	1.74476515680529	1.50361311956917	2.16877159659646	3.52361532251634	1.52957004210688	2.1759444854756	7	4.44771184488756	5.86681747746047	3.04855392165662	1.30589745964219	3.3285191924908	4.26475813161935	6.12305830678139	6.48144949019956	4.24054092524832	1.51031243444018	7	5.83191033662156	4.48056889557715	1.53853299795437	1	2.90857549966536	1.09757714203923	-6.26535866845658	2.73778921903469	3.59051107241807	5.29131950961565	2.67090461286671	9.3128819976337	0.467819448648864	-4.84236094159709	1.9066308404433	-3.54228529704384	-1.26546429871044	8.89797253006341	7.38437948550029	6.19387401478507	10.06465993942	5.13906039702158	6.65359239329009	1.69660453244663	1.68718288115671	11.2983059679029	6.88464085559493	106.25	0	2
25	7	4.31387962074042	6.62418012250293	2.30574086023103	1.59249544719307	3.44994317480641	5.15015507328724	6.85934959796184	3.6264423258022	4.3858553066767	3.1613835137728	5.89723335167651	1.19729411720314	5.48570100406428	7	7	3.36569134426685	6.22491124493698	4.96628877320709	2.32541248698448	3.77611200068562	5.76526915647116	7	2.58043035399824	2.97629544078603	1.37110962910876	2.44369865383128	3.89475839610898	2.55385925909554	1.7555184275596	4.65520831412517	3.89266003494953	3.08365326574049	6.47733786927414	4.6585499165329	4.12853642839245	9.67847715950352	14.7832767527833	3.50106818237879	5.49750126640712	4.3987539149489	11.1871794600245	-3.17047264081156	-2.29944738627541	11.6453464144226	-2.26057947986457	94	0	2
26	6.60203440139949	4.9722068605217	5.89384303475982	1.40661265556886	3.95622202553088	6.37923116732565	2.08509454131613	2.29294662355498	1.6289715710836	1.06584670870006	2.03425640438943	1.16352386065194	4.94375132073505	1.60137126372623	5.77979671908335	4.74428938419014	3.52473452812122	1.47491731611587	2.97330298972158	5.0624636225668	1	2.68094284148154	5.23434754361593	6.33228719806368	1.36711472578537	-3.06230694767067	1.5853043221295	3.109086189448	0.280268697131569	6.98262811798025	3.67036965550128	-0.18764547166581	-3.2911772200532	1.63160766795999	-2.22776507499431	1.80201129345097	5.24941845037711	7.07928696262523	6.584876459935	1.2392293800706	-0.0246576357443361	7.45752617555331	9.43822674925321	1.95330331086234	2.75381564130672	1.9295613959615	78.75	0	2
27	5.46952149217126	4.44132891776643	2.63637741603434	1	3.49671564666386	5.5965079650677	5.9942046511494	1	1	7	3.7564696087528	2.54698619522177	1	5.83368524219824	6.74327391681835	4.05703876562741	4.87694328407217	4.27682438885607	6.62995759660469	4.38464740431104	1	4.92981132791718	1.8229463212579	1.34347025948948	0.484192990461216	0.592664245461456	-1.91865998885154	6.69860830504978	0.462047102495645	0.122127248520205	1.19287816359544	2.58138401737788	5.04171800170772	0.0385698009465871	9.17571667896089	7.5961440091572	5.64151632799727	4.23898317982188	7.18193832322061	6.02654439967102	12.4570680985044	5.85490527505132	11.3433884301313	9.91947565255723	8.44093723370555	3.88633225757178	83.5	0	2
28	4.89737245363557	4.50180132160565	1.54161558939316	3.12867890031249	1.71868375234769	3.0195729044694	5.35276832980602	6.93697748801149	4.41473980096983	2.37896385533163	5.00403273499175	4.93315926374596	3.97330291057587	3.65226138637604	5.7936800870123	4.50140977459184	2.73186566133644	7	4.64730063041896	2.5848174833254	5.49660699272232	1.36969004566666	2.42467270676339	6.89618071469872	2.87214429995679	-4.81843180022259	0.155871457757667	1.07143434817949	7.6418251455124	-2.23925656419255	6.39161821047525	7.66742447708962	-3.02291438146627	1.92339450448562	5.4266681370407	5.65525886437107	3.72172023379122	13.6759071066592	0.4899387993646	3.84517813684048	4.55368035812435	1.12855314568459	3.60958231899806	-0.224711878386779	10.9040089700895	1.1568361739214	101.25	0	2
29	2.17589892609467	1.26263144898523	1	1.24226062325246	1.21720057557616	3.19267361576199	2.77272488608039	1.05883540805112	3.075728515465	5.88251808899529	7	6.78443002638662	1.93272777308034	5.48811568669912	4.11061158458792	6.99805326643714	1.58814242126536	5.31211845577045	5.98446121115557	5.90243686026184	4.52591528454949	1.66447624047177	2.97888648439668	3.86984669208051	6.28074911579912	10.032420850785	6.92223577240389	6.21591576824461	6.15540544044251	2.55878047541601	8.56393671441405	10.4903744477253	-6.51876964235153	6.73552195695092	10.0823487680539	3.24697333121534	14.0568932623812	6.00261337866398	2.982375391433	6.54161644391977	7.43651357734405	6.60874722863601	6.41013934842627	1.1174015801115	7.24264453876884	1.24838967188773	83	0	2
30	4.48040794610346	6.19263927587292	1.2064255403311	2.06177527246573	3.13707378988151	4.02743981956779	2.84176144639968	1	4.34640729457885	5.04531736068058	4.50280859179805	2.2145067065298	1.46015526709202	5.81661869842988	6.37753898625137	5.3642362680512	2.30903626723612	1.33331090872908	1.07810141115357	4.90998617867485	5.81632321985296	3.21489155886489	6.12688845217868	3.67430565282055	0.381076904976441	-7.53577197293339	-1.1702139976988	2.04031997725875	1.22299552604244	0.0843901870019795	8.51003732991375	4.72597197375227	-0.336892358453239	4.56375182662963	6.33638291882863	2.15762821429189	10.6950643409818	5.24034891020477	7.06506803717742	-0.37543634011924	-4.87482350571623	5.19688161048628	5.1450797730677	5.67809475335322	12.8186326810836	4.66065546394705	91.75	0	2
31	2.65175438817349	1.89361795223344	3.0622547783841	1.7799541944087	1.08172755174668	1.09140662858392	1	3.2855607590049	1.91990337686125	3.88988041930716	3.14465026770586	1.84633124611825	5.86114931250842	4.13591486884312	5.74103757812955	6.45497014636978	7	3.89135819079916	1.50301038534477	4.48174475258935	5.61538400754462	1.24366128988593	3.49182050647016	2.22221483052344	3.13085758452925	8.57527159787229	7.98829825446295	4.13654232233751	3.06664430911646	1.95571857113874	5.8939761287056	4.94311712109063	-2.02544392472387	4.22056873089323	5.16038580844791	3.93677807085356	6.01513134470971	5.24998137092738	4.3876262464268	2.69243222794481	1.60855511710881	3.29215889127901	-2.85838188741223	5.69955334234717	7.96404854371615	1.44188758018364	97.5	0	2
32	4.1260545934537	6.36069266982843	5.15221268361698	2.86824551572492	2.73603197953564	3.64122968377792	4.66383715327811	4.09132044669673	1	3.54638612664318	1.9955868182499	5.07367526475983	3.49043850274647	2.23111866771468	4.9977810013453	6.21354380854277	5.35472991028483	4.69705085202834	5.97518744254371	4.45560210415887	6.94293171579184	7	1.77830158762173	3.62971747640965	5.08276288866891	-5.37358392483325	2.24489406284671	3.02848088494151	5.2318557934192	0.994038298897067	0.352613786982203	0.743455874025585	-3.44379697363157	3.43234392174599	6.19322812268356	3.63786247528007	5.39170341824411	7.30371769332462	2.13194883535884	8.7635939691999	7.90834210768416	8.42007109789831	0.731687745285784	7.24548113164573	12.1104344519213	6.70134930879213	83.25	0	2
33	6.43668686133483	5.91149329996042	3.33113068772667	1.31439155756751	7	4.28560207754276	5.76552728004045	2.61484311987748	4.06831482147838	1.82196570402758	3.13222358942612	6.12199875397332	2.76507397825057	3.31918053834464	6.67060763699788	5.51933662125374	6.41588618577417	5.21098317392126	3.12400036543284	4.72990930267852	3.9924263735915	6.87148851872027	2.07147266806249	2.96526257367148	-1.53816771013897	-0.148749101326177	-0.0714905671646048	7.56861021332828	3.31136207974546	7.65127480972979	-0.817586987685548	9.3163828869336	0.439532938657802	3.03970175807335	7.5054173852928	9.10985166405127	6.75468417574523	14.4503846283931	5.80470919228474	2.09574549274009	4.86534355523862	10.2974863130203	3.07246407178294	2.92472875127632	7.71586047010267	3.74321415446699	80	0	2
34	2.33834801746477	2.479773035221	1.34928861773966	4.06399161350431	6.70552568282793	3.70851191451921	2.07239868675379	6.88113583349017	4.95750691176064	1.64269666104714	2.46595074998936	1.21717304105645	1	4.3500186657219	4.6526785929638	1.88769268076277	3.4251887675542	6.89187479327999	3.49217210291666	6.39901346890599	2.0183354202131	2.11424709025573	2.77173921440719	3.92402436111858	-0.782487950338112	-3.38092480258114	-0.481282945275996	2.39242740099186	4.63753753359063	5.685121985874	5.17200319935815	9.56800982965324	-5.36861470623728	1.92653565336186	-0.351552218537689	-0.276661978477999	6.09618074330397	8.55227958767789	5.74680575579941	10.1792371273213	6.00231871030087	-0.598356076929877	6.45048575889532	2.01710807709554	9.49911028434144	6.56964536868812	84.75	0	2
35	6.22105821649739	7	1	1.5584786831437	4.26155457782053	3.86499863519828	3.31180383942018	2.02789879552285	1.57583856377572	4.21141593398098	2.66180900202176	3.41255463568312	2.70671012133016	4.22532205460117	3.33665044142051	6.81829852532788	4.3156499678542	4.21767553501478	4.5952191794387	4.79893980609962	1	5.29839455064608	3.138051920564	5.22007918281515	2.55535335160361	-6.56939954666676	-0.896065530464557	2.17759945703018	-2.32280940232726	9.47525469622799	6.02101893546746	10.2430824917344	4.72415666836518	6.11842509884823	3.44160705442756	3.95396367519441	5.66392261083354	4.55224413812048	6.25833326606091	4.15051593591261	5.03483794788379	10.0353703624695	6.766008876008	0.349110631205379	10.5590669471059	5.62565478509515	77.5	0	2
36	2.84908837742582	1.46011916983461	2.13369529036566	1.39619432057529	1	2.25166361113088	3.6234225785791	3.14057925768338	3.84889471729542	6.16548324327127	3.81879540648598	7	1	4.9598248966889	5.94874627287215	3.36445425203906	1.90266154668379	5.40466042359408	1.37751731969992	4.68951188962209	4.51430789406209	1.0377209159029	1.94921660601667	3.43621133272615	5.17284192637207	10.62295060093	6.49465710138459	6.22207496637471	5.68604278145	-1.05632734457058	7.45890814643366	5.49389530905429	-0.97474924671614	1.60981550794762	7.25146210673555	2.37310814670148	10.3725724658224	6.03034282740317	2.37820997461834	7.49602565564793	5.57088415928982	2.6327808585822	5.02320860276597	2.09572833612998	9.10972002479167	4.97777843409285	100.25	0	2
37	2.97208894297096	3.00612727774974	6.97956221419962	3.91718788214408	6.73313676405152	6.46344436707757	7	2.43600234837927	2.29400716231363	1.13180948643593	1	5.49114937656115	4.59782033093449	4.97695464870083	6.76370649561068	5.29117614535766	3.42909222578184	3.01880508236984	2.22386925304154	6.33865599584495	4.83842920332473	5.11148160310618	1.3066526702253	6.7886768674871	3.14522431693993	3.80346715887213	1.71013071486667	4.1156267638439	5.26492162043223	2.70688817461118	8.59872928689011	3.79896006150429	-3.59183546172414	6.34327281141019	6.27770518707157	4.58949756295624	4.53459366092784	2.32362933726406	12.6528749410916	9.51139225962086	10.2217863632388	7.56391364796567	12.6904667979445	7.0418899698742	10.6674182531976	3.62256472407584	90	0	2
38	5.10987448393682	4.59704788529739	1	3.95939115683788	1.90376436590565	3.99003031132259	5.13523845464993	6.15919070395062	2.86578071665057	2.18433112743642	3.99507116334288	2.40997573513424	5.25188089351989	3.8237788253233	5.76925485471475	3.36355394833101	2.99612772480165	7	5.99761268649179	2.80588127195393	6.46908022193422	1.88737179838894	3.06763817268934	7.50419359517438	3.47011958033674	-3.74907773713243	-0.160601602073756	1.54933769093809	-0.701498900079883	3.35020768802009	11.1752024911396	8.3505235832156	-3.2368675186705	1.19807859020613	6.00301522365117	-1.78565419672552	4.5780389834355	4.49346986586534	1.97008821723669	4.73929513836777	5.53578869405105	0.688154590225349	4.1379823853699	0.764664786122811	6.23339809559724	2.91528926137496	78.75	0	2
39	5.11458241980908	3.16703751832475	3.31532511180472	1	4.01834903302995	2.37309128373619	1.69353611453007	2.97119401754564	5.12204308585148	4.37770233147248	1.37253977760155	1.20946858939234	1.50308413075914	7	5.98738393207825	4.80299605574696	5.8309838881722	6.57998119808639	3.55723193772302	4.67345250035132	1.43281473260912	5.41026164281166	3.36758491462839	2.66098744079978	0.0577462864366639	-1.04659709921703	-1.15171955065256	6.01305633823021	8.191027606241	0.813718200950223	1.41759469348822	11.244512509167	-2.62380012175897	2.49891120332243	9.11656663313897	3.66222307484878	3.31787669137564	7.92784266298009	8.92609985286374	7.89690183653259	8.22354650534317	1.9689744444526	6.12107792354344	4.05247461761861	5.88790662693391	4.82985201224481	74.5	0	2
40	2.03751037079358	1.3911784426519	1	2.86002403592707	3.95734582601947	3.38591546436357	3.31871440200557	3.44826542350634	1.91576542954181	1.16467192406539	6.35747322541753	5.6243203537258	2.14951355588692	4.96045872650246	5.25354433084068	5.91814692477574	1	3.17869102903306	4.03275976761414	3.4719812264175	6.37143710714435	2.82029299274451	3.66510311788427	1.61504941901289	0.986814041680875	-3.57075615997089	-1.58015454382031	1.59533848625502	4.98080551779404	2.50685416700825	6.25217716507934	3.83273938001741	6.3086124575621	6.1000450153747	1.54866914916172	-0.582535523567195	4.20411393515236	5.18915511201747	7.41999423250376	1.03127484969093	6.86327569596691	6.05005034241121	-0.0121920751141162	6.81252284671094	12.1940243652696	7.7475481212233	95.25	0	2
41	5.76863179645192	3.47874484027633	2.59851155136533	2.29086275045025	3.73109549727322	2.03846619283028	5.25639667326049	6.61810800931903	6.93687266314502	6.13095709315869	2.31549070403647	5.96236967577371	2.14634680689541	4.62034131552496	7	5.29298963184652	1	6.12749313995754	6.19197883214475	4.78672680670904	6.96380735662342	1.14067922808686	2.96644865304418	0.799358536375504	2.54291908263954	-1.81453585956299	-2.90496090618353	8.4224509581199	8.8490015158193	-0.826092252578857	8.61704610877998	10.4626498646956	-1.87438495491338	0.263245739988602	8.68219909720275	4.70269754051498	9.52566689991981	12.550820811834	4.7983272981671	1.40305578939684	7.99258753298256	6.52487803924156	1.33294586797923	8.07540640696577	5.89425242096553	-2.36908227616729	85	0	2
42	6.72987597140132	5.6189544925222	2.91438178162451	2.19462452059995	6.59192979173949	3.68135169296851	7	1.27801049621946	1.9798546205831	1.91485196185684	3.6771143141887	4.63957991486972	1	4.86729673751301	6.19612717769837	6.46756616152876	6.36667636615179	6.08933016153152	3.10415971673318	4.05780330978564	3.88390499246204	7	2.24515011819012	3.0271710432464	-1.74163586246868	1.0240326596757	0.847949336220237	7.71227337766313	3.17777623003655	8.35251692435774	-0.72821495293926	9.34671645906749	2.67072419296999	10.617245349766	0.531963136196567	10.4131958064311	6.08243147371217	14.3109557878465	8.10381340449588	2.06683727292735	3.9379654735905	5.39134624282671	3.71997398610878	3.66492720723056	6.58597218141914	3.91391699200294	80.75	0	2
43	3.39138251380669	3.26647529494612	6.75926902523252	4.88303744520115	7	1.13397058861398	3.39410186352564	1.46184218537318	2.67272070729032	5.05295936069949	5.26134594225074	1	1	6.23695305264451	7	2.56859939783219	3.03255280147614	5.31653802738634	4.15723335964656	4.66494956486197	2.82004904542182	4.37289101205225	2.24072954340409	7.02679445102702	2.97812835090667	3.38824420656979	0.906081624415063	5.133278041815	2.71370329133572	1.46402800014272	9.5794913338976	3.97707605228395	-0.0613815209798528	7.14022414200764	5.70759898994331	3.30080587080486	4.98643333516593	4.16723718762481	5.57546657109265	6.31074718349729	10.4278544929945	7.98973136257954	-2.8103318908498	7.03517926091259	8.94189499214585	5.06559477613066	90.5	0	2
44	2.67634163281625	2.25739311257506	5.84769118644904	2.02668434267426	2.74535043156074	4.03913680222542	5.63094083624979	3.00877285511853	1.851447706999	6.12104084689885	4.31486416026219	3.81034494218519	2.09028051290769	4.86414715226331	5.51067951740456	6.68142039170896	3.22629094672022	3.78479022853022	2.25128801149514	3.53897115537494	4.80098954210202	4.97026860637925	6.36204046363863	5.06627985890674	7.18479612865992	8.96467879490036	2.47078655172684	3.14476501706323	1.83640624052819	4.78026018450376	5.32249918546963	3.99335632101755	-2.70930708972236	-2.86767692515151	-2.00036366336791	1.43223307265593	11.2935885369025	4.06110035076051	6.81971095877193	6.9696297358876	3.46189034423651	2.85969788277274	-1.27411315262131	2.91257454375105	9.99412881938379	3.52060237804286	91.25	0	2
45	5.60260665357889	1.68217375936424	1.18784904735711	1.14823532273123	4.06621035593594	2.35141105856993	1.9330554188451	3.07174889663937	6.63369807835272	1.64087228504279	6.21713715766762	2.42902504067959	4.09544156980692	3.51588635242154	4.17148950636373	1	6.0829161441852	5.88474387984706	1	4.11447196101597	5.19186581466613	1	2.81999086093899	1.88165036746567	0.901298797238127	-1.06562570852297	-0.598737381039588	4.11783317452537	7.24260018312881	5.71496125376518	11.2044509253332	6.68130929782374	-2.86060535746392	2.78497704436048	3.94331244899655	-0.151416012251742	10.9395780718147	7.0260573873573	2.76862554646387	2.77653320216955	-0.989245722756928	5.27592031021074	-0.942146472021975	3.7375883089765	8.84422282096026	8.72954035828166	83	0	2
46	4.25696387815879	5.40245930432548	2.67395688999097	4.52659912564226	2.0978385653463	4.14416863172988	3.50624208853192	3.14851303007359	6.16043370053503	6.77096656248443	6.39139739187982	4.32424365163286	1.87710035397302	3.10850887432418	7	1.92360109528455	2.43231185226871	4.1224666891891	3.23083865151861	6.01156736741483	2.86402777060119	3.93134351932953	1.27911269964161	6.53465334527684	3.28713714809534	-4.95271353006117	-0.665856867997472	4.98275333036119	5.51979548653541	0.376257390898667	6.81491878551355	8.58830380259484	-5.01072098495391	2.49568140047523	3.1155122039752	1.32724689291345	7.9540664447497	5.70158424436535	7.76023141604503	5.11421276163184	1.53131139759463	6.9306194876742	-0.562963426324535	5.2712445004352	8.0333679821198	7.47309347015652	87.75	0	2
47	1.46305668183641	1.98364106534744	2.53783242366273	2.98421596435129	1	5.00414631322705	3.50109213457264	1.88758243831804	1.85660295428606	2.03063749742273	2.92493956245125	4.30759018141561	1.63116205269886	2.02343753005264	5.76344435893967	1.8138678278538	4.29066708406682	6.21605321838037	3.56761035138018	2.02842434997713	4.67066889127893	2.5564144036155	3.52295460162027	2.35953070608435	3.11523368354874	10.1724611148982	8.19510585978788	3.9371402035752	1.73083299969338	-0.902575555744878	8.98365668971126	2.09581336819696	5.88664983495251	6.46184940421327	3.49161248589811	1.50333744453993	3.04866715937544	10.0403657230119	4.31170946483501	3.2597494055792	4.1457966392959	9.69124742627439	2.83068206078869	3.72665224706785	1.76386334552125	5.8332226060469	74.5	0	2
48	6.52886379979292	2.9929080046379	2.42584455480642	1	5.00281455607893	3.22541217641293	3.48969214453191	2.41050916718693	2.21578137692919	4.62743333109126	3.09826128603819	6.78676981729381	7	2.90688630149983	5.19951465188989	1.20649466349218	4.58629864373345	5.17399598882924	4.23757045221165	1.49613788675559	5.7466980795042	4.92322206074098	5.09485619523946	2.76766536411762	0.869978483576973	0.0313304788277419	-0.824159327559215	6.75528374760078	3.00347889725712	-2.2922127589684	1.64578205623343	8.49734519701206	-1.85847409733573	1.65075069245555	5.9567768307149	4.65731049831426	6.0158640604782	3.0793288624294	3.33684256610181	2.34028529779054	-0.606913326803178	4.82298526266786	0.414893783451261	5.3508762845281	11.4340776290691	4.01733753857714	67.25	0	2
49	5.69185465168601	1	1.56346058939459	1	3.80629684723187	1	5.09719717141469	2.75405622439377	2.42192412021845	6.41141117574566	4.43630231082017	3.74343423234966	3.81552979697061	7	7	3.56325584339471	3.11899095559717	6.0699612167627	1	1	2.67684592521221	1.31322086479539	3.24221153226436	4.81813354488786	-0.111983825185851	-0.489733175372284	-4.39659256009348	1.574790503265	7.34718651080312	2.05417421861614	8.84830512434915	2.06442192344052	-1.51994703450672	1.88729669374539	0.326506685939982	3.84683117701774	7.09001635508909	6.69482931897761	4.72944568382773	4.46403750785576	8.49950699072709	6.43933884996445	2.8112868327802	2.65916678644505	-1.06724810851722	2.05084189892234	88	0	2
50	5.48252135587822	4.73286614449229	6.33121964983656	1.72159096044113	4.54118830988476	2.72649775036368	3.50197456441195	1	2.79858692191458	1.15729087026769	2.25067779242895	5.69031883305943	3.02925059387736	4.82451962247456	6.40205507630316	1.82601846196247	1.94263708000194	4.20638254474898	4.76197002795532	5.66224826748742	3.75003304284819	2.04199773034	5.3407710880071	2.25697265386232	2.73468159448808	-3.69881802890352	-0.0684681702175682	5.10396684833644	3.54577005528677	5.86205397419427	7.986394763801	8.09329248665768	-5.52561109813495	3.23310367644326	6.68687544192592	5.53799896521302	9.05371548196354	3.65582568585497	6.1084978522517	6.67448386884334	8.2289839270923	4.88419113781628	3.7577089961173	8.23725892901751	11.2338196494017	9.41775729222113	94.75	0	2
51	6.41550625666781	3.88118426947614	3.9994212777596	3.46479587302018	1.4004543072615	5.06097347236307	3.04300662722781	3.8862290050095	2.98540241896003	2.21620128350444	2.69947194192167	2.09770520143915	4.63735551025568	4.47814230976367	3.65778622550918	2.03930988089677	3.57635580547535	2.52563175172468	6.2107697353725	1.43328640080698	5.22995165775418	2.758795139211	5.19579749131219	0.0385973716119618	2.86969142940968	2.92234607014953	3.4319456000201	4.01079135377401	5.08698549228708	3.33848801823377	-2.7566615944253	6.04492073395314	7.1606270491245	0.847435676185124	1.03916906623817	2.06125505152005	7.49352210510782	1.30392023049433	6.94886975634469	6.1549178895629	3.00510323310351	8.30556989039031	12.0832449220364	-1.69344390840503	8.4944541852506	2.318049197702	66.5	0	2
52	5.12041902609284	1.83484976120323	1.21468225487273	2.59630438595193	4.37121366972961	1	2.84663471122814	1.74774997993918	6.60942891673955	5.97034374710742	3.05319697282915	3.80040997735788	1.40456209920438	3.70969613431783	6.27500321472561	4.52092471812649	3.49906347406323	3.70740941505116	4.40313520238464	7	3.11391035707918	2.74948717503477	6.4306007717676	4.43539679000605	0.279759853133349	-2.30370538694646	-1.06636043576327	3.99342581211717	11.4271899642515	-0.409070090098981	4.44214642236435	9.99475610422069	0.331362492526178	5.33090142781779	7.28462845071818	3.52453565938607	11.2174947105795	4.4582639221268	6.06553683553882	3.36165492456128	0.90279405813098	7.78868800974326	6.56350777549576	10.7059729791011	4.35025930227008	9.05250326791853	93.25	0	2
53	1.8777741855681	1.8256621570484	6.1481160650516	3.83968763610253	6.16370585860943	5.98167761650943	6.38977078175267	2.88313953872606	3.42231470644608	1	6.71224955801593	4.31686080440938	4.11499500100472	4.30993325602154	5.70481276398341	6.27989896995899	7	5.63602379333655	6.7063995041304	6.81878360058434	2.92432959473642	5.64306884240022	6.7340575534066	10.7616946718777	7.24917318831756	-2.80941439144056	-5.52129407821217	-1.96130646549971	7.05228775840311	2.06210473544326	5.66494359730983	1.89531231433958	0.519587744651461	8.02441486471395	7.19351666802576	1.43596697057005	5.6578632312514	3.5335587298186	5.11297192708541	-0.173101183603219	-4.48802618213006	0.856489273055132	0.380421484288738	4.64165298056641	9.07190931840389	4.95613915558797	92	0	2
54	3.26797907744788	4.3921966377444	4.01057883033098	1	3.60144404647972	1	1.38943656217839	4.83635668907107	4.45672069002283	3.89471925009473	5.84569732662289	2.50233366428225	5.98100344033884	4.81042847773668	2.71368266515471	4.86460573524268	2.31044977799259	4.08373666933642	3.56131168094426	4.39018710256396	7	1.53069748373704	3.82135531693857	5.27568544765671	-0.609390131365278	-5.77326150446691	-2.43302414987087	6.93095053372009	0.687404686789497	-4.98525689146834	-5.13494722995854	1.80643180531486	-3.66978872729246	1.60920018253001	1.88247196675367	3.97527735877888	4.01118675098846	3.92033138028283	5.13476729183597	0.830296603177848	3.10605052950346	8.02355634703263	5.07972341348889	7.83033769088134	8.09014995482241	3.96455552708106	95.75	0	2
55	4.44024096009237	6.0297590326173	6.49671593170852	1	1.54674521607263	5.90688516086865	5.7288597536943	2.84143886301219	3.70892916667004	4.80633426451607	1.28747507621612	5.35302123361467	1.89658525443395	2.52134681435658	1.07127580894344	5.04556819552991	1.83774032520125	1.47456271306021	6.93518847345294	3.74926519773105	2.6361039701389	1.22057192556593	4.58050345779657	3.35959171094538	2.54887593439434	-0.182605977530509	1.6162628133557	1.94773551472547	1.97948115411144	2.53992840995128	8.04434583450007	5.57280201874227	-1.48151191602633	3.09345848316366	8.99945358769994	2.50105069859752	9.6943771875315	5.57110880319705	5.22229876629013	2.7637807638861	6.61066145291204	5.94987717065273	9.04346541449765	-2.29448587627471	8.84123356104437	3.39589742939243	74.5	0	2
56	5.92143412617081	5.43704463237444	1	3.01847044900894	2.82003532860778	1.3678267319716	1.7884378885747	2.88084783419492	4.9054528531983	5.22576327283263	7	3.36285622426528	1.30463244922525	2.49114952262449	1.24627744634597	1.95041529820584	3.13306251888987	4.73553849877706	3.65722527950895	6.3292400626768	1.62092899763583	3.60946235780565	1.8152226240536	3.80332880375925	0.79572292568163	-4.33779017554682	0.183988665983503	2.54185157448111	-3.47666907713295	3.02284648495404	1.96806959890994	8.50137923549803	5.93704355133866	8.50745338996331	4.42592973176509	6.01274971820472	7.51321493230478	5.93526066900531	3.19623398479291	5.78300710181964	1.99380495167383	2.55791041567939	2.9983373767294	0.487895910319599	9.50355085598504	0.224294850490984	92.25	0	2
57	3.84919891165499	1	1.3221830693304	3.7066096355874	3.99945026291383	5.09676816257885	1.39797578534119	6.32832547705912	1.96329531952264	6.28793798279847	2.94543853991079	5.36140643742454	2.62248476972501	6.26228232449509	1.7267238017206	6.10939855846082	4.55897961428438	3.2643370643917	6.24898293769953	3.83048561174315	2.18962577964761	2.80524151690492	2.82381347911587	2.96374588267505	0.328573423148253	-4.94271787652449	1.48579161030046	5.08905860137071	6.44916853738876	5.16811797360052	6.7355499720926	3.30286380855399	1.04248072704128	8.65211276237672	6.77823420446812	2.97612941482758	8.59888533943237	10.6214812002129	3.90249433632464	6.12402192377142	1.78868662307141	7.69265154188017	3.90449484260548	-0.652305280706396	8.41410778107472	2.28953467621551	79	0	2
58	5.91750924374156	4.63944953991123	6.27740232024235	1.0099717294468	3.75339287429141	3.61262735310194	3.84684200094925	2.88925481349304	1	1.9181365808454	1.02823158503538	3.35247937197219	3.81916843934153	2.11410964428278	1.11024652467744	3.84854054290474	2.55387034094477	6.36031336355184	1.34605093061257	2.60460817356164	1.57227466569122	6.45649009296952	2.52952055883785	2.9394116456841	-1.39801001262288	-5.23726581211878	0.438068647152858	3.41894550387358	2.15862825464926	-2.85750154060127	7.10097235033578	7.32964796303794	5.95318461803221	2.22723864410261	3.47424058307983	3.3238827118728	8.05195185460563	6.62865213275921	0.16703572196258	8.67834212533375	2.24031806566452	3.49365042380287	9.48727976558535	-2.49455119632472	11.3724841487678	1.65605185343372	73.75	0	2
59	2.54931606992896	2.3884470295535	6.92826007267444	1.80410478352501	1.43958839881722	1.9396852284597	4.27436914768402	1.68245058643756	1	2.40079335494138	1.86730483182054	5.51966043078077	6.37272220697634	1.01637963637721	6.49631095903038	7	3.9701017795553	1.67452105997037	4.74807545389958	5.68187036414719	3.90906455514248	6.29016080179713	4.72031074487823	1.8422578015553	-0.884370577758432	8.43204055732325	3.62860918060638	8.66768230637079	8.29450275873956	0.968495271684843	1.97281056086975	3.48466369084835	-7.04291658486229	1.45706859061401	8.70614964980724	4.56177830612304	10.3495425819507	3.63874164613016	4.4190082686784	5.99622799916881	6.75600097530424	3.63629686727143	8.93295115751177	2.60659420532547	11.5636672736856	13.7018190564035	80.5	0	2
60	6.74737758411609	5.65357980679444	4.32879961301225	3.36634292862996	3.58987449288367	4.15313852931782	2.31753917258588	3.56878094186127	2.39376077588969	2.47984785673115	5.94067380097342	6.09141952733401	6.1171259002136	2.3982448908108	6.1603223815439	3.5156308513813	6.78894592185289	6.6795324849594	5.42398717971292	2.4725988489245	2.44144936097303	5.76412361377225	5.34666408029855	1.57867865804961	1.80029373782893	-3.09480505559214	-2.44388122753367	8.68132808160953	0.923794174593811	-1.41711639812105	4.79383730374538	0.952618072891339	-3.20163701280522	2.33720392449026	2.71892487197822	2.51777956283202	7.66884530709566	5.18314316804508	7.16341930821959	3.67697423623356	3.56310098768024	9.68209696083759	7.30631474885934	7.00948083793237	7.82566477942629	6.53211672738497	89.25	0	2
61	1.9317183464703	4.2698894784927	6.01557445660304	2.4667934503674	4.52499440592641	4.15932281273116	7	5.175220684116	4.93048402360543	6.10509561431366	6.3642228102693	5.54311101616371	5.44510306432157	4.23090069622962	4.67732355679113	1.10636142674756	2.34404593547304	2.11839376126105	7	1	1.04759607125839	3.23600337888431	1.00695052781926	5.9382341475392	7.66442729830418	8.70086063869383	5.13176344243968	3.32111371746105	3.30512174341048	7.55025904011854	6.7004792449425	7.15879381709691	-2.22446449172408	-3.22360653033371	5.54073264490063	3.56490422811755	7.73470713609177	6.69059578713475	7.09961459179372	1.80834616785935	7.8466810890793	5.38831763896375	11.2277299432812	5.56988391921696	8.71710416406023	8.23458800213615	67	0	2
62	6.09955345005344	4.85214836898687	3.38845425774097	1.75390498465101	2.76113764465515	2.09098397882001	4.77634931886281	1.39256396192753	6.67218380016378	2.44606418157626	6.13055248236346	3.10569269855135	4.98398296098839	5.27705567391445	2.64561088682924	3.47591017614698	6.96858819657328	5.0557731516581	1.55995552861736	2.1776171540065	4.76661863359195	2.70809091100791	2.9247344931996	1.06545510419325	1.59868910276436	2.99852093205446	1.55951628052069	3.94228767077585	4.65945059205054	-3.28784803826894	0.544926983728545	6.13207933382676	7.35736959000831	1.46775868217517	0.102954123867811	0.836538276870385	9.17081920381333	6.83572037824721	5.7008376581364	5.20310262483217	3.35360795579166	7.31987171815897	1.31691715249983	2.90458330789965	-1.90212560512302	5.86877153121426	79.75	0	2
63	6.33505714991966	3.33028738378658	5.02952930271546	1.31056473633494	4.13705076257941	4.94405281862977	4.62164597302946	1.78278114457833	2.78941510755067	2.69131802195122	2.17564595920145	4.73221558530567	6.73121743260137	4.62296642767228	1.2152756614812	1.34350101521413	2.76999782690158	4.27356439269517	5.71319880413752	1.83834731561435	1	2.15109843988685	6.72843621079325	2.07228444776858	3.74697647146575	-3.99320228793455	-0.574385718993981	5.1089203613852	3.41638319508491	6.8353177785031	7.92377997348303	-0.547192254278965	-4.89660805040022	9.64413741748533	6.29974311461195	6.0456469649152	7.34063367837209	6.69782169949872	5.25791478664394	6.47057534970736	7.17751567294444	-0.346947628518759	3.67701880617315	-2.16177915885727	10.8409896619663	8.90218916083742	71.5	0	2
64	5.60960287889891	6.7611489307013	2.70432125690495	1.19859356665947	6.23226703636981	1.209652127468	1.09703625516879	5.5007625229932	6.36152645533651	2.37871156626754	3.91934937822417	1.75884380363787	3.83641445627632	2.78486343393529	4.34718163388743	6.07650591408488	2.64590225602619	5.09269388463574	4.70890400919318	4.48325674233404	1.28002768348149	7	4.92867815369063	2.91604835296954	-1.62358206183566	0.0466124049311598	0.576083852698532	6.39138893265326	-0.571775899538714	5.28230536582293	3.50967110039884	11.9089679302358	-2.58899342103027	2.85147278463508	1.53166148027499	-1.63155307010073	4.95956860233742	5.29891598939394	4.22517212293224	1.827390951491	9.40111746686025	10.2290689721101	5.5240080228857	5.77610260979607	7.79873164418836	4.92269687738078	69.25	0	2
65	2.65697453370254	1.8135427156859	3.903436789131	4.67444554428089	4.66946462893286	1	1	2.57576962081357	4.42613474735745	4.5535603054426	5.74539517801304	3.84229445599859	5.29472798154557	4.30165490434762	4.81377299918921	1.10406467661948	1	1.66352092632367	3.73440376369793	4.88838581979971	3.17619917866112	2.96722518108219	4.56074903128812	4.03398566093345	-0.671001881234848	7.99322082329655	0.222992661276934	8.12112109160863	-1.66225601265002	-0.872293183488398	5.79587149266498	10.4663254852588	-2.9310614637745	4.99159688215137	6.35537982811595	1.26733773018955	7.41720332349747	14.2662927015665	2.65607756770191	9.18278748031324	4.04621454645876	8.83616322355673	2.2223637382754	6.21601250469137	11.1434635749252	4.48673059822687	83	0	2
66	1.27412176770806	4.54746451052252	5.63621975029696	6.36489976642655	3.77824405470367	3.18790688394348	1	6.20565848969999	4.83217708340413	1	2.56954170417054	3.79249629095611	2.94421156114815	4.34272121135661	5.3116661676981	6.59503387137932	7	1	6.18378382761429	2.88388468440246	4.14045473647726	6.79179116028173	2.33605561911817	3.54160467836617	3.07965217150778	2.52486055471587	2.09658260835733	2.69664044746624	-3.59207015296016	2.96889161888315	10.2707656298992	9.59907115538713	3.77508896200255	6.02887076195242	0.68044307471334	7.60411243490018	8.92453865786409	5.42631981263862	2.2468929142396	7.60003416297192	7.6596242352391	9.19534673602712	4.36061817257348	3.4615206957285	9.99755149527047	3.4885495042045	84.75	0	2
67	1.11131261467842	1.50925062278362	5.20216428745005	1	5.87262077137006	4.44568816034037	5.95614372128283	5.58821475715271	2.00427621691811	1.84844642915899	4.59334130445288	3.74950659514061	1.32471036174763	2.08405384247014	4.54641609870878	2.89995639878101	2.60286454302108	3.82112397749377	5.34202339412207	4.97695242918816	1.70860860398107	1.79619159406344	3.74421136611395	10.3334641561632	9.50393512368412	0.0276720923762428	-4.60789622035712	-2.77160411188269	5.84946765780013	-0.221933612128925	-0.823246066756688	5.45668767320585	-0.32561420583054	7.64004083067109	3.1959083858886	2.36265002152236	4.35443750015046	7.44823738220588	2.46256949086692	0.875414126650659	3.240988560756	9.10672361116823	12.6917161227493	7.54646189969478	4.28202198830731	6.23893028754833	75.5	0	2
68	3.92303850052122	4.01331684806952	6.00041402620887	1.55681875372355	2.72723620068978	3.69578460326061	2.05986023646972	3.85756087945612	2.64106145126364	1.62412356205901	3.73822466634456	4.08258229674431	2.19428303331862	4.78373790573503	2.47405943794795	1.00377072629112	3.80090383423891	5.51253931530766	6.54416510026345	3.49426146962697	4.13326031331049	4.32727069703777	3.48697608201658	4.29928750742528	2.02719261310115	0.301408093209601	0.755508307657438	3.30205706448904	7.5679590547128	-3.21180797285297	5.88656214524617	-1.03007763160783	-1.13323324370555	5.23830286543575	2.17727142264757	3.83814051638882	7.22173592779352	7.33313632426509	9.5597085978728	-0.515608456529746	4.48433305311619	6.21363462171651	8.62503427801193	6.65902840161201	5.48794446793818	1.7549417118796	74.25	0	2
69	3.12695943974541	1.97537596642526	3.02542266871783	2.06990168132048	1	1	1	3.57419357597725	5.13593085945087	3.51592504185667	7	1.61377008613294	6.59555762170238	7	6.01246163405775	3.08999378670849	7	5.17047381761386	7	5.73023141004662	4.98851395164754	3.64481769765096	4.10047799495173	1.2721467149097	2.68724001749718	8.5718851406171	7.46126239118069	4.83859117134115	3.93804448840767	-1.66514457349665	8.58332786105324	4.75770237129794	-2.52633491090193	1.20504536867095	4.96088184038284	8.6442503491039	6.0972373374509	5.28752966818001	3.16374141879046	4.80696902037426	-0.0340152558663788	3.33808967749472	9.96488392900773	2.3495020963362	7.10089113493009	1.15615088230818	85	0	2
70	4.99859848395696	4.27550603966663	5.8324579933556	1	3.51842873404224	3.87589341296361	1.05609988439608	3.64227927739144	1	6.72472704950036	4.56385070914661	4.72773878466047	3.67794822353347	5.51709699128162	2.51612661763198	2.21693675611678	3.68803116058578	3.82116847475251	1	2.27437693128738	5.86094739415793	3.27777805809198	6.85741261611423	4.61905828156064	1.73354930319464	-0.944762111194299	1.68764870949956	2.75518393313766	-4.31373036978921	1.90104782594442	9.63923014120801	8.15066889846493	-4.16437020447682	3.18194034568532	-1.72821943072594	-0.177456162372659	7.85614022794165	6.65960946868468	3.67631467935656	3.0929713370323	7.00319846177369	8.64736398873642	6.445271015523	7.73913217644207	9.22260438924931	9.85013339694164	72.75	0	2
71	1.28570412644487	1.1277165353535	5.43742998184295	5.52424447328839	3.63610493261385	4.07551531329633	4.92385061142482	2.80605860301114	4.23477379129287	2.98410217517263	2.05185915421255	4.56819497417888	6.8821385875008	7	1.67075327545276	3.98363098340554	4.26076665845664	3.8211163737072	1.16093036491098	1.39564709792301	4.11932153162075	3.30291299180192	4.92121894230911	6.19859299203638	2.65706146600458	3.20353859431355	4.17753603212509	4.05178343686698	7.54144205756048	2.48680679145767	7.00778090604964	4.10752546097152	-4.78863617068342	6.74956652490434	10.0581507661081	2.01972770441599	9.36500780503904	7.35302362468539	3.5624391489483	5.1424962847889	0.868028951941347	7.28649479501028	12.2980570361199	2.87153116486698	5.16498929614827	5.4010071480936	71.5	0	2
72	1	4.94770825930218	4.86226356082775	6.89109615678047	3.80096607870073	4.42434257192498	2.06601749719423	1.54862970710191	1.44239796621197	5.13461981580716	3.49016647411137	4.2942768435472	1.94946542065801	5.40420706116779	5.05496503591908	2.11663945737427	1.19778802861585	3.4143313073913	1.36912695675032	2.99182120858734	6.55100615144662	5.492471887006	3.1762135281519	4.05947712030909	1.60859495031942	4.17943254677591	1.83675282631321	3.88105382279387	9.091954044552	-0.551408279612493	3.60621337894925	1.04562398301319	-8.01250708538432	-2.82996087678952	1.79429810001995	0.0326865551856532	7.06954417205134	5.24441931765254	8.53793687173857	6.94454853631709	2.83626078288246	6.53059435517131	13.094818321768	3.43075252052259	10.6780739896216	4.74742195842952	75.25	0	2
73	1	4.7240120012999	4.89901255836287	4.92363342247203	3.49700488642311	3.40298218173219	3.26735017227865	6.48972482196181	2.69984615774303	6.60517583205425	3.85148964190701	2.53818338700119	2.83219659429203	4.52435420018373	4.82668391562472	7	6.36065167464575	1.33307166369555	2.30435800889195	3.58620368865221	6.98162090795506	3.3952083115538	3.88983609901988	2.81417373233646	2.16373723661868	2.76038362498728	3.20841728625641	3.16623200921156	-3.80405893929357	2.39143109731636	9.06078773693436	9.96852398216649	4.89379978248106	3.0066862492679	-0.515866663640895	6.93293925408508	7.09716373950607	5.07510407480944	4.60469145557998	7.26639279524646	-3.9943348149455	9.34105178198166	9.98419084251682	1.40148935020696	1.4472354568023	2.2998961911953	66	0	2
74	3.87142657572068	1	5.6427169555441	1.33908778382034	1.02087085859314	1.20468352959514	7	2.48566836747502	1	4.97781191945214	1.78493216411402	1.85539331762616	3.87591111562782	3.71565586596612	4.27899429242878	4.1307548353127	2.32156614406679	4.68957317558306	5.59588106331729	3.92895174607917	5.87011224546607	5.23014845323268	5.65578182082461	2.59466772084742	0.359774391589427	6.46556704292445	2.82659037684346	7.6232246461333	6.30818968454179	3.94063113161655	2.44636442784036	8.29381479121926	-0.252954359716874	0.568737898378323	4.48083509756108	5.89459677398465	7.15970994353358	5.96005003210146	3.83478354532818	4.73987216723608	5.2603237500734	4.85160866058042	3.43259439305925	9.40948695103052	3.86369836716352	2.7397435342691	73.75	0	2
75	5.39649093359068	3.40419188762488	3.3367107603569	1.72666689723458	3.54077307286166	6.41834056534458	5.57665002327096	1.22916648589868	5.09764844352632	4.93491000776077	1.75742908255866	4.43833693136784	1.915359715043	3.20725284949734	2.04365723297124	2.57531642084786	7	5.24909549195393	1	7	3.56300165831514	4.48560676812409	5.53982212452804	3.59912506561446	-0.744003197663343	-1.69872214511716	-0.367891764057519	8.13366266961013	6.40159873960777	1.29860534906625	3.49013640714126	2.39835898217796	-4.46401019732085	4.92570850302842	7.0614534312807	7.82344467732047	10.7042827587038	6.49508610710259	5.59087982692066	5.2518808741612	-0.111076757064198	-0.656500284562186	5.62834081698046	-1.0111897774399	12.8512080644575	4.3290411193193	84.5	0	2
76	3.82438075966397	1	1.1270766372837	1	3.12388484796869	2.62082876940273	2.31392792493134	7	2.64807145131715	7	5.34781250145616	1	3.08730108626214	2.44623980570768	6.22341475110687	5.15571345257546	5.96336139990783	5.88098198156409	2.09865292069881	7	5.3172401190549	6.59648999389381	7	0.322833987258818	0.685557743966084	-1.9652212771115	-1.11763800602463	0.209850014584933	7.2434113545668	4.46041432256132	12.9504604137451	7.39365204389216	-0.756608789384106	3.74368165495093	3.62917732354568	2.29101458599883	4.88478419406481	2.8930616681214	4.74465410133396	9.821404648133	4.94181665080684	10.4607490939261	1.52861579731885	6.74641057065177	12.0242691573608	8.94522297570321	83.25	0	2
77	4.16438382743629	4.67796725806635	1.09810179098439	3.8611859250022	1.86068492650933	4.46753188118704	5.54915847382646	6.83340208222788	4.03400157521057	2.95114175772009	4.9317107642794	2.40096018442324	2.50028638345849	3.50704556326693	4.39044590706348	3.98975448003146	2.47615540369793	4.9288772908751	4.95435236862495	6.24778948399676	4.37260690563422	1.45656150730694	2.46475490785562	7.42368910193261	3.29053592760872	-4.1993365204272	-0.380713933611801	1.08327079858944	-0.592354828224016	-2.4029930081504	6.87209212418416	3.42919038287971	-3.2805856714128	1.76310244775077	6.22979352453284	-0.893868256539389	3.40560294101589	13.3388768447121	2.76854230326007	3.45477234246568	5.52113883512154	11.4019955915113	4.42165598094739	7.87818955359853	11.1049947204557	1.10037535696823	86	0	2
78	6.71150240404513	4.43746701869359	6.2044213680434	2.48886549650405	3.07295161126968	2.01367897231714	2.32547833554118	2.84828358475553	2.53609744857297	7	6.06333836900369	3.48409009859618	6.21284146581365	6.30329207054206	5.58642162765497	1	1.81070738869566	3.82373019882713	3.13714533160661	7	2.16814672471738	4.85035747816107	6.05116066180364	2.16406038810347	3.67492705621166	0.820102826005723	1.82237433048115	4.04652308544408	-1.03673539356904	-0.0525583345683496	5.69256061379263	3.20334176770103	-6.04169085269258	-1.40401899240249	11.5749597563947	2.23817448337535	11.6170278803585	5.38765289207026	7.18430434678946	1.26195086787026	-0.311443597242482	7.35596515195055	7.6938564543563	0.124850966588121	10.865656249903	3.52861808571352	82.75	0	2
79	6.2409845534331	3.28067491517515	3.09170757531122	1	4.40781412065101	5.66143064267641	4.24406962696471	1.48115948388514	6.73482853571017	1	5.74661856880151	1.48251710261887	5.7837119164506	5.94117849665596	5.82754697336915	4.98046434660528	4.49088506174679	5.72578909901619	1.32588597487603	5.26699821779792	5.95792125598882	6.18753916547049	3.5252744803164	2.9918291133634	2.45901970894074	1.54276684070793	-1.87433501593314	6.33524727139	-1.4192499733702	2.00583166045248	6.21853081974225	-2.81853434598622	-0.443188488440083	-0.650465597111651	7.71558838439995	6.92774574970019	4.12799404445907	5.99326082429686	4.4580164888658	0.685121521182595	1.57062731543146	6.61104237987583	10.6077158709828	6.24989610288957	11.8826837796685	-1.86765132055096	69.5	0	2
80	2.77312029800075	2.37645539765598	3.29634563402401	3.2707228446436	4.4651286196474	1	2.66349159966124	1.69387918612288	1.58431004239054	5.51852622153854	7	7	2.06344500278055	4.89521514852286	6.68214966728228	1.48627841968599	6.08363067501308	3.08179775654988	3.19484373748262	4.19945353185376	3.66810723141155	4.78028445600195	2.57960911374518	0.945637220756598	0.702948733677665	-3.75605023173974	-0.0246782408082762	6.34574926696071	6.13267118716534	0.860998203028327	4.27017869135069	4.24612051348306	-0.319869222583314	1.34752814979728	10.9382857170569	2.56759160895823	10.0794407156033	12.707940872666	3.00679794011649	6.65093438699869	1.20949515354895	7.97044876799997	7.32507650223397	5.9114500411662	8.37120223908177	4.38459123662919	68.25	0	2
81	5.87860264447945	2.74977159950132	2.04035643557216	1.38835680841069	3.15556446036373	2.81664377387466	6.89321270304418	3.59828852284198	5.06729330058835	6.18547731173209	4.86276733309182	1.72229562282985	1.2210665598778	2.49924507767414	6.66700724971872	7	4.11668628851395	6.25503704375559	5.3647653147945	4.02248255416462	4.91480558183896	3.91105688249101	3.33225032245869	2.2018980568589	2.51454489206349	0.914291138340453	-1.76330521527149	6.69635555927684	0.314225752726744	3.14687194977905	6.79439154057008	6.79403177778204	-2.01819578586226	5.49238026099709	6.12323123500996	5.77365987978381	5.62313641940019	8.8060961549636	4.20587062019371	8.64461638253966	5.76440444658243	6.2689015075222	-0.814686201358149	8.79156384406409	8.21441797365146	7.76316711379826	73	0	2
82	3.19858633507685	3.33065664726153	5.03554969968176	1.58747040137877	3.57619128325572	5.76805421983422	3.68342484990551	6.27589858825125	2.53027922349391	1.08211110415355	5.53986674754966	5.25508468831822	2.05506221812154	4.8052988399856	5.09620639763761	7	1.33878466305122	5.05883006897562	7	5.17299029625293	6.83942811141936	1.84460487090567	5.19995958735162	3.94670760211881	-0.155825081318679	-4.51646199403144	0.0267279097817409	8.42609845258962	8.23482766413439	6.7347263659119	8.48849040414544	4.6569978190538	-3.75095025784509	0.526079550227477	1.80453648557752	1.39855518122268	2.16453575926988	4.49041224144529	3.6008796539904	-0.01213434837768	4.59654174655785	7.32650383414158	5.6740812615561	11.2497336310191	2.7882558169852	4.69307408632203	75.75	0	2
83	3.33966279314871	1	1.14143847317253	1	3.38508841984624	3.20847530723185	7	2.27858336570656	2.18799648042127	1	6.25898523935434	6.44802363848016	6.55618381982262	4.86086406952412	2.12522279156182	2.07633729103607	4.28664577330292	2.63795537350302	5.78684714056622	4.45360958165183	3.70390258671006	3.06057496791643	6.60791561206677	2.12176963104434	1.88919592628758	-3.50235055342926	-3.40845661846358	2.43593768075914	3.53456958031795	0.819470810666347	11.2051943609621	4.1722689574459	-1.68238519930773	9.15165365620498	4.29995779513971	4.47766393811771	10.5776935213645	5.21499688807513	3.01569719291003	3.61856660573323	1.06727447072981	6.56515901655536	-0.275683511505921	0.782456515883824	6.37988672096751	7.19333789631899	89.5	0	2
84	4.48752671570749	5.36334301185654	1.1853190635648	2.27314424691055	1.75040176754385	1	3.17602461908607	5.74843544146365	4.71609293166816	3.25660384049198	4.78226794968521	3.15081485672531	2.91660570042074	5.38261883516819	2.96246478042813	5.6181218791305	2.34764853132773	2.65977480034599	1.00297347924676	4.80859090648774	6.19516183392554	1	1	8.54683848258212	2.63734728136066	-6.01315755686104	-0.558336748812487	2.89310840654342	7.80056239333851	2.40145927756446	7.34526455364948	3.26575715951956	1.63917324364498	2.72247083755207	4.73714478524401	3.76554378102663	7.17835475576166	8.25019833090336	2.39598301620563	4.69142457463999	7.48399578249098	4.88371774459991	6.10352636418202	-2.65785311826682	6.67465957413414	3.20510662054746	77.25	0	2
85	6.22568185324612	5.43817789603995	1.8895649100804	3.75165398081028	2.91438848378982	4.36649471050068	2.58385356351958	7	6.27131113160485	5.73713004397993	3.22775550481587	4.29256350309859	4.51225397280481	7	6.36885238627197	5.9673454720491	5.50871829405582	2.66551811307707	1	1.86563230796749	3.32219957329223	6.9864907471106	3.98116233294922	4.38188826686705	1.47515461387906	-6.4497785799335	-2.10772467647738	1.94940557583871	4.70376275971829	-1.22163797136335	5.99209369541901	2.85183367668424	-1.27821727664073	2.60105909882686	6.91588562460758	4.14208085912185	4.0860267391076	7.59000062967387	6.34447108780914	5.63861534936737	4.98704274605536	9.22538289408157	7.24716545353454	0.727921254863417	4.96315031401917	9.48519432596914	85	0	2
86	1.70408477337371	1.87837114183657	7	2.27532809399079	4.17724723242419	6.23507993407378	1.7158748385435	2.23596180939768	4.79401334562625	6.34546280381034	5.14955412414082	3.42967126494216	5.86921217011905	3.4330965402426	6.41070125885496	1	1.41900837509603	1.27694062990317	2.122196445268	4.11484041426067	6.38540422018041	3.68594480241813	5.61116236240325	5.93523391793517	6.82533258816246	8.72820246297614	3.15160458192144	3.542361395406	2.92543311149911	1.6359147478984	5.31319822330484	5.92671881476123	-3.67930015426586	5.13176621107057	4.29516439426915	-1.10455201657858	5.92247383535228	6.27769042970784	2.20090744048042	1.37255756011093	4.587715983459	8.63909118392092	8.90756990073457	2.73586377495732	6.69803388660782	5.65883783442996	74.75	0	2
87	1.28848560064018	2.02732822534709	6.52631043683501	3.90234409542672	6.20331390154211	6.22690727677676	6.18554603737137	3.18999306874147	4.75076856459491	6.12105059340631	5.10133992427661	6.45845066961665	1.58644201894942	4.19468271711735	7	3.68830016081011	6.38964006221007	6.74440642884149	6.29138387432122	7	7	6.87521222140956	5.66941639917241	10.4843080617477	6.58459908237877	-3.86018298339804	-4.93401892047597	-1.59352072098144	1.44662823772563	-2.05972837057616	10.0298389750033	8.26008448611769	-4.22629234888208	-1.69740434030007	3.96579489663674	-0.156994761721281	4.66628947551141	5.73408515913517	3.25111566542712	2.92364401478898	4.59535640586302	6.41456117615028	0.0480825578818642	4.64890674341071	10.0448851301753	0.866810187757015	75.5	0	2
88	4.83921763228331	4.11148939438481	6.94454863056183	2.69304338214202	2.47108320096528	5.04922805711881	2.08014762592988	6.1954304379619	4.87155948966843	1.70670763261809	4.20941473792365	4.73686441264442	3.1624110945238	4.85639171046917	4.79099230924982	1.19915010876531	2.55944002479499	3.8264309628822	6.58328037223414	7	4.02111743448289	3.31261735372996	3.67539855058736	2.05622918507543	2.45034048742253	1.00964324823115	2.17133988907863	3.72234457181057	7.9092270964987	3.32767967657039	8.18523682626254	5.64774912314643	-1.26143448492701	2.25051980532175	11.0173274962044	1.95920581880114	9.78205054479877	7.2504685106666	1.90833302081204	-0.323143725293009	2.25395692039777	5.84445446340325	9.73472641945349	-2.73960749061337	1.05248883840574	8.14237786144564	63.25	0	2
89	3.8380931237452	5.70874543751023	5.2184932032709	3.76918729701571	3.22548781774197	3.22440357882799	3.20066835147491	2.64143553259828	6.96796043962307	4.28433534353262	3.39035551950356	3.28079821561533	3.8996444219048	4.26806412420025	5.25617326712911	2.12473160034589	1.56505390034887	5.06161551982383	2.14893030922416	2.79234099480021	6.61906665621273	1	7	2.8918621162293	0.325707563613675	-5.18868483210011	-1.80422079109028	10.0155342927247	5.45958605052461	-5.29437735996661	0.664673644822767	4.43665336934706	-2.24714104008404	0.710553701777484	-0.328988523586908	0.901389407908888	10.9568893211763	5.56665223717878	4.62778770854427	3.23846597330638	14.239843187815	10.5529902248443	4.68891917868526	7.22650311682081	7.84568195992887	4.33728312665922	85	0	2
90	3.25669486324292	1.919800628472	2.21087697291081	3.6938915778285	5.37508747267054	2.00914615042866	3.33507253086992	6.2861769090351	2.60820828473594	1	6.62601610150889	1.15013150833485	1.62113011813881	4.95156426933976	7	1	4.98976277162717	3.008216376981	3.12898323289088	5.3003279550827	5.08429538502925	3.67362769312928	2.44588377393267	0.862130002551414	0.90115622848682	-4.56489324138866	-0.452927686168164	6.76332398521083	4.73641860049936	-0.302545704371064	9.0031590283328	4.69457816209659	-0.0179609807209943	4.00566127501535	11.4998362163572	4.75986106117573	3.67628667356224	11.1754680009413	8.65392860113241	6.63359882031253	3.39262116340841	7.19827644432685	7.13254637278145	4.16703345289257	8.88609461576462	4.41528814883607	73.75	0	2
91	6.7193042465821	5.21099149338127	4.64774399320574	1.62348679422766	2.23142632794321	1.32734774660053	2.60937657891057	4.08308584665593	1.09680276872742	1	5.5107016772329	4.45588561211371	6.66521035856857	2.07453189704818	4.75721008775154	1.07057520419742	6.09183249116266	6.45252538060794	4.84597395220516	5.46447243409283	2.84530112079962	5.82447330803412	6.42493644683082	1.53020672987982	2.17401794087317	-3.63715697262	-3.21856913559731	9.03774796816096	6.11200035932201	-0.496906437805908	4.47864180796682	3.55673145084302	-3.45073233158837	2.62709786688518	2.11603705903344	-2.59861423278191	8.40056805090734	5.882903456979	6.85932364311493	0.454953031002484	7.00291981683593	10.7763353325425	7.38022880208291	8.21810274296168	8.86625313837667	6.37264543168104	68.5	0	2
92	4.66672977170019	1.76653541551782	1	2.25510321818764	3.59727563682451	2.02038885932964	3.67291609544824	1.75978943724911	2.9828288035069	6.59511637581262	3.32094328770572	4.07173211366347	2.25111977837566	4.3621885274989	5.15179236957069	1.17606050479213	2.24174354197454	5.95767159010149	3.9864858092905	3.9281128999668	5.72760914313707	4.76267215290744	6.73189301655022	0.846866703694981	-0.141864135722239	-0.893118080515218	-1.11065805244541	7.01245202727213	0.100676901525948	4.12791703418453	1.71961674628954	5.18454648570326	-3.38929952058643	-0.642614429394613	1.7604770888409	5.46840236081317	5.89989352272535	-0.775619455791023	1.55203625687824	6.37864486383933	7.0643790210359	7.36336846821454	5.96664971217099	1.39301654536613	12.698562864748	7.90761908103853	69.25	0	2
93	5.07681511041858	6.02321721038939	5.0425339076417	1.48276392155915	3.47901990600186	1	4.11569000292086	1.54901159795656	2.62443377998077	4.77635592895104	7	4.85346311230342	1.37033710365432	6.96838881009705	7	4.33655703617508	3.60175668559288	5.79699225073565	1.62012745897851	5.58168962083841	4.93494469033052	4.66017771338547	3.11486483607036	4.07607577361556	2.41522502816324	0.287702609188304	0.81889278116194	2.93945786941661	3.85673059379932	-2.25498821082703	7.44283814763149	7.82980232585686	1.26966415530478	0.751591348200245	3.88375062920315	2.81888910988927	6.78543509155299	7.55708504812946	8.33152768389336	4.87085994962683	6.18550811104848	4.61693620187128	4.41059809501625	-0.505320172464612	-1.81079777814121	1.65295997999107	76	0	2
94	3.46918916860477	4.74416601854441	6.56069464681875	3.39316329023679	3.2128763722987	2.56484161895245	4.87555146593764	6.55924248811587	5.93598707465106	1.32230091845347	4.03332597579022	6.42911945415121	6.6513259385857	5.54491983584079	7	3.00836607047237	7	3.46982213973506	6.11936623805011	2.98959189760514	6.1977984767102	6.08699620414752	6.41614273161048	4.47437390718848	-2.65030997860891	-4.86002779675612	-0.210068146185817	7.5582535852889	0.375602629406884	7.1363580430158	4.5788547280693	3.83887276592025	-3.26285790399817	3.03609778139027	1.07372482287758	-0.888662000295244	10.7220064170912	5.98900032181722	7.52604836038257	9.7545952983411	1.33353093934488	12.0674382000208	9.94474951078865	1.11548131145493	8.20417913805245	14.598485369453	92.75	0	2
95	1.55695751241097	1.36844053334445	1	2.80768716569984	3.60669972007376	4.39135721989332	3.78719350372234	3.44593021252562	1.5938336259528	1.26115883602771	3.7126868699482	1	3.06260081302727	5.99427427596623	4.14216852858114	5.55014063067005	1	3.16495226689342	3.93082089450688	3.35575047377613	5.76933225279628	1	4.80224642279749	1.68761337461605	1.44058930078465	-3.235694828904	-2.18394007250937	1.76931336838665	5.26026884378252	1.78369793984744	9.57118180852353	4.71731579964789	1.23435599902594	2.95991741355698	6.51607575093833	0.632477905568283	3.72431452786676	6.87886820307365	11.0379541769902	1.26083124981191	6.76936290638116	7.97287359589291	-0.52676666188792	5.63401179663251	12.5440323241411	7.84722840587255	80.5	0	2
96	1.91591749415766	2.20252696418079	7	1.53812589290392	4.80384698104336	6.75566313994919	4.7611409631673	1.33641891919864	5.64957109165472	7	4.46690601414157	2.33942036122953	1.51662581243784	4.97436074548313	6.79294228066417	1.34298786803549	6.91628036254742	1.50264484789847	2.07407552785578	2.99245956802707	5.01376962174139	4.45890153590413	4.94179914322442	5.18306933129314	7.79181790435585	8.91615220328164	2.44380092614631	3.27560451418026	3.69813286461526	1.5811671112209	4.7143844552905	2.54692890313385	-0.233996599088565	3.99839139808197	-2.73441654944872	0.512870454889703	4.72377618040193	10.45859653728	2.68079196461323	1.22445068772377	3.74288780558467	6.36073740730384	-0.835699186746405	11.3783986769044	10.5837943043571	4.5678570061136	66.25	0	2
97	4.64933077444046	5.95434360533258	7	1	2.0823996757193	1.34116640636426	5.23215189347846	2.48834800007677	6.245503984969	4.32970989725221	2.03314071622159	2.9783896097828	5.38089344878617	5.49621727303025	1.23227441132884	5.64457792037472	2.03970100844694	1	6.78832331956812	4.10632073758313	3.63657098649189	1.57210771625933	4.42473709994958	3.36725497379891	3.20368273923285	-0.201579635726322	1.22629397835553	3.01010297734025	8.68508952738302	-0.743455561974424	7.99109516843124	6.74421983896134	-4.11615777899818	2.66376285996325	8.59794055737057	4.99208925272319	8.81070089538039	3.19173527095895	5.76894521790162	11.7020028384845	5.67144639029998	6.29940338823104	7.70872183096964	1.01778688964591	6.60967857631112	5.69811751346883	74	0	2
98	1.02963554754599	4.59966802477035	4.54792220188651	6.45452150703294	4.34934843781731	4.15576979266355	7	6.76512584740542	1.50864422134709	1.84801821680004	3.06481038010242	1	1.61798345246574	3.36855626149187	2.283452120338	3.72081952480552	2.66944139322021	3.81512046806616	1.39937206786328	1.34147147617939	3.28545452933584	1	3.82296520956635	4.33779411231545	2.2725664185211	4.8878536404521	0.402632558052299	4.26873990354122	10.2121548117904	4.14865884199045	3.66758359665348	1.1740862316163	-7.65700935513868	-4.17315637158275	1.45387244513685	0.242343366949558	9.26946150940608	5.29973449703341	8.55717802905219	11.5864184918318	3.80214342213009	6.27528898324203	2.71446691515555	3.15363434631269	9.51720277247225	3.25655042182256	80.75	0	2
99	5.41911482213866	2.95194005167803	4.94000312928845	1.68159909228364	1.38604542479582	5.81431521713798	5.277530393277	2.13933025447923	4.44136504301241	2.15678527199031	5.11395301118226	3.50906937672452	3.37286184286484	4.12843692461425	3.54772234112792	4.50931691791239	4.24270236036359	5.71419602654175	3.25324328258945	6.16497757881734	5.68884636608648	1.18184420631778	2.59634914726479	2.73140151625893	3.16690974023904	0.5613484961854	1.97024903145356	3.84072825050705	4.28264707624416	3.40691225743033	6.06331958882518	4.88230714760085	-1.62042547364517	0.126467285414545	11.0035207180823	-1.60602481388477	9.56427195623433	6.80240238024877	1.65718322592578	10.4446096061383	4.92615545334347	6.48699939473499	7.67847961744287	5.67637429493721	12.1508652422843	-2.65851223881204	51.5	0	2
100	5.90858266388373	1	1.61134500309201	2.62282387810081	3.65155968678791	3.20314613482041	3.49925440653481	3.17628927489312	4.92520834944499	1.39513037600007	1.03236529498807	4.12547379864142	2.99503810051073	5.35235576350567	6.84680665950707	1.33362624412054	1.63549585505906	5.91069863299634	2.60741420282015	3.12794184073933	6.64926131188232	4.27136487224153	3.51014416534285	13.3328728113745	8.07670365769151	10.5869067016254	3.77515677674886	1.02406574009873	7.57058184181652	1.46387322144012	8.68487229439281	5.85026400694842	-1.44745246450212	2.19872171136505	-1.53768070606335	3.56503492193442	4.03438501097574	5.54102060950278	9.04077531394916	0.609401473522058	3.51869086878579	5.38110305691433	9.72245985075834	6.55412130659604	5.82315413216513	5.40313613807125	93	1	2
101	6.48457669713162	1.65692463678403	2.66580481451069	1.62892492907403	5.84772926782587	2.3220908586841	3.72101207729915	2.90892688198172	6.73685318074908	5.58902087341673	1.81661055515129	4.61107468957979	2.26143736209852	3.28343126151898	7	4.70038043941719	1.90358742114652	5.47918187418905	6.09480036686789	3.7922095387146	5.46581478669493	5.58966630563341	5.02957263112463	10.1656993359572	11.2361159883611	10.2840271881691	2.45349458042555	3.96847897451496	8.79720204743908	3.26966277017807	8.5151148200862	1.57303904770372	-2.02499587955973	1.88829593191505	8.1405072135034	6.6374712302321	8.99115037561474	11.5587766045592	-0.705753649630309	0.714082478332714	3.10630303402867	6.59783321731458	4.3476147372838	8.44255890195166	4.35307013109443	4.81474309715958	114.75	1	2
102	3.66714089635836	4.44461193340004	4.39810051723235	2.5544698780353	6.04887454560488	6.04685156107894	4.76397286713182	6.0414643281418	4.89252313377036	7	3.97696569650795	1.84146634607437	1	4.54065954582332	5.79185021653446	6.25985637896122	1.64346506591827	6.92441689978921	2.43226596080114	6.38966442385985	1	3.9367015321027	3.64377643990803	13.9084993639433	9.54646856047229	3.33237758301827	8.04459750763723	4.36689218467962	-0.194687582336055	-1.67536363495806	7.97329425619612	6.84925859754572	-1.58114817001087	0.305671229432104	1.70772014487732	2.49571420146487	9.87623629457459	4.92657158484147	5.16089372442569	4.28259074159154	1.62082072305689	6.56986705119437	4.48325937157236	6.75813860474998	6.41158342269422	3.73806654629662	90.5	1	2
103	2.12384955941543	4.79742637224306	2.68231008698021	3.29894831297076	5.48741944215342	4.05080787402031	2.54663299668868	2.9457066729557	1.00498023699497	4.93077590694916	4.72447881954965	5.17006312859578	1.92515176741487	3.42267159911087	4.87004366325839	3.54981828781089	3.45312644075543	5.72764110756344	3.04734189929599	6.49119594439276	1	6.29062018382379	4.55120306471551	10.1162837856505	11.5790623320456	4.51916926586115	7.10700678387068	4.23505908346658	3.8975840420164	0.290024949460705	4.26418314085995	3.29275558852101	6.23051480886222	-2.57600023837463	7.98582906233711	3.28440036381128	7.37819824914827	11.0227774889319	3.72376434980824	6.83374185774223	-1.39859939941633	6.32054049074494	6.74586082552295	3.96166034080885	13.0310975833494	2.86692669898866	91.25	1	2
104	1.81282814963876	6.65757105503429	3.15199322445958	3.963445073586	5.00470025205664	4.3999725326479	4.32570473870819	3.17800561302688	6.45722644118634	1.16480216022622	5.80166191860217	2.7890521771819	1	3.28573141388221	1.78936924067423	2.68345819500265	5.88208612735869	4.78034371770442	4.45434961570709	7	2.24257068117804	4.40210087958421	3.87704496083402	8.78542199901874	10.1920646815439	2.36640365475479	7.53582173823327	2.45351375472757	5.07868247801713	1.6110478936932	7.68577501096198	0.706300046187263	5.54553436931393	5.19071086132999	2.99997881014713	7.51279160418619	4.07445560184907	5.88908755269161	3.58187787369272	0.887096183069859	1.90086127029174	6.63040319351074	3.98099977916376	7.34618775271197	7.7262007842053	6.55311147056437	114	1	2
105	2.98806027491105	5.20982619526212	3.02578052792357	3.76591775886337	5.75977714253768	5.46332527239227	4.57720117598442	2.01740990792281	5.27001456528474	6.63524250733904	1	2.08558304284942	1	4.63484554286012	5.52828346756952	2.70405629005225	5.39100663933759	5.05431283415091	3.80966011410003	6.58667789755481	4.35698933219784	4.84222540635538	3.15021848069037	12.7382924028184	8.30897706565629	4.69903779123428	8.34471076358438	4.36371967547954	0.357057387167965	0.518964282980721	5.06695206082775	6.88206497032313	-1.37481641593409	-0.301724581438968	0.259185663883633	1.77924060715211	4.88700690147201	6.13484014923524	5.22011856286316	5.25100675212616	7.37783592678811	6.95233074452219	5.3383896290694	5.59251960195867	9.66494480637612	3.01778313338823	87.75	1	2
106	7	1	2.33041712486162	2.01562766727832	4.08658227737815	1.17777782193431	1.24003335705387	7	5.30459146655435	2.5547685993452	6.69856660502269	3.24379492943672	1.17289772046162	5.01459657197512	2.1227148873956	6.84501431254708	3.67475457391365	3.44932847795869	5.85601699370125	5.44618093668991	7	4.58910243996394	4.15962558696471	12.319387241703	7.23491399086701	9.6775660804636	0.506289151195924	2.07483606253872	-3.99994340116526	6.87012046798647	4.012673122956	8.6767772694175	1.42715860481763	8.18428413643778	3.49698819343454	3.55924593291821	8.96226600117188	5.73824438122319	6.28285218146183	4.90351896269893	2.81028393723308	2.55887920536892	2.70794557913217	1.79134753582919	11.3578592907877	0.602084012905777	91.5	1	2
107	5.73969742155078	2.76142338992743	4.55579733029385	2.27640354806721	6.68038242476746	3.43179368092415	5.94939432918154	6.33481503045921	3.90978386148731	4.60589300371405	4.67998929865828	6.37644447703639	2.81207998733555	6.91427426405496	6.1299061619419	2.04208688307962	1.21887460169624	4.34572230250683	5.91537181659959	2.4916084875212	5.36272340496817	5.7618010331764	7	7.07496791020364	4.27389444586632	9.29947327163555	-3.01014488068637	6.0094161889741	1.40856205347507	1.3863378049672	5.20588650027283	1.03520269842333	-1.22671565565886	0.329596098995367	4.36329597717035	5.43484646516114	11.6505970632613	3.10225953703052	6.95479440156535	5.48258902538413	1.08963899347256	11.661150813966	-3.62608129165502	2.87429080539794	9.93576236327822	0.161125266656198	104.25	1	2
108	1.38076481105912	5.44187445924104	2.02923162312765	1.56245678386737	5.45798960217829	6.14350491710396	4.14141828454863	3.1734453342866	1.95994881743621	6.1529236020301	1	3.74976755127518	2.52577899268583	3.25380808641926	1.07008178442564	7	1.12035408014618	7	2.10583842747438	3.03205284447183	2.34480894567532	7	1.79844624283384	12.2816352608214	10.435483266303	5.00613431360504	1.64680364022249	1.42704693076223	1.15585458400229	-1.99306047423844	0.0504683479912212	1.25180845110775	-0.90867122763274	3.15966759573593	5.66603341036733	6.42644127683572	6.73023841885268	6.89353160432545	3.83398713183686	8.397943063384	-4.17658545955131	4.12467143931116	6.33111222070637	6.76806305726046	10.2859944715733	3.46680643081046	89	1	2
109	1.78699650291709	2.65276099389138	2.06237805394869	2.03641506231428	1.48034813632323	4.06727121739766	5.63763966731161	1.98055741623738	6.48908682541714	1	4.95241418432745	3.14024307775005	3.68298539887686	3.99165974918499	2.07138411296439	5.45855174712534	1.58457037681854	5.01949016806052	2.72461047169158	5.51420311116918	6.41978168723009	4.14372589280371	2.5846787006508	10.5769068342447	9.00735847716554	9.25469581299397	1.37346739845896	5.04301602940172	1.53505830459283	5.63807857175159	6.60689529235812	3.23282311842477	-0.391639288447338	-4.37688257856733	4.92751226100134	6.84230530717047	8.47308708305945	7.32315051113883	4.94074500080126	9.66453567150248	2.35809851776005	4.73510105867865	3.47471419123208	8.21326984014979	12.1513203535396	4.65751988277312	106.75	1	2
110	1.63121463114048	4.89626577895169	3.18100366218569	4.18530282573566	4.97079631023929	2.49523400806011	6.36522839242978	1.68480468625111	2.84015428926224	6.51840552449441	2.54242725665137	3.09669174408879	2.54262275080382	5.67461996489378	7	2.54212632060452	3.11852635664821	7	4.32314426575671	4.87313268535228	5.47396025570433	4.70180443227369	6.52731487409554	8.7916329384317	10.7333688311036	1.58214414741016	7.40640993731015	0.470031117460323	0.776654584590364	-1.74701975691909	5.98597694951344	4.75107506510922	4.24863113165218	0.0440343655288508	6.85719583314248	5.50165388276035	10.9786288304801	-0.0540166625608017	7.99258872551797	5.74801673183685	6.71319688728911	6.63195067626846	8.94368117474455	4.9272715241104	11.980262251976	6.40462226564754	89.5	1	2
111	4.40062665083432	1.43625944777516	3.94431730460355	2.76553290250291	6.36682424193544	7	6.19085377068363	3.09257908366271	2.46519914405502	6.69201409579758	1.85631234592163	6.76824202428365	2.07078795793906	4.83831615515168	5.93229243797418	3.43044693839269	6.71887159865995	5.4179606478269	4.36841605062715	4.09188215084661	6.58835146487434	6.21346612068207	6.39357874581274	6.10763648914486	5.31570170112032	7.39840126144655	-2.7365025735555	6.43186662685357	2.86967133439409	4.02144326621844	5.11839236425191	1.05030835022651	3.20869605655281	5.9149796407789	-1.50789743218802	3.81564944769427	8.02625843709558	3.65752430884243	6.61564972272799	7.49527642934208	4.27807739745167	11.0750855377482	8.22915511648998	2.54645598765709	5.62904221213805	2.84298506993817	103.25	1	2
112	5.15178308430865	3.04581666670262	3.90027618605347	1.93382588746963	4.50726738017003	6.44361198758428	1.66196481425578	6.33521550542356	2.43757824333945	6.22679685159301	3.17339363148526	5.51784941277396	3.66946785377096	5.50788817750878	1.12257859971123	5.56198421798018	6.22876341959507	3.0583914902247	6.12731896769256	3.33751868054087	2.34884761708456	4.73876864560101	2.22530598123507	11.036027273295	10.157055797202	4.42857692958133	8.28135365501939	2.3703150662262	5.08794883096989	1.05668080807857	3.47780226159207	2.86289085852801	0.114341909996177	8.04622316629904	6.07703033812026	0.478683238141237	10.0696847383434	11.4348201775518	3.34757655383241	6.76264460534982	1.07759630503028	6.83096276455829	3.48455966931576	-0.386525652997974	3.40943702787068	4.68035680502721	93	1	2
113	3.07746560783403	4.16049593387493	2.85144285764495	4.4781521020416	4.46666762651368	1.49354719634055	1.50427939118745	3.48861062136859	3.00638989733667	1	6.54898257319136	1.69334944828222	4.67338112573038	4.47151948395093	2.48952142961762	4.74164639864532	2.38329853590698	3.7280333245443	6.51053982395468	5.03186862326989	6.24243370717949	2.03134328042405	5.36686836299597	12.1940774377624	11.0523280756202	5.39688903660009	7.13538690814257	3.48200910258682	0.329701374505455	-4.04985771291426	-3.60336380722179	1.57923367089542	-3.39614655918718	1.94418978894831	3.45722050168723	5.17562736645999	8.83009989997555	2.06691012350084	5.69193942870656	1.07879175780171	0.918431774507713	7.40419085911317	5.27400807029982	-0.404526457504177	-2.30495038712045	1.32671815395448	85.75	1	2
114	4.85049900818179	4.58018253978968	4.98797182259784	1	6.46556140697072	5.34565226555021	4.50365174214198	1.36462117504909	2.92617014382995	3.28863236226431	5.48670070476809	5.31692515759905	1.62107966195411	4.68304436989587	1	4.03072926874887	2.57489811434677	1.84511075500652	5.50003226742646	1.96231095186822	4.47449568697085	1	5.20282033425526	11.2125504572436	6.42761042140862	6.53293179219224	4.77015724391665	2.53519456158648	7.1871492571883	-1.78114904936624	0.998154142511524	-2.07821848040808	-3.83642913155432	6.98573812065241	4.47391712154702	2.32035366094948	9.47427387799937	4.88471689740278	3.55159607461047	5.16563695363751	0.632243813736628	6.71520459398532	-0.149709494328358	2.97312376660624	5.02775465348733	1.79405297722777	88.5	1	2
115	6.649385022311	3.72717473829423	4.90437561710934	3.68610853590454	2.3799623390681	2.04649876428093	5.07065510051543	1.76717436406733	5.67297917239564	3.49367635975346	3.69175576363313	6.0040258993113	2.15966454663771	4.96182339634659	5.82080276382172	5.54935777527523	6.02220151942714	4.9929263144737	6.11507227133124	4.58397894633378	3.86749558088015	6.31756975848445	4.1527515763276	2.31893992743694	8.29837445580413	2.20880234686346	1.05173504898863	-0.851157848836857	-2.21375560886318	7.43246681605094	-0.467970275608876	9.44859878626006	0.879910340068412	10.3155044668792	7.49206067713463	4.73893783257366	6.45729837429629	13.7345338281777	6.03819904840935	2.19797974447773	4.93285663909394	4.42655686882907	2.95749178412789	3.54564210014423	8.2010488988054	3.74003027224032	88.25	1	2
116	3.65806784959669	5.09909652017779	3.39305361299497	3.12785522854701	4.42495163107269	5.1552720693213	5.51470852811848	2.65116268366875	5.27093347099751	1.46924161377508	6.21213700367817	3.79773844708666	5.36901145071112	4.86197105194861	6.72573412151243	4.62411884844942	4.25953804547026	2.91918951493759	6.63340342288641	5.12922028356602	5.54353725099993	7	4.98256020370044	12.5231188495658	8.04180109660831	2.96360142949008	9.69090401857865	3.81754584521868	6.88250108526289	1.08769811248342	6.55039438437981	-2.60076154593139	-2.14340026875132	1.4435570083664	2.78136561787843	3.61030960990387	5.7357640373402	7.74887051325783	7.62301513295747	0.149951362979706	6.94880843932111	1.98240339793579	9.91217401433026	-0.842119776041947	6.88601610738406	6.63140427061567	84	1	2
117	4.99041303029605	3.38434190390245	6.01020391465972	3.39646284588033	6.65647662560823	4.58981059557778	4.13382231635889	4.66639197322871	2.49459149265943	5.43438519353339	4.59268525294518	4.23489024947813	2.49490900454765	5.62775793444428	4.41699295712424	1.85928467483689	1.49207791915651	6.43139874734781	4.88877579227423	6.9900188793638	4.85803197413542	1.05809010524688	2.410874417869	10.292806949267	8.1137737055925	0.305606007533226	8.3725831984991	3.61601322684058	5.8027899839691	0.619824001758052	9.47356661800004	4.13579752970654	1.31127734350619	-2.4211561386623	1.64996954524523	2.93405744849271	8.5120713401307	8.9000359928452	3.16289513415022	10.0053181272088	7.05282308228473	11.6298067723265	3.77419892014012	8.38638559790629	12.3343900918728	3.09714542467451	103.75	1	2
118	7	1	1.48520347168202	1.89642671142965	3.73002438594165	2.64338536493251	2.26545614646035	5.70385895479653	5.92196263934915	5.64819464729244	1.3401682200459	5.79681130127688	1.81092205230526	4.41841597998561	5.07652767795804	3.37236544126171	4.23510517274678	2.73294600000655	1.87151370702385	5.70392915000155	4.39989052205402	1.25050790850365	3.62840685428617	12.7301198403804	6.96744996878036	10.7770967604812	3.92290985636517	1.21006666688673	8.5674417262966	3.16714792332655	5.31890966424004	5.4728716581859	-0.995841480229314	-3.61207460315089	4.2156415616302	1.49029391115866	9.36623938820634	6.29154362870566	0.978319058124251	-0.243902007951288	3.01694742763416	5.4005855397315	9.64091370720856	-2.97453806784384	1.46387677512344	2.5798082676939	102.5	1	2
119	3.98952108462367	4.36702564380862	3.66359078777675	1.04868500023704	6.83940258433611	3.68762685598446	2.39827457025869	3.6962815755062	3.34887222531358	1	4.66716779857017	2.21729025071171	5.66786010652624	2.74711140473503	3.52900017450098	3.34702378866395	1	5.88932980306316	6.04335867785564	2.44259888789906	2.6107491395019	4.26549291198152	4.01610165852956	12.1476329707379	10.3227119048877	0.938307349685853	8.08240076132543	1.36902909437391	3.57820068535552	1.2170654944679	6.12133984308503	9.49031567159856	5.15527501980226	7.0188834496164	6.47658560499543	3.45431745007116	5.72543891390748	7.50849074076516	2.12629488627101	5.67602719533484	0.954982991990611	3.97976253285701	0.453583585386041	3.53515517336238	5.15786095942801	0.527863151767884	90.25	1	2
120	2.4211132126376	7	3.4223376513882	2.6688963828074	4.98678432329286	3.8251269206442	4.22322256256282	6.08995542492306	2.26941765975811	3.8236746702718	2.6672483400204	1	6.53388733522702	3.05717208076869	4.76677103119452	1.03291704517392	4.11538287873183	4.58921048598112	5.20998402447802	2.36596443262243	5.41398580187411	4.63370904261459	5.12531122117741	11.0985769951269	9.05556799873898	1.80563173967781	4.79379689891998	-1.21474476049735	3.62096403965862	6.91208828728358	1.29057174003119	7.61978597299339	-3.41133949797343	1.46683035155998	6.67283550115364	4.05502936810965	6.8057298395858	12.4463893097036	3.75115809524035	2.32944656592055	0.453442476389006	1.93555318544194	-0.872555220344464	5.79023224783811	8.51599937991113	4.64617950410048	93	1	2
121	1	4.89439306154714	1.90763217428181	2.56763773214907	6.77398153675494	3.50302069571503	4.6260451717559	1.98743011762827	4.23785496765557	4.42534805738974	1	1.23199894655295	1.36520542587202	3.77028710571278	1.69508595682553	3.85965389976034	4.87714995801089	5.54878759483056	6.45915244348117	7	1.14192034142215	5.60277605761288	4.47193247046672	11.9526195388067	10.7138199046841	3.65005557891579	7.88731855435572	3.02480102820437	0.330461467989596	-4.15627636418197	-1.27762411234289	2.05572609930938	-0.945049807529831	3.10072169614645	6.74390393918041	4.50943214138193	11.4435083477628	1.60399234989609	7.68113913286862	4.61462401333153	8.44517761038971	5.65067596139381	4.85028952384306	6.52888201455509	6.90105928578401	1.26948276257873	92.75	1	2
122	4.4661464523868	2.75770520863847	3.90857405071876	3.00691194899176	6.56109570433203	1.95230019813562	4.53636293066488	6.75832962915927	2.89546105344477	6.8339524390943	5.41804363590901	1.97654620931422	3.55184026252361	3.4490372796744	2.69005368807398	5.23783010190983	6.54361279734148	6.35142567616415	2.9371762501903	6.89649842954988	3.35460076160812	7	1	9.68542855349862	10.5115068549325	9.33899547543965	2.69319765464639	3.08239697815201	8.34549456353231	0.54358487610807	12.967057524883	4.82949000537571	0.00726890239617628	3.48988637697236	2.39265867751319	1.13334768426195	5.09735163759499	7.29142916293255	1.14099224410696	6.79257509655327	4.53925805080382	9.67184062946265	1.92602332639	6.14855478914826	12.0563258079407	4.77873591415115	84.5	1	2
123	1	4.96263746518871	2.85794225172428	3.10541212782547	7	3.59043983297422	5.78964336894965	2.02630716405656	3.85787985368212	1.88764859615096	1	1.05732786586726	1.93152477035476	4.05126803201739	6.58224883624916	1.62341665219377	5.00701891803786	6.30738961687269	4.79268205239613	6.59119499840179	2.52440315059976	3.79251774930133	6.78105990796632	11.9117417160349	11.3515698249193	3.71865868429143	6.385738789302	1.41114976821006	4.50573456604462	-2.01061665355787	5.7237531026773	7.81477392077971	-1.62695210610399	5.05828322329348	5.47261245344974	1.7657971116676	9.92360194511339	-0.907086693204437	6.94587526830362	0.0966594542981955	4.06556064181552	5.08822367050996	-0.241106225664428	3.5415886176779	10.6393662859126	0.746890312792136	97.25	1	2
124	6.35447274860934	5.13066755399847	1.89430237900668	2.92390950844697	4.34062170202437	2.77250419995999	6.30604110032774	1	3.86008610206014	6.50547912232752	1.62559428590848	6.47662702124602	2.32607807378832	5.22470951448787	2.87054816069532	5.54374594978248	3.46070860565651	4.65030864619088	3.36239018407336	1.14087350992258	1.24821145293479	3.76421693784108	1	-4.53512264850775	-1.03693751163435	6.91019555600426	-0.553426883876473	5.27443451875584	3.74161472883946	2.0387709165263	8.71333854740365	2.46176050155271	2.13579016124056	3.41494252365461	2.37683787271087	1.9446999105606	7.03980420651324	13.9479810680968	7.98872476882244	0.328903398261295	5.1965442343462	5.31572946976525	10.5469158894938	8.03751422845145	8.54269674780845	1.19261086037211	79	1	2
125	1.91335631906411	6.7259001929225	5.3062016300213	2.53338741566063	6.15473973717661	6.74990222411875	6.88596097573711	1.87447781892085	1.45217362432157	1.29832812076768	4.63764896140634	5.57247233166253	3.35519988978902	3.63965613259984	6.40667087204952	6.86294782804855	4.36932065601602	5.42964326945759	3.33045562365803	1	4.31854562343839	2.96570585468492	3.30853050604245	13.5669855784059	9.30733321561526	2.26382839800608	9.88255613780557	2.63556280497219	3.0890346172582	-2.03157580487564	8.10627271649387	2.95488923349564	5.34339162330145	3.46150011715451	3.59567134644032	6.49752443581404	10.2720364160181	6.29768720329687	3.89669494610155	0.578711055479635	4.30814801525608	3.71735970034581	4.30043384285738	3.06877322926071	10.346975682797	5.49912795490318	88.75	1	2
126	6.46622517467238	5.28205441636965	2.80402067609556	3.66995533518956	5.39177642832824	5.93953632202851	2.61621052653434	2.71676562876259	2.18331965355829	2.91188268828675	5.11435224517457	3.31678253816767	2.89757569685971	5.15075399901105	2.38631620673084	6.07233967362716	3.14002887501678	2.96295133304246	1.44641873923375	1.32195537893997	5.32634216979017	1.73486061493739	3.8397916483492	-3.78411336273558	-1.39824822068215	6.69186175225951	-0.828488618244243	7.62845666521627	7.9202959682921	3.90493092736052	5.39509056931921	5.84905533106397	1.23288209328012	2.5483457149363	-1.55071159588421	5.09199180211472	7.63481700388114	10.4867318069211	3.0160300812111	4.4132652520532	2.68523929923938	1.216651561312	0.709745044892967	-1.43011248952363	9.73638554301955	2.13706442076737	89.5	1	2
127	3.89324296118633	3.14518275025482	4.03579411366498	2.36922838916616	5.53654847473262	3.03304519479884	2.170794864879	5.67389500411489	4.98405435690625	3.93046070247279	4.75252408028787	2.34209631743215	4.75350553528282	6.54669214014523	3.78875318278833	7	1.50862940969054	5.92793778855055	1.89052917529354	6.28379127053162	2.00118343155113	4.91214050418922	4.09348345999731	2.45649465171505	3.44501469672991	1.99731626917863	-3.75401740570645	-1.31584989370435	4.24013998358067	5.0284374970867	6.37883555332486	3.10268569310983	-1.75328890671878	12.002116750089	-0.545308877447552	8.4950941168743	12.7325382955145	1.81376879832382	8.55478450708858	3.42131094158611	1.11717242439615	6.13430513033987	3.79167255311722	-0.290951737693455	9.46519706953969	7.6819510256701	80.25	1	2
128	3.99889733492605	6.9596520852937	3.85644805024375	2.33044900224155	4.01292650631708	4.73125473407338	1.15806681004539	2.84876890070134	4.42793035419722	5.08309771243405	2.58353981053452	6.74264958050787	6.33342619410104	3.77974749555291	6.46828973315056	1.42846730007227	4.58544415650074	4.19082149123136	4.9211732083861	2.05341469450537	4.8180867516426	5.28472962211144	6.12478892765129	11.4354662656743	9.2211298014366	2.20921101648382	5.14019364788842	0.765303661485599	3.62658802238037	-0.928198415937857	1.34264492314066	7.70173543145099	-2.2286191176825	3.40111597798519	6.37979740616033	4.06803482003741	7.00884994449217	12.5763840193113	3.70654665170515	3.01949034141383	1.41828429964244	1.77972332414348	4.99575974613628	5.38671602593021	8.32104445468747	-0.0159328443754504	94	1	2
129	4.51037703523311	4.84154071403643	4.6414549306642	4.533272467363	6.53960637815446	2.50354496309679	5.63597805760286	1	1.90078556985482	5.19341212212566	3.82025275245944	3.89570681160123	5.59007495439242	1	2.17662149817167	2.40187363718508	1	3.63448701454755	5.34613554713316	2.65457879052453	5.36560273086759	5.26958025763721	3.53252875700978	12.3695627625718	10.6544159515403	0.747663157646757	6.82770222448885	2.15614978568853	7.08177106872115	3.0871821208146	8.61773395702607	3.69614234753715	-2.09021122711253	7.93363894890844	4.56406307867755	4.71059582135417	9.70879403193269	3.62717678753634	4.54779613801684	8.13826575210732	6.17722545359376	3.85956491312335	-2.66479322557678	7.78706926658059	11.3097563829686	1.46505000378174	86.75	1	2
130	3.78203546829146	2.70275608427401	3.21098529160051	2.27324458016539	5.44641452438684	3.78095201798007	3.26423366777374	1	6.39192421684333	1.35166948590516	5.51261600283545	2.6191817400653	4.8786081818788	4.02608701954881	6.74382697813793	2.80388764265334	5.04647871557837	6.6383857782391	7	4.14619706768188	1.28281360786498	5.42937178739957	3.29012596695814	9.37502530539518	11.5238579188835	10.2422949629318	3.39555499945167	0.798994412655958	7.10341292691993	-4.46104946246032	10.0500789962197	6.11507093792529	-3.96010621169814	7.11282342390826	-1.17900467255505	-0.855998153641317	10.7585781953635	6.49274260322039	2.51229987732307	2.0243218074448	5.26339520458062	6.0756047795764	-0.628758502693311	7.18885568479946	11.3396336078104	7.15741017360186	96.5	1	2
131	4.96384864898443	3.01870420624013	5.4586355401235	3.23588310545076	1.90378113074321	4.32199306783485	5.68978644560004	3.54383471241956	4.18059921597519	2.62369958469125	3.33270250437609	5.12130581247152	4.27576793610335	3.68741969279277	5.20488492683924	5.05006975188361	6.35538516655191	6.21723103114416	6.42888803023121	5.25182299510094	3.59014527799118	6.42116690127587	2.2321793775584	3.49673264392644	8.25371473628345	2.83373442573573	2.22162832490539	-2.22314807197518	-1.59753512016581	4.9738163413923	-0.711469737639455	8.88225885491011	2.49887995245037	11.1836045407487	7.24848623999605	5.00747908741715	6.44418413105729	13.9495830502818	7.08419588938777	0.433956047249808	1.55320650025667	10.1981657321018	2.51427679284676	6.26256834408834	7.95181097377366	2.98954346754454	87.25	1	2
132	5.77281676378055	3.69105025176377	3.62209707316401	4.79537527342244	6.69147653548993	3.63538755643164	6.23886112148266	7	1	1.35810464411088	5.18128782433404	3.61019342152001	4.46945120464159	1.679017866945	7	1.89437116350135	1.10979986831225	4.00432797732184	1.35596411669225	6.39044098854095	4.52800535529417	3.95962657819704	3.20239572914824	11.3008810700056	10.8881690889316	2.91432012335884	8.28907239474835	2.08978263153933	0.570784845150869	1.01915652517176	5.50154452313635	4.71127532985855	-7.15375327482589	7.70472363004302	6.41104377127163	2.14749993971228	4.75496262573602	7.31639942236581	5.38807336656814	1.31126793656538	2.25876151848519	10.6682556916096	0.568099866891876	5.55356328577649	7.15707630416242	1.56671063112975	88	1	2
133	4.93673197570093	5.43464997618463	2.04472307653914	3.28694939797602	2.90890748276806	2.22785155047643	6.70845103106582	1.16109604726895	3.15029447184694	4.53574823838573	3.37797051887904	4.70177288896383	1.36343078837534	4.63850206374322	5.61242844471547	2.86158721823508	4.75926333905363	2.82466638990552	6.04562640580087	6.68710948973127	1.26719879470499	5.73014852819925	2.4128768543381	-4.09191452223539	-0.824207100844955	6.21189316868674	-0.330400922027144	10.6217477549118	-0.041662114878804	1.75730697086486	7.3249948766738	3.00751013888734	0.283542538860632	-0.545205253819913	4.90489106988157	-1.18806455844576	10.3732295662178	9.13799372205476	6.17777177933989	5.79970439725568	6.31754595099461	3.94980273755329	10.7336654880211	4.69103810464403	6.95301262608317	4.41148044264587	98.75	1	2
134	6.00731897536865	3.32416000190593	4.98087482906852	1.19370875656956	6.75936507409452	6.52570014276211	6.79888860930356	2.84207267665083	1.64318377271147	1	4.78553325806937	6.20650470483639	1	5.05904786062537	7	4.8471269048248	2.88270833073237	5.26838291428961	1.32799441950259	5.7852674131386	3.11986808504927	5.072582270208	1.86940550584733	11.2401292579042	9.84062601501933	2.56576808756901	8.72039136486374	4.22568110467486	4.83017392329169	1.71411160026252	8.8494680628589	4.11996802461384	-1.0631159883639	5.7160924870602	6.15668556694185	4.76242822409185	4.35524709975848	1.90154279725345	5.347713554628	5.63579335201103	10.4803082508976	2.81975681784592	12.8842134895711	2.46113947760908	0.537125010515416	2.61871281907555	105.5	1	2
135	5.22092957002699	3.14072657258205	4.38645793021079	3.58429732087947	5.42324650505543	3.71074081253462	6.77861703097209	6.88819901266558	1	1.10751960919897	4.45729178999721	2.71877119200719	1	3.43569775720198	6.65485677969836	3.38042842126161	1.42205745480737	3.25435962639242	1	6.25290955119216	1	2.18755912733972	4.34371994133907	11.2115492425793	10.7085854032071	1.91075677823408	8.91866271251715	2.14914907915309	5.73457093587558	2.31237510684977	4.10547320576442	4.78183783471899	0.37595806558855	5.07870865412424	3.33799781251399	2.02153702490202	5.58942385252392	7.54474911710485	5.90952959991601	3.81121696155399	2.9293822961181	9.70842857290095	1.24355241883583	8.08523700521368	6.85199786223707	1.04599392717301	100.25	1	2
136	4.803034435153	1	2.89455187992415	2.20992891380338	6.25904256272594	5.98748011265341	5.06239768608606	1.84836688195167	1.01699338418723	1.85358760422594	4.75657278343009	4.81326815242294	6.00686837082671	6.49307984305595	7	1.92526913838485	4.764730819739	3.97241400239005	3.68833933173328	5.44799644948379	5.12779751169896	4.69241362307634	3.02321645610373	10.6967671300227	10.002973274794	10.1954608191184	7.86933232151334	3.97374379977264	6.46772889877093	-0.355209161788338	9.83547648375906	2.54560122157342	0.363416179878716	-0.320089363470173	11.7604952777189	3.54137925857862	3.91828479949527	5.94172880808045	7.26150555312667	8.95027607836055	1.67277757002834	4.13476346238751	3.70146692819229	4.64729132940083	10.3038509719475	1.83042281121775	85	1	2
137	1.37194186282726	5.47864643004334	2.09594051869534	2.33962313753744	5.24385618502125	6.75998968207084	3.72896124654748	3.27793375849201	1.10883914335069	4.95895124213339	2.06041877311967	1	3.15029254770661	6.71254454563681	1.0526302426817	3.70703498916579	1.01187795595421	7	2.10983464840205	6.36175904083041	1.62970334925156	6.07763310614276	2.2128643926249	11.761552663973	10.8544799833231	5.81196606541243	2.80537350166273	1.824005634197	1.77482356817553	1.98815294781643	7.59557318417413	7.67961909537286	6.24328846519704	3.73402658791857	5.38472302683141	3.18074203774575	8.34399531010331	5.17320799489591	4.44927420391676	1.59237345161557	-3.51808706299843	4.60648804055453	6.10606086421548	-2.84373749861175	10.3958152842953	3.89426912383797	97.75	1	2
138	1.62418745309236	4.38079636962416	2.81487711197193	2.372721552139	6.09891257683922	4.23393138141514	2.66158782352647	6.23895501278265	1	4.85037690116384	3.84971423413363	1.37210185052342	4.77429123781487	3.66507414215625	2.47719602173055	4.07306734673334	3.97009776469419	4.67844639407493	1.54684454049303	6.04866028124822	1.50068472519652	6.47570904247461	4.77512497404503	10.7397591557991	12.3358332255627	3.89183889533716	7.4872538295451	3.27867264287121	5.75573139178949	0.451571013171131	4.00168219429678	6.47513556445351	0.507734272215811	1.47726477960406	2.98704709681323	-0.30248573000327	7.21812465056241	12.1266339784108	2.45138542965782	6.48259515353205	9.11298808498375	6.18826004867025	6.70185180729071	-0.0408819684140143	12.0575249799856	3.76755357316069	94.5	1	2
139	5.06878874417285	1.80667701492942	1	6.40113802398116	1.30091865012403	2.1681406370545	3.0925096220218	2.49465670330698	7	5.35851308346868	1	4.56246035655191	2.71628487505666	5.50483188638223	6.97469234852641	6.17782528715374	3.82773821544663	2.52139102898029	6.54455899154122	5.89034407174303	2.62589437196882	6.90825675628114	1.8330049080591	5.75618147886016	8.1346365987316	1.49310892429278	2.31061911840595	2.4343124396408	6.31977311944404	7.14945615059891	3.8598769251356	9.23253649610245	-1.31506193418349	2.60147527791749	4.85745913501581	-2.78513126760471	5.10895513460053	4.70040750945388	3.76707917899189	1.55182277502618	3.74877663600026	5.48690066518503	8.9973800529701	3.30481649341379	8.40159142321618	1.30153686035743	84.25	1	2
140	6.79216297626021	2.14060827875227	2.96170751627424	1.24119875392694	4.23183996773498	1.38549809469133	2.49606585274135	2.31203378537654	6.11564652904866	6.05559446772608	2.27069504948867	3.92667226052478	2.95605818803824	4.32537414612363	5.12426016873939	3.38741173887984	2.94580648410357	6.38456112006961	4.70428289387694	4.90515293927554	6.40270415709833	5.06215730985091	4.36947589160383	10.0269916732296	10.5140184858987	10.5500260777718	3.51215359975016	2.31921490408205	2.70367630760456	2.21985664503921	2.26662119064898	0.525271640224135	-1.21138320577806	-0.0749664829931567	8.73465497951457	4.31857694855544	9.12135558040903	11.0609900210927	-1.21884595614811	0.788053031512566	3.05633596270175	6.83836461165531	3.96414594950279	8.07661654689641	6.1167824115363	-2.8624861062679	90	1	2
141	1.01862740266074	1.73823121589456	4.34583053886749	2.98825795166069	5.17929481110038	6.01499033034686	4.10156782976053	1.93907960292693	4.9478192074329	2.6670004343862	1.57581996389153	4.509630187904	4.30315553036847	3.18861851659038	6.82334489486767	4.94812092673356	5.5646959783243	3.81215794365937	6.69279005527971	2.9640365600778	2.24986510097737	4.56741468475279	6.51759918217748	9.66593160207154	10.144552346063	4.915130981076	5.59687249454988	3.09719862460716	0.176012119641499	1.75590082752287	3.2902157366363	7.15886752208766	-3.20674418714618	5.92030804509415	9.59811933189439	3.75840826042595	4.46583026490742	0.319942372028721	3.6819789052267	8.80308612825854	5.51815684381992	8.09204471850093	7.05385376932382	-1.70846117710235	10.8700018925053	0.594517862411201	82.75	1	2
142	5.13270634242516	1.19954867391848	3.85584809644487	3.76204239856823	6.32079528578391	1.77140511801183	6.90792899479373	1.30795770770271	4.34372550425404	2.97457984602024	4.49448898991404	3.66747696455909	1.73736382176192	2.59377588182085	6.8236914274094	6.16030637133434	1.26630363555212	5.99447599466738	1.38782003493209	5.32143155159249	5.43407195893471	6.53713042032647	3.0808765746792	5.71073575519902	4.03120595407946	7.85248653703676	-2.46423051545685	5.34278910670122	2.70934539139899	5.8765232394564	5.72816022072596	3.05149905518543	-2.38304721668622	7.58934042773998	5.10852915489715	0.793573813167007	9.71958783458175	6.09881687620753	4.05437989262417	3.83188275652745	2.46508452957621	3.11622965807746	-0.392610541676266	2.83120920091587	5.74481518724958	4.75301814469285	83.5	1	2
143	5.68928939635872	4.73230290019483	3.41550651078355	4.0189349063044	7	2.68300490996111	6.87280969687377	6.66668021653767	1.19278628025285	1.44622241171822	4.82692745296511	3.3475056137354	3.33834614030965	4.79920113423439	7	2.58893670104172	2.91579183945346	4.26186368768705	1.35030944524933	4.05685648517096	1	1	3.74463865432239	11.3995940949047	10.6053232153591	2.50437362705178	7.8950244186399	2.58535217734156	0.944826305124958	1.16731608272397	4.77265646100342	4.87755671683458	0.0737053105667003	4.34331238261693	2.66618330133256	2.58434838479422	10.3751951076339	7.58625753524221	5.95393813371305	3.63029553379687	8.98043933087233	3.86515388985236	11.2539187539462	4.75064447835731	7.58111814439792	4.76570258263877	95.25	1	2
144	6.4201287738116	1.30611202747579	3.5070625489723	3.81085575096297	4.63604244578575	2.4101183358349	1.37221808738785	3.57728151007425	2.12398182005731	7	4.83282145657924	5.1232006928805	2.39156804027603	4.90154593526173	3.50662472945826	5.33092792899106	1	4.07784457901898	4.88055679233693	2.86559602054863	3.01412885356969	2.8385838593323	4.5469859419328	7.74513183953511	11.4312800140616	-1.39442278614119	7.40726022517972	4.41825873197407	-2.15134754210879	5.34395442480215	7.76321747909449	2.25187758468193	1.54571479047002	3.54360147389917	2.60154191272311	-0.466641218856607	12.1910260655363	7.86742511437002	3.27806361050677	7.32596030962102	6.87153599127445	5.28144447805143	4.31082475844039	3.2508305980214	7.06082060365767	11.090546847297	82	1	2
145	4.66077398734347	4.55230697686616	4.04542175157977	4.4427393039617	6.62740596089855	2.26869754153337	1.18390342622273	6.48369784751598	2.66798223196296	5.32808972435624	4.48718838827636	4.2215648222696	2.11914108677561	1.14005462019268	2.49266391038549	3.83335335048674	1	5.96734412561525	4.58640844950794	4.4994494534253	2.51080481869422	5.75750390571348	3.14095088639283	11.4716057874185	10.1902049849696	0.774555139412422	8.26210897624818	3.86492661639518	6.44475408884883	2.48854874411052	8.4005878271413	5.72899833391664	-1.94819762752115	3.36662269038471	2.59058161203278	3.78283822035922	9.8480546593336	8.97515077363937	5.1683551236955	7.93004284483667	8.67602387912358	2.9700189618294	-2.18314798882978	9.19584942443612	10.2947649978122	1.94616388981403	82.75	1	2
146	4.14727283039773	1	1.01358042223633	4.92683501349259	1.51256872236997	1	1.90499298527568	1.49908277910408	2.99333647849833	5.38964698133391	6.40599795278358	3.52838682625212	4.01685701828309	3.66139562803729	5.07738996975022	3.77586619202195	3.11723495577294	2.75305057433202	3.33374751616953	3.04960107246651	4.59423771229831	2.93176710859118	5.39004817675351	8.09035556207939	7.03314690084891	1.64704605532168	3.73029786734544	2.23944097300439	12.4269141436261	0.012128163136647	5.17560999150284	5.50291674678739	-0.280802193162777	5.77565542742073	6.2596691542866	5.1208792759142	6.50796265629228	4.25092137227038	3.54601143410053	4.3520366973278	7.28380467150999	5.84034054872794	7.46437115537247	0.663447190467079	5.13984599809508	0.940194499034919	84.5	1	2
147	1.92153902548675	4.17947540943776	2.46723269579795	3.47371233657539	5.97538756012238	7	2.31267022671568	5.3712754173634	1	2.18878509577175	3.60624317876117	1.20314327008715	4.37107225070279	2.7418805972818	4.09143972469965	3.88796127248951	1.32778820572643	5.22371627548162	5.49764559675783	4.22958735859243	3.62298727931543	4.43640805844139	6.46272006421288	11.0190410082917	12.0215627586726	5.29220701027442	6.88325982599203	3.17400456493198	0.972849750600149	-2.57364034747348	7.59159671136391	10.6113192981034	-0.880014700484972	1.17506632585215	2.078036580135	1.76429852277742	7.35970179272472	5.51467593566018	2.81114445273464	8.43907351567224	7.8511993873297	4.59809696417251	5.10949727831886	-3.54361898686129	12.3241180171931	2.56482883381344	94.25	1	2
148	7	1	1.15437197198533	2.095408032475	4.2134037950946	3.07555591562276	1.33738134420123	6.22550850754293	4.86510556575295	1.20655539294889	1	4.93624856635127	2.34184680428088	4.90136360475576	4.54138434960002	1	4.22494378141253	4.19228228852088	2.40260959368203	5.94852062156127	4.46307240230282	1.22200676798817	4.25153789228201	13.3047474811373	7.22555028197326	11.3129564824691	3.71364561361015	0.460961302103253	5.9147689519554	1.57187898178715	4.96242482923551	6.84179691250616	-0.228457308754018	1.0649537148978	4.83085548668602	-1.76888303111874	9.73801483460613	7.31656201930875	0.826540745006762	-0.0991929373555165	2.73330629854259	6.80314567466011	8.67140747367444	10.2814476882636	5.75360349304932	8.62039859013543	88	1	2
149	7	1.99882963500087	1	1.58717514542983	4.20683847409183	3.59614198799658	1	3.01763789701704	2.70827018902431	1.9113957956342	2.28166153453679	5.34969751023395	6.79155966725112	4.49813068582052	7	1.08987255600917	4.43929500229376	4.32473256237649	4.23994622522034	3.95548672228552	1.39408452700787	1.86797426393248	5.79698523489793	12.4100566545439	6.2544276444091	8.87186234277964	-0.310785215444932	2.13152772311305	1.58278266697596	1.54894369757236	8.92230070154637	-0.453889382721908	-5.26192375155919	2.94999936638173	6.75633833279618	6.44842663057898	6.70556337402756	4.32613832996206	4.72690557446204	6.97777596165419	6.64472984316938	-0.300412555217309	3.82061513633218	-1.68803156160707	10.9939419908749	8.4256371414241	82.75	1	2
150	3.22994475926604	5.37215570569271	3.52660708767952	2.93083588166541	5.73675835343194	6.16097380757344	1.29197629988345	6.08087139018352	5.75369993894318	7	1.08483634186196	2.7410736083471	5.75480423984568	2.33330583097455	3.84191618713005	3.57736754256215	3.20005693215481	6.376175943386	1.92077535462598	4.94725860112421	1.3070823749122	4.68037962804036	3.56980141781218	12.7558190801416	8.70753161634523	3.40170028118976	9.37063326587296	3.82816179543352	0.525858094906233	0.352158117215617	7.70804796699493	3.67913600232231	-3.97630103159328	6.04771801339376	-0.328121077095088	2.93443733420412	5.7711984818433	6.1418332846809	6.60065163068977	4.11845680293496	2.10059954049596	3.35976006170722	-0.751804051327877	5.98577624703213	9.26188939068733	3.51757557828025	62.5	1	2
151	5.14946060453378	2.71062691223464	2.6607436882144	2.31448226826899	6.94396922302451	5.1552989836484	2.54662303082294	1	4.38384422597382	1.49615438060956	6.19251383122576	5.61215858602794	3.80705073074338	4.47408307549324	6.69201672335828	4.38697981523088	3.16540989781331	1.4016271778169	3.56101446104608	5.25851483745042	5.23801126595892	5.815267110968	4.50829987259884	10.9343589903609	8.35031802132351	11.7322660036368	6.05189276612205	3.24469279667562	7.09919216668516	1.74773231090327	1.35495963186134	8.15832977269288	5.85317654884123	4.28502428299076	8.39123777144156	0.43306408306255	6.02632707501303	4.87598115904068	5.66786737196522	-0.83125521114874	-4.30799994802735	2.75466843000326	7.92548750952918	9.4727847905093	1.99693181778184	2.75661436035171	93.25	1	2
152	5.27888749924615	5.1427337428889	2.74867118808567	1.33643127906462	5.33579151103435	3.22737351375708	3.18165462466191	3.37539931478782	2.9758131675113	2.33351573580997	6.97502429019299	5.54166116499035	1.61696527248471	5.28146956366922	2.40393376418225	1.79491303694427	3.02585512831843	2.49506430556146	7	6.2650771343793	5.18511451987395	2.83946368041124	5.11440589479895	12.2027746158572	7.15010404729143	6.723553836884	4.96634618201108	3.52015819050768	5.18885937465741	1.10825927387152	10.9909376211437	3.46450315251669	5.15248284812797	3.73347781502673	10.501328032911	1.19995963224497	10.3407872140306	5.63941228620777	4.0135910616473	1.30938160828275	5.65603559202641	6.64225766876916	-0.784191582638043	-0.0315401131451949	6.6600065025967	7.97907873517598	77	1	2
153	4.5028734494862	2.33297500240542	1.73077698497353	2.00682783375363	6.37168901349364	5.98787561941385	5.95617943118576	1	1	1	4.03402099152032	1	4.86443574900861	1.32141647638001	6.37865757963125	3.09153137358582	1.02058998814659	4.98388352201923	6.14211017511015	5.59014797649768	1.91137052506308	2.74774924007709	7	9.15878672398486	8.82287832152999	9.91035976717763	4.73175467377037	2.77143453604061	-1.73324832368902	6.82030699502235	7.81385608065988	0.815218842573259	-3.15355737999323	1.33218560257479	0.389028438880527	6.64248585285707	3.41730596022505	5.24571292849351	2.63431289235776	3.09499049304025	5.7658067378124	6.34422813351984	9.83740021258395	2.84122267827296	1.97934856611883	1.38314163269494	97.75	1	2
154	1.5352399054623	7	2.48726013028799	4.83541919549001	4.58917610077247	5.91611699495531	7	4.24310123701782	4.99694468044723	6.00355144721986	1.64631585145935	5.02444482468652	1.14507992951266	4.73497479423791	6.91930558583044	2.02964000537638	2.44999365936346	1.80300937779427	6.7755567765752	3.26458518386184	1	3.71047707536107	1	10.0701506701689	9.60874203823029	3.03008556305904	8.2929423898951	2.33921573875187	5.93222434788615	3.16601885587551	8.89256568342211	7.51433249060397	-2.23377835879703	3.66459611404617	5.56541735531804	2.95741031991782	9.34582800441023	5.94230548887729	7.67419829396805	2.20235958103944	8.47129198320168	5.54710176033646	12.0071591891787	2.8100753731696	6.35901112854543	2.21534194372332	82.5	1	2
155	4.5666778309509	3.00924000021647	3.75371583607828	2.30495512445096	5.98824015065157	2.2549484468572	1.56188948534314	1.94206571156616	6.06394875899422	7	4.85056911111392	6.6486017082278	2.58626425276083	6.02072190382583	2.27661743981125	1.87409244280321	6.03040788750952	5.35358584933781	3.16304993792339	6.0826552010149	4.67592281953612	6.08400139165108	1.60275082643491	9.80201179717935	9.83999189096454	10.3918120593318	2.08304918959557	1.92146518686069	7.73436205764673	5.60212676434669	13.0519556920226	6.61971641617736	-0.744732721892527	3.31732191791087	-3.15932046934255	1.36442647326937	8.94176137054507	2.61313186435592	4.25141502835688	9.92757764454174	5.08721455141655	7.00408845799637	3.16140358624046	7.28738155658892	7.93561179679789	5.19961127776313	82.25	1	2
156	3.78048126723514	5.15260530772871	3.14787707472373	1.39015266807436	5.39141735012616	5.06738726608501	4.59788102230213	6.83187483864578	2.67674166309222	5.17575762183012	6.06165412667187	4.71011736717831	2.88631501928424	4.49215739175809	5.34615187203617	5.03134757655108	2.98912656297158	4.8747318684876	1	1.94065659292956	2.84838489221382	1.19409841798089	3.45763723533484	10.0735765874126	7.56026827355196	3.91480633713676	3.10758058589119	1.41522771953315	7.77072342644396	1.47498866087709	11.5046675931127	2.3075043407925	-4.13993142366954	2.08819839216535	3.96127931287162	3.24641323076364	7.84316092047356	7.2124967252333	2.05183101068292	5.03420223867937	0.139809692844663	6.33043531149491	8.91870702567735	2.3267908636309	-0.596867240017943	4.19786706252032	87	1	2
157	6.60619914835421	1.80396224894746	2.85187572065495	2.73508384475055	4.74783633952197	3.1680655451305	1.102506568814	2.85857180017534	1.7550190801267	2.09502800594306	1	4.22577490385449	2.56070173118691	4.00389731667219	6.56654429907058	1	1.00180017979393	3.2963750991189	2.32325013027402	5.27598394679549	4.45818968568654	3.75440040037396	2.37721229646523	12.7577018057029	8.39583165040958	11.1579230414821	3.93002296141088	1.30363050555912	6.55367604270915	-3.20717993050766	9.59605375242294	-0.860952469769845	-1.39934577560023	5.9630442337293	2.5816996127929	3.23771126433377	3.71406251808399	6.50045478650815	9.25055533419836	7.64008516104496	3.80751183091621	9.81165869685267	-0.983354337280786	7.69124060832873	9.45680764090213	1.88766044366434	93.75	1	2
158	4.90423683193241	4.68276611119812	3.17609521986409	3.83462339670384	6.6464017722036	1	1	1.12645867660827	2.17648205203279	5.37143726732103	3.67290930053917	5.83188575764244	6.21107513483426	3.44112898610616	2.47040142018433	3.65994132940493	1	3.67634108878017	4.05306090389906	2.28525943907233	5.24432095899347	5.92665969012191	3.73857763960953	11.3522316792215	9.90569350648042	0.914919566480507	8.99121521942213	4.30427743534407	6.81394771155759	-0.0926624503139213	8.49294388630766	5.1752450029357	-2.24413625244896	7.24211018801809	3.27336026697656	4.16727414494736	9.57698279238215	3.65548210189995	3.80660169598995	8.4328584463163	6.02065308883198	3.98008577770739	-3.37884543758342	6.53208632005285	10.3768255892117	0.738775474962197	81.5	1	2
159	1.42554120646385	5.1348770689731	1.88341293370133	2.95864236134725	6.1039748931025	2.63213201570825	5.49023322506322	1.09138124013915	3.87537706664918	3.74216065593527	4.13755666837742	1.24261584260905	1	7	2.4853068043076	4.14636400751552	5.10457635846261	5.45135209033026	6.34012465854275	6.30031187902708	1.39291090982837	4.85299448384289	4.4079661571619	12.5404944335494	10.328311367744	4.11067084338781	7.38222143527087	2.8266358596371	0.810049735769886	-4.10969269079672	0.622453538293217	2.91318218561443	-0.035491405361013	4.85179369837509	7.29039230216033	4.2255573114666	9.2109642650382	2.02747407324622	6.96416052151205	4.42264455463946	-0.90493296168022	5.87436562983413	4.89653193561317	7.35114294317911	2.71150629226403	1.56853546904293	89.25	1	2
160	1.53964837278822	3.81254480309485	5.46817771953921	3.63378850927169	5.79888665936814	5.06947505935901	6.10650969792616	4.41168430628078	5.92664714319241	2.92161091539515	2.54900044415623	3.67345438495981	1.0996739247245	3.61699040288739	5.33799181256223	7	2.72499492351081	2.92649846448102	7	6.5868644583594	1	1	4.05998176441698	15.4790516671575	10.964659936502	4.67192087917165	1.8786468907552	-1.58767979529466	4.43024307952306	1.82416444582585	9.93146036621249	7.45899785026006	1.07068267198466	-3.12825967997135	6.47152913048096	4.2192541112721	6.45626710076073	6.08723004479298	1.05354513653713	2.81579568334826	5.91979781788331	9.59098083211068	5.0646536149698	8.0029850972007	8.03693059763719	3.3061181633452	77	1	2
161	1.24145145766591	1	1.82207658503256	2.55037760427717	1.02864786200382	2.07755753879928	5.92352296826644	2.98980543171374	4.7321354240004	6.23278713803287	5.1814917648225	3.94293326708378	4.0085339165104	4.32475509607619	2.6831759526826	3.45489184805578	4.34766198547532	5.46171579222773	5.861152044435	4.86461937187144	4.52559433448478	3.71922772316794	6.16770929925808	11.0249983613052	8.67704315092316	8.22858261411989	0.241629798267874	4.16642517512728	4.71017385434045	2.41206307314864	6.14908593083197	7.19934740087774	-1.8595317441299	9.62983845787183	6.79658669714198	5.80995275572525	6.37765797694585	6.68530815269888	7.24667045202549	8.36662578550618	6.14954717725511	7.37985261631613	-0.394718265192558	8.5214706393669	8.88154844662044	6.96500570496844	97.75	1	2
162	6.40842394902108	2.13994779433668	1	1.88390797529933	4.93467302839088	4.1831224578472	1.78389137511032	2.6257710980498	3.97115148882078	1.33808506985766	7	3.27189937056226	2.71924333931707	5.39263133193277	1.00498620052189	1.37392367181444	6.73188472165042	3.93949328842877	4.56183305069578	1.96773007522269	5.35449160899032	2.17611609424916	1.53472476848705	12.1696705539769	6.42076248903635	10.0033835407745	1.1581854644204	2.9576827459954	2.05323353208606	6.9319311009383	8.6591468099038	9.05400867566539	-3.64485836563091	4.58963907311504	4.25913065470194	5.72974344140943	2.84360059817333	4.49731572850934	2.98113955670178	1.87779660915683	1.2261507614853	8.84667568350405	6.88111007439466	1.52701945104681	8.98429205733998	4.39363517825316	93.5	1	2
163	1	7	6.12338378983737	1.27873134159036	5.62125092026458	2.74618066995773	6.01873527071731	2.15603396103807	5.00165953958832	6.84186560873304	2.64565407639137	1.34421241275529	3.115963853392	3.73577466811504	2.52931217892703	7	3.01620481640261	1	1	3.61717828694891	1.22581185318375	4.0620000423	2.26610244548408	13.6658697615915	6.94824969112638	1.46134162239132	9.34403170690065	3.52880944517068	2.66621001680345	0.383099802816054	6.31210953614693	2.25232580774536	0.360843465384182	3.81135211772094	-0.085525471093122	-2.04244355927124	10.2424933172931	10.0724731931723	3.17605629086335	4.28586756944773	4.08647843670699	4.36033912188886	1.66624245661584	3.48098277289923	10.6182330468819	2.43893961162478	73.25	1	2
164	2.3705836419558	6.06073878308834	1.29696587828972	1.44802554097151	6.64866076412651	2.09721794343596	2.7053420286779	4.8631730881217	2.6666597666053	4.96042735268527	5.29064528185407	3.11655518722843	4.26490608666731	5.47081721157	3.46522232126703	3.74244653630872	7	5.68952059019888	7	6.61933958290426	1	2.62494222582859	3.1027249726227	11.3683394708994	8.13709789425969	3.22226287825214	1.84728876015807	0.942770545404763	0.39248614243007	-4.76992513587002	-3.00508029024932	6.51656815307525	-0.661458344302556	7.0276763359997	1.52232938154498	0.542420053223364	6.40359950488192	0.75647680640985	5.27341437945712	1.09761090976107	3.19659526234965	6.98510400968078	9.19677358456846	2.59974054538088	7.88165480993039	2.27207224046906	76	1	2
165	5.43225328758602	4.37884447748152	3.47765375640346	2.85600495980236	5.74442233746403	2.8399168335341	3.7652480284864	7	4.85007540444242	5.68922991996503	2.77378617590868	2.98100951917995	4.06403607540708	6.83820522275006	3.22508363387537	7	5.40275708560409	4.75285399615011	6.26503906594435	4.82945139638239	6.53998858819549	3.65377204501485	4.7395679292381	8.39368979041957	6.08847248124716	6.75652643673279	-1.97636542523637	5.67075489190451	9.55348249252787	2.16157116380057	9.12634308960514	5.22906524204458	0.865725467227713	2.88607026353771	1.32615316347055	-1.55574876968097	8.06120223298152	7.31920596731309	2.7030836909605	6.31977190792929	-3.7907469449049	10.7243401983222	4.36658422157564	1.44548601670432	10.9887216122208	3.84907169879395	94.75	1	2
166	2.61182935058546	4.26210326743891	3.10226886326728	1.35304576565081	5.42172032542413	7	3.65519110199921	6.23828638654786	5.43607947816618	6.30853822617565	3.11543689102473	3.43009661793369	4.19608145715233	5.04482167586405	1.81350873338618	3.04067209339465	1.41445673851984	2.87184441931076	6.28843853391353	7	3.35748965588755	5.95644421232203	1.87839547077301	10.0843285239094	9.46597099881442	7.03514691293256	2.70690329192799	1.25483479562283	1.69720865497921	7.84264457711289	-2.43204635238669	8.27817641142947	-1.15184230822225	3.94312234634203	3.71676540545671	5.12176328233527	5.44245354144861	7.92225851655249	5.64832169245792	9.38860393217927	-2.06444505516276	5.56590938450174	9.16397180249017	5.21265110173136	11.7730992321567	4.80486398281524	96.5	1	2
167	4.55960619469165	5.35857264525184	6.08473326839568	2.408629714103	6.78967623037334	6.20214976830262	4.20236667637347	2.02072420683602	4.73063149988666	5.5221754395812	1.68337434756571	6.69694847725045	1.96354458712228	7	2.2936021847643	4.49744886153733	5.62625250568169	2.39523432416804	1.75584406520741	5.84786574176155	3.8331935224652	1.5030993874864	2.79692770419833	8.40218817535886	4.95259077793746	5.42283287532773	-1.82675402704093	8.02578722535079	4.57570754717802	2.2724107833741	2.78235580940498	3.32580772857182	-0.65062796426226	-2.75535225138985	1.27439983126584	2.24101363048213	3.23187910521722	7.08396906667236	2.71500303568167	1.16634196508504	3.5880362581092	6.26061743041952	11.1034664273292	4.83155663046736	6.14563781714187	-5.01499525592097	72.25	1	2
168	1	1.80247713833856	3.60006024904147	2.2944175680549	4.70072742911501	7	5.87841880789958	1.8306718409113	5.95156918557932	2.85363161230853	4.45720866718194	2.67678115871341	3.02720311845517	4.05522914414948	5.08524368512413	6.2330673909128	2.38287077490117	3.35701469989357	6.37501077826454	2.18622302563422	6.48856237483507	5.4290637300365	4.30314369473908	8.84192422285515	9.21468706958529	6.24704099384582	5.88564921850579	1.79463214903169	0.21199290315311	-0.244687915643002	7.07206333801199	8.27868577987503	-0.13480617753318	6.29397387368916	1.84578254317908	1.49787651559257	5.49847797433668	8.01317685268081	4.60683379059583	0.941408207987705	5.81299631427965	5.75846337500894	7.48274051282043	-2.20696351158671	4.71171903012814	0.982239073960533	89	1	2
169	6.18058227758159	2.00258799498756	4.57417926249184	2.11377320999656	7	4.56475328716393	5.98486091861865	7	4.55083490821156	4.77164582179794	3.45744947933525	6.26423731363185	2.62801873916289	5.39766258442974	6.32865849571332	1	2.11678065016835	3.95938117581932	6.59255196912109	5.36480555673037	1.34402851081332	6.59750372615439	4.61477395888675	6.58925167019266	5.58053187237163	9.01283205820939	-3.95929761029006	5.64068565839084	-0.078016786106479	1.108481183704	5.11780244509715	4.02001549546108	-0.636417566032664	0.236243581128688	10.2612789136332	5.10399896587423	11.3248625929167	2.92568410269608	6.79593233625838	4.82256282017605	5.17219391358292	3.80893444270935	-3.7314681133483	4.04994437105207	11.448783478763	0.606364485571281	72.75	1	2
170	5.59442542161892	1.57791937585516	4.40339825007565	2.36547347529588	6.52370782149994	1.72118162398226	2.14428670584518	1.67275628710666	5.15169317458411	4.02542630358342	2.56091711320728	3.63642843733012	1	4.03048120879345	7	7	1.77814682852664	5.2033268067361	6.7098421239444	5.86093924965684	5.33399468812172	1.5409465398061	3.80191010625636	6.44782440790503	3.63145544361862	7.658099042502	-2.32329606097792	5.76726312448716	-3.84587648656254	0.199138296092155	5.84252025941518	0.977044385058354	-2.98126856210445	7.86616787594756	4.1832672113725	-0.156050619794553	9.52996279076692	6.66276990593344	2.20267756122442	5.74427495130673	2.22714706844654	3.67967704088074	0.0054663165917701	7.67570885185471	-4.15390949065971	5.25397558514131	87.5	1	2
171	1.48846321952124	5.13300471103804	1.12684493596747	1.87576122291523	5.27897214582116	2.9161006390715	2.9092077858668	3.13461521281829	1	1.83826506007302	1.37654614850115	1.63459670705892	2.97168828012862	5.98510264413721	2.40237789322269	3.579728504126	1.7889126214409	2.18652559572314	2.039941201724	2.29985884949974	1.43562567394539	6.05795005822394	2.12283692594478	11.0835044076988	11.0881088887689	5.54995418338863	2.71002829424034	2.4202946114779	2.71905234180985	1.45451870312517	6.28554946471959	0.368811529432969	-1.31404193459117	1.86999191044826	5.42468923200027	4.2534387717979	7.04588767116751	4.71694431182703	0.153543842670123	1.08904609678565	2.29714290263711	4.45070007503882	6.36748250363107	-2.37068569266936	13.9072471396911	1.93710032880099	75.25	1	2
172	3.91800611587712	2.76569302594842	1.42834031867401	3.16545143469515	5.55611770021586	1.59295258849669	6.38248383739827	2.41841902160123	4.20696300594064	6.01812063452583	5.99365442446145	6.40729153330457	1	4.59897574209124	2.1121209628617	4.62421904286694	6.0179965521658	6.20638529995199	6.94491864442358	6.57961255657006	4.9337849534161	6.78196061734385	5.90635812346435	7.89845025964683	7.32227808024836	7.52589500740151	6.06356197373285	4.98226714156492	0.968310825903651	-0.801885340528845	10.6161485281458	8.5883400280172	0.397385128292752	3.65327115876864	7.93698722041824	-1.20082788886042	8.98220768836961	3.96875654334957	2.59620513886124	3.20999527017759	4.03592604981894	2.56480785438867	-0.092628598680849	3.86694324172929	9.92461311623508	2.19369774597116	82	1	2
173	1.4371773170118	3.482111428941	1.83799263185153	4.67038535296593	1.72841497674256	4.31293065564942	5.56541947270799	1.76421835869051	2.25588581536419	5.2742805778682	4.35705000303094	3.86306292110568	1.29415241055777	7	2.16391122024107	1.86360542549681	7	5.9184496333544	2.96123038994414	4.94112512941327	4.6694323765421	4.60774395049164	1	8.46345604447098	9.12507936775936	0.610326824654841	-0.242146834866778	6.3420491413646	6.50658357773139	1.78112463276248	6.9722180282555	3.93667459733884	2.63464836481189	5.9744509786993	8.4383184673941	0.67464545918411	10.0695739622067	5.53134168143553	5.10565575230665	13.9542053706503	-0.0579253354159689	3.1662721917033	-0.541765788870809	3.40603817027043	12.5041442534394	4.38124545971095	74.75	1	2
174	2.68917445664787	2.07247874839159	1	4.6308987431323	3.44938862158574	1.81126464433459	4.72533119681639	2.02804740365824	6.59777034755061	6.22917686455423	4.49381925581701	1	6.18468935166191	3.88573980869822	1.31613084137955	1.75366213353266	6.48026096718896	6.58221179394932	1	2.24257203244681	2.78091212661831	5.91872255191773	2.50436623458903	6.40394171302388	9.54583438609571	2.65597984775316	-1.10246792456639	4.58635161389955	7.90166468045687	-1.196878554027	11.9896985918164	6.70378669555979	-3.09447710995869	4.28977363611723	8.76902338122957	4.71527612277006	9.52007024295375	9.43837921758745	7.0448514120078	3.21180530852151	4.42433524545634	4.88948238797731	2.76362136460362	3.55303520163218	8.14407932066196	4.70280944698202	62.5	1	2
175	4.40177449251763	1.45430614287736	1.7473384281772	1.26599460721476	5.14912478292963	2.59828703925214	7	4.07047396525649	3.56118936105907	6.92562154710772	5.67781710670133	6.38983169125891	1	4.34114212144093	1	4.11405974617157	5.64894609447291	2.29660829182237	7	6.48222129994646	4.13456885838339	2.25029878377423	5.70968016488707	7.55980130023533	8.03597082780352	7.56042822158027	6.51529417019355	4.98552760385624	0.950274468926718	1.37304139452823	10.7221762282029	8.37396941338413	-4.49761410886543	-2.05713287052206	4.81564978809159	0.0707808600164969	8.61324410136146	-0.800341917682447	3.24334940831356	3.05696764406234	4.03168481815833	2.61737875988954	0.00835631677066095	8.09357871284699	9.90155146747515	1.583652735135	81.25	1	2
176	4.93672327568346	1.97577788815259	1.71988297490643	7	2.32347728519409	2.24766010606956	2.46285404703739	1.96427340226844	5.21116139816544	5.46174267606962	7	4.81498594184785	2.4533675539699	4.4057991529981	1	4.87725633527764	4.02513596049531	3.26456006179555	6.27691634212884	3.7295955085917	3.28698388146554	7	1.08560248952952	6.16107343118207	8.48405211565306	0.788545606428538	2.17357690861544	2.97302816619907	5.78381680207113	-1.48477104702923	7.44997771202998	8.54549088061077	-1.20939425627016	2.65554770407944	9.39805311907547	6.78131992922441	8.12620244084558	4.90124796151698	3.12672296769973	6.11610061061698	3.71554765722093	3.16342796264699	8.63651610983521	-1.70984512505664	2.74896474596873	3.78810322611973	80	1	2
177	5.37613262370315	4.29708839913693	4.23848164946326	1.73230645453164	5.86766068045564	2.00271205154965	7	3.81551518926879	3.40332473873556	1	6.73267399462067	5.42129014630965	2.07943075439688	5.22220456169272	5.38418812919049	1.14355429638393	2.2028711956146	1	4.15704620750916	4.68619556753944	3.25771358109764	2.80481421554139	5.4228455364593	10.9821255375099	5.76802091911641	6.57836138626485	5.75413813772661	3.73060085153302	3.07577976908535	-0.714256286249095	7.75709711957533	3.94146259156818	-2.09992497604191	10.8295470157299	9.73419718949226	0.823464177369745	4.36820104318716	5.76759429483759	8.51939361385434	2.93960136789161	-0.527245251757469	7.92883884802822	12.7784351002857	1.64309640892848	6.97324638518118	2.37147261548513	79.75	1	2
178	1.95917173897584	5.5184075391763	4.63143841216655	6.7802123837782	4.43769985156768	3.84524758903743	5.85644226464799	6.2810822018862	2.63758987698776	6.94820693627103	6.30367603005686	3.63055337753887	7	4.15587929213538	6.80091997700452	1	1.3157244799354	5.1156115861511	3.34407407099238	5.9329056090623	6.37952620358897	4.48902304275837	6.65355025104557	8.38768838059588	9.4130322077722	2.60369954165328	9.36394736747286	0.563181325925363	5.40723646670884	0.402851163514093	1.98717201448841	3.64420138261516	-5.70007564030885	-1.57296491133579	1.31328561651616	5.84647735611581	10.986333928046	7.12797663820043	5.50694500884528	0.343043314753112	-0.754926689659962	6.3133153517014	3.65663579143163	-1.20478785721679	10.9997598871125	-1.3843733950363	73.5	1	2
179	5.22534661309698	1	2.87035459349701	1.80484092676783	7	6.31044464648925	5.97662237303761	1.89069781395277	4.11494104343131	3.21972246899266	3.6987554750112	6.53989452673387	5.31572648041256	4.71894682054829	7	1.96633042403948	4.83806432698174	2.76118966159907	5.46510681100961	4.45399150335106	2.92758448518429	3.8605730137709	2.48557482716836	11.5917581311707	10.2510253433103	10.0188216010787	7.41857071671213	3.38672634520096	7.73278223160346	-1.06082183315549	0.303709246249606	3.67542215702069	-0.608657492144627	3.91220809493072	11.7744840056172	4.68625821795851	4.1565900609621	10.378091283207	7.21651414334399	8.47937472697088	1.86700972402229	4.09781917569404	5.54295698363725	5.15753805385889	-5.20502927374983	1.99672127960168	71.25	1	2
180	1	7	6.16409581742996	3.53434879525362	6.17869347723326	1.98637841514752	4.7913245025684	4.29332935026759	1	6.43549007283571	4.70102750681732	4.48049161517691	5.49433298021964	5.580234745306	5.08977189345113	1	6.10378044860229	2.55924458818677	1	3.23730079551611	4.55197095388271	1.19330232456549	1.83125089615104	13.1783581854667	7.49097673930354	0.294373681581946	9.70354373526668	2.63357096373093	-2.96317546112846	8.00049185228546	3.2226872417488	10.3807633329211	-3.42329367427783	2.17778948370581	9.89791877033284	4.17964997901057	8.66934115723605	9.98367256770585	4.63893368329092	0.145489461496656	5.50242702843974	4.16499980504447	8.37326627113775	8.43332769257546	8.53686797056628	1.94865652883767	72	1	2
181	7	1.29171651024983	1	2.15327569088291	4.42999408224869	2.79964070388517	3.44716818587747	3.17089836365941	5.21011173953882	2.76006964753288	7	4.27519175351145	6.17389729170126	5.83305742132405	1.04416293578637	2.04702809695836	5.55419874984346	4.48626701283245	3.97639865271197	3.98216889662187	4.79099432281001	1.28319847762647	2.28980687384958	12.1458021016227	6.79610711210229	8.67191338137297	-0.0316508092329568	1.56795214716229	7.91740459603487	-0.0465333797578103	8.39031664242265	8.3886969565382	-7.46969745347342	3.48221489066813	3.25691816397243	2.97946997694312	3.35274645644832	5.27006234687283	6.92308669919205	6.21709648109303	-0.0426532079983128	10.180045738205	6.83182478168794	1.74047450893953	11.3267380041246	4.25482788467022	65.75	1	2
182	4.85740672386956	3.29034062691973	4.91665009504951	3.94326514275419	4.98820121829313	5.38934736595814	1.88531204884387	5.78107485109031	3.81600261601108	6.30334677838723	2.3229708962372	1.42611167468366	1.54076396091916	4.98403449525623	7	5.38993566886276	5.42991573787506	6.08966326115122	3.90890928999054	5.03511726462146	2.73922604258158	5.05328110828257	3.04178487939584	10.68870238856	10.2200474497447	3.91210570549203	8.53975304223655	3.1432162141259	5.90068828053789	0.870093821627024	6.35716412787444	3.0750476670329	-1.87189095406624	4.99026269624464	-2.70680271941084	2.97047533233461	10.6733184340185	5.3030710081469	3.62324193494237	5.91810745086685	-4.14178747718413	7.83467534766903	3.92737517312785	-0.024071537657369	8.16149751036292	5.80799872582292	75.5	1	2
183	2.83743884531825	4.9110132252582	1.85796436960525	1.77122924314803	5.85569589630354	4.39726065895726	4.34244062683574	4.6459103822795	5.47206050668961	2.24906248845467	1	4.33430247413094	5.48253916826356	3.50840001295427	1.93701772368077	6.41283692891482	1.09633814048134	3.9051875121725	6.60473441630389	7	2.78556602752594	4.66676085242172	2.1224038996041	10.9737135105399	9.51894362060584	6.59552829467263	2.97125343231534	1.26580378515809	8.19464304127521	2.04924007427869	-2.44003005991788	7.05117343214377	-1.82490229479033	0.889746131505469	4.56203769924336	5.04136239096699	7.64255787740994	7.51070852493003	4.86991433768572	6.5852490362247	-3.07860298184224	5.95728679373137	3.13055367612681	4.85382722156768	7.58342495964596	2.6337531141262	70.25	1	2
184	5.97527911600839	3.55314766704527	1.55253449680745	5.60242951398826	4.88348013391863	4.99438063337799	4.4002966699524	4.69493402284307	7	1.58755552030487	3.20395722834911	2.01909904808317	3.03289302705986	5.97023286201622	5.80169382003935	5.83566108579108	6.1604836653057	1.47915878492362	1	5.2074643838212	2.77679866044103	3.06700501880403	4.5532591804746	9.35505233196891	10.7538574215662	8.97037163524585	2.36887758637314	3.58280695304795	6.50728065971297	-0.193930090671343	1.66353965075825	10.5923896480728	-1.06165297970931	4.53515012089708	5.82267347234259	3.07445930873343	7.26562951305235	12.6420724665912	2.42171563011497	4.6320234860861	4.70649048375195	3.25698276662449	0.358643270859143	-0.631223280652811	10.3387633575261	10.4601756017584	66	1	2
185	1.48911581115434	5.08883601489147	6.51319031928305	3.58610875019208	6.86073681345252	6.6206317360837	6.80605402372876	1.36353130012968	1	6.39981733073371	3.7298984883692	3.01231554338653	4.19191362901083	5.79505448741178	2.89770081806166	2.1139840818005	1.44313145563262	1.64362004052934	6.8594706139338	4.68022722965581	5.07384128176552	1.65949418926255	2.25776904320707	11.9869688247429	8.05002105226721	-0.0704475305524828	8.92530302238935	0.152552906013769	0.404807886118551	0.221553311840441	6.96630966269479	1.72299973832827	5.488676571354	-1.14357493467726	9.12426664524506	6.94330946630775	3.54101795010173	4.62255197259951	0.0216009010207062	0.291298276209408	4.70000753540195	5.37767682398029	6.61605534057883	2.38599341698715	8.53680498115075	-3.82412454831061	65.75	1	2
186	3.7285717315167	1.14347078739745	1.38722179444141	1.96809487492501	5.79524474296548	1.73323827620835	5.58461346566982	2.89908898835784	2.08619554492572	5.49053832168849	6.70563756062315	5.89624058328845	1	2.75567275230258	1	3.36306772564668	5.82012667926909	5.49853971737971	6.62190613179812	6.68784281850399	5.23100248593542	3.10503359216094	6.14192849611114	6.93422878869229	6.34657994047109	7.21969073383892	5.63250134006242	5.17394010572619	1.31130457664066	1.084283567298	1.89048037414959	2.30137491188931	0.945001137110785	3.95969132288959	9.25962102646424	-1.23048494113395	8.46943687969608	5.45342923383052	5.07991099602163	3.27923437964842	7.31307930051238	3.4788612842256	-0.14093599015963	3.88589433486654	9.38858064453357	0.112092657418455	79.5	1	2
187	6.78141844454499	1.74863242484818	1.23219409556944	2.90177981216275	4.25946120525954	5.178542553426	1.11293990743293	7	4.10132606864843	2.46727665035421	7	4.98473154764963	5.61310407891854	4.91615229369662	1	1.04835033448499	2.35869076957852	3.56410313297084	3.23219600167564	3.1609604702214	4.91056868451866	1	2.38498873217376	11.769875816955	6.36434440785694	8.54503451310316	1.08730632180904	2.54454934677084	7.7881738505485	-1.50367326896457	8.25579445940038	8.35021013649271	-3.82954877893127	8.71994003138503	3.38168920359926	6.19886159323478	3.94493038125678	5.20332013957998	6.95715570097625	6.666429657834	3.22789109492386	8.64511121898515	11.2996375733174	2.23766747666006	12.2404173562232	3.96896488676775	65.25	1	2
188	1	6.44227336932579	5.44757648743425	3.24670652637392	6.48604001329306	3.04662039692157	1.03931785611037	4.01581706338575	7	5.90595736202069	4.02978934223072	1.11658216263911	3.01784392183261	6.46278639522033	4.5004481287899	3.65862871854772	4.31716630771404	2.7714671431879	1.33174758941521	3.55390940041237	6.26581706277791	6.67436282846335	7	10.6241801377685	7.52270455367523	2.50840812503027	9.17153716170426	1.10240592353844	0.660466700619557	3.28950403530724	10.1096812225567	8.07533557981145	-4.68837978437965	1.88976278248852	-0.819371903174011	1.58488836948508	5.68519947320396	7.05601618287247	2.97847923973932	4.3713216210065	10.1087684055698	1.53822144722573	5.88953138600771	7.96665268481239	8.97490506373053	10.075859458001	71	1	2
189	5.51217957997489	1.80665909389568	2.02911412837791	2.32381268956384	3.12119886655695	3.79779478017958	2.38071943376443	1	4.85432253077017	3.86121531298444	2.98013464527455	1.986443499018	3.2461033677655	6.560592479558	3.99748594513488	2.03502904395748	3.22651836396217	6.93360996079172	5.75328484771009	4.62514195643285	4.05231310862723	2.15788335572476	3.5847659464723	8.80646814964349	9.14427945842634	-1.71278505841731	7.71412888932686	3.61317026165685	-3.4820277616583	5.14098727160651	7.96155261282467	6.04800509788634	-5.99378871868643	8.75802812316044	-2.21240403215921	-0.554494219912129	6.28732854897464	7.80281207582146	7.08789092038356	4.41131937793183	8.14300318902497	8.22490634137964	6.19898709414082	7.75691743964191	10.8450966501202	5.94066123869596	61.75	1	2
190	1	5.80758088284354	4.77480583607566	5.02469313013588	4.54950738854747	2.89360515853769	2.22558991670056	2.24179583151784	2.98935317891109	6.58306571412837	5.96845107682327	3.29218818909322	1.10651601082239	4.23868702511435	6.26718068892878	4.19285864615321	3.7837919076093	3.5085826919406	3.96838106054077	5.12433281030232	1.36277545677098	4.39099771514494	5.80728345807593	8.8940502291204	9.75386557763906	2.19832362278527	8.42240761853528	0.857306323349982	-2.18653276923054	5.51433961110812	2.33757430014291	3.95283477074929	-2.15992534991234	2.21197679565345	12.8205862368936	2.08510430201601	11.5218566514261	5.91535270731442	6.68661671009903	3.95378774973311	-0.34080536833176	5.42388002730412	6.48563172505108	-0.827971014276672	5.56240467101788	-1.34612670917592	80.5	1	2
191	1.8707893694305	4.69271075267966	3.96244299345394	4.36316851004502	4.48313920558796	2.68819635059478	4.38745248660632	2.01206872565526	2.96299458973937	7	2.44605463675804	1.00165836770256	3.80296573144839	5.10796883255029	7	1	3.21991078160343	6.44021825076148	5.96175264980133	4.03723175201616	1.95030844981682	6.63538561398068	5.95127585534181	9.69864452687796	10.3675437378716	2.61815371735057	7.27789102825028	0.797293135246501	0.208080355285351	3.84735041256772	6.53250025339596	7.62614115044281	-2.95907129608714	0.184351728960609	8.52029036161046	8.67160325745047	10.2128216050119	2.63068109844497	7.65552537622586	1.30727057622508	5.71296149241097	6.68139747430569	7.88460871183545	4.34241320568403	12.8154688295346	-2.49319277107216	60.25	1	2
192	1.20129086897444	6.53325501201176	7	2.38349088625537	6.03985165835624	5.20245299701209	5.41216349023049	3.50198975118006	1.94555286811077	6.44415908970927	2.46379537571571	4.13454119187068	3.90173168759446	3.06495175117327	6.96806681365805	1.30464046700082	4.34015608876206	3.52898285254724	1	3.5345439876433	3.17600595014216	3.30466733407733	2.23061046470653	12.901549659854	7.43871836794974	1.11209825498998	9.33470114851241	2.17055147826122	-2.60976875772291	8.23875875803135	2.73275422271777	7.8772180236234	-3.36686669317612	-1.31729832538394	8.86095289366122	-0.630323521593977	5.52054487456959	10.8611720138467	3.60657364823834	1.13986675515785	5.81749616939604	5.49074295522574	8.77524834189187	8.23862518921146	1.85572414719802	2.02061990029429	73	1	2
193	6.78340935214815	1.39656563454747	2.04942055899217	2.75534052026434	6.47276808433008	2.15933685381445	2.12416636808438	1.82711500346913	2.98434346071027	3.3579894036824	6.0516398083557	6.48830535441394	4.67518469275206	4.92748856248797	5.63396056045858	1.50411825494034	7	6.68647588006951	6.79388074839679	5.38308929170966	6.65980103322191	1.46453486284788	4.21802472437058	10.2735391761637	8.75029662619146	10.9317057449144	5.44673331582675	3.55090064295313	6.6706621673096	-1.34397518275148	5.60927515733314	0.139012819113209	-2.58436376183278	4.67407076551582	2.74901254961873	1.41082164470461	2.85483690802911	-0.721022672420232	5.52232922367395	0.80631148014949	6.21526153857311	10.1790549844766	7.35739922503176	7.93078695230091	12.040674490578	7.38674760172934	71.75	1	2
194	2.65603578123742	1.80814488544754	1	3.26558806466324	1.18125197580991	1.6012211323607	3.50290280730295	7	6.48036167111163	1.55848563222386	3.44422448800126	3.33867418601431	6.29781905022627	4.2888175807522	5.93355788575923	2.73274033851983	2.20968141524388	2.94025711251358	5.84374265828787	3.60896186176659	3.33205762891934	6.09880636553672	6.76510189562849	6.29161356146654	8.70024146878826	2.05714674585473	1.06276191388993	5.64480629469938	-1.69668661368313	5.61090758088456	-0.138008531528213	4.28466196376542	-3.96398093922283	2.32378664285832	8.41155668207722	5.71033806179336	9.3706000571196	-2.17313531732615	6.96828368082912	10.2370573331815	2.83800597902914	12.0169641650782	8.09734538676249	2.04767875038417	8.07295623763401	1.67437845873726	95.5	1	2
195	4.64018105452034	3.62866464706395	6.53664155835508	1.87116619508053	7	4.42574555964562	4.21928657814709	3.97001485390351	3.25236031791552	5.66247141037012	3.89855091308393	2.88362483331282	2.3008629987322	4.99164469905959	7	2.87302698584991	1.41474605812702	1.59269229527185	6.74169987209909	1	7	4.84984649866667	4.53301034098816	8.25760900582354	4.06900842775473	6.86117671134003	-2.78509709350328	8.56410344431061	7.54012617420076	-1.56764370164442	7.0906760283812	6.7817187846339	2.16259011928259	-3.86661208528806	0.219320323042207	2.21904139188534	10.8289700271778	6.56658742326422	7.22185857979772	4.0489503456558	4.77391003625321	9.08255456325895	3.79279492931226	4.89312638256519	7.64366934689516	6.84708513316984	71.25	1	2
196	1.79845749805937	1.1875169806697	1.04981574893362	2.62040236449443	1.19753117728374	4.06348436230014	1	3.6837933538764	1.15473872956177	3.21200312421016	7	4.30091660940957	1.48014856896622	2.68586016164405	7	6.28940723249992	6.08252379607754	1.12915779505675	5.81961306949056	5.58048980047395	3.31741168670283	1.15296450012915	4.40614377570576	7.25441143656485	8.48983797502268	0.658060257541432	0.162048503020835	3.8649491573804	-0.55605473425739	2.10169144976066	1.32468576663794	9.41671585457595	-2.53707644013282	3.12906476827147	-2.46846942481391	-1.07366931731234	6.57995399884929	2.30839947777968	5.11324698180854	9.44694414588303	5.58235328995898	12.4345947009262	9.80026774452481	3.19445198503258	8.45240465725834	12.8786236257684	86	1	2
197	5.01441408099367	3.71502798760013	6.48645956064251	1.11680163927285	6.9008378690539	5.22593724170126	3.3755417691317	3.68823099943488	3.94707511925971	5.94165265522259	1.83166567991631	4.259970447652	3.88461645261219	4.42320368985483	6.20021856651477	4.49164480006268	1.65754085318951	5.60819197937226	7	6.57228735644204	6.30966741636431	5.01532363691336	1	8.22461814000374	4.61958806101634	7.08534057434531	-2.5542591689792	8.14708342851479	7.59320238104756	-1.95011546200941	6.83517405019554	7.54997245357055	1.34702557248322	-3.63680313232432	4.68170926859338	0.665569424032233	9.05507889971402	7.13020027142071	8.09670482429287	3.14402940146369	3.82953417418784	9.96544691389222	11.1919860347498	3.62011011132154	8.55409182025771	6.46696439536012	75.75	1	2
198	1.21987200347046	2.28086409900093	1	2.40375879585453	1	2.31354428292404	5.47395600956655	3.54283532302164	2.26132537407222	3.47494759476304	2.15961643351818	4.11475191848396	2.18334686004277	3.04188740911178	6.78345827072265	3.69941908047038	3.7006404822776	4.71644498023354	7	5.94413159984899	6.48393685686457	1.18202177134282	5.00062956967057	6.8616579781655	7.72147031016968	-0.733453110352054	-0.800375183401756	4.22733860712292	0.493638415530088	-1.31417747785819	0.575147832099797	9.05186179877605	-3.74249402462009	-0.0723124490501126	7.60295429417689	-0.285129416276593	5.50257721397141	1.19240740355899	5.71730126857659	9.73765147758725	2.29643869385857	11.6471170225128	9.50865634479522	7.8776840430885	7.81411294503389	1.65461686295541	84.5	1	2
[truncated: 5 more columns]
