# Supplementary material for: How Are Mate Preferences Linked with Actual Mate Selection? Tests of Mate Preference Integration Algorithms Using Computer Simulations and Actual Mating Couples
Source: PLoS One. 2016 Jun 8;11(6):e0156078. doi: 10.1371/journal.pone.0156078 (PMC4898694; doi:10.1371/journal.pone.0156078)
Supplement: S2 Data — Long-term couple and agent-based model data analyzed in Study 3. (ZIP) [file pone.0156078.s002.zip › S10/Aspiration Model Data/Aspiration Couple Population 01162016 034738.csv]

	trait1	trait2	trait3	trait4	trait5	trait6	trait7	trait8	trait9	trait10	trait11	trait12	trait13	trait14	trait15	trait16	trait17	trait18	trait19	trait20	trait21	trait22	trait23	preference1	preference2	preference3	preference4	preference5	preference6	preference7	preference8	preference9	preference10	preference11	preference12	preference13	preference14	preference15	preference16	preference17	preference18	preference19	preference20	preference21	preference22	preference23	fitpoints	sex	algorithm
1	6.8492870268299	1.58927822980666	1.88944693842306	2.84094903919497	2.47501179389036	3.71857991929734	1.94972204344953	3.18023964873329	1.50995473706304	6.02480853169063	2.15206336121281	5.90802675031661	3.97087576500927	4.96466424359369	2.14972140359481	1.78956509817805	3.74020389416169	1.09171714657258	3.29884992923519	1.38261460519806	4.64771716112749	4.80037216790071	4.8095849933166	0.037555789580534	3.39767869857298	5.76861174082046	2.21250579586078	0.609013962340208	4.62333156779831	1.15908008810973	7.75685146254471	2.80866577368493	4.65659805539672	5.03158938073315	4.72973132457659	3.59930223632432	1.7176831730453	4.20690488885108	6.52920739717748	2.32727192628826	-2.40780110870538	4.71739915604606	-2.99704909826358	-2.33748605486485	9.97390224270385	2.26841190928432	74	0	2
2	3.92673674338814	2.62217563651173	3.81156175130694	3.95978752985421	4.02392972444463	1.34577689758459	3.8062147569127	3.70314570948669	4.71363628301386	2.48266296375332	5.94060975780416	4.33712561304033	6.25216571041894	5.39029852132706	6.45222706103791	6.76429279233354	2.92017803014403	2.42665926422731	6.1698978736308	6.41966609600706	5.02032068475111	6.14759783750828	4.50329849926282	-0.751363326806409	-0.541596417609659	2.06820042424387	0.0435906911770481	-3.88985207603563	5.97434260278531	1.45834324081322	9.80693608952791	4.97163796767688	5.27201910536012	3.27204137958521	3.94974083519893	7.798997417595	8.06496590608774	-2.61212466695011	4.04624836594986	4.20536046163468	-1.81546318523337	5.46024992781686	-0.121948087854197	1.31057254726824	5.10562663046938	5.1489540905683	99.75	0	2
3	6.61987500099637	1.34728158715725	1	1.60896485594267	1.13023038356869	3.78973420266953	4.9292145925754	1.6177060421166	1.44805050086496	5.36613017637148	5.63381736139088	7	5.14989310985636	5.11889239021948	2.50524735984988	1.66298668043602	2.22136963107988	2.34428933679966	3.34082608915354	6.68618500578198	4.13056410975894	6.14198188252452	4.58165927092119	-2.32986800970178	3.32940278898981	5.87985445536302	6.01573471231039	2.55914564449084	5.71880360513082	2.19687047079693	4.91194298827791	5.65471188178072	7.82640728389064	-0.0333970565558879	5.31388754805547	3.59940826263	4.68175631620033	2.64254311364586	5.41610458466488	2.70578665066712	2.01542199101126	3.37373114433266	10.9728571280225	2.47960684999427	8.7859314439021	2.90859314484691	104.5	0	2
4	3.79032513896421	6.09709027741317	2.31151418795314	2.21185271713208	3.93473264245974	1.85186581610584	5.76107707178489	3.09015861572725	2.33391843836109	3.41104579632348	5.33943915991024	6.32340713979732	6.66407896034382	4.13568359907151	7	2.39721003188439	1.71808624114324	1.86582303491103	6.96500493508789	6.99806369034828	6.60125266652052	5.58520839278214	5.19128765626029	-4.00468064520419	-3.78045871214363	6.82901375280257	2.67753185031695	4.5048335860454	4.1376842103534	7.88168665082978	6.95163706882327	6.41997844304695	9.36849298335788	3.88084632965294	0.0704598641651921	3.08483353351433	7.1000774270676	-1.12110326607026	5.93400744635164	2.17273850681042	2.5942740016884	3.69660858641012	7.83129637431391	1.21494855412897	3.73764472904607	2.43314028936811	119.25	0	2
5	6.12486754609665	1.08317713557065	3.74870858266794	3.78122393759984	5.68475455602725	5.61638104144924	2.11957738789984	1.18976089446373	4.82438648158487	1.3526045051516	5.17156880048012	4.85307488678602	6.25431065819045	2.09021814687346	5.64227992759688	2.59250270207142	1.13898296533853	1	4.88471404997071	6.94444408217652	6.47317251298237	5.02650934496659	6.18128184785998	1.08454703747269	0.38400263392608	2.67114466448087	-2.13547018446996	-3.88109291573741	5.2667810778599	8.99426241486661	5.6394292293349	4.50321256394296	5.19601584043033	4.34980978081859	7.96338249206037	3.31772684972078	7.90739246760315	3.37775278216286	-1.82625617487626	1.21589174422411	1.07510209576919	6.18406137099989	2.70791590463826	7.67137257230624	11.7143122303627	4.2452997360321	76	0	2
6	6.91136127330601	2.23913314295958	1.06542059188916	3.14122063612341	6.44030822213193	6.01575551532167	6.47298888184481	2.34192323493707	1.69094333184649	2.36755011029279	6.51504332228615	2.38272508856324	5.73667313479686	4.46582463704457	1.28097208817892	5.50289822703712	5.73564133760953	4.0238028000194	1.93840764862997	5.01023837605439	1.20026695449772	7	4.8551960085818	-2.59443074686811	2.46935411918856	8.77577661691306	-3.75599915900744	-4.06962918149761	1.17155759857989	8.05412599720481	1.10007075299449	2.61586518011779	10.070286111782	4.43895672353477	8.84816184354713	8.72247562334614	5.83591592019161	-5.56350600396713	8.37033849952206	6.239759969907	-3.42884632297693	0.582472817082038	10.6507039430076	2.55817925713654	10.4476318571953	-1.01455297510932	92.75	0	2
7	4.58275033173058	4.84012279067487	2.9083228441333	5.51881839662837	4.96033321776632	6.21203171739253	3.93120275261123	3.17955527116943	6.29185786006999	5.57163618048342	1.86297116164154	3.90893618000103	3.59339527111689	5.64944659106471	6.75716694378119	5.38025212814539	4.78866185686303	5.32338607322172	3.42993196296526	4.87464252560632	5.4883793507324	6.78457905398062	1	-1.71962559145461	1.69893179345349	1.80232697024776	2.82403092589806	-2.14754069447341	4.68030726853087	-0.672203544258247	6.30453604255541	3.10763206830625	4.93668067853382	-0.863884359485836	4.66278346663529	8.08510842581252	8.0569580444008	1.02904228747363	7.64680737667691	-2.82319092573843	6.24706341341858	6.36201544765293	5.80583247451003	-0.487943717871532	6.26668768150872	6.45251792950306	80.5	0	2
8	5.82179181330074	1	3.24471772695459	4.37558022928643	1	5.17664978427634	5.78227468432098	4.27492122041306	1.38432414530219	2.44255800406783	3.76847611050214	4.41859161269527	2.21829703694559	6.26325593417302	3.52983269452432	4.47157103569861	4.90783842524288	6.08462611372622	2.71044971317292	3.12775569124791	5.14679746985354	4.32675606150756	2.00819772083132	-0.646660035762316	0.872209981811115	7.08751216478498	1.44965372483811	1.58355855977765	6.65426870199207	4.47592904494071	4.70340849645184	6.51809881688203	8.80779983209288	0.738941084372468	4.64355854732346	1.7096172964496	6.35152415399643	-2.5835170602211	6.86079268071011	4.14301158208988	5.91718925499138	2.60706648707074	3.41874693401034	4.5845731625957	4.06009590606756	2.683003691729	93.25	0	2
9	5.20579410209331	4.9508065692294	3.86973744416474	5.12557145379245	5.60031513424256	5.75970636899771	5.0450073947572	7	6.71536069490537	2.31113896691352	1.55475884612785	3.67190089665599	6.1737771747982	5.63526179452574	2.55097515960575	4.01028512877647	2.52562244271469	1	1.1703226769468	5.51234796524277	6.90495756197429	1.97271741191452	1	1.11174003661678	2.28160560728747	3.87214112649186	0.962758565632665	-3.05104325683442	3.4667393601139	4.52156862184425	6.40870710868747	4.02210744828992	5.77529820406282	1.83858882623317	-2.59200681336307	5.75120991371705	9.77716524653254	2.52609885839696	4.9651975144673	3.95800800673427	1.43731943372557	2.10954085269514	3.84963050690754	3.03765366073194	11.7249940962478	9.60615760521855	93	0	2
10	6.99771342436453	4.26751776224958	4.13671631817855	1.60773490025657	1.44768360924089	6.08875577281236	6.31008460933887	1.63952427194099	2.2973276766533	4.18350533926632	5.93915124034623	5.81884808737844	7	5.38849616624701	5.87211091571218	5.61472769053485	5.45750739844781	2.25743074330886	3.09550526743268	7	6.28195080808002	3.49245760731793	1.41266404274271	-1.58426982669777	-0.112270292059904	2.15580170295098	1.1370455026096	5.91628641282595	7.12098713123274	5.8379271217663	1.63843071855317	6.49456282314861	3.66824106023771	-0.17049729262006	3.67802263286944	6.84008688579856	6.339577049817	7.3763680339882	5.81387713003464	1.93968968893848	0.483838784923351	5.11852356401199	3.02684770138489	6.46063402352197	12.1056965500923	-0.885589460133865	113.75	0	2
11	6.66832920211403	4.09616839942808	4.15363683152126	1.50635962450997	5.76401557243309	5.21881553819126	7	2.83211070613459	4.95476111967043	4.57268293957943	2.34973437271452	6.95304326319847	6.48324469553323	1	2.58453400418993	3.54276612252518	4.18807658875968	3.74901614718758	3.31692954298423	5.99367224249915	5.02196152765941	5.94314514801475	6.28625232681127	-0.438081789543874	3.41355035024465	5.96853524212793	0.669614770083608	-1.92823551555384	3.63619850560392	1.9804762628471	0.240155753572055	5.95033032465725	6.30963968748762	-3.12142512911405	9.46104210171541	8.4734871735575	6.62887806069135	7.47108499655336	1.13335496197295	2.81560981644137	6.31713127369743	1.68989547789791	7.31973194377024	6.79144551542751	2.54533991307364	1.04477733167731	95.5	0	2
12	6.66428856040561	2.46653793744682	1.89199298647741	3.26065567972676	2.90915911386392	4.03826776642879	2.96538167775213	4.97522542342508	6.66534059736177	3.93303673997002	4.59953196520887	4.34328587627074	6.41097392116179	5.93058286019762	5.9805861065358	1	5.01137479209502	7	5.27912906298301	2.89612639836278	5.755999960705	3.65092935591352	5.48046994295425	-0.0604289071369478	2.82697481114108	5.59647055305891	2.0032242787084	-0.10705918095377	7.51448304225525	1.67889634957853	4.94629851682699	5.95692823744573	3.90044321878463	8.12444149684694	-0.464694029002056	3.32163305997859	4.35647529110433	3.16287076069386	5.81147424269293	-1.1446623255971	-1.30260972374274	2.90977399035643	0.564925900031591	-0.592430796908227	5.65595043259917	5.62319888205883	97.25	0	2
13	6.0160363811893	1.99395850534935	1.64712617609762	2.5908192292972	6.87074541684622	5.06870416647491	6.53885485656124	3.29298827425199	1.00037400001779	3.52611990260744	7	3.26280572984624	7	4.88170731547814	6.61202717076296	5.53070482615079	4.00385434084941	2.5362794404809	1.8219932273129	3.8886100306006	1	4.93731079224257	4.36186462190562	-2.09145170621664	3.62014484752685	8.25273296445893	-3.72553641378303	-3.69800013308429	1.34349032370823	-2.52797136968147	1.4624388484569	7.31508387130802	9.83592982026883	5.44375654045179	6.00360329111073	7.92014597197001	5.71494387515241	-4.77464751726814	6.63808968533651	7.21355230285761	0.744664857272745	-0.159097770253436	10.4349786299698	0.619011400468539	11.3201581698379	-0.584199883445851	107	0	2
14	4.48095014303494	3.39830627167866	3.93658545348733	1.26583069675656	5.89264763697419	2.9361204734706	6.81657565176351	1.21099007324116	6.20399055840617	5.70270107834405	2.90952485529033	4.30753740103222	5.14485585226253	3.18747684711733	5.66972191626113	4.09177703095737	2.43075691309417	3.27638236764479	7	5.40058152324073	3.37912584140092	3.02603675412718	5.69208958682939	2.46644370652771	5.96237706664286	6.55713131232386	0.761878839541713	1.22809290145211	4.46491856894934	11.481885655549	3.66236542028316	3.40863469663685	2.2105650431793	-1.22789465919429	-2.47104003031006	13.4682756883003	4.9985512620813	2.24547860600014	10.7532423399243	8.05885735181224	7.93307942783157	2.52607384854897	10.1702829817607	6.23412162707296	2.44526119073926	0.379397158518963	81.75	0	2
15	4.26585355841659	2.96262364341151	3.22854259185154	3.05307259315545	3.22595480560949	6.6191471169123	6.41587557856004	1.55893957398442	1.21821934907566	5.52887124035668	6.29074100661029	5.97358801342412	6.62782383712522	2.75844939456484	1.15920055852109	2.0711958447607	4.05247831623485	1.49578776777003	1.34897816470347	1.70272105182716	1.18932868615792	1.70679907221916	2.71193843337935	0.607561424577231	0.66570768361266	3.209007243796	0.341166570561616	-0.865621472554089	5.69909687355053	1.16909517510073	4.74232747532098	4.79076751232051	4.45059956210082	6.93324306960102	4.05863732829801	9.10780921866455	5.2519932639156	3.24363865548953	8.37593977218909	2.13316752173245	-3.05050605367097	4.08242274513535	12.1989241362231	6.29304297025856	9.48059494652017	10.212022510525	72.5	0	2
16	6.73091463167813	1	2.00410534800524	1	2.1304254473478	2.82758737709341	2.65718391093065	6.99193298409589	3.58704614135435	4.73038598468096	5.84613801075804	4.3866429647186	4.89986810951971	4.66987368222864	3.37672146699818	4.25152305301716	5.21710375298793	2.51201721875186	3.40067910565972	6.84284732049396	6.60669787291229	6.0979315341994	2.65713319101383	-0.121047347604822	2.05446303473453	5.00173082088431	4.10004750562665	1.12605597094214	7.81768761227547	11.873579463905	2.73655988480227	4.83292260892743	5.03812681511862	-1.48785369005297	8.97793471730236	4.69590890266419	11.021290040201	-0.435675949942867	4.46047563610878	0.309500895166821	1.83065762212335	-2.73998574515085	-0.340136415351274	3.30176601404545	8.85719437008738	1.95216175030211	89.25	0	2
17	5.79873971335234	3.22330571891555	2.5002862782495	3.15757244392474	2.16290856919912	6.89862779108468	3.49448378516706	5.5444235439504	3.28965506434786	5.91605359934626	4.13015675096919	3.90867009179114	5.28943130125796	4.08241643903152	2.58926521238749	1	4.9504527580534	1.55973389792949	1	2.03756895896706	2.6402702218106	6.6097416187156	1.20815485847504	0.678054779092605	0.890214098455466	2.78657195834521	2.29178269497283	6.23519456994965	1.21324857074207	0.411281417708899	3.31945416118575	9.58247740520948	2.16195069931411	4.04526120337781	-1.34789317215076	3.19116643606939	4.70280148023161	0.790349011960186	0.012484906439523	2.89496310061829	-3.5867300619373	5.13688436385565	3.41710034960409	0.974534687473442	6.95607990234034	8.44375621754253	91	0	2
18	4.70791605951309	4.21677001569855	5.78608059493083	2.95048303717812	3.37456699193325	1	7	6.34540758227102	5.74197151947977	6.61291161656655	6.02807159480132	2.48408115296785	5.52095658623962	3.20848928730158	4.31042346157618	5.53449269991502	1.51075028325723	1.1902508833988	5.74196756432888	4.6402061259871	1.42671092715646	6.11988668688212	2.70137009334004	1.08806356966731	1.28103332978573	3.61226976107998	0.875754377911691	-1.9436950327589	2.89752011138374	10.1805010669428	4.32301018938088	6.2026064293216	7.09514282537207	1.53947772892111	5.8299277271352	9.49473659455246	9.4327740823278	-1.02275059177943	7.47700916068487	1.35944340964332	3.57502502349423	4.19156782354841	7.61557084046735	-0.267886409168403	10.2912766753078	1.88493153230326	91.75	0	2
19	6.81482864361439	1.23146538170911	1.21200251959981	1.8101938032763	1.22942704251672	7	3.03300095208765	2.93858002696928	3.94968782819921	6.45855003770874	1.94994159777779	6.72847840232156	6.59987823174598	2.02051271887164	2.92936749568729	1	3.51444015711992	2.35165845029758	3.58683008375447	5.63564574011225	1	5.63707426493794	5.60907684359814	-1.82264154099862	1.53581497362129	4.86777226561096	3.8845262001714	0.227844250925362	2.98993799544482	4.01085285441478	3.03299275312942	1.34973264237491	2.23042986288313	3.39420663881581	6.3065300089798	7.08320027662901	3.76676416449151	4.9646105884311	5.75744194765926	1.43416915781981	-2.77629688303498	-0.394759552789999	0.707598514219097	2.88499464501067	8.78311269530682	0.906907013182883	100.5	0	2
20	6.00010924214327	2.77730331368252	5.28160706426074	3.80723749471866	3.59834006401591	5.47312657013646	5.09600479735633	3.00351513050881	1.40524193100788	6.09895845864514	5.58329347470942	4.78732845261644	5.65790798355337	3.97051631496674	4.71772723635582	3.71291161777165	4.62624384738898	6.59330108523799	4.72552768504589	2.98824378740463	6.95128685558023	6.3032141107945	2.9362282332318	0.163551166420685	4.31891849235867	1.68255657889269	-5.2549249583782	-3.37549562841792	7.33153437845118	6.63438756014529	-3.38470954813143	3.72374341151286	8.68870573130104	6.967626854277	0.141245958784281	11.5499107991856	8.12507990350618	3.90403852978564	4.99670506925704	1.4171322453449	-1.50756201937383	-0.597742289864456	-0.255192136221445	1.19416555787407	8.6157933771888	6.98843162520227	103.25	0	2
21	5.17176335016713	5.90120781091661	4.30682843546594	2.35723210531484	2.03125233875355	2.63240727222053	1	3.84064835755196	1.50188676178623	7	1.67274433233537	5.65144194901473	4.9248283181289	3.1188795670416	1.92078303585164	3.73975140278586	3.08618458591219	1.49851228637433	1	6.34878661728688	1.82215614773952	7	1	-1.10358688662907	-1.85683402207212	2.4527311202659	3.44404917618576	-3.75357781685995	4.0890276936927	11.1374530983051	4.32280437521221	5.75268242107142	-4.3207539895795	0.552638331977501	2.07851593046868	6.71795839213834	5.66373900179233	0.208891138412892	4.82632774018575	7.92461605813948	4.57295513645583	6.09997157022274	2.52331508504459	-2.19729223961927	11.2401597916009	3.94941455338541	90	0	2
22	7	5.59946354608348	3.50545443176229	1	1	3.34203437802844	6.38290642009212	5.24796508009191	7	2.09721370776116	4.48953442692925	2.49469747747347	6.83999785998037	6.44263653165517	5.02905867068709	3.22054415404559	2.31950962716244	1.29552788354519	1	5.93639210820409	2.46001234076089	1.13357519931834	6.42058122937892	-1.09993236385555	6.29883671107824	4.67383167389278	6.51554004547407	-0.707522087503453	9.06087616238266	10.9082870468272	4.48201405015578	6.61546153321352	3.31562445807127	1.19647877387643	-1.21040730805334	5.40586246580315	7.05189003471601	3.93547852439767	6.27317218610234	1.30607692573076	-4.27508182213429	-0.0511876118849913	11.2122909086008	0.754839613633206	11.0962668911345	9.27650536524115	90.75	0	2
23	6.36977184052054	5.2387603649059	5.36092903229652	2.11852667157694	7	6.55921004091741	3.41663032670496	2.60908106176203	4.95559485645253	5.91907534974886	4.62847463102473	4.25266927018451	6.64445136072159	6.28067866955593	4.37862445471384	5.58600277444567	4.62315677045823	2.52427203720934	5.90430098215265	5.30475075825258	6.29504314285119	6.81527596146641	2.54613460931754	0.330335102783392	3.47544560512737	4.3668202554516	1.62902629118644	-3.06857981373325	4.64332206933643	2.54014780687055	3.34633905828393	8.51750695177788	4.91948522235683	4.1224260630684	4.36780334929148	5.24023945832119	6.58890530664377	2.98438885830461	4.61414246070246	2.59244352805815	-3.78142847550686	0.47403942184106	3.18145986872417	5.61376186966883	7.85629301156209	5.5723109465106	98.5	0	2
24	7	1	1.68469915639203	2.271490750353	5.25030702944298	6.04036142868144	3.44755770916187	1.10722300509599	6.69784474425721	1	4.0968848790138	2.77493570758891	6.88194209999987	3.84921302494715	1.94526209006576	5.00608821375268	2.03205845194944	2.27110079478423	5.9021582963148	5.87056238465272	3.47954007228837	4.46412452179759	1.82114481265394	-1.81366887701322	3.71368975172956	8.14989759123067	-5.88598616862352	-3.07601454932127	5.43349842335359	0.22724183265033	3.38265827330724	7.48750451817138	5.03136110709161	5.6014259756813	-4.30105720563761	7.68968616558459	4.38734780675821	-4.42414103869027	9.3407727538074	4.1611313906977	6.76824796400507	-1.49926679348146	0.0312740553313622	0.739065326570102	-1.19300057948499	-0.325442888144659	97.25	0	2
25	6.95889669397767	4.03449977390596	4.00182873397809	2.73376687888989	7	5.64079243245901	1	4.83581670211957	2.13366645759094	1.48144042560763	3.32574026224852	3.71074841444002	3.52749210649583	1.73537184459787	4.50797430033443	5.62901748077489	2.19750525576638	3.96107721380941	2.16739781008315	5.70847936521139	3.16271543552481	7	1	0.082247092162169	2.93745805516276	4.8760607096542	2.95322269626224	-2.41020042088627	8.38868375437955	1.9797310116987	7.31926360061698	3.25869438101976	4.77870582831802	-3.91664348396209	6.26505244562488	2.48505721667038	5.38095168542158	-3.07789506581911	7.36537527278824	1.83720011158823	4.43123466427311	3.11258311548979	5.32412190486588	1.97012306088689	7.64916431599996	5.00476412364211	96	0	2
26	3.58875038902667	3.03753538625909	2.2674688296803	3.35502938039989	5.00870906758733	3.84376777100088	4.00789727623039	2.77324412939085	5.83312990846038	6.53798882050915	6.88141341821947	4.22459909147154	3.5269994326144	7	5.75661269360788	2.42513941686691	3.65367358020539	3.43876699889037	6.79269370727763	5.96926096602504	7	2.01543814459321	3.04088862278498	-0.960183313620576	0.0174430218756698	1.94974741736042	0.7342771976286	-6.01850847054396	-2.97342805211505	11.0948640080603	7.41753750334055	7.11186437608786	2.66015655895095	0.468181250010868	8.086839590249	8.18509015817923	8.70598530701933	3.90360435725731	3.33719243638782	-0.172607788071425	-1.16703572590411	4.28669931200853	-0.441979431349869	4.92525609167876	11.1156797573398	2.42157085690219	68.75	0	2
27	7	1.87723165197976	5.9338797829083	2.18739691888345	6.62905882543033	6.77516458310162	3.77949183139806	4.20247685299447	7	5.68494740086909	6.2425990995196	5.14327989986379	5.37131610149779	3.5248465193216	4.32043426793731	4.82962356458659	7	3.502145061303	2.4961562782677	5.90353826019282	1.65608482282682	6.83625618277989	1.4332359264378	0.794663300007345	2.88061468842318	3.30029416233111	2.05509383607651	-2.48048228840667	0.82685582206406	0.879973824851927	3.77743524124038	5.87540539081376	-4.74745346183527	-0.153783666091516	6.39055445894058	8.9451514170362	8.97309036868814	-0.384448707739364	3.43095112666963	3.01283786480221	8.72309014448986	-0.416778104468994	1.32495633172062	3.96885868651396	11.0510961248477	6.90815105144403	103.5	0	2
28	4.9519522820548	2.05387132995937	6.48186458772858	3.71118502838485	5.65102021789757	4.98551026585317	6.66891381912643	3.93974603583813	4.64933083743791	1.23208567410343	6.51473960027701	2.06248184742628	5.40151875332642	3.40830309812371	4.82505810296343	4.29812647343421	2.44589935623248	4.93710990825356	1.74567226832977	5.25786913769599	2.13578245492672	6.31779303260029	1.53233042822928	0.409808372086232	-0.605599972838259	1.99097295903953	-1.38142415593707	-4.55001311237001	4.71803158551907	1.10988731116389	5.72612013340607	7.10061410808672	4.33008882085251	-1.51250269091408	5.51154116096972	5.41998494074305	10.4988122793968	-1.21097180302387	2.64255721235272	5.04277442739049	3.50528282905778	-0.028991002231868	7.28687425324068	1.21441961394158	-0.503069052081211	1.084250159723	89.25	0	2
29	6.38866679737898	4.08557514440559	4.36713293008859	3.88725458694457	5.3886889336149	2.45277702562974	4.80162247770115	4.89304792363646	3.34814801190348	6.70845308711574	5.31369707369998	2.27701104943075	6.0987491977884	1.49008993338127	5.66054866893812	1.69615826003697	1.705590499531	3.11148217641069	6.79294119895689	4.61155903860963	6.14489695473767	7	2.53289773703455	1.93231995702183	1.06853991382723	4.48809609823958	1.94608180786793	-2.57004482937324	6.33681238472595	2.36083546730873	11.1372441827781	6.58575753691103	5.5096270935133	7.84422440961218	2.45805879716492	4.67219545452241	5.62762260882676	-0.551133114136025	9.96628853372023	8.7296242901907	5.01414228224844	-3.22529550514506	-0.710385186410488	6.13417858524057	3.77910026857453	-1.33944496571769	75	0	2
30	6.86947436778583	1.00892111175285	5.63411798768592	2.24895256373876	4.43518744240189	3.25286571667996	6.12283417461162	1.32650209796867	4.832496197438	5.18243515984331	4.20534512978718	4.5453673339954	5.87361389369663	2.36206619907311	6.24654296258517	3.29170444362248	1	3.08175906891171	7	4.17118262643209	2.79277570898024	7	4.929028590653	2.454885421305	1.38952124120077	6.06100079676655	1.91169109022569	-1.29252796333849	4.22574836601541	0.905452957548173	7.04190562933417	5.72249176769019	2.7324473465136	1.77191491970226	5.10155833762843	10.9574159799853	4.58357659527956	2.78776835400211	-2.01704946572436	1.30352904382824	4.6619617493159	5.08609229442428	5.61543855930139	7.72953609337339	9.64255575449454	4.35879196348769	82.75	0	2
31	5.58366038950741	4.10739484876223	6.09263008184419	1.82123582833875	4.58266652560955	6.16545163858245	4.38794200915584	5.34467459421834	5.75424855465887	3.93635884447427	1.59709318351841	1.1136865215971	7	2.76654199931304	5.54381919094914	2.53670822081068	3.01283202783931	3.08346430117424	2.08100977707641	7	6.8421802775047	4.8223398430163	4.05435445963784	2.19964250471297	1.23662532761512	4.44512551179666	-0.482170624351289	-1.14491501393539	4.36456646870269	-2.63936591941787	3.87668505701169	5.83934475906635	3.46556349376823	5.98664757165852	6.31407527566896	9.38694155666265	9.58446458783638	1.43654168906455	0.996225061199676	1.12571980980849	-0.324762409695229	1.01118950993898	1.41696126749343	-1.88109867725737	11.3925006518156	7.32940231556737	96.5	0	2
32	5.66511385894296	1.38637509179256	4.29047819373335	3.43966488930004	1.49420417234586	5.13855883657042	7	6.14114721464573	2.15635972845842	4.37179113585289	6.75760805877336	2.04727677070152	5.89522808729658	5.15462188339	6.44604114908673	6.23316079116366	4.95652717239661	1.14455727987266	4.51059354644604	7	5.83450016641658	7	6.24538024655023	0.902672306078215	0.426872388317028	5.42880762962554	1.76887780790075	1.76202969575144	5.28802364233837	0.863540400515776	4.37567803936433	4.56375815905877	7.53303494096392	-0.929009585061551	4.69656260519823	10.6728106865467	10.1054504527022	2.11415151685983	1.21414903639198	-2.75991436919751	-1.02431329525763	2.03083230491403	1.3131489241632	1.47953109132431	3.38287508746188	1.4659123947847	98.25	0	2
33	4.20033963392266	4.19496710211089	1.35626480963288	1.43517398822311	2.42126919071055	6.71679142044829	1	4.53225231422487	2.91571666460589	1.48599289880293	3.29758975247793	6.97908361901487	5.22318354437587	4.40178351576538	4.34425083709387	6.05048130437143	3.71228825642507	1.94909695627026	4.09396177754332	6.87526881125645	2.13369127100741	6.31654326778043	5.67111145187007	4.25472105783667	0.169297193043417	5.19137541265224	0.785422910608514	-2.03057546610098	1.21176899435586	0.840677523974316	3.87821624514819	4.42626507739151	7.16754415380916	-1.53401302545124	4.88124490541664	8.85030295745292	0.254759323379803	5.42075021877652	2.46972354053812	3.36092267348167	4.51800505910241	0.737022564210474	0.109118655073703	3.05827902736429	13.0780531653886	5.57114626572997	95	0	2
34	3.33913725860167	5.07466876746818	1	1.14176142764851	6.19885263171942	1.24871790434614	7	1.36500544934358	3.63025372946163	2.37828937107012	1.5826743995764	6.79323692766176	6.98921942808818	6.07061995252227	6.24903860811948	1.59933547006418	3.6088243195412	1	3.67112375476467	6.91100166043205	3.70058864567624	5.68475266597467	5.74469936378769	4.9868204089091	4.36674794403268	5.27824172838017	0.770344086702698	-1.71796000158677	13.7580407576733	1.83202339746556	4.00066104694183	4.47046475910426	7.59571924834585	3.31746390493265	3.94862552570776	4.72121347482528	7.29191410235092	-2.11879583755941	5.93881801670191	3.14028260846332	0.808850645524229	5.82849904059674	11.7918858238152	4.79431461369384	0.528085912081987	4.25104872051464	91.75	0	2
35	3.52963352692132	3.28274264103524	3.43987796564378	4.4395419828436	4.41349412970224	1.98774983609529	4.32405217752131	4.04254588768049	5.50353578842737	7	5.15303873078591	4.0703497701212	3.52148670789377	1.96091095429645	5.52860765104258	2.76562514924014	6.41608499077555	4.6222478366161	5.45320879601592	6.43354495712287	7	1.24339608721315	3.04434702752005	-0.748725349480835	0.117848375484425	1.98102819641618	0.592319741559911	-5.16008209728511	-2.38580705263232	1.00381876128677	7.24521109130637	5.47306165368138	2.10589378593915	0.398032557081104	2.50251399240927	9.35631735122884	6.63344871534309	3.8518358021246	3.0829042937906	0.25073377119458	-0.674809482418819	0.790831271458163	0.580177120078462	1.396937207487	12.5055621806554	5.11693357573118	65.5	0	2
36	3.97926691667306	3.33166104555226	2.7121400032791	1.32278329495626	6.90102815609676	4.69666386462124	5.64759236416153	5.41945811240511	6.38424488037439	2.71325233629714	6.06708955917645	6.20011969785791	1.85458327194845	7	2.21548379767097	1.29178514434964	2.797481534705	1.66234829157263	3.27344626808461	5.9563851925321	3.49227739011351	5.81650970423189	6.85449537042722	4.85135785562949	2.85147612318463	5.21900057456983	1.19355635575264	-1.39915811806117	2.99284823516729	1.92478824435874	0.311536326976071	5.81290455887972	-2.59756744934804	6.32265665661797	8.65154114929547	6.33596017123167	-2.51535299613686	4.42268974837016	7.15896376235117	3.87283560568653	-3.32517504565852	-0.468722405253336	6.66521189335752	-2.10146932104476	10.6766696769884	4.55039086251845	88.25	0	2
37	3.8704931168115	2.06021836280212	3.45253893064084	1.74176772515811	5.00545265945177	5.69445471835403	4.77007127308921	3.24386233075604	6.44819097876426	4.48092257107874	6.49602276939947	2.62477226869975	1	2.01485285109114	1.77770376965242	2.20345554114399	4.98576243874378	2.66731337458537	4.61368079531218	3.44932486529455	3.95551398716941	5.92890154991649	2.2996706824553	2.51432475288173	4.82554541104259	6.55508472211135	1.29174896932598	0.801987856176412	6.21576276811965	10.1153127234881	4.77535129735908	4.24644543220762	6.0965998102294	3.56930804626636	4.16503386589785	11.6032114086401	6.21444549757291	3.82428047556303	3.74300358211521	4.95268709662574	0.453959306279915	7.92084909139266	8.89522928081485	3.23889620963884	10.2422862282644	-0.671168719638952	84	0	2
38	6.48858109721556	3.09262979601207	3.71055567430262	3.36837961649699	6.06622850297582	5.38460003681917	4.45132440370159	1.12662630488162	5.26442779424909	6.57143619787286	6.48296587572075	2.82249952762863	7	2.49475898824466	5.42464421162134	2.61154825978596	2.01298555294669	2.33768825552075	5.77363544341933	6.07407905146915	6.52812644497175	5.63995919289803	6.54479220245333	2.09654821021583	0.301629882532444	4.1515786869961	-2.03246159119019	-3.9448616056373	5.26409434597741	0.598375392312354	7.34216863734592	9.30791982338162	4.72713456841397	5.03301798252053	3.96711387698864	6.19607648960578	4.22736977337318	3.58501493270679	5.26041961654115	1.73668863081297	1.43867341942358	5.41068825317288	0.50836901338157	6.95452570090211	11.9867352676063	4.38102947750451	91.75	0	2
39	4.20569558513767	6.19528653347177	2.2291875912008	1.15732754841561	2.47779761879958	5.82033968080684	2.02787958675392	3.71678763943477	2.38913225856449	4.03228307534751	6.61738283701293	6.72587593977075	6.25274758822374	5.81091993218724	5.98893249278285	3.09397563826908	2.37230875950763	1.42787673231495	6.00969830143066	7	6.34327516744289	7	4.02079377494913	-2.99053546870905	-4.37802299142774	5.85985626446113	1.55907589094085	4.79222684444156	7.43941543003194	7.63876350333595	6.70473821700956	6.57798359395405	9.88603671642358	3.15891939132554	0.191031411476856	8.874830395628	8.91781704221771	-3.21446392710171	4.83378663960157	-1.10972286374818	4.98216143110699	1.57250428181985	8.06609582547951	0.85422223954743	11.8394108906017	5.66106139535014	92.5	0	2
40	4.84492760942411	5.18629255573694	4.18607537897884	4.46601794246028	5.05698864044073	5.49865189321112	4.929696263354	6.94854733424552	6.7457519171502	2.36673630954539	6.52770248843094	6.22212521899376	6.19198226555076	2.39487874161181	2.80459979084638	3.27675842141516	1	1	1	6.2712881352609	6.80558217245882	2.21379059049202	1.89375233744426	1.60198673242915	1.6920655305327	3.21976660286243	0.870720086050985	-1.33399748251262	3.66015826157893	2.26599426183622	5.26558541297635	6.80331081596836	5.54838576580023	2.39311067895431	-2.85258826943272	5.18737389210362	9.96031894742321	-5.00907338826217	5.16578841501006	4.44812182575365	-3.13461011164765	1.26805743686276	3.26793216130334	0.901487801058402	8.22682990067622	2.6145127626462	79.25	0	2
41	3.7750129688287	1.14031848709394	3.11788621325819	1.77955865509292	4.73977158853988	5.13339171568482	5.75180171121865	1.91447062816988	5.14982460728893	6.31101016386515	5.66364718082729	3.06203480572586	6.69346236590483	5.48575368434293	6.54067962900956	2.39692055834212	5.53718682528584	3.22783300653622	3.84869430395898	4.11011776463131	3.5966010409537	4.95225643871387	1.17016745717472	2.02855088924187	4.83639933313868	7.12035595974816	1.20300449359314	1.11475036214702	3.98584437073283	2.39687008221186	4.11990461086071	4.04768464242077	6.14524370723275	3.34655277109681	-2.76170422882881	13.331122137563	5.54530140222183	-2.63542146597207	11.4622207856002	3.7517068927923	1.006686941911	6.42397296120131	0.511961349761079	8.66116644326062	2.79541456588636	-0.067148433846467	75	0	2
42	6.93451771982315	5.43234600234934	4.16353800419471	2.1182383190665	5.55933460452928	2.42029250917504	7	1	6.01120133227704	6.29520689186042	4.62235006019664	1.9729627833233	1.11710675130721	6.02272756037781	3.51242294507623	4.01712802954971	1	2.35522408951676	3.94053413531168	7	5.8920993159524	5.68879417369065	7	1.23060605850808	2.12197060490503	2.69241712828651	-0.947870128150142	-2.26964014665233	1.7212576898929	1.50186129738659	-0.940896292651512	9.45832295356066	5.29969569020989	7.84847612484791	5.68788416219903	7.30588447882464	5.74495155467821	-0.555229641247096	5.7674815195615	6.14740480674753	9.07051966179483	5.17002984911063	4.67085313773523	2.1870347674504	6.83694983069002	7.20043822111071	94.75	0	2
43	6.54408093536445	1.60651576259146	4.21802608671785	4.24182015195055	6.56950921266734	7	7	7	5.96055852761076	7	3.87279884070972	2.00906123314191	4.5342436148285	5.9581152186873	2.54874107826962	1	1	2.26945231409093	1	7	6.71120417386141	4.29504465664995	1.28119786694625	-0.481359258122084	0.79024617737141	1.28500698615207	0.413031289764498	-4.0601429821294	7.4797182738147	1.07900028855148	4.61231307129224	-2.24324076284018	8.62327586525692	0.99000389115438	4.24122459058986	2.92951592276441	4.11952121053759	5.94389889037547	4.85050731039096	2.90491645357029	4.49752966427843	6.85899043940482	2.53829288338079	-2.34613886367885	9.81877841212654	3.69062477065256	84.5	0	2
44	5.95429378206078	1	2.0372530732987	1.22908151614139	7	3.44411745733997	2.669613090098	2.11075197529094	4.61576725655284	2.86562005274842	6.34492158778613	3.4923417677176	6.66863310009043	1.88570497758143	1	5.99409133256523	3.1244679570489	4.20729175014786	6.30256351932442	7	3.90076492970334	6.23147136594357	7	-1.8651217353311	3.04097054633252	9.86641373019462	-4.5467548971534	-3.29734477629978	5.23572478454728	1.17763387742362	2.80200355411017	4.76152177663273	7.74001533414955	2.75944176611769	-1.24316090194508	4.45610080179693	0.81188112606127	1.29444603750658	5.1430492014048	5.8636271597423	5.08408449914453	-0.970917910686441	7.41506687576326	3.62228526881839	-1.23750329890144	6.452751600218	80.25	0	2
45	3.40358527765017	5.91716324050578	1.26613887970203	4.42954355023583	4.04936234617609	4.45142609762642	1	1	2.16329372774159	3.29824388489297	1.8203123964692	1.55859686014624	3.30669654327935	6.31298216260054	4.00980060496975	2.59764721131787	1	4.2569113091174	1	5.65250884134749	5.84298414678776	4.47415093430651	3.12237145351941	-1.0155089407375	-0.579722410818609	3.05676785287934	2.85207835922052	-4.41170657858469	0.16792289461853	0.605252715457248	9.80155056059329	6.30184035359145	7.27060011089131	0.70576026222526	-2.12168898521489	8.76347345216591	5.80231307553919	6.70700751468659	3.60810473975888	3.95264358621621	4.73525025197788	5.80846779386098	6.45629963333477	2.78728015259077	11.3085221546477	6.42676998765518	81	0	2
46	5.66814283072138	4.92175543545293	3.61463076739889	4.87814909692682	6.42636092881128	4.03826421001548	4.79701162914136	4.95805680691406	5.04739897784107	7	4.84742054005143	5.20337564107125	4.8871562765874	1.8478081516213	4.7393277864156	1.14977774567354	1	2.34376095505662	6.13510594143672	5.24727459622803	6.2434270719848	6.76135783420294	2.97113053036656	2.57570638642618	2.5223563001786	4.13531552654818	1.07766786260535	-2.39282352381035	6.60978238785659	9.88503785837153	3.29312131030573	7.85011678735116	4.44401868424443	5.84583817330824	10.6678400685547	6.25035153423099	9.42861694766472	-1.02090304065249	4.7415589385002	8.46638096668533	6.01844260455633	1.93505164589406	3.0003563568153	6.04999491928407	3.65363305845764	-1.81926933522967	70.75	0	2
47	5.90635591816055	6.73284875782946	1.47217609536031	1.36307582625948	5.37282008512049	6.81352070322859	1	3.90656913077821	1	3.13268452491187	3.46264171376063	5.25408956569726	7	5.409084804348	3.13577120283346	5.56465515180261	7	3.72479982127205	6.92741617362713	6.37075988715525	5.67617410917923	5.66984846395182	2.21021282051911	-1.53335801444833	1.10729342007661	6.34498849618276	2.92475801309148	2.51655045618661	3.60926163594902	0.787283117616691	4.8889883392904	5.44385576894391	9.5851828955053	1.89567201384679	5.07321742678238	12.1198803498166	8.30816610309918	-1.45875070588871	2.10909601457742	5.71063641745109	1.87064780423853	5.81281544506811	7.34868389685011	5.17180451182373	9.87137163271071	6.45561910448757	93.5	0	2
48	6.35620107940249	2.15852066719329	2.5813299519263	3.44347145150705	1.18678444389831	6.81882372767815	2.39297735912677	1.50550924689391	4.57628923794631	3.60275997310636	3.32725121071154	6.08493623395931	3.00132552665904	2.63670967460191	3.86548075802541	1	2.23297368992938	1.85474978807916	1.58229402677485	4.00039771886245	6.67471177519015	3.4070094710469	1.49319366080848	-0.444076762718988	1.96137677222393	6.54516415831667	3.85712729251527	1.98726920786616	6.20853718691252	3.70353540590503	6.41169437900994	7.85981002508926	6.16577592074047	4.81786190110086	-3.21293666027185	12.9656664410511	6.33382940575931	-1.28392890650571	6.95335053111212	3.02525820212491	-2.34283298481051	2.73198830726642	3.13129462696834	3.43162905696384	12.0218529784261	1.30912647925175	102.25	0	2
49	7	2.73306969303176	2.85645866834657	2.79235326911635	2.49431089631865	3.17115902772177	1	3.92369356946028	5.64467008542715	6.4894710392708	2.59247521049084	6.2793036721865	4.91892111898124	5.51895899667247	2.73040413108267	1	4.80889046513452	1.66100079413602	5.58632902886963	4.23810089296417	5.70167427282942	2.2880039391374	5.08684305919565	0.163932102883501	3.30678313622666	5.96160396372982	1.74670044799751	1.51517040118753	4.42536049296984	4.7628977702509	6.564107435501	4.27153911250104	5.02984545610343	4.50860872970408	-4.0397098682742	1.36277967812415	7.78951189084219	-2.07210617678383	7.0910989185517	2.35327389587292	6.97516155615221	2.99750096084524	2.80582157811368	0.763060219717248	9.96925949409182	0.527436539966545	81	0	2
50	4.5259853871559	1.27454513770455	3.03219495167027	5.45670150579406	1.84606779179374	1.98902360032831	3.72767221688942	5.70862495178322	6.36185355306454	6.11458136772698	2.80098015973518	4.67622141492478	6.2799039459442	4.43451892369994	6.07276468364421	3.20358971725047	3.56458184861837	4.40032557989969	7	3.90050415659772	7	7	6.75257306128836	5.58758970956834	6.75156105847968	6.97132623545736	0.779823470662925	-0.833346140927722	3.60001050304007	2.23494837766266	4.92454372608267	2.59069067437601	4.3220130950126	7.32743079551914	0.870493917289917	9.17557456330686	6.49486791776317	1.05664167233898	6.6872909905215	5.60053521809257	6.19882824010883	6.72279747889607	4.71736588988943	-0.569333506615579	9.49473238958731	6.85132548230085	78.75	0	2
51	3.21000830370013	4.63513954771987	2.72841967560438	6.16667718300755	5.46139164026434	6.57918801749719	6.03842692086813	2.55944290613582	6.95078934563745	4.90611825301302	1.23600215101576	5.85973364585288	5.53981738673017	4.70746997973233	7	7	1.54978285765222	6.03590688535351	4.35220252654538	4.13356902102328	5.48731235081579	7	6.36344857676755	0.313125175761418	2.02636957514309	1.31560806341766	2.31214617134403	-2.02469352646487	3.75295534309001	-0.652140208534666	6.80972093694708	4.89696769115075	4.92104027748269	2.81428174264846	4.44272517680592	7.53595666616795	6.76772625372906	0.058541922887732	8.42826909253243	-2.24323054639964	5.19899192282784	6.70069863365966	4.61626762390655	5.21704715365534	3.65619812408085	6.5247984995479	84.5	0	2
52	6.53509199820352	3.46961025086762	5.22004880426108	4.11834804748992	5.10575839632282	5.65257186473307	1	2.70065645865234	1	3.73844836825658	1.09828016195157	4.99054805005327	1.51905886067624	4.78627418397309	2.50421802133394	3.65352776922181	7	1	1	7	6.58366715771394	4.05805849487935	2.46447126390541	-0.831614074671021	0.229687969240227	2.18129126951882	-2.15135136263079	-3.06103882596864	5.74509898385112	-0.295064990339011	5.52663323813056	6.309927357486	4.1218132408536	4.71623231779238	5.73751724099695	4.88863933380877	8.95953626187215	8.80841282109768	2.69353006868263	0.580165693325668	7.43718342264602	0.649276193207447	4.74978792840861	3.82170840045158	7.61940763213365	1.26820220414838	92.25	0	2
53	3.55049558437732	4.56194610212721	3.0520671414371	2.00865156800068	1.30869782586541	3.3016756975183	4.81289826859485	7	1	4.40699893580818	1.46921549699212	4.45223547419656	6.97528125681511	5.35635997330004	3.46986923170895	5.30089360252545	5.53600711429931	4.69520912638233	6.51545730765989	5.84996667007771	4.35137590099618	3.81435785140311	5.95653706655363	3.79965820585109	0.0109261245117678	5.40592771035715	-0.0137899641166207	-1.72688225238874	5.71484247933563	8.9751631637272	5.94528392684339	6.84831998162261	3.20049733121219	-4.94272612867161	5.64186384008354	10.1693375362208	5.45975522547449	3.90836797695002	7.14085468462178	2.02297725230629	3.85311619257842	-1.84538189864807	0.830026218529071	-3.83528688893025	5.83372261165184	2.31933647593363	83	0	2
54	3.66070672610943	2.42710344458666	2.17827514619982	6.5846378919905	2.60069482465819	1.99803868585103	2.08109403889865	4.61621516678274	6.64403950122727	7	2.73887458626819	3.96604294118974	6.27384578415259	4.01464822066877	6.16455865728765	3.28976692263119	5.2102190671644	4.31746079845368	6.93462256515572	4.37942801155398	5.64476103609094	7	4.22336412136209	5.79617445710255	5.33986995989208	6.25057551771011	1.79326244417359	-0.534546593274905	3.51387941136649	1.71693517089419	4.25207021439711	3.18540361387324	3.47738161946921	7.06669236441835	0.174583092789713	9.61484505045041	7.07408691561963	-2.82681108048109	3.12208906203797	4.49370090939031	5.91715032902305	6.15074553614378	4.84875129637789	-0.808690114245691	10.1180765631542	0.949424700097505	79.75	0	2
55	7	5.6137145492301	3.27362854514488	1.81837136237976	1.15990809613288	3.74211979836982	5.51103819303702	6.86951204764994	5.89274875222725	3.2703415934371	4.79959292143959	6.89798725913428	7	5.21142829721812	3.34356019174967	2.92810040273936	1	1	1.82906668526585	6.43902757172044	4.31358585266132	7	5.36888812901819	-1.32817040105246	6.23071036001066	3.76431627917816	6.41555521659458	-1.86333206283576	9.33574915100612	9.25016166278486	6.09403351920461	4.93107313530611	6.10544354599406	1.90137887552261	10.4994910263978	5.41051618554485	7.55524174154689	3.06800608258533	-0.442467554432289	2.88703235991748	-5.34093509307192	0.159038408878229	7.40914915000417	0.229750669898661	2.58443731629383	8.48216850130416	81.5	0	2
56	6.24663715134008	1.05953591545705	4.51997567467915	3.46410360711817	5.89821816581581	1.35580274197399	7	4.00953795598576	4.49335533528253	2.07392316777721	6.41899444603078	6.39500722223502	6.97454972462986	2.19415770509739	5.60481936372194	4.027971728254	3.14174263458297	4.9919824691666	3.8503777907621	7	6.15664248825449	7	1.23734722876465	-0.863140489914722	-0.734590525565983	2.30027616117989	-2.17335576342508	-3.97875353323567	4.56306453479569	10.1583382244431	4.04332603593564	4.84957855087185	-4.0101499866541	1.27466360144662	6.78448497709561	8.38266713466837	10.5820126052157	-0.985466698985881	6.87558748021331	5.39298437539041	7.69608341721797	7.52726820605896	-2.12955368459014	2.12955736531837	4.69193505222964	2.51984107547468	106.25	0	2
57	6.50350903293125	4.66356951559506	3.79404522201945	1	3.92589963344521	5.55509413163425	6.53803188206016	4.42728151622517	1.87711381588923	4.17447622607583	3.95216450856119	3.29748650209853	6.23664156113171	5.62265226153718	5.98697015487515	1	1.81749499270607	1	4.84758091100135	4.59789088965712	7	3.29209154056833	5.35932063677908	0.315196268721939	5.5836165755403	5.43493765444041	1.40537774555546	-4.21867159597529	6.58980790590398	11.5326555155102	3.96332873426129	7.04462592133023	6.89766572129532	0.754568188560526	-1.83281769702874	1.70925630647502	2.09915485312073	6.09061552422889	9.93762617034723	1.87339714449753	8.97463595229731	3.63173862535597	4.68723685720522	2.05189522097233	2.61452372151648	1.80376396649305	83	0	2
58	6.60129473279137	6.31669758520241	1	1	7	6.59377873387159	1	4.64414528772368	1.73485600144104	1	5.53500915994652	3.27571862700141	3.5586894505995	6.7992485176493	4.49119597063796	6.27808612232354	2.64316676366066	5.74826690168201	3.23011646397741	5.74855079497541	1.01586652503214	6.35022358426634	6.78254356783345	2.44246340489668	4.82593428999805	5.9654778707062	2.74629115752975	0.28711623892958	5.75927326162339	5.15239520253407	10.0760517747481	7.78682821589391	7.84617066051931	-1.85178204259363	5.87866298241468	7.6501211127619	-1.087657745012	7.48297317350303	6.29924628102467	2.22822005833486	1.6249729627414	-0.0725154722542757	-3.0461222676001	3.25745600882487	7.94608735918823	-0.209282317601382	81.75	0	2
59	7	1.76977588363989	5.57506135505352	4.64647213481399	6.12537113906292	1.79311850371151	3.27460422524286	4.44247196307338	6.78617450467407	2.30951921864242	2.99928345587806	5.50095730383576	1.57026933184245	1	5.58657990610112	1.78240957623933	3.39520937479549	5.57217106080657	3.70112313699844	6.92033660677338	2.88302798115229	6.65025534113851	1	-1.35384002298081	-0.31139300785878	2.07312574711178	-1.6120662383684	-3.23238947986887	4.47576255142091	9.82753192233998	3.74674629293864	4.51936413603796	3.09960721789258	2.51578164815954	6.6944739347375	7.69726343922926	9.56163017117763	-2.00893569166041	7.04622170056341	4.70758063831998	7.62218574992458	7.69479554756789	2.68120469867301	1.9172144174199	5.64535573097488	2.08883587578586	91.5	0	2
60	5.98521666055229	4.0512052022059	5.78763928425844	4.66338046149944	6.70518268086338	7	5.77990982723713	4.85593442690767	5.34917645260657	1.40201883296202	7	2.49279096260434	5.46878280679636	6.04886888541768	5.58270667268856	4.45695547917103	1.59875417425374	1.52177802606956	1	5.26363229430747	7	7	1.54608468685521	0.343298234615472	0.88092543661479	1.71864489416311	-1.02236765958044	-4.46296958035819	7.78697205481235	0.797189812746148	4.76497089984107	5.59603690786779	4.20042609346454	-1.13919932060119	10.3403128516073	4.34986685781011	10.4840930208342	-1.2207584053838	3.37366468119635	4.75398457677405	3.51624851187874	2.20306506044599	6.5287750060773	2.57261206700059	3.83301208860901	0.9654936714911	94.25	0	2
61	5.63376145921559	7	1	1.32058553099249	5.15204808811369	5.87406651515857	4.51171155970024	3.04351718290254	1.08194655734407	1	6.9546541326171	5.78557511951749	6.05662593055663	6.13450199346445	3.53604824412602	2.57456426872108	1.02112145398457	3.60430438745799	4.6643024217023	3.41044626703698	2.13188555148294	6.86145825829916	1.77558383136815	-3.02654813998664	1.32501745414404	6.39565091530134	3.42694377048734	2.95030975660336	3.79130690820375	-0.866946138485225	5.25871992338114	4.15111885305001	7.68248890171001	2.5154355352157	10.3418899746763	10.7905591767645	10.3072931163481	5.47227042899512	4.03563155891233	2.09286029552038	1.80121486249806	2.73371759480471	7.48907672826545	1.40014085926988	10.7073115948236	3.44796706757659	92	0	2
62	6.22104798042059	6.2681387555257	1.22365569511837	1	5.47548286617359	5.9771172125717	1.2561920609364	1.84285749431207	1.2632248269419	2.33519987769819	3.28997320167969	5.60654350277978	6.93928499269728	5.39351418627625	3.90605811181192	1.29114180847521	3.71830816926014	3.55934818172635	7	6.61271116128606	3.0800215102964	5.68247526897069	2.65600199199306	-1.67248541847341	-0.0377076246082039	5.50199986563838	2.96175855248142	3.28917436800775	5.21435204146933	-0.423785577092653	4.8349343138354	5.23801593826718	8.76649250740643	1.91380185272637	5.26796144773339	8.27000748779012	8.75987423255631	6.12446228084983	3.48183712030555	3.95610868789608	1.76859414276494	7.34854454154922	9.18361505298188	4.55097132763497	9.34025090114585	6.14744531558995	91.75	0	2
63	5.64165078397693	2.29663501934892	5.12411088813867	5.24204336246465	6.73280756135482	5.30408929033705	1	3.20221612427971	7	1.62208463011001	6.35587115188164	2.74320659391262	5.78398700719031	5.8403002343734	4.58812760038569	2.84731447535719	1.97713203571076	2.33398564546246	4.48089001654173	4.74559345582647	7	5.46837142783416	4.18537807541145	0.920257388157474	-0.285685921515928	1.9448021760835	-0.989926277831645	-3.80161339071143	2.3395876660875	8.15045194676649	6.4708700763485	5.9147404948755	-1.08503443565339	6.98087471763238	5.16856202148277	4.07888378649098	4.06465889446262	-2.49215311209611	3.29276945303089	8.66347329384142	6.91679143179513	6.1096788001798	-0.305882886077045	0.292319819113954	10.9207345775894	8.0292963066109	103.5	0	2
64	6.27447002984493	7	1.35944584329546	1	5.41678595606414	6.6315619510231	1	2.19677439086263	2.62141903252581	3.05870604747153	3.43149598663726	5.2873375033052	5.43132729812447	5.9788835243874	4.74340365101462	5.079614425716	7	3.71164223846284	7	6.92874920166655	6.8232376683018	5.10994401125829	6.75520939724027	-2.29926260788528	-0.324777327813564	6.13074603161125	3.61973392777399	3.15804723578417	4.48830210712574	0.676012697783606	1.34491183519459	-4.65136218811883	0.63186526838553	-3.62343809776804	9.1403094700153	12.0741614418709	7.83523156682411	-1.96565913043975	2.32883896353099	4.7706117389496	1.69153410389007	7.02338397380925	8.06189105723783	5.33948213587771	5.31923910912603	3.51306459084747	79.25	0	2
65	5.3764440093341	2.01558991618653	1.62695125380704	1	2.11961770765405	1	3.54410392883498	6.67753865891166	3.4736485464875	1.80881647864933	3.672407297886	6.17347765220064	5.89957466851328	2.58582642582062	2.95761370683856	3.47098212021066	1.2670053416058	6.95380907045805	7	6.36569053508569	5.5219483700886	6.35730293125173	1.34292848074139	-0.719468787848814	1.22894704269535	4.05430107203866	4.08936417025696	2.61799496853444	9.85638153069464	12.5853768794647	2.03770766178051	4.39970968709512	8.46416070306092	2.26154844526701	3.83654487792238	4.07036687649447	8.02596493557057	-1.1672876409695	1.77208716002523	5.88693246597431	1.01745780577965	-3.46162734037844	6.35486050690279	4.40407780924986	1.9797485890747	8.02789514252906	68	0	2
66	4.39170605922938	5.52624073855694	2.5963438247485	3.10983354314314	3.15799522632722	1.7440824673921	4.58505128729522	4.63260776148874	6.51408570448918	4.95832617030652	3.76982441243868	2.84521365083027	2.10753520463138	1.69947297226566	3.93140556879312	3.25385788981987	1.66970086978641	4.32922517959448	3.836014375624	6.32258357115346	5.28752957024322	4.24541556397128	6.24137557124906	0.569245052264943	4.52510841772684	6.9006702446438	4.25683704142523	-2.82924074323267	2.77975556626063	1.71302681470709	5.05948215072821	6.4101323281458	3.05107569520839	0.196241866456915	-2.7591345917423	5.74413717711766	10.7112382598756	-0.109026369846762	6.27322180930686	4.72036520963157	-3.68252338215384	-2.89308809063864	2.74199700252421	0.0982518922614201	9.96977965033887	2.40434530812969	76.75	0	2
67	5.10531137161946	6.48161633584087	3.54515366335909	2.46051648798215	2.04591990337674	6.31170509059703	4.59029986144255	3.34476454559577	6.0680768763278	4.69014636681624	2.2782425893903	4.25187906005293	7	2.16565733656475	1.70940171911426	4.28002522285837	1.31467392298733	4.83800010635119	2.28594218544815	7	7	4.6036691388164	6.26149325068811	0.0230956873140892	4.76876124453412	6.50479100553994	4.4967856232762	-2.75288774308429	7.61331701093401	5.2261488958015	5.16038141588132	3.76424962784097	2.91577122641391	0.55691889027687	-2.60370489705268	1.6386043476759	10.5656811739747	-0.11238384432508	9.71254086189101	3.8784251955111	-2.96158503585879	5.17621393079962	3.7542808128942	-0.243808945955483	10.1811246796944	3.10222619972648	85.5	0	2
68	5.74210792413448	4.27465519823714	5.76958111128186	3.29735076732429	3.83366149918848	4.00854503773979	5.30289062921907	3.20444356700874	4.30661446725104	6.77829153598365	6.54807178832199	1.86075606386564	6.24919221629848	4.00884220926111	4.36764212826361	5.44763889095654	5.56966755354076	1.15030580716544	2.75027112565518	5.28084183210144	5.80466450624649	5.28207312736269	1.98350843658806	0.355002068049322	1.21392121168501	3.5403702184134	0.264640604380141	-1.55000932281771	3.1999259286705	11.2226471608721	2.14068515354537	4.75986587110141	4.66671641663199	-1.18336441542566	10.4385677063587	9.51526322278118	5.72709006396089	-0.443905536821684	3.0710825125572	1.11828448543173	3.12830865219737	2.85871744191284	3.31835110331159	0.224980883434953	8.82799876786925	4.78434005521311	81.25	0	2
69	6.43163744224979	3.90948428330551	2.20851548193913	1.72897995290383	4.05398525148821	6.45270254381119	6.8300282726909	6.13520343682587	1.09235710137469	1.68879624614956	4.78852110735452	6.1906618100797	6.3040055645047	5.60744063133578	6.36250933380204	6.24876387073784	1.35818921068869	3.01537457690533	4.95823456731581	5.94018307259622	5.92632182154683	3.56458887357529	6.60828496705221	-1.02029135428799	4.93058756316076	4.44404372984114	0.886607458800602	-1.40471215320636	1.79584738372257	9.16650954047374	2.55680760377391	6.43932501486776	6.36927503743702	-1.05693196687884	3.87369204594799	7.7535155495945	5.14411831295265	6.64758277656047	7.73309058209426	9.30622012321365	3.59249570317307	-4.27288463279182	5.13682606416231	-1.9971431865682	3.50352721845411	-1.47977376156413	97	0	2
70	6.25971219474904	4.6931215346864	5.78434625440367	1	4.86582941465357	3.0161101206871	3.79937987983765	3.49379287051359	5.21860056415478	6.16450904340672	6.46337490921796	3.57845656279056	1.87382078638084	3.85018565532911	5.94331203413114	6.83592469419826	4.50825909407791	3.00734946863742	5.14704439497217	6.3057674401343	1	3.79032466986521	2.15833450947595	-0.887507986987546	3.29064680893344	4.42627422532336	2.56505493042777	-1.77031664390867	3.85681850921883	1.92457055004889	6.3306855199571	6.93749847601552	4.31341125645995	-1.79519742026693	5.98053531733233	-2.64220706692437	7.01700152744938	0.794955540897245	5.55589636607802	3.89540885226304	7.04798746873711	3.12663870258226	5.2081203686718	2.32802576904276	-1.38277493102467	6.24394111864204	67.75	0	2
71	3.77981802490373	7	2.78681377483804	3.58900144733098	3.12284609851627	1	4.85314512503385	3.07081338730912	7	3.8962479431836	3.72841560026123	4.24623405803028	1.44632578590325	5.87455748290111	1	4.86231807619684	3.07931460775416	2.47770535860171	1.04572850529352	6.76705187581208	6.60349535332047	4.7814934479286	5.65993603407411	1.47042798092278	4.3521264638314	6.23325292591085	5.63926091194873	-2.83662197434862	7.07339778891885	4.25295461632697	9.28485892810572	4.10781434689824	3.11962503353868	2.98258861458603	6.82783716125006	1.49316133861523	7.68538153526549	2.25781932283106	11.4501977534737	4.13978101846344	-3.13605269986108	6.17375590145769	8.68350858573533	0.199204098321155	10.3412153538135	7.55465299473419	87.5	0	2
72	6.88756166958532	1.00897952475209	2.55570684695816	1.10616228653616	1.85722273622772	7	4.23540149540398	6.29515221892769	2.93043148123462	3.46971681092061	4.21642032099563	4.78529067867838	6.01209223817534	3.02491228455312	4.41451178435643	3.8251158605275	1.32448584071866	6.76142032845994	4.71237465520677	2.36908729220317	4.70912990471324	4.42162080689225	6.67379751333919	-0.28820922058656	2.05496658322139	4.07325051191008	4.63850831832402	1.28326471911318	8.43127556254317	10.8401808805303	4.27407651547364	3.53085056966667	9.55221702973523	2.18845699716178	4.47920192063301	9.03907529844535	11.7963848204679	-0.256823057763686	2.28201429914161	6.71107629800482	0.730803598878457	-3.03682516653656	5.37987561491519	1.65409120955533	1.59312051460096	1.69500178634316	61.25	0	2
73	5.79502799604958	3.50045907575303	6.95877625400093	4.39523205551122	6.13640374393929	6.2926054049922	5.64896822695468	4.13609661192803	1	1	2.85361951549064	2.13121291949165	2.14264053001289	4.2123966947625	4.91775596709169	3.54524102681048	1.11588947663548	4.95530704822933	1.48458391683492	5.16802814247557	7	6.63594317197762	1.68594094576828	0.120865483798484	1.01644327717298	1.96089831606118	-0.543397537322529	-5.70006457531501	7.44635066583958	8.70982775354434	4.58914266138744	6.33037497702719	4.94193324335135	-1.56208763735217	9.95691411902578	10.9705913542964	4.69495920049785	-1.54794918429644	2.68957371696251	2.19175643330471	3.52173390271362	0.37293178695993	6.68879673264397	2.40973347078836	-0.133313590321537	0.892526373069519	77	0	2
74	6.04740873704369	6.84587660859041	1	1	5.2299804537094	7	4.59936067839779	2.71485533635208	1	4.75464525444554	6.22964445590924	5.93397337400588	4.33868249330971	4.95555296445748	2.41814137726594	3.44814006986557	2.60376062965401	2.91722491654625	2.87190819780521	7	6.86787717344633	7	1	-3.54382715003912	0.545239335459975	6.40725836168329	2.65869052016374	1.49180295174343	3.93179013076058	-0.054241632605061	4.19502746701561	4.33280606115085	7.70035206801787	5.39484006777593	9.90870297259269	7.28079490644681	9.04767338369111	5.59417262650864	3.807126543445	1.29647902004045	4.24643714392374	2.51459369742094	7.79521447323725	4.73290794925819	11.3668255736568	2.68747813541305	88.75	0	2
75	4.8559077715189	4.2649207513701	3.09590131813578	2.73287494857711	6.83151582886298	4.00768773359115	1	3.62891370259296	3.4512877394435	3.27153527838032	6.20228249272529	2.04120221087556	5.74479995184572	5.31907665298721	2.60718310872181	2.89947118668201	4.05845025423785	1.11196177736243	5.55296921890875	4.94554355092286	2.81218796777405	6.62436525880882	3.25023131899121	0.975544919252189	4.31419440216124	6.3901731098478	2.94669919184656	-1.52739549577685	0.860732693786807	11.517400845503	5.59130275655355	2.6279953042309	1.21088525847597	2.36757131352061	6.4574562998334	5.02086990703765	4.49551912242361	6.53016276663482	6.67193705043544	4.76276085267052	4.45949174620449	-1.70466974998978	-0.199593380453589	2.90875163956208	0.869775369882888	1.51002099299687	67.5	0	2
76	6.56101978437914	2.21031935303309	5.13795192054733	1.57347997096329	6.93813002980198	6.62860749866311	3.76804724061453	5.02821487599185	2.26591510611234	2.57165665230852	6.80889624475969	2.11361859465677	5.35670473934123	7	2.83924883210329	3.80938135348226	3.74243753602395	2.54975347452297	4.0588680642395	3.82877628710407	2.26343560577857	1.67907277494994	1.28976932840964	0.720043069695331	3.36715157754964	3.35554316343772	2.55951023307724	-2.75804104466443	0.26442377946719	1.19133578439715	7.14414800153703	8.23485760181188	4.18151558257864	-2.11670844318535	11.9982068758588	5.4440405696568	8.48078272594104	0.00793446137913389	3.25968506530216	2.5731781678858	7.53942016388436	1.24666739966966	3.31255848014976	4.36998398027512	10.5189645138709	6.63263891363578	82.25	0	2
77	6.4990895067792	3.23031743577017	1.67012314166012	2.13100050297185	5.81148284425744	5.81602809913942	6.29374085975543	7	6.8954218959829	6.00702828646993	5.80262711428878	4.37516140388597	6.43064951203338	6.73555109032867	3.33111994700958	1.76978167973928	3.25997545873194	1.38235887430016	2.52281866184991	3.91403403924007	1	5.45231508461716	1.67000710645295	-0.290385619585362	4.95643937516924	7.93073053007556	-4.82949317126908	-0.997411895214456	4.03976744196241	9.40867216920769	2.86159926221164	6.93669196386009	5.24081891534207	-2.29511189113901	4.37844011523632	7.42388586926947	-0.220601612874955	5.67398878765534	2.77114843217804	7.69435475540799	9.02450010349503	1.17570144932671	8.07652263749553	3.26695143049802	11.2536396613487	8.82873232706508	78	0	2
78	4.56264329426831	6.84176109404993	1	1.54390510954813	3.31220433416864	6.82765521746403	2.48897789617236	4.64405325749175	1	3.90510310638505	1	7	5.88519080094615	2.74761615524898	4.28713694232014	2.55127823645278	3.99535860016427	2.72602428730177	2.08947333416331	1.14958660392253	1.97990950229809	6.01756058964079	1	-0.428206090794009	-1.13306002665052	5.42465849112686	2.56482573189092	4.28958789023842	5.89565765122735	4.88660899863778	7.73456149944288	4.16610913550934	12.9460066919898	3.3613462379286	8.30871105881137	9.54669287398451	6.87510799113185	5.21317273253123	6.86212405954691	4.20051094167077	6.17445234937997	3.91074087607623	6.87403194754574	-2.72612928593087	11.3852370415897	0.875951111157924	77.75	0	2
79	5.282782983122	5.15026711905569	6.3264997983955	2.4086777628343	4.48890781902127	3.15084199446364	6.60160204679158	2.55713026437894	4.20482379213787	6.29136430159706	5.9389677352502	3.2909656035635	5.42338015255319	1.29890325167371	6.33673488125145	5.45939315305498	1	2.75059168560455	5.58882754098603	4.51172319487423	6.56992846389813	5.07894458827242	2.98826728877623	1.01188817897201	1.3410865884678	3.99274693649581	-0.707007857033003	-1.39409015983125	5.47484440746963	11.2788156628308	1.87198037930346	8.83889208528876	4.19494699935107	-1.05418721472549	5.82888351075801	10.3480147359756	9.97099817214774	0.344512165799186	3.10486761443679	0.267748619081519	8.19433193279682	1.77082320609904	4.22066934980081	0.510447214582727	8.29261450524817	0.807335275151737	62.5	0	2
80	6.88048534509523	1.9895646051806	1.40521490707781	1	1.43079764590564	7	3.53844386883949	3.00088633754682	6.25633067027189	7	1	7	5.51463478272612	3.71540727924297	3.64510366267566	1.27988461596494	2.17778305246827	1.69899311301798	2.46155203282293	5.20996523128132	1.32584358306866	6.79625616828464	5.39000307446234	-0.923259781405134	2.16390252804811	3.9022130600848	4.67497666081667	1.23819387343727	2.11855260209706	8.08833302793326	2.39763039417263	4.21525679911056	2.06444954827424	4.2469171681425	9.07464424174847	8.91456934797625	3.04624110558309	0.306016498238899	8.02194476735618	1.61767818644373	-4.94197728724552	-0.365988793061726	1.94508037345329	3.38908532586041	10.4253603188747	2.89517206779176	83.25	0	2
81	3.52510816582472	7	2.27407596640096	1.43414412444106	4.48283523549583	6.26001332274752	5.90724806341711	2.80754224201603	4.07396390618626	2.53664930858957	1	4.5599430567853	6.1181275667313	4.30036461402581	5.08642831178231	2.65838534771251	6.00605046214457	3.63580577780032	5.33452671728007	7	6.04516505532382	4.77560829024513	3.82088573130297	-1.47793233171592	-2.00792236090903	4.63058884838719	2.18307360724155	3.23451469593322	7.4497237977293	3.59228677360461	0.324697240008306	3.8602936513099	8.3549471263183	3.36677570282538	5.55315679288922	11.0197263502946	8.90385830325025	9.89366656263035	2.59654725028626	6.60833846517176	-3.76651482829529	7.65331783906186	12.015718564061	5.43970314628978	13.0052271048796	4.06271696805103	76	0	2
82	7	4.58115865134147	2.62589699802843	3.86617859744368	6.75585734745091	7	5.10875548927826	3.21950092421385	5.2667397898071	4.53627789325625	4.03512279654395	5.93694893052149	5.25681533358183	1.78799671042878	2.24342593211415	3.33278337771405	6.91282056199072	1.49390102250455	1	6.28712828309862	7	7	6.53546363791143	-0.524407226982748	6.21137351984435	8.31357925598277	2.07842168312994	-0.109024027960568	2.76518087171553	1.93018598116244	5.85630118854305	5.02941826123125	3.23509941094238	2.98061441811617	5.06106715466416	8.02352497605143	7.91114686509849	4.9977366357063	3.3348761284706	4.08091076740389	3.28820717433758	0.829714679048924	5.85478871887115	-0.702546939045844	3.07012879800696	5.11804218835705	71.75	0	2
83	5.71727826922062	7	3.53943007876271	3.95373363296292	5.27092322439448	5.4472532288298	1	1.01779785647828	2.09931240354037	4.35423236276075	2.25544574887683	4.4458402165763	5.26539355337101	6.24963230451749	6.14834992088182	6.7598265261496	2.60149264314904	1.79668424979519	5.2070540937153	5.73819707484582	2.24100306883565	5.61839659245711	1.35728093048587	-1.05861716849966	1.30281412763668	2.5786461347962	0.267301679900214	1.18323418293102	4.29511936054483	-0.596518512597022	3.58028546265007	4.20589666883008	-2.60475771948554	-1.1408664282691	7.2319412588639	3.16520346126558	5.33826906085738	0.367216168403332	5.1416612028237	4.74564338517213	4.56012005078842	5.2452191278666	2.51949750851137	0.371061019105182	10.8895509947348	1.33865344455126	79.5	0	2
84	3.71427891732002	7	1	2.08506773922973	3.79606669425907	1.7955227919848	7	4.97583503599875	1	4.35353259691292	1.62703009689598	6.70851378224423	4.23001934748356	4.73999871438061	3.8068800048369	1.18914724354511	3.54755489643896	5.49516257821284	1.38089875066279	1	2.14551811447475	5.90441232418442	1.35208362827537	-0.303876776392712	-0.960221850007188	5.99445329910624	2.81230394120943	3.13791476220227	5.79047318083251	4.77140866533176	5.21813857910058	1.53916288667393	8.71701928099247	3.93283222385413	8.0045339893651	9.31506087260988	4.96126864149565	-2.75650694872859	7.387812871051	3.36760680087396	-2.27880029921689	1.58916462909831	7.32063555029682	-2.72326249949967	2.68983934143156	1.48816898850984	80.25	0	2
85	7	1	3.87834648737967	3.46439306524224	2.3865290769006	5.05619710190132	6.19184074006171	1	1.1108872525672	3.17560204691521	1.43527401188749	1.91276136011557	7	3.1198216752253	5.70253751048849	1.24139817378166	2.16713566086126	1.86911434586271	6.51280929311473	6.2973129417436	2.87246831975129	6.18410275161653	4.09946863545629	2.65844623539563	1.26624335449432	7.02916705664516	0.759798852131295	-2.16609698875491	4.63890252033172	12.5800300740069	0.844715881421166	3.23763423310285	5.97114024070213	-2.95771204799625	5.92048066186947	-1.73198294397295	12.7035936239067	0.488822271276526	-0.141512717989875	3.81792088285058	2.71420794879842	2.34369857592462	11.9185687742254	3.36780760103378	0.649845325586032	1.66441536211301	88	0	2
86	4.4961392445632	6.51564692489842	1.44195922586639	1	4.12436032209032	1	5.64831647222166	1	2.5028037911349	5.23818079262855	4.56088405348554	3.50480347698075	6.48525117704375	3.56363257189362	4.47640375924202	5.39018642453435	2.23799827822455	2.40267046824736	3.33187644211536	5.52649682518552	1.40677937971809	5.17308665876012	3.96958229252783	0.657863913710576	-1.06141771010249	6.51149029426381	3.19839516101889	3.57530677741108	4.78939677753287	3.01119039453543	6.54160061380711	0.163670204959334	8.47430388711775	7.04395566953648	2.67385809511135	7.53666808029494	6.39071777895536	2.49420233835129	10.3184072222944	1.18951092021481	-1.84279133260968	8.20504021789959	8.26618149788169	-3.15276173628558	1.17681893725954	3.54467153962168	83.75	0	2
87	4.3105416432819	1	2.91571202032368	6.14454624134989	2.51491985033745	5.17462823333742	3.67494711024964	7	7	7	2.10573349431439	2.41951755167324	6.86926486294228	6.31547648927445	5.55084856825831	3.34961592985489	3.48885897025676	5.39507650124822	3.83760079385834	5.35225569495442	6.30945351140265	6.97394317299864	4.19145377282642	6.04251375989325	6.16818147835034	6.87504288711445	1.20154951675804	0.214591463779154	8.9715030378558	1.62759169378208	4.21616221979283	7.44155277673551	4.7984724480289	7.3511352021615	3.18204994622837	10.3482189902976	2.22770575428565	-1.44939692289523	7.57807020873879	4.53365707325258	7.21935616090169	6.3907618538096	5.30461750387076	-0.425494172974507	9.89495542833553	6.11067686401261	82.5	0	2
88	6.05138099876302	4.38445906923491	2.94454289307171	1.54991842697977	4.76353151588357	5.28207399995847	7	4.4212525577381	5.95342539399917	4.46572180093288	6.58005485740504	5.3603943817225	6.4809377026071	6.97270365351313	6.32783523368596	2.12502142855714	1	3.03507197655177	1.79014874466447	3.36423053581369	5.73568808278212	3.68926894721268	5.9925738582393	-0.928020180041671	5.19539192300662	4.80458002486364	1.48160751008866	-2.12125213924145	7.34995603732558	9.40272605674166	5.20130353109566	5.25721912719741	6.29629525707719	4.54575110285812	4.98462967035229	7.70642982925283	4.19441255544659	9.12353011986652	8.08933242579563	8.76802197524275	3.03994901046814	-4.51146624634069	1.02109557607272	-2.7190446743535	1.89322187131433	-2.37488890652364	77.25	0	2
89	7	1.35296313488797	2.68030534545362	1.30143445365833	1	5.27405762317468	1.91323209129958	1.39268486840992	2.16807900706847	3.40221001331119	4.91123693709118	4.86798040146779	5.22982780083185	4.74571669295941	2.93545607868766	4.02676114538549	6.46330987086674	6.8858962064571	3.81650359533059	5.47778684622118	6.44247575656605	6.91450292203152	3.33540868801966	-1.66752054848946	-1.51133592584117	1.9383666917917	0.879435854116367	5.82172992596247	2.78421784527023	-0.0175571913242114	1.61843913088305	8.56343749724845	4.90744542984965	4.54268711809098	4.38103095192365	6.15328223402331	4.26490875988432	4.17832577714597	4.21355730781657	1.66147143249059	2.00533874681464	-1.47588494914815	3.51962994750381	4.75971281520961	10.3385592239434	1.16766729753972	64	0	2
90	7	1.68178954331837	5.7747594191866	3.68624066228931	6.16914887252478	2.26891705431634	3.51260177312717	6.00676349618684	3.89232508066404	1.24263228628845	2.89676071757522	6.22633066938901	6.37055402715902	3.87347741418744	5.90132422241905	4.45532068067245	3.68792609069603	5.70251321118842	5.11559412485216	7	2.68611179436062	6.93143861573932	6.4648678553228	-1.47961844972247	-1.02937177783941	2.98140810382231	-1.2009683218712	-2.45922059416076	2.40605359391837	5.24236932270845	3.95783992325906	3.82725520997368	4.27050840676096	1.42111037705435	0.684213301296535	7.58791016324544	9.71059192177875	-2.01090531212115	6.55922465239658	4.72298599027524	13.3597904924779	7.86500924071141	-2.72792318211682	2.91241756574785	4.38632143239058	2.23037374113546	71.75	0	2
91	2.36313667291078	3.98082141036661	1.5878564912267	3.31020747186296	3.17569076826204	2.28016869132506	7	7	2.9981847367284	1.49748847603866	6.84212113970249	5.3761471147648	7	4.38356295873067	2.62069867766843	3.73607606750832	6.96521170989482	2.4373700875945	1	4.20376935345326	4.93142017242983	4.45409029066211	1.11859788109317	4.49405576182266	-2.24969337024995	4.18264443396717	-1.87180256198408	-2.14880079059678	9.94751090336373	2.92110884919482	0.874765958863976	3.32034316539444	7.28762127759459	3.77469536200079	4.98409229425313	9.42738737143328	2.76009572662955	2.66855356944869	0.959835529358362	7.23165643083753	2.18945465984016	-2.12360788980109	4.38693263329368	1.68302742957631	13.7915294030991	-0.0759862929067205	72.5	0	2
92	6.45105003422508	2.19005347735296	6.24180993573578	3.087415126487	4.27376061549136	7	3.73584055569101	1.37446727157504	6.09132535879632	6.49741924818695	2.59696006890342	4.02246725976771	5.81381863165613	3.30660898991993	6.73872211241818	4.09132225242367	1	1.49877165982286	2.19874425275655	3.06303420228895	6.37102454311673	6.32587262000149	6.16493157313634	2.71307966009625	1.53139696193335	7.18534580064624	2.28221815630142	-0.476881668003405	6.00553963000076	0.162123125733867	6.76433014183109	5.0170932667374	-4.90615017797756	1.6981916811199	4.76971600687544	10.8989343532309	4.72380636943837	4.09451938537556	-0.0766978457055638	0.480869064986839	4.65059605146582	4.60074182247093	5.27065408421085	-3.04911059086523	10.5267504480222	2.54485447807859	63.25	0	2
93	3.5120766211416	5.39691278755759	2.96030030595938	1.41899571987053	1.67634482156977	3.79639963900475	4.76096602681993	6.18611597853201	4.43317105292377	4.1739240578326	7	3.86227973297425	6.3681761654387	4.8909606339452	4.52537862944976	6.41551684501298	2.31876568129971	4.88777289731491	6.0133661660888	5.06285697907909	5.11088874081388	2.05370573567764	6.13408136869848	3.55168729450587	-0.271900202148405	6.25724900726734	1.33599296584141	-2.8162116239767	5.64054028395163	1.75817430461083	5.47479294959126	7.93408442251986	-5.03326320511965	-5.07985885815975	8.6189666520518	8.35076252624584	9.98638432654186	3.3844464725331	7.71042232916633	2.45720084725355	3.99475022752223	-2.39689512450507	1.23131309813698	0.431460881832442	5.78967932315444	7.13160577392869	64	0	2
94	4.26002217092902	2.49441755257247	3.02123546684698	5.08250772183804	2.80501890196998	5.39865417669073	3.69374841360722	5.98886146360941	6.8809170091181	5.51097719547639	3.56103568335606	2.21882489836847	6.4565680806076	6.95972447169394	1.67423571941144	1	3.88153863501986	1.04894050854315	7	3.16915809201362	3.29349297378086	6.21635976506362	4.99696222357923	4.98892843204091	5.90022702949671	6.90745067872921	1.18650178626644	0.801735200623048	0.918507373221195	0.850349505694229	5.85480244780086	7.84491906083346	4.01458987272691	0.74678172721511	7.74119438264186	10.0137053578841	2.64778911339802	7.25841101372793	-4.26892862089607	6.02684949977985	-2.51064290462466	-1.61106789773769	4.66366150431202	7.51449034684035	11.0372225379462	-1.02473744883429	75.75	0	2
95	6.51404846556098	3.58079201261114	4.2587221376162	2.28050294177707	4.61113737422458	3.62770293408157	1.34244945256481	1.66915448575468	7	4.27322486871391	1	4.95374180469198	4.65369226470517	4.92860533883725	2.07533834818243	1	4.49439826202333	1	2.27843200122665	7	1.22636608818994	6.26682479521079	1.34048416571637	1.27747036341371	3.92425330163101	3.13038699165804	-0.264001129346762	-0.943672375466485	14.0911136200552	9.99745553162543	3.07671929163948	6.1022919670254	1.54324626233405	-2.48611459338371	6.18743129696451	5.47037715461332	9.88108300737643	1.99134430488334	5.1117261200492	0.937769869553347	11.3351267482497	9.01405087077798	2.21119725905742	1.37361936602124	10.712684378126	0.508117587295215	76.5	0	2
96	6.58541892026739	1.99658302221957	4.4318898979216	3.95560627108893	1.98319674572611	7	4.17783017800007	1.88400121644592	1.46106821375752	2.69937420441199	3.94830224205202	3.03651296508162	7	3.36811090283567	5.80790458956763	1.7369292912102	2.75396380238745	1	1	5.74081344939795	4.53430811244947	7	1.00260121216423	1.65974521057825	1.95835670542938	7.25102416288087	1.33827970714534	-0.536268816911017	13.8697529017068	12.3707651127945	0.317619156463962	0.524135653552529	4.87371322558021	6.22680104268698	6.58345000360667	-1.23046947055822	8.25676326461639	-0.177862871332876	6.81474105591863	1.36958527332405	3.96047046867458	-1.60064173520594	12.0240583656602	3.42935035230924	-1.01331825183954	0.773078826110565	58.25	0	2
97	2.04751646246372	6.1507126620378	2.73074538626776	4.0646573527896	2.58581497230362	5.59510750308055	1.16281107950156	4.31137251823636	6.8071881359145	4.22082618587037	1.94451745755685	1	3.29974985602541	3.61428196612262	2.80434241881145	3.00157218119891	3.28459380341232	5.0775705092527	2.53930217871802	6.29728421105872	5.34150992949043	6.83778967772638	4.33813510887269	11.88393729437	5.55569078186136	-7.90478422862154	6.11426224037475	1.1965230334986	3.38944966217303	4.96889654571353	4.20140279798426	0.78542101444521	3.56594529789059	0.966603384530937	4.18566796618495	7.14146583727542	9.91576807087748	1.88788724847329	1.78965153424524	0.633078957318679	-3.41580906121911	1.55181634335062	1.65134412203128	0.329171825179714	12.821774657335	3.84391346412327	107	1	2
98	1.39859282663335	4.33675882731481	2.28357243534921	3.19252590312046	6.33229633957844	6.73586431262177	6.94768075930075	3.86665754306097	1	4.45713522387881	6.97602320131238	1.57303542822379	5.22061984386597	4.55341856074413	6.11289013449214	1.08974568816162	7	1.0619835197424	1.6168185547908	4.0337607069428	1.37369523648766	5.23313425915684	1	7.81136559198294	2.8168322445079	-0.15180225700673	-4.74745838796681	-2.96018206158808	4.43750593781361	8.81726942456792	2.83435582055794	6.63917600717094	7.23385859739055	0.288776656560729	6.12826282471661	4.72144393558049	10.6721315787405	0.234933264472606	3.7907159259217	1.58943546617285	-2.07648813143951	3.30250659107407	7.02595925013917	0.590808787528955	10.9380952616395	5.39022174570397	110.75	1	2
99	3.8606079101851	1	5.0520657080007	2.83094275756323	3.83288526431503	6.72043389013244	1.42713290259261	1.41780571406092	5.03520328441158	4.62614194806628	2.09666298066384	4.17312564190269	5.43222822444009	4.14186117230392	1.76429074419168	4.87018248674992	6.64933438620473	1.6547672477485	2.06062717070627	5.3986060206547	6.61181986535346	5.38734309903493	2.22624115959679	13.0747928463468	6.01478982681805	-7.65044760709635	4.18253723287565	3.91693522460459	2.76794919074693	-0.437555590441903	6.51664524045163	8.75377744453423	5.18258649673984	3.45587204532465	3.50786367701772	8.16976225722083	3.81333211537262	-0.707541316324211	2.47003649286199	2.66309679863598	6.37837859325519	-1.3689136906259	3.41796254764092	6.30226014229311	11.3539231611566	9.18059854955415	93.5	1	2
100	1.29452499299034	4.01994695975781	2.40186220022534	1.22106670968295	6.9748289701641	6.26506261712015	5.31797928822978	6.01187241981248	5.86977917759751	4.64216195638046	4.24906517929874	2.69869650828779	6.19809412890122	6.24152590961318	2.93152383826394	2.65699914920525	1	1	5.34694815523669	6.91975957799132	7	4.94508899881859	3.01532856024051	8.43965974074681	0.86564452581438	-4.04677552136356	-5.76742538968594	-1.82876284542766	5.51197033322196	1.55327745712804	7.13791530204167	6.97787903232345	8.39747341272061	8.86983684397739	6.15901738244837	8.38678186575966	6.45206538012187	2.21227465716101	4.14405475189644	2.4583138379032	-2.97441432500985	-0.0345981235164238	-0.914981339120899	-1.28415299473703	10.5929176683435	-0.54636345883035	93.25	1	2
101	4.85488422271341	1	1.59636459535729	2.41595224454024	1	4.96348551586758	2.54472484861243	1.39717418572084	3.30300978806896	5.16757843108351	5.36129794488591	6.76359311426234	7	6.35748317078606	4.99433766431957	1.40199740515824	4.40903989296429	1.42025015908553	2.95432891238701	3.56909627064971	1.46956277343036	4.79463194905343	2.13682744577991	9.06658632065943	3.46433529587097	-4.24923697799602	-0.708303866418015	2.65053356313547	2.25980427305562	1.4389412262665	6.08396965823625	-3.65105313564639	6.92011958456822	-0.384591945847797	6.33474889225599	4.12495569514717	7.74579000698539	3.18273825541701	3.85997280158039	2.46975666629709	5.84187615080394	-1.56811072937112	11.7713853201105	-0.485235027581198	11.154239952341	10.1344897402973	104	1	2
102	1	4.21901940000652	1.74883142268651	1.92446849430651	5.90432598083431	2.33733758683401	5.53080846084274	3.17015034458326	1	4.5270909314095	3.4774985116683	2.35779721275998	5.49225205947319	5.87179070800843	5.57968470831287	5.87255201747188	1.84614549025118	1.64552485232204	1.07560351430722	5.72949216457019	5.50771147279804	5.09156208409094	6.97713483415048	7.50807428279899	3.75027658445088	-0.31601619302676	-5.42799956945674	-2.53290751850188	6.35664001608848	7.32353166980872	2.59390929098208	5.89862959619721	7.27761375861501	4.49761291827761	6.58579618498374	3.89593079845464	0.231160150249114	-0.461191356756191	2.50975521128179	2.08668212777531	3.91878000493271	2.67783954438361	4.06537657044261	1.29046961955066	10.324019786941	0.357708571643895	114.75	1	2
103	5.14403948741561	2.95992639533077	1.29643501620548	3.920634776529	7	3.70313324562322	2.57160951216505	2.17128573051369	2.42959531391572	2.44528639037687	7	4.72908722690531	5.8618434168006	1.52497128864136	1.00604382267781	4.87592407457428	3.75986370204924	7	5.23687053998902	6.23267361351766	5.63377113832591	5.43750678126978	7	8.97956319626598	0.00395389396753587	-3.21096828288747	-0.64254132298062	6.69471367837873	5.19102704558621	1.70478472737195	1.53215826557916	4.75142742279867	8.43790223641918	3.98823177754277	-0.0936451284526387	2.41767649083971	5.8695212400986	-4.46620044704933	7.92513507870898	0.772015110397906	-0.147026527730606	2.62851396321569	8.81032758443922	3.39892284518954	-0.924355398809731	5.35300828535212	87.5	1	2
104	2.67763577785256	5.85236695210493	7	1.60810686926877	1.20677189515861	3.89915706759521	3.66621192042929	1.74106460311875	5.45102471129087	5.70038228308722	1.20671824625011	4.90986474143637	5.53364198251243	1.94731126619089	6.87559275774875	2.87245294451903	2.54359310995759	1	6.16390126037537	3.73258809517317	5.09552034853306	7	4.0358067566249	12.4574912166504	1.71975198005069	-3.17692709916414	7.18755961534514	2.89519600641751	4.46059857768722	10.8061433287089	7.09165972405825	6.90971343336865	3.02912311537575	6.06621627944543	5.69877269881437	11.3269321024847	5.21886910277939	2.66242940650606	0.0309656517969541	2.11537314233787	3.86865627041845	6.02752226088032	-1.84602673347921	8.21821374409568	8.96073446241537	4.40382189990849	85.25	1	2
105	4.13421747226673	2.50458334141554	3.93347250648419	3.15649361484321	2.41386270163604	6.05155704918382	1.32024810019312	1.04960587172536	5.45383493066094	4.63763297038735	7	3.13168476337448	6.15565707364671	5.0340162882507	1.84959462552071	7	5.11225302245281	1.31105909122234	5.60955455866145	5.91847298889128	2.43846000398067	4.87448323625095	4.09215669843459	13.7219566260564	5.06070522094718	-2.79793185502093	0.285200346494524	4.81154337428993	4.90057392885568	-0.187518341463493	3.38291053933333	4.40678854304667	9.8088557683844	-2.6435496115417	6.28710851860599	11.2456666454497	5.80701152697743	1.74705317360832	1.51260228477714	-3.13604612355128	4.1837170885928	4.93099899473821	2.82577986602886	0.25583826515008	11.1806613299772	0.168066764967368	82	1	2
106	1.58784369201824	6.25361970144805	3.32239122251766	2.66151700524415	2.11261619788146	6.70166522978963	1	4.67264260099362	1.24753978963724	3.53678314585204	1.81921259206523	4.50468753675873	2.42568187108655	4.11779880569576	5.56732952832887	1.10850096231888	2.8747290243311	2.53592267981978	1.91383858242718	6.22045057314467	5.92908181582614	6.52855046591666	4.12932699459635	12.0413571086336	4.94186678979432	-7.35024896138379	6.55598415671427	1.40781625421927	5.91125852308403	5.23679099576925	3.57415157428859	6.90803976336797	3.20345424282605	5.54679166059578	4.4714429533729	6.67516986454656	9.59618157407014	1.85527781509379	1.05926700230858	7.32316675687062	-2.96816105734399	8.65775483828257	1.98948726825408	0.284798471282324	12.5585757861451	8.0275732503317	90.75	1	2
107	5.14325181925257	6.3802229809128	5.37684792275544	2.12940881582665	6.2991734403673	2.00170449953782	4.9985409693808	4.50547675177277	5.73363184978756	2.69222208913203	1.8401701260548	7	6.5757836710899	6.8074373571852	3.92803204525524	3.77476950497773	1.6153289364046	2.34371074480195	2.2560497116744	6.22370592318681	7	2.60079354719591	1.84783932758197	15.5324760629964	1.55076265498224	-6.84409391012585	-0.27734458882233	6.38413164036735	2.63152908890567	-0.570893734050575	3.93730095247108	1.96849231484538	2.75168065835633	-0.0176795814771043	10.8897314784631	12.5413744313096	9.96678271170475	4.12304498811941	3.26719926386015	7.95196360354967	6.7552770832326	8.68184270669983	7.85610842629868	1.86106191913822	11.8334147993267	8.83797559050315	117.5	1	2
108	3.49131437179076	2.39169074547709	4.42550256750327	2.77730820907276	3.30973775861996	6.34434685725926	2.09934865002156	5.59487572846725	5.91475241305707	3.15520942336527	5.20895951145122	3.96314718195475	6.89303298345685	5.81431528575558	3.299085749509	1	2.97024642735106	7	6.3224645954298	3.41839092356287	3.34017202497045	3.56760791608083	4.25687741358247	16.4025863688538	1.91426443236262	-5.74590822418885	-0.0199813725302239	7.49590201939375	8.17061003213077	0.9436812837284	5.40925010226851	-0.646408154718428	4.69079037655276	8.33157301086563	7.35626180630672	8.88364654502195	4.50959689919667	2.5186031955423	4.92696647643369	-1.10546179722654	-2.15053779371992	5.53834152382209	0.475887576968764	-1.48441608515105	9.99249163392188	2.65541421991352	96.25	1	2
109	1.94686656399418	4.95571860658322	2.72640866677692	1	5.48102565960717	6.37172759120186	3.9132931185445	3.48130733997082	2.83173290556167	1.94432663480456	6.61286524994354	5.79729445709801	6.48629576409338	2.85515669667906	3.72764193857337	1.01982492772741	2.20224493066551	3.1129871457889	1.41574932735569	5.18563748420268	4.38065715692731	5.14118138516358	5.19231047342985	17.0396821622531	3.97720961958511	-7.63665155635488	9.50029651551465	0.863531552077503	1.40371858577138	9.43111847068795	5.25942894852689	1.19546033198423	4.81138067633358	3.51475101830262	5.50524836686054	6.9542318215542	3.70763574778917	6.56301289166423	8.33366709505711	0.426832176649184	-2.49557172582226	-0.365673741281601	-1.1081758683719	-1.95341708482208	12.3698748152697	3.00223583674112	85	1	2
110	1.68420241789121	3.77869599455148	1.42261870086431	1.28765068463228	6.36170773203237	7	3.94478689695111	6.51152469006657	5.44947433607643	5.04720908663473	4.11894676659543	3.16832720242328	5.41525561053925	6.58413277464839	3.45110022420954	5.97959427079649	4.34393659869217	1	6.76031802254038	6.282516115982	6.48248930218323	5.77784211951309	2.53238669627404	7.71567187267602	1.46373574923247	-3.47268002923394	-5.06150851011845	-2.63141827700443	5.19044946122297	5.32451505430785	7.70379644296537	6.57988151623581	5.23250865802375	5.134043552524	4.85534279604497	8.39406247864077	5.09177108158779	2.51539307773248	5.30586115114737	4.67049936401642	-4.44023944427315	4.61108318451884	2.4377516936057	1.2610726197276	10.9179548171245	9.31528921602103	82.75	1	2
111	7	7	4.53907774282774	5.47106788496103	4.46980089506139	4.83495663315129	1.33307969710368	3.69849347182237	6.12761788862644	7	6.13489988329122	3.07662397791229	4.28501702424501	1.52750505496125	3.52816284808571	3.29529703159088	5.73505301323226	3.27293751646177	5.02936714250432	6.1969811420626	6.37025795780474	6.8787860773998	7	8.89678308960609	2.74046762310567	-5.3551445486609	8.08097004884176	7.22055928836462	-2.8701319348207	-0.027246554451645	6.18083179877286	7.46006727886033	2.52832551684488	0.034828956475041	7.56845891068089	6.34991706352321	9.37571089028322	2.31946714344314	3.41614512962341	1.79882753730136	-1.17579090374767	3.20666992058699	5.51243609146429	1.22383684456163	12.610553700336	4.47057259112861	76.5	1	2
112	5.97866265843329	2.55611112308143	3.94984920178776	1	6.16232762213164	3.65816284115104	3.55060611236529	5.93185241496876	4.71198826157069	2.60200652052899	5.70921598175919	4.36968866632256	4.33266160615781	1	3.69035401499247	3.4700341675723	2.07313935707881	1	4.77970794135821	6.7786281467336	6.29137263785148	5.41251585834218	3.77374347024308	12.4696099795065	3.18370083354452	-7.75869907457053	3.34538139365707	4.43074852926738	8.46011110225758	11.825935557023	5.59237296422399	3.34539092852611	5.5468719978887	-1.83288721280501	9.0325186140746	1.92729685484549	7.040602295554	-0.494564591254459	4.98998244383028	2.98210244289468	-4.43513935039909	4.87752165112779	13.1094105765062	3.02143224750687	11.6302000672341	2.12077440438447	85.25	1	2
113	3.82115347010599	3.87065185481524	3.79123826311537	2.2639661480334	5.3142785335384	6.54207355753223	5.98334696352916	1.01307808446861	4.92181122137986	6.62073628540751	1.96630574448114	2.15111852969559	4.74039520669813	5.28567152920648	2.88887590625513	1.27443963206467	2.89226041523314	1.19102364641383	6.23835420555553	7	3.87401324652029	7	4.08794405408428	12.298793370515	7.09907741589105	-8.58415369773993	5.22377499835804	2.42815351295796	8.351050399128	-1.37195250707414	4.09888711322593	-2.21835306853898	7.50830607349747	1.29411783014967	3.59914915125101	4.03335941597831	5.19887359237733	6.14617979875741	3.65865562161011	3.16521010583739	-1.89862672991994	8.23859033288577	8.33674051753503	2.79751118689872	9.3935586773697	2.56829441910413	94	1	2
114	1.01414924419237	3.83157471429952	1.49960197580893	1.68117973108026	7	6.32122278367702	4.25894757144618	6.9006720704362	5.49430183763033	4.52501388857636	3.90411844244116	2.95201311800627	5.06459750708965	6.46539812837239	4.52785774105086	6.26223546647336	1.17835113173279	1	6.3431578398704	4.75715922021875	7	4.85811813907474	2.71382796742228	7.73336892821821	0.815100590920468	-3.64804166734754	-5.9564013537708	-1.73887246704455	5.63426583180002	3.85355006135258	6.89604862910608	5.18737476506509	6.9147154740009	8.67404596503125	5.32091322863936	2.82583590606292	6.16092341832662	0.944609734167601	2.55883136339886	4.36734023872956	-4.280275564946	-0.730118904656382	2.97524518517136	-1.15313354285518	10.66353259391	8.35961771483983	86.75	1	2
115	1.76043471472744	4.06867990155472	1.13124425633963	1.92697501172989	5.70230218544958	2.20494248648339	5.27230030658799	4.25903565259719	7	4.63049651355596	7	1.97457321869938	7	3.72682617606203	4.6090494152729	1.73393606247876	6.28624731385437	1	1.3529252960963	4.78385346573987	6.05657998831266	5.95677337116544	1.92165484271663	8.06691747468488	2.87367341552893	0.672144591010626	-5.46712103313991	-2.84552144605661	4.24367940620765	9.4368829697081	3.1018545867939	6.60481362850149	7.4247696553905	4.23002690692263	6.05933546221238	3.68370911148435	9.92840462399599	-0.981814715946542	2.93070920038202	3.81633890117895	-2.52288855916032	3.21454320388784	5.46983079989062	1.50851554299266	10.5394749860671	5.35450787153116	93.5	1	2
116	1.97591022394995	3.79476840319772	3.55775270895029	3.45073931669837	3.20113424644496	4.79945525885162	6.06501742661462	4.49295773674052	1.87322099489923	3.40429793849104	5.64164191444605	7	6.34075600935361	6.2787838924687	6.41766897002487	4.52338946373606	1	1.35858456547403	4.49196348614147	3.47419997299795	6.93446267081977	6.87514721582775	5.51009977839648	17.0650320549021	2.04898816869788	-8.5091562166412	1.15223940876214	6.49567844822035	3.35002277943483	11.9289691630782	10.7545945740057	-0.904254550978947	5.41260238824345	0.62084429978782	3.03718198940358	3.59150981013034	1.11285572176257	6.66932832549893	9.76101356794713	3.26063785281209	4.12955799578304	3.27179574350712	5.27597281054416	3.71284387255256	3.59541498380469	-1.43083084346693	83.25	1	2
117	4.65332046075276	3.57009181721312	5.26851571208418	2.42663372608468	2.81459387959291	4.54943977586278	4.80605345887331	3.10282926497801	2.54997632207054	2.79861714698793	2.35299781245168	4.84832232661399	4.52081442684973	2.58530337737451	4.54894222899764	6.22916468793427	2.77293950942689	3.34952908533197	1	4.85790060577586	1.70072346191275	4.76579264261841	1	14.8341664174816	3.82635645272477	-5.89416626319003	1.89559472174	7.83521110346401	6.47258087449875	-1.01114171083968	4.30147016257576	5.57396785951889	3.96432001949041	4.81871793425053	6.69420499945284	5.56143873657128	11.3821088652997	-5.2859107720228	2.83438220308701	3.41168382693423	3.92476325190301	-0.287119772913127	7.08505189265103	4.63009589585472	9.42563021895425	2.48826823737219	91	1	2
118	3.29028419091209	2.79240183250519	4.53176123404222	3.65678043956328	2.44664779661562	3.62512452497225	6.69433342522715	6.17314908092872	7	4.71214068130958	4.7101749911103	3.25341964572198	6.24768029690276	5.92744324627002	7	1.99837529181702	3.02423669311643	1	5.84456396057752	3.97076932465481	5.58666495766376	5.08202303463184	4.10887475524343	17.3246098541949	2.38010216815515	-6.7150933484813	-0.627436953238478	7.12002606241011	8.05624686680805	1.30553615128041	0.882969139361956	-0.546253391605242	5.54489625382145	8.58715224764867	6.09054543195908	2.85525955641607	5.14794443777786	6.20483595277606	4.35776738787772	7.60046952797945	-2.21047300909467	4.95182858583624	0.143527889518721	0.0218313090699617	10.8797783960549	5.98757499553302	88.75	1	2
119	6.36652302131288	4.96224755241014	6.24052502230579	1.10498800676691	4.55387471426038	4.46943935581652	1	1	6.30491974212729	5.35746139029048	2.1107496840612	5.10110442497372	5.75983057942582	2.8914997147032	3.31527980291089	2.97765560975174	2.05379958953762	2.20367724539363	7	7	4.37401695198755	3.53138822658837	1.38261849047103	17.7924352317583	1.15890045529191	-6.0794207361622	3.59551074521876	5.17496928814002	4.63495441314101	8.97403566753066	3.75542332314973	5.96831252034419	2.93412507168374	-0.642167947258062	6.00059904597648	13.5485745303419	4.19334282323547	1.95618372160844	4.20067430813678	8.60201639223496	3.33620232133974	6.28212759608122	9.34154825935962	7.20557022426753	2.50952902875467	7.1049635038106	88.5	1	2
120	4.0647016673738	1	1.90019246048007	2.51836080391934	1.14193334571147	2.26863630409528	2.49318045139955	4.91074185578839	4.59554900502846	6.4413466103474	2.90027713547343	2.06864359045225	7	2.63686120427734	4.8782204133237	7	4.47207381208685	2.81357793222172	4.85389209650932	4.40489914455095	1	1.46036417860777	2.50628187155041	10.1408187337802	2.41942245294127	-5.11236638695282	-0.192612030454103	3.62545245363141	-2.28264141589981	1.00815885383349	9.01899176526084	10.1893998069589	4.40209387869275	6.96165530648351	3.10182445787004	9.74180128558817	3.3128868850867	-2.45319679116887	0.658728911918209	5.82536699553712	-2.87642682688135	4.17347514852446	9.53348456783291	2.93891930587227	10.6921317307887	5.16073894613165	63.25	1	2
121	3.92088617654987	2.21088889843663	3.56864869052821	5.75092537566182	2.55105767819308	3.66512163429952	6.46017044613622	2.73474860899269	2.11887633618527	5.29513876642362	3.58111964454876	5.8552086467887	3.67778833528925	5.16338634629949	2.09469986753905	2.07734666814503	1.42178233239023	1.02087824709697	1.82827556998477	6.29369518257406	3.1626891333498	6.73288999941579	1.95929452643056	8.83614367401652	4.90053538881435	0.0241387233448609	-6.11379529565482	-2.10673301363486	6.08931317923882	2.6702281262846	6.40136327372602	5.32491124062597	11.0786001685403	0.897380018253007	0.616431467453024	1.28131573427024	4.4279344830185	1.22296729855312	5.67503422226306	2.20406232160839	3.69525909532716	6.17692556525496	9.88769523287099	5.08593564272021	2.6855793400611	5.71294971268505	86	1	2
122	3.0119394705091	5.86695944142552	2.75412769404158	1	1.80106429599471	1.83403132215422	6.32358371564674	5.2553727600136	2.5244540328442	1.36443284959684	7	4.80515534793594	4.71183006836449	5.09737419413615	1.346213472342	2.14786168724547	2.0853203614193	5.17792196154213	6.9650551310787	6.21185630703607	4.88437861302522	6.4384159256738	1.42969701000652	12.3164411607826	-0.307546790916999	-6.46457713477754	6.73564449219698	8.19772289576736	2.5360633149058	9.9257774466604	3.17435075384071	6.69470847003522	4.89810732427534	3.86177272530188	4.60851968232561	6.63796855695204	4.47753094361419	7.62666197561756	1.81142053486432	-0.21121841305756	6.42118758168331	4.39251505300651	2.71219861013718	2.73647482767891	6.52723484544129	2.71090935969016	75.75	1	2
123	6.21191844097339	6.93675302464238	3.14545498733906	1.63659614960366	2.30208834975263	1.64342090600755	5.91641632734322	2.74815292341035	4.43002267021888	1	4.53659752022596	2.81343578074963	7	2.77717090077731	5.25506538895663	4.39470702114712	1.03636834140047	1	5.720489982318	6.2875527253565	6.68199422018574	5.50775807949027	1.91396218386185	8.8992345999203	-0.549198174819728	-6.03424264532805	5.6509402972863	7.47911064345078	7.64751222112865	1.90670432357983	0.935263098420337	5.89679317047617	8.04673997886217	8.09931215141745	-4.46138814720893	13.0248829822385	7.5630092261043	2.59974552123465	2.86849413402778	1.93849633849114	4.04492059194043	3.74032954285363	1.08101466963907	3.3403216013783	8.67945590568575	0.283112500176165	79.5	1	2
124	5.16416299541123	1.43627671886276	3.24061801402102	2.59079939148125	3.47283381769634	4.00043475902946	4.6651156762905	5.00339889141048	6.31362978116413	4.87535602538755	6.32517433396115	6.54045882338408	1.17716998673922	6.81188064830135	5.49385494838406	2.70311518574407	5.19383658147967	2.48052278452033	6.72674599405538	6.07368609557105	1.79182302913541	2.48241097166644	1.9658683245416	9.54245020261476	4.04846642494122	-5.53259688492126	-1.5034637771319	1.17760603109617	4.21266058239211	1.36856357939143	5.88016867949987	3.20758618361516	4.45378668282547	2.90939009626239	0.120454861189625	-3.01323926202855	6.70908643399794	-2.15457974695921	4.51404819432095	5.40763433439659	4.71816377897088	7.1903153718294	8.11650467160614	0.898492649273188	7.66754918196634	6.79301281182053	86.25	1	2
125	4.48056209929011	1.13882438007823	2.21381507027145	2.27084691700469	1	1.0744719989174	6.88698571608682	1.49718244300245	1	5.25245024159032	6.85157644262619	6.42599935801825	6.89404671142601	6.01334925866757	6.66933572924296	1.13942961483817	4.93698493608609	2.88898210704367	4.15235849553856	3.63459416591551	1.53563526109099	5.32303792235472	2.25475929463298	8.72114296145009	3.78808954921162	-3.67343715025656	-0.755577274108059	2.3138753410701	1.85446318602024	1.22815577973886	6.79429611723894	-3.35927825788241	6.22282929765869	1.48754687127351	0.703306201024631	-0.256262200418586	8.89398075745161	2.56294822932858	3.11127764203013	1.20126373763999	3.45322173192185	-1.4863175904026	3.78088551349622	2.99907471546356	11.9910768984492	-0.678699402291392	112	1	2
126	2.74425317447198	5.41748068374689	6.71211574118068	1	1.21301439571574	4.47235433523219	5.97051738994889	1.27041078767368	5.39365119445144	1.11640370754448	5.3092423831435	4.73657934202816	4.77022310644152	1.72403113266408	5.92089817111357	5.18545135690845	3.16390468192875	2.6712592729713	4.13452258660292	6.76748804825261	6.14598846117375	6.78841789925727	4.98627492017024	13.5222558864293	0.984967098277522	-3.26611327523287	7.75236020271275	3.56297831842493	4.63793665327679	0.82985245289241	5.65365089420538	5.63013705488448	-5.48142115771891	5.5593031486392	4.66279399820997	10.3438218298157	5.06669742650705	1.1252677845293	-2.20424710546589	1.05923130909778	4.2173693977166	6.39642120713265	5.01040542593555	9.07746388401508	11.2718280869246	4.2925009508488	76.75	1	2
127	4.15347259608361	1	2.9153979226742	4.66008310724132	1.13259236402914	4.498611993035	3.05423643953829	1.74431025327767	1.37833351730259	5.45532208848741	6.0579216427133	2.02430180852486	5.16699838469938	4.33806215525801	2.17941092256469	1	1.38148200969943	1	5.53570918217656	7	7	7	4.06094893709106	8.69322102115732	3.95109130673383	-1.70040212352343	-3.81719853119179	-3.68177445020234	6.41224900150671	1.19260044280286	1.06344110508965	3.0332895408428	1.70160176424178	0.427564726311933	0.930201529840589	3.6264365573848	7.27360239102463	4.38799093217643	0.603246642379881	3.01580946517384	1.69444237560539	1.79588642766391	11.8083154624408	2.70305508461554	0.336458261740007	3.10659729262574	87.5	1	2
128	6.2563004631549	6.4712089387389	6.05115657306323	2.09055224021859	6.07184182490291	2.26525390251526	4.67693819961775	4.71112960213209	5.86546747617469	2.58139892575803	2.00151700566185	6.94385349869981	6.6854532927126	6.53365447971545	4.70308597227646	3.46632054511412	1.2555764682888	1	2.62529479197645	5.637011211071	6.3583787253942	3.42697402396159	1	16.0323057466781	1.03634793649698	-7.52218694190439	-0.214177134366489	5.62321064655346	9.51876066215183	0.296083838187923	6.01105299970018	2.00865300909705	3.28341660176856	3.44412556163176	9.20815626639751	8.16291801432722	8.01914635163849	1.14081978952741	5.81030432336602	4.8723153580014	5.62365741147354	8.32649597982202	9.01266208234694	1.88048208380538	11.478722212309	8.84118267396556	82.25	1	2
129	5.12903892629426	5.44088721786647	3.81338697762533	2.88086814813437	2.53288295241736	6.00636862843846	1.02139350277399	2.2867471568287	5.71922521461302	1.69457479618764	2.82459686917615	2.63484268471279	7	6.94785192112532	3.33737891503213	5.11404571210228	6.21947500755161	3.74451010127639	6.98176434795198	6.16205412905517	2.97792339173121	4.85761844573443	6.31890930127814	13.7553123910917	5.45359391241673	-5.24788383191166	1.34000978005157	5.06404922923671	5.03733340330526	0.995546736657612	3.55481255126937	5.60669540284566	3.4300158536858	-1.27938543119512	1.2109823480422	5.55583320684309	5.67609189035843	-2.46055887659579	4.06569011355132	1.92190867962095	6.70406747116625	-0.565763319346463	7.73754183705646	2.79869800993409	3.49634494902654	6.49060924563067	77	1	2
130	3.72009049599236	2.61532570859402	3.73573762300674	5.15575355651214	2.37657115332899	2.12129626569645	6.00890625130804	1	1.70558365170743	4.11319169601145	4.89090170466162	7	3.57005065246473	5.48957316560332	2.3664555236404	2.24061439533572	5.24552568794647	1.70343009370404	7	5.259952085532	2.54981434181672	3.9350432868737	1.73928489572298	8.51742459430644	4.60765106038842	0.269857907243448	-6.06670371108999	-2.57036597156744	3.17767749463685	2.37436415615722	4.60953015751911	6.08091077216916	1.49441396577773	0.798843788216258	0.446177364806793	1.81571266818965	4.89752967773602	1.54029669041076	5.08665214709678	0.796310544097989	2.65262070616484	1.10733863850463	9.36202832791621	-3.04367293854218	2.75746334013099	8.47577152817074	79.75	1	2
131	5.85515551731628	4.4303423440431	1	2.89506561132839	5.90613838100584	2.73651720035852	6.06386776349709	6.73135991126051	7	6.35889823277755	1.57821883768325	4.28146268131589	1.37167213177167	3.99667815647969	6.80689470536506	3.57585283675606	3.80830963268598	6.63454566800354	3.45772693316877	1.46151182800479	5.71285007743978	6.36286107602573	6.93640066115373	9.95393973677515	2.26500506884731	-3.29034160725168	12.0709882534092	8.09334882320719	5.34757990000614	1.79110704320298	-1.20386427008691	3.67122838504955	6.28872621386378	7.07938601513486	6.81684569746851	8.06339053722111	4.49192000351657	5.57065952331191	2.64176562509331	6.50027365606205	2.81113975823502	-2.61871417605796	-0.199927759750726	3.35319547370155	8.66280049453201	6.49928787969508	80.5	1	2
132	4.8052861384213	1.12227413710964	2.56154206450389	4.53321609029105	1.89102357358817	5.23193969965758	2.63415913781199	2.40685736357416	4.79230663163923	5.41814298164118	4.83837264481803	7	1.16741544684702	4.51000158079292	3.22965003176951	1	2.90394272787587	1	3.14852012833081	6.41214531552103	2.96546250100983	6.61918854382541	3.88494551628529	8.87805553213779	4.80516545376232	0.373156807575006	-4.11868999220639	-3.59465026480574	6.58104193360165	2.46260699712923	0.0107174511126042	2.97263066772101	1.72120030489972	0.0155231350289284	0.0798506528658139	5.07469123224161	6.66882897752902	3.37081258969894	0.943698611881148	3.20240093067609	1.52089507710806	2.4991389403989	10.5648913384901	3.70174317294534	8.55238551860423	2.86234965950964	89.25	1	2
133	6.14711188444798	5.96659098951387	5.22436150133132	1	6.19860275886682	1.50352157133918	7	4.38504423568822	7	1.54879376738769	1.41235424102629	5.62554517678063	5.51082127172843	7	3.89503047109268	4.4549269490708	2.71141072115959	1.80577821163767	1	6.14657993470469	6.60057388831674	3.26033337813622	1.05351224486546	16.6932061760618	1.94224666703783	-8.03205822744806	0.0488780944273224	5.92261257817351	2.69156702094959	10.6925421918989	4.57496362572482	1.98399538814587	3.13079960524106	-0.215213256410746	10.5436470183302	7.03665387450492	9.93407965849153	2.08661900875843	3.33612411688246	5.2303014299505	5.06896925565512	8.02017037635834	5.59362434852671	1.7994688904924	12.0506438275901	8.98835728415197	104	1	2
134	1.64587507654669	3.63458025128454	2.30233794803748	1.18379961491091	4.1405936828928	6.66847378492387	3.85245875871225	7	3.80706340085859	1.33109315333608	4.41137744369168	4.21075606749753	6.63273539557932	4.05384912812324	2.94665183745761	4.5219138702582	6.49862070222125	1.34247863663994	1	6.57708171659727	3.59727545156964	7	2.1318978679319	16.1178647571376	3.28891323962212	-6.34034543040492	8.19765580859075	1.25908369761164	1.68664144418252	0.672462917012683	7.06993654539928	7.57808910495399	8.06580290861739	4.62450906003128	4.99302824866122	9.363678895984	4.75096598607877	1.99502836454989	1.08582282600418	-4.04792938362162	1.8913393350762	-3.42594882045709	4.77231498286276	7.77741129800585	2.14602583106447	-0.285434925918172	78.75	1	2
135	6.09052430625415	1.33237481191113	2.20427501410527	5.63948042336022	1.82857573965601	7	5.54159022906821	2.85148463899595	5.18928908032647	3.14001401576189	5.26600914188278	6.15769649657677	5.20259141623584	1.13172677184556	5.94014354769711	1	6.16688061008193	1	6.01115458587412	6.61734116154319	3.62453561586408	6.86566059303408	5.59482571404853	8.43500819524175	6.4773523340403	-0.427020606949607	-5.13457996884301	-2.99686383227053	9.83336894025289	10.2196099093383	2.95791132667956	5.43728653269789	3.96611542680934	8.30030063292006	-1.01017549694792	11.2137165633612	6.84466448809566	3.8285731046728	-2.60876174740328	6.63708320338895	3.26075170319724	8.74008674368035	11.761055964289	7.74753629811352	5.73827338890313	1.15909793838294	76.5	1	2
136	3.68817046318858	1.64218997795979	1.38819995408413	3.1653757259793	6.26422048339376	1	1	1	2.49185088577921	5.50693743234218	1.29389243514115	1.52604014129362	6.64214050534569	5.88262797080106	3.71932485130438	6.85200534774033	1	6.29546542997698	5.10258982464729	6.05833635404925	6.08724382408804	4.44419876919799	3.09849255604637	9.09615991860212	0.39426368326774	-3.76247117334557	-1.16506382023858	5.61311915724768	-0.248340570162201	1.90634951800259	9.17091274079377	5.26009724298556	7.39329108065764	9.16636618070098	-0.421129657001318	6.66866743482703	7.86700425265187	-0.93024225470667	2.31054373533994	3.56912370349878	4.5380455779861	4.66924359975729	4.02422105121551	0.918392432728198	9.23891724165834	6.53641638129885	89.25	1	2
137	1	1	2.23444460737402	2.73459274934976	1.90383401796163	2.17739981047156	3.94410962109728	6.17363573649389	4.8607605196427	4.28628637315597	1.59990413597066	3.65820478787792	6.90018248105007	1.90154973340126	2.85127508011587	4.55884809708588	1.9955147997985	2.5270040919162	6.19984292881501	5.84458002796531	4.47096859727401	3.76393750114873	6.1963276456737	4.26041667980446	0.86971358758078	-7.15948547551526	-2.44041316212467	1.23817973338009	1.55296485495017	8.64367218114584	5.98910593612906	5.08424638097389	3.76870624330799	-5.14210876993458	4.89331516182934	7.96683136047095	10.1409825798624	0.178234336090783	7.02816339127488	1.7207561530117	9.27675051544225	6.68103565238019	1.34797925443272	-3.19710371419139	4.01529591860208	1.56619074126755	74	1	2
138	5.23718371164701	1.23966644414333	2.51598114613181	3.86333373349914	1.62629541797852	4.46379140198538	5.56798269231828	1	4.11419392433259	5.27013925248051	4.19520992232274	5.09946445708279	5.77596230599314	5.48166910555977	4.79264911470037	1	2.99514102752269	1	3.13490429011702	5.45825490146208	3.06249718244496	6.04042647920295	1	9.5467021426013	2.40045345802635	-4.05565764182332	-1.25641545576951	2.49992265927642	1.05236015139801	8.41421335488852	1.137372198553	4.49512515313547	4.91242017631948	-2.66856356364141	2.08941163613841	5.8982018309493	3.39172238228365	-5.23827085476983	6.64568470588635	4.66116144666483	2.40761539927134	5.60738131909668	12.8986855334991	3.6975172397844	11.0142550694466	0.549607143487894	72.75	1	2
139	6.41841709856618	3.53676054361526	7	1.53315198968277	4.06033762121597	3.84266261260287	1.04812093187805	7	7	5.55246183275933	4.73318222898674	2.34409761344367	5.54050706064393	4.65984624828206	4.44595211221893	3.32767449995278	3.03521833630162	7	7	4.04792138768906	3.16683953984632	6.33446784738158	1.04300361749148	18.3039796972346	1.29765880931205	-6.6225478756569	3.77647333565027	5.94143327124309	2.52416637437692	11.6112128887003	3.05141678792806	5.53121580297299	2.26476713858319	-1.0971650429782	-3.38765108121522	13.4231591332915	5.03131540191369	2.42339087866572	9.62124623932873	7.84825038068579	8.03271798102893	6.93698452811145	7.94473572448883	0.0164790412629774	7.75579977439928	1.46306657109934	92.5	1	2
140	5.12357269661957	5.43491477366503	6.17342856040751	2.69054209520442	4.41094315369604	6.73958241999746	6.96236392662133	1.30372762923302	5.27765793200413	6.27365498499763	5.03167421140726	4.45824090331918	3.96235207692039	5.02680366409367	5.3296533830132	1	7	2.38585664665838	4.59044172170356	6.11216897110204	7	5.94528099509862	1.07863911788194	18.6524921744384	1.48061516978046	-7.51802853808571	2.60230035598546	6.14154413485105	10.3577728678043	5.60058939178455	-1.8986573165836	-5.96262238917373	6.93265617067872	9.05586991361411	-3.10754437094818	3.09397009906509	7.06340836661615	1.93745058337306	3.76683073146933	7.52710499519885	8.2782803752707	1.08387554736347	2.41181839770508	-0.607116735216755	10.051708664692	4.11675660162985	88.25	1	2
141	4.0470456401439	2.99719981921675	1	4.70795312065682	7	3.80343029377875	2.56371986798446	1.70755053526033	5.31594262878717	3.36178509422247	7	3.2992371541335	7	4.04863794848122	2.78359976409255	4.08049751968839	3.04601846736824	3.94835532272867	6.21880522473486	6.35061197993439	6.08356987580025	4.60665235493646	7	8.09800884229787	-0.400592337037259	-3.38079015807159	-0.972283502673408	6.98256700518395	1.99768064635859	0.448071909225081	1.87818543898575	4.50345829260035	6.78318020376141	5.73406641434351	-0.0486177371359652	4.70739077013657	0.765884275508016	-4.2298781100151	5.87361422718033	5.31549835682992	4.49350884412793	0.726944808412535	9.0662175664269	4.47731761312666	-0.418562025192892	-2.0048514849418	85	1	2
142	1.91293257390284	4.58562514658566	1.81895703874116	1.23220980143892	3.78647661488427	3.14611160808167	4.0094403305963	1	6.37561676318753	3.65811465178936	5.81522942822656	1.78734522097998	3.58623273978708	4.85757255512475	2.7184507917446	6.7841627799633	3.76483171245959	3.98072107678098	3.42223652238125	2.16362803612408	3.04710710919795	4.90262559884692	5.82026377046681	8.05951658908424	0.0791281873857137	-0.171577291600752	-4.16570077393457	-1.68457374612276	7.10041881777899	-2.57777667618048	8.75167519365396	7.18855901979575	5.32729334451477	-0.225249150728208	4.54652166785607	-1.52571022149436	8.23358720606117	2.68457051175319	2.40609766706838	5.4449288255097	-4.87782490270732	-0.33346806144084	2.46107815995339	3.80916309869168	4.03895826335093	7.36224868621121	72.75	1	2
143	5.25090763480405	6.77300143027242	3.91258162141443	1.19390834053515	6.89206605405376	2.20446646647839	4.6665095033485	4.28006217103985	6.04109653904584	1.95153848224118	1.38043843426306	5.9733313479316	7	7	4.52640327283951	4.90292726168178	2.41975192670687	1.27872296607204	1.77780178645115	5.97933829639568	6.25963046158019	2.89765828979556	1.7948346419135	17.5007342728108	1.15594987998888	-6.83054449825399	0.398207903554824	5.99115006583162	1.79885384828717	10.7814828198532	3.90908479894601	1.95840949383031	3.41118313748659	2.88331334637026	9.03629459846927	7.34837309259418	7.61459264167555	1.72152987283224	4.55608575596763	8.71475183782283	6.19020026979078	8.26267757085425	5.68172340876947	2.64869700883398	12.1502987636221	9.06228337671682	88.5	1	2
144	1	3.62533377697697	2.32560977666572	1.92634037779754	6.65868383492126	7	3.28291803101917	3.93744515785134	4.6538017980936	6.69796106821841	5.04354290556013	4.65576615509503	5.11394447422422	6.37356139721112	5.09336061901655	6.21415003086888	4.5247308593507	4.20997566401046	5.86230049537852	6.56571052530924	5.25433341369811	6.73878420744057	3.04552818449414	7.40390817951982	0.646476885307338	-2.34168184473062	-4.52412852396837	-3.13431901373568	1.10066833402253	2.26055382942713	2.74280633969991	3.86572052878092	7.50247835064026	8.56991794511375	7.14976748537314	9.18440597036844	5.43594846737731	-1.40733697409322	4.67841852642697	3.83287348599424	-4.75853961409176	0.520680220097894	2.63759476975532	5.1957922864746	10.0408921726523	2.46620698483375	95.25	1	2
145	1.68401396961964	6.44213313284172	7	1	1.31711214435401	4.94000179771075	6.21729722238887	1.71087403758114	1.29153018207584	4.49054384674804	3.2254288134699	2.35472781719545	3.55913580343097	1.37833973359901	5.74760585804467	1.84720601677252	2.8052929532939	1.36399541049884	1.20382486033885	7	2.51550976334657	6.3694212781307	1.71736761551886	12.1276910959342	0.705773614636436	-2.79848974986619	6.03638636587033	1.24295440046921	4.24728980759594	12.8398008123781	0.517447148716692	2.42729295910848	1.51109544584823	6.68552428703336	4.50268378571537	-0.559165996705064	6.84117535156241	0.717211715563503	6.71993227677211	1.34162328421044	3.024722490959	-1.53505692435155	3.44526050197357	2.0745838887556	10.2249467818083	-0.496172064283679	80	1	2
146	3.96165135862624	1.44932210015593	3.54418303963859	3.98676498049608	3.16646386955076	1.62156648853856	3.2187367674699	2.49152820286278	1.09520629171379	3.77511138875546	5.83409808949544	2.67528717026994	5.90433967357004	5.17316787282618	2.09385926494784	4.32090848432739	2.05143943978478	1	1	6.71743670738676	5.97822862982975	4.47508842228053	2.76166507186942	13.1877258119023	5.29126129798564	-7.80924193964676	4.10767429189717	1.87912186782357	6.02187730807834	6.24716741317991	5.5505240032019	3.72385115329299	0.627140338402697	4.11562590922444	7.44478278253978	11.7412652172123	6.03800777089434	7.21141259190797	4.33515983933195	0.686665307397384	6.6237605212153	-0.154213254811689	5.92835511404153	4.12520654084308	7.24702792672235	1.81319783288002	75.75	1	2
147	4.41696157954947	1.33701012100674	4.39392484573292	2.95451537440496	2.56551814865526	4.21332469242787	3.22703711374146	5.5698214606954	4.60456498896033	7	7	4.72799307490963	6.58536680933611	4.13656346490051	5.28082014821137	3.30281352883013	4.42527063856941	1.82486972281253	4.50222837508515	5.39670290991584	1.02977363910633	5.2107267526185	1.58806679188787	9.88126514289195	3.70152498830167	-5.63566340765956	-0.84804866096886	1.99995069253798	5.18609059954604	0.851601523749786	4.6129971203343	3.23679066465156	5.12828335684923	-1.49369879736801	6.20320721518896	-2.59333219790396	10.1027802518102	-2.25623958934851	2.00166852562519	3.8929531189902	4.92090357791496	6.78035057882217	9.03625701182026	1.22003937504364	-0.996163160323515	6.87299304029866	77.5	1	2
148	6.39431946345967	1.87564084029844	5.28584312978373	2.24173376580337	4.00422670934467	1.28536047882595	5.41805668816408	5.54499915817346	5.99845250006948	2.94993702259437	5.77962638028248	6.32176271995801	3.09352442578677	3.88924165550816	1.29563905751575	1.25828291773233	3.77301498788541	1.622935012113	1.52816642900601	6.95984860192947	3.23125586015295	1.68348820306895	2.49364501668981	9.83588991194893	4.61024439080816	-5.06845072816607	0.652101556545679	1.62062776462515	4.20240953981286	0.453596676299537	4.30907450709276	3.95051293529142	6.10638321713219	-1.83059070465198	7.91135719772657	3.99718580944296	6.90591362526576	-1.3797791154718	2.5842734281742	5.34947262756153	1.72090452730023	6.41034350259632	10.0096705092882	1.86994128153218	0.352080366855966	-0.847368041129057	107.25	1	2
149	2.14161721925051	3.69879458843515	2.08034279999677	1.36715973944246	4.39617869033087	2.94438152941525	3.42440008774093	5.97866655827685	6.2649731400018	3.37061683901292	2.6641691351584	2.04076586039371	3.92773441646125	5.12092145452766	5.63704974537801	4.23785962684046	4.11995756762141	5.28991940179444	3.83272834154953	7	3.85342158054512	7	5.32420189189417	8.99158576700559	-0.0127684989035873	0.133604342088577	-4.27173021286712	-1.08847627628835	4.95790263911775	-1.99881591790865	9.31286230861856	7.68646409625558	3.77758914139023	0.549303745636419	3.44544961630499	-2.47886576713131	8.18042429288871	7.06358939060821	5.97480204243385	5.7974852605323	-3.23012704755401	-3.25105514553241	1.57637968026723	-0.888235705179393	4.00113574433988	7.23902809669618	94	1	2
150	3.97680934003492	3.37454097691103	4.94817521428332	1.97387667995296	3.98912625463072	7	5.28539819259027	4.12598259805254	4.77994102321026	4.6430345319583	2.6210039738822	6.11605727010939	6.01506260927089	4.67014399820206	3.08443947713951	2.86455669465314	7	1.63250078525737	1.91994560225866	7	6.1882786569384	6.81985961905395	6.67074975609563	16.7390596837017	2.57461907014857	-6.08647195915279	-2.65279095086059	7.6296656417555	2.30789571630588	2.0294080552774	5.77391964099347	5.31563454890613	2.1696174837813	1.938178354435	1.19662860147529	10.3176849171447	7.35736621808328	4.82980596130386	2.90465036059508	3.65770156811117	3.88922188872411	0.82765276027493	8.7158265609995	4.16536593311545	3.35666628462942	5.6038948792426	98.75	1	2
151	1.06780785323286	6.80101241604926	2.77021342109893	4.29689178350134	1.48506656565394	1.26334501335523	2.15281960261058	3.4627632571083	4.91304635643667	6.82481736827041	3.27939650567086	5.59206354599822	4.02889596642118	1.3377208687409	2.88332132871314	1.24582650453958	1.3063056542723	3.11473808523568	3.55433323710404	3.70771907124997	6.52097011977406	3.19454281157337	4.3315249932354	12.0829644242708	4.00817079761205	-7.02548496934098	7.83433147796112	6.04759331716128	6.58516504624484	0.364463848781041	5.76195935138113	2.67855900383474	7.79159800191731	2.80078665120073	8.77749209184687	3.07738883863702	5.163436667556	-0.980084337378158	1.85568513945725	3.35490808934408	-1.35717811720232	2.64743864693344	3.01304840958747	3.52721201180938	11.7931369830344	2.27145380597708	77.5	1	2
152	4.44422706036373	4.7201960547327	4.85133332492195	3.83189724242874	3.30184141205567	5.57526486334953	5.26401976433127	2.81050147551774	1.2927042332406	4.85451376901314	6.30982681645595	3.01916736598133	4.56408737348571	5.17294683351811	4.47996602742531	5.96888310626139	3.53166454626123	2.36018715860404	1.62480043706018	4.80044429327936	6.61387192664843	5.29793964041605	1	15.5299732442773	3.54085306460243	-6.46870268508178	1.74151062541899	8.06918461465533	4.4397104771689	-1.06386545661188	5.42468453210523	6.02928789328588	5.1593189094454	5.10900379822336	5.61834235247832	5.03489648939093	12.0797573867739	4.65077322622807	1.91761492517341	3.22832523499688	3.63928985854496	0.305286071303763	6.66363779652071	1.62749070010554	8.54512481255965	1.02218469951305	97.25	1	2
153	6.35339070713811	3.96240521964946	1.47807065456826	5.06839932412112	2.61624047399737	1.60443799446057	5.67720280243351	2.52335536361734	6.27321588706006	1.61660479175487	5.00572040576443	3.91243617627578	5.77281171658446	3.34526240081168	2.84877215793324	1	1.94650211215242	1.65562421028979	1.90523531490382	1.66595937349553	6.7639657187753	3.39232487134966	6.2422565215748	9.72305968939743	2.87067051412116	-0.133493073167108	-5.60023156868489	-2.23389007767171	10.8958037376606	9.90529432131952	6.76068395356027	9.35382485777924	2.67953234287074	3.91957670754467	4.56365362503797	5.68373765105378	3.86541396252262	0.18547650585414	3.66554307141555	1.89159973326972	-4.85717908690942	5.88092117271467	4.17219991687386	2.23042263525807	3.09139915881636	8.89140006239898	79	1	2
154	2.01353139227265	5.57174331586207	2.87989864132472	1.54408120307304	6.53468054850743	1	3.99494886304528	1	5.71763980967495	1.55019217965858	6.60154885637274	7	6.6196310902228	2.13859068585449	3.83913533355803	3.32196991982641	5.15561350965571	3.74382919386397	4.04617808033431	1.21237040303542	1	5.90881861792272	5.89671687354246	15.3711742818828	4.95079077828282	-7.09646810167689	8.45482378342921	1.92376438948137	1.86267644590268	4.16531934687306	3.42295097183572	1.27210680904365	4.91138191055602	3.55429857660519	7.16003914840914	9.19053008820068	3.48301785548378	0.443736472212309	5.11070136498171	2.32028294905775	-1.74483130235543	0.510161426351963	0.901298292342553	-2.45774175550243	9.52294549352938	3.13736474016192	83.75	1	2
155	1.83515658987257	3.96956690490539	2.57363116708067	2.67061726547461	5.78980262977513	5.02252808719916	4.963666495282	4.58224167799284	4.65389505676066	1.63130638258576	3.59011944809731	1.92784370072696	2.55813568469933	3.67746156756863	5.65528142632364	2.68701543165889	1	1	1.06152992519164	4.57462723074376	7	6.55651957739209	1	7.4539009125626	3.94363256660502	-1.12583227372368	-5.30988670208249	-2.15148883269822	7.61300472177541	0.970055738438163	9.09946748443048	6.51047451519455	4.84691447978008	-1.44234624743603	6.04590246385586	5.68612128073325	5.62386060033239	-1.98069990126399	2.19353500240785	1.9630614070817	2.69191268466798	2.82204354667424	4.52974375884585	3.10390042239239	3.83770972824272	4.42304412320654	75.5	1	2
156	4.6567955696371	3.60786959451955	1	4.11364852103745	5.97152219089595	3.49060759190514	3.17303536557077	2.20224682323716	4.63848820758397	2.40723710964856	6.51616332894714	4.41649440644982	4.72248707924162	4.24198958774858	1	3.85324509401345	3.83318584067192	3.36328220105384	6.99921843639557	6.24840725386369	4.69946551637943	4.03182395121755	7	7.17213660474142	-0.981761613226788	-2.59443823784609	-1.30813339402289	7.32819419894154	2.10338828509429	1.62999090153057	2.32638558435846	4.41725352560902	9.22614851098229	3.37628166186116	4.86099676473711	2.66104484198822	0.671694568853684	-3.75432633532812	8.32138816498536	5.38670569152993	4.30594216346178	-0.583690846132586	6.91637381674979	3.07673665061845	12.8029509638798	-1.79116433319107	85.25	1	2
157	6.62442094906947	4.8748957167253	3.59956750115412	1	3.3921834957408	1.2304026223312	5.63845727087506	1.13283026588178	3.14147152618941	5.25051091418725	1.48862486681021	7	6.88529835432345	6.00868670773966	6.6429728037981	1.07480659442059	3.59826601413026	1.09834122827036	3.53158816286837	5.71748493395811	3.87110789474776	5.91482464799379	4.45691308705154	18.5612551001116	0.128115166390343	-7.31415148670043	2.76061620303931	4.04390560550864	14.7084310816092	3.19572506747603	3.61439605926653	3.70330542911699	6.45643670422205	4.17507358549826	3.89867539978568	2.25060020627192	7.03121941060446	-2.52733315445482	5.19605718644277	7.87553299155098	1.02900111701887	5.57877521431039	2.30701578750328	2.14108605931937	0.712046751422987	-0.615482186993454	85	1	2
158	5.49544947092706	2.57782674577896	1.11344743372871	6.27224686418418	1.83548131950126	5.57592504396155	1.73484231138263	7	6.9664183518453	2.96510107343324	3.01659861887657	3.36102443562068	6.47769587505091	4.32392097261154	5.95352896048681	3.55658000448042	3.68720994050834	4.516282158008	3.4469253791143	4.69686568236163	6.88302462244572	7	4.86753352879559	10.2097585723743	2.59131626063545	-0.13726389607634	-4.12326025653947	-2.92145004825236	8.38925157598364	1.56507355315916	4.85577374335387	6.75892899234761	3.86243050317333	7.23234221945313	4.04659643799032	8.17828426180083	0.774003714924308	-1.40610567110949	6.65390317872082	3.20562312670777	5.46632093000869	6.41584782131444	4.94198517056775	-1.16896086265066	10.075045930022	-0.143451620843658	82.75	1	2
159	5.81089530450019	1.03832080949937	4.8319133689053	2.00357876941315	4.3909874366118	5.35739558030473	4.84108653337025	4.6402388206683	5.34831973563966	3.72489194339704	6.4119152747754	6.89352641515649	7	4.54763652655385	1.44845817009766	2.53962442998047	2.32519912478105	1	1.42596122727439	5.59626875821191	2.85693799083881	6.69574617313333	2.3935941877436	9.35683676350671	4.24155035441781	-4.87919218480582	-0.320439060045143	1.04941012627028	14.1727853620072	2.63533475402517	4.06803122392462	11.3010049524529	5.28241134858701	-1.2355957364222	4.35934849803077	2.77966824849632	8.46384229010252	0.781351051411778	2.73776764197257	9.06966903749701	-4.80621016569476	6.97840187323786	9.13877443435396	3.54955999127863	-0.455037306011627	8.68779467091952	89.5	1	2
160	4.85514119421049	1.89569804769466	4.20035590225268	1.69724566146066	2.88101315226565	3.98130735472537	3.13964854334728	3.90779181950678	5.22023484266596	4.09690520324187	7	7	7	6.36278500580112	5.92626463205711	3.02614096728163	4.39280853902684	2.21711071075988	6.18291072358909	6.77651595539228	1.13230923355121	4.95642124353191	1	9.88659443961224	4.29480874119554	-4.68087746521526	0.00756058375920388	1.9535592848221	3.89854829757309	1.377401214773	4.36208536245128	3.87313796198992	5.00196843016258	-0.834567687158068	0.939041082232097	7.70096375962867	9.30316948538168	0.297835984178116	5.55534239395013	3.32329057343744	4.71346172245409	2.79033486168797	4.0889077501153	2.22056068697191	-1.48760145979464	5.37492183444151	97.25	1	2
161	3.76086351614555	4.26202560322622	4.44121446735519	5.80718472034258	1.22053837603477	5.19480388518788	6.26799230338274	5.88867554454345	5.89285708343849	2.49903275327319	6.36293234860576	3.47029002241986	3.95157671882878	1.20881505651544	1	1	4.57904681043722	1.81065745937398	6.31281502565291	7	5.29205333575868	6.61065487025718	5.51029108470138	14.1887325378804	1.39920407499926	-7.40567195605564	1.58436687697421	6.60395797801409	2.12647470877647	5.11341694434323	6.51636676586862	5.68667950477422	4.74195653020459	-0.847511278325461	6.9241613252998	8.99472820241731	2.10414907541563	3.32731611295482	3.33445738978557	3.9376116797272	-1.80397311963498	-1.91495972499467	4.19151548437401	4.62889892189291	11.1689698649528	-1.23083240001817	68	1	2
162	2.24552442518743	2.53648072569518	6.01614200299148	1.05830033198366	1.99967415186855	5.36759978511473	1.06495166723007	2.8432945436909	6.94015314807475	2.74534925477971	1.09388127076693	3.93871026696871	5.48810406588535	1.71333598567191	4.10062779281302	2.61642478739187	1.44504148014607	1.50065348152496	1.73213527341866	5.58625669520778	2.79275670644479	5.58754094574042	1.81240688770766	12.7581700883595	6.25029227768924	-6.52619971273488	4.3981679206489	5.21972320427894	3.68019979265171	4.10530937949005	5.83287175861313	8.43045451646457	10.4310455143609	1.57451841996127	-2.64750731671981	4.26371702251607	7.42042685300534	-5.5977084763217	4.11482476989164	3.52837164126401	-2.90710484010902	1.87927622917311	4.88282100544335	3.36678069341254	11.4208105763747	2.37839167715315	88.75	1	2
163	1.33716920362546	6.38014711922757	2.85002317053173	4.49493613525765	1.6803405195085	5.97949531694221	3.84385593568107	2.54058109830257	2.20253544832966	7	6.19818057539496	6.52865080249807	2.72784568736408	3.92028385838316	3.33412942986913	4.18079375572628	1.47427898627843	3.60462306279454	1.86106541020829	4.98009641962902	3.31674315640676	3.93828254757801	4.14152020457947	11.2451479735464	4.09419224486539	-8.22651632326788	7.8047524622862	6.07401928703715	1.23891230928959	3.52090627008162	2.77833027174416	7.94064623482647	6.89256095557384	3.18801206207542	-3.19819561776608	3.59563760927633	6.36444124727754	6.86299440078692	6.34009062601657	1.77774796186936	-2.79947069375091	0.707594980282036	1.73789580304241	2.85572901902729	2.76190368353748	2.02423319524717	87.5	1	2
164	1	3.88566469281084	2.212044086245	1	6.67356526544607	6.15450020484572	4.60934409708415	1	1.48395706544313	1.08127688272993	3.23424901634195	6.12379893695131	6.08555322890042	7	7	3.35205695149637	1.32541219950823	1.07359190721914	1.91333291895737	3.48595010217092	6.62266721950165	7	5.04935517587416	7.79362147837633	1.95507628056434	-2.30368956179615	-3.58553553387814	-2.64141449323694	3.72078220943155	8.30652160758569	4.17027475189331	3.61921497788858	4.44242756631754	3.13629638181309	9.6734359832104	7.8230704190421	8.56232893084813	5.58769912985839	2.00529599675419	2.27594171855501	2.00681343907415	2.6457298904829	7.07412397425853	2.64154559661893	10.5137598111393	3.42437348311388	95.25	1	2
165	1	3.74900212961516	2.16942539890752	1	6.1450008030656	6.1352900585671	5.4142426811521	2.31163123478357	1.20512280386008	1	5.36528412626984	5.609758993822	7	7	7	3.24875806319777	3.239996645664	3.20069047944292	1.79333356642638	6.81454131198442	3.12674212228921	6.77421032954689	5.40691671102219	7.3258545516637	1.94879785993066	-2.8223330470622	-4.12865772001893	-1.28950300759056	3.91593631612277	8.04628741260263	4.32778703098365	3.45899920423615	4.95138488286598	3.54233777292594	9.58012658948299	7.56767509115285	9.11461885165058	5.09342137584372	4.00584580230078	1.2553659023165	3.98321686661985	2.07270674766193	7.31692590928015	3.86780299298347	11.0530124559654	0.972874393327244	100	1	2
166	1.43965948206955	5.22212421383752	1.41341937852878	1.83369946626689	5.74404090767959	6.83503719786671	3.62466421009074	3.75146870041245	5.54621602596938	5.91814623194547	6.58597058881508	3.94331473653991	6.46311094157384	6.44364291532688	4.13380026461542	4.7965844194803	1.15841939118751	3.11198544396906	7	5.15405700597075	6.41507078442448	5.19432587177818	1.03117764714299	7.09182005363383	0.711688089661993	-2.39366496200122	-5.59413770221546	-2.25929823518475	0.851566982534926	10.3824761707705	3.18572170414336	4.22715932434955	3.25999375485684	7.9134173544787	6.61597104492539	9.41884648856777	5.38720649318531	-1.74382524921529	3.7192836324249	4.59812593854674	8.61827097474439	0.729051670131576	2.61051548012557	1.5868542453124	-1.36670341376943	5.52157428935028	69.75	1	2
167	2.71154339396756	2.25346658745411	2.40246838513235	1.87026448420566	1	2.17382011983252	1	3.53033235693158	6.31606249130677	4.54849728080709	4.17199032795482	1.98574752174829	6.49235485208056	7	3.70188262724661	5.20129935036309	2.02887835402835	2.6823862224955	3.86309995235309	6.80555318506321	7	4.8696604122656	6.27186127334388	9.72661987316128	1.73696328341078	-2.34590625541534	0.895979946910605	2.41572472273651	7.2575581987934	1.58275973783974	9.12037800667078	5.73310372900944	3.57511800886877	2.01877210231173	7.43231976595842	7.00051480132402	10.1736529007197	0.617803816764602	9.48309637223607	4.36655928005367	-4.17785902503643	-4.90118511237351	3.37199188402148	4.75120036143334	10.6960414367336	7.3475381130075	82.5	1	2
168	7	7	5.333128713564	1.31458321967202	5.34036007253835	4.58492162363659	4.61024217686675	3.98567113946045	6.12257633175946	3.74825131815814	6.88967476741646	7	1.96736092918958	6.90812782264994	2.12556100619507	1	1.82304569291955	5.29621382457181	4.29115965712047	4.86094944449923	3.59978123031215	7	6.89545686193108	17.5663730790771	2.14725058018637	-5.98205218915319	1.60845777897577	7.1955716540361	4.60858969562711	0.520727629994906	7.33605767531548	4.85714746892337	-2.6348823007818	6.53187821810993	-2.52722369646669	5.47367314014525	8.04611764441973	4.63317282349389	5.70260523349945	-0.561881762372946	6.206010392384	5.5514847853421	6.95743992197703	-1.17604528973177	10.756075011511	5.38505414379444	79.25	1	2
169	5.76022067210315	3.60274232342181	4.18204445183868	1.86601196609875	3.70977064635703	6.84028516204233	3.11074180926312	6.95562172905035	2.2042747424828	3.38589574900812	4.69801669158743	3.57265615554962	5.15722543837358	3.81188643438629	2.07870199092584	1.34782401097768	1.22564058512933	2.10655336870652	4.71805925433414	4.6127994797216	6.01378888314914	4.74622134314368	6.79562454779737	14.1677693767219	2.17747450675334	-5.3341389240078	-0.329877906065857	5.43258002421156	8.02378104394653	11.4150930920233	4.9053522299054	4.48130500336402	8.72335578318965	2.90494162102263	6.63988086902796	3.46183257316231	8.58769753231544	1.57932979658269	2.7718867217684	5.93876190848444	2.03535774036709	-1.52641821768731	5.27044101071289	5.01157902536701	2.99379438602971	7.44415836025861	66	1	2
170	1.89415296582684	6.55926149344113	4.4829455744195	2.66700576255061	3.25307026619579	5.5568739134063	1	2.4411732293952	7	3.39031930822975	4.49261037357295	1.60603465342863	3.70555205443977	5.47766698309196	3.49066463378505	2.33666677805998	1	2.82572193972218	4.36246799313372	2.65261946463614	2.67865110824986	6.19882331707459	3.64887379120469	9.94538015468825	3.94263193807631	-7.46636721765941	7.08748949857158	4.12600768574007	7.06914313355486	4.60494676923687	5.41154289173862	5.30640589011931	2.25945819865774	0.0421801995816751	-0.144513753426472	13.2648967410385	3.61566485198244	-6.46265472248524	6.03719291397456	3.74840164792304	-2.25242851449806	-2.00153657349039	6.7265487663997	2.74274696749953	8.8108718131329	-1.44020186393345	62.75	1	2
171	5.23281978146414	4.50756291563024	6.84297272620147	2.2424179539083	5.68980055804058	2.63102754609526	1.6208053725857	1	1	7	5.21620192617183	4.68201082859242	3.09292823270914	5.70405774595194	6.3908404927446	4.76227144606051	6.96773048208313	6.9990000062757	4.42219554139588	5.44806812771035	3.84301166673061	6.39709995975169	3.16201038095307	18.4031276630094	0.533859362105991	-8.20386731789486	1.80428833758193	5.0706415864039	4.01692199025157	10.5175394991321	2.50531437256393	-5.5847244573302	7.36817860180208	7.58013782074605	9.10922122281393	4.05570353855332	4.80020863952481	1.75466297450738	3.98213622287661	6.79037089692918	2.83293130171655	-2.33712383399435	2.2548781523211	-1.55402077916093	10.1867658652669	0.686524065177367	80.5	1	2
172	6.44140817704989	6.59385971540306	4.97231066725683	1	4.12279436786728	1.39076028115427	1.04846031809233	4.20399833755919	5.77985189430792	3.62398366966783	6.77825383191197	6.55645274161435	3.81200547965812	7	5.44563481260264	4.88856047504016	6.15099442962415	3.04736096889741	2.77253517772417	2.53500634764043	1.90990218599429	5.41711818421765	4.59254060059451	18.577932366526	2.86520554171376	-5.97758764866477	1.91001217137225	6.21147119771129	4.87042458812902	1.96772291719611	-0.0214463390297034	3.79176490253915	-2.78513067116182	7.10138810584332	8.53697882978341	8.25745160157561	3.29058490548051	1.74155589355708	3.07526047016808	5.60459183938569	4.78291198324229	4.25073355264003	-2.21990468887593	1.68430326942704	11.1706607836522	-1.33019380256469	68.25	1	2
173	5.82703943341531	2.6870309532155	2.81549048892055	5.84395759489954	2.54176262647101	7	7	1.19650617064551	3.6439743639932	1.41464762614946	5.47079925240822	6.38720970068554	5.95959523440533	2.15352847564727	3.80048593804269	1	5.4996335602849	1	5.01599120193992	4.53960681088844	3.89416304848471	6.38991235367472	3.91575503135542	9.9390466943432	6.24696063679628	-0.79331682424402	-5.35837417173057	-3.80454948898357	9.88452471943418	-0.575861846931135	5.27368121655951	7.15578427733615	5.4422750429624	-3.07991087654191	-1.44507115132498	11.0375261280116	3.60088687793101	0.261678910962433	1.68058118547495	7.19585319187053	3.1763259245833	-2.26336129470223	10.345202824719	4.71196664831943	10.6773337182732	1.13742202899594	68	1	2
174	2.51432733162513	4.61465529071916	1	1	5.65475086331888	6.5394143121913	2.98599710953762	4.79332249844458	2.19704998662707	2.98283785434368	1	5.4108185755782	3.92363960614325	1.86606406094885	4.93538461502333	1.54966675500189	4.41692924280492	1.61218470354478	3.7660085658603	1.72657236557039	1.73229031331999	5.42163631883987	1.02106002041655	17.7996444153121	5.69562309607769	-7.50058738111155	7.48348112999877	0.857120284947409	1.64426258141346	5.21158700948891	4.11401275823599	5.14766067040271	13.1676068370403	2.47945453988054	8.86201435676619	8.57760979900452	6.67116461728834	5.49377777257642	6.46493618141972	2.90050721963552	-1.98814110964031	1.4489915538242	6.49508316895374	3.98156194961356	2.60621970508717	0.586799698152085	70.75	1	2
175	4.90181523072174	3.17229668601808	4.66754431708014	1	1.25548560644542	6.22542635032797	3.31616965348867	7	4.16115090634539	4.37847455495194	6.25162755978411	2.29158112597031	7	4.15791932481517	4.00602897102516	3.8411593859351	1.41499725287924	1.45721067480048	6.0339495434778	3.64938277454575	4.65119950906799	5.94200805466444	6.96340265097892	14.3923510469754	-1.20313542493478	-1.00544953680871	5.89549858785533	3.41897085598049	2.17926800615315	11.5856031311328	8.00788124887719	-1.56310292977841	5.79316892484961	-2.74935308692491	4.35544501274187	3.27295927980024	5.98907288205776	-1.43935607048831	2.20001686163035	-0.657153412447192	3.25469980926109	6.70853054705969	-0.670088196431528	4.92731052243151	8.40200735069669	7.04541194287513	88.5	1	2
176	1.37815588151137	2.58052614627796	5.74567041000049	3.32245870307747	1.45398570899101	5.59415818144651	6.05460291322361	1.83107034948815	2.36501562643034	5.70551521917501	5.86154945795647	6.96166461220214	5.0406403882615	6.50703992069807	1	2.51100058125538	3.54362218700661	1.74595669977332	2.97147483338704	3.626921754836	1.29244136624737	1.92431462283073	3.95301271308559	7.96698232340675	0.0539790006244156	-6.05877367368058	-3.53678027831449	0.158882422550819	6.54032591752631	1.94942211151542	4.8657727828747	4.21850049330943	10.0826472138385	-1.53071307249253	0.0902276618113222	8.83414458454722	6.19385583959824	3.77606055593646	6.36888584623973	3.40736214574692	-5.10641703710809	-1.4035936406963	1.02538001294633	-4.27787160413476	10.3771075065392	1.42020817145127	71.25	1	2
177	5.38044925579932	1.19664419225597	1.8905775868891	6.30157120311901	1.37431029796229	6.06515148718233	5.82035569085613	2.65535032509068	3.73008584546603	3.6577158043224	4.91899442808793	6.49855026032475	1	4.28313918133574	4.7811073089956	4.26507640989846	2.07493219033535	1	1	7	1.91710101571881	6.9628441225428	4.41531728003694	9.14359682942952	5.43624068573678	-0.650640867264173	-4.8766532533319	-1.8499314017552	2.20301640584265	8.88518912382876	3.06045303976957	4.18707895975328	9.04555988209843	5.43504952313327	1.80331341212801	11.0025282132693	6.39154176417334	9.391012299776	2.50664944122173	6.41379128140386	4.77176277737581	-3.9521190941021	12.0474341637844	5.54203586129424	5.7731193007735	1.90450209781209	93	1	2
178	5.91822509201792	6.82945763104054	5.19085912285694	1	3.71907041940857	6.933496933848	1.63760579619574	5.38907958624202	6.15763289302733	3.02707655497652	4.72929991891687	4.86091398406509	2.38066452963795	7	4.28244755921745	2.41618485705993	5.09665244692216	2.09450370890278	3.87630876029922	4.51025197295039	1	5.45089771603511	1.31092569054409	17.6560965852255	2.87390638996327	-7.38840690929081	1.76210014913588	5.17619210006539	5.30057286746248	1.41068395430109	-0.60950322179946	5.07753839264163	-2.66960087555604	-1.41319485349957	7.93657329669401	8.541371658913	3.74735616885462	-0.460712648727498	4.16893223021607	2.04694119009291	3.79766142226952	0.344353709776776	-1.66843196201879	4.26018707984376	10.0973932617455	0.620599030401938	65.75	1	2
179	5.03473115800261	1.98951533214949	1.2526060730506	5.65478120169117	1	2.98673865591264	5.34022621338342	4.22109399432412	7	5.94955670576949	2.95684429415001	5.45821034622439	6.38384972986796	6.75596671348871	5.48035616408897	3.32006119850408	5.26350525081232	1	2.2921493329643	2.8147375545853	6.6703532553001	6.01105519155876	5.35454910968777	9.93691535835312	5.19631156629295	-1.25526322118745	-5.13832311495723	-2.155368471845	5.27449626066027	7.37568778482426	-4.61594092551892	3.58977278956692	5.67146975050759	7.02216831129077	0.855089905066984	11.9019864448893	7.80276629288265	1.08448570829922	4.99097628541773	0.0580781384633541	-6.69870073639045	-1.48551952908493	-0.705568255453678	3.93480454072918	8.45619441227566	0.739792997822624	84.5	1	2
180	6.2717389138911	7	6.03918190772386	1	5.34231904842072	5.04094838775982	4.8282574373359	6.5458436066909	6.50572385823044	2.33489927891685	5.64128146054424	6.51140602388216	1.81777284557938	7	2.3689370774951	1	3.26708432348186	5.87222047171311	3.0556453173989	4.734799966268	2.93349275572729	6.32244409334726	6.97201321326221	18.5019363529307	2.96204224034535	-7.73813028948253	2.05543139209671	6.5104240711689	4.36249795329636	0.615950585975081	-1.88724397449041	5.85769467051139	2.58544099055258	6.26173672308159	8.82118527174457	8.12677647184666	7.29441763782287	3.43076061224209	6.28597830808262	-0.495329263967785	-3.824675883126	6.17327937236886	-1.83012748281771	-1.52919054351732	-0.464430699892588	5.38691690492229	76.25	1	2
181	4.20433884766091	4.50715920310076	4.54028970755881	1.44789452083237	2.76401415658973	5.90801284058395	6.02462038409074	1.02878820646692	4.33330821121455	1	3.15058940646214	3.34149205160148	6.20803441743815	3.64369439092128	2.91489236968687	5.73872709261762	3.03198442694224	6.21543665509434	4.28690305192152	4.22685973670299	4.44781022788466	5.45496901174331	1.3275971497461	15.5533031942443	2.47614814983732	-7.27553156632002	3.13270465122226	7.64933079151106	7.94397175606545	10.6503578380761	3.76725538323386	3.7760829301223	9.34228589841892	5.45201802007719	-3.87315733650038	12.613608945615	9.14284605652538	-5.26199607419502	8.96116830054558	5.96109072213915	6.76592324106129	-1.72766923763342	-0.400416348244866	4.12178559715562	-1.75175103194645	-0.897391832388803	77	1	2
182	2.22462016781536	3.34338044103281	1.13821369035247	1.74868665457236	5.68525183328626	6.06604535197129	2.82039928195463	4.79678539226805	2.04147870503051	3.25933100751232	4.0542804635689	5.9281873820944	6.37733577670798	3.74549711759353	6.11606917751664	1.64234438319564	3.46060793281981	5.44259211915375	3.41056954677523	2.34358716169557	2.0870666689608	6.36744892024972	3.94537911514034	17.4117758115205	5.72386065811559	-6.56034212835188	7.15678920769151	-0.243811737675119	6.66863763750531	5.64553303914908	7.43054379948929	1.36750879148696	9.32766413979962	4.60821136640249	8.89703891061682	8.7179848222582	4.34615092619767	-3.03069275352254	6.69876698751703	2.9135731572463	5.52113654864526	3.72519068610136	1.9336158601125	-3.05655025333089	4.01536769843229	0.538093630337422	84.75	1	2
183	1.31161523790645	1.73178484005335	3.71257239346211	2.87596780481702	2.64136483052835	7	3.74680045431402	6.03633716577419	7	6.00874545947228	5.55101522861382	4.95470143144387	5.95035231003976	3.91885615249351	3.61649176367053	4.99750722464442	6.29443931798752	2.35801111465669	3.60047667295652	6.22644702693675	1.48037221162875	6.89914019261819	1.27553123828016	3.75408235870638	3.84225987607933	-8.19516782078117	-3.11231448485803	0.00441753733376204	0.4212921140952	1.2865747764499	3.79438622829058	5.09609286763015	-2.89389372471301	-1.2894405136775	11.9482478818686	8.49425148657454	8.61072861771702	1.05705531715145	4.20046618003403	2.49456034904864	7.66857253808521	0.398839665375001	2.59490415217444	1.31330929069157	11.609404577923	7.35917798227305	86.5	1	2
184	1.41425469328833	3.20562201429051	7	2.97183702593778	1.27282104958754	5.51998874225316	7	1.63092794277622	1.66251843671267	2.12336713861816	6.43891390346494	5.52920169768415	4.66376659953129	5.35232219593997	1.40221261337614	5.87676549766555	4.19490372781483	3.41829079285946	5.72455054951063	4.15761705813638	1.35367253539898	5.53414276097882	1.14513391129434	8.7154771346245	0.919778557046538	-8.66805487139557	-4.1745108235361	1.31298848325759	4.12093082495357	9.23411808175699	1.31022592975717	6.73061595337993	3.74585117231493	4.96888740279329	6.7211355005002	6.91110604330514	1.6326196834317	2.34830730942702	7.80855817818368	2.00651861908135	0.554218026918912	6.82109180917989	10.6027335679868	2.37147198012319	-1.15835767441459	11.8574612342797	71.25	1	2
185	1	4.40464479713751	4.75133619510572	2.31256460850791	1.57262035629685	5.23510145072597	1	4.45194561084901	3.63677841034375	2.29479153048054	5.52563498637424	3.76231071464606	2.72990413945444	6.03678852689968	4.34821424910185	6.68257039209313	2.29270416494646	4.60451383455717	3.14758648177512	5.70013998198895	1.74366155419708	7	6.60233613107534	3.24858455920939	3.27968502481702	-7.33116815391281	-2.83534877441797	-0.688233866122939	5.60337345713358	4.47210010181809	-3.3988946715261	7.96440727621057	7.63628526117247	-1.94117808302156	6.7087819986346	7.70715391575528	-0.669065660914826	8.31553465497683	6.18995591749288	2.95396099364758	1.33460087162146	-0.594951863081463	4.80073492954239	3.59869463405947	7.99838713488661	-0.87942601781021	95	1	2
186	4.99032726096019	2.56677967225392	1.10662447529852	2.76479900415784	5.3982026334088	2.76689494217316	6.07706844531865	2.76418322559156	6.01022981869264	5.13107577951358	1.57935807566865	6.11023653379731	4.46714966981523	1.7822397989646	4.45375916844496	6.10914949941329	3.19089127306671	6.65039649304753	3.10144649248656	1	5.02187561334242	5.17623187455029	1.95252428946815	10.140150015338	0.522134391483861	-3.59597470239624	12.5393436348726	8.20605568207185	4.231948495724	-0.961479132674289	-0.0237485570738912	5.1438212263857	3.77386214558234	3.88618804969657	2.89654090979601	7.36374736849327	-1.77470396822094	5.07660069881152	8.72937586877342	-1.88484129528319	5.33843924831962	7.25454469488665	4.13767883012964	-0.40246663037355	4.63561519511709	6.5648936615409	70.75	1	2
187	3.43700779479666	3.85335566343497	3.35770750135191	4.66008370049445	3.90532416370842	5.93091430950506	7	4.13811706614439	7	6.21209085031308	7	4.22279466579406	6.22781704191914	7	4.12343695708745	1.6271734302207	1.09528356382141	1.05797595658371	4.95857714047871	4.51552395202585	6.66016620436469	6.73909641581685	2.08185069703628	16.6767877392589	4.97483925084819	-8.37715710062419	0.210344910948091	5.8986842171598	3.2389674115643	10.799906708831	2.8155753755316	6.18238073775818	6.08930388017392	1.04247426847818	3.34845540749633	4.74273511971645	5.68420712774811	6.3496867677053	4.92145610558254	1.58909869943179	9.2873386481276	0.362194931661517	-1.07271366854465	2.60532953546548	8.26265084146384	8.64322240925026	73.5	1	2
188	2.77365986237174	1.79423083734555	5.80339962578305	2.32114222784967	3.19287238659422	3.70404910140088	1.7633708673767	1.65577006675116	4.53180520585275	5.79805168471389	2.91692535927255	2.49215275100117	5.64695824133218	3.15355780954483	6.09213995470893	3.34140521428917	2.3016299362085	1.78868871811031	1.66871809626928	7	5.21512801160796	5.00274229777829	7	14.9565380731182	5.28202350755846	-6.42501225397267	3.39231821824547	4.8205747151071	13.8822597625756	1.88202554562822	5.04425828354596	7.14571394649891	6.84344875214031	4.59869523647381	6.98434102090051	6.91205869294813	8.23372700040282	-4.30456593025945	5.49828547878909	4.25493953572097	-4.69373811120012	2.43182903313128	12.6984969793485	2.64205334230523	10.9702835640072	6.70089963269878	77.25	1	2
189	4.7334510752566	6.79783872216131	5.22586769453168	1.03304433004126	4.52244109544556	3.56058938424187	5.56779806783455	1.33806606012821	1	5.36354645382647	2.33555283381636	4.65439735476823	5.61844457167886	3.87416458298692	6.59939581392219	3.25914612697626	4.05160321262572	1.82212614923595	4.25885010283928	6.71033446164925	6.38636691892989	7	1	8.28060650540494	-2.74011701725021	-1.2310317268002	-2.11463725670622	0.113794777357162	13.8413131060717	4.01025662310684	4.87075304667671	6.27927406082807	3.83173178430036	-3.0710327811325	5.91397100751232	4.50343895045273	7.70063976612967	3.98363476037861	5.90348066368659	1.3778512775464	3.88971936027611	2.96577906941747	1.92776928004746	1.38515566757585	2.22034768153084	7.52533390900696	77	1	2
190	1.91580030295491	3.7060648185734	1.60308399359606	1.24784490731099	4.09800467612166	6.37557194699162	3.74726979485666	3.30574084463267	2.82046952654023	1.86314804762031	6.34502015600464	3.85374771838899	7	6.11665734210347	3.08285484954873	1.43459321045935	6.57294578045192	2.57402549062355	6.45246279218177	4.15499098827056	4.25366818417572	4.19140935276561	1.30727747799469	16.2946430072411	4.83751022605269	-7.00200684541509	6.64710671303493	-0.155195795504321	3.08369693223697	1.6100535364588	-0.311610121456008	3.66419734818536	8.39002588722996	5.27959556979428	0.575266551732067	0.699905021920567	6.19163088907414	-5.15635989999756	5.21893595475222	-3.71252903520599	1.06803480295345	-2.20228750103184	6.65937825245163	1.10531607242489	13.1606269136435	6.06467358023236	80.75	1	2
191	2.2544693059824	2.19876805696561	5.85185918760884	2.75707526228649	2.32959163939254	5.08123787050623	1.39880288793392	2.68700638875831	4.26742938364606	6.4047900182651	5.28544708026973	1.39553752600642	5.14819217548442	6.28976794391995	6.08034651995442	1	2.11166110744175	1	2.93258566224004	6.59085341801605	6.10434177440132	5.49441443644244	4.44492373319401	14.4079692650582	4.93141582710844	-6.37920474479705	2.70516141504713	4.07432699910759	4.66608710714873	10.2153593085343	4.76834126389719	6.28491078193601	4.45169424460857	5.15835667508598	7.15757923920408	9.0470571260567	4.2337024922557	-3.48251286495254	7.09764160815335	8.06148171280609	-5.03056851967631	1.58108402424079	13.9444273471515	2.20153390882475	11.9679116048808	7.47753430310077	78.5	1	2
192	2.40740290349225	2.51861593958431	7	4.00603816918806	1.29622263800574	3.45697806354518	6.84938255959192	2.72776741109197	1.37716743943165	6.90509855503074	6.41449503073702	5.4917043950926	7	4.87905261331502	1	3.96164430917378	4.08828948350564	7	3.55739716941831	3.4236135575726	1	6.61352257821238	1.73147378040958	8.80405977172219	0.347819556937981	-6.37374929718185	-4.49840636926154	-0.706490149330714	5.46725115254377	5.37125135134691	4.83965625105268	4.6244044009875	5.02102337153383	-0.536184552827316	5.06461762274886	9.23313636844305	5.95842035039155	1.09874240844215	9.20130753232862	1.83931170062852	-4.78949955045978	-1.55692526002686	12.2709354162408	-3.42443687690611	11.5575902223866	1.8319425541059	79.25	1	2
[truncated: 5 more columns]
