# Supplementary material for: How Are Mate Preferences Linked with Actual Mate Selection? Tests of Mate Preference Integration Algorithms Using Computer Simulations and Actual Mating Couples
Source: PLoS One. 2016 Jun 8;11(6):e0156078. doi: 10.1371/journal.pone.0156078 (PMC4898694; doi:10.1371/journal.pone.0156078)
Supplement: S2 Data — Long-term couple and agent-based model data analyzed in Study 3. (ZIP) [file pone.0156078.s002.zip › S10/Aspiration Model Data/Aspiration Couple Population 01162016 035306.csv]

	trait1	trait2	trait3	trait4	trait5	trait6	trait7	trait8	trait9	trait10	trait11	trait12	trait13	trait14	trait15	trait16	trait17	trait18	trait19	trait20	trait21	trait22	trait23	preference1	preference2	preference3	preference4	preference5	preference6	preference7	preference8	preference9	preference10	preference11	preference12	preference13	preference14	preference15	preference16	preference17	preference18	preference19	preference20	preference21	preference22	preference23	fitpoints	sex	algorithm
1	6.54550115812161	3.55292805464768	5.33083128485494	4.23510921937157	2.51817620802269	2.8680887525707	2.62548142937682	6.86375309753351	2.76480427260118	1.67084326969605	1.77909063995321	1.25646143231006	4.86825555746001	2.66224461774897	1.3962223732515	3.21801005327528	2.29339929631014	7	3.26423923397946	5.01516509671825	1.4967434257138	2.26417202146119	2.20973254106798	5.3332778994598	-5.42777743349644	-1.17039630463742	-3.93648354126846	-2.67166498196145	6.46982086844452	1.09848375661473	3.27925232771832	1.60981174493598	2.63165426424893	-0.316306330458296	-3.38801599680184	9.99699688710903	2.55976188953246	-0.458509222643932	4.61372861063899	1.31797476194618	6.68997508478394	7.81076806248555	6.8361260861091	7.02772107817538	3.77257080026094	5.53288368461172	89	0	2
2	6.74996742092397	6.10922054652658	3.10445900116032	5.62153883535905	3.03688019528207	3.20189913900642	7	4.47769706147636	1.3115761801249	1	2.06684070802735	4.71630022147572	3.58154481981093	2.93451821079576	6.52433342612113	5.8387228696965	5.76074564279219	1.23069743711542	4.30196072467501	6.66503719748547	3.98601889424502	2.31341268792639	3.35831069627664	0.440775088748803	-0.588142652527512	-3.17677769764939	4.14611810210889	-6.47205821548876	6.39456276502278	-2.67054693003961	4.41785210603084	9.91661730806883	2.67919886043026	7.5011622682573	4.57218194821409	3.75918246504758	6.63725320630441	-1.59818575753327	10.1505421677487	6.75805609223161	1.28915834723912	5.99522081718483	11.6183439211668	12.2061967376691	2.87273821459313	-0.855721176673988	78.75	0	2
3	2.88700728356307	3.33522125597515	3.34852121740386	3.44914265866618	1.75816070196569	4.41933392515042	6.08156699125005	4.51553236409196	2.34901244533172	2.99696169351758	5.67847100425654	2.32519153848261	2.61373049324981	3.80306727408457	4.63722129377621	1.20205692971335	3.2325584428919	4.53543944855207	3.07575540500454	4.64845927565213	5.76603900448904	5.10678290632741	4.27708101441667	3.73654616400354	0.394113799202066	-4.2600251381063	7.83462796777763	-4.80732211880562	7.16804210753084	-0.440703931373416	2.72383239856598	2.7695691723341	2.38341263877748	6.88637669562124	1.26741198853917	-0.277375756718786	3.52560339421033	-5.14272585406257	6.77159224758439	3.72979208974085	2.4806942498831	1.11793514650298	4.71571047739436	5.01360950844539	1.04016928971979	3.64964486831229	100.5	0	2
4	6.30217329659779	5.98945478399655	1.59619139166688	4.44984119498771	1.77076585070735	1	1.94520189500465	6.369963000966	7	4.51303861623717	4.48738485952452	5.00123958940084	2.59955555348602	3.11846415075859	3.26399248408851	4.48196661993984	3.35574202558314	6.68331252829512	2.08722165101307	3.1560231023323	2.14460130238945	3.72345938344422	3.33572765956168	1.58078249986447	-0.471774979822637	-1.00188298835389	7.59592789247718	-7.17187813885465	6.33869699448068	2.55696505346584	8.41959010292234	1.80459926540673	2.8404063647319	3.25685420470944	6.51727448968331	10.462306605065	-0.718463264560845	5.31346121065463	5.2617302432519	7.42961338238003	5.14382657530981	4.93003135702409	3.61435418605381	5.48344131091382	3.15699744879859	6.7378348864254	92.25	0	2
5	4.24332041276475	3.86661449369927	6.06159913272969	1	4.92226629460181	1.13302442274929	6.42085157065167	7	6.96331057792773	3.49407761382399	6.82487979212872	3.81693428137678	7	3.14660121504465	5.72649298081824	6.32310742204837	4.66838033273007	3.94089478586185	4.76865337286583	6.0502910639396	4.4067919012591	3.63204455214287	2.49489773791653	3.42487700257642	-0.651000074403259	-1.15470434533709	9.16150219114067	-4.68266682588287	-1.87345814752622	7.39087287379535	4.91002355539716	4.20425938034031	-0.405467815888742	6.85278436887913	2.86190863543001	3.7812739914686	6.73620315333649	0.107613437126322	11.5262921141183	5.4918803341989	1.3657773887797	6.22844944054804	6.59045182829739	6.91593752932157	4.38358926491061	0.252480622003713	106	0	2
6	4.56045318192461	1.91418342826669	5.04637821051443	2.43734537249742	1	1.32926881203753	3.15653266336936	4.53393908897034	1.05154217764458	6.35209791485301	3.13830589451652	2.45698991818227	2.50611942303448	1.38790337609191	2.15680188505221	3.9209004569299	1.17569250467161	5.63384838930814	1	6.33520952463907	6.21579555010862	4.00967904418732	4.43681985923567	3.16020694003966	-0.627041159892283	0.571706184817393	-8.19438291697497	1.47397681395141	-0.154547769874671	3.12029069294968	7.04751080037937	3.44258862205917	8.20112665880875	8.02338371168793	7.41067030199984	8.31158583862317	-0.782471749917234	5.2054834810957	7.2006312489236	3.26178556011778	1.41895207484411	9.24281566210317	3.40237962351459	-0.868449644212745	4.89319854905315	4.83266042475873	105.75	0	2
7	2.0391311444655	6.49007987818553	3.49137802976022	5.56757039571951	4.18958291079828	4.21511953357712	6.2500467384638	2.27259073475427	6.54408211896794	2.48397325190147	3.56544059893801	6.30680686962213	3.22388966850448	1.38871589286579	5.01547528753911	2.44952363250041	3.69823471815684	4.8692194644963	1	5.63685555512016	2.59398877048443	2.88583484463701	3.71996760698287	6.67603685782347	3.01110485357544	1.48880209513101	-0.577200326451543	1.68647765481178	10.2078023838487	5.91530116870641	6.04062233383817	11.1331969347199	-2.12240374210899	1.43492365779483	3.26501542452948	9.87563834626213	-6.10432454230783	10.2580070921299	4.1489414140279	2.01177662520446	8.01704734060698	4.04244480908929	2.57773379636231	-0.713394748009299	2.42430349439494	3.09145362733186	99.5	0	2
8	5.07057558513757	4.58748744415335	2.63393097359883	2.94164476211742	1.79080267524408	4.02811371996759	6.07909130311404	5.91895084205885	6.26409413084496	1.2640603450936	2.13217873802423	4.98631057205826	6.34790816410064	6.70080006846119	6.81261120169326	1.77257221335966	4.71800275574955	2.16133314658263	3.5300889411402	4.80515819442089	1	3.24086914118119	6.23299076727838	1.91572014898999	2.35167340900639	-3.14027855935075	7.71631398605668	-4.56154756256793	5.10773289506653	6.82092547229991	-1.40097807651112	0.742877392112719	6.9444660428726	5.03495263102631	-1.58054188775465	-2.41966593406805	0.0500226383974335	2.3694687051313	10.1200100542846	7.70973478178522	6.72722154955119	2.2893344153154	7.49444254556561	5.75858096521021	4.67129870623269	1.31855176513147	86.25	0	2
9	4.772784850617	4.58364235640631	3.20164985980946	3.23010628378921	3.0416646340344	4.55425483743196	3.88470184279277	4.42671055229533	3.85092843976769	2.09375206641276	1.68804915562609	1.99276512386354	5.31372183133723	2.62945667959375	4.66501640998258	4.91542004848286	2.76495816053248	5.46279358512543	2.03046910796072	4.19824429527367	2.80034533969999	1.88535322266337	6.30549976929354	-0.489003066249063	-1.08003346066077	-0.829635586784778	7.0881604617288	-1.77229382377991	0.805102867506136	-0.487262565492368	5.38024582185953	2.75203368562898	1.76831567093744	1.09867852796825	-4.38221981876691	8.71640043484065	3.57916764207378	-1.1699773745486	10.4940041708847	6.04463624855764	7.74038981787258	6.66903185222735	0.947487694566503	3.64926845760085	6.59487194634503	3.29936950367357	76	0	2
10	6.95497021188028	5.71492536674358	4.50214787636872	1.29453578738576	2.64637406192517	4.30985409158296	3.81211082876293	5.20953055582577	2.07442819969417	1.21477329451614	6.9004972744675	3.52087112313074	1.12210076829448	6.18138570505517	1.24518316507711	4.5185486072855	4.53722239294992	7	4.7042335513844	6.22772549476026	3.71359243494471	2.97161047172254	3.61915372577391	3.07031804507083	-1.3356402415685	-5.35417595364211	10.5187242228372	-3.67159717973808	4.22667373011754	3.82017360561223	6.85562282202202	0.633612978375794	5.08132109193275	4.45354841966131	1.45457744362671	4.55262260115077	0.923685170482441	1.10343369088956	11.2762683019019	2.47242184891554	3.00149232247006	-2.78163468784999	1.28598634199947	-0.294757873825834	5.54740353527908	4.24660107772484	92.75	0	2
11	6.72176839222957	6.95668814005926	2.11736265315038	7	1	1	3.01856642112407	6.67322930715801	2.18382077667166	3.1200481363618	5.0753299021356	2.66004765760997	1	2.65578039959462	5.14659903922284	2.17714727333234	3.1490057787954	3.29460580061665	2.51135263082349	3.58143763094696	5.59397431771142	1.44637273727953	6.19968752471458	-0.523942781079212	-0.280298634276302	-1.16227585847059	4.58154788522679	-1.03470170346751	4.91197319179716	3.88301792827426	0.495905465179493	2.22113085852545	1.46930508002388	8.88480919112718	-4.25520973322299	5.24629260401768	3.98370530162413	-4.56373664618415	4.32070684688479	4.47183865692499	4.3735900080066	8.61810725776873	4.53174784896581	5.8679182475194	0.334392314861235	5.16611738816787	101.5	0	2
12	6.84962507825202	5.96236433761302	2.12908444472919	6.28219919410296	1.53461069591143	1.42754240959936	4.86264298999718	4.80310890716843	6.58970425351167	1.11521741595416	2.79370926235553	4.84056392417514	1.18352500103509	1.2097973208748	2.77030552451366	3.2920297162606	2.26540765629201	5.37207739590676	2.12667829842559	1	2.03656978755061	2.61019045043772	4.29419767998463	-0.127789881759771	0.0435038211239199	0.553394620951466	3.45838516524037	-3.08769317944591	1.955978176964	2.17615390625849	7.70633693958927	6.68574085730091	6.49961336911875	1.14134095398774	7.33045763472642	5.85146770799037	-0.2986664216402	4.78245367713149	6.3390391355163	6.79069870230222	6.83731375578259	4.14869918701384	12.7987961177904	2.88260012413226	4.23982824987172	1.93888252565563	85.25	0	2
13	1.58070946471997	2.66336035252489	1.48933714232905	6.96988326010503	1.82926843112849	6.97902168743707	1	2.62608057428529	3.16520135023575	5.92888654037302	6.30302546043526	4.71674768171444	5.479170768637	3.27789506170319	3.3037530622328	5.46307024352399	3.01605245616448	7	2.10251700405715	4.51801888851439	7	6.99292101948463	1	3.30108646341983	3.98886418571214	3.13019927090233	0.421229797229349	3.72865063308942	7.66337337239831	3.68515697920957	7.09857615838577	6.10025527830689	2.50175279505833	1.78719130203732	5.45842780945972	4.14426639914117	-3.27422585370295	-0.123492594993042	6.19918659544154	2.52914594383878	5.88989187777247	-0.389618011118802	9.99114579923307	2.67177263437642	1.59291112745122	2.86826993244293	88	0	2
14	6.35100590711671	3.10438553896353	5.36915643897678	3.22289325964624	2.57196927457534	3.69925205015887	5.50469411791203	5.39206978686645	1.82505117323507	5.287932909136	5.29798730328064	1.85948981013669	5.29326820437124	4.14247826844126	1	5.16338176433307	1	4.85106703752078	2.11191452855974	6.71431108575361	1.38054410324498	3.35755450538672	5.07776369377433	3.0456646229817	-7.23845574389437	-2.77679114321963	-4.80946974928259	-1.65840298415025	6.82207790524352	3.01188673800407	4.22739977623175	2.54687832400367	8.3586021854885	0.524125275482378	4.41512703517582	10.1372732895905	-2.74504025836625	-1.48077456811191	3.4270550416432	2.02853749224899	8.31123965264077	4.8573747366493	3.70281688890014	7.20254638792796	5.26276810728516	4.54818122307018	111.75	0	2
15	7	6.2045938987545	1.68733174734606	4.8764253458026	2.31887480630544	1.92446738568198	1.63448299637839	3.7513140484911	1	6.89341287328324	4.68707088301363	3.56456513759249	6.42721296794018	4.03102833537521	3.06363480033489	5.26115912637017	2.05508966617966	7	3.83765692954541	6.16748432320666	7	2.76678700519292	4.68421673062669	3.56714701604237	0.211629763882829	2.70935258786971	-0.231480612388016	5.15668422734466	12.365781919362	2.08336645747207	3.05938411483059	-0.252317211273191	6.8067834453147	9.86491683309196	-0.370816030088496	10.8489487082188	-1.0607387127798	-3.50674716849279	5.62550430691088	4.03285600166406	1.96063779925295	4.6080151908927	3.79671940851943	4.8834766917691	5.23204012509675	4.38930750432672	104.5	0	2
16	6.44880545480142	5.85338270972114	1.24654486935904	3.8826495745767	3.39742901405884	1	3.27706584817718	5.36042885988202	1	4.63622844726056	6.43407922330924	2.67145374067271	2.86971919370713	3.70677933521278	2.5633101261232	4.31841902260811	2.77953332062013	5.77246113761163	2.24054506537353	6.93092854511734	2.7510497975944	1.08909213576686	3.95806791165725	0.191769894872226	-1.50706825855815	-1.08226966667737	6.81203859048456	-6.49131253603711	4.89911230864128	1.6973832778267	5.04786300264315	4.24876594652286	3.31831019457495	6.44363503846205	3.18989696525768	5.47745780349673	7.52807953706145	9.02637612715556	7.62472764626955	5.94040820754959	4.98379742554565	4.09736113696278	8.99975436310818	5.06658413795428	3.95606531416332	4.45941276258417	105.25	0	2
17	4.43260560123385	2.5229259614319	5.29590119670856	2.36078938507806	3.06412873773744	5.67697363250719	4.31472532930387	2.56140094877412	5.01044924903415	5.55632347556768	2.87829563307117	2.67652288740882	6.15344260282812	6.29077344658676	1.35403354660871	5.40885518529892	2.81617672944362	6.95329821692408	1.20362841583585	3.3798809868768	6.16360190493615	5.08238172017373	5.37686454279209	3.74536829449214	-0.226317398370269	-1.75518996998338	8.65793523529292	-4.17972565540361	-2.0420124763334	4.5291624356952	4.46767976885945	2.34234064919578	2.44599509843646	7.27339605267594	-2.99225121218535	7.31445836026226	5.67300276739063	5.09721585566963	4.4195668094143	5.48317160945895	0.131238579562378	-2.56244698541489	6.31023253467651	4.85797184048243	0.157242575378437	5.17523413549639	86	0	2
18	6.28779175733032	5.44333250584648	2.36181810415538	5.38732538844589	1	3.83934197897314	1.70095245329733	5.3220618232451	7	2.73836858475121	4.53615983712623	4.61633275485342	1.73244821734673	2.72608045729796	2.02505403451044	2.98019595292917	4.46581196174018	6.19763444887453	1.82805402921068	1.7958444062848	2.82452833873824	5.80601043341261	3.89098261096394	-0.983913416578349	0.732457204322441	0.659402869142129	4.41044115631098	-4.09552350794636	1.51028237390243	4.09722638288127	6.57103669696491	2.64515035838356	5.44424628990763	2.33888921138506	9.0254007729517	7.36274334804163	-0.574382265953432	3.7950419389911	7.08622285448636	2.14092885962496	3.41699165175675	3.1002854075254	4.19440421401013	-1.04558826161798	4.60843525910613	4.41806382769649	92.75	0	2
19	1	3.71631361181582	3.15051327302104	6.18830353724368	3.64299915360335	4.33100934212943	1	2.88079244665724	6.26117497414779	2.89469154280806	6.65786252186982	3.03496131317739	6.54218202776332	1.51808493782838	2.38422735192751	4.09645875392603	5.35793977501621	6.46927802381064	1	7	3.89558053312586	5.29513816758221	4.40182808475884	1.24162496016857	-1.94125443802432	2.15472737583646	-3.52867873485654	0.468673979874289	0.426367518105407	6.0720988901434	2.71853956477846	1.2092165258239	2.46312638274835	2.95383089266542	3.81679046486498	8.13865593159681	-1.10088998250014	-1.93170062578564	6.63452732783269	6.58672738121197	-0.0449784601817942	-2.9797583990344	6.19708488352493	6.47624970846992	9.0578589470445	6.22299376259808	92.5	0	2
20	1	2.56718675235004	4.78490354060958	1.95462846531784	1	2.9446254861723	1.08130935072134	7	3.37365333743459	2.35092823624895	3.2418166040408	2.58068426697785	2.98622548191709	4.40306388494461	4.49270450187026	5.90281015621064	3.08567591357961	1.67252838252981	2.21410834288711	6.54739142193613	2.16587447645617	6.06606798943569	5.4216195282659	3.62562198985088	0.314082107956938	1.82588042959027	3.57130722419999	1.21539519654781	5.67419933405336	1.61498340501989	2.72714653151518	10.4696987747495	2.24820624656508	4.72966991651975	0.164145527663524	6.10636690493764	7.12709996426453	0.79588887793666	5.42469269706672	5.30042664394235	7.47092182518764	3.22464550631982	7.45451645262551	2.93059213116636	4.14321421107132	5.90937077358879	86.25	0	2
21	6.17614357783928	1.44271507142024	2.81275359233792	3.00871428254011	4.48921631599434	2.78646477147608	1.60051164655027	6.49455610107099	3.97690260873139	5.36339113520824	2.84381590346322	4.60987253368055	5.51668555536272	1.33577121204245	4.06023808744445	1.26071925647029	4.20974495061897	1.59974580099423	5.92650908247049	6.75682927121782	3.04110415253375	7	1.52539142397118	0.43951957826893	-0.20413721550358	-4.06102950487346	10.3073326066818	-6.60571919173044	11.0655457153877	5.56961345383272	5.84237128178173	4.15902083725599	0.430655900229374	1.42535334169778	3.71782174262411	5.22170624496298	12.0647810259411	4.27787430255699	8.80319844101952	3.57453786581899	5.28582304320762	9.87553765232885	7.07664221254193	10.2633915900899	2.1108188906917	4.07810792153614	70	0	2
22	6.26298571037384	5.15377927920825	1.46426924393302	3.17857865848295	2.21294409292184	3.88152867048768	6.29431040088725	5.62184212705903	6.25838432917048	1.60264763845879	7	3.34870003964031	5.50065573413306	4.17606583833617	7	3.23550602173087	1.70023590182022	6.67420336340886	2.18991508817572	6.33312414461541	3.78880839414997	2.84817103618685	4.60787286424705	0.343002592293422	-0.870648977796137	1.43227566195511	6.02082489040124	-7.94443012551591	5.4626911540687	6.32254811669568	2.38209764750692	2.69478023611156	-0.935698205132544	3.12030318247327	6.31672335803739	5.56007522901601	-0.353564062403693	0.562203360262626	6.25514206172278	6.04486235343775	1.23221815239208	3.900273460317	6.5494368393108	7.0148691941847	1.84025936813395	4.73983760076279	90.75	0	2
23	6.83411058114467	5.35529546609675	4.40199485532152	1	4.02072403388146	2.16434536682559	1.58045408389883	6.67173862834614	2.35820296625348	5.67308016225188	5.27939459497384	2.84822693249644	7	2.14785339841665	1.84926138296685	5.6848621358304	4.57260570843347	2.42175745294223	2.54319875035565	3.94086335109611	3.07540120039916	2.50820586824011	3.57777766604599	3.40803663890634	-0.133020378837322	-2.84028072754336	8.9038806602433	-4.66456095908434	6.58609377492285	4.06288912884431	6.05253967925146	5.5578169655873	0.453851526966037	4.26983727612464	0.880020047575133	5.76568692076546	4.83659176810949	-0.21489141978562	5.51738272964251	7.15118868986623	9.9946171833519	8.5297252943572	6.85942157973303	5.37063425034515	6.5243568678419	4.15267356570241	91.5	0	2
24	4.77257088392938	5.96507389710977	3.76837927820294	4.76785714756587	3.65909880132756	2.30813604043362	6.57538598701136	4.34463402177694	2.05729724678437	3.45949961285456	5.28091461677853	4.75329197584752	6.59581564565383	6.49035093964536	1.89561924082154	6.58255004283354	5.50105336258245	3.26907663026469	1.80678592739159	1	1.54499144460618	6.46666591180481	5.97871066014626	-3.49794913404927	2.00434187488799	-0.0974703008072178	8.24562400292828	-4.15909882902715	8.25319679964898	4.60497751384719	5.07785457836941	3.55239933330673	-0.441599160891961	1.83094601513236	9.95743503847318	5.72430492693426	1.4641511733009	9.83628392440588	3.85643901635255	9.62686663456485	2.92007885379713	4.84468920471792	10.2402753513692	2.90646971451519	3.33936452578527	4.10404716609613	89.25	0	2
25	6.68414250386322	5.78851479875715	1.59759760276867	5.18836251123672	3.25349790136265	3.01145122308862	1.79963771034067	1.41247336759563	2.07569557376397	7	5.21224440072866	3.19249442164682	7	2.09792044526845	4.2985940463543	5.57103480316232	6.36136336382307	1.90759513545524	1.63259815928758	7	1	1	6.27835156583576	4.58663466648135	-1.47667160942756	1.93893145597651	-0.343909481992716	4.9115660341294	6.61212335804517	3.33236597980309	1.46917063312927	2.12206472467937	1.78505499883777	3.75359454826674	-4.75437133519119	4.91339253075977	1.09896403145233	10.4253710023494	5.62235098901797	3.60811147336674	1.60759900359984	-0.0403131528542225	10.5737462108877	5.30204609048654	3.62526172038658	3.84231854589013	98	0	2
26	4.48759205504199	1.10120695037619	1	1.90018731737776	3.67541288461332	1	3.86189699290649	4.51967613839088	5.94483344289924	1.51987535956105	2.35498463812141	1.37518056200257	3.37390997310392	6.86437618833919	4.5346212852646	2.92311295148565	1.5984680382671	1	2.61418997418821	4.42262459640987	1.77075355809608	6.85812948858181	1.63527608459792	1.44498612404124	0.256050566573633	-2.45974502668615	7.70506164073029	-7.09836318220775	4.40004443264372	3.02942200535771	1.5614332441212	1.2076905870412	7.31719186193707	3.09064100571272	4.9476205004662	7.08182819363891	-2.04600652481233	-0.83758715347656	6.71721058569898	6.52685346731609	-1.08650855928899	0.616207601986869	9.27540693641959	8.75076495453777	4.42252168259604	4.71576807198316	76.75	0	2
27	5.43363417294988	3.10903090637178	3.37977061493205	3.67263315415579	3.35510391026616	3.72770502350004	5.86452101956279	5.8054550362217	3.57116215187854	3.31623643890341	6.630512156156	4.11252082530604	4.11605098124151	6.6600140852822	3.50689962935556	2.75523963619834	4.13300590508415	1.12997096522406	1.94264277310325	5.98225412225843	3.12681917373426	2.42505582534737	4.97955497720374	3.49962615859145	2.97794657373256	-3.06544876656287	6.52152149942426	-4.1276987227946	11.0173574817368	0.505721826332967	6.01416269464437	1.7575108223363	5.53304877901682	4.5563933831511	4.77757211630653	-1.88246777979839	11.8886202017599	12.2158390918804	8.56393690941753	3.30958581767732	4.73490948185981	3.07217022490638	10.4481311741721	8.40675922191605	2.34006120102748	1.83165451555563	83.5	0	2
28	4.5297111731192	3.86076404657133	5.1382222709654	1	5.46914814206194	2.0508735009725	6.13418600163212	5.34597538456893	4.38732618897736	6.48915815101941	6.54715684674569	1.82200092344921	7	4.40923570278752	1.38745722351158	1.83030073147958	3.21616342652069	7	2.02033046605998	2.68428394003405	5.52378977431959	2.77896528152166	4.68982721722501	4.02261615381425	-1.09868989744853	-1.01650724657938	8.69109315394392	-3.83230538790149	3.34267536293291	6.2642142360634	5.61742800692171	4.49222198094562	4.89934251048153	7.97785724601019	1.11418392334289	6.31879523421244	6.0343854939624	-1.58840759891514	2.98627779646871	4.20256741832072	8.07229723977816	0.518575872427282	6.96964849232656	3.97501204589003	8.443832070461	5.47221390751256	93.25	0	2
29	7	5.58107465714372	2.15303988374746	6.66336992093079	1	4.04373907308966	4.47602615938287	4.19356644281461	5.99960787156074	2.07039590309788	4.4816106702164	1.6436711273176	3.45361489901829	3.16245818483143	2.58189631845148	2.21716443136082	3.28964668834421	1.45815054477835	3.58355206311225	1	2.21337194951216	2.61175747179308	6.79801922589168	-0.725277185768043	0.359723576874346	0.699499231818221	3.19673224014544	-4.00266729661019	3.87228745810849	4.20627921757681	8.63586306182282	6.57647937977638	6.4288031387092	7.70877503597771	8.83229506680941	5.91122458146063	-0.26485958397928	4.16201157475205	6.0176084141195	6.44751094421356	4.05700147124734	2.38080940106541	12.7100066271477	1.86044283679104	3.96529161636266	5.77335257150375	97	0	2
30	5.24649852999774	5.24437288702282	2.79037720663471	2.22381405695844	2.86514126124544	6.1955961144824	6.30310179417979	4.35046311040567	2.64477349609758	6.92839384166927	4.32634197672564	3.34561851559353	5.40304474869651	3.49515394089541	7	1.91639372452012	6.3777694183805	5.18452278217155	2.7166610677743	1	1.84277379288662	3.38660709444489	4.68552556304313	3.97111612672393	0.782108197716234	-4.52060335752888	7.83134564842679	-5.23017636124634	8.91783468251483	1.78979904876883	1.79743297626659	3.90720140593764	-1.49204510542444	8.04935696437634	3.59277259867661	5.20268709844322	3.95479949919614	9.78308485244293	4.9128685228791	8.64948624053516	2.38258229635543	0.338625446109861	6.10514831481697	6.24393303015073	4.63625358711266	2.63629963998869	95.75	0	2
31	5.18758783929652	5.97971640060756	1	3.90146627645254	2.25782920166988	4.23479961007532	5.65282758853049	3.31244494588742	3.25758029044723	2.41719426736027	5.94096508058541	5.82791897060271	6.79860826508194	5.86840459628364	2.30393540059949	4.73156715538274	5.79589495449049	4.42574646864479	1.19142165536928	4.3799069083613	6.07473712946576	1	5.87986278088858	4.08458108996521	-0.743945259314778	2.74692156626025	0.49271757308065	4.51705777439421	5.75780218537643	5.00930419023097	3.88370758465845	3.50585245317828	5.34406697156039	5.98303330999979	5.20898807979733	7.20824726644474	1.4221675168879	1.52830267820145	5.96393525611363	2.9369519662894	10.9111536824554	2.53997385943679	0.407217996028402	5.71501036438845	4.73596065661461	1.94553269108959	75.5	0	2
32	7	2.17090082566187	1	4.269193929955	2.214028397285	3.94854334035057	6.92163898022267	5.30220265599496	2.4482721260955	3.36641314313916	6.24094173518423	3.31141640299806	5.64051184667926	1	5.98733204202303	6.81482782120357	4.4502312899263	5.36770989973897	2.24100590680195	6.72963395038437	1	5.08981947608586	3.06333932410885	4.95647840046897	3.59831826180424	-6.3201269035569	5.78825338227618	-2.89881103722139	1.45841074061149	5.58821504503731	-0.10163151983632	0.89009627030665	5.33429194640169	6.64201959466479	-3.26496981535466	-1.65811535315645	4.91028261220162	4.12294628400166	8.15674360836725	5.14495503765091	3.99439908893167	6.18390371295248	14.2109432011661	8.09452858244518	3.92500030478116	4.45369797013456	95.25	0	2
33	5.19985405006025	5.07246430939911	1.35981429837619	4.57653430568064	1.91346575131794	1.08469136754764	2.10210023178359	4.66960718167437	6.39415343532757	5.87068563110813	6.16819116946525	6.51271530238034	3.30583694688912	3.18929752715287	7	3.62985255375866	2.36799494513846	7	2.07001664653441	4.23400707615167	2.17955096072569	1.39903110378089	6.97439036380842	1.8950062270327	-1.72019223749096	0.725341625996049	7.87480437095391	-6.72679475832835	6.31281395233377	2.27354283488643	8.95012833335537	2.77494375400434	2.62215353546634	3.74338553067395	4.29529332392937	8.34978348367921	-0.797939592308411	3.45188088988258	5.29877889720023	5.83413603337299	5.43783912152581	5.40982615511264	7.19930403906899	3.47996882891404	3.17199795660023	2.58002111450274	78	0	2
34	1.06404732689336	5.89228196935857	4.41914742297924	4.9369992433196	2.7225650947431	5.67349898443957	4.69019975988944	7	7	2.15860290725831	5.54715225440576	1	4.95966773956092	3.30928348350867	3.21849153175216	4.13673382894405	4.59122702696697	7	5.50181643275119	2.63170817018365	1.68578863989574	6.02981682766073	2.85566652713463	6.48240201430741	0.900978954237274	0.167855251530657	-2.16595043203552	2.03503674074442	-1.73298981000608	3.75451104415794	5.72553468629838	4.96211469214162	4.76642640304439	4.3249396149374	1.77384885140038	8.11637089385255	-2.63339482589114	2.20872020890644	3.8450319409962	2.18523455021422	8.37583564987123	5.28873214558293	2.5286592002379	7.58563184507674	7.92402461772851	2.40411129023694	80.75	0	2
35	3.72136961887934	2.7702111352786	5.84572863474106	2.08465545525312	3.65662311851334	5.66309984354425	6.00113607677188	2.72160035634733	3.65498399671563	6.65688825839092	4.98380805283919	2.14234237226925	1.03029840181433	1.37098235205046	3.41601336789565	5.43265040858451	2.99638262777707	7	1.80114702070544	7	4.04722491696768	1.04498969955396	3.5910314274531	4.35206154130451	0.156824066004118	-1.92139604427908	8.7154662277931	-5.15897353828875	-2.15719217595754	7.64495974581891	5.75905701576655	1.39108877597917	1.94530671281973	9.07429258309307	-4.60199790049104	5.80803533089765	-1.11637184796761	5.35901010572493	5.55511700757051	6.2117738204096	0.189329558980544	-0.407870212844209	0.737003144580406	4.36843545871845	8.40253917086967	6.07911796450161	84.5	0	2
36	1.61723469827499	4.08022268944717	4.98012069914336	5.32388168142183	1.5626109094823	3.37875063788312	5.04466189865094	6.21463280638538	5.46103057460776	2.22838466555904	7	5.12590895565379	3.9236605758717	5.3490709058847	1.52693206908994	3.92106131359835	2.13639768368607	2.53717693696168	1.9104639035946	1.4153767247903	7	6.02435877696425	3.19281286114852	9.09679855390267	0.182124604199721	1.09260201574394	-2.03358178901146	-0.0914532839163739	10.1891021049415	1.59549287753079	4.73321607625365	1.47111019274194	0.409523465206197	9.50397471386717	3.40295526060882	8.47477226616895	5.41340751888915	-2.23325102450212	4.32198024646804	0.885588391834328	-0.459290379545681	5.92693372490945	1.72901799194848	8.0840433145348	3.16675855554391	2.20661632293592	77.25	0	2
37	2.85040214595433	2.72352519444299	5.27705319349711	4.19033595833666	1	4.81681542737942	3.57434302470692	7	4.96262700065005	1.63417909878765	6.7199157213945	4.10521069203898	2.57474086671193	4.83275023548175	2.13627360271878	5.72624245351869	5.59942985255263	4.1735629718088	2.05623209034565	1.04909639444786	6.58429008922101	3.58478558402606	5.10202529530438	2.46815249255917	-1.35974864790256	3.03573015165608	-8.7044227098039	1.69611699912421	2.31562557366109	2.86841811569557	1.52207919662136	2.70135547407703	3.26554463104561	2.11035818316958	9.82464452429634	4.39965736793834	-5.60406329294561	0.0650034404484284	7.79638653409021	0.987581596013104	4.35144094696046	5.49309903679125	13.4016688374422	5.20841879168709	3.75129452559328	-1.15013425525278	93	0	2
38	3.24346660119882	1	4.26970843004763	2.86307370619674	1	6.79456411758388	5.65478803800231	4.64080964604275	5.10364487213993	7	6.44274157359527	1.79755025957188	4.28514590202668	1.44795478840234	2.65044609330985	5.20444560644065	5.80789190617401	2.63306098176336	1.11228294112863	1.24510375892172	6.94580969795144	5.82626886014272	4.13729171639444	3.21579811731963	-1.4225789786826	0.436784147199408	-7.05703972050179	0.223830192542813	-0.745266461062158	3.19146997786902	4.78192902088796	7.94100835655532	0.844701132821048	7.9662618056783	7.68475507803532	8.56959730177432	-0.285830899352637	-2.87532816503568	7.79285244880207	1.66134025529809	10.2303663645514	8.79969204330163	2.75828063871519	3.38347120384953	4.40025274877192	-2.41204646318401	84.75	0	2
39	1.65294360071364	2.66499340321468	2.19675562890982	1	1.19580861580887	6.38730962960897	3.67370562467621	6.52957013101205	5.03478731800536	4.96174023865076	3.72475227824375	7	1.69049746027941	2.53775527018703	1.5372794089785	3.13140852783984	2.85925186336091	1.85606746966022	1.09514668114894	6.38903865544924	4.29309096181194	4.91663649815877	6.35679816987139	0.766251517056183	1.69471986885103	2.82098928418101	4.32799853131151	4.24004734883706	2.57516572793349	4.82798325467863	4.73840233405944	4.88249589402266	8.93190865050194	3.33686264670156	-4.08141691573961	7.91860253649017	3.55997611492222	-2.46314477080348	1.82051852293927	2.43671876274925	8.98742495042963	-2.2612208130564	0.743890796457405	-1.50797554514678	-0.0201365458106669	4.1701863636144	75.5	0	2
40	2.16461686208497	7	3.66482348945437	4.87769961646331	3.72518430545508	2.26370030835139	5.42651498653131	7	3.94348251244323	3.57996676815038	6.41822564820682	4.51995732150121	6.34275005918136	5.04393272374685	1.17067567351167	4.42026896327904	5.87271123688668	3.86070034165805	1.02107167090163	7	1.85277165427145	3.32186445058533	1.03078307335963	-3.3319694703285	2.16997647444012	0.656037573210231	9.08935500994085	-4.28804040960816	11.3305819073475	4.64722718884845	4.12019925501218	-1.75511618901904	-0.271970114304644	10.7594879900871	3.62391250296663	6.45217809346508	0.572454745049174	9.05769386217062	3.82233655719081	2.9661424817086	1.15014918131975	5.45437241726812	4.61083861846358	6.1624440387206	4.85312845749665	1.71239547349956	85.25	0	2
41	1.83874714477331	5.17977171812255	5.69300539449787	4.54981123252496	2.55742728792703	6.67262377851436	5.56748599214315	4.51447858525744	2.63942771174427	2.76237713363021	4.61464189951673	5.67076464999719	2.26648202789072	3.05115307122094	5.69059745416185	3.35962887098282	5.29707294848499	5.26589919688716	2.20893382713657	2.37812056076377	3.84147013302957	3.98518237917405	6.77054018282625	4.96798644102962	-0.294725743163007	2.0769296402993	-5.04280971563384	-0.135842928625533	3.72804416086074	1.48205246733862	2.28442603964591	8.09038826972827	-0.0222996220593452	3.28407510549542	8.59918031937353	6.46031884307107	-0.571498869809416	-0.204613534042448	-2.98762024223618	5.26017592728079	8.23428633879568	6.18393107679689	4.19900759976044	7.28125384146027	-0.60374000581177	5.16723304390696	97	0	2
42	7	6.87295732796333	2.26398827897586	5.20116408578846	2.96808738129332	3.11813128054798	2.63553011397029	1.87280099558107	5.42143003702614	3.9680201276237	5.4044774028778	3.12685771006476	6.80642591211581	1	2.75450808494235	6.05365154202058	6.35483493384935	7	7	4.86524966854757	2.15506658607348	1.17136054461044	6.09454771896265	4.73402932706083	-0.622973064529197	1.08763083987144	0.897829631703503	3.7721230153524	7.45830801823332	1.52971244530708	0.81191235372801	1.53921964168554	3.5008796738049	3.88876470624408	-0.516085771055396	4.08246487278252	1.58509768295527	1.05140178723194	5.56691268952533	4.91047255450043	4.89060935412639	-0.700523445786199	10.6297598014565	-0.625355522741758	4.58628042739941	-0.551147241075691	87.75	0	2
43	3.43158176756506	2.4486752431659	1.59486136048138	2.14225854179923	1.20826165882951	7	7	6.72884989889794	3.27819047299278	5.81171777330634	6.75130654445529	6.88080448382753	2.74345602597581	3.18194682613671	1.59122358050085	7	5.18128131959484	3.60689181796264	3.3248080190223	6.26685440635474	1	3.35820285486634	6.22226211831341	1.55342273007277	3.89537527452707	0.112036266059587	2.00614569432125	0.633423631287925	6.28556662482768	4.49656679258241	6.21425699806288	8.12694125608875	2.26085525932307	5.95487828591358	10.4451799186748	10.7079546045695	-1.1403624247115	2.76953182629515	7.31854027611749	5.85411298488894	9.34188148948504	4.14906344927962	12.2305945493221	-1.76982217000565	6.70191202191287	7.54127184879466	90.5	0	2
44	6.75113714407828	5.81236143196994	2.00103631952121	5.65134469490753	3.08284581393163	3.01723718406048	2.03165842988839	2.07780002418212	6.12948292787912	4.26839001202309	6.08111093706951	3.08867925113014	6.7802705710774	2.82341485640015	2.75487853746431	4.41143820396305	5.44663674765952	7	6.34287137310362	7	1	1	4.66380936700964	4.30974590336624	-0.265183795248389	1.07212289444157	-0.638979766111072	4.16718975280184	6.14706115306155	0.848648581615903	1.66805114393579	1.59708731055077	2.13321189053675	4.02562287277206	0.176901269574218	4.1861890211636	2.12037476645342	0.768943859310401	6.48906647428118	4.37031146709496	4.29633488568775	-1.8854116369543	12.0950005794554	-0.26396864113965	3.60910286831265	4.29401971104372	83.25	0	2
45	4.47745175033675	6.73580761846628	4.37857674492322	6.13732757363511	3.65504002335517	1.44051167166447	3.61646679012516	1	1.69574346633106	2.51465727799048	1	4.70472568589526	4.72793941197027	5.14106544745407	1.71553157579184	4.41270306636674	2.59545136573855	4.72287923503443	1.72635979639151	5.03248411393453	1.92033527329069	6.18501971297395	1	-4.23125164443225	0.584952910817538	-0.721408912231606	9.41132479102954	-4.46879552047388	5.37838645559591	9.38269469682369	4.22944408620105	3.22755769717246	0.292847902746012	0.407285833746114	3.61370958729806	2.79829149918613	3.94004319623039	10.9148497297928	7.23165462519278	3.03008192430064	3.22464136120304	5.5384060780619	8.24130793228184	0.0211942600519507	2.02777481322556	-0.0166403838622558	83	0	2
46	6.20580475519272	3.85778416231439	4.80285996292775	1.32063974511566	4.22601217851203	3.91534309158443	3.09082329062988	6.64452070563379	5.28673493640414	4.82033334856622	5.1832044287328	5.67673486716858	3.72281532161901	1.40020452319476	6.77923793894359	5.25579751578487	5.60511561666697	7	1.17368092299399	7	1	7	6.27312478122902	3.78226535573939	0.0576963212311504	-2.72004927567937	8.06105250821123	-5.11340744307791	4.49581874779516	2.770553782565	7.8947072147567	1.81157025218042	0.0809379302371582	7.89722922772537	4.7777728754627	4.73244420875617	4.3822955535759	0.874676218564407	4.30557946621812	5.00834746019408	9.49173103697224	7.99763163836443	2.0002128743299	5.80987682224024	4.156478904307	1.29100664888233	78.75	0	2
47	6.04776408799634	6.02926262488188	1.20162282911761	3.89422934927173	2.57301079780042	4.09800091023449	1.93583474525221	3.84114296211199	2.52963862866435	3.01932642115326	6.2684865047462	5.9430392970623	6.03517776351811	6.53642048820508	3.91760940706756	5.84773574496366	5.77283189313434	3.18048010817345	1.24041130341907	2.78481746354237	6.33932994532618	2.05345351743057	5.82444445463336	4.83596455375794	-1.28504249512096	3.66365680652154	0.683885705585293	5.01151239558799	4.88021343400282	3.52270585590429	4.2430777843125	7.35945474169825	8.06241919152964	5.17910737378731	1.65435348627191	8.39846168480998	-1.7818134546517	-0.990851636206728	7.73415127728929	2.91816227163778	4.58718843445536	1.77219952116083	4.96968431250411	5.66311593638844	5.7881503468064	1.36888135208872	80.5	0	2
48	6.78415080569848	1	3.90140846832734	1.36685905763672	3.70790255835466	1	3.02020488177422	7	5.35652473505177	2.27291199615011	4.5973466546417	1.38329494804554	1.03464708021937	2.75024327433942	6.08097903755351	7	3.67528991745668	7	6.4660125719566	6.97169325828506	1.49356002199403	5.33265365714255	2.98458123555908	-0.10822428463813	-0.582859360310441	-6.13981233680682	9.89448853328575	-8.43910802498119	7.70983532316713	3.17654312916258	2.86938462463698	8.52627825038107	5.07290514496646	8.23101032213473	3.37548908943587	6.484330867938	-6.12849686111671	0.897521372222064	7.37333841629822	6.13930951811492	2.9953888187092	-0.952132982998377	10.0393576490149	7.79952804287708	10.7326257623842	0.758725334649735	80.25	0	2
49	1.01180902856432	1.4603418377977	1.74521433883028	6.36442337754517	2.72721047083723	3.06338101728156	3.29666772823939	4.78806587112963	2.80772986860418	7	3.9029524237812	4.08110895741218	7	5.32016560643251	1	6.18385221936751	5.35703424824613	1.92438193288104	4.40226418991823	7	1.53378687276238	1.83244725007799	2.45931517185846	-2.70140326816508	6.14058013880811	-2.55242379472509	1.01164040046889	-3.12275003760078	4.46788143058767	-2.41556064627275	6.79300316707817	5.75982282561422	3.67868281654963	1.32224553869905	5.96564984692169	11.1155817762078	4.7438419934755	1.793704365686	-1.72077612629396	8.15096582724175	4.12719007762152	6.81761938281637	12.7293623211113	4.27546083843836	-0.150904008346611	2.8580803739464	87	0	2
50	6.07803847341075	6.33995987881021	5.67142599381295	2.09529489745282	2.53626881649624	3.04902634364267	1.77245348503679	4.70029238612251	2.98868067204186	2.10391267477473	2.89730473208896	6.52618629846685	2.61689891465983	6.73954515474208	6.85311200525183	5.18290250477659	2.35510598620951	2.73747347911546	1.96475119138965	5.83495910112818	6.45624364951218	7	4.81356275067655	4.40449622960474	-4.93981750172153	-1.86587316295347	-3.76206606617623	-2.39638355513886	9.88109081836304	0.659740956838717	6.08641631321602	5.8297364512941	9.30978670108346	-0.75223611246503	-2.34433124278593	10.4116277326057	-1.55330278792907	-0.828500734811892	6.43732600995994	7.29608776212056	6.18860388176194	4.75739061927068	10.6308352384749	8.56349216050957	0.701891247341047	1.8015929528518	75.75	0	2
51	5.99168359234954	4.6065572638866	2.90713006839748	3.02936002750063	3.2046706904915	3.57904083686293	5.35120845276561	6.27453667148852	5.90839085687344	2.57567869246062	1.12261312413678	3.80638996395832	3.42149658542248	5.01458821042616	5.51758863294594	6.91007961399579	4.13965602441873	1.10549037921236	3.79054925926134	4.65989305630946	4.77864595440153	2.17609174562264	6.5483223264235	3.58395363221863	1.8821737702209	-3.21908229142009	9.07664840797109	-4.46578132339871	4.57284882369743	5.56613864298747	-0.864846467550402	1.82482367724313	4.86058939140605	4.82732283260411	-1.56425997491253	6.82251884120043	-0.322470397921344	9.93200609869054	8.00095793718187	7.32896027453758	6.7346356877861	3.14412741556422	4.48413202267864	4.89874777681157	0.221477813207792	1.65551283958966	80.5	0	2
52	4.31038107143012	4.76186478297357	5.1467515286112	4.1735689136341	4.64073106048746	2.49406804678685	5.14840807122057	4.19768526763088	4.54937180086957	6.59106033388024	4.78141805754536	5.04156871285515	6.71120980377464	1.8684722374343	4.58106682214023	5.02498438780205	5.4320275888918	3.52184321100759	3.20493123478007	5.25112171387356	2.74397158582393	4.14869118120234	4.89260152573189	3.82582535259186	-6.24229203262362	-1.86017627044157	-1.82592429672465	-1.53423783542846	5.09100755654831	3.61606050563088	2.22847401006688	11.6255392555408	3.8263731439047	-1.34009069267648	-0.0879689140514219	6.75514758806918	-2.23253890864827	3.15758835181007	5.34838926960233	3.74098781038274	0.75215879785355	6.43486158972285	11.9036659095147	0.520019354110428	0.279079773835659	2.11873121363167	81.25	0	2
53	3.76906618206632	3.40596154928887	2.0919242609523	2.90305140982463	1	6.59486529293015	6.69138372948383	5.14869671901509	3.48356991661265	5.39829755752851	3.00108782497912	2.09081638848027	4.488623605576	3.06597075971452	2.44986292030901	3.05609078591833	4.62655362128978	5.27223272167364	3.53378004564504	6.52400566965288	3.94065723883253	2.55333483851537	6.36320614867337	-0.121207153845681	3.53540901267769	-0.911833553955999	2.88475181851246	0.587659093601633	5.44925675498375	4.13171763345027	6.20719642565496	3.01613422631329	4.16806017950683	5.70478966606161	8.52956835526406	10.9543295668099	-1.68603851610753	4.51729199565778	6.22755453684303	6.00723332519025	11.7396572817878	4.48552584869626	12.2105981595925	-1.37770386114223	6.74815867287316	6.58637356688479	88	0	2
54	5.08419052773858	5.68174374262559	2.82515930044852	3.01417421479842	4.41921859020114	1	5.59591925329791	4.86064428486497	1	4.95070581103814	4.28271064268869	6.31888726250525	3.50447972374321	4.86262428454946	1	3.93841057238672	1	4.74150747239667	2.34002450054416	5.94260575051676	6.48337577295096	4.71714046771119	1.8542612691264	1.9977783284357	-2.05543759277986	-0.658810162985962	3.65389592874459	-7.57443717231289	1.86968167552162	2.78892404556733	6.25183048549323	2.7173984492012	3.64269797666985	5.54148410303327	4.60141641202798	3.75024679868359	9.61365330108837	-1.48197232377755	9.90626793409593	9.34268688086136	7.67065048216706	7.94468535328782	7.23215612451838	5.36641598085934	8.21932143937508	9.81024476298209	77.75	0	2
55	6.67870914671663	4.7393695387026	1.89041766568928	3.42470407944589	2.61087925610788	6.38104301108262	4.73359390025117	4.29335799650323	2.75908742013102	1.92566926425905	6.52420852846636	2.77651948196886	6.67254530823746	2.1441650178968	4.86229251992715	2.92802522360522	2.08405855248248	5.71003628184595	2.9941297687895	3.20251764132894	1.2538927883018	7	5.72125330377415	3.40793245748364	2.05784334172375	-4.80305358875876	8.00878978237775	-3.58276454750192	4.50830009121747	1.47732514224984	1.91751932902119	11.7116994312351	5.20893840808618	-1.2925378624394	-4.23517892400583	7.50112947958655	-1.824480195372	3.53242287631396	9.7848407731001	7.28207796415569	9.6989875150896	5.51617199019857	0.785859931374042	-3.00755229673116	5.64615849056882	3.49532898395368	77.5	0	2
56	3.76994112507103	2.15774355653798	1.13236513227993	7	3.49432920588718	5.29508046915687	4.05972799762585	5.92553125196389	1	6.19346693544871	1.82230310674046	4.07577623138365	5.76456017726555	2.4833916445065	1.81958154677712	2.96918742129278	3.77717955131828	4.38966002812747	6.214174047945	6.50888098880915	4.85963347984249	4.60679019363086	4.90242405980559	3.9891923836382	-1.84763494087425	3.21056459827608	3.12332618586416	2.02328523518263	9.33750314669093	-1.55134223361508	1.32161661472339	2.10652217380766	3.18348920065075	4.92538388870463	-3.71358166173737	5.45292986282867	6.27912154408441	1.51151699072401	7.72394118310288	4.59758467247855	10.735321051501	5.02392361131748	11.6273480010737	6.70367541162138	-0.350117353815667	3.3975914027722	95.25	0	2
57	3.59217381169686	6.86361111429612	2.31029522418641	3.27466494252279	2.95442157678641	3.8042555216695	2.32764024329289	1.1601742100093	5.61434443169781	4.52908537454717	6.79275093670087	1	4.49288189560865	5.341900150052	3.55274448445341	7	5.07866406184945	6.09522021754603	5.5932611891099	5.98802661091705	3.46028473520914	7	2.32983316373734	3.16981679951728	2.46671657560187	-4.56525620262038	8.32632545243479	-4.47768021160863	3.91059721574044	2.7590623811278	5.32574351373604	3.29744183760241	6.15726835573467	6.24946465140466	-2.94348833558109	2.09736834889429	5.67552679659215	4.37421180055125	4.86651044557125	3.10514811266689	7.49827983965941	2.00472330236218	5.95790922703572	4.95676870768658	1.64832537330522	1.37780698678017	66	0	2
58	6.95940735137546	5.80339368401233	1.29107203366196	1.96254460083336	4.5114884546722	2.34847656820863	6.25858251139802	2.4465493808088	2.0434202685854	5.22136402443427	3.88103759128617	2.63339058410713	6.72019288632451	5.35380636714724	7	5.81384398550797	1	4.29156486369378	1.36988622041507	6.2997051204877	5.66048020153936	2.23254061609	3.17845308351868	1.86112387384899	3.72427357328598	-4.72585987508711	7.99284639092411	-2.96810889305624	-1.33207591646703	4.57553921638698	5.28493739264808	0.278591964182631	3.38698624002683	1.19584463314499	3.24303422807673	3.88476050783862	8.93992610567788	-3.00063445249269	3.04838279216785	0.301952588658292	3.12621609237292	10.0348051563339	2.55704172367195	5.94510425942906	7.89116306362838	2.79161604371366	87.75	0	2
59	5.61076880438527	5.71500041797603	1.4557463850673	2.78703314960011	3.58337010216439	1.62269567820098	4.69635305590186	4.59455431766608	1	4.57385261492287	2.54837332608408	1.51991335878984	6.55369090903367	2.33894837136124	3.54902191147017	3.75855789591041	2.47929495341384	1.75034838618928	1	7	1.08504446721956	1.94014354548662	3.36211755738712	1.55746458223773	3.98191464441378	-3.68764160722603	8.84528054568003	-2.01777899497337	-1.26592376037703	3.27972384305029	-1.27120270379537	3.26341054697755	6.36675585487947	0.39290661902075	5.08458041462911	1.27866061208646	-6.13351054715555	-1.01985865961758	3.42351581516698	7.22826853911861	5.38479775543035	5.2762029796413	11.1150402794043	-0.310860833346781	7.26373449167536	-0.152307984117605	89.5	0	2
60	3.65052068786263	7	1.922516695711	5.7994023584413	4.26528871463341	2.72431671764653	4.65766031743283	6.9448454665284	1.01211346773431	4.47943493488275	5.03116088343567	2.9812525653754	5.37313360352266	5.20528849766164	6.60504109997971	2.98853530667287	1.42875443381678	3.7289050223931	2.33189368265054	1.28029349094211	6.51407779865695	4.23592048270797	2.33244915942841	-4.71746639215398	2.36170687392454	-0.774944337845706	8.24072337272077	-4.50548054683086	-0.361219230046611	3.68577380413145	2.98729559511137	0.0652313485266856	-0.449228423448404	3.25128809589138	3.01181109588196	6.15141283005128	-4.0173608804673	2.1390064561647	3.04959448003787	1.7923067715778	2.23988004401279	4.27986033864282	6.44795814611235	3.74215745555747	6.40224090975078	6.40987295986892	72.25	0	2
61	1	5.97564238227248	4.6902034574384	5.35593397660595	2.91808762641465	5.00119331509449	7	3.75054174542948	4.25600667908508	6.46899872492133	3.3168652383175	1.01260258168972	1	1	3.93484629674498	4.3202385764862	6.88476155343381	6.1089088129926	4.51577504929989	7	7	1.76633129526977	6.39954357067964	6.10157242313117	1.15566258851787	2.66783865228704	0.666939252117887	2.99445649170776	3.16627187841221	-2.54593792569217	6.36263970775279	1.83705339683859	3.95828825850789	1.66819797991793	2.52371888378671	6.98375370454242	-4.62249700826197	-2.14672495958512	6.20853180768163	6.83424920582755	6.68108923236655	8.28365310365382	7.30338350849647	5.16600899901213	1.64422822054816	-0.833811587474886	77	0	2
62	6.18436178124233	5.25653744035732	1.69211058357941	5.55574531205609	2.63378443764284	2.54607683512886	1.97729544694996	3.62856130973647	1.83317690568442	1	7	4.69079437072243	3.52575511839909	6.44679224522138	5.82681107191815	5.84656452917468	4.47567030660927	1.04267157426147	3.53825049025907	7	3.11077953776071	1.99812856453498	4.38705794316836	-0.175304491423879	-0.42236339931232	-2.78857336749481	6.4328701430007	-7.2514557202172	0.0919290626564733	-1.66897844381271	6.81342451353167	4.21621830764313	4.13501196739311	6.89559643154321	3.88899548018464	5.56561860617822	-0.560566271317843	-1.90412980809786	-0.45281883950869	6.99988230343538	2.31867988641132	5.20602581105207	11.9089183548935	12.5242365943052	0.908482865609011	-0.217943187619747	68.75	0	2
63	3.45525509117105	7	2.20054014569917	5.71406975959146	3.14184329382973	3.14383519302067	2.40776539925521	4.61142958067847	2.25403589853259	4.21191250517999	1.03985768209963	2.8794416263318	5.72718983909575	1.17445285416078	6.18799832650434	4.42480453808913	3.13381086096058	5.79034738174825	1.54507929110243	6.39487111921457	7	1.98099177877041	1.73158631628212	0.0660543790867506	-0.412486852224116	1.01192347460918	6.75464672139796	-1.04596417800046	9.70339698096191	0.518616485587503	0.484275461348154	0.433744087767038	3.89465889053428	10.3490805864366	-4.14104415397262	4.33190893676178	4.07910259038901	-0.282033413066494	6.04102001533047	4.67793750983002	10.4954448437885	8.05628307086553	11.0934590698117	7.80005004816378	4.41862448266542	3.33936382706838	87.5	0	2
64	7	6.10880158296483	2.02362665643578	3.07827312002822	3.39621114417636	2.36418741129917	5.10155624908178	4.68156580193479	1.79914434008231	3.91187036578154	4.2445344862407	1.80982935891347	5.36900411975085	2.31303452015954	3.92070438278807	5.22928897330018	2.46061578797834	2.56655275670573	1.0865008609242	6.12041940739205	5.79252746834582	2.06586052806584	4.38203179878098	3.03521608316612	4.36520848788478	-4.18724113092788	8.26918977403895	-2.35770929684365	11.6507745247302	3.17929644029509	2.43095621447214	1.61143779011125	5.42368076477961	-0.084122779926649	4.09218207624695	8.81600578759936	-6.14566438295232	-0.710308786189109	2.05515035023384	8.38692412247809	5.44018407140053	8.85862480630451	1.92407737955963	9.9792954679466	4.68266447029804	-0.761021421805605	85.25	0	2
65	4.0277936821186	1.94445747231107	1	6.14420227419894	3.78082087261514	3.96263482585304	6.70505910835768	4.98162710112462	3.89340778988315	7	5.27538459450534	3.98306934089354	5.94806950813811	1.30050729479293	6.37204920560325	5.17119886393647	3.60978579105135	3.81695383313632	5.57117808108524	6.39523994570363	5.53781821488274	6.21518611192899	5.60556129038159	2.60375064719182	-1.63611109181772	2.51576817457026	2.64863108546627	1.46574015683054	9.02981855097648	-1.29311771020363	3.63440893377479	2.36240969596705	6.60090059988518	4.76929635593005	-4.03561929623391	6.61255275652131	6.45593750112265	-6.28832763964153	7.31041154939481	4.14183854102702	10.8987602115855	5.17950918935698	8.14896088898864	6.11285211562588	0.31693938982945	9.05180788656867	77	0	2
66	3.24513693951201	4.78097592691043	2.68784230515926	2.5355968253992	3.95728594051272	3.09595063478522	6.16217984580798	1.28178935134963	6.3798300982873	7	6.29193305385011	7	5.13065288837237	2.59218470991102	6.62306997174126	4.43273715418149	2.1245094068693	4.96421745118839	4.37428210369712	6.08291671727966	3.44107137787222	4.76534417132201	5.05569253419273	5.07988566158932	-2.25339780261697	1.85521945436668	0.16434507054106	5.72717692631482	11.5651700187612	1.5962387903877	2.73065111979481	5.23170731210749	2.38516303954057	3.51287535388437	-4.20970698965529	8.67559120546419	5.48085471409618	-2.30047737294796	10.9895821746788	6.7064680106921	1.82519894182504	2.61718324922493	5.95489144522167	6.71754516307415	3.09741368040873	3.48636513215303	74.75	0	2
67	5.25364150312765	5.70956142287995	3.75104706513829	3.79430566760061	4.12703803021524	2.64512103868783	3.04160264131492	5.76851970976612	3.76613232478556	5.33131280862738	1.59432859227485	2.54523280675608	5.46971706384866	7	3.8739765766954	5.67840230044693	1.61232353985742	1.99869759849852	4.60658531377437	7	3.02691277353588	7	3.24726285286236	9.29055847388856	0.620555884194787	-8.31084116455552	8.60487730947883	-6.6620671615154	2.06128242388004	5.31298960776652	4.77746930954474	9.62136371391508	-1.2274167616779	1.16825977744394	2.62261923755177	4.06268852659453	-2.00933260042289	-2.2812528903403	7.80280264224075	6.50333730553096	2.95130596522549	-1.36529288091909	4.46960759062275	3.34228681754043	0.52060392118877	6.09189801904805	75.5	0	2
68	4.79557910735396	1.35333156600733	2.00906269780073	2.41761769147366	3.87426990065313	3.05178969307103	1.49953994383852	3.27831494149312	3.30483318343067	3.59455720345038	6.97416104625515	4.57870052635033	4.84370450377968	2.27684375222827	3.71069059486125	1.1970997327908	4.25577885268651	1.22757567895673	3.30709122706082	6.59090315061037	6.56970557474593	1.67954482908305	1	1.01275713942867	-0.399525047471042	-3.61708787635492	9.59044951676863	-6.70689483952421	10.8601144339992	4.80001890119703	6.54231606323155	4.1696042120196	0.804396365665783	1.58179377816161	10.8919427736008	4.45895038910074	13.0260567281233	2.41205262459496	-0.287057421808415	3.07694399026685	5.05371895996181	8.20587253213757	6.48747831011273	10.2688486554311	1.37503411687995	3.52081030720676	75.25	0	2
69	5.72646818648098	6.08696697525065	1.87596404521064	2.42883654796215	2.83743110516447	4.96801070470809	1	3.96012935513655	4.9476795828176	5.03511957237377	2.70069021462741	3.69406446343	5.56397836191678	1.57216173996982	1.49281723263714	4.97935427073364	5.0969905433715	3.73182313259341	5.69277409446425	4.59527358240062	6.67421493223233	1.3618778241891	3.43605928701499	-0.938460840762912	0.747016071982247	-2.19339084212731	8.35786727349102	-1.02690504219594	1.5179174644951	2.65474019008148	13.6219225898885	9.43298231936514	2.60973047181597	1.01007536129332	-0.766034496677324	7.36206612450029	3.83245405530129	5.56819952039265	10.7342247090183	5.37940961432993	3.85444935361939	7.13065666077804	2.18742760486487	6.868167109249	1.00930572643404	1.99128400670817	81	0	2
70	6.41097702215381	4.07825734937081	1.56203060587251	3.25937178059859	1.26765253408002	6.63293655588916	1.26038533316505	4.81777901527705	4.30738687702623	1	6.08627951888182	3.45235062304058	4.53689280451895	2.27864181414751	5.1466021346072	3.01425458018967	3.28697116999462	6.54182494003015	2.72691732010407	4.9590330427536	1	6.90711345260717	1.89454081024845	2.89248231299082	3.31738103004411	-5.06942677911929	7.66258614077364	-4.16327345693849	9.01818646558466	1.65934031039159	4.87459132957845	11.5049857557481	4.99547030528712	4.14786390209054	-4.13748390851084	8.10044834592077	-2.00286384405997	4.02330183501283	9.88781455773587	3.53989079654545	7.89325296258776	2.4689554076203	5.77936950196311	6.57159575629947	2.81618279777882	4.12135377126898	62.75	0	2
71	5.01502498283987	3.73042503659652	4.50250701184752	1.25876127338861	5.71210042468116	5.49690849725912	7	5.99735280055226	5.24337031335854	6.47108480217773	4.64321146456838	4.25864757408258	7	4.55489338674946	4.75399519314101	7	4.52866729211448	2.45207000897397	3.77778865956603	4.23859534057728	5.89011530803758	6.45490664040191	5.77438820405966	3.34058221387935	0.962167681820977	-2.53304416733482	7.27089108702146	-3.75649539260961	1.58044826349476	5.711461248801	10.1906617482022	5.27332876806109	7.42397783689228	2.49275447974976	10.4769216025899	5.27944140204407	-6.69456482850614	-4.25258003044369	10.7398396835199	4.24062700012072	6.90244304643893	7.02455012580205	5.29318385370624	0.269556788481251	6.0041318882773	-0.402538859446962	67.5	0	2
72	4.37371144181721	4.71837288317481	3.57979742876017	5.66508741698161	3.60132458446201	3.77347346418818	1.22932136792123	3.80548722463049	3.89968255813238	6.67175969772012	1.83007876613615	4.94205111202362	2.61678770361461	3.24640351668016	4.31583329780315	5.17717694688323	1	4.11748964328634	1.09558434775455	4.05486886663116	7	6.12040233727066	1.4067538832891	-0.598107738969775	-1.3399660790066	-1.46790402219267	5.93479400813396	-0.365739354988394	6.90578662322298	1.82937794782674	6.00869109454471	8.77254242830376	10.4486683193112	3.48755706534855	10.1758740494744	7.06204391505842	7.83193808414863	-3.95598261893705	6.86512573365775	1.9798961111851	1.94772693637412	0.661375809349438	8.53253803533189	4.40030800205352	11.4134210149816	4.56630665549912	60.25	0	2
73	2.800123503113	7	3.27403762071127	3.99211683825492	4.14893331700849	2.93723481874702	5.76505913024712	6.07242185003245	5.48878569056823	4.25811028721975	3.97084329213988	1	6.14230004033392	4.25155503527901	6.84274811939369	3.65960916317228	2.59569696314021	3.70813783387478	2.08132150610308	1	6.94161456951034	1.35819679951565	2.65458314341922	-5.20693183991068	3.04107709133262	-0.521967698687574	8.23237848734362	-3.8494363240814	0.122738643915828	3.48852001787307	0.149275461476771	-0.518406111945499	0.229078558400681	3.56588360072924	2.83633436259958	8.2476444923153	4.22509015294666	-3.09191882394369	5.43288266810388	1.35573302228945	3.01164428041592	10.388344646967	5.87448132777895	8.6231462002513	6.28015309990387	6.10563443697439	81	0	2
74	6.62957424710729	1	3.913556810583	2.50530616315737	2.85460380485411	3.81364563292361	3.59539080570252	4.49035167401314	1.53417829406517	4.49788847890539	1.04583124731241	2.56948533591956	2.38921501316266	1.54306745245297	2.57958427834368	5.93343055635323	5.38752506930256	6.88348432289507	1.94073830257311	7	1	6.53319036951232	3.95440470560563	0.335186352793327	0.277493765095177	-2.06733579087151	10.2667038628824	-6.46508348145961	2.67721737458865	5.39204364571935	3.48869561155208	11.0237002474529	6.54911701971049	2.28513060086183	6.60890273800604	4.48977202944412	6.61678872158745	-3.13087667113173	6.19243193391082	2.98442663358952	12.8298141420818	4.33926077078313	4.28163259221364	9.83794931443094	5.8296083490415	5.32435453375173	93.75	0	2
75	2.26630034985008	6.26164712464123	7	6.18610721571346	2.57333593837137	7	1.20602335560654	4.93813505616412	1	1	3.83025281013272	6.11708052123867	7	2.44428291011866	1	4.99703565831514	1	6.86109694695795	1.3572683482998	5.862061625968	2.9678177552318	5.57037044207321	1	0.748072705056264	3.09198122963167	-0.435343239105037	8.49406585028538	-1.3450865109611	6.55558800636777	3.15483908004925	2.5164794801506	0.836498440388503	4.97382812320641	6.66042125553586	0.356107102237839	3.61691450277551	-1.75595562804253	1.77968795100038	2.89620151013255	6.11947764647387	7.0073037139191	-1.524572004818	6.94345784180604	8.65508621988997	5.6991222471396	2.13019792423797	64.5	0	2
76	4.61016863661745	3.14471761595984	3.57533454214795	6.86550491199591	1	1	1.7592925793714	1.37123279445225	5.5765298092619	2.42374301877088	6.39854483193717	3.9217331196158	6.31927051100863	1.44227053245683	6.42146259360318	3.60889591165423	1.35311463874926	5.1278203971811	4.1469633274705	3.14915014687819	1.43382145562558	2.3962216450295	3.88315208203096	2.68801951346044	-5.36717419280649	3.79322606997094	-6.99562611321976	-1.02252717692115	9.15692079793111	0.794392912946114	4.89288345801227	0.472455184843643	0.402538634074931	7.89950272101735	-5.64588898410624	3.65509076465162	-0.824315865025058	4.57733135293123	6.69533295688063	3.799135800967	0.8080021961204	2.39975715747943	11.5917260395507	5.01226682859479	3.27230595053851	5.15723632771431	74.25	0	2
77	4.01507911545078	6.27585867271867	3.72329970494016	6.36191038703389	3.26320645261143	3.78795982358965	4.9234499981007	6.97965798790445	1	6.53204596000512	6.69374669398512	3.54374261658824	4.65663937364445	5.3300338270199	2.47032547920425	5.64907555558379	5.89254807166784	2.17963085105018	1.52340996319794	6.36310834526188	1.36972831128056	2.11314530319062	1	-2.38230987840955	3.24840095954102	-0.682728969078229	11.4975860257838	-5.33397065656136	7.32725455054712	2.12159457987128	7.26163222655822	10.0057695995401	9.48433215870881	-0.98512095413734	0.339832450572785	6.19863535499553	7.75255352232287	-4.02764757331496	10.9576846618785	2.15645229126732	4.17679605885068	2.10561317157943	0.526172899409969	-0.119069388923342	3.19553261906031	4.34485678894489	86	0	2
78	3.57227606525056	6.57831848132949	1.77115842391077	5.74270187630759	2.50274916916739	2.16378693221661	3.64667830503595	4.66659499502747	2.78340016304372	3.63190784392912	1	3.49679263078553	5.91000173446944	1.64537954397379	5.8635385020996	3.44292899735297	6.27103724876072	4.58349472503688	3.85210288502998	6.84684950148004	3.94790161853413	2.14416708763967	1.37388690037614	0.734635883542054	-0.920289322967826	0.0162597803268785	6.54042545505241	-0.98288721755036	9.0440105426672	1.84023758704647	4.55320612748273	4.95346401419689	10.9602768085894	10.4600458672272	3.42252193910031	5.08795679961552	10.1124762733076	-3.8704334264748	4.39599941529427	4.93993004008077	10.7326253976293	5.66790558114043	6.51690950585041	7.92770726401598	9.53726161673577	3.40853848621928	86.75	0	2
79	6.60409897019297	6.7201744125773	1	1.35942486654092	4.64593995847602	1.34439425504387	2.45785511060403	5.27288745178569	5.87264751145683	6.32941174069917	5.23824998475794	3.31254504468939	3.30280337440105	6.26345924089831	1.83073824469729	7	6.71254028971355	5.77493988663259	1.1756412465365	7	4.33747024834945	4.95287727201748	2.00592809461991	2.2782866367536	-2.61381471929585	-1.6618133594656	4.76720460132871	-6.74221757318421	9.04814919524174	5.98983687402688	6.5427903446199	3.60149771785769	3.51463754509799	4.96536318794936	0.827343895343302	3.48184622237386	-2.7517345946442	0.112502893891659	9.5621636275922	9.39760907808153	10.9468101992674	8.89244353049884	6.52767581620759	4.79021170810739	1.89617568533748	-0.824078975918969	72.5	0	2
80	3.91415396088577	1	1.88347802111354	1.34256366798948	3.35624869429908	1.21767929021765	5.74271288964249	3.01196034267752	3.98379772328793	1.4124822846861	4.18133267215799	1.2789764490648	5.88644948532353	6.20534373776803	3.47704690834469	4.56952017257601	1.41396049443745	1	2.01523393417664	5.11266498819775	5.61652973125537	3.91149518197233	2.40865639676435	1.26603443734844	1.52072118989178	-3.90852736502204	8.95900685818365	-6.87729135247949	7.23286918082162	2.07124800653006	4.30976281854473	0.246994692426365	10.018966979699	5.76333009393516	-0.13372763043453	9.54219989420324	9.9997747177304	-1.52092512542587	6.29820299367023	7.87677856750181	6.96508787725952	3.04143500322974	8.87566031558641	-3.39501407627688	6.14260163658284	5.33590908175306	70.25	0	2
81	1.23592739343585	5.62833325532163	4.4379539378096	4.94747320104553	2.88785796657218	2.38408654181224	1.68856251346673	4.00873815649858	5.35441091804476	2.11934289017034	6.11915950992949	1.85121223623227	1.41611547694436	1.78549635110011	1.68970915522829	4.98151481205035	6.24357175779731	5.11381252935883	4.73173413866972	6.0932498845541	7	2.70212129779812	1.9914603012193	4.44630650465402	1.25777171048526	2.95207389103285	0.32245051482501	1.99952715621107	3.36674085132843	-3.16471066780975	2.77132051109054	4.70115871467548	4.02382835404865	1.65463371807942	-2.79778855750265	5.9656979511344	3.71824540910062	-1.91277727078651	5.19687570635011	7.16081567406788	4.64646658282263	9.02176376162227	7.13498786433842	10.0887491568917	4.34866924993868	4.46990359145978	73	0	2
82	4.65843704532051	3.69654116262028	5.53298036148313	2.33748378174992	5.03164326583284	1	2.89730746919096	5.54796384259605	4.73408384662833	5.41117219716087	6.41554090412136	2.38950995074481	7	4.64353754295086	5.51890852946435	6.04040478039407	3.44001656272065	6.77555318526223	2.90728542107709	6.64873097278012	4.89879566225654	4.23047150578929	2.82844745040096	3.92903706307281	-1.07279254256269	-0.758516447150865	9.38224899638185	-4.52610822422098	3.40285716004665	-0.782692847430704	6.54470549095452	3.30560180543245	4.33267297048175	4.68857696987169	1.8937452037507	2.89735675425331	4.28044760186832	0.981501258700051	11.0639246448049	4.64965945650826	1.5306113780233	1.53214397262577	5.66527247741034	7.03106501593924	4.55319396277342	6.77505517222154	79.75	0	2
83	4.9391860254334	5.72004011154072	1.60288891892209	5.26835296917888	3.35424515559999	5.61079718751241	2.76796495290614	3.70146375301543	5.77772678068009	3.92661731218248	7	1.61035412909792	1.99350178842286	1.80653167346412	1	6.83194284317524	3.58410462337695	1.78673296954149	3.08238552550713	3.85069460300503	2.54619499735248	3.2509646329981	4.40142510788935	7.72208725080281	1.82447311203358	-7.83144371718434	8.3410022131389	-6.50275522729649	1.27125570113706	-1.57724057768257	5.24977251539349	2.71507193898758	0.0133037963481432	11.422287280697	4.86113049070718	5.01689584719928	-0.830582454581955	-0.331709960491632	10.9874228802839	-0.4732517109024	9.26712636697794	-1.30569178881174	5.22827287288116	7.34773663081171	0.0917256615247447	5.58227396341746	70.5	0	2
84	5.15458531373215	1	4.24989894566323	1.63507680739183	4.46870336709199	2.97248919759301	3.83976431800226	3.93943019006362	1.20478838035908	4.98505961987962	1	1.47171096468025	2.72418925199889	2.08665613070817	3.0039265036087	5.56206651326118	1.8639311453963	6.39194454896228	1.98283874653982	7	2.03319349479701	7	2.92465725988069	-1.09319949215417	0.772915068797222	-2.18448170676854	9.40780348543299	-5.84841083083002	8.21671995789638	5.08724781934232	3.25852176978959	11.3021204830012	8.60969069743693	1.76175910338509	6.02061362905826	4.66092554535416	8.11549941426597	-1.13607159055702	7.34387408932073	2.43441792526932	12.6466831307781	5.00567604247617	4.59026395839793	5.89833288378874	6.10533471960622	5.5726527426922	89.25	0	2
85	5.14424423986773	5.74058923826878	3.57561224821838	3.6174517193796	4.59801330614175	2.8894639095467	2.09380338167997	6.01055833960551	2.38374664850399	1	1.08123750729101	2.63969211806833	4.22680538036812	5.09307321846422	3.15537439699094	6.60919085439364	4.73543790964017	1	5.54328040509834	6.77713540065049	5.15946638974745	6.91801085637191	4.61102610992816	8.68953732269201	0.0736396911785646	-9.0060667355039	9.51637927417413	-6.75448969662614	5.34108936574375	3.88598553022457	4.61266659946385	3.47017767672673	11.9485087648433	1.42189212220967	0.0612815935546077	3.93610156094168	0.771272450134564	-0.87643722042346	7.68252560832896	9.89892241792696	1.85425774950498	-1.16498471349866	10.8420254914638	4.44976355867803	3.76926637340497	5.25187220576885	74	0	2
86	6.28120534791362	5.19701373926719	3.24924239766871	6.4895441629374	1.65428750836766	3.04741427120566	3.96676732344365	4.61844362359208	1	5.70401428377177	1.05078549633712	3.70728236874055	1.36596685906122	7	1	5.879724525292	3.18604316520621	2.84334663480215	1.04624498010547	2.39096495346307	6.83286474074457	6.2914139902672	3.26105638209846	0.744576473330607	-1.34941195635975	-1.97491696311277	4.37276322784093	-3.50245577271654	8.75567553015843	0.0647498264617718	4.24619394498059	1.79879755730856	4.33081232920364	-1.11035220272271	-4.03268614054658	0.150751592217079	6.03038626153589	10.4861129296728	5.28741460690332	7.33871348767397	10.0426504663205	4.24995178547864	8.59588590170404	-3.03056088438298	7.76710836353918	-1.83334415312863	62.75	0	2
87	6.82797604912338	2.22491933864623	6.43419900974873	1.3196155175713	3.96231931585748	1.74913930588306	5.44927500694922	3.45108637503949	6.25558858683619	1	6.10139180654835	5.2911584879568	5.3751558461256	1.1469083944734	3.55826691038917	5.02804619790328	2.91837141479428	3.55693785959702	2.78532926559339	7	6.95498118597756	7	3.82057302401561	2.79054149576605	-5.74805057112328	-3.14643795800427	-2.75555861471282	-2.43322879790642	3.30503970749064	4.45847551725925	5.04666885851469	5.0415934545865	2.82418327695054	0.315067637022988	10.3533475359311	8.15780710991446	8.94683712505338	-4.13169597755944	4.67437422759682	7.3000449062098	1.59618932232717	1.31480151093922	11.1893975646824	8.01958794428335	11.3773549807721	4.2895222424203	50.5	0	2
88	4.72365712923311	1	1.88164551956922	3.09176730297687	5.83089747332878	3.01689422191042	1.66724777709229	6.97712601058381	2.39865246844365	6.6094640766711	3.47256979535797	4.46385738549776	5.60719689514743	3.49516296326964	4.31408338348467	1.62936433160747	3.95408965192914	5.15571804034878	2.57806023863355	7	7	1.73833273280669	1	1.21602294313405	-0.0481470519028734	-3.76965417932338	9.68740350639122	-7.1239385360087	11.5505079081189	5.43883845971162	6.33609862484655	4.23041163791869	1.91852086319345	1.34144873874168	10.0611627214412	4.88976949658975	11.8524522637584	2.37022561577827	9.73790094073981	7.59629893091255	6.21105858071842	8.83423671768963	7.94781695763422	10.73280377209	1.91602365651846	-0.689137227222071	71.25	0	2
89	5.01152330850561	4.17282517687888	4.05749863684774	5.97949076317164	1	5.4618121326396	1.42190963594147	1.44712813553883	5.86798438216044	4.60808221342796	5.57723342307472	4.88499878807672	5.20906599207437	1	2.03995704871947	2.92228437426756	5.71107036094257	2.68069899822045	3.31974686225536	6.5869006444377	1.59182622817561	1.87240236470191	1	3.86191664109716	-4.68228957975721	3.78348701077585	-6.33995891127056	-0.562984734252738	5.09715977435407	1.70087541258774	4.07456841456003	9.48494965643931	1.31100242624477	7.89337286710791	-4.81175046366223	8.70880325892823	-6.0563935484948	5.32746857665389	4.78646467379855	4.44080002060466	2.79710368514774	2.55071909161744	10.877194224807	5.29658263601584	4.04898802539333	4.39012403557981	61	0	2
90	4.42823222172516	2.90972347293891	4.9506552669147	2.91077339893263	3.43445393451998	4.90904001118325	5.73700889167675	4.93767515562988	4.78109563650279	5.87903482145702	2.37653244916997	4.81388757848612	2.05736353946957	5.93933460534795	1.04994491243619	6.85592304427264	3.96965215843605	5.8202517755074	3.71995714011747	4.41803285216881	2.33350108518266	1	5.58860121694363	5.16820412305437	0.450423524902501	-1.78124205715113	8.09969325605968	-4.48190898252152	1.813319482772	7.24200410611345	5.32765752885276	1.01916524411555	2.91955313022165	-4.14759446365821	-5.0173840851077	6.75303639051267	6.92676062555305	5.50494005175809	1.86355009467566	5.06405110797117	8.54362809033928	-2.7182748504949	7.68157573513972	4.52198792084271	8.37414136225946	3.06267677135284	77.75	0	2
91	1.00476778534996	3.84693714727635	4.18221001545654	7	4.74951602855298	4.86186706771843	5.78792585334182	6.37050421759309	3.47445129904032	2.05381614080197	2.6596479542455	2.76992072280768	2.95245281912437	2.45773823947859	1.8433814767787	5.70739744444869	3.96579835334685	4.54196728153253	2.64187439815575	6.1575435434422	4.58379762739954	7	5.60940651371501	5.07977765281354	0.439711452755311	2.36434557287302	0.0682953537545046	1.23623956740631	6.45667024531244	-2.99186055701367	2.69183125249978	2.24981710965032	4.26090135047734	-2.99023537610393	-3.810823550699	4.35081800488539	-3.88927686011454	1.76832735977608	9.93803716763425	7.03950409746689	9.20660288413677	0.182328941384419	11.4768576713333	5.88484665065597	4.84115595182822	6.12266636519074	93.5	0	2
92	3.78384896798055	6.59357595856589	5.86363168749352	5.90139044678011	3.35316258912878	1.88003434075508	4.48728005076943	1.15075313271837	4.72757849158386	2.90548860462859	1.04277496099835	4.67682739851901	2.82290712422363	2.16933219621695	1.41029922475559	4.93125288315044	1.3597358122842	6.9086910313101	2.84960768075246	7	1	4.14855512438909	3.90003320922624	-4.47252047216297	0.870407261091056	-1.29628309564022	8.82134201045085	-4.24674229719292	0.0807253402742318	9.64597528605267	4.70231290272179	2.29535983532105	3.70279456232316	-2.55583019079212	3.28675112031293	3.60614437609947	-6.92825520423334	9.49932667477025	6.17818628993077	8.89957750560573	10.3958551751556	4.36089353183008	9.08563541223144	7.58816729284427	1.69209184933803	7.83110893014714	73.25	0	2
93	3.72282687413517	5.95586939092141	3.9865136160383	5.27404619274122	2.81633311091452	3.13679061783128	6.1226178393646	5.48694236519529	5.00899441354411	5.45191245690152	4.66933572702873	4.49725902183469	5.39730463699623	6.95375560783084	1	2.52212203782644	5.88918276293394	2.16032023818854	2.4564391819099	6.29314874277173	7	3.81428407091164	6.08702251267918	-2.8175408871761	2.9831264163571	0.345219717080867	9.24683727946791	-3.84157610082449	9.70489930565544	3.84787621310149	5.02904673719921	7.26893777114332	10.2779240013267	2.91565501111681	1.84831169573893	4.94083511351595	-4.47454966224875	-2.91575623385198	8.82301957385544	4.17892398022739	5.1271270684433	7.94774572667362	0.864278700967801	0.389950114633158	8.95415382278606	3.74415938779432	90	0	2
94	3.22709046947611	6.85400744740685	3.00332766088231	4.9823125174518	3.3061253419483	3.0108501054588	6.98774477600549	5.94035208560079	1.79420898747568	4.78468864437075	6.38963210046441	4.60602679942148	5.40880705250073	6.68903483453686	3.11391907778016	2.90433920664881	5.7547060903753	5.97546814498267	7	7	1	1.48096524252011	5.84168200801757	-2.40317696671646	3.18601036308921	0.0704096320245765	9.38389921201207	-3.84484629308344	0.672886678293508	4.92745537008707	6.80249438538098	1.83067771494127	10.263591267087	11.2633801539597	2.11017194153438	3.84951806954309	-5.47819037656481	-3.33639162210987	9.45845873982009	5.34889419830986	5.09845723170124	9.06042950223841	3.3143601837785	5.24203999453839	8.88097859140926	3.81727827430311	73.75	0	2
95	1	1	3.61632854081737	3.88652327429393	3.53834354466508	1.55011848026647	3.51695728252701	5.34131857787812	4.8514438312617	4.99125652529848	5.49711931029146	3.3585624489072	5.68253633989676	5.29588863240051	5.96335021284965	2.32293600218954	3.60265375029229	4.98082987294034	1.60335753890051	2.89847041418377	1.24772534204749	1	4.46621972507732	6.82826160418912	0.581668799228562	5.53798693307323	6.05598006204109	-0.429641292565416	10.5519054485953	0.109359169939737	3.25232573171129	-0.638179083057248	3.06934936217562	8.18102678379844	4.84794104846594	4.92195151237395	-4.06926919982529	1.08366491091029	3.6031033349569	0.237304014447162	4.8882295210423	8.41269668263874	5.22198683402705	9.00952527289972	6.46766997133943	3.00300452147305	108	1	2
96	2.17718402069542	2.67360558261502	3.33540474287783	6.60425227123667	1.82424585808593	4.93834666594742	2.15877995988688	1.0915192483724	4.7661114560699	1.77058775858884	4.50638083757038	1.72845854445602	6.74060939328235	4.58221949488871	5.99662731127588	7	5.20032667554799	1	1.43828642781404	5.52384272454312	1.64727944776542	2.04743751863773	1.55026696158498	7.71858637186517	3.23442591815784	4.79776741581362	9.43809412020505	0.548274049823565	9.70046010598049	1.20258605525991	4.64783620252466	3.1468406647781	4.39948570337691	6.63687409472847	-0.51327526975248	6.48552374041237	7.22753243705644	9.88562016581698	8.81887853187044	1.62931320858	3.71547298190279	-1.70696232755784	2.98177691791575	6.52719041920843	5.58678631396805	4.54365585882623	85.75	1	2
97	2.85524995605735	1.70396832427263	5.00443193313512	6.20684172396457	1.24010307641857	5.64287652723596	1.37326821257237	6.60913361752488	5.24728734716181	6.43666244468516	4.06118093779688	2.51759445192526	7	3.93224254175769	1.86735256278303	2.63128117137252	1.67356693887544	6.96649663875934	3.39574558640235	5.91291372547297	7	2.28138062219055	3.55934819623272	4.51011698931325	3.64244302500726	4.567901817775	9.26045828081677	0.0417152394950165	8.93400057270174	7.74331204657479	3.6271880358287	2.99387097835379	4.26971275032453	5.51358024157664	-1.74066461763307	8.32123566710306	0.376651944576303	1.86088182576739	6.51131486890608	7.60659053823532	4.09522978072035	6.42866268374598	11.2571339864827	7.31028458804548	4.93282384616561	7.2292770671525	98.5	1	2
98	2.26644372432595	2.92647354632375	6.56699012105328	4.70531938963781	5.94371137517916	1.21045410099671	2.1880917892715	5.99148845840474	5.43496322819367	3.50522156148983	6.66693873849895	2.95237754097259	5.95878122460038	6.29983859115844	6.01814938764287	4.4156909558969	5.20678820388202	6.14319149152462	2.55242679042401	1.77177826928791	1	1.81214079770207	2.92794299860271	4.88479400034435	3.07996658586598	0.371553394075813	3.92141234038577	0.174293588899985	-1.90229062026017	7.54423614779223	0.614531361597901	-2.71085893395906	1.83776927445988	3.67984388167393	3.80369488297898	6.29170975408656	-3.8824601172635	1.27396653756348	1.8998828831021	1.70833864477897	1.16491792048486	4.04782028281809	2.50562534399849	3.8109500503531	0.912603722416745	6.59815157687907	101.25	1	2
99	3.44695855954	4.02323840479776	3.75005549225141	1	6.00450918938801	7	7	7	6.13248323697082	4.92680678492664	2.50322756896673	2.78683093563673	3.39910341325294	1.57653402363235	3.66974336705345	6.73307829946179	5.29439591992522	4.5517926172926	3.81553036552182	5.34743442881507	1	3.89882768613725	6.35516982443529	6.08276399457077	0.935192236058384	2.56126480353491	5.29181442130474	-1.56598799809707	5.31812163326448	1.71353459591874	5.7236410994466	2.58752295146964	4.04742744671323	6.30393679121475	8.14399701098169	9.44186304584886	7.13145216024633	4.13401943304199	9.35178654489956	4.83882039490216	11.1294366574598	4.86018794638767	5.55838793394844	-1.47573860128654	6.62273723274538	7.05445208707766	93	1	2
100	1.88726518790389	5.00538044544378	6.02379409057559	2.51716884291247	4.94700880401123	1.86035821672501	2.2656040047961	4.96053912198481	3.05861940414514	4.15535287655095	1.20241200863812	4.20201187580726	1	2.00054304805063	1.60881854635688	5.81235629055694	2.18745273812909	6.08696902542128	1	1.51933314470411	1	2.04399673366972	1.32744766538487	3.40553619978773	0.968133654785861	-0.6007900916341	7.08900654560963	0.602127957781953	9.03239636554678	-0.371248902709625	7.24087279728496	0.475729108439521	10.6036677838896	8.01474074004361	-1.27073910076605	2.11041589513089	5.31701408833622	3.3225237667207	10.8406235491127	4.32909930923866	8.63275370065789	4.08639894507127	7.04280423270321	6.94815062936437	5.17425298270474	0.450318261286907	107.75	1	2
101	1.07252913329433	5.38947969592924	4.39120767850867	5.04128081392828	7	1	6.23385608548921	6.61106166786528	3.69880269031564	5.04646047031479	7	2.26117494803099	1.75910015967943	2.88745614295523	1.58782916339847	6.75732420153408	4.03986053942544	5.52244652260088	3.47767564218973	5.58306988157036	6.36877887223982	7	3.39170050853396	5.99596695148364	3.49905924410021	2.7040743749813	8.76439333797235	0.788865311882971	6.95695421794958	7.27742993146094	3.00860941500929	8.75326379922591	4.65314378322652	6.82327382903218	-4.29453338222642	6.38981638976745	8.99899112518167	-1.53652555007213	6.53907625927821	7.43154094155498	5.23395098359161	6.64425320180623	12.2829430020696	7.04396306188512	2.60242316095211	4.43360200966051	96.5	1	2
102	1.84573216728039	2.77114691098804	4.6434152359076	6.39033226386598	2.54426665696861	4.3890444683816	6.04033593880949	7	2.31190555344718	2.16897263557889	4.29897542705285	3.45066847462964	4.98739557626598	3.20153373783162	1.47181830178129	5.35458741877088	3.03811989032724	7	2.11720360565786	4.74557881963814	4.95856139582478	1	5.26976556002935	5.19813707789838	2.39761931888485	5.13860281110394	9.45742349685225	0.447033124735122	6.46362824574383	1.03837985106617	2.78541565723173	2.62449599469261	2.68469101235088	0.243659848988086	-3.4521887092611	10.4002199418341	-2.95784607286003	-1.4455676107791	4.5139239732566	1.16682956450447	6.74064588383829	7.78510954497063	3.70478376052114	8.68771896772054	5.63379470712872	4.64624131917755	111.25	1	2
103	2.718988797907	1	5.06914785401721	2.69917558363898	4.75776450540594	3.63445444108571	1	6.87291436337878	6.3693049030436	1.82254805416661	6.31425746220918	3.6864598355521	5.64117010230517	7	4.58030025070454	6.56278335561045	3.08160104702124	4.28831343116078	2.77862138717292	6.33284553126057	2.09973105070919	5.60418243071478	2.15310298275943	4.36855154937453	4.56559586514658	3.45788336160629	2.81170067998733	-3.24921507372645	6.40616399786836	1.66979022893978	2.18214001926251	3.37727386318225	3.12200527528139	5.26683440294591	-4.67476311062592	5.46866152145818	1.61130139570762	5.64796862715671	8.36960550910955	6.17317277868508	7.19284553261333	3.31082969041512	8.02386099614639	3.72114889519178	5.51375160415635	5.33608662054539	85	1	2
104	7	2.10665776524657	1	2.54437964539786	5.09036491871319	4.1798014014675	7	5.65786928485793	5.25709717913247	5.01373135986547	6.16665795114545	2.70753508104194	6.1874495894064	4.38180709860044	2.23011736160788	4.00203651844321	1	5.50878088070545	1.3851833580017	7	1.2690548562594	2.46687279883221	1.09296911414882	8.36898949783125	2.10928918761369	7.62116908072331	3.12730992515388	-1.93098154838921	1.85770954456461	1.63613877235695	3.03015742535322	4.80202436394871	3.59754678934351	6.02134885832164	-1.48598520984665	7.89321662846264	-0.635796333163467	-1.63300559724345	10.0000214034727	7.63735340958531	2.59892701207408	11.032759541545	4.52316490696796	-0.341217111761299	4.75622621794135	3.77700898989374	88.75	1	2
105	2.68434067444082	1.12907873713416	3.85524113374652	4.94087259859145	1.86954765957289	1.82069612293532	2.16501403365293	5.49168430441452	1	6.59670308771468	7	3.5729975900394	6.76872077070665	3.54654433796697	1.65384330954892	4.00714816758842	1.74577263969768	5.22095094784608	2.03197902405075	6.09646297789508	3.64368239811649	2.22386376549876	2.26289960175593	5.83104496011835	2.42304877031928	5.6838123907878	8.47061147406806	-1.75311316243638	4.79391562869203	1.48468817776405	7.46250385281976	1.99123034100596	-0.40093336510848	2.11722451141457	3.20314784257184	9.40789669282031	0.264846817582738	7.9954364220834	5.78484102640735	9.38784686871085	9.97937969548411	4.64033174872816	8.27053034849764	4.63703116273706	4.4272662727692	4.59950073003891	105.5	1	2
106	1	1	5.3900843738861	1	5.14010598581525	3.8248517845149	1.00014199675644	5.21563062986743	4.41906085170132	5.9483648661552	6.9297946578044	2.95304718322225	5.48832731428333	4.75284026193353	7	4.98038324223103	2.09984275225136	6.58165605730539	2.45852999902039	6.52799670473836	4.74877641300886	2.59467273990476	3.27810568501887	6.62133632399561	1.17798077785419	0.624159842100635	6.4454464976304	-0.622485703412869	5.07559136795541	1.97562620714632	14.7528965971047	3.11073193561682	3.91933236151288	-0.82188478421136	6.6661027068888	6.21406668007184	-1.84183611893382	1.25658960328862	6.19494208936813	2.85199060690404	0.613331165029382	3.49232274844693	5.38727557322422	7.65015883156347	4.164246305873	4.7270639367781	99.25	1	2
107	5.8329296069802	4.01743206938256	1	3.0987492052796	5.85873682008646	2.29915318468158	1.31501384196178	5.47028966903333	3.62994180216925	4.71095408624702	1.68739352998373	1.96739719138233	7	3.11981017344451	2.89256435274635	3.80215269597119	4.1763896777475	6.56851329780702	4.02165006195549	5.80680502795517	3.8853655131312	3.4802990744294	6.2337070028221	6.25584931665664	2.18355511779516	6.81194730624122	3.45480211305119	-1.20980419904809	7.0795391459602	2.63838361484946	6.9814292008753	3.94342564144742	3.34779761218046	5.23522001182917	0.555767377589937	4.82499700348114	4.30731160583136	-0.256952440417788	8.2008125578176	7.22462541462532	6.74668522398181	3.34082594923115	6.86653262026882	-1.19992389262128	3.52691411314851	4.83262780535527	99	1	2
108	2.21757025256105	5.22137445767292	3.85691566634894	4.35564065866204	6.21866191457055	7	3.32580416403613	5.13031455778056	3.05041817591324	3.01212468025381	4.98875564573026	2.99328901327636	6.74099160820562	7	1.08034305922728	3.91834456819681	1.20357079828119	1.31461534839484	2.15239626790315	6.28959004183934	2.31731656215553	2.94743366629639	4.11189225835436	3.58175642034365	0.0930554060195025	-1.30394355473767	6.43968166151077	1.59844567550815	4.09313814559493	5.08995585706436	5.02951267971898	-3.03790988377428	0.223593956037452	9.89165349775752	10.8551785852739	7.37698743596396	5.46733527989734	3.66915455743253	-3.02400457862618	8.09097290360569	3.7521818755302	1.18439964078798	3.06838491294678	5.78658669641538	2.65889505344008	6.39891461622188	97.75	1	2
109	5.0974809028054	1.90726048263316	1	1.71749309401708	4.15515988991676	1	4.38702605945059	5.75184485768999	4.97646955323132	6.6896131797645	2.03467866982726	1.8066551186271	4.37143158667847	1.51951409106062	3.91779401402241	5.96246933998221	1	5.34118625595491	3.33780340532164	1	6.81476564859973	3.60533134107395	5.37572413822196	8.84052990117534	2.24419995843019	0.000835022959077891	5.03847299929786	-4.54194216700383	-0.729699659345591	2.85737003108731	4.90785748788967	3.21586052398126	9.06955400237014	10.2039401467299	7.75352910313184	3.58226961174022	-0.556155622426303	-3.08683444781459	11.4912570945676	2.08410705427794	9.84648124827216	8.83411437559197	4.92275142986502	-0.638332808808406	8.78821467221468	-1.03421723308343	93.5	1	2
110	2.68490095109488	1.9412477898844	2.57634235094324	6.07131611949925	4.66915819682062	3.02687148074481	2.18131942073164	2.62177815989823	2.88859801341604	1	6.71987462240138	4.48968538000889	1.52138594186239	6.73540466151838	1.93653471331631	5.10923206921039	2.34957844482314	6.37189524107268	3.97711938524797	6.52113433571092	3.71781339396183	5.23612766314413	1	4.24626589671766	2.57705105576773	7.24247323381651	7.75231411269535	0.0377084265736694	3.05920512513022	3.73567487681477	4.96775909735073	-0.818348442154583	5.44801451288391	5.04437346760133	4.13146923957121	4.62812230984611	-0.814269044762501	3.58156920142941	11.8319230799913	6.99897315923765	8.08912552714463	7.82897830272536	5.59329664015978	7.63272973026762	4.31400656678388	3.09169531133286	87.25	1	2
111	2.25130802261889	1.37195146651961	4.95047303917917	2.85948799087139	5.27625574772952	7	5.41647285587392	3.32214179163375	1	1.75564998311373	6.60454946333632	2.41310418342887	4.30867341923188	3.16538193271241	1.98619268376546	6.89491274877629	4.42900720675036	4.31820643524683	2.53418114520082	6.18550183940518	1.01904589588096	3.08977233506573	2.37382101253933	7.25832245466817	3.4766160207833	0.784905787402299	3.69441814090829	-2.46371180961764	9.97470023874927	5.20379019999276	8.36638758507569	2.0229655665706	5.80907004743789	0.0216291457815534	1.55159763268739	9.42292426521923	4.25558536331091	3.35436140020264	8.02801761929003	8.49138974107633	1.16132545744388	9.90003190059874	12.4348446763938	6.95029348682548	0.87820354409797	2.52493370957229	100	1	2
112	2.18664020841677	2.28799996695117	6.62572931308644	3.81077360362397	6.11125348520107	3.76935710283509	2.23279939074046	6.63813840609232	1.12002072580702	4.93231464873811	3.80553533279936	3.19117570663759	6.17514609548234	5.35140760328779	1.99613201131537	3.62278723251137	4.49295554349577	4.04753639703634	2.25650477448622	3.64427342545841	6.25168108817148	2.22850142784518	2.78955765819092	4.51723194512709	2.92135516786232	0.64458907577803	4.05405968118316	0.596206925534432	-1.44178137071387	2.85481507577488	0.0111328812568521	-0.391004542570325	-0.213583858404051	2.64749574434331	3.31430348513854	5.83369805064395	3.3371721147149	-2.59229899728132	5.30121539178545	2.63071339601027	1.21749214566344	4.46386359041711	2.81465353476293	9.60116750885738	1.76582299640804	6.15412754701649	83.75	1	2
113	1	1.6267890271142	4.55063838133567	5.18792155383013	2.9952035594533	1	6.42329301247451	4.6816943948184	5.39028748393166	7	5.052002555848	2.79007051013878	2.09198126441099	5.46217496216307	1	1	1.48378155234301	5.48172797696336	3.59904488998119	3.12596946967599	2.45730151396046	4.71830181148948	4.72059462266738	3.65558576464022	4.1854563126057	5.08309452868455	10.7314729311395	0.249408169561249	10.6640515097231	-0.466665167379647	4.20044553431387	0.308148870794709	1.85229963213303	6.86159112215292	1.25061881283994	2.01062910015781	3.50199975497399	-4.75526245150934	7.20688976800741	2.16283336909856	9.30197740481241	9.73854496780352	4.76212101331591	6.31642003262546	4.61954369227421	4.3381551086074	95.5	1	2
114	1.40801566443548	1.17169723222708	1	7	2.44150663779813	3.68505418816495	3.63772128336154	5.75385832176479	2.6110578757568	7	4.23922084477296	5.78435815080413	2.88428459189906	6.14388337153387	1.23582522276192	5.21946472159875	1.69262136886049	5.41499112746784	3.01960484668588	6.31086778997885	6.28395459731128	4.1310811820563	2.29801840807709	2.69272713620691	5.15668101485644	7.1729280377386	8.25314476275234	-2.36418340808108	11.9556023042051	1.27701001354437	5.39808475631501	5.0956399919977	2.22715791450316	8.33283040738964	9.9837276511493	4.7028844863537	9.25686426437205	-1.56561832311531	11.5860868110521	8.53158893630789	10.4730515985104	7.80958258823811	12.0586341454595	4.01240864318933	1.39734120025136	8.00885872724619	99.25	1	2
115	1	1.94122281992081	5.23939399034854	6.81311637852517	1.88751235905126	1.9903633006898	2.10505680258434	7	5.63005955036534	4.3886286153981	3.28899470768967	2.91615793185322	5.34682920220997	3.56426882264062	1	5.80362377795393	1	4.14333418187106	3.51262011368685	4.25183160735119	5.66632017163535	3.3590817309975	4.42383975065727	4.72634906185911	4.0239784237802	5.67961268113494	10.0658066037893	2.28796783735473	6.7022198482946	2.59024545467026	5.05299492318336	2.66353423039168	2.29012257361337	9.94780215688609	-4.1480420494106	2.65245657725798	2.2967985983032	-4.02907685061743	7.61915307650037	2.03142380190335	9.17182771568597	4.38299882263083	6.45018736381344	7.94090779586818	4.0325775004481	3.65718315863881	78	1	2
116	1	2.3449506774584	5.71330720648358	6.67430170875984	1	3.81049566744282	6.92561328152104	6.86953513831785	1	1.74105610155478	6.81506482765356	4.25967735036145	5.88941199782602	5.5875410871646	6.33153173307971	7	5.10317699637933	3.35565974597542	1.1616584771154	5.39350324002317	5.86577042111841	1.92342965962875	3.726226671257	5.1843439016045	1.84216794552836	5.00457120625499	9.64799361318633	0.0759918896469609	5.11774482972334	6.39604613216188	-1.3355500410211	12.0810415443765	5.10134077569036	9.04840267467657	3.45969830077314	7.14858682798837	0.194388386442552	2.93117393837895	7.93909980568004	7.7491105437956	3.02093854251897	0.581575847219557	7.8698748097018	4.22555613224088	0.385543780687844	5.97328939033954	87.75	1	2
117	3.06061385579392	2.80647962673031	5.19332100140857	2.77239296082095	6.1556807859967	4.39598640350825	6.78207443191465	7	5.29269220418788	5.34653135710123	5.36072024348869	2.6112498769161	5.37460050565172	4.20320488843837	5.61380902125671	2.75418956259711	1	3.26251118709006	4.08438180984933	6.77720852848649	1.0209159987183	2.25535550208249	2.69295451826286	5.55274509598488	4.65036758623712	2.10066867772652	4.47245567983899	-1.02847496399647	11.4759771895394	2.95255441539493	10.5396818562798	-0.452270850060571	5.86846687362978	-0.557387736492073	5.54855305814857	5.83401794042273	-2.3712181670959	0.581607358872441	5.47551599300099	3.65459790122625	4.0173102722685	6.93039984188365	0.265247103946509	2.82284258165083	8.32437036882883	4.67441117167466	94.5	1	2
118	3.33489365584213	1.93809233685548	6.07520361678878	2.04833975775327	6.29597436878479	4.16994418216149	6.81451063907264	4.35830550734869	5.14521136411766	5.46293196597294	5.14351689145455	4.2175384754749	4.95252447811905	5.88529978631632	2.52615196319001	3.86231507592295	5.0364609774353	3.80351608545465	2.10837861381399	7	2.89122366348697	2.57415756830398	2.19392766230566	5.35001387536333	3.11580028202153	1.68692060456334	4.13837584749458	-0.813016211693225	11.1922358617375	1.99670648236926	5.48658116372867	-0.289996891437507	5.63146010850143	8.02955055655201	5.25856735998462	6.53936444660803	-2.93697773671124	-4.35990248734781	7.7870083937519	3.91553367648265	5.82274177821098	8.05966001305944	3.0881633131678	7.4397167222566	10.5934560561523	4.32110763840549	96.25	1	2
119	4.34594553647755	3.6687965862319	2.88719951239795	1	6.09108411672036	5.21026740805066	7	3.78855316573452	4.64160746236761	1.72799082954605	4.87139240333081	1.6576993504803	4.82467152443512	3.16643826390768	4.52105266183045	3.88469649255852	2.64501499247531	5.19750796152648	2.8364241251828	3.38336696586225	2.30201899647741	3.92728657172616	5.06887490284908	5.96330968003502	0.608638045086714	3.37131421341912	3.45038607283607	-3.07428760829837	4.11703540612714	-0.825900225254806	6.80512438457387	1.56809017117164	3.18975500900233	1.39329074017027	-3.40972678143641	7.75923218859807	4.81849249475956	-0.13346793065682	8.38379043514527	5.02138346227465	1.5726138240441	7.69119746729001	12.378752413461	4.06031732919482	8.58490253989807	2.65875841724936	90	1	2
120	2.69544781653479	2.20893566381855	7	6.6459188181268	2.39889149209001	1.68662856268909	5.39639587264206	2.31260544985289	3.85121712165255	1.87516681065864	2.78357933162928	1	5.40004852512272	6.80232361968862	5.7109312887515	4.80101632040836	4.29458431551979	2.94439053212875	2.89542207544648	5.62404912278493	6.07150447694425	4.37274448907756	2.4603015378391	7.0454483797429	0.441845141439035	7.65118883529125	7.61216317087682	-1.85950600203734	7.5312590520787	4.18051768819285	13.0335608819729	1.10543423690621	2.27486577216939	1.26559474147988	0.996007566170315	9.08818765059537	10.1650782121886	-1.5419413923721	7.3298251864222	7.25594169815181	1.6436966823109	2.37107484479301	9.79919835548714	4.32998719077218	4.32173748396483	5.27113550846384	89.75	1	2
121	2.18741166946665	4.54473989856564	3.54242320109101	4.34186034963812	5.87931271781116	5.50695377432955	2.95094953357463	7	2.51655974416766	3.42431138951665	6.26041880008134	3.19537369584784	6.24764817163688	6.99165872844133	5.20494775765095	3.37882962459418	1.18111799951722	1.66520594463168	1.51282708221853	6.48473598249457	2.54763015572066	3.62276154513682	3.42406996659959	4.27908696253323	-0.54047127996706	-0.843897896462345	6.68429080723702	0.723329169169642	3.39418319164741	1.08798541054247	2.0856120606302	-2.97587933510086	-0.94696677288862	3.18410448001173	10.5079052980272	7.88034862906709	5.8095104709504	3.16955472957068	-2.79981818714961	9.10208401495787	3.33958597793194	6.985611928036	3.74798370867017	9.58681022042426	-1.11095960732305	6.32418151591469	85.5	1	2
122	2.50163010796054	1.82911659935586	1	6.6517712706408	3.84905505478273	1.41762144161156	4.08041537022936	4.18412617755939	2.85811803662891	2.93806539659297	7	2.39559249248949	7	6.13706307069481	3.16244336259059	2.37961526213639	4.71932426869398	3.32205034340719	1.9494675850337	6.13440745441773	4.68276766051593	6.05932750596503	2.38757385310951	2.74105942621971	5.14327542255135	3.88527489366158	9.98456093178306	-2.69076967566269	8.27813946461547	1.97285110075137	3.28084375235491	5.13951000503187	1.3669990302975	9.87291915575279	4.40602213914587	8.95277618835553	4.66744181665027	2.62694124637176	4.76760812462196	7.16839480002351	5.50605004539671	-0.389297342819417	3.30768616400458	6.85428726334862	4.35298854531599	3.51150518457567	96.25	1	2
123	1.06604382892401	1.46495810295431	3.91630924056697	5.24132970559329	4.26845996207052	2.16224603860436	1.81682328689199	7	3.50355926188291	1	4.67452048628588	5.44264775151672	6.9149928249844	6.83471526154015	6.88898055922656	5.20039670336802	5.89492536123408	7	4.69492175785393	7	3.24213383021756	4.85233299367521	7	4.784691427511	1.9709608651771	6.65830492956453	7.13334555380959	0.607550366524969	8.34163354764437	2.6982077874212	7.34250562638802	10.4968299040931	-0.667744662185478	8.63965264432674	4.91116577366008	7.56363938455403	-1.56143856920635	0.483841737633204	4.03077075061388	5.23810153799493	3.86464895388754	7.79208125160078	6.72091282242979	6.04273283764448	4.86211354354561	1.1963539394262	69	1	2
124	2.95874378188897	6.5765584837354	5.05495406985092	3.50168851542445	4.50184923481763	4.34091801254157	5.33413174286137	5.99047067536904	3.4527714476054	6.44798332853262	7	4.47743812229739	1.54950632645614	6.28270183820952	1.24626941278154	2.15946251205416	4.64497323325635	1.16055103193404	3.3814747027061	6.28653632207279	2.13884509768624	2.51032503316763	4.39395771357501	5.99169872981902	1.76592999745141	2.73613122197136	6.56318381950858	2.20780619618489	10.5986968359453	1.8796597340451	-1.28354729356465	2.28396189210952	4.55545299632287	6.18315255576604	1.93266934242984	3.44811386187492	0.146014367251114	2.76180667824423	3.56859588143117	2.96764188180115	4.34967727120706	1.79878093655683	5.99529378026905	8.83367494982219	3.30348661646163	2.51881413198364	96.75	1	2
125	3.35690784853848	1.96999228807867	7	5.40929103751027	3.48081380975841	3.1503054767545	4.20440743431619	5.66968975460332	4.74584910258897	1.88711777313397	4.82636846906443	2.11819611387226	2.46186843062815	1.35566008588174	2.32151556883016	6.75469711792087	4.48793072802495	5.92986666371301	1.213878245825	1.00370193483125	3.06179154368618	2.46314836716327	6.97164665575165	3.14158129442316	2.46082253977735	1.97918836070986	6.94732616058845	-1.41602071534923	2.03211416654997	4.46021897230082	6.18306583688747	2.72449017375099	5.57400762501813	7.9173718158457	8.71538985499767	7.00930515694025	-0.62267243002431	5.52410421024397	5.23856743126478	6.676837403956	2.93446434909734	1.1048156256583	3.131008854035	3.86251227455434	4.45352342668736	5.62558943570039	73.5	1	2
126	6.30682821370907	3.72794413785678	3.69491008688519	1.49479873702284	5.54661422770822	6.17518479949137	2.64159379599341	7	6.12459902684421	5.20190045201531	3.5845330013299	1.56552664406622	5.74480807529465	1.35738975084204	1	7	3.08910266482371	2.3400457342105	3.69637403377584	3.85720516861097	7	3.20903418740111	4.45488145077931	6.74987917943925	0.533068413797843	2.08865665105616	6.13088289064077	-2.13819093497859	1.69144838475408	4.36228298654937	6.11067245346727	11.3139350671159	4.86672936210152	11.1487969218942	8.58207696010607	2.56132434163905	3.44767654200845	-1.93489158301116	11.1423931924092	0.164702181331188	5.35178409687727	-0.0675223620979103	14.0007322201604	6.81230915469299	-0.0887702180411625	4.55161568884758	86.25	1	2
127	2.08969187284786	3.41694850239039	3.00829982034359	6.37585966991204	1.67833031245089	2.090431747973	4.56587407179496	3.91220535335016	6.18445835608695	3.21328796800852	4.66026605678352	6.14527781367412	1.01970981482255	4.69115808425492	5.57880927471928	2.52694720565684	5.36732213609295	3.61099439796116	2.84700100894973	6.72301237566029	1.28155903169094	6.82531446048851	5.92791820927814	6.01853944037231	2.40414972098943	5.71228987230954	9.98313020893797	-0.00232368187240706	6.26291752320908	4.551397498839	4.12367245685953	9.47297707516187	2.55174191724667	2.46021335248658	11.1522486276837	5.54724610859709	2.13989429948942	9.8814851282959	3.35226674601217	7.42265308636679	4.23650904575848	0.0511806147351727	9.43190085398835	-1.55605002036012	3.36450861986772	4.59625087046217	95	1	2
128	6.55468977064952	2.96638548820569	4.95512994007846	1.85857691206942	5.88425880056678	3.3393614907736	2.57809301700782	3.15207791044446	1	6.45017533639347	7	6.99369932071612	4.42902352752896	1.38387842588893	4.79211046479584	5.62459486313775	1.55109710404093	1.92774139475357	2.76804713819757	2.14082767999007	1.36946376989837	3.11887891416074	4.18505811538136	4.98665031349812	1.71665492727584	5.68647221276737	2.66248895720216	-2.21632660486087	3.72415474366842	2.60892381336246	6.43609048938149	10.1721300340717	6.20715985654238	-0.314540607020083	-2.34565332604104	7.71635161997118	-2.57392190475647	4.07354921710911	4.91326234175504	7.95563108541237	3.47967687291104	1.02430781185584	4.74976221243583	7.50586416074488	6.44775163127836	4.20173422979077	89.75	1	2
129	1.67296614264948	1	4.93688288267419	3.48422447966308	4.09313134770117	3.25458358410817	5.60727837849248	6.97913337634753	4.41122961801719	6.59284744799423	7	3.43322758683328	5.32163632883816	3.66769821252312	5.21695059561539	5.32567023718073	3.25752568201276	2.83705738366793	1.0578976995246	7	2.28907670029851	5.09247926059821	4.26477413940872	4.3664341608797	4.58942896971994	3.12155134137024	2.29802889932349	-2.91118892241182	7.09891823319878	1.45727230338226	2.47909300601924	9.77746036370721	1.90295138885297	5.58441601671881	1.41555000472635	4.77769550998883	2.40269885719698	1.63733305510778	5.73109744818618	5.7418182401832	6.22665788158031	4.73152226287042	8.15730253067352	3.37993917401314	-1.83220223241001	3.416542845907	81.5	1	2
130	2.432221355391	5.54086311905054	7	4.64972841167604	1.19054701177933	1.50327729882333	3.8040664903072	6.61951352361627	5.00002809113018	5.43570405802675	6.10576479077081	4.98113064349613	5.98957670147834	2.46554673443191	1.93309894166945	7	3.35955640174679	3.57899801065157	3.89606803505139	3.60321333275519	6.62737017922592	1.36947588872929	2.23865795722133	1.38729176798182	-0.560764633432471	4.04070779913719	10.5886936713322	0.00580638573512193	2.9702529527276	2.91082966439892	7.04635721677362	0.537155156097723	8.7120727923492	7.08718375169044	-1.66097821926964	4.91273795447115	-0.983078040402005	1.35375321151509	4.60891101652874	3.15057489394254	2.53435690050157	1.14678496727931	8.56517205258954	4.04115705092829	4.10891584742145	2.0423272288661	70.25	1	2
131	2.73032390866276	1.57542809225639	1.78616788021057	5.42636229579038	3.83960773582907	2.20677657972722	1.75681339234461	1.71692287954031	5.14279667036659	3.88054565270739	5.7286514051437	7	4.66801863299745	6.25959127245488	1	3.74848204756502	1	4.28392855180383	3.45093229134366	5.34502321691646	6.66128857487253	4.59267512232182	2.02160399507633	2.25150731688525	4.33382510270026	4.51198049261549	10.5178263843861	-3.65396798188289	9.05918005231898	4.30595918486578	6.70614103146411	3.74053802316368	4.60824225997985	5.86508608411178	5.35085945291958	3.4068437673128	9.58572724504483	-2.17435798513006	10.2748736073953	8.39691156601962	7.63655327510803	9.90408255239129	5.41391053757392	-1.29992111302994	-0.155970646254838	9.48171451816308	72	1	2
132	3.15301113617809	1.42190515160815	4.25232327849544	6.3739510802857	2.5210408228991	1.67612137531618	6.97367478236393	1.93125073528233	5.24408739952152	1.55941458449078	5.01603018353694	5.60072514321974	6.63068850344338	2.1149275786024	1	3.03730613705753	5.33824661532372	2.37728508865126	1.83211086150718	7	3.0197849506223	1.64606036769974	2.94276366940707	7.37891611295919	2.14003182606996	5.22410098966901	4.74000607594648	-0.107207058713549	5.16096094134519	0.503052165206897	4.67730782487923	0.766233384996092	4.4490955368991	5.44034839818108	-2.28375330046689	8.43778587403349	-0.52166571488267	1.47323351304621	4.99354965382999	5.01933367000335	0.325212301108819	2.5704559109308	0.549596790860339	-1.98680105068188	4.70398171375391	1.66540456305753	99.75	1	2
133	6.55275013151913	3.05357434643662	4.0346146370986	2.29961137426402	5.60986964441364	3.86242157627264	1.50928487415267	2.50925191680407	3.35980928517387	6.05606870721233	6.71533453723215	7	3.57738425475363	1.05635300743951	5.10441134530627	3.18188193868854	6.26298678341473	2.0974746303118	2.26920980703972	1.45252747919319	1.66259975405031	3.39502036822915	7	5.12086985230868	2.70927208083522	6.07851142728757	2.43326593191695	-2.88260858987403	3.04843124245149	5.21101851085809	3.76833032891754	9.99024041201799	4.5846687565047	-0.968993149467257	-0.432508600102687	7.73557975637156	-2.64845133680765	3.1299020389467	4.1318568817256	9.18536549852537	4.67512210859763	1.0640614801607	3.38323386393755	6.96085654277431	-0.118220216058561	4.04005702227239	78.5	1	2
134	1.44460145353167	4.89032028805862	5.49283150474903	4.64700386839982	7	4.31557620226554	1.10538597520554	6.76846538801638	2.9323783603328	4.7754633935953	6.2449149322931	1.63080708507988	6.57384220336277	3.06146657449796	2.24432949191087	6.44058910254677	3.63249234421486	5.06900408722829	3.07242236114208	6.55984597362559	5.49931465903539	6.60388916699373	4.62072200572983	6.13689191443435	3.52084919908011	2.89744662503662	7.07316826799731	0.434362622745311	7.69970584656772	-2.89427561352628	2.71611716738148	9.5404677924917	3.04275885763582	5.66003635334941	8.46145008500216	3.76662205863425	8.55856265405204	0.488143104573933	8.98939588194267	8.17338302969026	4.96677484511492	-0.147145892855216	5.69853167163743	13.6214345661947	5.03104547485514	5.9590678761843	100.25	1	2
135	3.80938861110186	3.08988852746594	5.67618062569649	2.34453833483972	5.76238471665333	1	2.27869435428889	1.32971934703619	3.99958964037075	2.85296558306666	7	4.371782431865	6.93274736630769	1	1	3.42465580414857	1.80980471955868	1.14168243997237	1.3096272013064	5.69015558448332	5.12840960491959	3.77929962927984	1.21072519909635	5.66224257180692	4.0472009343096	0.664060089220543	3.76038779201013	-0.459490104497298	4.76542507457853	4.52167469032866	3.4969258913693	1.64583595681034	2.53099342123268	0.045594098104763	0.940258124545536	3.75786657780285	2.00012320909858	-0.674551114943401	2.18022473703235	3.78033691967568	3.03978255187746	0.135189745789323	11.6246745215395	-2.93176751543239	4.80708163575752	0.361276313852707	91	1	2
136	2.95648823842433	2.92982707743649	5.59310878920591	3.22775986152313	6.56017105774513	4.92986612059582	2.79403966956851	4.11189421733491	4.37797972393103	3.89428518562407	5.21009260372249	3.82234664067442	3.7434187717791	3.23717127020532	1	5.09025148223842	1.75458646365138	4.2407835980501	2.45491493780508	5.86997185472257	2.74367854167195	4.30085618114485	5.76088720705188	5.73829820797658	5.30485367475393	4.92879183205704	6.94452182538931	-4.30405127477881	6.76660276352943	1.27599288522333	5.96145986718366	5.36613540947339	5.73033041364124	0.238067818064637	-4.05991841376646	10.9826802398983	-2.89023706683223	-1.40912193610488	5.83349532022885	5.22903019178295	7.3395191427499	4.8237976506359	11.3654018175236	7.51597569644907	0.830317726600681	2.2677308720166	99.75	1	2
137	1	2.26873849294627	3.34587589365059	7	2.12417573132956	4.30293074814847	1.20594474761332	3.98593935067202	3.15280727512709	4.32695172920439	5.49354299741485	3.99361591932869	1.62132473630973	2.95156137722254	1.9390079133359	6.38867419942328	4.5290352116029	4.75823893389729	1.42485928492933	6.53279007942832	3.30084104078909	5.91058966239079	4.13342054732154	7.11502082526834	3.86910423500664	3.70091857085028	9.03771728748782	0.426298803514651	10.8741659450558	3.14332400693306	4.23470264756092	4.60577248589185	3.70482489977708	4.2379000825151	0.404835401836909	3.89538541283379	6.67019369451543	0.897723058147695	7.21834137782939	4.81205224005407	10.8802205350282	1.62333312448337	1.38174475038484	6.42812840047078	2.19953601177578	5.34241452354088	86.5	1	2
138	2.38311774773401	4.04406267369348	5.16833908481969	4.66312944248672	4.69245315967049	5.42952094181809	6.93007325382726	7	6.66067453097672	5.90821385554315	3.47065294285932	3.81535731482525	2.31072871059363	2.55036038470832	6.73886865549962	5.51677493177898	1	6.59215160762727	2.69278491357231	4.63159419975812	3.46758582514515	6.18986678030291	5.65381616501196	5.17861072887652	2.62657472992223	-1.51095485451074	5.71993939197845	-1.31989467797455	9.0876931867718	1.8604869181516	4.72125643256501	9.95045253612726	3.87501158610991	4.92527838807184	3.46504747646432	5.37574001552642	2.130672858148	8.55778815348789	8.87747776695737	6.05779267601961	5.57789021684714	-3.60134141756183	1.99311862372068	7.97509922661896	6.47296249968695	2.3339383238548	74.25	1	2
139	1.61546631862166	1.96570738736168	1.8152062209524	7	1	4.25397924347541	1.43617872206585	4.99402790927785	5.94539750565077	2.60252093261061	3.49117324953697	7	2.51479315614346	1.73205384442309	6.3143253969373	4.47293252634494	5.28868548588226	2.1364089178393	1.80108884555553	3.70964937948742	5.49202219191003	2.92631476380355	6.01142759265549	4.64665312008532	1.94088947230786	6.09054540038263	8.6393330240882	-1.16576770546086	6.67280826328416	5.81610397714291	0.32422981792172	3.23346382483604	2.30637910243426	-3.14908311089405	5.65209553174336	6.50202039309676	4.78199223976961	-0.345104659536948	10.0896799223042	7.08375580662986	1.04829794783043	-0.0504240651525631	9.19593606938494	5.07598192863896	9.54391152891655	2.02482955279832	89	1	2
140	3.75568555248535	2.81298174257636	7	5.31909890760796	4.21638508200376	1	4.40554812364514	6.02719608249249	7	1.73236729091587	2.13321653705059	2.76152654679579	3.21581195288593	1	3.29764493847033	3.17419466800318	4.66673012004092	5.86545831511139	1.94920454957444	5.1515996297206	3.64911056356435	6.01445025854621	4.3578305745122	3.69990689024223	2.99262405385288	1.34391356803435	6.8274616767805	-1.76763990486091	1.70703698557747	1.28401092105908	7.44287517294699	7.06994033325107	4.5062316286224	1.66296720845263	8.0606617580998	5.86715433984732	-0.751058305099382	4.19882505139164	7.74998289524579	1.23341099681793	7.71191830996265	1.81764142263903	12.6392947549147	-0.373405246702863	4.57467468997031	2.59035429932722	86.75	1	2
141	3.57440279604063	2.21985656080106	5.30927916538779	2.87060034851237	6.32513761146919	4.72986270235739	1.97657801161645	5.11689291701418	5.11960159194455	4.41613811481785	5.94078697620356	6.38965179311975	7	6.44335059736734	1	6.19524462895208	1.77647763425024	3.43138845732625	2.11888229692895	7	5.80750359329023	6.76836185131909	5.38646572964974	4.86774973984711	3.83384817617815	3.1373345160852	6.96660355615991	-4.52848979945602	6.51362268233564	7.4345601211085	7.43090070578023	9.97459919937104	6.69811890033357	0.372654545567841	-3.38129596062874	8.03097457316674	-1.51080543576851	-1.53552297990477	7.62472985405139	6.70851609187376	4.90308835596515	2.12853202244001	-1.19646812927993	6.28696263544492	1.94888499770186	5.978749343968	90.5	1	2
142	1.8827708665545	1.59265946876876	3.62369654013718	5.60528467732649	2.85405383935061	2.42118226615961	1.73180483152883	4.65311419678831	1	4.3010748853203	4.94185842470203	3.00099666436685	2.91355282178635	3.04405958848373	1.45186836295118	5.36788044484897	1.77138944043591	5.54727142590563	1.17800905727911	6.67436289277487	5.10099117279667	1.48243510021251	3.00263333865586	5.55546928747404	1.94936033578387	6.93819724012375	8.16322395890835	-2.10704515110633	4.50394751329415	1.67777216238337	5.47118085969228	3.77026307904927	0.00734113262516162	7.67190906829579	2.60866918672015	5.589766398607	-0.609021342869483	9.14331171629559	6.75126729972112	6.20065729194822	10.9150476293925	5.52539068847021	9.95492124955186	4.56951268614705	3.50150422636796	3.19811375383557	104.25	1	2
143	1.64917178283304	4.12118613625889	3.26322099276314	4.18109925483944	5.27567832919339	2.46671510957883	6.32044863879393	6.53250089956354	5.01726303677396	4.24907497022974	4.90020726059957	4.07009145455353	6.00580822961404	5.43380887248046	1	4.58533406020619	6.67759352991984	4.11234292448369	2.1226359565987	5.60751448316277	1.16782048420107	3.39253816626362	1.29163643924129	6.11145847196454	4.34183192462482	3.74151894171396	7.93433404387036	0.0983957877830666	11.0445736796284	2.39949628859107	4.417203536914	-2.58964871889548	0.369547718038169	2.9969194694318	-0.503355184173949	3.98136118840484	0.391267436756468	4.35163430716473	3.70321667270599	3.39970658057145	1.08993852663459	4.91716126697213	3.86017087837719	3.90300677519926	4.52354308108444	2.88413482089019	81	1	2
144	6.52026623101032	3.23099792486868	3.461768746512	3.29528630186553	6.63175623848535	5.64144960662739	1	2.00803166250687	5.39887833955191	2.63192282327362	7	3.11534995841112	7	4.94585841201149	2.11684856291499	5.484304207101	3.0416259238345	2.46957121425278	1.62480293707945	6.1054918616449	3.91746832690054	2.51770404886188	4.56203491667609	6.38016418165768	3.18542675138952	-2.20986693022944	1.50326715595997	-0.628269717135844	3.15822829115936	6.94218756327573	2.42781861257501	4.38657196581151	8.83395977677041	3.50891683350297	5.22209867090365	8.51566696077732	-1.43724594918732	-1.04211815521619	11.0341570088244	6.37686469356373	6.02811667003594	2.93672199730364	11.4443645908015	7.1292365417848	4.52554667113652	2.8531234224422	81.75	1	2
145	4.07642715925941	3.81516630063388	5.47436564811985	2.49466045833554	5.79208323976237	4.67837641508634	1.71779840479485	1.17714519874847	1.51841012097099	1	6.17732146718492	5.24899474715343	5.87317742088638	5.02983747577237	3.1342011084708	2.41940263544177	5.47684159804011	1	1.90984726266893	5.5649249486828	1	3.10832839805364	2.53612226279894	4.63088804856922	4.36142581131873	-0.0211797000888951	4.12465559599799	-0.448063541250873	1.17451577558309	4.93117296406185	1.47063696669024	0.442535156597117	2.39382985637547	-0.471241736063385	2.97718806037116	8.59645472384308	3.69713040450548	3.08380496122215	8.33156032915977	8.2456691331371	3.09960969033192	0.863170036494132	0.526328993160774	-2.54543975079676	5.39897724871334	0.983094717361678	83.5	1	2
146	5.74564626367279	3.20013158777592	3.77502849868773	1.91658608149671	5.72536861238696	4.21136704020413	1.2959725638916	5.1003487152104	3.71782728835367	3.09089369990483	2.88277833359073	5.69832429452789	3.65269846287312	1.8754773661347	4.62708463294473	3.39054344872022	6.29791397074435	2.7205629687777	2.46753820642001	4.87204152105129	1.15663599157659	2.53723941128369	4.30391072454399	4.50128167124652	1.59170101113687	5.34821462797543	3.55154020025768	-2.45823992432554	10.1013343142788	1.95378775937639	5.90096369463131	10.4876285268834	5.20475457548877	-0.0033423082851748	0.278636925762567	8.11155374205869	-1.55030028803358	2.63689075696735	3.18541687098409	2.09723973865818	3.82390709309891	0.780501198076903	4.46564216250211	6.97817102177426	6.15692698746435	3.18165165932411	84.25	1	2
147	3.91622616504275	4.37788372958446	5.54726048289918	4.03135446832761	6.10152407891298	1.91040340905464	3.7482221317432	6.75836313362682	3.43233883453966	6.59979809982896	6.57877155076689	2.62100766057335	5.49767418049285	2.46349903486746	1.29800248194448	1	4.70019319915453	7	4.83148046702096	2.67388142380071	3.73517130869497	1.22645395988508	7	7.93403258798272	2.67859460917308	2.40344706299441	5.27659860845495	-0.402516780819891	10.2010064492934	3.22619601129993	4.09157539567807	4.74169689451787	5.32409441937338	5.75000388899359	2.50983986731858	5.66094089385254	8.32376972928124	-1.45267715128507	7.88386082264509	5.98982793396525	4.06319952371882	0.626840455083492	2.4278148664358	9.03502721085161	3.09130345218115	3.70144120656822	81	1	2
148	4.64085499972036	1.80976382550503	2.81840782005041	5.32811758460066	3.20227790039514	1.91992753254286	2.99249725481078	7	4.30808931710159	1	1	2.70077385981472	5.25122307882821	6.91672961817548	2.9092000092238	6.1598053153944	2.39678575332749	1.07383508562038	4.60365457157185	6.34934908207147	5.32686706196987	3.27726841347881	3.97866007319469	4.5586622971041	2.07745602460707	6.39902593356585	7.78330976677961	1.24945716137315	2.64697547202175	4.4549742962413	8.86995023440876	3.28909880703328	11.9104680039235	2.29401413126171	3.75803807541402	5.83883907331211	-0.788734508079797	8.4748187043817	9.90150883453842	6.28195193410689	5.07223522415219	-1.69339455741209	9.57590076011868	3.67153777406196	3.21940477751745	4.37654631252718	90.75	1	2
149	1	1	3.08237910954564	5.62652213218162	4.44206910930077	4.20869159055005	3.23449473574986	6.52179660337007	3.11064046379451	1	3.33959232358133	2.77006057207782	4.1139039914344	2.3082516787174	6.69599461142306	4.63588152071722	2.48240054056347	1.96778580936704	4.99014356122538	6.51077621211464	1	6.93876199294655	6.48352462241708	4.84622930538584	2.7819051585279	6.13865493477392	6.35754653074435	0.695094613597173	4.37803552936298	0.399265370720875	8.76828029717018	10.0413097524486	5.86770016230703	1.69772325867035	4.92387485795598	8.74609328844656	-1.87974196500057	1.94829858416944	4.72757138851553	5.81683548739032	9.28131461325191	8.47521792274801	0.953181027305298	5.24401661762913	-0.0411369733893236	1.62995578252221	89.5	1	2
150	2.84785616044956	1	5.43770164309255	2.77352201955166	5.15450778362856	5.12009172696176	6.05576940619861	2.93958268546217	1	1	6.27566729600516	1.71892794510712	4.51067978841557	2.39877018955124	2.2198593750677	3.212199060881	5.38290514269029	3.17511077837153	1.68415697432275	6.70943918119393	1.13423659168538	2.78654717546121	1.77871300260567	7.71545661090996	3.49433533595843	1.57098721874877	3.91423341602432	-2.87738549512551	6.56456815814686	-1.07734633826135	1.45449358845043	8.88542225279024	5.12823544584788	0.465869196459745	0.935563370572586	9.56807716078928	4.84509236942963	4.2412365473447	8.57523382530487	8.23139118736185	5.70836748380827	10.8186081775531	12.0685230705464	6.84222410727101	5.80756298417264	3.86812958486261	100.25	1	2
151	3.74426550145639	1.88843923497448	2.32839136061515	5.96364456450023	5.54640381005083	6.58119295395787	7	5.36188648848978	5.65003684715459	5.52132828514078	1	4.28215149883271	5.41718510092953	3.33119889013583	6.34459654820936	2.49124199128247	1.19636702992467	3.9532043787264	2.47718484790137	6.1252719614899	4.25250744566693	5.43964713379777	1	3.99738758872356	3.30680992990882	5.60571596008464	9.54489263208142	0.978694878703133	5.21055047486965	0.809982258918978	6.63593411524183	8.43323247564298	0.175664327539758	6.54761793976553	5.01953145099178	3.08329567126537	0.116923482646864	1.87764816100018	7.98117929390775	7.59398082611474	3.79833893715686	-0.0708643096014555	-1.46106339699021	-1.10135038449148	5.7194167476284	2.95024403775964	82	1	2
152	1.59248035286499	2.53482093091574	3.7249431069474	7	1.46668793530016	4.11490698788524	5.47616150743254	4.50330336472526	6.27618146634615	4.04082654843681	5.44208328383603	4.81878850900742	1.34133266174184	6.04020631035254	3.18042239037483	2.18815484132953	6.62099962424361	3.7164102549958	1.59554278761207	2.13005435312221	1.16869524123664	7	6.39799338123348	5.9788253624307	2.39439843964105	5.96655804109511	10.1155742967913	-0.70316335131044	8.63980558336223	5.48744363968369	3.98853120818097	10.1254984423221	3.18490770489037	3.30258159984856	8.11623562503887	10.151489601237	3.18945950483405	5.88894573538797	4.06381446390475	8.59974652267174	4.45828865596088	5.30011777866688	11.8751992043798	-1.60857133549048	1.23698677252153	3.62524805608367	82.75	1	2
153	4.8758565613794	2.13938013619702	1.03486722627997	3.65564335813826	4.65613838124978	4.55556932199496	1.57463438040768	3.6694410891895	6.88245788844052	1	4.14384458379031	3.46009850617775	4.88628361537549	3.26185009885184	2.79319865579767	1.64854651088029	2.9140332061871	1.72085343102968	1	4.19099010128027	3.65327201186701	4.36283101398701	5.41223500219484	8.48497901856692	1.74039606831055	7.18821277432279	2.2623699879782	-1.36796207334633	2.81540211615108	1.62472194600937	6.78934912608741	4.96210670959945	6.54006017888616	0.331367987871142	6.61113938345234	4.16129329942572	1.91835924041047	4.86748902881304	8.78112064526406	10.2790072618249	5.0529551114651	5.16171656421759	2.99021996839669	8.26707965226631	3.92505144251301	0.0133501883772604	78.5	1	2
154	1.92843597280666	1.18287867573133	3.54601163364047	5.73614784218177	4.70029500640327	4.64400461355397	1.24118236779099	3.59681891407748	1.57357944341563	2.51050801345721	3.04504456609549	3.583249099292	1.81632469586369	5.65462253951604	1.3149711580785	4.20742264527236	2.17392195454338	2.13716381029685	3.76526709524358	7	2.73670068541341	4.77761161748185	3.74501515103852	3.0856872904616	1.98823784572261	9.04028346407674	7.90060381244707	-0.378463815108605	4.46648432513618	3.45780165482474	7.10071211921364	1.97585789681564	5.69691141163051	4.09667196748009	2.80234440140249	5.26017382535682	6.61201277009665	4.27425352555374	3.80980523390027	7.72774963250563	2.54703933153718	7.2820326191941	1.04752132219963	-0.0918741676600952	5.15349104158283	2.7272592121955	98.25	1	2
155	2.56986903567086	2.84525360379381	6.22339771410539	3.17607774640134	5.37210842571801	4.66038994983634	3.08703067860538	4.81633217922367	3.13491575195774	1.60439544915157	1.62745189093039	3.07401244067264	5.2344116869506	1	6.08891443101273	3.98150399349673	4.77474797078942	5.40861897940863	1.53390862674823	7	7	1.63596482317288	2.21422637126854	4.70243251036993	5.38653595222888	1.13143279218472	3.63497003402352	-2.98307758960904	7.4995249098343	-0.0371845708436476	3.36610508190223	4.35431934278203	4.658600026972	0.768234526175529	-3.7267220903853	7.2556629275779	9.48019749821933	-0.0788312125423436	12.5459929144067	2.53065414963201	2.25376642146172	7.14448243065744	4.75904896116703	5.79950635208621	8.85835800318091	-2.18286045621455	100	1	2
156	2.58579997244144	2.88629059022924	3.62114292026981	4.70602922739365	2.34593718176556	4.87722809296947	3.68923911004843	2.53356682567712	4.25305947107269	6.13678339188727	2.34779471622635	3.78519395921105	7	3.34199770896168	1	3.00078994691742	1.1829069216401	6.83707748509632	4.84889089366929	4.78434333445788	7	3.31574861762171	3.50195450762372	4.69010086932864	2.8992903658853	4.28599819444584	9.70427252135351	-0.190968036928504	1.43749832993479	2.07666931595377	6.21842528153232	2.46456964980928	4.51485020332718	5.09553609339119	-2.37847400594202	6.67682257465177	0.0387511422660606	1.30267929860591	7.23722914224482	5.63373572338088	5.77383186053079	6.83916566610327	7.45702070288096	5.54956623709739	5.0176553308212	6.87264778479171	85.75	1	2
157	2.4953527858094	5.15019347273956	6.88299965765927	3.64179764939425	1.65805039144773	6.30817508352424	1.79794893905392	3.65597364318757	2.86963021082741	6.08658606937538	3.25382091142367	5.05414926501196	4.58237305113237	2.40171726768571	3.71674703401695	6.01441087994766	4.54931987928645	6.95405729694282	2.7066670720586	1	4.19683236163497	4.21015323785028	5.44530479399897	4.87612498174636	1.261580308722	2.1775664991592	6.63248560883245	-0.432276177962301	5.81821545513331	4.36439363033217	4.48668274857033	0.850138034674964	0.122053273109826	1.45935391554696	5.81814180361701	6.18804303857129	-3.34412757463071	0.269172868762286	6.11440150725459	9.25838844695607	6.90322387426952	0.327791445775162	9.08998121589133	9.75658162712924	3.30385461812882	8.15466140363252	80.5	1	2
158	1	1.25756976569601	5.41014367525511	6.52740824215948	3.29553332686255	1	3.84863058289062	5.78370244739266	2.6436926695042	3.29209428958892	2.78196733840333	2.44694371825839	1.53934080807365	2.43833458551174	1.60384469667166	2.7427358213504	3.39059141142406	2.85866068080181	2.90771822316978	4.38661979278209	5.88948038857962	1.2501799174943	6.74615401144326	4.57023071577998	2.26219919375561	5.19506706807116	9.46438112376142	0.718356550436266	5.43652917913731	3.38833325806314	3.65810754768592	1.19611431255426	1.90261539652606	-0.528534702271933	-5.48538284092337	7.03095327738277	3.9689801398575	-6.26140812319001	4.65548948955228	6.08786107278125	3.8147069763258	7.4774484183682	5.75527890531066	9.79773156443704	-0.448287362510546	0.808742426843765	73.25	1	2
159	1.56048580126636	4.95434406583673	4.76459867891041	5.29109758245016	5.83126723137069	2.03243277482238	6.43951974859751	5.13273826011678	2.11405093670734	5.24540503407748	4.77577756487602	3.47915389144111	5.11494987929938	3.38412408454569	1	5.19318320974227	6.69020498982328	4.33350985847681	3.40169277875511	1.08408362110524	6.59869895700896	2.91069943832801	5.11461870749555	6.06590493615114	4.78446732457904	4.28505987205196	8.38741367642855	-0.620224038902977	9.0568502086398	-0.110259392404743	8.25448429783735	4.52362447024413	4.03673001150312	5.9320307200353	1.90253327922576	6.67627195285465	0.33116668003888	-3.75335094184291	6.46109148592902	2.38358133485736	6.4144711160093	7.97322239704383	1.77743569397071	1.43825650831236	3.17908959262373	4.15685324267543	91	1	2
160	4.48852546289086	1	5.62677393319908	6.10213473673152	1	3.38557135543957	5.51608439055121	2.2264335854172	3.08772523273449	6.62295827447553	7	3.38772681696667	5.09302925107856	2.51233575856628	3.24717353498202	7	3.85266986057231	4.32644834754344	2.78278622880122	5.54497144261693	6.62153411642845	4.68985709133836	3.60395493488705	7.05087191204202	-0.769401579612992	5.39391526810517	4.75653496280304	1.91722853536487	8.06722513204056	2.76604776421222	1.60196446257481	1.07916279856252	0.90290287616179	9.18288031459702	4.59004468288498	3.81203106082954	9.77017675903302	-1.51784565321559	6.80200412765756	3.58240952047468	5.63095812338554	8.8341175458924	6.34006177792105	8.45053610207496	4.99472644559114	-0.819538409433834	96.75	1	2
161	5.44353606362397	2.56876707202666	1.8385954406138	4.5436831979366	5.86984496251388	3.15118673544146	3.36689652200452	5.14540789074145	2.89774826566015	2.55979308244288	1.74917568383551	6.64008793358914	3.03341574773967	3.86758462656254	4.2936304870812	3.97319678986942	3.20180763012294	4.84928553792926	1.11672661998582	7	3.7586367892341	5.17146269325071	5.80656469772849	9.04924619735407	2.9584232903411	9.22844710882221	3.71185513720527	-0.325483810084211	9.60892584849766	1.21976145300171	4.19805494912045	3.96200100158579	2.11874651942884	-0.278675398211881	3.86933046161752	4.33513528702785	-0.851318762102254	-2.80920608037726	5.45505189113403	0.542479756214957	6.46886915287685	1.16504049687468	2.82907335840811	5.9320359982334	2.81183564876163	4.60994032840736	70.5	1	2
162	1.29590476584019	2.00776747673228	6.14252184088889	6.45196112155193	3.27839262264741	1	6.97617031232265	5.99052171525082	2.43594855849631	3.71201945712846	3.16199419851601	3.13283743646545	1.86152124276339	5.19696414519227	4.45307574690408	2.22518368119346	3.72698138695032	2.95853618952553	3.5535811864918	6.4833807353586	6.17989272793709	1	5.93523939058064	5.00856951953506	2.56127891073797	4.72155236317929	9.60682608035424	0.532999905937256	3.91119881067897	3.71460714659228	1.49793440621069	2.13919726916077	2.38952953584423	-1.05492999386685	-3.44378418605183	7.51940658865361	7.52823066537892	-5.5002547417948	5.11432285307718	5.69066558585143	0.796700730524085	5.44129341638248	5.51178716857692	9.66501614903422	7.97914173644431	1.10747806890782	82.25	1	2
163	3.16524589198591	1.61885296852407	5.6073213658788	2.73328656501581	4.19278843548875	4.16063019078749	5.08365439065898	2.46824041073705	1	1	3.74157357508125	1	4.41754840207384	6.84581920507603	1.79839300502954	6.62777137634001	5.7052314150173	6.30428654393973	3.28246250338176	6.84922285363659	1	2.83537531355874	1.20980804801431	6.59531916375551	2.66063686122497	1.77575284587489	4.4383634311483	-1.94846772825043	7.75206362603257	-0.740537653808385	2.63688380344644	2.10438269392537	6.16909602725464	5.95445343344835	1.45247636787085	8.64389613565268	4.28635657203043	-1.42709333996897	7.77817859532839	8.11291387919491	5.94162611030546	6.5803136060374	2.78375707723639	7.19236443291938	1.49119939466645	2.38621999091408	91	1	2
164	4.99838541113921	3.73452813857403	2.59668440059712	4.26635803438854	5.69001621585457	3.18191941032056	1.07851971304372	6.82885668302719	1	2.40383178307368	4.8117536242207	3.04605705179472	5.35928632099481	2.87214646540203	3.0231534364606	6.00625095300118	5.10500904063157	3.78095342564741	3.4467497583423	3.28923118003185	2.4112274725649	4.52689814729219	6.42402958634747	5.76169416988574	2.04347404121218	5.78113641241842	9.0044421233324	0.903988747665291	6.68352828287366	4.34939744027979	6.38424180130541	5.47141382558375	7.88137967523359	4.73940289675213	1.37880626897116	5.99655119256559	4.30830850331612	-0.185367256236875	6.38296359220574	3.96150187163507	10.7972909046678	8.49110085217089	7.04566260561386	5.47718646168343	4.8022800668127	-0.772422184991696	69.75	1	2
165	1	6.56097655714066	6.51281534804796	2.40750886163386	5.03259907914842	1	2.74388258231857	6.48157685838099	1	3.08851405727454	7	1.78901112896904	6.34458274070943	2.54072076648897	1.47946195873422	1.70559292406601	2.91948027195363	2.68598711739317	1.60784599923992	4.69665961695903	1.28905570972539	5.62899596785103	2.66058688246236	2.70128575882549	7.32131299613946	1.05495981817339	5.92996408364681	-2.77463183969196	4.94220476590187	5.04847460338486	2.49559792525593	-0.244072199802022	4.27778398600648	7.07091582448819	3.77743502544731	8.53626486094028	3.6763998509518	-2.17474403418458	1.80046839703806	1.0127628507231	9.22819991168885	-0.640364804486092	6.3016475079901	-2.98182572356588	0.305378693170573	3.89637348205289	88.5	1	2
166	2.83743790076133	3.17052352176064	3.01926168508915	7	3.00898651554016	3.27397712654459	4.95204664699479	4.77847673911556	2.71686048574044	3.44943078124853	6.4625006041319	5.90445647872599	5.36686012699459	6.20292423646335	2.8933105966875	3.0698696161835	1.34842025341138	3.97184821662803	1.70937891585954	7	1	3.63024290387751	5.88391162674822	4.79206247749621	3.58510539178161	6.06524969854175	9.90339859244038	-0.199230084423183	9.08941847154395	6.04385991177805	4.93127663728461	3.86420766664821	2.99274833078421	2.01397838085074	7.76898853038566	10.1908289308632	2.05195825910325	10.1062891314333	2.46695342177391	7.85747452930063	3.62732978554045	5.72864921468633	11.1931064339692	-0.952344309912409	3.43140829266737	4.40131285302713	84.25	1	2
167	1.3519793455779	5.2276238144121	6.4930501884785	3.3628826023053	4.62581812998967	6.75460266614839	4.81071755744186	2.16568007557127	6.3128735308435	2.98925737215285	2.07071085379414	5.30838301392508	6.66109020377436	2.75309148797408	5.38266833436407	2.52115313171893	1.58803835635698	4.15548794643164	1.25824533847128	5.7470998874069	1	2.75600137751151	4.35248390197127	6.43339283599487	2.19694114019257	-0.0702427015643485	7.17690027804991	-2.94360584644158	8.99250651455869	7.10490202752041	4.74308475562699	2.73576691227644	9.0765763750026	1.41684467814699	3.78306582866844	4.54653272444361	-0.590095404513645	10.0257349299791	4.82764093896727	1.04267663208006	6.2139090098912	-1.47916835801447	2.6886426238064	-0.463367519314041	1.74762275806554	-1.09722343181454	85	1	2
168	1.3207108207605	1.05163863100516	4.47338765981466	4.39222105696498	3.42962565660357	2.00561815061344	7	5.58101066652777	3.40898882148999	5.71449407612228	6.039551651062	4.87023951539429	1	5.29675057682808	6.27628480622342	2.74529789029514	3.00836910133784	6.27231781314709	1	1	2.94398820028398	2.3757773943049	3.3465205498784	6.67124075067502	0.587709181766069	4.64048765951118	4.45887256308109	-0.523160826294908	10.0228387826482	1.22630562819412	3.44723362849021	-1.06194968095266	2.63479719106199	8.46520808280034	10.8970870300625	4.393982914783	-3.45958680580191	1.18488023077547	-3.14194535364241	6.64707258143401	8.53305709540048	7.60825980215988	5.16341700752013	9.0831340242076	-1.22233599787296	2.30804889211016	64.75	1	2
169	1.11256897101508	2.11042439410962	6.08061536554706	6.71854990119493	2.57050162830003	2.76079948510735	2.67057850851957	5.23993143617739	2.70567120657462	2.39916041609988	5.63621137372131	3.227719668394	4.14617452199575	3.74233950493981	4.30569355121897	4.13646202595812	4.24642130653255	5.02038441611578	3.96473966100855	4.19023948035225	4.77387224358866	5.03849275131215	1.68291432329867	5.14005305870798	2.90489209808555	4.18056489092886	9.81966042380668	1.44723511924057	-0.207266680382567	1.66061163042218	6.19986764766033	-0.0832901366507691	5.8276132402391	-2.05423269498632	-1.7512878570202	7.07081026323697	7.88313674625024	0.967585467556668	6.40067324296638	8.37055957470219	3.16570816738917	2.4628776096171	6.15111258788491	5.92178802086667	7.66201012146353	0.49402094517708	75.5	1	2
170	2.15699604756212	1	4.15223498195107	6.42802444617296	3.73654279485368	4.41521971356535	3.29016853834812	2.05329733213141	5.20397989030793	4.24005891672956	4.15642101964031	4.92422292629615	4.51889834691624	1.94677539004317	6.00183517424838	3.95823903655476	4.92603570458815	2.27587498558914	2.10835954203529	7	3.60530217470352	6.46955909228222	6.94231456274027	4.95351380734124	2.37306549576154	6.46381014939262	7.09776520241252	0.951152268276678	3.78426611813817	1.01639728120349	9.18609452244608	0.870643114822648	-0.0410093927679582	7.98064342923071	5.14938155885025	4.5488426459947	3.95974194444716	1.87604138939945	4.64677218286258	7.05465017790706	10.1712419712481	7.80143794079391	0.707669860172598	5.20832230365951	3.86254297926706	2.3397578716368	98.25	1	2
171	1.90610596183968	5.98373194037088	2.5128115369283	3.48555703317481	6.08210665817054	1	4.9494454804351	3.69523600827241	6.55120771847734	5.52519364056314	2.12132331747514	1.83824308979985	3.94267980082773	4.47511079884371	1.35399201001255	5.00071305092305	3.1695326519319	5.90143320938547	1.32067465025212	2.58235818009135	4.33189668475095	1.13677786892608	2.89501399801023	1.08653479715354	4.94073519581426	2.8258030963212	6.47733158332931	1.64015489949201	8.77906118485031	0.178998011568916	4.97971983877621	3.49544968398148	5.11546696600301	-1.14271992025149	-4.52902596455026	0.96804062879534	11.4810479887061	1.00406303363279	5.00285675383568	9.07659495027215	8.95521363034571	3.31951148611401	5.07300921780645	7.30366167669779	4.10144686531726	-1.40719851055088	72	1	2
172	1.71353879527759	1	3.4832811353117	6.50984446436992	2.92598525561943	1	7	6.00770655930018	2.79836319874306	3.50003120340542	6.50455450871663	1.72794328184278	2.59091129180139	6.40854626392297	2.02092118047615	1.66081040558146	2.56651727198622	7	6.10733613877308	3.61060980434853	2.23011879885058	1	4.61477027203879	5.97635942647497	3.44763335585118	5.87866951304881	10.0441246688457	-0.0252337924738715	6.8465313330185	2.73960418939862	2.51837577241511	0.00437648817001002	1.99879064798206	4.44065493429778	0.834949038579255	-0.851850838859553	-5.73130704338769	-0.708457696735833	4.88634471187977	0.285015957640942	1.67250242712607	3.23000336186189	5.00164476060596	5.86840559810261	1.9712250911262	5.00133036951975	70.75	1	2
173	1.54027533928443	5.66595869367387	6.37126154999771	3.17748682300731	5.21790237321357	3.2687738076668	2.59334084079766	4.4149302553708	3.33514285898422	4.9309037322667	1.7854877317511	4.21375918334215	1	1.96953833249744	5.12927823021783	7	3.04339768990958	5.39434315553993	1.65273924332204	5.76482149384894	4.39855962214466	2.74305268106818	5.01455232824764	3.00175799487721	1.32717426569201	-0.162392904609424	7.57390402321704	0.706166217748373	8.1886651938033	0.112436743674072	7.07466556508653	10.7267945584265	8.24423779735914	5.32911460304568	4.46357189483782	1.96285636837049	5.81489771851478	3.48506094040102	7.24222779194859	7.31594349197644	9.47924044742438	4.74332329395641	6.32618647496112	6.5545472114695	6.49956882528885	0.434599752497412	83.5	1	2
174	1.92453524174819	2.27065723331649	3.07870963400492	6.9026559237167	1.39603907059856	4.04306473458247	4.84626353997272	3.52633599427435	2.55183398965655	3.43775760567439	5.74347603201779	5.34161276245303	1	5.91845713747729	6.6517797960982	3.23223239838556	5.3365144708056	3.38745437399826	1.32884405837579	2.04952871741329	1.17673040262702	2.82029616942293	5.6396032222752	5.13560682873533	3.2384600345764	5.19453242322199	10.5394283634555	0.180009744156949	5.25861732545648	5.24063989459429	4.43185772537395	3.90404975461806	3.12617397083953	8.6810145948642	10.8388240485608	5.56344774690947	1.45959254833201	10.4425982014966	4.07193461646713	8.76667716181127	2.52370555685044	4.82053436584609	11.0578290357124	3.13810882449881	3.24230128107399	3.52198463725805	74.25	1	2
175	1.76139264550597	5.9312152090285	6.21237270854242	3.0574328695821	3.74811179276349	1	2.12277869114268	4.70133013733607	1.01412235416573	1.78759212473989	5.97585526589765	6.3572798208034	1	5.39632335340479	5.51412698069867	6.84573714458091	2.19925430680407	6.04648788707915	1.35343653153584	6.42953217500335	3.75814835889081	5.21281780576112	1.6262812357507	3.15966232154476	2.20913911389296	0.00940695307791262	5.00979655957774	1.83589129422089	6.55304263747734	6.07426438589409	5.75434468925905	2.87302289750277	3.36238306245967	4.29847695141579	-0.255911388652665	7.42070130981303	-1.93173320015739	1.83966656050605	9.16536560114243	8.91913590886157	10.4196490966666	8.98288010854531	6.69816920797589	5.08599476054873	4.84175709172555	-1.32605798932544	70	1	2
176	1.90230722575914	4.18073693864693	6.90030305915736	2.0992543987721	4.53819103233105	4.58886027640612	2.42850189222112	5.41705678050751	6.37179426329943	6.98729344812759	5.88845947020242	3.89333931291315	2.09681245826729	2.8342280785599	3.23834778300531	2.86992523291942	3.11924624758186	4.88387375741152	2.38278838382705	1.1949631134705	1.23075284552942	1.50061044917048	3.4320812013518	4.5568414654341	0.660736477123999	-0.56195044186077	5.11215421620145	1.03676588233519	7.48616074561926	-1.14425645507754	4.97114608151793	1.02169753929506	4.00098738210558	9.85377423965982	-3.81190834181624	4.93084737099803	7.23637596300931	-0.704264193926111	6.88432570463791	3.79664037149529	13.2253702501761	1.20079677742087	3.5077287673802	9.29942689575061	4.9719558303269	6.82598658736102	75.75	1	2
177	4.0742451043946	2.33187433869481	3.37608295130526	1.28771849666757	7	4.02251444074313	5.22672343649528	6.24788332577937	2.40157425550318	3.3845995615635	6.47052662586792	7	3.23634311484851	3.00586489316003	1.90869577910464	2.88237215250153	5.2558207987941	3.525031346618	4.10148852730678	7	4.75758803023847	3.84338428973924	6.55170958656154	5.87694697951466	0.61368168590434	2.612522276167	5.97405872689466	-2.5523151267366	3.83474234060272	5.13188722696778	7.84196781316717	8.28089775643651	2.44756813162228	6.46052424082795	7.68875256253825	9.60742354010291	6.20946622820383	4.20166039026579	9.78083333960084	0.89409348207068	9.1541982461695	5.08135069717212	5.78003063180942	-0.918525708817747	7.40098632527656	7.58941743065073	85.5	1	2
178	1.27922431194195	1.20069263324374	3.80388677324534	5.96061420695238	2.74783029046909	3.89737123509529	6.59006828569136	5.73394475930334	2.02497522821242	2.69030021335616	5.59008805727063	1.84849951546449	6.47494721045799	3.21349163611522	5.01381830265838	1.53836146296975	2.79823565204986	4.98401241119475	5.09079496594966	6.68642462099294	5.64199772694945	4.87130011266971	4.40260715722691	4.01242145447328	3.38378641908749	6.0136884394371	10.1260504560557	0.363230870837464	8.91795984547911	-1.11641508817578	3.13014092310969	3.22775040940396	2.3587700327885	7.19486212129066	1.49572198689664	2.01788327192086	-6.37887896209877	-6.39477728390839	7.36165132135708	3.52435765179896	1.37745678812896	2.80908660411202	6.14484937124945	6.37743746294775	4.02418200900948	4.42031461558194	90.25	1	2
179	2.60045744747426	1.96609470715401	2.30432254996648	6.12693351777243	1	5.73721190517024	1	4.09516167753418	4.08484621364938	6.58884448734609	3.18035310545309	1.05170396927163	2.30770839915643	1.78354370933661	5.17764779672162	3.9985914508859	6.40930915622216	1.84149295247949	2.33211763022468	3.95705708861995	4.80438829687253	1.18455169624322	5.73016080774277	4.65381480987455	3.68303851294224	4.64699786663235	8.97040788949791	-1.51871889930392	6.05433207712533	2.80909397946193	14.7887028657901	1.32611197841791	3.31872613529073	2.63792536275803	6.44025967552132	6.63283210288073	-0.624119481473213	-1.40006326924115	5.19498186537753	5.70580291552236	1.01538682852768	-0.323880964324329	10.5351139433159	4.62680346782687	10.2568148520747	2.69218833797011	68	1	2
180	1.18706870375801	1.76505211974083	4.43075916297547	5.51802160422774	3.61578692334682	1.4646029353007	3.30861936304627	4.19014023417929	1.17149832160423	4.37071167313186	4.77815301837343	4.14170019921078	5.88061550659043	1.36143918645343	5.59948727897837	2.86869489938412	2.69931048689307	3.88487257103716	3.11383027073126	2.64213719436776	3.50982223204454	1.1840552733406	6.02943041584714	6.56427767823495	1.29595504851635	4.86792009203821	5.07114143154971	-0.133399252157665	10.2430633256946	0.955203064427907	2.85995202278138	-0.79608855919128	3.11913306886176	8.49548129349852	4.35047549555668	4.14053028628972	-3.79243944927418	1.61101660521679	3.02033818361978	6.46205865007214	8.48948742786021	7.92931526615737	5.05249058911431	8.41801438774627	6.3503533317556	2.05400608588614	82.75	1	2
181	1.58951762339874	4.16853776609774	5.28019846742195	4.09538407301846	6.14570479619732	1.60265692122254	6.15289995793977	7	2.90113020784473	6.4501532643869	4.44521909591005	4.44688246289808	5.87463062592351	1	3.25364559980424	4.30425167201472	6.76761827724727	1.82920993180376	6.56527182837705	7	6.71990053521985	2.15675919759905	5.29806785882483	5.64911203539744	3.91272981735227	4.00812929019867	8.32665975254842	-1.22500227218566	10.1095629935621	5.75226478297253	4.63927817135571	7.73778661265445	10.3547431699774	11.3509380836797	1.62620071100012	4.61186057378887	-4.34720234226348	-4.87985122113883	9.02279312222859	4.95872135623329	3.81245419105392	8.37288085535737	2.68538583066444	0.836258038652836	1.96982827537695	5.7573539096039	78.5	1	2
182	6.39538810823993	1.62274962768884	1	1	4.81347837718421	6.78486385407841	5.37815398975241	3.99653884902395	1.09440285868319	2.81450776290478	1.52590605929591	1.55520665801338	4.83443708873372	1	5.26730925669	6.24415385411624	1.86809358091605	4.3150335555049	2.8732450517996	5.81280280583646	5.95583641020319	2.15466428705343	4.97963188864153	8.31515453401676	1.12672635307949	-0.499789370928559	4.11096550343549	-5.40230943299173	3.93377933624145	5.30606481515155	11.9355582218208	3.23386962900908	7.76618875948703	6.91647512401279	5.92314400537698	6.38404894702574	0.370390037825994	6.01271609597355	3.66544101051273	1.57519680925729	0.241090072416359	2.54045297353147	7.03479943092621	-1.61104584294075	-2.08275451552828	4.96703458230411	76.25	1	2
183	2.47234543993806	1	1	3.43855599562097	6.81711497250484	1.72255677039966	3.55670251909656	5.38429672808603	5.86926027330663	5.58235934763406	6.14456697522459	1.12128627187567	2.57581178343897	5.57567690360995	4.34024938265464	5.72768743622897	3.56546107099555	6.62576070418295	4.64082661258441	3.2520065786401	2.99821680708277	2.33852613136525	2.73832732477831	4.64280167281075	-3.50667971784765	3.0559320575996	9.98519649989375	1.44649523688097	-1.64413676806106	0.623175508936059	6.08698981262399	4.03066422719509	3.83055779321743	5.55830292141898	1.63016843652549	4.14681661392871	4.41092984821321	-0.305823070275879	11.9575108413381	7.98976879252493	8.41002791551964	-0.278937661701057	6.28234560265695	7.31612706926811	8.1040649819731	0.672964231569334	62	1	2
184	1.82876779481072	1	4.37995527424193	4.608182031382	3.75859012704359	6.80382281279719	6.91442759458211	6.16887320700885	1	6.4025600615601	5.03496397871265	3.30439597258921	5.95947533950987	5.53972044875008	5.7948580678548	2.79673233762825	3.39420822287077	4.6113334097426	2.84834180256434	2.51852674108245	3.42290320453366	3.39322549809139	3.37295537169676	5.80611358933065	1.06281760182505	4.94809229215597	5.68465522589975	-0.778320315414859	11.0378121558782	1.06089066799592	3.1293342342162	-1.9776772489475	-0.605381871636218	8.96555218748783	11.0176669789623	5.48682814121011	-4.77268383580948	2.53836916187286	-2.58125481290183	1.42923935168845	3.65611230158295	-0.169246428886376	5.85626624096864	7.78252404990003	-1.15305267313966	2.4353802799585	79.75	1	2
185	4.59113364672798	3.63981725844506	6.48400033665909	2.72352157174902	6.34348431632033	3.04559557127861	6.86497788416743	1.25109704963803	1.02216426055604	7	6.1273086149154	4.40954231392455	5.36787290507318	3.30612843636626	6.14051196518487	4.00443639419656	1.5910351357177	3.63295952535966	2.26224607724971	6.74871101827085	5.88706745021064	2.75771058708277	4.7339262749748	5.39503983396183	4.95628801855152	1.44856387314284	4.75373894630897	-0.717550659515503	13.0617691475146	0.710300509539228	2.91241865355602	4.50795904161134	4.5834286857644	0.829758140614741	1.16297371770552	10.326820327539	8.45943900717256	1.45186103977271	5.67413216357849	4.97709353111419	1.92564959515427	3.56803113940155	6.77789428939617	-1.37864305548034	1.37747359430627	1.07171069994606	75.5	1	2
186	2.36791217870873	3.00695992180439	5.05497109632864	3.55958836561864	5.18176942974215	5.48116053822473	5.22860864407621	6.64352036837762	4.65306717308852	5.73922688522677	5.7773041645503	3.98638824084682	2.52203713382685	2.84655014853413	4.37573829949165	4.87796267299003	4.60022689270788	5.25930332651391	2.53987213279203	2.9144619608593	6.90399882250574	1.54233784222566	5.54474730357242	6.59653304799578	3.96250374845088	1.03530535862632	4.39805899075802	-1.70353702039994	1.91796028972493	2.00666763124488	13.2473091529653	11.1764462877793	4.39326507047233	0.69926264931302	-3.91136515730042	6.76964669778507	9.78910763926447	5.2524471092035	11.1668491981698	2.25648242462848	4.54333029064917	7.68181532831705	1.21559508611733	4.95805213967054	0.645964487360151	1.74499506471143	77.25	1	2
187	1.66545361038528	4.46173238843545	6.97619122480052	2.53199616777468	4.70813541140758	3.85352682873943	2.12893650762382	2.34819514467488	3.22308635670298	4.65819941001011	1.47940729348913	3.84629937295361	1	1.09332158119611	1.71058043300988	5.59419198655536	6.23759901419358	7	2.57656568843115	6.77816536830607	1.09878692771791	6.94687612612422	3.52270589868949	3.76901531474969	1.11072465262291	0.914202713862843	6.50589808897924	0.553830906716821	7.9782992900372	4.67007488463595	5.68950604249361	10.3141049832295	7.38519819024222	7.98059548144058	6.45837961273457	4.50510699365451	8.45952055139461	-1.76876360148851	7.12314084645506	2.3062886052406	13.4636111805544	1.25174158373899	4.9593575731702	5.76337827459748	7.93194855214007	5.71444739858488	80	1	2
188	1.57433922839721	4.826555562768	6.27064527849355	2.56238363877488	5.57401715872734	1.84937375818823	1.82222139668247	4.63168015402376	5.8119944954127	5.47236452139226	1.77881989887457	4.46924764781447	1.85276692287838	2.49678516945399	2.43389189751056	6.10741089593341	1	5.06268212895236	4.65274549005871	6.19208155738785	3.33568936377186	3.23752141746075	1.51629475535925	2.73561804794456	1.29076613965583	-0.0631636822199639	7.54792988134475	2.15947106499322	9.38952294634973	-2.80323913825021	6.33087474772571	1.12563321885386	8.37896833158697	7.51304961556761	4.16476133021861	2.32397140461322	6.21335683060997	3.89432103044982	10.8707237818773	6.92352769280306	9.65920945980543	3.58293127928961	7.47775954275252	8.80854628117784	6.38539917671209	0.681850807031952	69.75	1	2
[truncated: 5 more columns]
