# Supplementary material for: How Are Mate Preferences Linked with Actual Mate Selection? Tests of Mate Preference Integration Algorithms Using Computer Simulations and Actual Mating Couples
Source: PLoS One. 2016 Jun 8;11(6):e0156078. doi: 10.1371/journal.pone.0156078 (PMC4898694; doi:10.1371/journal.pone.0156078)
Supplement: S2 Data — Long-term couple and agent-based model data analyzed in Study 3. (ZIP) [file pone.0156078.s002.zip › S10/Aspiration Model Data/Aspiration Couple Population 01162016 035838.csv]

	trait1	trait2	trait3	trait4	trait5	trait6	trait7	trait8	trait9	trait10	trait11	trait12	trait13	trait14	trait15	trait16	trait17	trait18	trait19	trait20	trait21	trait22	trait23	preference1	preference2	preference3	preference4	preference5	preference6	preference7	preference8	preference9	preference10	preference11	preference12	preference13	preference14	preference15	preference16	preference17	preference18	preference19	preference20	preference21	preference22	preference23	fitpoints	sex	algorithm
1	4.46816275721939	1.29143918014965	5.62950982316201	1	2.75935981418835	5.54806135807949	4.12745375081745	2.68296219334381	3.85340037527321	1.37548774669223	2.48184810912023	2.60072520799581	4.79651138941889	2.55979567353389	1.95091507108691	7	4.8211641062145	6.39171767568262	1	1.37603529936874	5.45184673810819	5.71548697724105	2.6818832206439	1.8755254049144	7.3811578199008	0.482778010989656	7.88315800057614	7.24811093129954	6.52143649988914	-1.66857703827634	3.47705989245769	-2.55692784141005	-0.794076857279979	4.77086053572282	1.12730746445144	6.02175298956137	1.66969617767524	4.77226558538483	2.90704841095392	6.91799511839006	5.8261358524444	3.831195530199	3.00442324678751	9.76600792514845	5.36548531315719	2.87829628185078	88	0	2
2	2.8670661135339	1.6118479089055	5.977169110861	1.5752028620193	5.98397893175152	2.52631368639606	5.68179013491067	1.95082175229335	1.53594196161572	1	3.5036311002777	6.56900876824842	4.699907473733	1.82123613472797	1.3525752095676	4.86971426591567	5.44399983472353	4.29206499622787	2.98806350233774	4.4989585384248	5.20837172182526	2.79470352176449	1	0.626505967581423	1.21068899978973	4.36316073687596	0.228795969155255	8.52838101651116	-0.501261725051916	2.13850773168378	2.68532133040504	2.93850309864337	4.75899165143995	2.15834787959141	4.75756747952501	0.0118501532236366	6.56319530955803	3.47932288164527	2.88001589109731	7.20734157677623	5.7460329618571	6.0070404892934	1.48312604701713	11.6988529594453	5.16656193126935	-2.12350532438539	94.75	0	2
3	4.29538410970174	2.63196883555549	6.27505880723391	2.32572806181213	2.91668814393882	1.70718550568199	7	2.37611418398372	2.36632087303322	4.69360013775976	3.70032337537521	5.09907920231795	6.86216130093767	6.37885784840501	2.09388772175719	4.60150522963583	4.14116200442472	1	1.34601862609142	3.83394961062555	3.96718076427011	1.71689778639646	1.18910910080301	1.40594791018513	0.645395185852439	2.09570410556393	7.87310173718904	3.5982660747403	6.57363642607573	-0.629190065521853	1.92349427435144	3.36573742424454	6.75033517339475	-3.74451354298018	2.77062755888994	13.4010950890109	6.55508642677421	5.19943023098646	2.90394297930418	1.2025498311771	1.77514999393025	5.45590992324414	9.31500752428909	10.371062160214	-2.47307411898999	3.67184465383979	80.5	0	2
4	3.13183777073315	1	6.17716388685943	1.49142989526944	4.33460652494397	4.33043663653719	5.99836971440425	3.93733132698274	1	3.03076425910325	1	5.42216539375707	2.0016415241039	5.66208393960136	1	6.32653897536295	6.5996669291214	5.16694393601128	4.96137496577789	1	7	6.63080749341126	2.66567448608549	0.0121508991194006	1.43084318336792	3.09570597156523	2.00109097908647	11.2174545560514	2.4192081267491	2.94951578429106	10.3337733702452	3.48841244762405	8.72860689110161	2.83747042615302	0.354683359755646	1.4844509920049	8.48521535290709	5.62020573184082	4.40889525550535	4.02586177189739	6.13814033855457	6.0811991639964	2.16151800566287	11.6452354858463	1.19088440441212	4.25726567471923	89.25	0	2
5	3.47631861683254	5.80553304728465	3.31886755637507	2.08447524238228	2.05867484555357	4.84473858270074	2.10195843108759	1	6.67406036831919	4.63676530817593	5.53737156553796	6.33896845510589	3.48491023206427	6.11014793038971	1.2525731501091	4.62451944423464	3.99477996504271	5.88696146481961	1.48037778896442	5.93883375978581	1.95275807502697	6.46006930443557	5.35014383833544	8.17344010518803	1.52178085739361	1.84956532041501	5.55931866886013	6.68240196516297	-0.0151857001195386	6.54535322012798	1.50196810340578	3.10651831170237	2.94888635795402	-0.835903767183299	2.03689439751828	7.15498878960229	6.43322193677734	2.9841345268654	3.04499909149308	8.51452642311772	-1.07535859291061	4.17022975450846	-0.308056789753546	8.76548057862368	3.7578946904661	6.61065132780175	90	0	2
6	4.02424867599305	2.01102272933092	4.93536068924954	4.23922109431004	1	2.9829093724367	4.4261840637132	4.26279022083534	2.72085231357881	6.42312376014097	1.35935583255186	3.99956738696973	6.31114074747099	1	3.65833316405177	5.86928423337805	6.27111240912158	3.98428593006232	4.01894052220303	1.36889459315034	1.2999279843046	5.09989365268091	3.88355741345799	2.04477474174095	-2.18700677097599	1.13834209675952	7.59726435818203	2.11149814662813	3.42470011937222	1.03764161154924	5.52835418590531	1.92053650863834	6.84037784611835	1.36995259479552	4.48383418507575	0.662166878685834	4.3000772154894	6.45436504684579	-0.0226264975956369	2.24045628538652	2.16838141439513	1.92369714677047	3.60642848412803	2.631139122342	8.09844366979263	2.16476550835473	86.75	0	2
7	3.2638565396721	1.51002781869975	7	1	3.76602614312018	3.31682958328479	1.83588343576401	3.76089112407764	1.66038870487612	2.20975766622036	1.56746671204713	5.92636835551342	7	5.35134105247184	1	1.66327405630033	6.87363973511301	5.26555709021531	2.04340592219962	2.76360529770471	5.92308699858029	6.67969893037635	2.92332810601893	-0.62829742619068	1.49379647160362	3.504305621452	1.83550411221407	11.6650876011376	6.56149199226128	4.10144579345105	8.60077975533462	4.26252990000703	6.16567285676414	2.0475424032134	-0.909217327922632	1.80763298181866	8.44569192868883	5.7242185207678	3.99794315505497	4.11558903002311	5.96798203316801	6.61283517659794	1.78831349247894	10.087497784922	0.838213557548652	4.39935857773298	101.5	0	2
8	6.64679387483054	3.32432402042525	1	1	2.78315662241589	6.77025598338218	3.74358967237945	2.49407757390442	6.27243369528611	2.35566687698178	6.37142015085091	2.41486231505437	6.20422353510478	4.58420092364539	5.19402427515282	3.10351517671941	4.69395790258251	4.19753446335655	4.51157794531718	3.2624717303634	5.87926595522185	6.10640225761008	5.61166297416735	1.67932729667541	-2.8064053675254	-1.39948701896528	2.69969763535356	9.43151334907964	11.3505864693115	3.47998984694921	5.5735278509828	3.6472367020471	10.0721231009956	2.02085348634662	6.87286655467929	10.3642618182518	-1.80703791466956	5.84841597810822	1.62071664205058	10.5678591984129	1.15493532299511	6.33092900464313	7.00156400769442	4.27380064121831	2.62507181107396	-3.29355688976981	88.25	0	2
9	1	4.74538989330069	1.7224147910492	5.04301199410075	2.1349178059154	5.92769383443189	1.43290193282838	2.67793610631551	4.00812710248706	1.23241236732394	3.28688897626278	3.35999084866057	1.15180717365008	4.230087958305	1.95410089337145	1	5.12885292369759	1.31063297020065	4.21411482533523	2.46928935019574	2.94754103963124	7	4.25983846097997	1.51639435585615	-3.33573734007527	4.08469832812648	3.52225416920458	1.38824122924207	4.78380115730586	-0.706455230920111	2.48793595606742	-0.60558664085884	8.42086073519091	0.948610988065237	-2.90163469235882	0.29519328166582	8.07894038359792	5.40854696545363	9.97945708110501	6.40717910914659	6.12067515771901	5.56803469438827	1.94365374689392	-3.01412224793624	7.05432720525559	8.31188766969071	104	0	2
10	2.88683140549963	1.57924855341252	5.65721259600308	1.2941612755053	1.0214062708939	1.35738833609902	3.60433796515324	2.0075833769593	4.20451003965594	7	1.80722912283457	1.22285045301918	3.95615863143433	1.95827019308087	2.27825759495935	5.416359078673	2.66540635825736	7	4.23196200387431	1	7	5.2960465468451	2.19231083167487	0.947638482940095	-0.60815376673177	1.8243309436601	6.54944504836442	2.2245265168961	0.0980690330128745	1.2715193718797	2.41066594658936	-3.59387479323464	5.91325693184941	6.44833268774774	7.07462664760353	2.69798622424176	6.15505444791881	4.44543167029754	3.71465607891913	3.22053323196113	10.1219962913986	-1.07008376364264	2.10948352805949	-2.43119206532777	9.00528898616061	8.14603844972971	98.75	0	2
11	4.15212626594935	1.91273005262103	5.45365546250909	1	2.49088345606527	5.54383632556012	5.27700593291974	2.25044863126343	2.25061767743262	4.98323841001052	1.47378654087702	2.37050860254452	4.70350890229087	2.7900444260205	3.38021350378105	7	4.41893223467407	6.00797767422901	3.37547669478227	1.13605087554001	6.25340569920276	6.37150351439971	2.51353709421793	3.05420688142287	8.31050069950327	0.0221012471934363	8.02454456401494	8.38170685687466	7.57327757358179	-1.66250376219119	7.21049841659834	-2.86202860387408	7.02997034418837	1.6332790620208	5.88978808330806	5.41479828468917	1.92893618678158	6.29153841466168	5.01361808366873	6.56903501797804	5.44843973435559	6.8208581521079	3.24666000522648	-0.919795967293057	4.88588890280478	3.94538245947251	89.5	0	2
12	4.49873107217639	3.64279232209192	1.31446408192224	4.8429567891908	4.2075208044149	4.27463120221067	2.1872336868415	1.20145325121461	7	7	2.12892390316791	6.0521956449852	2.50432291032165	2.49859498024138	1.07671810481752	1.5283221114033	7	3.77062464909934	4.95622219532065	1.53724870938876	5.1209834354805	4.91109494383157	1	4.3712639586487	0.450526131110614	4.31686395148304	4.95634274811897	7.45246221596139	4.73708184924891	3.38718221672008	1.54958942964477	4.35270078851055	8.35768542970198	0.824878027604122	0.944291689862508	0.637697958735184	6.94423486767187	6.22640304613175	3.88340079925418	5.703973514803	-0.880928509063366	10.1934283405586	1.22877311519343	-2.14221368312729	6.09172492046822	3.32204905831878	89.25	0	2
13	5.60760852266227	3.4737195209461	1.44680282151652	4.8015756535426	5.53164054795515	5.44993838321064	1.62759076849341	1.54762166222693	1.78274548258101	2.96449667259357	1.15901848968778	7	3.47706623371152	1.9722944277324	2.30496329466416	2.69859304685189	2.24191453605011	2.55620243851219	5.73843637702036	1.97111631237098	7	4.82229435803199	2.04073427082788	4.38028233380919	-0.239835706587758	2.7871444965184	5.02133568406425	8.47290019234685	3.43433173437142	3.49007645414886	0.303980685271093	5.78054546608706	4.20267404114738	0.819151223306756	0.0309401118494051	9.28384291780796	6.84693284070586	4.67214614742196	2.92651756193375	7.68985108586112	6.6072685202771	-1.67903402671146	-2.22905341926876	-2.00387520742339	6.34583830781894	6.3396224081895	84	0	2
14	1.21636428384172	3.62717949113253	4.02054977387086	4.85819122336785	2.09269352100108	4.2469074819485	6.67000136691698	1.4900250295638	2.35210852317172	7	2.49408361109651	5.74086852848181	1	1.11791157609364	4.28628519209638	1	7	6.6884449372221	4.56560916198174	4.87577386438718	3.20850547825037	6.42342109942393	2.62058772591961	1.40948737670431	7.34615476257669	6.07129944314084	1.46286158707833	12.3329189583415	2.91825241587226	1.14982220077987	6.26749698309535	1.8423913223164	4.77683227365124	-3.21790366324101	1.72262244101774	5.58605208772924	7.63797186984817	7.85313693991901	3.09734404499741	5.6529764070136	6.65915470352387	8.9756837498279	4.43403759364241	8.07641344645998	3.60414070841624	2.18320597118912	104.75	0	2
15	2.71345790746384	6.83716905396337	1.7064129450432	3.703757037855	6.2305007720215	1	1.91093835184802	1.0412521996978	5.25198321887397	4.27876553381007	6.56886207039231	1.06944445181856	1	3.11860353310811	5.35890827326923	3.62536522155867	3.18179784318856	1.66033378578265	1.15516214397114	1	5.16017082917444	6.28081220285291	1.55382197190091	2.83813276706702	1.84359753360466	0.893867375897455	7.41129611058377	3.70939525388702	5.31265454361765	0.533933522152905	11.0172172229527	-2.13511480599282	7.18858196260871	5.53237237339763	2.97217853411615	6.10168011621178	5.88531184281061	1.99518943315707	7.74326480391457	4.27413984217747	8.45419722967303	0.689326531096845	1.72911098751139	7.72800462096757	7.23176625404058	-0.650264146370716	97.5	0	2
16	3.97497263733328	2.64864156725758	7	2.06831877601957	2.04042740945288	4.95389632369332	6.07643645580669	1.31079477825602	1.51619089276264	5.52362029119388	3.60025851214731	4.68188927542978	5.84462258841129	6.88656091365292	2.25270322949142	1.37028278135954	1.75960567758305	5.98273067033428	1.73864121124403	3.3802783468689	5.00806145938828	1.99811205603711	2.15954882826518	1.20946353538448	2.50698750144932	2.2292896182642	8.19716324999074	2.61476034578444	10.1573380570754	9.22525530757909	6.61985068891753	2.65734584632948	7.02387816134542	-0.348855768377061	10.5788808011928	7.25583207664308	6.60237629916247	3.36671314886166	1.62698861147832	1.66251569012992	1.90619902079496	7.86615768095679	-1.96034446178261	10.7516504319323	6.57962148487972	7.05607501849515	93.25	0	2
17	2.70803469394108	1.67339019554382	5.72919885847139	3.78395867450288	1	1.54184401335874	1	3.95508980844384	2.41639410578623	2.05287859016432	6.42403802115555	1.58799619650242	5.29901808159138	6.37566311234975	1.27137587211812	4.64609308533506	1	2.76715822343223	5.39502454964283	5.28498298199419	3.47540623599834	3.11412939629421	1	3.91086625534113	7.24292388201785	4.48535343380576	8.7677641952872	8.88714316802845	4.10716766673928	3.89431195910489	2.84733019129983	-4.34848257466765	4.67537236350958	3.18206484465595	3.90470070979739	10.6081547489453	-3.1094911001025	3.31423612476739	1.60251338210393	0.391437225277083	0.367118414692734	0.142715320041333	1.57937439504732	-1.47585371008058	1.70919855920413	3.76816734972079	104	0	2
18	1.70236943009083	3.36533481610301	2.40820775684857	4.06211216296709	5.36996045339815	4.50491834973814	5.47967458004948	1.05915131201429	3.04772384650238	1.70452767776527	7	4.57434428540625	5.26256759427756	2.85864539408133	5.35636722742755	4.69612245660624	5.32754582487141	3.59267421983018	2.60370849753766	5.4078486961317	6.42679415534601	5.21059415495196	5.89970786381788	0.958848812362079	-2.1567679976671	6.37688413773975	0.814871226387734	1.89076598484129	11.3083173570171	3.3769944567876	3.22164711713171	5.30450449498371	2.53888112684291	2.0778145926846	-7.14634622442527	13.2223578716502	-3.89727371771915	4.94407145510961	7.82702988174779	3.01454801718764	9.43339559348206	4.76540468469951	-1.40542444735717	8.74270838124328	7.23001696207607	8.32127886457898	88.75	0	2
19	4.31382771463166	4.40463054410032	2.66508835854577	1.09383220658681	2.06579251345616	5.22584005048725	5.85163325214652	7	3.87832673565863	1.47617303383279	3.65789826866577	4.94974327719798	1.51930673864099	2.09329504643746	7	4.23107898639701	2.56325236442287	5.17385736941485	5.55531548173762	1.89698475522987	3.21428722047592	6.6533203474783	3.61474109601085	3.04839195097529	0.79069833934663	4.24336595952749	6.10061328767256	8.60696448098253	2.27284488963916	2.30557321503757	0.621585000064927	3.14502404392878	5.94752920761254	2.36843053472934	-0.0528527874806641	4.585257390226	1.64289000229167	2.16088780892978	2.3314248508733	6.38611603113536	9.01692824736906	6.49757215658054	-1.16102566020051	9.09759774587227	6.45504926679967	4.87476373733557	95.5	0	2
20	5.76389470663897	4.64295430932157	1	1.73672625527769	2.24211625214974	3.13018563113504	5.60241001904107	1.25892759165287	1.1249218030303	3.97484027021981	3.32705838783556	1.46034577217979	5.68506901583149	6.02422471056139	3.91185438176017	2.19121360640324	6.72703196864154	4.8936404618525	2.1411162796125	3.48990743761	1	1.26449287287403	1.56220359801991	1.31828786393705	-3.29972483458025	-0.206679937426943	2.96226609302733	8.82750307627656	4.30476023519798	-0.572489390398857	1.72371739916341	1.46198463230137	5.93192242076613	-1.39551753639814	3.35810171895903	9.45835717472284	4.01569023123458	5.34995999488922	1.01786035603613	0.707830388356965	6.91230835182241	5.16686706675712	1.59528125663171	3.14416091008063	3.32959601030177	5.8184631500838	88.25	0	2
21	1.60079447065316	1.627120775717	5.09320930793394	4.34635375125227	1	2.8029592711701	1	2.86713965792533	7	1.41529270696093	7	1.36930448232429	1.89434759265105	2.25204467317755	3.77662000663403	2.19611679406024	4.74729177621119	5.5222338869146	1.78600826861726	1.27336860077804	6.13385866424035	6.97036532294409	3.55435389728518	4.18571068954663	8.174021855932	5.78755783902435	8.47557185262502	9.32550249530394	4.5044826587644	4.73676651988409	3.50555090316068	4.33047832051121	5.73269053970687	1.12218195098546	3.91063249610198	4.67190726642099	4.40103978138111	8.18154480947729	5.87882746275907	3.16247547843218	10.7615770078338	7.39101570164059	6.56361292386257	5.22606745843203	2.15168440194408	-0.805948349794337	92	0	2
22	5.89319838686063	3.08959786424628	2.56192856117837	1	1.81282362804064	4.30586837691206	5.59455238572308	4.32710998623216	6.90828173855569	2.81522841773414	5.3906022026327	3.88839377043716	6.82051696497398	5.75405077398282	4.1708453475071	3.30373120237579	5.52761652000184	6.63743414291268	3.60107036193488	4.86524665759856	3.29587843784804	6.55931201281441	3.7407654860805	0.213058647119843	-3.0908302836657	-1.75713202284444	2.95522325365083	9.14540237958566	-0.0813633085279473	2.81415205522029	9.30030175069823	2.57830319112614	5.98466100235693	6.69002050487394	-0.885234885488413	8.81701625730046	2.80937407718275	5.76259020628773	1.79193827649085	-0.261052957147198	2.26155396817843	7.39795382463858	4.37259113261761	3.04718986008725	3.66635910109651	-2.45401788500799	97.75	0	2
23	5.82868510212161	3.13836283993252	4.29502369499984	2.62731365220771	3.06423446255456	6.5382730426608	7	2.82504272020278	1.21326573892802	1.06917359861541	3.42319840599937	2.87136844997666	5.66702928386285	7	2.34333850290697	3.40413620995267	1	1.26095409656647	3.35076904282047	1.23491962709203	4.91620762589346	2.75970175191996	1.74307138041618	3.12943236931069	-3.16930538316449	-1.83052143832958	3.09076664314539	7.95105487710603	9.73040606004079	0.465563275230333	2.90816086960335	1.93352224002382	5.9171741401332	1.61305274539046	8.42347687049258	2.94636079135939	2.19688405448942	9.467625802567	8.04345891495444	8.00761379465268	3.19393444871886	6.16217845179456	4.35588485220957	6.79738793475156	2.80910243491711	2.50185046438116	85.5	0	2
24	3.84210080734948	1	5.50019486477704	1.44922455638062	1	4.05632513197874	6.72258752914061	5.243170142205	5.99315561620115	3.3920268710829	6.53228411756489	2.74477242550284	6.10699983852068	2.64478064030321	1.33928248119329	2.01869633913062	6.18271958946801	6.74100334980994	2.73009249888305	3.15015334443682	6.71800071232056	1	1.31379813191834	0.275322058336663	1.61465025936181	2.52707794705686	7.44998565438803	3.33381841687066	7.32261053421385	-0.433246322869253	6.72075654814089	2.97588618012933	8.44089837326383	-4.38615271694191	-0.108973477721083	6.12912765596664	5.00683996111079	2.42313852863806	5.72969373793405	0.936977743362599	4.04681667922311	4.48658687484306	5.68805177089517	-1.02641679085642	5.95780133593395	2.26285278683805	98.25	0	2
25	3.39801927624367	1.11954423664298	7	1	5.13703269623912	1.12807898489262	1	6.58410702815901	6.33273656033168	1	3.02154400324738	5.69725446069102	4.68871990563396	5.0462060997917	1.8748188688441	1.59503404023565	5.22580278623761	1	1.63475294809611	5.21582262214964	5.1040687852583	2.6396045841614	1.13220020839956	0.165357816149549	2.20004324300476	3.57946350968257	0.390413736965326	8.40591858628972	5.96671047886192	9.25241390717958	4.92273815293315	2.23537996795603	6.21752072843382	2.39101847660726	3.98811887743355	7.98892666188412	7.97775284123273	3.36586977913634	3.43230276045602	4.29635980326621	6.06868821413787	-1.22665601574917	2.22458069048529	11.4354170809407	7.62625506355384	2.03531337106548	99	0	2
26	6.23731994299601	4.51753775550528	3.07231274936341	6.49431907044803	6.07624864600417	5.22241536305826	1.6299669071492	4.71674032706713	2.69056045798812	2.07231539998878	1.03969482446096	2.2535689050781	2.81658132907669	2.82360975395355	3.30538558471581	1.60679078639361	1	4.63015165420472	4.4295379251213	2.11836848424782	1.28694505789675	3.56634708446957	2.27265673375086	4.74178913793181	-2.0504141753441	4.35639393463504	3.80694423638655	9.6403907615935	5.54550484285582	5.78060762565278	11.1112147825703	-1.34754428224841	4.13419821332623	3.10950820800094	3.39717064387386	0.165790262404382	0.279738563694222	6.52200057259711	0.11829580802192	12.6038031082755	2.78484524275933	5.74644630264023	3.13587899487153	5.01847528691484	5.59041595759509	0.626047507800658	93.75	0	2
27	6.43663503972317	6.64378791015488	2.44758027821277	1	2.6888121972445	2.08124512867627	4.58745035192389	2.71891529402151	3.61447008274476	3.13478929598666	2.5798442629716	4.83999520980027	1.62437883275696	5.03327991279736	1.71170109257248	2.1624868805076	4.04257498156743	7	1.90881997323054	1	6.74950050587363	2.98649666967851	5.08218095984059	5.32007966895624	1.91435326331109	3.62635499005292	6.71632978242497	3.30571874193322	4.00081359232739	-2.86557114737497	9.84913832436063	4.86773683734143	4.11411338297469	7.29249430377144	-0.257355815895345	2.88693828068638	4.42855321586782	2.57850831146445	1.77555377401851	7.27795703469917	4.94674823457811	-1.42600089446603	2.24867565014556	-1.04856167381554	6.03327948326766	5.07779483231083	95.5	0	2
28	1.17105645376522	2.4666562535964	4.56799003425664	4.26469545465446	1	3.43417926544716	3.82068875249705	3.95054762657627	3.67057340538346	1.13205849385641	4.94928449955648	1.80168597226201	2.38391847118818	2.7269483217706	2.54467130280018	1.90026123273975	2.72059908369542	6.98241816006813	3.69210649111558	4.1827140365808	1	5.57055533930648	2.09067188011038	3.84940592391523	9.06978075713022	4.16662692846445	10.7267050201303	7.69972004530531	8.00720232604789	-4.91440198162366	8.42456041110372	5.58424895345439	4.80080015682326	1.46305869117407	7.60658231411105	3.65955111489111	3.45867391898994	3.67925270828328	3.70248441728645	3.07066409404544	-3.23324712282825	4.81143856493123	7.93702563488915	-2.21101155079851	9.20582251064631	4.66444561227481	76.25	0	2
29	3.00401373646904	3.52262739850687	1.06013660175477	4.46425099176579	3.4039435550356	4.63021466280178	6.27304827193407	5.26064794903372	2.92038822512007	1	4.58516859502159	4.06084901951973	2.97232240855027	2.98243807020793	1.32892222252069	1	4.2953323430055	3.77131496866576	3.2091797333313	4.46081924522583	6.97635403403254	6.54842434664103	3.6581070354684	-0.836662080258034	0.139361265677193	6.34446918733205	2.91937715659651	3.7468374222455	9.82582108209035	-3.45522356385788	-0.307098081185154	5.02211365727587	3.84942869102584	-0.0675599807091167	3.14807710084923	0.83285605536645	-2.95687082078594	4.75251947933497	-1.07468889853233	0.826387214294509	3.96867971805933	2.85838933209105	4.93379963665377	-3.17354349600594	-1.02750504114602	6.25675288879067	87	0	2
30	2.16083108995638	2.86731471895947	4.02901623092847	4.3345648830624	2.99478416979121	3.71165130245058	2.85488390972901	2.22276296843141	4.65294934440467	6.35456382900385	2.28347681702432	3.5450589963581	1	2.87240747331101	5.92271978149943	3.7945378498197	1.62347616463222	7	1.67040271445044	1.19330387948934	1.94244332795496	3.57732563441935	3.64809131716364	4.61184295752252	8.84701548755413	3.27318294240375	9.84467676280263	9.13704425320602	7.0412283292496	-2.12111329449169	2.367671326968	2.47751834832887	-0.454179479974195	9.27522113296898	0.278811615279185	10.6575979992262	5.22171103970645	4.59187396547119	5.08623814973807	1.66202439018142	7.57399834044369	2.97404599569641	2.96038614103685	8.7480664470329	4.14809061001085	-1.34479492342709	95.75	0	2
31	2.63074070616404	1.90714437860781	5.25779052543607	4.09383559892002	1	4.18107911055407	2.40457397575671	4.93482037279336	1.59570517286826	2.28063839269342	6.8402860952061	1.8304599391697	7	4.76069814919589	2.47285501362763	6.04066576405123	6.77981207373496	6.80403002408809	5.41640688080915	1.40213673816956	1.07236528135079	4.97380674535762	3.97934776016977	2.13965975338048	-2.06903384981982	0.339950454199243	8.11833831408336	3.38597229186025	2.90856961210898	1.50163912692593	5.76537915454304	1.65706260398956	5.83613133018948	6.77161736227617	5.87449925011248	0.451510989835254	4.38899180853958	6.25935886886513	8.28708906739126	2.53805459247514	2.43309505409016	1.39008851065617	3.30429150156718	1.76381947864417	8.92543996133092	2.69336611407262	93.5	0	2
32	2.06448724910563	1.66128172123037	5.52596151192104	3.60952422234207	2.13329447805185	2.58735395090068	1.9536107943351	4.14293867254448	3.00832797165302	1	6.65714153134378	1.36348159853708	6.75095249198635	4.12157879231788	6.62144774374514	4.44726677445492	4.01609426975026	7	5.14680803652972	3.87335317635899	5.6659148262765	3.29319350240233	2.18938462158337	3.82058923583072	7.36273857827706	4.35987879673012	9.58900836811593	8.65484933195892	3.09829195149026	0.585085702544984	3.75290589376269	-0.358890210133398	5.47100109820742	2.91403305652883	0.0576935265962796	9.73680219563447	-1.1152901680551	4.39209824259168	-0.0752669956972375	5.21173833537581	0.265210634858981	4.72246174423156	2.59823459895401	-1.32311569640617	0.790185795367862	-1.10501855642127	81.25	0	2
33	6.01033975446447	5.29437176224775	1.79134436153278	1.75001465784257	2.07822734029765	2.59067809771279	1	1.18642357996446	2.17875842120472	7	1	1	4.14379243386374	4.54672158432516	2.16381955254767	2.68563530883017	6.37937835406121	5.5872461256618	2.95415368919519	4.92271478749454	4.8976408943813	4.94100300146895	4.39556296746137	1.52492995313624	-0.844785883566211	-2.70527334412441	4.95472298371337	7.23525322831035	2.6696245772296	8.73886686864118	8.36359907826962	8.9248811182986	7.10420018074615	2.44817393793251	-0.576059249680429	12.309258908604	-0.906503105584705	5.87201243703948	1.88648711101746	8.07101552940439	7.80846046011357	6.1141510685092	4.49581447849504	-2.64287948384356	2.7044474702983	5.14698123961935	98	0	2
34	5.61895805021615	2.99300888953706	1.3078133082828	2.01906831543247	1.06492142223107	5.23687585512958	1	1.39061049806523	2.82957283843286	4.0953524497231	3.68998015022212	6.90964165554829	4.51705293360458	3.53560820406353	6.65498797090325	4.84695953722714	1	5.34760641477041	3.23340882701745	4.01511124028312	4.73973622832103	6.29467277197088	1.98543113784734	5.72840018843627	0.84996111875676	0.765071810734953	1.49514568953338	5.26330927462299	10.5297348792917	7.08407790346785	3.99898447702357	7.60581932458214	6.16174783445037	-0.671073313113089	1.80945100170469	9.50717715223149	-3.90305175886658	3.99834642173702	4.90958025613841	0.507539350181588	8.99446017233475	6.41489113626305	2.69455265058894	-2.5856273836068	0.925447844307647	-2.72397229432625	80.75	0	2
35	5.20527222985119	5.37323321658399	3.51299937158805	2.30142301647118	4.38832451230412	4.90784861391457	1	5.10229062394421	4.52340568319006	5.63949248594466	1.42273163359279	4.38351886213106	4.38917675669938	4.84937484078705	1.22287849414217	2.2819841222168	3.48337323622529	2.22397031509836	5.26439028699163	1.6831160351861	3.24165785775429	6.64323174427186	1.97759183924335	7.01028285527046	1.46689766195654	-2.87763139725514	6.85852131054958	2.87380321398899	5.14334380129676	1.10249707450629	2.73051501971291	3.42203920361248	8.61766141500191	3.17083577964486	2.21346772392925	3.37182613879934	5.7586989670898	7.26581504535465	5.14920843561231	4.29083969932265	5.97654107554483	6.42458215756247	4.63344492738269	11.9684417824328	4.54436443778985	2.96641172439934	104.5	0	2
36	2.10557394414185	2.92707915198056	4.82368284847898	3.93267018866292	1.00642054200646	5.27351736037319	4.75625951376461	3.45875178938336	1.41297737082505	1.23595186010787	6.13108827447669	1.23895187952048	3.03414676042072	6.53946265340846	2.66171936488833	7	2.40871199543333	1.37644107025876	1	1	6.87463629335479	4.86286577679163	3.00749522874083	3.81688409858686	10.5724959114889	4.65667817094725	9.41144270856237	8.80453483861331	3.85057728433659	4.9895328640199	6.83310220194669	-1.53732626998011	5.9237870370098	2.11247829220249	6.18431373058677	3.6468578209763	0.0736445577726317	1.08403275845676	2.38874796789284	4.98840740672139	5.32079361905856	6.39976884318989	3.44155652866468	7.47183395745992	6.53874045859157	3.07489937092535	78.25	0	2
37	1	4.73439561474592	2.25111694942423	6.38998063972184	4.77835655882387	3.58005064064212	4.85187071517411	3.98680276031188	6.81568077765274	1.95068114632072	1	2.16314119734214	1	4.81423546035717	6.22689703067911	1.21641435828192	1	4.14054723536649	3.28760865055975	4.93546209233445	5.43636225506819	2.96337090229866	3.31965675386308	-1.2559567161608	0.689703065460799	5.36076716390789	3.28723760637067	3.8282544225971	4.91197756014294	5.70058709268912	5.94769697773208	7.54760925813282	6.39509596247584	-1.32017560074638	9.49018675635649	7.04654274229358	5.36623034962129	3.83181771177603	5.37379847116989	1.5669162344249	6.22489087462316	1.53936208606695	6.25001658568975	5.37416695339541	4.71888365744164	6.05043065518964	91	0	2
38	4.35193220383231	1.00937487722408	7	1	6.25075144769277	4.07987638483486	5.92682562928206	2.411238089919	3.3025445150804	5.91605716636919	4.18313669555884	1.21192000989743	5.35113158774065	1.68719080221199	1.42263989963042	6.67712827331221	2.96248472442699	7	1	2.24454911174731	6.17241046252594	3.38977218738648	4.16426451874956	-0.287401297995181	1.2384660807612	4.11036090118104	-1.83008595856368	9.309451949262	7.21235682635263	3.80063382340511	5.95981244367512	6.48283229434406	5.611115564796	1.91741916398555	7.68295747776289	11.3332419319333	9.53735388075046	3.61948497131402	8.5988363977279	4.42798034240848	6.70962937321076	-1.1824251619906	1.82590271303224	-2.37018247577585	2.58927676838752	5.08096006793518	91.75	0	2
39	6.17723065414505	1.56296118465581	1.10287784400495	1.6351973116758	1.59845190230945	3.74108783327291	6.37590004840028	3.70354264598657	7	4.96414375065259	4.95405725896492	1	5.56508536516453	7	4.14922149420971	2.87057352575754	5.05303725744866	5.48375552338979	3.1094362492811	1.11712265638186	3.90018342132289	6.10434809935751	2.07616010109563	-0.011854388717529	-3.30493107579765	-1.9147453923274	3.90385323880647	8.58090723891637	0.309533968711141	-0.180902278762995	8.68110784583513	1.66093440387086	6.80484241468688	4.78167497859495	-1.54065834754148	1.03717232671289	4.4019278521521	4.35714092647909	5.5639904112234	-0.773836891911234	2.31334418903192	5.46056068221471	5.37436487121739	4.10215520143062	9.29107234341472	-1.70349518297312	97.5	0	2
40	4.3165625517441	6.44917254673009	3.42972826147787	2.84483785344998	5.26934997738563	5.35308523316404	2.04071669923338	5.44826881250741	5.22716906394355	2.65916170636789	1.11012643125638	3.45911949802438	3.357783351415	4.64602671825567	1.16380067247362	3.1061245140969	3.44377204101562	7	5.12104350727433	7	4.0898621748306	2.29800707840544	5.30349550917249	6.75642399998122	1.51873875160747	-4.00786811608917	7.73414811331536	2.89564494283397	5.730954340992	0.666360974746042	4.13641605705471	2.49557980517849	4.31326663591363	3.17159458389246	1.9694756082557	7.22608051022349	5.74919842602384	7.03799120695439	4.72198011852102	4.37006514857327	3.76751722939523	6.6121522481381	5.778303678173	10.7960621775715	4.30241301102564	-0.804037391758284	74.25	0	2
41	3.61872069031882	7	3.66194825940971	1.45216679227049	5.09014921889398	1.01023557518881	3.20767012806539	5.33069505627295	1	4.72044375824474	4.84189860287202	4.94814691830105	3.68288422419382	3.05707772363834	1.34107243113288	1	1.09314872001486	4.90579096662355	1.10918736864552	2.67858511829907	6.7996326273571	5.10754408932217	1.22701088309625	5.30498195211898	2.19059900562096	0.513351528354239	4.74570257840318	4.8505316680149	2.70319402205097	2.31372935129873	5.96167618513779	3.85309556160878	7.16433863929372	-1.68477837179524	2.07030849221992	4.53555223381371	5.18477582357509	1.60863120161253	2.12032874752061	7.08590687371182	-4.44514412645877	4.00128404246646	-0.859392700745894	-1.62148243539384	4.96528223861157	8.67453382915105	78	0	2
42	1.01057794401413	3.57888737161269	3.70537809781834	2.29010751861976	2.91943026972076	1.42668997913456	7	6.93224905923285	1	2.89696877936317	2.60557299065728	3.65899029094663	1	5.72138254659284	2.33933866173919	1	2.82580850650671	5.79324800764888	4.95426910985801	1	6.17068929102109	5.90712375759995	1.34324928559174	1.4815102767004	-3.81679504590317	-1.42873053902022	3.04411097484307	3.58227652677758	1.31155299663794	-1.46180029647732	1.31799394889211	1.01067483716358	3.60193449011002	0.759633578680977	4.89141923660876	5.16942033213568	4.00799904921468	5.14234627787144	8.01136068533814	4.30974162102106	8.38837234732578	1.12003556040075	2.8286094996002	7.2016277926463	2.06259724987283	2.59450376400813	80.75	0	2
43	4.4264932763478	1.9866063513632	5.9619273491959	1.11976632971211	4.53588642143466	2.84651246721042	3.03470251942138	6.37248313655551	3.69951808806615	1.71934223010445	2.49865701682184	5.4088379287761	2.84765502333721	6.59347851355296	5.26909939354845	6.26013339549245	4.26170190788927	4.56064708066864	4.28801430982182	1.22836277855921	3.0423883311663	7	1.79829956286663	5.51136549274238	8.06782234090261	-0.0407367397261399	5.82024354499292	8.50726636302613	1.17016671892312	-2.74457682550638	5.09562938405597	0.019878765179173	0.181573373902716	0.583132333765536	1.70471379526807	6.70233268967999	4.9537702735897	5.15476596608369	1.43353752525855	8.83962206169648	4.96736304080495	2.40402151806053	1.58079141485722	5.813530847617	1.81234870820997	4.95781812368087	74.5	0	2
44	1	3.38518715585377	2.63673489243218	2.9191354516635	2.41910325316746	5.95752063122353	6.21535714715446	5.84096740587892	1	1.66082860322231	3.76009327983597	4.47002234886042	1	5.85191440423646	1.56431526762146	1.25385625576322	3.04326493840576	6.1473277312811	2.59840887008537	1.69807940499117	7	5.82860092982765	2.03833510262065	0.997274788227888	-3.4666236699125	-0.90516771524959	2.6233924916222	4.39223146602462	1.55636169649061	-1.929586366165	-2.12455882217723	-0.0932826774092161	6.87099354329934	0.162340920940972	9.61261869553351	10.585693646206	5.3700031872695	3.23521599407432	7.51620900197488	7.18008493290136	9.68427123810381	-1.8490599512479	4.41089928429884	-3.72760859696066	2.16513504725844	3.64058184432623	87.25	0	2
45	5.22796292198613	3.24178496124484	1	1.26078371883981	1.22566997647297	4.90247416450045	6.32979405015039	1	1.85771318757357	5.34303250620372	6.44855432842836	7	5.82774251382182	7	4.35391422272214	2.81356842819602	4.60772223349257	5.778874481079	1.610674919572	2.78687124807821	1.1445599067928	1.52188641361046	1.65729142465643	1.78658324663226	-2.10786394863866	-0.890462191072769	4.21984662615623	8.97515188073553	4.87598322181804	-0.204861429649363	1.81618052309335	2.87391471171675	5.83289678570233	-1.6346647264116	-0.156112163387126	3.31167821059171	5.3477282372281	3.72516864892841	1.36410228118812	1.05426896572723	7.727460913403	5.84319734782384	6.13038366696757	9.89653428007371	3.55908867565162	6.63545502428147	90	0	2
46	1	3.03567191783883	3.91895530768281	4.43818665199466	1	1.52205253713078	1	3.12786351638763	6.41578309477507	1.00349503793959	7	1	1.97999822502039	2.53326119566306	3.72158715460153	1.70284306406944	3.13340592852221	7	3.31676728168786	4.30721648680097	7	5.66873075691034	3.51827808876593	1.79110407532167	6.58717978467623	5.80812672244103	2.3340969300158	11.5614634780516	1.70161899325693	4.18793250743618	7.39173830665942	4.07605131171248	7.31066606471812	-1.21321321925989	4.88905008822399	0.750215365176845	5.78163638122464	6.83477246267834	5.1849728946286	-1.08982719694575	7.97201469437883	6.48115189555958	4.12612067646553	7.51208148313061	8.20004377949974	8.23131215532188	75.75	0	2
47	1.59128985757848	3.48064845591976	4.04209719040434	1.97203702860541	2.72175123919978	7	6.10849277902441	6.58720221149778	2.10748685857876	4.32766756633661	6.62066361272319	3.24125066357421	1.66288985890171	1.16675717076524	1.30199484057575	1	1	5.67556383256493	1	1.66495094052661	3.12935937763896	5.1741518534677	5.57631777992697	1.96635601426096	-5.41911580456884	-1.69228000266852	2.10561606641643	3.40955471173882	7.14935640351194	4.32255152101844	5.00222109569973	-0.108558994032396	7.57704177126489	1.43471021662673	4.67699283033899	10.9953992410373	-0.201314675704424	4.84155662390179	7.91927765814399	4.35606168822993	9.20864456530243	2.47161204072865	3.08497506441569	7.06938183869794	4.68220596002866	7.0912974550979	91.5	0	2
48	2.77728959838435	1	4.71712777993847	4.56072277198106	5.7258544155671	3.89478279267772	3.08936373413051	3.08679082570482	1.49733001883583	1.70848230481171	6.64587885396703	5.61673314763275	5.51114388265153	2.43407116330104	2.67357280333044	2.25057694854252	4.76036627536637	1.90685582286654	4.82683821358963	5.10444493194992	5.92213451479362	5.84631324584096	1	5.3128676179935	-0.0103693873451632	-5.66373537858855	7.14462577499313	10.9225680664542	4.42762352879402	-1.68906796421242	3.6320367604558	3.38864984300448	6.74766374513213	-0.473257566092044	3.40846873564135	13.7293445547338	5.0525865502829	0.794725040606898	0.311586221583924	4.40295435319087	-2.50937661380924	4.74432492037918	5.5208273720841	11.4550399190905	0.30040021984001	3.14380057367971	97.25	0	2
49	5.28698979032307	3.52652193142394	1.8427266832214	1.78229670896722	1	6.69446523586554	2.79275163621698	3.90659730577587	5.16011635097906	1.84482097977336	5.10267461973142	2.35015335787138	6.87772990221826	3.75386805131851	3.90697488733523	6.02957365956546	6.50144216171035	7	6.32996085675776	1.49138143721886	3.64576133061288	6.07705129456954	6.57308819448549	7.66342065105666	2.81570904799858	2.86723339369421	3.7920892971588	6.93890313727965	4.55028941450378	-2.81454156170592	8.57821341587443	0.0731772328093792	6.63381078146303	4.15428584447503	3.30074933855092	8.84251926617318	4.69401022316792	1.06269927564546	-2.00370330525247	9.36365295525215	-0.30293132635216	6.53100209605941	-0.639181340229663	8.84805400738602	3.8784375753205	2.83375379683367	73	0	2
50	1	2.78088320237485	4.64961195130782	4.08379507255288	1.31078518565871	4.81148416547033	4.11073552810586	3.96827334963887	3.42368386691957	1.08308882026741	3.9911775480375	4.4547058961962	3.24504652617494	3.23472849694623	2.54337749389243	1	3.49230299962344	6.93911891481042	2.88807506593835	2.60615517999895	1	6.76601761995921	1.23140306269105	5.09542220854928	9.76293449451491	4.32374201739699	10.5011674199141	7.23930371651483	11.0440903952353	5.64949876775484	8.7933248612267	4.75394396209589	0.276334354765271	1.7799361149768	6.02266766044891	11.9539188785111	3.8873208020859	1.67741903163937	2.75566660471797	3.59078094053382	-2.03427980918	5.00433897697033	7.2530210396074	-2.04038781626778	9.13538298243762	8.2218831935493	78.75	0	2
51	4.48695654371074	4.16444497445461	1	1.92858320831218	2.22677455021931	3.35849706058334	6.54698399859846	7	2.98487352236713	3.82371583931428	6.00395441019277	5.29557073343729	2.22590335797766	2.20369110789017	2.12690770017027	1.27649221959038	7	2.88900576817039	1	7	1	4.25038497006791	5.66567697714176	7.9808808042718	1.44564385931854	1.09856313157737	3.50411826591561	5.87862052223082	1.69093501846563	1.8964174915573	2.27205242426739	2.2119384978834	3.39602781235764	-1.95964643624022	4.70061540760727	9.36545693917896	6.06107283655143	4.61375546719921	3.85605264327898	0.0311003461460972	9.2114000887749	4.94829550977406	2.50334703965217	4.27625192455382	5.69518825029129	6.82599213202579	66.5	0	2
52	2.51825172685674	1.59532664933462	4.97252189612607	4.71921572973411	5.62014355556909	3.85533869106721	6.01391642093231	5.64735305646642	1.40141880217749	4.3834531596777	6.12444983458789	2.00076890551153	7	6.07421108116713	5.58371456530388	1	5.39941314412683	5.9465377792375	3.95162665574975	1.92547397669972	3.68459518218187	6.65953374579323	1	5.33221555487746	-0.251997497762635	-5.83724481410329	6.12265125399985	12.8756728708405	5.81743661683027	4.44939132500711	7.56468035571009	3.65388022813042	9.31296329007525	1.74054688209442	1.78038385536387	11.6125041739936	4.88427421939041	0.582800206766037	5.03764983822112	7.3161406521019	-4.10704858306535	8.59598252014161	0.033301722881067	12.2698309220753	-0.366123391059058	-0.368286503592217	87.25	0	2
53	1.67591306176084	2.07900382309784	5.36007514227909	4.42364149244084	1	5.3866769849275	3.46672537148563	4.0354867491731	7	2.14834480785875	3.96621201208257	2.12969782309284	3.52892090246773	3.94394852980184	1.14515195297452	1	4.8408328671455	7	2.88026192185141	3.94471756218115	6.69209939460571	5.57416344236311	1.24754918286008	3.42321336417457	10.333506259105	4.13513430456183	10.1904328365517	7.11624191850813	7.67841538956679	-4.46668560499126	8.87476369455621	5.78755411643714	0.126370485833574	2.87938671185034	7.03361971385855	2.63307742854369	3.14832245467305	2.44779819641553	3.92237996377709	3.73410245682123	6.33111453853142	5.15115538036551	2.91090911200312	-2.21466422531269	2.27911623519478	5.27325452191384	85	0	2
54	4.06160321942637	3.30576789382935	2.04462912313103	1.05025514722038	3.01007198078515	5.20797071393539	4.55749500220236	3.98895224643576	1.91689939767621	3.76585932964792	6.59974888564679	6.6441304113619	1	3.94493500786725	4.83699022178388	5.09454987135827	4.57582620502025	4.17104044976013	4.49387048619314	6.07206517633477	4.59770194129497	4.06293617399787	2.76637798015444	3.68256737182182	1.43979050872197	3.92667554662608	4.82441701826221	9.23369361339262	5.77492373850505	4.63152713590091	3.26024001444738	3.03250677599594	7.06910073977321	1.62056811085261	5.06492852947682	3.27627406822419	-1.39973492721197	3.75733205801514	1.80028943261578	4.23558775380087	5.22457302956814	6.2871302344491	-2.32465872112696	8.02876574953351	3.44856715482481	5.89283458047443	76.75	0	2
55	1.79228508956661	7	1.25584482227105	5.29375292117955	6.02466543382563	4.43220634741155	2.1741916941814	6.36385431749704	5.2127909855496	2.03382370695096	6.31284669830183	4.30706374717317	4.72193800802006	3.25848933553745	1.2781363114997	4.76166895245811	5.30205781132893	5.62058647934476	2.51884571667908	5.89776108431249	3.78851062390059	2.04149598117988	2.39671035040726	2.92195064784336	1.9127652042804	0.38921069347441	6.53861243277144	2.04057148276668	6.43006892301429	-5.82459960473492	4.62437314424568	4.6498554299866	1.53723466381906	-3.80915467210435	-0.577690467946378	2.55082340144473	4.80853700636968	-0.242719368033194	6.8180074336187	5.26707591994665	3.96611479071384	2.34388940006601	-0.220261148346656	8.34256848807118	0.0802703705651407	10.3082138390196	87.5	0	2
56	3.17240343405825	1.11956405443504	6.50662090979105	1	5.12394515589089	3.78569241874775	5.58373918912949	4.10939860966044	2.97009112855187	3.44096444071778	4.58884694770953	4.10383484602973	6.80743534318405	6.50001828064745	2.98717212404554	1.06923997480527	4.73683409243014	5.93997575670123	1.95321726991665	2.38085721411199	1.72851333740813	4.70628537242541	2.63078891048794	-1.11157590880412	1.90784661027632	2.59783284099542	-1.5438048097173	8.63791538534131	0.0751679696827418	0.599147040408218	5.71809146133413	6.180573198679	8.41661761761862	0.719286210051386	3.53874482929346	0.962036106711729	6.83652798740716	3.6751337710258	6.068311488833	4.52764585157113	-0.518371417993159	7.59535562145699	3.35690585713899	3.27686182172467	2.98464005428709	7.15111559791926	93.25	0	2
57	2.69262334910742	1.73685399546174	7	1	6.93833609765891	1.56933886442458	6.13454091117481	1.86133279407873	6.05449674132453	1	4.35877551831311	5.90638184952861	3.58563728001612	5.15392575705395	1.51249076729211	1.87367964573396	4.42584698297283	2.62478505095327	2.36463844893612	3.99807006390402	2.3929358632362	4.65297083143434	1	1.10470629594556	2.78710076493931	2.93630056926732	-0.337621793543683	8.12989162357171	6.45131065126192	1.45718897797999	4.30634100565641	3.82236374941864	5.21247098506954	2.04228327555137	4.41557687195378	8.26532331960564	3.17742981409219	2.99403772760088	7.1992463453732	4.61635155864815	5.83295979624815	4.84194228757844	2.82834574752316	11.0956683082261	4.87983304519012	-2.85691551799356	85	0	2
58	1.34950740955419	5.20030284124768	1.66409798662052	4.72003192301648	2.10184716490624	4.47011001347852	2.45346902965489	2.67575465946773	4.29253122961744	2.84607841367911	3.80778249505588	4.72908318651977	4.77970192133381	5.44337298095509	3.34448443500137	1.33098067185208	4.57873634316472	6.48850258870806	3.23965033702701	1.73715084456647	4.10850495019595	6.02200308350994	3.48885805863653	1.84895469696421	-3.57384854658561	4.21574615809577	4.1390780108715	2.01345060351231	8.50462585556709	1.42862328364541	1.57674211757915	3.54808112558062	7.90134620253201	6.83052340138522	2.06196522401931	1.08425017836255	6.94819456424415	5.1307729609711	9.00485939838431	6.03774551923938	5.03496742463567	5.49003111401456	4.32675402750024	-2.35782869264703	3.99771059710184	-1.1836459730351	95.75	0	2
59	3.87160236876722	4.83750526212912	2.68361588322564	2.50243742689962	3.05660273080563	1.35148733374878	4.23732367962698	1.7731248848942	2.54436782468268	3.15170896468139	5.34508114004543	1.89702037482595	6.06712876004085	2.5937054509453	5.68794802977408	5.6401677726652	4.12234050847282	6.62260876140749	3.43992079043679	2.78759548703348	5.73219429696211	3.5044661453385	2.26896039475757	8.17106910721793	1.26055183554143	3.06964939163993	3.05225511841867	8.09729304084438	4.00680271705275	2.46524946043282	10.0511734879321	-0.00669537059997294	7.54605025014476	9.02555086522538	8.11390416950618	-0.132639252194871	4.8687894267716	5.74015451288588	-0.815915253413928	4.27032116773618	7.87230472113895	2.17999524055377	7.85890628915417	-5.25937375348964	-0.843760508915053	2.09526780068536	78.5	0	2
60	1.29437302925912	2.38438505710212	3.39785066430506	3.05153426926176	1.82721958593936	3.30709446024968	7	1.5981828541581	6.21801137301219	1	7	5.82182412549606	2.17775720916836	1.42269452244648	3.42855417951868	2.27808733269594	2.94042680022971	4.00391308722184	3.37352137957404	3.74237639598733	6.63337977498209	6.03962153079001	2.22617466050798	0.011905860601267	6.24809614524655	6.25497132300372	3.08192386827966	11.4809792133154	1.47129747619014	3.86628296271517	5.19655488191491	4.30628972671599	7.5532897427031	-1.02179225395948	5.66273499677322	0.692997475825495	3.15809503613727	7.45240191557698	5.83007393929412	-1.14757129214685	7.27048300153241	6.85075283482413	-2.37944070573734	10.2645590488111	7.80793058902867	3.44181028755942	78.25	0	2
61	2.28966237566227	3.61318651618	1.33900184897906	3.74116996873434	2.72315082148463	3.40128570518358	6.04825430447692	6.27584376065434	3.5991989946513	1	6.74865270362956	5.76879974071544	1	2.25746911563182	4.31182342502134	7	5.98924140666688	6.2272280730491	1.17009797930823	4.49860378764961	1.09835189949719	6.80285070961502	1.79879513344969	7.96993428621453	2.51188080966532	3.96527344326911	2.37141587926668	4.46547525831068	4.18401109864802	5.46004389653448	9.49776127922317	2.79330914992438	8.885889842827	6.63696504317232	-1.3241294054276	3.04655523196058	3.69874756535565	3.8621309674816	4.39078402395727	1.87713280167746	7.75615550290394	-1.26272743566704	5.00873019575181	9.27514943098268	7.96194371644316	4.18191231537258	79	0	2
62	3.16966683850628	2.75869020094939	2.04649735485161	3.36820068275452	1.93824096051086	2.70810454587575	4.26856919914496	7	1	1	6.77950822004376	3.60425879810114	2.11308581989457	2.09381361504911	4.19777181356534	6.52039700492022	4.90622717033757	7	1	1.82612990366153	2.15114879135797	5.24370058426797	2.45200242073557	7.79745199361489	2.04684777408014	4.2513401080151	1.80656657723129	4.94548348182183	3.01689836929147	-0.888592133596796	10.4344580342867	2.98661723700774	8.16131586402976	3.5226688146875	-0.169083301048824	0.995287630168046	3.22378171875306	4.6588988420503	4.41479672911034	0.564632128745914	8.33381646387261	-1.07908035311831	4.85341888142586	2.46075008557966	4.70515879681722	-0.758583372070895	84.75	0	2
63	7	1	1	3.06272573734222	4.60045737598936	5.41910040251916	1	2.36180127905204	1	3.55071173635416	1.39084416960932	4.10612970213185	1.64460041329682	2.24973824085031	3.84719281673438	2.65596450146523	3.53874454197622	4.19663297830992	1.82263617095612	5.70976279103421	6.74733229495708	6.31653226521445	3.9295379243646	-0.428115781989787	1.16883758619935	-1.84215122269876	4.50972674488601	9.48542996815779	3.12866986894564	0.356561223004143	5.3895406451394	-2.61322878300657	5.63967313319444	2.91289079592299	3.0262058115341	4.37474982662223	-0.905590499060589	6.45311104423173	3.33484555880375	9.45062319048616	4.25547026415767	7.87949330752111	7.61365376309022	6.25288631581493	0.733319394693736	-1.68218061648375	62.5	0	2
64	2.69362985346694	1	6.65954082900113	1.5132794507882	4.70644100834218	3.46279146336168	2.36553385375595	4.56623728682027	4.48161282698065	1	5.46937651683945	2.34580787263768	4.36305388726062	7	1	7	4.08729540106831	5.10290135372681	3.71425327476416	1	6.34239496326275	3.45856520813838	4.41626778058073	-0.940606540284557	3.49379530981795	3.83769562424588	0.788573804399423	10.4311938554891	0.892550925306159	-5.54131271107988	2.76129667549253	-0.449267793361732	5.26453397335881	2.41000929418702	1.85740040213183	9.53613616902782	-1.38518252982741	6.71631183589571	3.42909011922367	7.97647271502954	5.39790668823156	5.17743767789433	4.97992003173196	-1.39775124525687	2.81213078892515	3.88795913535667	70.25	0	2
65	3.50133808944929	2.20509260656415	6.98536552898188	1	5.92787177213716	4.25028362342106	4.6708940179051	1.72278061930806	3.08766156905754	4.58229076044887	1.00719550139981	3.66588967259852	1	3.78445119220643	1	2.53642372716097	2.62494850915367	5.84465087223825	2.31123251303939	1	1.24247431688906	6.72069784820706	1.06528822641777	-0.801401941746716	1.92719091336249	4.02579801924768	-1.36060950645605	10.5506001891487	0.0560276773220292	6.32904704356447	2.11107858863684	0.603953356445817	7.66324980745239	-0.999138209336355	8.9708217583933	0.984885341738007	9.17947297512329	6.06041589124616	4.70045314091934	6.96131310819554	6.66988475168108	1.06406813859381	4.91624060290492	9.48628238655126	2.08988383293025	5.30496697958592	87	0	2
66	3.59452470936805	2.16450133991622	7	4.63324794331045	3.44182260715725	7	5.2218036461502	7	5.25541201538621	6.42998769032638	5.53348112154934	4.71823008037605	1	6.59152844637808	1.26542082133024	5.48741646672216	1.32176030132956	6.72065459279699	1.6597217089206	4.27019216889882	4.33850026320047	2.87135527372698	1	-2.79112582979479	2.67769652097895	4.3431833639161	0.886082126911074	11.8330686038053	-0.230841158450191	2.0685307355484	3.65264222042047	0.30808999360044	6.91673784347931	-0.822098083481607	7.31099756570894	1.60153853065029	9.99571567552743	4.16078395779702	1.97922853929897	8.2569874892814	0.535841392952024	0.226077232775429	5.86922378775766	-3.12688688065151	6.07692212313324	8.15300991761712	103.75	0	2
67	3.58401089768246	4.60047974942912	2.5529572771342	1.54723954190115	2.29898983453926	5.15489591087373	5.57650814371983	1	1.0985555039698	4.63986678208961	6.34112726499057	2.36316929564584	1.76013363604916	7	3.86984804078977	4.37419633130377	3.33973859504441	6.32204676028941	2.31872774241717	4.0241316461255	1.64833287266941	3.15540283273285	1	6.93473931554336	1.88347876778139	1.14822238199772	5.49681763527181	7.04677551808993	10.9525717177286	5.84680064715533	1.99294387248264	3.0690404455662	5.4365560299602	1.74512552655177	-1.55980620479169	5.57270168153674	4.80019561038586	7.62533385139047	1.15258429285502	6.93410836428325	-1.29276587680393	4.4899724376592	5.84058080386579	9.00998493965936	6.3104351288077	-0.358679014436606	83.5	0	2
68	2.7843127932285	4.06675283497291	1.23039943924897	6.0894230816429	3.86453661001802	3.23556344791318	2.06970781763633	1.88489318224623	1	3.58115628104186	1.15277295030469	5.72361482393115	5.68539258988043	4.26475814499525	2.32012310971026	3.15379406850109	6.23680698425907	5.61048307969381	4.78972249508056	5.74213682583866	7	5.43791775547719	4.21911404287237	-0.0145464699968555	-0.648404187866564	5.41676922967859	2.66085965312172	1.659615110705	5.9558652480302	1.23113257329203	10.4008924987031	3.44441030202313	8.24713189571604	-2.48569884808077	-0.508279499409035	13.1329632687153	5.3598521026825	4.73253961361652	9.36819139716928	3.1570910866648	-2.22639746351261	1.64587500847099	2.38825002541164	8.6423823036714	0.138784032952994	9.48316509449062	55.25	0	2
69	3.9150737814592	3.27290293441698	4.80815835501432	1.45943616586001	4.78169742302379	5.96366291636743	2.50163957413323	4.1111068137908	7	1.78101310517713	1	5.42345887853404	6.45492010852693	3.77146421959064	1.64216898131469	7	6.56204165930865	7	4.76830033027192	2.22715126496137	5.54403635194711	3.94081276796032	1.06844107056022	-4.04327972317955	3.25254417556026	3.87552686499505	-0.424319867618396	10.629338758443	2.91344527501216	-3.88974213023474	1.07831105878771	4.54995556650026	5.16056135186951	-0.527260360171464	5.74602023247453	13.7451718503756	4.57021191224693	3.65477167842296	4.4133021596181	4.46459128661698	6.33709516104776	3.95407765752882	2.79057353326922	-0.522045488934719	5.05148841749793	3.59576406637193	68	0	2
70	1	3.97875113155326	1.79938696817484	5.7198806115872	5.0513560591658	6.18901107410671	6.12255884932492	4.38445388860045	3.22261029265339	2.48682752575696	4.91329841735553	4.78521725480673	3.73244705581009	1.80054026362063	1.08278578165509	2.97397814198197	5.49207445909138	2.36164484688617	2.85347125278696	5.05136590653283	4.73422883477437	6.58238279109981	5.28401320248831	1.19583396666934	-1.35242862600249	5.95446498094211	0.639821057000313	3.54937443534999	12.058903215242	-1.24855755660559	-2.77008589641535	5.36027542347481	7.45369513409575	-4.20028696229112	3.75014198667772	-0.187517778778389	2.70522005184266	5.60203116347577	7.56510783557427	3.6749617295836	10.115975899643	4.29155723025426	-2.54697029696678	8.61838867010285	6.694265431856	7.98885977352157	90.75	0	2
71	7	4.874324553338	2.60698844496391	4.5646640603382	4.31325401556926	3.43239322823564	5.10063128396668	1.09172109087428	4.06974875716201	1.39958989153727	4.28176606336638	3.63049946529206	4.91802201367965	2.93031252424269	5.29950991117053	2.41370998132398	1	7	5.6312792549404	2.87296994463188	2.78360713762828	6.96239797924326	1.64975627802701	3.01961294767602	2.86925270211757	2.47461309602706	1.53327656666715	7.12596504340862	5.58092578734643	-0.705127430099262	8.12712124336483	1.40322787018984	8.45604341376331	0.830361751805355	7.14529882998441	12.7009224692975	6.83082226069574	-0.898695066880157	4.83894340194151	4.55167022094894	4.49356067902755	7.10909536931594	3.11091289788395	3.17941559236011	6.87348088321588	6.5998486953144	83.5	0	2
72	6.32796433752346	4.48964849318348	1.21458299720283	1.20887698204684	1.45899670233671	4.55379578385479	5.76851169327163	1.27756326327443	1.96776228699074	6.33808007887279	4.27117571771242	7	1.7677007092948	6.39895776143606	4.04212160688863	6.44883032551089	4.79105309758618	5.98489306892975	1.6622192190054	4.34230195989668	1	6.3374886565506	1.88767866234953	1.47935879170818	-2.93644249640987	-1.97999872567977	3.6457118446728	9.84039843805613	5.76874392464491	-2.43135516295611	2.38527758089947	2.9945178195909	5.27329179615662	1.9914251336826	1.69478947954577	10.2914240815351	3.57978460221554	3.7454422322201	8.29710108694112	8.73384985550318	6.46693794975118	5.6208578006554	5.12533884116964	3.00678723560044	3.26447537898588	7.92719279568625	77.25	0	2
73	6.05953773546834	1.14573837868409	7	2.08060922356105	3.97938757337339	4.82923026857749	5.12028691204062	3.75992749720701	3.9573906728744	1	1.09848835639881	4.89028825247865	2.61481933759079	4.79342451443588	6.11076683483511	3.82752824654089	6.35050413680029	5.70781085310135	2.43912595119995	2.19457880552342	6.18211330359954	3.87627239980114	1	2.23812794662016	8.06670944918808	4.74958641546401	6.76934993431568	7.5867305381682	5.0482021245927	0.576852399575046	5.07339799509994	3.31893106514165	0.696542148065482	5.21362775978124	-0.193533789974982	12.6601335299456	1.91875546332855	2.05794580013161	1.21044335270901	7.40623032550166	3.51164906535969	1.4894101632976	3.8479130734869	8.06029797725349	3.25343520271689	5.9420238006864	76	0	2
74	1	3.96984333527906	1	5.22622912095134	5.24714843289067	5.62682054673385	5.7092065717386	6.72123009050591	2.71555181807243	1.9060151795715	7	3.9176178053739	4.67961915328932	1.5299496625582	6.4994600527334	3.55573436404216	4.75788449896782	4.25054946010116	2.51408210425599	4.18449793310533	5.42383027182334	4.87675734872656	4.52581389329465	0.974281567653154	-1.44118394188976	6.52996496847305	0.730020025015474	2.53800712690245	5.72205484726221	-0.987327537246828	-2.82765302633144	5.4510523982642	6.36873117187797	2.85618437406008	3.91538182883669	13.7864055650382	1.50816727485559	6.62889169930373	1.03462346657336	3.77985297024478	8.72475399952109	6.92341153607488	-1.10898457055828	9.31891908480218	5.45851268072491	8.24483110977661	92.75	0	2
75	2.84416387750522	2.16288744843404	6.53606181765493	1.81912683689673	3.53308563617664	2.74678208469851	3.66579394519109	1	5.58298941712377	5.22660505908484	1.91878524162443	1.45199751325903	5.25119154537533	1.18995121714211	3.35336724921355	1.75878580841516	5.71316676204639	5.19273587216598	1.96513597969912	3.73930209283439	2.59092975898037	3.07925916422432	3.03887041629737	1.16636742330101	2.39491805504953	4.8801102433316	1.19241090094657	6.62719006113422	2.56584603963559	9.86263500135369	2.62144406469455	6.09409341831042	9.79961853863934	-1.03017078077204	8.61239417024487	1.83854261861516	4.23414585793846	4.50298571357401	-0.798330666110295	1.35618238036214	7.29185703178012	4.24475769960419	6.88361176212505	5.92613709175607	6.62918182871475	7.70403899707574	88.5	0	2
76	3.7578595784091	1.10606075905053	5.5631205186889	4.06355265323418	5.2519495937683	3.74270947392444	4.47910977943856	4.35787687982826	1	4.52027529330442	6.77194441911372	2.10082338345259	4.63856137513093	1.11807318243472	2.73616324570427	2.33128474793727	4.84511922891994	6.08522540995594	1.94920343085114	4.69799579626306	5.80890896562742	6.76125558451029	1.52629440634433	4.54635215488092	-1.08323105251858	-6.7291853644506	6.15272425352175	11.4323717034935	4.42974114401061	3.33384939752363	4.59447718012565	3.75419190115761	8.31561683653332	-0.623889785925126	3.42192512088146	11.7325934112715	3.95501272001928	6.38818278049908	-1.45684275808496	6.52866673435751	4.25587685634304	5.22402674882813	-2.12423603296093	10.0915771229699	2.46124455944998	10.9317168410618	82.25	0	2
77	6.5439840342413	1.49401883969853	1.81495929094495	3.11534079137635	3.93565410349505	6.20192292208942	5.0551312674011	2.61537278994069	1.90639312234985	6.52373586728563	1.13100538180427	1	3.67778978629495	5.06733270711807	1.33941432265431	7	2.13333023989643	3.79626218774193	2.35703748841968	7	6.47942277282012	6.38561313856078	2.67358125208935	0.197864893633816	2.53089679631761	-3.45470918854182	4.53622154528552	8.5869608018151	2.08390450040653	-0.481341376848099	6.25263891021333	-0.401574068237397	2.3406113133075	6.93338468364972	-4.671187662381	8.20482322091997	5.3147644095658	7.5907352375224	1.49248264853973	0.125935912601178	7.97893727912055	0.189337157539973	9.45653233754515	0.260676281643323	1.64024030542946	4.21306135825256	74	0	2
78	2.17241399118107	1	4.2118809871136	3.61837868512857	5.06553224132634	5.67977988673015	5.73785931067819	5.42838257275442	3.21733826570522	1.50148795730899	6.202703564459	1.51555369043441	6.21160755852744	6.22601466451683	3.27599350683075	5.33723592535484	5.41035172615992	5.81096485733723	2.07483866302952	4.21689782856958	6.60818354047393	3.33607006740525	1.79223376276744	5.52028888697694	-0.180507227541797	-6.86019201227951	5.51625962551575	11.9641639226197	4.98853880000648	3.2324661821071	1.91667221956738	2.95911439701857	9.45128651927849	0.822518557775408	0.405128194795379	11.9958143980867	3.47275885382066	6.44743382031569	6.36659070341322	8.24883622763668	-3.54214175146245	8.75118367553237	3.1445831056356	11.0395070060928	3.17487889705186	-1.19345959440904	91.75	0	2
79	2.44573346327534	4.73681387884595	2.26481134034213	2.81051319578253	1	1	3.05693983584543	5.90113011523552	2.64641488602734	7	3.19569074219529	7	2.46380225284926	1.71237991194789	2.23598610559747	3.11581527076449	7	7	1.38921227893466	2.88847553659454	1.40965581273955	5.84883407435833	1	7.89024238689334	1.4031560302781	4.34467069556156	3.7171900886747	5.56909756679686	5.05826842692429	-0.374432980584164	2.99061076021169	2.5201244575191	7.35355056780796	2.28392224736383	7.01255340023207	2.43447271484803	4.88528328573391	3.683620390703	5.15949912614096	10.5714960839178	9.68362459983547	0.422950163082428	-0.854265435479882	10.6586573656596	3.82142683159701	4.05343726665587	71.5	0	2
80	1.2780716371805	2.41710820862135	4.50899985098978	3.57084714092569	1.05967109958858	1.53352419990987	5.39508556227495	2.71428021905506	3.48100727737112	2.04515562354312	6.71539611410439	1.14151981352204	6.74661415731647	2.59026279908443	4.20910715284996	1.84485391302367	3.44387671748859	4.90593177606909	2.87071523079163	4.30852773851002	2.88124217869886	5.60094113420431	3.10492565287811	0.516058492411155	6.15864401744529	5.48379551014571	1.00640481111266	12.572645245954	2.17931489129444	3.74534364164096	6.88817250599074	4.01012365035308	7.16606409604781	0.226532976891085	4.17057940594894	5.10138726911885	4.07713985460291	8.14957265422338	4.95334223382199	4.25994909709471	7.80270430990645	7.26034028426652	-1.43769123136391	7.36391293474132	4.40098009080387	3.33371190061661	80.25	0	2
81	1.69994494793984	5.18547566152484	1	6.71445201665421	3.19478118561309	3.638100245239	3.12179140258344	2.76461808529353	2.22846268786463	1.30494947464562	3.48882256960493	2.58137920454195	6.11358644474142	2.96003601668488	2.29389475287376	3.4340866309952	6.45649565999019	4.13605738745141	4.11316872626855	1.25332453759696	6.79899138042185	6.53815032303329	3.48458901372949	-0.62417268417642	-1.49883044089428	1.75379534537188	1.72502541928424	2.66660513903787	2.82354843154078	5.68838594305753	7.06295810201535	3.69316935795332	9.49449918131392	5.58869342099659	0.743527769397645	12.7130112335966	4.38782794972145	1.71290608287752	-0.700114707510794	4.4345951338108	2.87829839570362	1.5643123442015	2.62490807181548	-2.7629158111822	2.23054177414322	-3.42061140070474	87	0	2
82	2.84632271205375	2.36653613306142	7	1.0091522926484	5.50555120291801	1.45229247806074	2.14671523279302	6.80286337377471	1.03487565517568	1	3.05708822164896	5.71267061749202	4.29412929372479	4.47219441784376	1.27218405668809	1.11871558064498	5.28644079473282	3.95796850012566	1.50539268977193	5.29616906035124	5.37476513842006	2.92447689662793	1.59256297397935	0.274666899416482	1.51903823543981	3.82059566699239	-0.229984433815556	8.06399996539163	5.36337660776575	2.10044881364371	3.73373741704208	2.99021014081715	8.15437674318025	2.42130592173526	3.14918009148037	8.19617754906131	7.05713905732248	3.95562863257903	3.02139248787337	5.14473516317277	7.51350182446259	-1.23399414278369	-0.412000541472802	10.7386718489229	4.79589882537097	0.834229310119118	76.75	0	2
83	2.5931899255933	2.11960887350296	5.24520647678487	4.83694109333399	5.64735958997534	5.44185254552956	5.15332682096807	5.26415341429578	1.57017719504768	6.26793697909898	6.32668544082734	5.39280765395778	4.63862109262505	1	2.66431590076112	1.83907972170861	1.37248285961845	5.24722737095249	3.093620844312	3.76951072837295	5.15304453424244	4.23909811474292	3.12569455319751	5.81317512960571	-0.944663475616079	-7.1519654664792	6.06103781726417	10.3852623632616	3.16346822658239	1.76190798128647	6.2474392007871	-1.16051528670372	3.2635134828072	-2.02487679447724	1.39736112986746	9.20444164051829	4.09226708413361	6.14651780683179	8.16116810777744	7.03671901075311	9.59864244911435	3.98228471228238	-0.43934302607981	11.7078704872625	2.60081653788247	0.331525161137801	90.5	0	2
84	3.73966595977924	4.0182307833838	1.03661398503118	1.42012670461749	2.12884627854391	5.57494410539358	1.96526345286534	2.69380559167014	4.65833831387489	1.7548869575724	3.17808205125891	1.57825279522503	5.45704723617308	1.97448767932079	4.21410287686655	2.92048555261911	6.93849263137423	2.09551050964298	6.23144574952552	6.73893947942772	5.32790031367502	3.12323123705522	4.08954591698901	7.2626110353286	1.55971994346036	2.0723808799172	4.18533465748817	6.77454766280155	5.26945731611232	-0.128713278323844	7.27336025356012	-2.24474156341594	5.69342541223323	5.33111846135115	2.98071608813389	12.7547246820357	3.44547227087548	5.09445032439517	4.49238181005333	4.84533278462996	7.03130544501339	4.71569017783879	-4.03513212600856	7.94913591098686	4.95487368797309	2.97962571759709	69.25	0	2
85	2.0336976990265	2.76247438122909	2.49582753367284	3.78123501162269	1.81963870688252	5.14300025121406	3.24701474431918	1.56989405758688	4.59225552092194	1	7	2.76163788712814	2.06519700652849	1.50577633478125	3.91262279034191	2.40485144700215	2.86362207909553	6.61223950632403	5.29049496980564	1.31478201855723	5.0816729184998	3.60695537174002	1	5.70716791254104	10.0785513449518	3.68781698189237	9.00161631205709	9.89940732281534	10.6961021254489	3.58267353971915	2.56140925686362	0.484537123707245	8.04743391144817	1.84281900038982	6.84485265306162	0.601167367876193	4.7013428632624	-0.19033575803541	5.46510325074334	7.31516265399382	6.84368300153487	5.70619455986006	3.13762886106702	8.53524372755005	10.8498820049041	7.30028610219567	63	0	2
86	6.40935509700024	1.05615538127108	1.66265959474974	3.62276202848005	4.62720076304773	3.24325106809172	4.92167747878232	3.28022245718357	1	1	4.91410438346817	2.01224848442832	5.09487045570627	1.66000717008082	1.67362952851355	2.56766230904352	4.1131884172336	6.22886398233032	2.3220699201374	6.4029682161367	6.57072229763898	6.83756121278957	2.06791083493197	0.543004729163835	1.81942674098563	-3.59214347432407	4.25640911671598	8.62671493615853	2.2686364078829	-0.0263583014782242	6.0254616178117	5.29252308775431	1.62411039297378	6.78584164442064	-4.31505718514097	4.00085414589099	1.99476333781923	2.12262557625449	4.41000114804821	3.11660986029057	8.03444148823777	0.462943231364102	3.80996073967518	-0.598273501890819	2.05710662406276	8.06501158200134	50.75	0	2
87	7	3.8657253016746	2.18115315553965	1	2.72937271033327	4.68395837291274	7	1.84328962774267	5.97209278592672	5.90668653700653	6.54307744057936	2.16999274698878	6.49154561661268	6.53332277681623	5.1339718830513	2.16891724446688	3.94138897720175	5.18104330185371	3.23155770106732	4.27840825777381	6.89904634002612	6.68136387500512	4.82537996236871	-0.493001720130026	-2.74402611338191	-0.758319810244493	2.1460862283798	8.13549939279874	9.35730089725286	-1.36163001652817	9.77930115955841	4.19637292888552	7.99407454274757	1.76885399227744	1.57467429904446	10.8215444030964	3.45138150173561	5.00469527770447	1.40616146768649	7.22210403960506	1.36244795241867	4.86605212553093	5.57837583661474	4.9161561838055	5.28541520792032	6.88984389472867	81.5	0	2
88	2.19434292083987	2.47860925342807	6.42021170781922	1.58315671657813	3.44865696888698	2.23345244534831	3.98140673346874	1.91075681710927	7	4.47969333000606	6.18069262468507	1.84973689834946	4.47860572727423	4.96745497377117	6.05332700715594	1	5.48018894845702	7	1.19685486154442	6.64415423745362	2.03403748978891	4.06879690574753	3.56326366463887	-0.679231724881213	2.10360204052764	5.01421306376426	0.845648827930155	6.65755381359125	3.56240844788806	1.40686405893368	2.46246438943924	5.30197046069381	5.3319310131431	-0.449160388760751	0.908594611743501	9.04346265048631	-2.82998064863924	1.7904188309932	5.33888829951515	0.0546117006533462	0.935265014318091	2.80754625145028	6.67911705861038	4.94539231125093	5.9513689716338	3.34805094899184	74.25	0	2
89	3.48974308531074	2.50318163827689	6.10842740061821	2.39768967475186	6.44305319542789	2.3366487646069	6.46542712965608	6.77004466244343	1.14352854353684	6.219211432582	3.21476259482281	2.760325762576	5.52290402948493	6.19709605062213	1.71863798855884	2.61851150209435	7	6.8201253556997	2.37704905155113	6.2191513543876	5.16427191971009	2.31251817785838	1.83980241868531	-0.0234209177803324	3.19983679465544	3.22908347824015	-0.540161870415273	8.7588830660142	6.46240443634063	3.33643673151505	8.21882855339276	-1.95780016909823	8.5721066214264	5.15216221261816	-0.849656522525242	9.76618415138144	2.9149368234288	3.71298235845835	1.0433889274262	6.93563746423265	3.58012307569471	-4.78324498164841	4.7974812304533	4.86076488423146	1.28796071696557	1.61946573790805	69	0	2
90	3.85665573343626	4.08738523297752	3.1118539066414	2.6406477974509	2.0552163177645	5.42034695372113	5.96085263846009	2.25759262379757	1.66626987032869	3.55764624369021	2.56986331070503	4.16664556939083	2.33030092927121	3.46366205702301	2.57932328239115	1.66075102179109	3.51302289474138	6.7071374972146	7	4.39416837510952	1.10623487260465	4.22087751625228	3.01462833969858	7.40076974736784	0.958514216658573	3.022844830947	3.78581959568157	7.04792406329307	5.06753797005261	9.81054152493381	6.5128357669434	1.56049433849964	3.17510576713794	2.52772046605298	2.32272975490821	5.2910807870134	-2.12981961744698	-0.22832961692249	0.561334242411906	9.6959120730476	11.4109402209992	0.594255317269177	3.22905288727595	7.90438601744019	0.71327783158951	2.07615829103781	74.75	0	2
91	6.60284769156513	3.89375743292316	1.28840471111353	1	3.43292618862749	4.76996582769712	6.66629650760951	3.07839591636141	5.44310108007045	5.47647665980816	6.58078575986049	1.89151282222962	7	4.34025361347876	3.40608640406991	2.52856029717965	4.88618668106948	5.29651137187302	3.99023746716506	2.87737284334821	5.52486567128872	6.97743488166147	5.36572781999157	1.01533076875521	-1.99649638772171	-0.505093183958219	2.91282454299714	8.60499014477699	11.1268449447705	3.92867992355564	9.32558522473656	-0.352843821821042	7.70153286358948	1.98201920709536	2.26486421088074	10.2009148036313	-2.12312206340323	6.38685552823731	0.894185255050911	10.4953994242599	-2.8347141310098	7.04685464607244	5.68602972786284	3.74222686329147	5.99942951368476	-3.63641790926627	79.5	0	2
92	1.8929110296339	1.62196313056428	1.42488829418004	6.80508791385799	1.96537188793977	2.32124391318411	4.11823560034414	1.8005772467739	4.39816334801539	3.17489884766841	3.26620584062384	4.24619805589699	1	3.61707440691461	1.97461130582372	1.73236383578406	2.89218326973829	7	1.79944327308437	1	7	4.72617446676109	5.43739522386477	1.93026904652696	4.03780823603431	6.41614715330046	0.924615516855544	-3.48244434064277	6.40266281159245	-2.06288969627405	4.30146845498889	5.24550632749644	9.40176067088409	6.83767944488796	7.32743420808519	3.04918480657234	4.74660777891937	3.01238180851373	2.3739671742704	7.3941771067182	5.25979520300942	6.66109830616175	6.76463389413469	0.0497031865553361	5.40033720789492	5.56654370995846	111	1	2
93	1.28141156198381	4.76916013397194	2.03294387579025	3.94188201297259	6.39863652210576	5.69109618845796	2.59108796411876	4.34685495839671	2.44801486580655	2.71532993714031	1.83011511060139	2.70592545853082	1.37993446288098	4.72099254803199	4.26016876595348	1.19818748270496	1	5.66504008776343	3.85131381136587	6.18077790456352	1.95380284601878	3.78120589148826	4.51487221030321	0.834478025544817	9.29200489588578	7.0868673632584	-0.104355196962395	-1.43342623579283	3.89895864611923	5.98834248521825	8.53158812616539	-2.33405309601418	4.85860343871641	3.25095633570784	4.02882575635062	1.11503123175968	-0.719364840279978	6.03820838746175	-0.441428439115024	5.52941361531776	4.17997554689828	7.26601796725747	-2.00410153496544	5.85294468200399	3.20474819678937	4.15196908845659	94.75	1	2
94	1.40731465234494	1	1	5.44688644959418	1.40379503963739	5.1298731212743	5.47396131674721	3.53475670176223	6.13944260573975	1.52796988440294	2.32517363446156	5.1069509665507	3.77201234812692	6.39906224739989	4.41707442532325	4.20151616323062	6.05294828087458	6.63647329714242	4.19075165855125	4.74100028446414	6.20705497427296	5.67610794697929	1	3.98314107812863	6.12062747037504	8.59537217665483	0.85354073308685	-2.53565846605985	3.06370982336647	3.27492379932704	4.78769436217651	4.38090083602865	6.46175789721725	6.25823407468419	-0.162907807036084	12.3546890435163	4.78031906028913	1.93588954663295	0.381076898278882	7.50123763900103	4.94792568009862	5.84293957346843	4.79127313046355	8.56197509607972	3.93272927888005	6.20028906510089	95.5	1	2
95	3.49896684036573	1.51748927422947	4.99489654835459	2.2327435609535	7	1.63402572544152	6.91269244281231	2.88606970267156	2.19489619643065	1.54528728950951	2.25525921971639	1	3.42623571515992	1.73367741985353	1.08214972333854	5.43233459089654	2.47941912023875	1.6893349916655	3.2080143193283	2.15103654673569	5.54816556835863	6.0145507677584	1	-0.721515966730102	5.97807763496123	8.40689098487452	1.5811709583906	-3.58590215152904	2.70595173955229	8.09483197859543	5.04456055960494	10.8857305900774	6.47061560750892	6.85104697308101	2.27145997777321	12.0043379678349	3.12507164367643	2.5842115851236	6.07847042530428	0.326647595281103	-2.74724507280845	7.58619601082268	-2.43023776691086	4.75387979029878	6.34466245328011	1.01441564454589	107.25	1	2
96	2.98532828520598	6.44179252125328	2.84925576383885	6.29966301924194	5.93953703781751	2.54293674651629	5.90220321594175	4.59696992710771	5.00798605458741	1.40498773165889	4.98854434209003	4.33509740737037	3.17315107315612	3.87890415793477	1.6211506537786	6.53463564104593	4.50035534008937	2.15479908323121	2.82622510140769	1.51118526181431	6.69734323812012	6.71548613690597	3.06408747973892	-2.06788080155748	7.30448650527445	3.2643251817857	4.64344029340801	-5.32382124974351	5.6537360843225	0.977161495015523	12.0505993293168	5.35001114290156	3.20283574305839	0.287403765023741	2.13631236136413	1.1590344121998	3.29120443047353	4.76957731690888	-0.389969378089119	3.69838119801123	3.96819549628706	2.92021363542825	2.18834416760695	-3.15545163031172	4.92607208969658	10.5876774439827	95	1	2
97	3.10767024887009	1.12131233015545	4.93174947142295	1.92154474050449	7	2.69042580557213	7	5.80592115633055	2.26506084788809	5.60562576089158	1.04057871352003	1.30611823711915	4.44078077004055	2.89905801845589	1.98220549595393	3.7451564704624	4.93268422852698	6.30463008123908	3.14312515634121	4.48697533710182	5.23311468954103	5.92254322458162	5.34997329703781	-0.225515331011629	4.8691068127045	8.48731594566543	1.34858880093226	-2.88766628081989	3.62284417087871	7.74584023812843	4.09181089430913	11.1419787294813	6.14698329382661	6.78099253680742	4.70471917363947	12.4162815608522	4.23992325942615	3.65474817410622	6.28507088020807	1.32253964028418	-2.94012533578564	7.72385496967205	8.63377821591469	5.13742592266529	-1.33199396630653	-3.50233758857403	99.75	1	2
98	1	2.29932218458361	3.7307648102662	3.7364599863548	4.10965734191421	6.5252391752831	6.95533695287601	2.92704488668376	1.73665569689168	1.17891488583382	3.9209611783175	3.15489498506971	3.80977609670415	1.60945248277718	2.3354534202163	3.20496021120646	5.75528989308473	1.27369908622027	2.482680922488	2.21445312486914	3.24271667061433	2.54286776197411	1.39223359154617	5.98653124610745	6.42226588667986	11.2849210659958	0.887608876532014	-6.9963767588553	9.25785729463637	0.703171419545993	7.17888261744624	2.04697067290557	6.92309028791293	1.6016436060129	-0.619526949233685	2.65737048787598	0.907895072744811	1.54622083412378	7.54549506986181	2.60243614588293	5.51954408102625	5.52246195193369	3.53929318124572	4.86790252407076	1.94659276884003	9.46908417236761	100.5	1	2
99	7	2.57224704733577	4.80861848156493	1	4.85883836735301	2.81427177508151	5.2143337947874	4.42354378871058	2.51772197847449	5.72838512442204	1.97415550422734	4.10699864090864	6.88494158085543	5.28900878677448	2.93564683407872	5.02749357869039	7	3.66221307525442	3.24522770084616	1.22900333766345	7	6.05903826418623	1.49654227131062	3.1172627267666	4.52063697465595	13.3450077063958	0.341249496588208	-5.80332368068062	2.6942751486558	9.16083030807582	7.32572445941429	1.01235765080524	5.87408901573011	6.95874115626683	6.18434375447908	1.38041825568539	4.41241074700152	0.629336194838912	0.405015236473325	5.83386855030871	1.93183394554998	0.805276933584515	5.06334715314494	1.59810109742252	8.45608440857492	1.50730597461657	98.25	1	2
100	1.66504628927293	2.10906483941008	1.99826073175788	2.30196828282863	5.21097707414518	3.202028525365	6.21015670176772	3.63371200204341	6.66442774854208	4.17710204421299	3.94491852718019	1.52719651759832	7	6.28170937772479	1.82289852751144	3.07499431279803	4.39415454985098	6.45611017607057	3.81398340636989	3.70031281377845	5.63844322056402	7	6.36453160024917	-0.356554128583491	8.61609618568744	11.0623927211432	-0.788189558283607	-2.87053723371823	0.895294821451189	3.44666524402981	10.0047088718315	2.31024127505124	7.84318754583305	4.9483286325497	1.42983037793749	0.0851633554854485	4.87901173349972	5.55278040969511	4.58932113824862	5.85943825396452	1.27514377209425	5.47234838522516	5.39535466465513	3.03951276688068	3.55242027500972	-2.96076398123644	83	1	2
101	2.80837562874122	1.0958913508453	1	1.37716625443836	5.84158498548911	1.92164612269521	6.04484660560222	1.70134328225021	2.63894531619509	3.83362172999714	5.34988814491457	4.06990270045375	3.87603676125753	6.31132236325596	2.63951596500967	3.11434348986969	4.85667653782107	7	3.68306157418882	2.53394664134287	4.48281010847235	6.86875234172849	2.01965745200393	0.168202085594655	8.71390142414226	10.6550220057768	0.869827733889571	-2.55767625935626	3.61828907852478	-1.92035796948295	4.76575327007776	0.00677754009796749	5.32611295643372	4.06874679645942	0.368260447589076	-0.199368515537742	7.2085776714974	3.63492966975706	1.27052683331462	4.76553983258466	7.29247396105956	7.54321089287537	5.24615824476417	-3.95091849789291	5.34822415366515	5.34349062649469	107.75	1	2
102	3.46756546757873	1	4.8170057681168	1.97556521714132	4.20680761753732	5.5940080481935	3.78411585879074	1.73156423688043	1.10841114460903	6.45926857595275	1.76089746383177	2.99387274235195	2.16623937455688	2.53271628269997	2.79298689405393	1.4477032932989	2.32699423471327	3.98160150430966	4.71139483497539	1	5.1924051513173	5.19041943610778	1	-2.82006475370651	6.06823140182715	8.93419126979987	0.855793837318339	-4.20447557423081	8.02623912583222	2.87537039904893	4.548152675245	6.91044438849005	9.5074339314833	1.75788183121837	1.18552904038911	-0.0915977898994693	6.33757599350068	5.76530276501734	4.4908042544923	4.95613633102019	-0.414690645772923	9.99159299457423	2.46194104149628	-2.73600110833727	4.12690142824426	2.72501716656954	85.5	1	2
103	5.02705624676022	1.40125677081288	3.34811659642979	2.54780861030988	6.2178040290208	4.64521684858579	4.7664158679032	3.90310957411539	5.16315008554478	1.6341290282016	5.77707661915573	4.50545024495962	1.73830116921857	4.29365488026112	1	3.20906935645136	3.31929937280408	1	6.03125049526145	2.9357030853459	2.10677010769206	6.09050531522836	3.20917744146254	1.94395589427954	6.50949397455347	7.05564261371169	5.01627664133364	-2.70826036475088	2.81768600927319	-3.74902310814529	0.058711828946854	3.41449639353302	8.83332829365012	1.93697766401927	0.0498429069935735	1.12989048649188	3.79300416170797	2.13081974341136	1.52864505515125	5.50311260464467	7.65512921238893	6.53883813791295	-1.42408701310441	-4.72691563670047	4.03039191960967	5.7054567228404	86.25	1	2
104	1.12620949029414	3.79099017618545	2.00279590462838	4.78524074099014	6.76815060050693	5.52362404576364	5.87511709036478	3.09791531907083	4.61767761258349	7	2.7584338327312	4.5684708731137	7	3.0904917136729	4.81700779761887	1.38963249859172	5.56004311657741	4.21815670770911	2.78672170706862	1.22899635778726	7	2.25349521881165	4.8050298219589	1.33555772037263	9.22121705776818	6.42752159925444	-0.930403671527041	-2.74414395691571	10.8984524169945	1.09844422912924	6.88355345781344	6.19023798289253	8.65662985970818	4.3534248114172	6.97375864914288	5.58844811175055	-2.76140309672213	0.355064827651855	5.87637354924172	1.94771748669539	3.41491552515709	3.72338468747208	10.4306978853565	8.79679457598192	6.2615353641935	6.35159057061074	90	1	2
105	5.28391713047191	1	3.74499454276997	1.87144549117505	6.97781775106309	4.66720462451848	2.38951297489876	4.11232826410843	3.46335640309264	2.40460241239764	6.53294047324226	1.72083173724321	3.6470569307023	1	4.25118156359112	1	5.79945443540053	2.507735455943	4.74093060476235	6.09564395269476	3.52762430383894	3.75712806386361	1.58334961738645	0.565559637344188	4.67094757658945	11.3263182188279	1.03579649691001	-6.04047759765745	5.41568363969139	-0.234197620093079	3.77652663680226	3.02880340275763	6.51987114309679	-4.00402396709606	7.59564398291413	4.13788823465196	0.571173579813906	5.31407744976513	3.81975804128068	3.36744153839484	3.30618973858719	1.39427959656995	5.17023259359508	8.44386042858827	3.75062292656061	3.29769387561463	94.75	1	2
106	3.03820256058491	3.29512427776162	1.6892828185316	4.56129611070861	5.78835074014085	4.39902932903044	1	5.97081473803113	4.76267632842775	1.96193664744872	6.81473983490276	3.84849363142502	6.7839969772412	4.86119505881536	1.7411173910274	1.89267985632176	3.49193547823779	6.47798122490898	5.91531140854908	1.20899870283014	6.75502840498879	6.71117463830212	2.57634789339246	0.335038060568692	8.17427136406922	7.81825599016329	-2.56232250230423	-1.79672329987601	5.52358722208002	1.20880126626132	1.00216394895669	3.09144527517583	3.52247297152926	2.55010316910512	2.32920800676576	7.01534746006415	5.712986399378	6.75952377216171	8.05657343017919	4.00197349508416	5.2643680968767	6.05427344417795	5.46830415177863	11.3995546797464	3.10723842142556	2.54219244790765	106.5	1	2
107	1.74667841589878	2.49333842698174	2.86592100702645	6.02957616431377	1.80379666908654	6.13227630186662	5.25062751800325	2.64983677243939	4.73721725857329	1	6.44306425069949	2.32560025338984	4.31507685247931	1.25240392291135	1.45755735311405	4.44977579427342	1.11556941264388	3.66983495174593	1	1.62475057720077	6.10755911232425	5.28376866629937	2.21590711690358	3.70151968856587	4.31885768412433	6.80570958634403	0.164028045667237	-2.02926936469856	0.784261134554552	-0.844071403195275	5.2639689287972	-2.06616914684864	4.45194762003732	1.73800189194081	4.61207588874117	-1.40325487456845	3.94071208846186	1.85168970388198	5.33003294308428	5.18341508949301	9.75513256474476	-2.07563825519393	2.78787020745751	8.22013795520075	4.26624473436911	2.30995874723818	92.25	1	2
108	6.16699205029655	1.56112449216826	6.53129764656646	7	5.05455765242173	2.21775574606432	6.72416000994801	4.05152116711763	4.36630502776494	1.96884562395063	6.53599197221419	1.89098334833792	1	5.66014022197975	5.47461615511816	3.13581369928073	4.72405416655944	7	1	7	4.87283242169536	4.97937878925488	1.80709204114171	2.85087642549462	7.17422396326337	7.38767362498096	2.08722842335605	-4.17396493850895	5.94120432113559	9.2386257900635	8.20693124614224	10.363779205584	8.17166706563747	1.74314406146077	-1.41180945793955	1.62005083165763	2.64917962694163	2.73222171115541	2.52087864261874	2.31922034102804	-0.31690116853556	6.84696869267253	-0.525292894303114	-2.85958437419637	4.28644401548857	6.39626838583913	103	1	2
109	1.9428818358005	2.16609550293932	1.38386061376268	6.32280450823	3.6536233498366	5.7315364266812	1	5.6819594632917	2.96105063907231	1.52955173475657	4.32818124299765	5.23989072926086	4.56101606547153	2.34926552522618	6.84723945607999	3.45586992473057	5.27492074006087	4.70690471392025	1.34094630798149	5.434520655976	6.53317559229112	4.33354307951796	4.89052319744955	3.82169330824061	7.6577319627114	7.7187809986491	2.02256360072254	-3.04793616327628	6.0623347282483	-0.42288479694374	-2.2008134583295	3.30346856968604	2.96442491983278	-2.97018026740116	3.61461903869644	12.7069085336211	2.07644001382924	4.50280840420009	0.944888538158678	2.93087822766386	10.0691154524687	6.63362599527805	-2.93264759734642	8.3200780171372	6.52902582220856	8.43297792104837	98.75	1	2
110	2.96867501842793	1	3.54220033757817	2.38657351356805	5.37168565089653	1.6148165847416	3.83392538734349	7	4.23466582374746	3.42863394784847	5.99643808055177	3.07211546313068	2.03910108572782	5.40278635625863	6.09411485507563	5.41414720633191	1.49425288935364	4.885793179863	4.06089111063733	3.76599873576371	6.80084599649541	4.80071420120701	1.79944947453839	-2.05198457244295	5.68652127991769	7.91941144751913	0.0752165202421844	-3.52475170883346	2.95279291140492	1.12851226502555	2.34677815844727	4.50267683323459	3.98076059647572	1.77906983166573	7.72518254578497	6.29083031087211	5.19426198761545	-0.181307737146268	-0.414528252223529	8.31036551124333	0.142069644725335	-0.0864225424973794	1.90514983281253	-3.50957974311749	5.68855214462528	3.2293342355737	110.5	1	2
111	2.6745162816327	6.19617339001248	1.34903456347339	2.74033591615097	6.54582701625313	1.53634377549937	7	1.47504463068569	1.64365635410339	4.58127537648366	3.84541622575002	3.74780755641483	7	6.41743532560312	1.85557568999883	4.70093973010752	2.16136625610998	5.02034009369784	2.08593384615807	3.59867694893553	2.10240110913724	4.78626609015473	1.61707656591554	0.502967584238565	3.54661156421422	0.89390461151689	3.49055095383274	-4.48378653920896	5.77268851235949	-1.57485799496277	6.47076785832338	3.0166128647331	4.04691132599879	-3.74503990219411	3.05504722269184	12.1297839518125	7.3502999333785	4.69162022158271	3.42280559352873	1.65942256513346	2.13983248131379	5.66430934220969	7.74566012085992	10.9192265224173	4.54823193770523	3.97196376922405	99.25	1	2
112	2.75503292903318	4.07291618972117	3.31867550542202	7	5.45819236552205	5.38299984142628	5.44752033462168	6.58217101295836	6.97071662873389	6.24812291735041	6.66497665834255	5.76855407177957	1	1.25989795508878	2.33999779683797	1.96022419339106	2.41139358562495	6.54918388431246	2.08115448931245	1.14037533072706	6.75086640871179	6.94676638011601	1.87201032827131	3.13617751431074	8.06278331908172	8.93157369672066	0.957681910979098	-2.86241735394751	3.86691023946346	9.8489860986368	4.93967207681301	-1.40980431132493	6.9285469662526	4.9120369601212	3.3332443422631	8.62243942095572	2.54419738863153	5.8734378985495	0.824417473418759	9.06760101064135	3.50844955160029	6.77857401228259	0.872094719127657	-1.53401671371286	5.94239696910175	4.69151689151975	108	1	2
113	4.48496460314242	1.29586607849066	2.76728746890674	3.5673083439348	4.90475643920936	5.21333987485729	2.10745181131853	3.51236578014728	6.58591899488683	1.53145148322564	7	1.68814318242901	1	4.27730258836726	5.20102413546168	4.32458293696435	6.07946646960435	4.55465982975367	4.81372315271087	4.27165892000099	5.13578894531535	3.74350152222685	2.38799176280846	-2.34414558609363	5.88002551071348	6.99818837689434	1.62636309649464	-4.26410326488072	6.92127889672921	4.23096858521504	11.6374217869919	1.21730891752241	6.22045059658434	4.37011305557681	4.78132921051134	2.89740710657349	-2.60659047618076	3.33442746926191	3.25581464451809	4.93649567031029	6.96033537542941	6.26736252705684	1.81318439973328	8.65506679679801	3.82096740619373	4.25548345562233	85.75	1	2
114	5.12122958289505	4.52269112304812	2.60043838572894	2.2454499074045	6.93676276397589	4.09602685525438	6.44963211753254	6.27062984280124	1	3.04403033499748	5.13733562702723	6.20113086122851	7	3.24197936853409	1	6.63700930952488	6.05024896965207	3.16736831943897	1.380180006075	3.76460473990514	4.0876917976747	4.59114165608232	6.54613062494268	-1.872655367076	4.68416839800474	9.96528324261175	4.0784941300377	-1.01676852847184	1.83696850764819	0.971307791814929	2.27785198293954	1.47382215414683	1.73521679139566	-0.999309899156784	3.79651200983553	8.8576254171067	1.96206449794002	4.43881148822611	3.21964843574976	2.56618990055635	9.86383671487453	5.5752494659798	2.98088549866	-1.44934989959158	6.87211511923527	7.24381935961281	78.5	1	2
115	3.53504530845233	3.64394916200831	3.8143087094256	4.96276654245741	5.36834464698594	1.83090018452947	3.95838440847467	3.75389497945116	2.73236866566444	2.65910734188229	3.75988073968648	1.67533429565688	5.0830900967035	5.45441955121632	7	1.43275127571679	1.46673159012751	6.96491648635445	4.25082043306791	1.72511514202856	1	4.26925369994063	1	0.291420283169627	6.83592682403117	9.18708325947874	2.89617776326152	-0.406843658097489	10.8885450649668	3.27693819985181	7.49713779328268	-0.573820025853071	8.27028439429712	-2.77342114839356	7.04639139780486	1.32179396520652	2.71855793708868	-2.97346232604427	7.79476257115036	7.15202538549475	-1.75687839376649	7.84477871718391	6.01606175363986	3.38691784844802	0.573433996377329	4.91690200222345	88.25	1	2
116	3.83217585228863	2.66885893921356	3.15835123009099	1.90474036648531	7	1.99978167354013	7	1.5157544137192	1	2.0893708885451	1	4.72172872595778	1	2.49191591653712	3.01666951006288	1.38986837978506	3.72620827173439	5.19467442478054	2.8288364783745	1.14588720613179	6.3205314534373	5.26455114734536	1.92600832493296	0.689546334181927	6.90201798435506	3.66912907548453	4.03130077398639	-2.73421851455727	1.86447053774215	-1.09561298930766	-2.2510096222891	-0.714588647790936	4.01942751632918	0.323169183755211	4.67660012997084	5.39904541639759	6.09011008971602	5.72543952353156	7.35953480105833	7.37309717758411	8.58467206014448	-1.69085627021872	2.90111995056489	-3.34679236907006	6.85256934653788	3.10147969392152	83	1	2
117	1.4493569976218	1.55244256380276	5.95472272643872	1.23539466792485	4.10546616567412	6.01387372933084	1.93078587455754	1.79117697834561	1	3.11100528694138	6.47178858629654	5.23974371825969	1	2.72315341223453	2.25498157167164	1.32401878837126	5.20924378459518	4.97385610651852	5.38376114395023	3.18400132845164	6.52505335825415	3.78706531628127	1.05372586117818	4.33380844204064	6.88454085449388	10.2793322234657	4.3317471892218	-4.94329931824675	2.03570837381856	8.71397053356889	6.18982305322075	4.53425954291722	5.87339716158666	-0.0296484557378688	6.60545349010078	3.1998753803532	5.30808294509492	5.48376146560298	4.09717136544681	1.13739712380989	6.0445581194496	0.0977728903242613	3.95997407877189	0.229461601039086	4.10988950066386	4.38169339913187	91.75	1	2
118	1.3558778765192	3.87235017492254	4.06258072764619	6.73726840224098	1.60825616243596	1	1.95495791026497	1.31813389030492	1.31742914233286	5.14115343607651	1.37014783242389	2.36307474017395	1.23846533497446	4.83790843825953	1.77683701590675	7	5.25229114397746	4.26803910032704	3.8130511106584	1	6.93350460720041	7	3.36365139178805	6.18051791267578	5.22030440778022	6.4471430874322	0.623581361866474	-3.10327923222147	5.09849170113169	0.113813469507701	2.836690366026	1.31037621571585	6.38602111262464	0.90783736738718	9.50207528758498	0.924608373613969	3.76486817872897	2.56101656720237	0.15803442737552	5.69584638486436	2.29676414898631	0.165416215293309	3.47860789527973	10.7834129722224	2.15042285105828	2.57592336024852	93.5	1	2
119	2.18555226623765	6.23764824907712	2.96006726738816	3.82740503800251	6.28304059719024	5.99723256506381	7	6.7147350013812	1.69496960528163	1.72073184488391	2.47556061103908	3.94766772533948	4.49430653508822	1.33400254330278	1	3.99076557539679	3.42501000598615	2.85812216466207	1	4.17818864188593	5.94122839615982	2.13230142070012	2.55165551883915	3.30601123693636	6.73750483758587	8.00536289194997	3.76861566867876	0.489836146800324	4.4029584128676	-2.14398388804608	6.56651146633838	4.33544910433637	3.04738321226723	-3.49484752869956	-1.06919477883509	7.13850459039297	6.56059506601584	3.57754416414635	4.60611985673935	7.16261501864312	5.24739465511898	-0.236141137021511	4.01918055490843	8.4909175204913	3.24276332555243	7.67537877437817	88.25	1	2
120	3.79142609045413	1.03237983644393	4.54664671144906	3.64260000923659	5.29237605049558	1	4.02096946683368	1.83602616169231	4.96866390223837	3.15681971156882	1.37524980919444	1	2.76312760007124	3.67319220803756	5.21341561962723	3.06926780079303	1.72845263291497	4.72988691512401	7	1.65526289626323	6.83855556845467	3.89902043363978	2.09812438949104	-1.74000884503526	4.86622443986219	8.06086369517327	-0.67811702739588	-3.61988323034841	3.74045488343272	2.83775672214874	6.80098470586124	4.53269825922753	4.35847368251417	6.55637222717935	7.74446717548906	2.81675464326544	4.00384608940283	-0.0734050126905532	-0.359623246405203	7.75471882023101	10.740799163587	-2.18191459282946	2.92263063932915	-3.5068779319815	5.18947546570653	7.31857071384679	73	1	2
121	1.3629932181921	2.30209158634315	5.71290646938679	5.63331688458453	4.50949513881064	4.68159313285575	3.57164942171867	3.45678668291307	6.20501407112734	4.01723631543072	4.35332948345762	5.02527466180332	3.13173847694326	1.44295494643133	1.25002943139689	3.27561561518374	4.10833697921027	6.28089173760447	3.76106858188025	3.98435145259774	6.66929941836482	6.20459844398868	2.82775058721239	3.72530634456261	8.42808677496688	10.8894722167961	2.82948537457032	-1.94266288899367	10.8456032438718	-5.370579178243	8.20429325973922	4.16791433861543	1.57451114579484	0.853901355398754	-2.32222055215362	2.60759796972857	4.22692640045637	2.20095598166795	-0.651640510361325	3.88287187133525	6.01291120310235	4.71583183753942	4.27945184605381	7.84349398932809	3.22360098782238	5.42941808766147	83.75	1	2
122	4.67523443863934	4.21353283226847	3.20987476041091	1.45063815713536	7	3.86540639332048	5.76050898297371	6.78960814414272	1.50260025424615	3.05760390983319	7	6.1310838471535	7	2.8319554036202	1	1.73701349006127	7	3.66097092974845	2.39044792884008	2.93488128229292	1	4.32170206961849	1	-1.12242487144168	4.58921209495209	11.6119972443924	4.1365730509746	-0.0943817862380518	1.04342789429475	0.454507479467529	0.689988292369797	2.6673488963072	2.92825984625102	-1.75170740653347	6.63185138556435	9.32864649784513	6.27054084674443	-2.14047639175277	2.3032957929871	-0.235567909659413	9.91989831372122	5.57588257941578	2.61197331817465	4.54836501050217	5.33866804659459	7.03129023869835	103.5	1	2
123	5.92182616635173	1.8324359175693	5.69689489692295	6.3359831781145	5.63013953301008	5.08567942690363	3.8380073191936	5.64559644574362	4.58852056927476	3.21572653333464	2.31252337160332	3.24431034516553	5.19326884647596	4.62772304914381	1	6.49291464451737	7	3.24751606305992	3.52061899292689	6.96922120574714	5.0148458962639	3.50067356745952	1.73895601351519	3.53719610416125	7.40653427863572	8.80585674070288	3.05835340503573	-4.46998046185984	8.85224606662659	-0.202909499249878	8.30416315494633	4.00942527039045	0.886500384166901	-3.52889893323131	-1.17655929821127	1.2321251071646	1.42912951669203	2.89478374679388	5.94212640514534	6.34122516655751	3.25153265040175	5.70462412856619	2.81179939269332	8.2361226684762	4.30114129122673	3.58407624390489	76.25	1	2
124	1.55724109995545	6.75600989350905	1	4.38131689817879	5.02790560161191	2.75371982305453	1	3.34228989243999	2.7220991913678	7	1.10995388919776	1.57131123832293	5.44944751808312	4.57463123298361	3.24905488702569	2.07902810277976	4.19932695372244	3.85100842728979	2.92073414721757	6.08435114138963	7	7	1.8501219758339	2.6747845085875	7.62031386108516	7.0838778534291	4.76503205657627	-0.23521614748924	1.07135155284271	-0.0569841669552797	5.09605723304632	7.41049524951031	2.21935229120116	4.94579994068778	-3.97066133244834	7.11943458478359	5.54212184685401	0.754334912881224	4.06337699038432	3.34806738378659	4.19844274268514	6.17932254345633	3.31081964919355	0.103124134395863	0.831680039415166	3.6100866025616	86	1	2
125	3.03351426713603	5.64374700462518	1	4.47588345681494	7	1	1.5149249428533	6.1151966345863	6.26971224159505	1.22723482200969	6.03555296683741	1.47202977654569	6.43707072220773	1.87383548640805	3.99503097579364	1.66148601202121	2.19104214467925	2.72976410504155	1.77990299063562	6.39037918861525	6.44373962642802	2.49939284580901	3.63666642107886	1.13323137613183	10.7944113874478	6.85365131320187	-0.379291518592298	-1.63074123081107	5.72865961484311	-0.688476858699096	0.567963316776592	10.0386265359254	-1.21937321477954	6.73393742315935	4.86629434685854	7.65941134373411	3.99750743641804	2.85709703936756	9.44853939351459	9.23313293150525	6.32983467135149	3.93154373961978	4.62773179304093	8.45506360309573	1.53957154770748	2.93294183936391	65.75	1	2
126	4.08231034145133	1.75201485837884	1	5.07488760302697	5.53687049806829	1	4.37526269007242	2.50293702076426	1.93386169921328	3.82472854188872	4.97836249761692	2.48578659602528	2.46774557735814	4.03869649628163	5.29355656601914	5.90335088460678	4.19663203850336	6.67250594985607	4.0363745364372	7	5.89870157807663	5.18652789123719	2.96000959196851	2.66287873723732	9.60229930436888	11.8114794152449	2.87406320647795	-1.91482284789225	4.7964405907981	2.62597714144512	6.95583499939444	0.190347256730305	2.27753881005144	8.05025129513739	7.17843939326222	0.206864913767836	-2.3328678201689	3.16914157705033	-1.31967838230936	3.18167211110987	7.52000400620124	4.43774444371249	8.74547569438189	-5.08342011940293	-0.931407427643434	2.34781518729356	66.5	1	2
127	3.87549026587596	1.81996256997648	1.30415816922384	4.39360921588215	3.09083097822411	3.03289714380792	4.25079006459879	5.11822904832032	2.16009718475117	1.88529772786163	4.60197457875076	4.32838240447949	4.30862856489632	3.76231110415084	4.3840012165827	3.65476611974726	6.82076691669344	6.69347828414436	2.95894215978535	4.82705528408584	6.56826371411332	6.93449082973826	2.79983917709735	3.34841768817908	6.26700329224213	8.12115163472807	1.20601764636942	-3.91262316897447	2.08049881896843	-0.558880706753184	1.41894291515482	10.8583368483602	4.38752623606855	-0.0902672443576423	4.27708529219308	12.1133869809455	9.26148365304025	2.12519157764004	2.80959300311202	1.31506916650729	8.86006722139333	0.968150055201328	-2.91503163371147	6.61208518542344	-1.43542191393453	1.28561017829581	92.25	1	2
128	1	3.83107137206735	4.34851163270985	6.76305947339281	5.55966846623399	4.13062163943026	1.79352578819351	5.9417306978044	5.10196148257398	1	3.34740240365329	3.6195607673805	2.5899951399163	2.96311608628942	2.17654570411589	4.93254038589455	4.93875200479574	5.66398855911164	2.54386824058475	1	4.49116700844093	6.73503946538357	1	1.44361108355865	7.9768510890132	8.39069121932115	3.02216712529272	-3.16584432931687	2.39616604951648	-0.256470272304489	10.9034871709043	3.32695056897313	4.32149947183912	-1.17567376681766	0.105031766044357	2.5522692177602	-2.04310286027144	0.100828383248642	0.162834116443572	5.88767553462293	5.48464784471453	2.43563733232338	1.27784883025798	9.58773138556151	3.93178975599669	10.7370506624854	100	1	2
129	1.80120667664325	1.39742497388544	2.13677287701183	2.54178876487916	4.65728684635924	7	5.93795506780455	3.47188159863238	7	5.11470453325968	5.35182900876426	3.93132129583436	6.27514326188133	6.97106909640245	3.00966242962861	2.37236969413101	5.34185406283777	4.66670388273903	2.90223067019344	1	4.56672421303924	5.41083217919496	6.07227948286045	0.295384452005499	8.72229340545697	11.3392602700554	-0.478371738160421	-2.82819752439802	0.428047630249901	3.51152687742078	9.00531724669711	1.15834876656145	7.45671017582113	5.80380203871749	0.314561629918435	1.65268993431076	7.97120937531652	4.70824029847482	2.34640700060495	4.77881464846836	1.55864612730136	7.06943998124379	4.49436737444411	7.68982067359963	8.97593938788137	-2.31514951506075	101.75	1	2
130	3.81140277417046	1.9330857412691	1.93439239754485	2.15407221538105	6.45606822922222	5.05936526145167	7	1.67171069860014	1.72008278420567	4.74462660189526	4.57426440689847	4.19587843665586	1	4.23159877509821	3.95228828625323	1.34971878597008	2.62635335096409	6.89289471251554	4.34651937279395	1	1	4.28393056806533	1	0.481507212128223	7.2408615947815	2.00793230224022	3.76582880595004	-3.303570442569	0.302287820442236	6.53994395289272	2.48132883241675	-0.0661810574634012	8.75581854956168	-2.54306676372945	3.49819467179375	-0.0957504765570321	10.187328707208	6.55067108427151	5.87381782170842	5.82656684909517	9.08101455231815	1.12826303368365	5.00917606001004	-2.13235687107019	2.39566856246248	5.46737215653154	80.5	1	2
131	3.42093967681008	1.66506487671817	4.18905755629812	1.27359935194498	7	2.34034881541349	4.91059412226914	3.26827835339882	1	5.69701791319402	6.24586248728933	3.30434399727648	3.74257597428073	2.41573724363591	5.23789617745515	3.61235151561978	4.90558837006773	6.42632824951844	2.68266138219518	5.00358373190686	5.35455661278995	6.42957104445073	1	-1.26559524468599	5.22133502397225	9.16825337976036	0.968136419567218	-4.28213715814822	2.38637462261112	8.51716696812225	1.32188599043544	10.2645129225984	6.62610520123642	6.31359355935979	1.67348649009865	11.3682918323605	4.64137214184344	4.49727842302756	5.65124825121563	1.91061378037782	-2.48240721918133	7.99387628785584	-2.71798530710784	4.620373023054	-1.39201631064235	0.490365668428156	98.25	1	2
132	2.57380354122061	2.46823397765621	1.16996448673596	2.61433754357544	5.5221368771047	6.07400624208144	5.56635332917503	2.0345736246289	3.19240205466947	3.8789403206997	4.64074873948451	5.82613428727146	6.79110600109108	6.56028578729251	1.8153829270354	1	3.80658286489656	6.34103455820144	3.69307447545001	1	1.78948713579653	6.36061429044759	1.52502642627094	-1.1177830707053	10.5486184363523	10.8857618007606	1.89392555406434	-3.0271793254154	-0.0411552856375184	5.96963497919041	8.76409701227999	2.86987977483109	6.12352893044895	1.07349425404171	3.18734343891396	9.69882010319255	3.83813509354294	3.63141995489198	7.17185570471925	5.00531992904347	-2.60922435512687	-0.908048837164382	0.962877213050948	3.66221237427299	6.42988470811887	6.06752723955613	75	1	2
133	1	1.48902363814032	1.57733519209121	5.30699350243327	3.4785478894371	5.87063061393904	4.72762708177746	6.67208146272317	4.70968758277106	1.03991058867268	4.91736505910787	5.13260479176663	3.18093080823902	6.36876473305132	6.02728772430847	2.60677224446896	4.99914555312049	7	3.26209650032178	3.82716549724228	2.97307675965169	3.81099267992489	1.63987123349839	3.85547713285261	5.92753387932373	9.36336159061989	1.29527525330414	-0.151869707477041	5.87400118457307	1.51635754921752	9.46120229983952	4.81380822423063	6.21835362383386	-2.30790037381612	3.44680586914427	4.00091329645893	3.41106714708332	4.48524915188026	-1.60978507599966	-0.858576809901058	11.3095577018015	-1.06806875506122	-0.764903201466811	9.91640580962062	4.07612786139009	2.7040820219239	84.75	1	2
134	3.30254386164538	4.65140407316285	2.0029950528213	1.60277042512657	7	5.75860129316824	2.8138489973912	3.30595082773419	2.95383943163905	2.94577851047707	2.83684974377366	3.32816095663844	1.00475494325396	4.33591734725232	1.95208245933962	1	5.29133971459015	1.56785532400571	3.65728982233425	2.97504787198349	1.85924112336559	6.26889596147257	3.67159289151741	0.755793325276438	6.2649865380859	2.22487685395201	2.94205662943461	-1.90363979790804	4.92892790150581	1.71295448216684	2.4349893249647	-1.23593107994065	7.55267203471656	-0.0831812139958648	2.28898485194336	8.55159245592097	-2.49129137837214	4.8603773340601	8.6230287560086	6.68294481566921	5.9406462001454	4.90287290583605	2.1625898879053	-1.75792388123712	7.04012035346302	9.01309714482005	87.5	1	2
135	1.68208498783381	5.13857794286234	3.1175054906317	6.56264211006527	5.22014215406328	4.70930632674049	4.20928014904274	3.11318198437454	2.9156142810913	2.27394145058855	6.31009550398958	2.71964868091152	1.99170847740794	3.92274724079022	5.27605643835176	1	1	4.00866910476449	3.49822955074842	5.04053153125065	4.95578859545455	1.65971881385446	1.9005182763827	3.52001127851481	6.18064652919469	8.26583283955125	3.00187451712656	-0.909012318536887	4.48301060076316	6.22588318800902	7.12022958862018	-1.77762611628866	5.22498735370364	3.01690853166722	8.02557950951798	5.94688247374033	0.321122478767706	6.59825482452067	5.85830274863898	0.552899313611286	2.23819371336147	2.45700876891948	-0.338209336887026	-2.65725885929451	3.7674154672722	3.45791177443076	81.25	1	2
136	2.89182672129785	1.26816849894225	6.49082206109115	3.49662722707908	3.2594416793128	6.05411024334622	5.98751984842484	4.5378013915114	1.95808927447717	2.07706404400852	7	4.80758659902803	3.5222218885387	6.72863291625427	2.6314901906891	6.02511566645972	3.69128048006709	6.47226134319793	5.43027483353647	3.07485650915991	6.14919062665032	2.37488641603318	1.77499574279307	2.21990979710577	8.15292218705302	11.1466862485809	5.20839752884611	-4.30062575825844	9.97654883027825	-0.866691129264435	7.52884939687218	2.07403469397919	4.63320274196996	4.37116758282894	4.95317822449553	6.22160101489018	2.51013713604133	3.3065578286708	4.44463393612858	2.94086392896884	8.42506874662871	6.48225354094111	4.96286290330222	8.48068232080353	7.72914710474134	5.91098217861466	86	1	2
137	1.13920245851127	1.50837750327414	1.39719147711805	4.34053936089821	5.68338275197559	3.54576823616159	4.31167432359168	1.51899913188828	6.90231431781683	5.01569268367402	3.87488594810034	2.62474403770323	6.11978485715561	5.96330102733724	3.68448069689055	1.39540601213674	5.75677266995635	6.42820056838936	3.67024636052333	5.97896684816791	2.81555874711467	6.88515856083554	1.64892353939769	3.55201194233738	7.4711839861613	10.0552403564991	0.837320266454321	-5.99462590870035	4.61778834584406	0.0913547463076676	8.30914058114021	-2.63662179219388	4.52175173882136	4.12223641998298	1.46654551373288	0.0463947212724004	-0.142291986919857	1.40019853846162	5.94938458623984	8.55730834446314	0.761622399430332	6.32793783121816	7.88410582297929	8.10547071080254	8.59862852389223	3.40844422737958	80.75	1	2
138	5.29150063324793	1	4.05583322142619	1.88389758885891	6.27357010515804	5.16569812289888	2.72609069616059	1	4.26240014481429	3.25316163432136	3.77285100786696	2.26435479395658	4.95754870530898	3.11026269436372	1	1.45827997713157	7	3.10056586406297	3.05219020441093	3.56379573723601	4.54218532913837	6.57579905199195	1.54996024579169	1.48251340395734	5.22088807207399	12.0097849547348	0.869974933332662	-5.19129671542976	9.84274930335109	0.125131114612255	5.34633219080326	1.57968129801122	0.170319657596398	1.37342026081304	0.536040299666141	2.18815565095424	-0.492028525380237	3.72798671068202	2.66056265114525	3.24327448349894	1.6680744191547	2.15419770262925	6.61389397957363	7.08962622316261	3.96496735715867	3.02769390199969	86.5	1	2
139	2.24896859810033	3.4420582708125	4.35360378112496	5.32532474931242	6.26814490929551	2.77207499083777	6.82715673067467	2.18174211036414	1.62150533380755	1.67500340595477	4.55224303457925	2.04941500747219	6.41372558027053	5.95649174645255	1.45841363166746	4.88443855125891	2.56330987878964	4.37158014244536	3.50417049963986	4.28703812867336	3.47005129350582	5.58555976500578	1.30380752806518	4.07244501821004	8.21030464865253	10.1305032515655	2.58392524738247	-1.59538568775235	6.49158028841891	-2.15674242445275	7.09796498150275	0.227851170592233	3.12042989631613	0.811256195509423	6.91728889152725	13.0738929924559	4.12726464327197	2.26752909023991	3.41316856408292	2.87793170217465	1.1339072345698	7.04681543388725	8.61054630192063	-2.22762491288497	4.12033648358754	8.69180645172398	84.25	1	2
140	3.76954611609787	2.07601742364052	1.48574655627226	1	5.69791793087303	1.33589406739439	2.63772315546297	2.54042676645122	1.94435027645297	4.13215608693258	5.73216907291571	5.43182482057812	3.71291732776429	5.90570082666509	1.2424041703199	3.68857135431877	1.46504284401502	6.35816635972384	3.83305783192097	3.48967639460084	4.19714315984606	5.55944210250927	1.75191951383011	-1.09103396590996	9.20072140504348	10.2609504286448	0.469208212478942	-2.52887033332397	3.96891658906861	-1.11455353186218	5.64815358286006	2.84963041685242	1.77500400467857	1.96262529206332	7.36775535118245	0.553461756681862	6.67744496964026	4.36272183996397	0.732178271283421	9.52381069377054	6.28894954483493	8.1808114896201	4.72626428383505	3.09719653773801	5.0254502635493	4.61384900525056	88	1	2
141	1.32138088907021	5.94477682002849	1.39283760849394	4.29132160977314	6.96679638664126	5.73590916288562	5.90194175235024	1.04394859147158	1.10905357133161	2.43194478028121	6.68388992789199	4.66034463586685	2.50619271548489	6.14691221772631	2.23089444155211	1.33867485046909	6.09848021722458	4.28419587735339	3.73307990368284	1	5.33615983759801	6.6282819928221	1	1.46859548661655	9.62089119779386	7.51212857587954	-0.933712237960011	-2.0603036837915	10.7816515340871	0.82077402931557	7.7800153932005	6.05830491773191	7.88648066899245	4.58842065131845	5.39903891390563	8.26891030316557	5.9340163133315	1.04279223768897	5.41520936299277	1.55843000082974	6.56106053852337	3.84124182759533	5.79944333328012	9.29694679476954	4.32658895616999	6.4678944845461	82.75	1	2
142	2.88877789547297	2.2114028229767	1.97487818586701	7	3.35584681354282	5.00039889671309	5.31031362980669	5.62344818123501	3.99607447104807	1.51799674710992	7	4.42036557777809	5.08843337536834	2.24681694259054	1.41809313356461	2.83333909687732	6.19390630730733	2.26532333770967	2.6819253285545	3.55471414299922	5.5150186641338	5.26364130342223	5.6428344821891	3.73377646721214	7.60968299724005	7.3426311407577	2.05302491573039	-3.15573215545326	11.3375444382389	2.55041626871845	-2.97346338477505	5.96242272169392	2.1699134363967	2.18946279444067	-6.62678960365578	12.5225756395954	-3.5991840856177	5.3932902854497	1.20174752903825	7.35456912051958	9.03432158641251	4.30627512754091	-2.54588520047434	8.70879275754759	7.60977583853874	4.25510281277715	87.5	1	2
143	5.85747977034784	2.18888523615531	3.75766656896332	1	6.54546064203243	2.88527824640639	3.28256058038632	1.41295262364588	2.31649785256033	5.05666097235205	5.23778424207993	2.31564226329222	5.89211542267823	6.63429834124108	4.12569378631691	3.03844799275892	1	3.9826792882362	2.6437110476993	2.62107710426405	5.11217772176219	5.87825992408737	1.41285789569927	3.79737881343153	5.22990526783475	11.8873048451475	0.493963611931825	-2.53695302298218	8.87564576457327	3.14951840870062	7.94876959074232	-1.40009829759369	8.16477852385265	2.23264271509716	8.41673413826854	12.8665225929773	5.04063586257928	3.24768574874507	1.81296494069324	1.89622659929918	6.8903368617425	0.85311051734997	6.57928784123505	11.2961980957856	4.9945729918059	3.60531673329599	88.25	1	2
144	3.4063974204873	6.87909012291593	5.78841669290109	2.17158028333811	1.8690495616851	1.46428492794073	1.20424777370262	1	2.37439726495785	2.95347472129861	6.33704418077621	3.62530324681284	4.08148766350282	4.34176168493046	2.85576783727313	2.89083689302721	4.77697670700549	6.43167058877567	1.42899943167716	4.48569014990535	3.31001090960552	4.41246791911819	1.29572197621273	-5.43597016500707	4.80424676541699	0.0316958489082465	7.36478292259201	3.05413639940504	8.53762771921516	-0.242487947397351	7.40263772888082	1.81280483329927	7.43776542605272	1.12413757877626	0.703344329184249	12.8574555133985	2.15511250100547	1.08992985973119	1.67288860255743	4.64123988984912	2.64537505735956	8.53812740331137	4.20083232871426	3.13792436918226	6.19613516993393	7.21688984668942	93	1	2
145	1.92819957848986	1.4283662156405	3.06391630319012	6.02201152467116	2.98148083273827	2.20727269553419	2.85522273419187	1.88462389821132	4.92985959751065	4.22654324877252	6.2635226525233	2.8836979748909	1	3.0017938509603	6.36145970163451	1.77657901027398	1.56819502246006	6.15940064499256	1.6293366818471	7	7	5.93547710038196	1	3.09861157664757	4.98734348590504	5.65011710985114	0.773706455293377	-2.93683770373504	7.31987339272812	-2.33595314305481	3.26690710257515	3.9942161269966	0.215986013872722	8.69669016786073	0.0993883206942966	11.3256542628447	5.45717175630019	4.44764690292311	0.298504627355838	8.94054771747871	9.018609132483	2.74629884149154	4.22327549319025	7.46219675273796	4.62795875906777	-0.682465254170569	86.75	1	2
146	2.98362421517036	1	1.12970297970641	5.41913140343754	4.20242972598646	3.31520705025761	3.6188246963808	4.54322367164682	3.24240262719248	1.89948789389772	3.90781479939248	5.24737134466698	4.4018254861791	2.83361639696005	3.45859795688984	1	5.30277236129976	7	3.09259156636587	3.57470000476312	5.93791191255094	4.30970234364476	2.98535243924675	2.76650053788536	5.25646511828466	7.28069519166575	0.958621944719417	-3.15398311142356	3.2808166600389	8.526585470607	1.03700575834646	1.04419446485782	2.59046389007271	-0.286649022357792	5.97934608298236	4.03205294782423	1.18301940058655	4.67946972312235	2.73378898760797	2.82492458641114	9.04255036794092	4.26569903667847	-3.22338022326818	6.21824940208162	8.6052720718219	4.90380575825367	91.5	1	2
147	1.90992001803402	1.29859081436657	1.18912166772558	1.23987756001706	5.67462892558179	1.66366940085262	4.24039414882173	6.09249299611604	1	1	5.22019282589852	2.99159745716842	5.37767416810907	7	3.39430613869126	7	4.64495563167581	6.56190373537234	2.17792003743236	2.1201844778138	3.52711874904337	6.78101123544278	1.33853255091439	0.000357931385337795	9.32908338438254	11.0758152067511	0.868252502685201	-3.1487194865464	2.28859212525877	1.33963643947175	10.5320113634631	-2.93267057083678	3.76432714708514	4.84215824917804	-0.0461293747144464	1.63456483200495	8.65423868653214	5.56281634102482	-1.78980968012329	7.74272582154023	-1.98383109619346	5.79006640339025	4.44607489582286	-0.37389135812939	-0.793820390339747	7.65862685198047	88.25	1	2
148	3.22398081702908	2.9925436430511	1	1.42567195519804	5.73572796179979	1	5.83100851650774	1.36946381464634	1.69978025559525	1.1778280792604	5.53085148075573	6.1615129599469	7	5.85786567833402	2.10491204600213	3.86874602233055	1.67654441314126	6.44412164747169	2.46033652863529	3.95225563694949	4.35103063549301	4.7946217684615	7	-0.0860894136395376	8.71254790902469	10.932864741186	0.729067627819206	-1.7813722021748	3.94384560902232	-0.765194619997596	11.7188005739845	-0.423729031880444	2.91751915829942	3.82319857606184	7.6844297149277	6.89951713614229	8.26072949502369	4.07076785504388	8.70050624600464	5.28667715719989	7.0980108135426	8.276574463562	-0.501665798786986	2.40763355120025	4.32140212761481	5.21632201675882	77	1	2
149	1.3758581741824	2.45313690991381	2.7236722743415	4.76591422112375	4.71788444960014	3.75816752110324	1.84537576381468	3.82549320372603	6.69035603681947	4.1370201650252	2.39699091969525	2.71462890680047	6.86939229260318	6.5132161464761	5.68356007457464	1	6.05429341738931	6.23320365016513	7	4.96776610022667	2.33620031770154	7	4.61150444743516	4.94376966918145	7.61060743883293	10.0267720195207	1.42418195617257	-6.1662606537065	4.75785905642765	2.09437812643588	5.65932911775563	1.62225961193756	4.85901993151444	2.7253593985505	2.38158107513406	8.7420377643483	5.93843704924015	5.61738614055253	4.56451366412696	7.91421624842468	6.70108791315805	6.75243183000318	4.7592433228958	9.35427019954469	8.21325627940152	5.9923045900658	73.75	1	2
150	4.92095105896434	2.08161090367437	3.39855675842557	2.10996352544812	5.4826130231438	3.9349360915404	2.40487296529738	1.45148025999135	5.82992250567883	3.25597828122231	7	1.53219044097804	1.1913218245778	3.48376428915765	5.91864358845401	3.91067447616308	2.70594716727919	2.07286318297004	1.36562792798511	1.16051770395163	3.28532199512321	5.743101555871	1.7840269275862	1.32264571215068	7.29134336396099	11.0183926556509	3.76468550715844	-4.68856560055056	4.15948068260175	5.43233080309676	8.39031020934913	-0.117727142544512	7.3732959586836	7.898983586658	4.12124797952933	5.61983785153194	4.92481566556839	0.071346871410539	-1.62391734926436	3.7762679173476	-1.00511203883656	5.47626923531515	2.34428604143903	3.83178878060368	4.77220973038664	2.11529998649239	95.5	1	2
151	2.32717877804449	3.17141643320915	1.33407988622795	1.04926621093806	4.43723431924408	4.15371182359952	6.27911450489259	3.28678439661721	6.52085859587994	1	1.22556651634267	4.37333997229225	2.49737972244638	1	2.29541622171733	5.08362266101935	5.13602997036678	7	6.4430937509219	1	1.75830312312598	3.13604419212834	1.93222449938306	-1.44257311026454	8.95695832732881	10.2866816306546	-0.933806213920062	-2.02155581268206	2.72370821721231	1.03860148268689	4.88720247865052	3.57567723570578	6.24841632627967	2.82791671414016	6.25768565173634	3.4024400403757	8.8280247071489	1.33408551756786	4.33309065229808	8.11854163874379	3.52420738131587	4.8325263754763	5.7222426714369	4.32613132636932	5.79804186856947	3.86575619282406	92.25	1	2
152	4.0387736845307	2.33789226931621	4.02443154864909	2.0137901030246	4.55189807916869	2.68868955312337	4.96732193279247	1.3076844890859	5.38671180567072	4.0254483546483	4.56693151889061	5.01592015731045	2.01754215040456	3.02690796840967	4.05162617937159	4.0888717557288	3.09994648689973	5.4504838354055	1	1.15476051495529	4.38447415011246	6.78330467872429	5.91922363253545	1.93121355596057	7.09940985156145	11.5505718831083	2.6608050837418	-5.01547177038875	4.86266019546581	7.06969748435151	9.56497622610451	-1.47196152797667	6.84944496722944	5.28707951279767	3.94288320484393	5.48386873145543	4.89811217499464	3.11250540646554	-0.909018052020697	4.05511359555897	-1.04949623513328	6.21681103339935	-0.87932396173903	3.88123512398817	4.98019708094216	0.615948164567317	67	1	2
153	6.56704613768892	2.24519275516673	3.30589312251358	1	5.35364135204704	4.1430060770482	2.00407846084459	3.36468558458826	4.48152205674863	1.92876708783766	7	2.29803697124746	2.95844549410004	5.12178072336537	3.50128407801233	6.09453013763034	4.99549473923274	6.32837315467101	4.17679453212535	1	6.77431454628193	6.66609473815703	3.77387434647045	2.99911210273306	4.27283516956915	13.4626268424363	0.542789215641694	-7.23941962003014	1.10945990872237	9.66611922320377	8.81631972887776	2.78267319895886	5.54310840226575	6.11150319967315	2.06041993991934	5.1962269564007	3.7702911930342	6.75378235138444	8.00000226898747	6.15624986154337	2.01970732039179	2.43025288664316	3.52365632906309	2.65558627670032	7.07320553181555	3.31912496679626	89.75	1	2
154	1	3.00322071570342	1	4.905402617586	7	5.82124930865109	5.15668827284582	3.98220872283433	1.38631300984903	3.3972382812982	2.58472990740837	2.97981115900186	5.38219309269492	1	2.23636725758865	1.15494288997548	4.40236122846029	5.16314018979684	3.56089516588627	3.8486520456871	5.94934613715436	5.60777188484441	2.68728828410511	1.2957008215531	7.00133999494319	6.91881551042573	-2.98848786182486	-1.76065419433474	6.17533266432178	3.40514232912261	7.54901723246924	-2.21839429456367	4.29344431049205	-0.326755897640308	2.18580076299444	9.93404776346252	-3.00798687172302	7.3406752653961	1.49083143920619	6.01328181025127	4.60827631741047	6.40018186847036	-0.955135702041002	11.8587380726415	3.37908217968572	0.370841270211204	64.5	1	2
155	4.12054813467242	6.14578639694587	1.8395145635519	1.72328852960361	5.70335719289656	6.38420647774166	2.42894514784864	2.41073586352367	4.17992836123022	2.90358378214334	5.72236172130923	3.94190177646616	6.4524170779019	4.70174009928753	3.6814795037062	1.45177046206209	1.21956045002772	6.78662483860934	1.07000784933657	2.61318542015911	2.0584177453224	4.23166657136834	2.47090010628115	-2.76466347609859	5.89262888305325	9.39758618684712	2.15951064826985	-4.16276379649512	3.56605254340395	2.30591485108469	4.59329655088339	0.365061664286371	8.78729431408326	0.972294206441842	-2.88739597336779	7.68291198745811	4.23284785289781	9.54232983204887	3.08356206969678	6.49655491054461	-4.09293216864645	1.38646354163637	-0.939409594990883	4.92506955161782	-0.654286908816541	1.97139479661947	84.25	1	2
156	1.2910022596849	1.76545157696636	2.94941967337523	1	5.58614969469687	3.86484489186653	6.16005914334876	2.35210692985765	5.94002666866559	1.66744817665654	6.41027521526151	4.85408357038835	2.20280734053988	1.50327383810194	1.62703340582699	1	7	5.54304308056387	5.97022002239173	3.24005515800447	7	6.86183750642403	2.0472423852762	0.248169721909199	8.80895953178787	10.6191545169671	1.57577690593623	-1.98414134864044	2.36409814412216	2.78592779607075	8.3181464283854	3.30276096881788	5.68104211553535	2.1060795255818	-0.546794207916203	1.5886480347388	0.364498040331149	0.294605424146308	4.99261287055126	3.82527377023812	5.39862315043812	9.4110611995573	2.84071475520056	10.9135618128826	1.77301615597735	4.71700606284158	80	1	2
157	1.82169330398754	1	1.1749927306109	3.73415359135344	6.02579853250651	5.64085862364372	2.59663297386299	2.89423749302113	1.85188505344678	3.05000268190865	6.96019374550754	1.8155088707354	1.29746798165032	1.67875194659871	5.37018198180414	4.33169587030834	1.17985206175123	6.86306675943085	2.88491994336553	1.80842841957623	4.509541276881	3.59802455049949	3.90352469093983	-0.503064293038557	9.58173807080459	11.365932575157	2.58884516248242	-2.63714033114281	2.87166299590703	9.34227432438965	7.02145241247193	-0.764121863123301	3.44753762007744	1.28344876171044	-1.89633628158945	0.36839042274679	6.09346083806337	5.31096712891508	-0.155575479192847	5.28959428894865	2.07999404684876	-2.27779999870211	5.83885622906019	10.7649424234396	3.20387817350656	3.40719362683581	89.75	1	2
158	3.44636160511316	5.36142001105925	3.41580331392733	6.20754446739181	5.8161676911399	4.38761842271368	7	4.74291425863795	2.68807065788063	1.4470994105862	5.07236986638674	3.74535721320108	2.40652901555166	3.60243904843833	1	5.79027227570266	4.34803625395741	2.76331317889391	2.51796385201896	1.00519824677048	6.61670652847525	4.81027504024229	3.54116608983821	-1.94065321426515	7.52486023048112	3.59894857519749	5.09417215388086	-4.87440504790703	5.88216486982435	1.72528778592051	11.5026803394355	4.20062264043232	2.33633110151209	-0.292015984995787	2.30538075189097	0.977096946037095	3.69795586100277	4.09908038239833	-0.427848814505908	-0.711138496825617	5.76013783842744	5.70180666033075	3.14482782595857	-3.44137087775449	4.85846746810275	4.01794056007151	72.5	1	2
159	2.99552439185436	3.67026087759355	3.76114206151349	7	5.45628417495238	5.93253460907902	4.18996750049686	6.79866074703923	4.53474722405894	7	6.86780741828741	4.98356602399486	7	1.80319477261284	2.62243352877573	7	1.11023599568747	1.4305627968697	1	1.22536233831591	1.63517853485949	3.71790023010243	2.96828494103609	3.54478305352927	7.32595605677273	7.51902644061196	0.382798853765487	-2.6812680433636	3.00541098199704	9.57646578645427	8.4725818389551	1.94858451267676	5.69637887330036	6.10933616211804	-0.0542281362753463	4.58586261318169	3.66615053930836	3.78094780635339	1.12404410749337	4.06658281008481	4.06240517755772	8.18256876742058	1.01118261288615	-2.01569222881243	2.63371137757422	0.408053625636415	90.25	1	2
160	1.57686548565436	1	7	1.87681492601084	5.59320609504897	4.58839627881261	2.29637156406831	2.16575360263239	1	2.95934141333112	5.15355727987303	1.14317367740753	6.52972811894277	5.64799020541982	1.56771206036946	4.96403822299839	4.64215532482163	6.34828031349871	6.01035431860862	2.66762214681068	5.04187025058411	7	1.53276330810025	3.46079921293871	8.41764683460372	11.34259296713	5.39624395015343	-4.72832238329557	4.04008838348124	2.26627373849624	6.73035827133142	1.86700772102072	6.64773806614295	6.95891045102984	7.2098329522995	13.1775010961145	4.78177955318214	1.48080840321947	2.06148521812787	7.05031143930922	5.7797327322048	5.03955049071465	5.71999665753221	4.06535289988486	3.3945979221768	8.4023019055671	75	1	2
161	4.02485500718696	1.63014513541694	3.51249017785506	3.0094541519122	5.21350289126908	5.28342662735109	2.62250627110614	3.3785389781779	2.22111973062528	2.32481565074616	7	1.65051955690488	6.84737083377408	3.65200193476192	4.48197016116469	5.46865192416802	3.74264841785758	5.30742649048567	6.1087867687404	4.45080490386842	4.15584387554653	6.193424494267	1.99592732329005	-3.06917897260407	5.39758029686223	7.73730863807184	1.96941774986994	-4.51172647254009	5.89008913330334	1.71152329246653	10.7819045833421	1.80014585917837	5.75578833210917	3.40118945405826	0.604144371507973	3.79625730293528	-1.90695341329233	4.17048807757104	1.28955125178321	2.86892610012553	7.24780981513957	5.08473407859675	-2.22652152611502	8.5608731318019	3.50370568313175	6.16973597277078	70.75	1	2
162	1.8760350785278	3.01434340961836	1	1.06967543197194	5.39274406666388	3.71588056590888	2.37354184877599	1.76892787167411	1	1.31470914898213	5.41467390378256	2.7424270543326	5.09756332544243	6.84512368003634	2.09841741756342	6.57732116185291	5.9762199416621	5.15353252242978	1.52687664278074	2.07425878366953	1.45464661061605	3.92691620067324	1.95974709413974	-0.724277093812564	8.76721592281088	11.9145331417643	2.18286578079925	-1.72725920352912	2.98111480672427	0.83005673717259	0.943526499692722	0.797255421940173	8.28370218992141	4.29023348123347	1.67032062944479	8.13604478759637	-0.473461053751829	5.61387277371165	8.2437107488807	8.33549627911005	4.33927034921855	5.67860090523757	4.82277740026451	-0.179811639418853	-0.236226173474207	-2.50192848797716	65.5	1	2
163	1.65531535241461	3.1676072349032	2.19616288066331	1.86532164838156	4.93658642412298	2.72667359624293	3.99516147179273	6.92367392964176	6.2153544800984	1	5.39205535994656	2.01132666579426	4.5961446233664	6.28156235877627	2.66989508410279	5.281726877969	3.79400871586092	4.93554543010505	1.36148162412538	6.09999903155495	2.27693109208501	4.43691889132854	1.70322416545686	-0.235620134602402	9.56441383751374	12.2654310234176	1.54042887973419	-2.86797058150631	5.22141339400903	2.06928241056914	9.91625707981565	0.735207111460898	3.89694928249329	3.56928741464241	-0.133292908286705	9.00022354050388	7.00177151269825	0.659977905761037	9.50698432147815	4.8775391066476	2.89572636832782	5.6890120745837	7.21943553989831	-0.357617394625531	-0.658315207211482	-1.66326063478677	64.25	1	2
164	4.76296812282211	2.84621231622528	6.26733850160968	1.28589585741333	5.6688909896871	3.88182172748642	1	1	3.28225749356585	1.74127146698641	5.59379104868215	6.32040207793653	6.27088120991448	5.16166236648938	2.80904362592101	2.22941269532448	3.10159424500802	5.16947894824734	1.8902939113439	1	5.86812130434402	5.1641245047168	4.05755398909674	3.70065818938791	4.61242159420417	14.6718747507094	0.000783009894832098	-6.7675487291499	7.02946378801586	-3.91206752416079	3.46755549377809	7.03774134461426	6.62859188332778	3.27167407803731	-0.729751000249659	4.19465129941715	5.62095380896603	5.50477315607571	3.6413565187689	6.20535859341375	2.79123752418223	5.04916696783849	5.67771281989554	-2.24735693213723	3.69511227976039	1.17205107985009	96	1	2
165	7	1.76491358487401	7	6.80648222111128	5.1911823988798	2.21172875043096	1.86240238833186	6.36444592305489	4.00637460119091	4.10577838237578	5.91121744487817	3.31910042056634	3.28054837634081	4.89945829274249	7	3.39394556305066	3.66749098954352	3.38962289335905	1.23944933783585	4.61562671032997	1.65311115713463	4.43609645949207	2.50292335057996	3.34161396739575	7.19189571586659	8.42107457496137	2.3297458258243	-4.14455201195814	5.65367342382191	9.10422015715938	8.40294416726657	10.7466298545313	7.6069395744878	2.18170051960484	1.57445120493196	8.14335040571342	2.85691291841238	1.66927071553973	4.35197846498968	2.40841112880766	-1.70727479183441	6.84466818107101	-0.299609992681849	2.44340419668708	4.29646071067413	4.22198626599963	72.75	1	2
166	4.36264361061714	4.6220557487462	2.33508126717412	1.53272551190195	5.02429819496448	6.99693349615478	1.53339741205009	2.5667581637701	1.10358919215677	6.85819141519699	3.98517712846529	6.50048639029685	1	4.21728289379801	4.74920932088099	3.27485689079938	1	6.06517778696085	1	2.23240721881343	1.02275687567805	5.89847742534108	3.46039568587847	-2.41212370294196	5.32824744524553	9.90821113617451	3.1405736856839	-3.61256361189165	4.50208387674631	2.43187480792273	5.66507416964451	3.17522657272639	8.39049629182888	9.40836698664893	0.457260426769476	8.94893749400713	4.24870985606794	11.840499686803	2.49003537068755	6.76268195789682	-4.04912870804559	0.668353425930551	-0.791856655716985	4.81152468338829	0.719282140937581	-1.36585055341803	67.5	1	2
167	1	3.99762528744691	1.73174370146504	1.84806758360277	5.00842071789406	2.65866361593505	3.44057708376178	1.47171044650288	1.28633343715707	3.98851489550005	3.36655736935095	3.6641458986379	5.69276347963847	4.05811985746652	2.37802222201823	3.74196327068742	2.12541793929129	5.22047938149801	5.42292073227623	1	5.66529613321091	4.47386064847468	2.89843053435965	0.553960242225016	8.86337128065283	10.1395300507979	0.140467816429317	-2.3672653608619	4.94211075388418	-4.50402959450722	9.37220256209217	1.02747280015334	8.60836156018177	4.37992131694269	5.77879711770637	13.3465727508145	5.59267437883374	2.81279810434604	8.96054949580334	3.94374669820607	4.15551659402219	5.69713035368529	2.68869881372667	-1.01499805809632	4.25353730057459	5.16783416144532	69.25	1	2
168	2.29333684953012	5.84546903533564	1	5.31814122417027	6.12778743631884	5.92047244164559	2.30520669357231	6.25594996096156	3.95274342559542	1.46699701669236	5.73660670553344	3.08003838452936	5.02295186090815	2.11407276851193	4.70225472050219	3.80439692857191	2.3890745533992	1.32952806137463	2.38213360359123	5.81748317002961	5.9385167140712	2.54077913525134	2.44860082730854	0.875328666396856	11.267666709116	7.58207252731284	0.0459220574030142	-2.20358026272486	4.66054923887473	-1.05193885749747	7.3302543906531	9.59540365549107	-1.40375642065153	5.04829808737411	3.53866050897868	7.94701362431251	4.81997142371973	4.32867712955611	9.28510556496742	8.66126454103168	6.03714592631524	3.65961715054938	-2.61641230628687	8.33559720080935	1.23585376220669	1.66085020274085	68	1	2
169	7	2.25282813062082	3.65538317087288	1.30452941948456	6.61807858239561	1.1739661578988	6.77602982824513	1.23636191280075	2.55430912520648	5.5527532873998	3.1716517974858	1.41995664256512	1.83909052497442	3.10506785207664	1.86985634139164	1.33078170495439	4.45138821816796	5.94373586724754	1.48895377744349	2.84281465556251	6.67185085775244	3.06316722327501	1.82443293776377	1.54586716335762	4.07370547231848	15.2494287102664	1.93451515332126	-6.17536077479438	4.29394949991313	1.66184597734276	1.28057710452036	-1.94976887978528	5.7568354160447	0.214715722984245	6.44173465568556	9.96501983311478	1.36105842671594	4.82680435468693	6.99181327509966	8.38967057950145	6.3700065538727	1.96253922966829	8.08177318876611	6.62784201117571	0.655699680285993	-4.5230104825825	82.75	1	2
170	3.27966600956315	1.32665573827267	4.55768002646184	3.50900132021549	5.02040478152685	1.3836775185277	4.57197619155175	1.24290215725426	4.80005888693257	6.51503681532088	6.13710094024924	2.68177937983579	1.96252558454368	2.21074860332622	1.70244416969168	3.28975038624096	1.97662884341868	3.6359308635696	7	3.39273094901204	6.75486797468918	3.94446138765142	1.98732935739037	-2.75937268115907	5.92876256303129	7.66354506638441	0.490574220470857	-4.85579641699664	3.7372437909039	-3.19608119955824	7.30735699365506	4.59523391252407	4.30695761143713	2.0235203976187	7.4327642607489	6.31198083997632	5.15606892735761	0.557453857864383	3.8979629212449	3.37657728336258	0.605817585650185	-3.29143163453332	2.40202418914714	-1.86075337109303	9.63416489130411	2.80948527770635	56.5	1	2
171	1.16695317625842	1	3.01764161713446	4.28457065416367	1.04423699219187	6.20335353420729	5.10672100108792	3.60316247671131	1	1.32549563545315	5.22426972808247	4.18104541730268	2.60806307356461	6.52547532892529	2.34430067968017	2.59553053076708	6.21700081626486	7	1.35960021413594	1.3636999772252	5.99740861648967	5.24114081239574	3.39180222313052	3.57936268382392	4.20168990029587	6.99854358962064	0.907036283134532	-0.358315435303781	3.06766383448086	4.59095908005605	1.8840945439557	-2.81226224859718	7.96680498602293	2.18461062797129	6.91997752597095	0.616681422478848	-0.789414400905627	5.24785387205245	3.03358699980164	4.25663789346338	-1.60068968375349	6.9266050009044	3.62960379417143	8.04268070200282	5.45687725967722	-1.05869656833908	63.25	1	2
172	2.60693964402445	3.20730525388467	1	3.93198657990879	6.92869133053738	4.24960627866593	2.31033237370577	4.86668454356293	5.43381712560718	4.03354692221291	6.66459040854506	3.8500925286142	3.27691624560332	5.91413178842911	1	1.81490338077616	2.35735883618658	3.01806856683428	6.12932918142152	7	7	1.26775537622071	1.68471122759147	1.35662420909932	7.36647564223373	8.35100407453487	-1.67897438132328	-1.02602055278223	5.03621683094328	0.953453854021967	3.90472983895902	3.40676104809932	8.14768000119873	2.35661198951694	1.61479789061465	4.34312457803129	1.08262042462079	6.99085095848665	5.20201730612321	7.06504299287159	4.90634228324974	5.42291983763052	5.38055687262583	11.6071769537765	2.53632825028472	-0.691251203822174	71	1	2
173	4.64535970032347	4.98603414850822	2.36487591042207	1.59110516971966	4.68832297752351	1	1.61296434564888	2.25864253987509	1.17367434711693	2.90566615580846	6.69211168693061	4.34767452119489	6.14759545402429	5.75466328767148	1.28909218625333	4.19684685281687	1.62219848045093	7	1.46560250262878	1.78416131130264	2.47464910410928	4.86106673444075	2.7570953751982	-2.45876330110939	6.26750006771373	10.2619520847182	1.22117697970705	-4.13870659531547	2.97730386523614	1.80674875933582	5.06638190461463	2.00367036631829	9.00281834932988	-0.385128573902561	0.862134503442893	8.71947232321865	4.52671570339602	11.2110082170456	2.12090810238803	6.82030805958862	-0.577029449258079	0.99327717726585	5.42390128379214	4.99994898325145	4.34013412088959	-2.18589948402447	82.75	1	2
174	1.34640064542405	3.71066057051471	4.87801171945006	6.17860244781168	6.53127479479524	2.93094646810168	1.41282404799008	2.79077080724152	1.38873366965537	2.82271584610253	4.43451170568192	2.1336970339961	4.62605880802907	6.12067195232754	3.06748805653098	1.86679868184044	3.59687966063311	7	4.14102273817095	5.03984223407689	5.48038717853811	6.06927474287198	1.85527988252797	3.02811729139651	8.99515768986604	10.7804202670961	1.81536632802724	-1.95781803309841	9.25034491491803	-2.83227457024565	7.6159019227911	0.0135766970769598	2.6847148449624	-2.31450873829645	5.83287706581688	13.3213127169203	2.38890646279947	2.40926284246047	2.8683975931689	4.47367027954072	4.61495852013567	7.34755558281667	6.63799895078064	-2.85835800445971	5.08245244646111	8.69449805836978	68.5	1	2
175	1.27153800054805	6.17672162771858	1.77912881086694	4.32789561539043	6.95251711620573	3.21047278200856	4.64983069626545	2.85149153285075	1.17218532103786	2.37519183383633	5.88528202488107	3.54992278270165	7	5.02640687297025	5.55555162857786	1.32407801620927	3.38451344695918	4.11170118013133	1.46837770426459	5.73206267964005	3.93360601762682	6.49159567812823	4.10617521605407	-0.422138101176569	9.70027373838234	7.86670385688518	-0.817082730097803	-1.99849475690344	2.13651820788732	0.260180083404694	6.10558737322008	0.254000432458102	5.55389838840696	-1.70834768994547	6.37080066052982	3.86812058377575	1.17735908241532	6.8462411650016	4.48388983787676	8.47638755918177	3.46998828926307	2.55511305245608	7.31182866107171	8.42476116507307	-1.18366268952153	-1.4621666214002	57.25	1	2
176	2.10925048737184	5.04300392293124	4.43300926158589	6.67685046876276	5.33676580456382	6.43044888757532	6.495042475708	2.4686397153664	2.64356564650265	2.15289275866501	5.79652735833421	3.65445348905864	1.35263124579396	4.79938716630406	4.46852008552708	1.68909927424887	1	4.21967313564379	3.67078318723037	4.8999514070135	5.99898405667576	1	3.40726772059588	3.32617369462997	6.6508214796592	9.3648860114452	2.80802633116935	-0.687069899187294	4.14002300428448	6.77687009635613	9.47817646211332	-1.60246071706379	4.67421334722298	-1.79353036099211	8.7594480019082	0.629332550351381	1.05354661953881	5.73106858387847	6.07371030537816	12.1854413176043	2.41419284040411	2.01473270928629	5.13620219254029	4.81628766320528	5.15490671905139	4.89474829223622	95	1	2
177	5.61948807995793	3.67186191122452	3.06841102193343	2.12772225494418	4.23362844889245	1	2.63432952027945	4.95288818757437	1	2.31172739246887	6.24158013373762	4.2165857840245	1.96947351119296	3.06641844762572	2.01276035203261	2.11372197357021	3.12953551441027	6.00503673545735	5.73066953931241	2.69717714650887	3.91910522796005	7	2.26041284691813	1.35679471900443	5.36836384435458	12.7877954448897	0.804958723658561	-4.40576029444896	4.70458623464694	9.61520734356984	6.15563256172833	2.00751594988813	-1.54370332570013	9.37948473880217	-1.88727699169151	4.63959203015124	-2.55102568557492	-0.106808844673066	4.17562384827156	8.85325304259434	-3.00107798538171	0.498024761807238	7.14204095766884	-2.80622784240496	1.00116641828188	2.85478389745607	69.75	1	2
178	2.80398607848862	5.00361697208013	4.15737093412095	1	6.19654597352686	1.35080392006045	3.30911913018115	5.26215433785867	6.9867978844992	6.96748162888025	5.49177415405097	5.42361201943275	1.89478345954477	1.97072519636801	3.27314158698023	1.27846915233182	4.50561315298382	5.93816040149233	3.7316645981543	4.07310291994925	3.01892923381858	6.5322308774046	2.61861909323658	-0.0225664327556782	8.36420919033074	9.68053951478166	1.70337169529399	-2.3253821852452	4.49351503083467	0.607785030706337	9.70921494535582	0.748372923892955	3.8933217690424	-3.03268686390666	7.27873626938518	1.69109322379095	3.18870120833224	1.51648813303931	-0.14191751663915	5.60894536191527	6.40495760569604	8.58097139204877	-2.36754861763822	7.42550714295909	8.82111418242688	1.68527537148647	75.5	1	2
179	2.7547520440099	6.88720027999811	6.27048706730773	1.6715226341023	2.42372489588596	1.9808553845461	1.7310321481739	4.33415462576735	4.49487017643098	1	4.27727339436492	3.05348459805481	4.76734959907489	3.44973025124676	5.0186891727384	2.6502491301061	1.07865778823767	6.07359302816529	4.84898163396421	1.82975000685776	3.90940694698359	7	1.43926603350517	-5.77311309457252	5.30157698950421	0.28066176374249	6.37043138780553	3.25416736143351	8.33356903867119	1.4174114132623	7.08209173190827	2.61558714343839	8.0994540937392	0.539495403879629	0.450272222816588	-1.75560818097141	1.89535775736884	-0.476425793012658	1.56273707277765	3.52458065541532	2.16328880314599	7.4926198896295	2.03057110750825	1.01511929224199	2.06894944835541	2.98401716800475	71.25	1	2
180	4.63075232195976	1.55399991128241	4.31072448241574	1	7	4.57431960431868	3.47320007178427	2.84630410947691	6.64201834718095	6.99231736040949	5.08738848037814	2.28497584094038	6.32907606004338	1.88160651310177	1.83276392781545	3.5187446254718	3.2070017483718	7	2.72332054793037	7	6.83735628773549	4.51554123297856	1.44401798399132	4.3385200099695	5.04296140630774	11.2587744126788	1.56354693366656	-2.23323704738236	6.07740344227864	3.65684327788951	5.99665806693354	0.0376416687532898	8.40983212736271	2.02932452806449	0.181643012031265	12.8614494347273	9.38857478797221	3.99364781466179	1.19523656056403	2.92835721489094	1.26733908871398	1.29898757925722	3.91650932394185	10.7095080627181	4.09176323862925	3.50862225619323	81	1	2
181	4.65427975850575	1	1	4.36243213800897	5.60361263572031	1	1.31133819477232	1.68320681930062	1.28287987539697	5.27947989127647	6.47372948651442	1.96841128600474	6.87499176028203	3.00147250634183	5.25330129671895	6.33940157260197	1.30426857753528	3.49521793871792	6.45629471334849	2.80123290334394	2.80882175604779	4.22955258075892	3.35271932050264	1.37574665215226	9.901568314781	11.0004265569838	1.36164448678035	-2.68978343208867	4.69150913708623	2.39747312487047	6.67848799778826	0.0831784760263367	2.4180014784131	8.88354445189393	5.93626364798185	3.99631175998316	4.39762384495272	5.70216618428927	10.9190629735866	4.72580562180163	7.67109603496111	5.86050606748298	3.47412430628509	-4.37390185182388	8.05259633161386	9.33213263437006	68.75	1	2
182	1	7	1.81200528420033	3.780306232901	5.48710107434353	1.19166781576111	1	6.17741961124902	5.61718620096223	6.42057231839565	5.7257211127991	1.05374057839747	4.14847022139504	1	2.83628882189046	2.98445591533745	1	2.52021284285946	3.66788992913652	3.38984891476148	5.56051836277719	6.67649563197446	4.15211436272175	1.98258564716549	6.52046984206282	8.69665687509346	2.49325615517655	1.76232603734424	6.74004154333362	7.3924110521994	8.11610550550412	9.08630161418646	4.16331562595895	7.9439264152812	-1.8621732583563	11.6467565075212	5.18126613654039	5.15614158592158	6.31418556741196	9.49646845335416	8.64585357152015	6.37000164664051	1.5893800818433	-1.9986762003391	11.9903810083193	6.77873733241809	80.5	1	2
[truncated: 5 more columns]
