# Supplementary material for: How Are Mate Preferences Linked with Actual Mate Selection? Tests of Mate Preference Integration Algorithms Using Computer Simulations and Actual Mating Couples
Source: PLoS One. 2016 Jun 8;11(6):e0156078. doi: 10.1371/journal.pone.0156078 (PMC4898694; doi:10.1371/journal.pone.0156078)
Supplement: S2 Data — Long-term couple and agent-based model data analyzed in Study 3. (ZIP) [file pone.0156078.s002.zip › S10/Aspiration Model Data/Aspiration Couple Population 01162016 040407.csv]

	trait1	trait2	trait3	trait4	trait5	trait6	trait7	trait8	trait9	trait10	trait11	trait12	trait13	trait14	trait15	trait16	trait17	trait18	trait19	trait20	trait21	trait22	trait23	preference1	preference2	preference3	preference4	preference5	preference6	preference7	preference8	preference9	preference10	preference11	preference12	preference13	preference14	preference15	preference16	preference17	preference18	preference19	preference20	preference21	preference22	preference23	fitpoints	sex	algorithm
1	1.39773662879293	1.92013151316811	1.37132515501709	5.31364094694945	1.05696645717582	1.14142840485461	4.87092251220739	5.32476193485393	5.71648670273576	5.97916892063746	5.82879576923136	3.92150429407441	1.58970361594203	3.23957257192152	6.39542118738334	2.64267259035438	1	4.8308249692096	1	6.30203644359811	2.29354613102969	1	3.75531960024147	2.07835667424067	-3.53422135169895	-2.52367813762934	4.17689265980794	8.98504808720914	7.34915989779608	7.54521569617164	4.74383625463195	5.72417027940066	-0.799243132148882	-2.89672660996789	4.72854889006122	9.48695659668701	-1.99687145233425	-1.77164188467675	6.13156255787992	3.66844418160137	7.81870372001954	7.31791214883427	2.64812619439394	2.871807250722	3.88659606141642	-0.527414299256704	101	0	2
2	3.19789053586272	6.24168922359817	5.55834319849456	6.60669226424946	2.43433296091698	1.58470848315065	3.3781373526746	6.21487843163739	7	3.82350162850824	5.55082175392453	4.1560185661938	7	6.61197426320447	5.50527545610759	1.9322222004585	4.73361134081879	5.46639332744869	5.39400794107687	3.92366863533173	7	4.59999273327286	4.46261187485096	3.50680351793039	0.695642009065609	-6.68392063132812	7.28835971548007	7.90138200917135	7.82947852132971	5.53260672965149	4.86892215722847	4.33023712034024	5.24949484714484	5.6150296380963	7.97901882522247	7.48669760928131	-1.32242620678231	7.8333828791488	4.95939067243573	4.53012359096068	9.12636461491079	2.43558020013874	3.60293762755878	5.51436325921795	0.385513253208539	9.59823827162953	106.75	0	2
3	1.21914195883185	2.86578339201451	1.39108102396331	4.65870392824104	1	3.44327934533572	7	2.55426767525879	3.06778009156513	3.53064876736006	5.16363720287433	6.91890424602044	1.28805964454915	4.16919726103785	5.39454197730247	6.37941937918749	3.06717420278867	5.03861903305869	5.13887461943224	7	4.41679012051716	4.09336944746367	2.03856546407216	1.35727911324165	-2.96021684830567	-1.5143595469349	5.34394164794314	9.37786573317074	4.49894927195588	8.22019950763314	1.92935331212406	7.0304383405614	1.63208119268814	0.362855256434228	-2.6107289165538	1.00557557237121	-2.23884182199221	5.7730374912085	2.86495191737176	-0.425457067751444	1.87296060001397	2.65365875670752	2.05729973386652	0.79292240262197	0.0382790602865695	4.20835829400409	95.5	0	2
4	1.40947296789015	2.71853546926176	4.53048354512847	4.34670454536652	1.88766728196031	4.05909943454839	3.84910055011482	3.63349780274767	2.44521309053532	3.96142749548586	3.75705345245024	1.89638060667482	5.75799416938675	1.47137725319835	2.01649942244657	6.11271389297802	6.23580454601677	2.70791950363118	6.44676134700264	7	3.10795951776099	5.99788614283908	5.79993114129966	4.51430176487418	5.70113016002571	6.74782854767297	12.2440184920292	4.88745366466452	10.0926719255478	-0.6023673473602	-5.93555956486936	6.45264960098102	-0.24498117677297	9.27583824363083	3.04562175887843	7.62001590848905	-2.99981304817109	7.73908465614589	3.8193950836366	2.99272198412266	6.81545140084301	-0.133652972870913	2.05622169569166	-2.79662049086369	-1.67433039385822	2.81915714022113	89.25	0	2
5	2.96229532917011	2.17935535636155	2.61095720291663	6.02229165577759	3.23521589722596	1	1.08630103169589	4.32515345285592	6.34793076068889	4.79780123014096	4.80970880580715	3.4201889499577	3.59940196121278	3.65296656065078	1	4.75189470615117	4.74923489634022	1	5.01148014159461	2.76173174494513	6.26093839968372	4.45434624761717	3.98658153579582	3.42783226713062	4.67114588060886	9.2463685580403	6.44573045600796	5.66938222617131	6.30414503088327	7.83974401224998	-3.51710560925109	3.98953836071888	0.244543493867698	-3.82890085219491	4.29736510417229	1.51895298331866	0.129668300306364	-1.01313945373828	8.28332379569996	7.85622425099083	8.39236510107145	6.9106548646259	-0.453621653567566	3.60207229919437	0.766284238095897	-1.11809813962412	101	0	2
6	2.82527682911872	3.91465805064757	3.26712113106692	4.46167793273751	1	4.19162149484478	1.13621679301007	1.07548128256775	2.21139416447189	3.17000661020792	3.61245136677623	1.39677721575066	2.13485219553806	4.21482018204408	6.21159562754884	5.62942239451641	1	5.41072021978585	5.34368569788168	2.66805299978915	4.40407499799301	6.10069757147163	5.43447950109979	1.75361544748626	6.31786758323837	5.4738949826506	12.5712994706393	6.21025127192247	2.08933393199276	7.82150105310667	5.9633811711436	0.933444846085168	0.0600997426598319	1.65723572756508	-1.24207100411653	4.94889134716713	-2.70813214826163	7.28507308125398	3.51902145374048	0.457956474965374	8.91429811540877	5.77593016070491	8.05513979889973	9.7426454253675	6.97950018668694	6.83357343627382	82.75	0	2
7	1.30419265982266	1.02232521853459	2.84077028343348	4.37105033614706	2.10736522264682	5.58376047124958	6.48095049992007	4.56456911605069	2.74040957565887	2.63251229203237	4.20667583139763	7	1.51215645467535	3.31324596869536	3.41355207561525	3.17701714163535	2.19667427794282	2.86454448647162	3.71468086277062	6.36617809344311	1	1.38278818182814	4.58316045846632	0.103208676904464	2.39476187190842	10.9387604291215	10.728361596199	6.50049243695362	-0.749761595412533	5.83007249697401	1.04782003634728	7.12186388665913	3.47979894613111	1.77543726278781	-1.23811347235901	8.88656379452558	-3.54669635318649	5.838977667998	4.36297856694054	1.41662581628246	8.29294279111493	6.16536293313178	5.47353283124812	3.87250741154271	1.05578900358969	6.29569320588743	108.5	0	2
8	1.16664903482239	3.74929751684765	1.71754125449691	4.78130978397625	1.66091599988559	5.26143633703145	3.35462246717267	5.85696993505714	2.54615671504514	4.42028776129247	3.14708172214875	3.68698481776453	1	4.85229348082168	5.7937963066906	6.61584375300662	4.96990755983338	3.26579772807039	7	5.33455762486841	4.33881188139016	7	5.73414258945483	3.09471747477973	-2.38991026214286	-1.8651007901082	3.95912947968772	10.0424856538292	-2.68885882837727	2.36467956677674	1.26810600780816	8.63425520039262	1.98278041376157	10.3625495089037	8.9820795183842	-2.7661158579705	-0.996055647085596	5.30430744820154	4.63288099652579	2.59827121260102	4.02192094826824	7.54204325763753	3.89069148431884	3.15820392288992	3.8953301740083	7.83670404243053	113.25	0	2
9	5.32383894732705	5.56291152522156	4.08339873892274	6.28659092912887	4.51147612125956	3.21474767818509	5.7911120363762	5.40796904085377	2.24417435975346	4.25208238736274	1.93511520282897	6.54350293268924	4.71278084802164	6.45468494233193	3.22420145878267	6.30632069146557	1.96849957982081	2.04467868633456	6.49751051546002	1.28194853348493	4.56433390699135	4.63263891027454	1	-1.93379501580164	4.28409787711119	-0.265539916515522	1.16598043090094	3.79886200211827	3.60442005818233	6.05970414514892	3.93752470436487	6.14568065837046	6.06299072154651	1.68829206409058	1.36363457552935	-1.44251991642521	1.32071452089292	5.62961837472525	3.48852385138733	-0.828919091097917	-0.71411992597161	5.99904125312093	5.32222225056695	-5.09379089205157	1.34592346848662	6.66082399424719	92	0	2
10	6.58101904919887	6.68345073928851	5.12790352568785	6.37245020890061	3.03051885288921	5.98161869408482	1	6.24320032215863	2.90241598582455	5.8412168617524	5.93344299853304	3.55880671968536	2.96066481117937	3.07381426621496	1.96485951541294	6.75109484880857	5.32089713973323	5.43331078009028	4.20705628000119	2.25854708544503	5.22690549454558	2.72044774175016	2.96013428094347	8.80297466848964	-2.80245781301887	1.89483869160021	0.940572043176014	-0.0342009457010071	0.348406040817608	1.12862636748906	-0.589866072090874	-3.45598101577224	3.13807083842898	11.1084731639652	8.8379747076644	-1.34938928795496	4.5932105013678	-0.0149308527937773	6.63065091178916	2.62100645598551	0.527063188541911	2.46974227331525	8.72789966137341	5.56844547732807	6.24671438577049	0.921857046936557	104.75	0	2
11	3.3958088039144	5.2246347912534	1.62231113291657	6.71453321074998	2.68154782432774	5.7118007713739	2.72886307978949	1	6.67785141524916	4.25775174674009	4.40409244859382	5.18669382687817	1	2.76878212190867	3.40605570780838	3.14162340733582	4.31828645277327	1.50559309648601	3.44686858486331	4.04722120976745	6.78347803676769	5.59386583854896	1.76024379528492	4.41988066717633	-2.90565900884352	-0.786243793600058	0.943957381259764	9.71639486488924	1.90188026116336	7.36408413576554	14.0573540899135	3.95365152908126	3.4062311026876	5.06115605353691	1.35339169311347	6.71920534753031	-3.54307295048847	6.22426912976241	1.5715242536779	2.45127057534985	-0.188231181119286	2.16495388999223	4.18575052062904	3.87093503880535	2.41700208854229	5.4885327958658	112.5	0	2
12	3.80431183765624	3.57822813632766	1	6.04623021488073	1.09597834793716	1	6.42006662027699	4.4876435367541	2.50882252110069	4.60916077790215	4.54528917366118	1	3.01828035296835	6.22034711985424	4.01725853513811	6.44658550215902	7	1.78863212197207	6.37881781116843	6.46337648282889	5.11157216977195	3.65946662925307	1.18170458520585	2.39305655348071	-3.80417815904323	-0.379530954170841	2.79539789029729	8.22319846847012	4.00034788230896	3.10029667588456	2.14029279354101	3.89966916086338	3.84222876229313	7.59498538377368	4.70408463947061	0.29073816993727	-0.869418053285933	7.587128680764	2.94863415220258	1.82804282633844	0.844869179858496	-2.03700464484173	8.35730003222982	-3.6345407506161	-0.65104116709972	10.3489394597129	94.25	0	2
13	2.76378342660691	6.86324925602518	4.60261780608472	6.36317436226553	4.30217735547641	2.02658221389351	6.16814836537736	2.24161857770114	6.14592176408744	1	6.66051790493468	5.0535710508685	3.30312997386024	6.24326257053912	1	3.49282858115469	1	3.30186367040352	4.01766868475736	1	2.83097895682201	5.97052289095095	5.28383941992654	3.02168747486992	0.655156876596968	-5.60542799239222	4.35850454523473	5.45023254261094	7.7760803891957	-1.75796997402347	-0.683620747336624	4.88070969821707	-0.168982800336346	0.587150908526399	8.97654949832892	2.76412387970847	3.23432219839486	-1.62706221168122	0.992018715234417	-1.05516750619668	8.79160776647502	6.25445194418543	0.274619437813226	2.66239687065167	2.72152636224781	3.8193459964996	95	0	2
14	4.5283678783395	5.78348280322718	5.88808674747083	5.8542869342042	1	5.98887728983562	3.30697274815088	1.72260767048423	5.8186185976674	4.285448597386	2.82109151769139	2.10898732193167	5.47963925721605	4.19183348974913	6.24231496079509	4.12153264828444	2.42074400531691	4.98772708700293	5.93949305091683	1.74426329331735	3.53211760359619	4.49229619844225	6.8327297539169	6.49155330256755	1.43607146701099	-7.26990855526664	4.36318152615072	7.69293378451748	4.01343599907097	6.65514050376023	-0.140523730734581	4.44189714344938	3.55280267262677	7.15260209639241	2.4292812570443	7.90719707162656	-2.80818220596144	-0.822468794539001	3.36642687627196	2.8929723971791	7.30830335710184	4.20852685614744	3.86976711239012	0.750793095604288	7.2206697163555	10.9715084575882	96.75	0	2
15	3.73440068091359	2.45668698038286	2.16831615503288	5.10585326289615	3.25554853047957	4.00798307864213	1	4.02650640827119	6.62105496939654	3.60220699740612	4.89407678263132	3.53014675826634	2.77942632640194	4.10980751938576	3.54595720881245	5.51917361082851	1.7086694354008	1.24016206751356	4.53555779254017	2.65770582263028	6.3368296057401	6.70371750090659	4.37269822662402	2.38041836639261	5.22821451251069	8.95108747705231	7.11992626737678	6.49278705758926	5.19656513630707	4.02882550964809	-5.24750275543962	3.33453109611129	-0.40336477747418	1.65421945234413	3.88018772397376	-1.84571444423784	0.539013866524693	-5.54601482383596	8.52786827642008	7.80523817688841	-3.27431942019841	7.35715991709626	-0.0189350332594132	3.03026954848056	4.10113423042886	7.46705875810157	88.5	0	2
16	3.30209262159619	6.57704684387843	5.81530512181208	4.54601138818051	3.2261105060895	4.5383728089215	2.62411768773876	7	2.88179928578996	4.26928384806867	4.11461643355693	1.92994111710688	4.70525482014012	2.15776193390282	4.08295742152825	5.80695406479717	5.05338068617303	2.85166607897734	6.68117120574939	1	6.87554591978019	5.96094089763553	7	6.66081273707677	-0.322340320706015	-1.69660044450201	6.65071476938093	8.3006749846173	1.43094897180827	6.10624714258271	-4.50094809969298	2.99364090169944	-1.33599388381591	7.84526433845818	6.73983014119922	-1.4099712453134	-5.8812731499335	-1.9590998537884	5.04079525712378	1.69460157769658	-0.570551219858241	9.20458292677563	6.88088194612206	4.29348521322564	1.4702482069701	-1.49790905770891	107.25	0	2
17	2.35648786268149	6.90036396723476	7	3.7048269872792	3.40749113596674	5.10169685142761	1.49532249645518	3.43924710450929	6.45506989922108	3.3639977887648	4.2002872762886	2.45446705796723	2.52194552089793	5.07340277022864	1.37377473088144	2.35658895472066	6.47789429520294	2.44363571776918	5.46470056899356	1	1.67878207003153	6.04931363895933	6.04348694274531	7.20578150816165	-0.436844103468812	-3.40528116385783	7.24879930647902	7.46136778477052	2.86681455934916	6.4983021204627	-1.2767966839653	5.56763004924767	4.85906146501266	1.17363475350719	3.93908651452342	8.88859985960003	2.75410209913839	2.26369190973546	4.53709190797413	2.21819149639448	-2.87633965879259	1.21293516042458	3.74788792464033	5.76178571376703	2.03552828917848	-1.3367263707278	104	0	2
18	1.17010320315729	6.1928182241147	4.75375891894399	5.49049747035259	1	7	2.45726391862905	5.5864186506194	3.98615233871115	1.61126291752582	6.32719547309794	1.12294498977819	4.51999904303853	5.06978078650613	2.05485559413475	6.85914873054264	6.14620917486138	1	5.50689630559105	6.52234337504126	6.94063358322303	6.94195833706436	1.59561122214121	13.9420366167727	-2.13251636839092	3.07893591054536	12.0475805309486	3.95704497861342	3.17924593499227	2.49235844531623	-5.0571361285771	4.31512371990073	1.53559337726004	-2.39512449388626	5.55587832716589	8.13202344618623	1.86421548001729	-0.771809040761398	2.91112232750296	-1.05492441498974	8.09233604812501	2.34900699749364	3.06534775019524	-1.88139636115532	7.52253882938976	4.85476150918016	102.75	0	2
19	2.51469457474196	2.24297217570968	3.60561559154547	4.98313266440624	1.96708700168797	4.45114435060592	5.4997456617814	4.10995133706303	1.29852311280682	6.65970911708259	6.73606100889031	6.28653739705777	5.4575663078839	4.6998761124533	4.82040474706233	4.68136055168769	6.44521532272265	6.16793004037782	2.35809182914215	4.72332297691252	2.36741443326659	6.71394188631962	3.76588722943021	4.32102167667312	3.85451388673652	11.8654677480713	7.85713544575783	7.8582036128725	2.42828223197471	2.74651351630303	1.83880271380063	2.78326424213156	6.37697990263032	9.40633268418165	0.811012315609008	8.31662800465154	-0.457210891976978	3.66993218997114	3.52875758729656	0.288669130596594	4.48261505226639	2.79686298888963	-0.347510853480648	9.97402488067821	2.52212664081193	6.60467964865258	90.5	0	2
20	5.23297677797255	5.88928791640669	5.94404050850948	6.64146710955813	3.18920721903218	4.53016864149792	6.23808542839758	2.3177002108494	5.82855722138765	4.12065542544109	3.10897391760019	3.42630515196499	5.49470373581264	5.42289923918355	6.64253600045275	1.62089713489556	1.21663547120488	1.07783812567006	6.2193685484083	7	4.51895803550633	4.90644010459557	4.28020938355058	3.39322782781049	-3.41245181460831	-4.90494825597484	2.91939681817799	9.18467187318002	3.46310083616072	1.8050701257764	-0.920412110091758	-2.74517511871097	4.36026731611966	6.55598835690701	4.09134013743347	4.40496475986109	0.0150811189350396	6.74644146424465	3.64244180306752	-3.50908344620854	4.81346998190805	4.24281242989731	7.37443798686107	4.4162823835378	1.92346639334479	9.85671389585447	101.25	0	2
21	3.38143021690997	1.9209961811292	1.3632388518355	5.23780093601155	1	4.70769931475565	5.7296179066026	2.80755496128786	7	3.98045382744071	5.40977698695281	6.73858102240019	2.53254322968336	6.07493742941546	6.03084819136106	5.15077165756022	1	3.12762597919201	4.1226207708721	6.90255199800899	4.72660889025361	2.87677454461424	3.99197906716432	3.04656069517999	4.15843666194746	9.2306202550616	8.108506273064	7.78452586898024	2.21579377777493	4.74402336365855	3.98638240634722	2.75516406707077	7.62611551181041	8.6032787150839	7.08006143850814	-1.12083297714908	2.93083894136506	4.34624581007685	3.25335375924154	1.03750861718903	6.61865844489731	5.38176670722161	2.5956120816856	9.51510057601579	2.96778113727708	8.80304534769664	98	0	2
22	6.08091528839352	6.17265601585163	5.8391215251373	6.40866500162501	4.73916823918292	3.55431728352422	5.70324536547036	2.64915700459655	5.59004304594124	3.81983178795608	6.13693509667178	2.20076907031032	1.60927966573411	6.15377045488532	4.89291753388669	1	1	6.71349934608947	5.0765644441871	5.30300394537047	1.68931032786041	2.02620033433741	5.32176006655151	5.71398524158539	-3.71772334354999	-5.20830881089636	2.91170752754236	8.04365452072433	3.93406873789497	3.33638925035657	1.31050088116857	5.18407003124952	4.15001392643185	1.7306969325857	2.4666121970071	-2.4183784760201	-4.78601479451562	-2.93545638762826	5.17536521254725	2.20067174836257	3.76956523290053	5.27138359367586	7.83128527749965	1.10080675499563	5.89651778279032	2.21374337992269	78.75	0	2
23	3.38667789211032	2.08134488623043	2.86510370812944	3.75095499659944	1.60905692372977	6.2079686316144	5.91879420301286	3.05523678868511	3.46021676431106	5.18603305122067	5.81398226673076	4.80323259981994	1	1.59040334134615	6.37828250987918	4.67038955281439	5.26697675932244	4.11747930170983	6.68442058452702	6.56384016863972	4.72690411928735	6.24867373983958	2.49977841769368	4.20760721426513	4.5420012858976	10.0380222138088	8.50591565899615	7.35526931982028	0.346265199667936	4.99682199409748	-2.26442619060124	6.29176643616256	6.6247304893629	8.31894015659703	-0.307045757292344	-0.849940923099128	2.91209543535552	4.41387233223111	-0.0465509056579663	-1.14028217043074	0.64666269258129	6.17219461127497	3.7235761155407	5.80204622355493	2.97612400927739	6.4411391371788	104.5	0	2
24	2.60212140629688	3.47494804802359	3.87550084824831	4.54511781612748	2.46335581226956	6.38888064355193	1.07095026266266	4.15725776180948	2.84395438047396	1.84188033526825	4.37818237355333	1.91361778330972	1.84694692784222	6.71019971798021	5.84284741099005	6.25172580316711	5.51974650837286	6.14017061654431	5.9560573379751	6.65609596855943	3.36432450862823	6.16542095195822	7	4.36401333969193	4.91289743969133	7.38666534975599	12.6855592601498	3.62234860612341	8.60550191310893	-0.0168915026277261	-6.56264961224367	3.89303651195766	3.37497229673023	8.69455722155776	3.63704382936088	1.09133128928994	-4.34345748453143	7.31782816691762	4.86213562674719	3.25932588878426	1.89121649518137	3.08938059461315	0.917175634747949	-2.90703424488722	-1.20575095593779	4.86651075414828	94.25	0	2
25	3.95916337059604	4.80306463791565	1.93564115186112	6.21798332577363	2.52139852643135	5.64093373975152	4.33049964061446	4.89949487071734	6.23793380020364	3.90709156437951	6.40250462374888	6.28691153805438	4.07935774521728	2.89804083633177	1	3.29731537202811	6.58731745722965	1.70420651292594	3.10683100134605	5.60753790490831	5.12886963415021	2.5732558793258	1.13202627571956	4.64715490977713	-2.83151409470486	-0.0830496241535033	0.83126093316198	9.86532421360896	2.9550573426551	6.62589408530806	13.7119018292139	4.55510297413817	-0.88168833884816	4.24329139535873	-0.183159648187364	-1.69523455092893	-3.67935137857396	-2.48810377844376	2.40230218709556	2.44753529426899	1.03133608520903	2.72106148239737	-0.628729400500413	4.48878336102089	7.45095371450883	10.9327735256154	101	0	2
26	3.66547760490089	1.49224754507087	1	6.40366426444474	3.25764694312651	1.36220079601565	1.81172000348359	4.58523507019848	5.53497962333879	5.03194477849696	6.08718035946373	4.12620479586792	6.10917048031341	3.38641970849133	1.80910089499697	5.08862744925921	4.87084800228134	1	4.28478875558632	3.02367393527195	3.51938710123302	6.59500031144734	4.62403833932593	3.24877726461221	4.52532562339923	9.82814104468075	7.3874140621918	6.99021878137863	5.21066924125651	7.07579040241458	-3.95895843628872	3.5845275281529	-0.890401229167397	-3.56116446220633	5.18009899145811	0.781936921885595	-1.51633772815868	-5.35971538889207	9.50662896294211	0.226302003832435	-3.10088590225239	6.69350743434302	2.01687828728817	8.95528658187998	4.32140162536458	9.64994706954813	86.75	0	2
27	4.04550265078995	5.52004520644253	2.32448454884489	7	1.8312047409318	6.58194225664362	2.46589788831791	5.40518850002067	5.03262483453194	3.49771003200923	4.46740720949263	6.092416335796	1	3.4634118966209	3.08109697047728	4.2515075526151	5.47099419457971	2.09378624279364	6.00869824245102	5.93829324473032	6.44639834518133	3.13571329256535	1.00534664065518	4.91008593528986	-3.2408001863696	-0.695814151617021	0.961179151709117	10.4300569028291	2.17763664892936	8.74026169643251	12.4708607783325	3.96901281612832	-1.50636224841023	1.9848544237292	0.646537063190643	6.95655125583788	-3.68476965635484	6.1537886150856	1.01593237463566	2.57661297165141	1.59277042674561	5.05186312125576	5.75548812698214	4.5436651902845	2.36591668568112	10.5894584971658	101.5	0	2
28	1.87038023574601	4.6123494426607	3.24664175027857	5.1738258771403	1.0743287644583	3.91405858281085	1.22895932263466	4.77805482761302	4.55095726909713	5.76385504237378	1.57007311320571	4.67221042960663	5.38089761353632	6.53931773078145	1	6.91103937865677	2.22438118442341	4.91904886729456	6.05073537458671	4.8853432460979	4.45818554680084	5.37530115112612	1.35483870606927	15.2677195752668	2.59128082634129	2.93054494284936	7.83887256668879	2.92237688565205	4.30311428165101	2.19364930096871	-1.19470609098086	9.82366021185952	5.30414237875463	-2.00900494726118	5.58202043210426	7.71526748423955	0.543583654223957	2.57000085523413	2.81137340691382	5.52514800218483	8.16814747308484	7.84137424976093	6.80068778062368	6.17603366143429	7.99537922443878	4.58402749900835	68.25	0	2
29	6.59240986346267	5.69759005412938	1.18395929260132	3.80488839628335	2.01167912052103	4.65737006995735	4.27587113955467	4.6840011001821	7	1.93550493833372	3.63542339270471	4.82211821043762	1.70581704285688	2.60093081235715	5.21726582276781	7	3.37007155020471	2.25784254736098	4.99984588027302	5.14521496344145	1.31385319120004	5.03200820860448	1.00888663374927	0.194199741547318	1.45295726175306	1.23742876480232	2.45118510676904	9.13405040891331	4.83398116951143	2.71125064887999	-0.503667980807667	7.11604924520464	0.0389299644055142	-0.168189955377039	-0.956358652680481	-2.43798336455551	-2.82306325938739	5.76299205664093	6.54839072159971	1.91632125858158	2.55574683516242	1.24020750742985	4.27059225752986	2.91838683250501	2.17466853685272	5.22375353551468	75	0	2
30	5.50021590934745	7	5.68850196308521	6.65758241771996	4.02882894861443	5.17940510648825	1	5.31970879986416	2.6497920091515	6.03634973340247	5.56741703921332	4.83024138560659	3.56019660027427	7	3.22118885389814	4.66628997306856	2.33427037927317	6.00258541259257	4.53483388783798	5.23157307947588	3.65255670205843	5.61307569377262	2.5800662000944	2.70742609372989	-3.32955766491198	-3.354244756625	2.75723051937138	8.17310398539614	0.889847430289455	1.61575741789724	1.54714942993484	4.86485269507608	3.18286611655036	1.47693572655927	6.22908392507512	4.9018178947415	-5.65263668870076	0.491889444389965	2.87945085734618	-0.992640853078028	7.64643773860305	-2.18533558252892	2.56723082451146	8.65859710622871	8.33973678418779	7.37179776412037	82.75	0	2
31	3.39051576609562	7	1.52176108545014	6.52050945699045	2.00230038159143	4.06308725500817	6.0749782649769	4.51020223606323	5.70065037274261	2.72934256294072	4.15356668457169	1	1.28215191752706	1	5.47442601321119	1.24580879592451	3.49014160083703	3.70313819712976	7	5.14570258984626	4.71800117862051	5.28148026802204	6.46655930970801	16.5903107915904	0.217240647558565	1.46429049176211	7.79621755473664	1.34840868208192	3.59889370048707	9.15037755071447	-0.78712014154549	3.79950725735434	7.03478609535671	2.17718391265639	3.44989207216035	-4.0510589145632	-1.61474284957348	1.38269705521319	5.9651807924747	0.887771573110659	8.56785233825685	-1.50986866022603	5.69275595673149	1.6688472731967	5.3697315514272	6.7704741304305	83.5	0	2
32	1	3.24688463008852	1.40178865070947	6.56278551815111	1	4.58295821564252	1.50285437155202	3.74404558125633	4.93173219067793	3.37792401967493	4.72994755871314	4.38406911148944	2.91215542882726	5.3600448813482	2.07123326388569	3.61924437306555	3.43404304374734	1.34013991125206	7	3.86734315882881	3.97185712922612	7	1	2.33931105180579	-5.04559764909974	-0.581564650179986	4.17136873152315	10.6385031838342	3.77038881973486	-2.93839679062456	-2.49540171611351	5.28849171304849	6.61268789135066	-0.0130549429943816	2.10285786208525	-0.318806463471025	-5.78301705865767	-0.546814508721858	3.7721294211988	1.1313516640704	3.51730158347252	2.00677559716336	5.69958218073859	7.07132518741331	8.10059725793784	2.16657739828864	88.25	0	2
33	2.27941493389447	2.58230745163849	2.42492464066522	4.48557488419129	1.62549883400248	1.26558725142732	2.2722976908688	1.4958452453565	3.69772135312715	5.75910459893694	2.3973628346574	5.45786118369927	2.1678975621436	3.11088825971169	6.88563860805761	2.28300448485454	5.77630708467289	3.55667753322192	7	1.45020532696259	4.51780656653753	3.01721920277382	2.52986514829598	2.73789528229223	4.33668623563439	11.1795632949677	7.98609833983516	8.23586920455547	1.71043383999195	9.36001991936898	6.2711234186759	6.61774358868302	6.76329093436897	-2.97877321666983	8.18392630009428	0.0285813769681914	-0.0713816477393907	7.37216278718902	1.11007535570558	2.83819361360777	1.13046554329256	3.68926791019416	6.24199871205882	7.35515728662819	2.58862250021395	4.43711213183456	81	0	2
34	5.34591052120354	6.58391999504719	7	6.29960636535408	2.52601319559146	6.95375139870414	4.52319192954077	2.94634566340286	3.85673518133881	3.74140126880934	3.02416913553692	3.19593054272955	4.94066205754058	5.55649510593967	5.84012866817258	7	1.40651217667925	3.90705178494188	3.36708114682043	1	5.98133225506485	4.29147584589331	3.28687453002353	4.87281089997404	0.451186317233753	-6.4158550712969	2.16435927212737	6.14361061240767	4.93434789848789	4.40789988051318	1.69213859245038	-0.541370841647157	-2.07878522629038	7.53285561037603	5.77526156200567	-0.174648872262756	-1.54656292849739	-0.194026936457035	1.79905644745889	5.16997262211526	0.0383546006457947	-1.3697383873951	6.28718432123086	-4.59143465168136	4.46535509084525	9.03708681137539	87.75	0	2
35	7	5.89317065338177	3.98083334636364	3.99366022816076	2.16440514714249	5.66444051469438	4.83616943191604	1	2.26624425267692	3.97721776264089	2.62044255494608	4.15491565939545	6.07114845420406	1	6.30229183950614	1.53764648428051	2.61119410139626	3.21043387912689	7	6.26092546467514	1.2729199894753	6.3162548004044	4.99742011747472	-3.83214048458606	2.45158632805498	0.537811369601303	2.56188572987039	5.62412444221139	1.85394151510839	6.421043357285	-1.40678884142096	3.57379800960563	7.40953118081947	8.00663607622304	2.95946819292066	7.40600075529679	0.584698521672908	5.81873292955637	5.63348751173807	6.09213331853248	2.92135582001374	2.70580324454162	8.0646735432061	7.16421167763998	0.331158447365721	0.0301902109484471	105.5	0	2
36	1.54665702012119	3.70667489377947	1.38022856221377	5.62586213299995	1.93296473842372	6.32477807317407	2.4751098222261	5.78624382751342	5.10010256738391	5.82887982767772	2.74898013677872	2.41671138448263	1.32519966568101	6.50125375356006	5.69258808447358	6.45579420803848	4.24959287080859	3.18858374229938	6.84312886032636	4.36387889180001	4.37242687278127	2.39521247311707	5.37425938836309	3.52027031459628	-4.30603942572537	-1.98750805836112	3.12621003907423	9.45456044944067	-3.35923584632051	3.23315014775434	0.581721042254715	-1.2823626168284	1.56122515641524	10.5300471782423	8.78304391768592	-3.87472561988886	-0.698005978272221	7.18356884727383	5.4610820934491	1.58353782376599	3.44600732225723	3.027182027042	3.86041836164873	8.6110216640767	2.86890972684305	0.539742384646566	78.25	0	2
37	2.35915455077998	7	1	5.91876172978709	3.4106944798052	6.47862526363353	3.35445859787872	1.71310454259068	7	2.01084529682867	5.33333696642038	1	5.50958134513185	2.90424069305322	2.90815859503033	5.29284831944408	3.6758141949087	3.84102518224841	5.50750888109095	1	4.11797574297936	6.38826242600435	2.31620850399761	2.10302493686757	-1.08954605121075	-1.86092822099365	2.9103152553494	9.94822855152618	4.05152637599494	4.19971178501929	5.39172063537816	5.96763995042718	-0.905267401481598	9.3614596481285	-0.52557049293152	4.54971063340478	4.86455702395796	7.09610806922868	5.26975166241159	-1.11155702780614	3.28253872861392	-1.45079439908723	4.02554546269516	4.93022301396792	6.08015268406935	9.64179573315996	79	0	2
38	1	2.74853206401078	1	5.26280575205899	1.97165985793276	5.48251295895203	1	6.54239743216835	4.08951285436995	1.07959280216408	4.17695662510821	6.49032762729131	2.97364105955063	5.86465285753942	2.93795836971116	2.17538015870934	1.89840491753857	2.94861515415423	5.0759506928391	1.98198296464796	4.2286084202772	5.20698556098113	2.2592572518723	2.6211061427508	-3.65320115771225	-1.2108879148398	4.53251794255371	7.84526226486571	-2.7295860199811	2.60640750356528	-3.78856823802646	0.029520898525665	1.53916305610778	5.37849383189004	3.61598661820987	-1.42689921385647	-0.443825790021862	5.56010906703204	2.04273872283592	3.41474320119622	7.41364625681222	3.82819326564819	3.76068920873045	2.29731137690498	12.3151535243166	6.7260589169955	94.75	0	2
39	4.24422042574832	6.75546760697669	7	6.10901455727141	1.14307599358298	4.55127297466343	1.9879412388115	4.23145621019189	4.50926569248137	5.39768995944695	6.45312250625198	1.40542545440291	4.54455522224005	4.33654441315302	1.28817570846241	4.75310588931365	5.52398761155625	4.55646337412757	3.65707085938093	7	5.075966929311	3.16341137759651	6.53539320630435	6.46791030820151	2.64010915603321	-6.47593641693628	4.56877933100839	8.12981699516609	5.01160990801469	-2.836441341561	-2.80005316808239	6.20543548548936	7.61205156323644	8.69071824287732	2.87366673626992	1.81177704989823	-5.10775209673555	-0.216055281893987	3.16697184825933	0.378912536793088	-0.0716877037254207	2.54927092736712	10.6241048845654	-0.60767741350921	3.17030413228707	-1.08621062441783	89.5	0	2
40	3.10884977531809	2.45303403456282	1.72117079501566	6.89973582650193	1.0577351722219	1.31961464304337	2.4636721992804	4.98740755675436	6.6345697388272	3.83518532412499	1	7	4.78539377604432	2.44367887857002	4.38935867943664	6.17394297484199	1	3.45146562457727	5.69852800498414	2.64927835606214	7	6.78554437689718	5.55133968530763	-0.200852702371398	0.142545186125334	0.84838684622845	0.204031319409556	7.16306639171434	6.50765139758357	11.1499274142365	6.89704036790223	-1.45447074580147	0.645041692614042	7.22715139821999	2.28720422378427	1.1031898901526	-2.5198569540591	5.88636848550871	3.2316122045921	2.89862181092712	-4.01649524401079	4.63156668879436	5.49998027435909	9.91283815264306	3.77322020633423	-1.99637035501678	82.25	0	2
41	6.86550830826434	6.12013108032979	6.09868291004758	5.40526472822058	5.37615398939815	3.22521125630238	4.53871376442557	2.79465955085332	5.48899130487514	6.75165903392653	5.04540498809916	3.15243540283969	2.88929137171334	4.56677182175496	5.22900521493658	5.78398986517008	1.44403260802523	3.40919139744882	6.14087380388062	3.19093264248513	2.56435919434846	4.94704718453626	4.03352722218455	-1.2480995389546	2.30000342705372	0.601801180427823	1.48637738434016	4.31738370268726	-0.331043045518216	1.41389851950245	-0.834933456266622	6.12915432066303	0.0115255711857118	4.62552993320565	6.42038946377836	0.258207016743099	-5.14817987460291	-1.94172292499793	4.08171285904702	-2.29551210739219	-0.28454835474664	6.22074385268985	3.58908925919243	7.5918063843081	9.31062050087281	8.04242351080289	78	0	2
42	1.9890954512573	4.51476572541107	2.90902062574494	4.46132347798193	1	5.18213193330672	1.1368907559401	5.13418208087005	2.62112547250649	3.05267462276528	3.12537903981379	1.62190238489529	2.77898800335651	5.70643558329379	6.68946377352353	5.33896053320083	1.44203459394579	5.43259963264814	6.11022112743462	3.4277910488292	4.96911625668411	6.33762968267482	6.62795816679913	3.59991121940862	7.00623890074904	5.84873383121102	12.2892122879417	5.38239062146947	2.5333251308815	8.96750682252319	2.22233544803014	2.56503282210385	-2.61637152852121	9.71561482182414	6.29875114925406	3.32259555240075	2.62342359919537	7.60875974093981	3.84332035953904	-0.155362038955627	9.43157649474637	6.52637408170445	4.22145378132686	10.9367902156386	7.14496028671727	7.47293145180997	102.75	0	2
43	1.25041003674825	3.70388236509539	1.73369370260638	4.30281240389264	1	5.96788634256819	1.65688782985474	5.25401045768751	2.21962101854866	5.62412993973014	3.07791570667023	5.00984187954537	1.21917926586176	6.51553998379694	2.34577462645176	5.52863729634872	4.99849878211594	1.20260402291049	6.97768358096883	2.00409359861468	3.19266693869873	6.97977471373384	4.47887091019483	3.10063265379834	-2.05107315065724	-1.23964615324684	3.82751797784419	9.66322382802787	3.6113168033583	3.42898369070126	1.24208310424103	-1.46695488346037	0.705125318914862	6.92535974545106	10.2298448855362	-1.83524575606715	0.214657383476221	7.00782346436358	6.36121666843227	2.50497061866218	3.89731130041545	3.40785211540959	3.61822177412201	2.68541871636549	3.27854081683698	-0.258064238515395	77.5	0	2
44	1.29798432483721	2.63244900809132	1.82484555830576	5.82147127873295	1.63543812658183	1	5.62951437580829	1.79585038032982	6.95112594333338	1.21143249514082	5.66698000842702	7	3.60129272856728	6.87204073144414	1	3.7757451675267	1.36156879708002	3.44070629627683	4.43647464419854	5.60363068081813	6.1027909778006	2.87940548126621	1.28234528560914	1.80730375075744	-1.07756416185316	-3.08331886945968	5.61378849003342	9.13026810193078	6.2055595351734	6.79511977894865	-1.14142792227059	5.8198562288101	2.51759770788097	0.412068996370914	4.31903557520352	8.8441853214725	0.664316959741005	2.17418481579802	3.61451369536202	-0.424183892930877	2.51356942140099	4.64077751583833	1.60255934452311	3.12750833668589	-0.167982667184053	8.92577617799016	79.25	0	2
45	5.14426980510981	6.90913458277565	7	5.47738867768935	2.31986619577256	4.20058316790009	4.04286790166395	4.45880044467002	4.67257263389672	5.65063849502683	4.93315512380365	1.7198056362849	6.11227428100618	4.26738843097714	2.17593107797062	4.57824104984666	4.04489323495188	2.31797576720977	3.44510823330041	7	3.73474493303899	3.57556394405528	2.79347030805717	6.19349578534286	0.652375305391679	-6.68051037673354	3.1992828720558	9.0777026049915	4.59882313785428	5.08653058568038	-3.08142977956669	7.07434671699962	6.81609724889627	6.24664284458359	3.65741464080642	7.88664895835554	-5.07127211787472	-0.936681794313389	2.91061552232976	6.91419830804645	9.20962332850848	4.22458931392435	3.69720809037335	2.10920179296778	2.578690729006	4.85662387174792	78	0	2
46	1.61855892943128	6.34944839279997	4.16210541952579	5.48905405309335	1	2.77000037067342	5.72985417987926	4.60143690706394	2.72235762215803	2.06538510860041	7	1	7	3.22325869912738	3.21543633077575	4.42373063279133	4.02114557197497	6.52907832255126	3.39580493845915	1.70629235928656	4.56887930534012	3.46701830870763	3.97848502694753	15.037464831157	1.14813989996253	2.27807755849109	11.189801201773	3.4822348307535	2.0309344632749	4.60750918326468	-2.17595135873234	-2.91346082726964	0.851969601274793	7.10432038958317	5.87807527980023	2.42188593429082	1.7925757384764	5.60133534447283	5.10395264976665	2.18711583961974	7.28404046563478	1.73520095859737	6.02285753995072	2.83083151490225	6.55770611979872	7.95356227739973	85.75	0	2
47	2.80138197131055	6.01759720102192	5.02410516638301	4.97867120721118	4.48517238634073	5.23411938018646	2.21935941052034	6.49565800687381	5.77865453283842	3.5006857890664	4.30804114392015	1.15188644091887	3.65276105254744	1	5.91792525141277	5.81323393334905	4.46453868191556	2.99433903494896	5.44235341290041	1	3.14263799520764	6.53766469385567	2.96273673727748	5.87874283181112	-0.994347127728977	-1.60312721872813	6.80826548175715	7.39675683947175	1.9166506319687	5.11384656859672	-2.73969099429263	2.702555502344	-1.92268325198665	6.91368823381581	7.11997564256341	9.71025872267932	-5.88918488129507	-1.14285826307609	4.5624040310942	2.37975347333678	5.17419975039706	1.31296780443498	6.35767236861799	4.82319450428219	8.03352003550276	-2.73905217349028	97.5	0	2
48	4.93002677054175	5.35331720237649	6.0721718770568	5.37854776206451	1	6.93305134332017	4.54702059458114	3.09323861416893	2.87583314996822	4.16493331343564	3.15753259693956	3.41225790329581	2.95144132083412	6.2496798176173	1.86641990686449	5.88392749900448	7	2.1556072930963	4.41265113326196	3.47572886369416	6.86902151782586	6.64758408667617	4.62350628602716	5.76846166472706	1.44020095740692	-8.53141114176474	4.10541012864497	4.4491683477445	-2.85079796145193	2.1604848134893	-5.30892476566059	-1.28984461015283	3.52315481083945	6.02505271027868	4.15182859579604	7.25366324607255	-4.00121394167417	6.07630047500456	7.5879691047874	2.96568891050731	3.8975935945741	-4.1154260264068	4.32486878485182	7.10539174587151	5.43864933634996	7.59962027156671	88.25	0	2
49	3.46267499819955	5.75501675108695	3.06602583119292	7	2.03230872547179	5.27705223044777	4.56323743180303	4.57878373895724	4.68335183583083	2.935877324841	4.54210204093383	5.13809800702042	2.85408903264375	1.54794256947479	3.4480910383107	1.98380661816143	6.20098231555759	1.61595093354728	6.41732161315156	5.64939254378055	4.86930880926704	2.33155304521039	5.35096926793353	15.1192778644075	1.93020465593713	1.61609533064983	7.52267036425166	1.91823338339682	1.84031414951467	2.56424209566158	2.5678549446746	1.87328597293825	-1.1114034734975	5.94908548226179	4.48873861308239	-1.17676872551587	-0.897710832153886	5.49564201330126	1.06300667117811	-0.784193826833592	1.92506340993208	-0.908617559247699	6.87393756250088	1.79177791000669	-0.22453237171394	-1.4401988072971	88	0	2
50	1	1.90690362139404	1.1489792721585	6.88990348258614	2.34557156686362	5.59146619302326	3.39764488061713	6.21505838034584	5.27759956705437	2.48763022371047	2.55549555774652	1	2.1499088321147	1	1.37626642989524	1.92513136947729	6.9590045224764	1	7	3.01854816952931	4.38467616288896	6.19344099956654	7	1.61557284025589	-4.26809009872736	-1.97666060012538	4.38093608901622	9.93717119194898	5.33149194459394	6.48465694616967	2.27780389690757	7.08845908398221	3.58031420462273	4.3207744955194	3.90681390213819	-1.84579514716558	-1.40083598936301	6.09104907404404	5.39155110438065	3.13392422802522	8.94616211622501	7.91998005208893	1.90009280898201	3.36581853123416	-0.759388188693069	7.35789458580306	85.75	0	2
51	5.17254745987652	4.52603874122637	2.99329561919208	4.8378229258094	3.31440562824854	3.89602696294608	5.71006430214382	6.64856179169215	5.80087914554807	4.75658771181431	1.45421351623655	6.43239961330188	1.47283877778687	6.9192343784184	6.38467914596584	4.163612260875	1.69800746199247	4.554788392168	6.81603331870654	4.52636808686939	2.68535389712064	6.97888889337134	1	5.17318830393715	-1.49498915779632	-3.37554113076782	6.52218616675732	7.28230093257399	2.51446438836642	3.39124569862624	1.05094607554161	5.38783919432812	2.08516587207448	5.71232180422148	3.48280327619733	3.5954073686978	5.40531016068236	8.86129601972158	0.876471969797852	7.50218212407812	3.43803764806736	3.14785238175831	0.874671916280214	2.88211272174655	-0.029415823306019	-1.57496639145965	78.5	0	2
52	6.99966919120376	6.23342341057722	4.64242289286862	7	1.62230314779536	6.26908458052299	2.7104843632386	5.17675511629192	4.1740850071702	3.24341459232101	6.85234311104682	3.68879022376695	4.00290575499753	2.8506994374758	1.84842704600572	6.65014399476138	6.18046711893606	1	7	1.17482725820142	5.73143879570827	7	3.17841527280598	9.30077079720745	-2.94356054906797	0.627879805635224	1.54780820783748	-0.63223616316622	0.546352107915066	10.0387829843311	-0.783634470544292	-3.68169742485148	3.25938519292365	9.31928602231037	9.2006014976658	-0.310304341653138	1.24401238119373	-0.497172615460561	4.07217945692041	1.60602403330662	8.21679850909613	2.50439770661516	8.41935392510816	3.78890268530543	5.10131085742023	5.53409700515236	90.25	0	2
53	2.96396501609032	3.42719078982183	2.20661161249605	3.82153530070422	1.47613848946866	6.16659551585293	5.49281497740547	2.38239827545866	2.80553089602227	6.6451609319839	2.30949694026238	4.28406923920175	4.03342308145647	2.71249735851379	1.52965826668794	3.44416656477394	5.30290908306935	2.47668191667482	6.28376917357404	2.12757702104363	4.97946107517701	6.54364660255601	3.39099632222773	4.06885494967199	4.69911945693155	10.5225584430452	8.68584042523231	8.79472352423806	1.50863324650382	7.50366558742039	-3.45664358900944	4.66308990049094	7.48767103322053	8.62239933877408	-1.33762259597776	-1.19675745139885	-0.365271267655915	5.46863201392168	5.98700060747707	-0.0125990785500796	1.52487272730856	6.27414412316506	2.88742069416923	5.74407116834698	4.27923420115749	6.55471518751333	99	0	2
54	5.39537898307844	5.19402649830718	3.67769997232707	5.53732244628092	2.96441243825681	2.85232506441863	1.87691505821433	4.07741059585718	6.83829651976804	1.36214683459129	1	6.47536605445197	1.4630553402101	5.659356692646	6.65292490840762	3.98560372701847	6.15844211231367	3.72494599707951	6.27539596736861	6.86564779196511	3.4060044951507	1.70056511064404	2.87509119372721	5.49522177229253	-1.95059779294379	-3.04275573041143	6.38149930141813	8.02115167412761	2.16293922532765	3.58861941955841	-0.775586520451004	5.51899892429367	3.04159042986692	6.89369638413154	4.62167675697461	3.67058456283413	6.11947341596025	8.7863415156927	1.77218216923336	1.20376448571961	4.72987473276326	3.76386720577091	4.6506537592568	3.32921329142376	0.824758734797184	-0.568653237312255	93.75	0	2
55	6.00580606311835	5.1203318370364	5.02147366017822	6.34054822466997	5.41859082744025	3.63016161270932	4.48375362472621	4.99430620879143	1.88897323212364	3.7366574101425	1.85118938013686	4.22337257765985	3.52310369689912	1	6.99224095303503	6.81026812418788	1.83051128213827	2.89383490298911	6.32372110615455	1.21792955628609	2.74590511180337	4.49682027032963	5.14496548559093	-1.06236180915601	4.4190801324891	-0.21617873593478	1.90753579891893	3.03813389663065	1.80539530718573	5.79103948930269	3.02658135708933	7.00958224075795	5.0270481394222	5.85197492096258	6.50688136656664	-0.789946231720378	0.490590351371169	5.77783631243436	3.37159174599231	-1.9625869779289	-0.633672111770059	5.42074391924781	5.58905925103302	8.54694896027313	2.4762484811428	5.20666633136213	68.5	0	2
56	1.49188857666658	2.57282708321944	1.78164981125548	3.56777254277534	2.26355392715767	6.75478557953463	1.34778443318631	2.80776411116432	2.38025741702754	1	6.49885298331161	4.178722667679	2.8351324564078	5.26321488451258	5.57028249949204	3.5874320095258	5.53982594256727	4.78440282473103	5.26733047803234	3.01845812175246	4.56032690423221	4.73769582706327	3.24414854697265	1.07166989128819	2.73160107670379	11.7397831265508	10.0690047250146	4.21414618449275	7.76886710982885	8.15518078009403	-2.31709046791888	7.58508188059542	2.10320856451446	1.29312798855641	8.7068130097298	1.27838762652181	-2.40040678733532	2.58683215123	4.44219979913141	-1.12856956132065	1.93275983252651	5.13355253488793	8.6052954473997	2.99265404079733	2.44444179061729	2.13882107756089	78.25	0	2
57	4.26085267145175	5.68588123825216	6.04711921337407	5.38527441560401	1.70553909822942	2.49697394445867	3.00633792547315	2.77363849847373	4.04317692220867	4.82718439268437	1.22281667992051	2.80823493252088	6.25158161109204	4.94438779509947	3.23630774725306	6.87062046684705	6.78247896538759	4.3634166333255	4.07682571587934	4.21000757777517	7	6.27901292590403	5.09451743329695	4.58315297941578	1.56267751534715	-8.28480579235654	3.35615631395153	3.96278266127735	-2.68146915554049	2.27815664961282	-4.36719984101202	-1.3410497438156	6.56930721814852	6.52109063481935	-0.222249914450778	7.53000806727445	-3.38837698322986	1.9852375409044	8.07256295437884	2.05781975821394	-4.50985899690329	3.27109734580172	4.18007232170683	7.19044864786786	3.52937154650025	7.39723262750307	94	0	2
58	2.76939607665978	2.37088760849083	2.41673265439005	4.50314065406732	1.22939475430761	5.30822556023593	1.74378958905924	4.59901637162628	1.94680355701673	4.13344907007866	5.49564421864519	4.68228545155738	1.5542649801224	1.91021727680058	6.50643903511109	3.26621182333246	5.36039244270539	5.07942669062473	3.16393334952007	2.45510288375198	5.98170498813205	6.28401751850503	2.74312976107047	3.01435800907798	5.08590502341353	11.2052025292849	8.21177987229641	8.10081589610199	2.07153068731551	8.61147838723451	-2.23959988311676	6.9226209574268	-0.0835779360924874	0.800938202990725	-0.752583142499421	-0.0414791988620037	2.85182456560474	-1.60067592153248	0.424666647611473	-1.3244991162123	5.3160754932539	6.02983508414495	2.81027092658482	6.39824346144678	3.79111983816753	4.3467874068636	93.75	0	2
59	5.32067885104586	6.47959027254304	7	7	4.18257885498185	5.78062120785957	1.7554917627891	1	3.66046902951201	4.06183366798245	5.43141522320192	1.04486599077951	2.59253901907463	2.96030815459951	2.81958328306132	4.66361536362259	3.69269955480054	4.73458921312848	4.51765284270589	4.59404651355331	2.3269064395065	5.05711528098771	6.89627684912536	3.68104408641894	-0.728646724799968	-7.52363876055563	6.19212300449613	6.85079470295672	2.4250832667271	3.00488643378973	-0.405713004353061	6.68549036071077	0.950911798461355	2.08196068251509	3.19655097808179	-2.11684564237199	-3.60278226005159	-2.23580923104137	4.43365264511307	3.00526771581688	3.27551997551225	3.49188035304655	5.40455391869915	-0.0752083366424697	5.85254138631172	8.7247686686478	103.5	0	2
60	2.31905622309618	4.76647294876903	1.36239396711408	4.73500564063102	1	5.58232370125088	5.03975638550478	4.50516829423784	6.88761146061155	2.79856670904466	4.91629157637801	1.12855711878294	6.39765123175384	1.55844480904418	3.30892920225952	4.09562815719957	1.88412014195729	1.74023566599914	2.86591369153249	4.90024350979145	5.74232573909688	3.34218208105959	5.54457334402078	2.11275504974477	-3.68046149816059	-1.79151315261	1.72681934924359	8.56616132892746	2.22127631898914	4.85887780283271	2.96876645746907	-0.963712969142863	2.33106456106097	4.21195325093612	7.31271510467826	2.42096938946608	-1.28060571407704	0.320087949241946	7.6693041624504	0.857496517156251	9.51854746800411	1.25921670403696	5.72857479403797	0.657974862022859	-3.24627000796777	1.86164909856825	61.25	0	2
61	1.99928210589801	3.18832123304825	1.23839335235412	7	3.90555082608977	5.87829906557093	4.12515924920851	4.77378430323374	4.58368998785582	1.62781258992799	3.57788554819281	2.20676097756461	4.52659780554256	1	6.3976009571853	2.28297381814837	2.28784486513018	3.77809706410171	4.4757657175291	4.79988835195829	5.28551602276938	4.79427772656789	4.85507636025214	1.29376297224912	-3.61705842402833	-2.25705217017308	4.47325826829984	8.57515792258864	3.54824971419488	1.20951709600611	1.45954590622382	5.39402725949106	5.2656355950804	4.91629995348895	6.17034136496099	-3.75455060452767	1.90335700140356	-1.82367824544622	-3.54934857656816	2.22057148252575	9.53355925171422	-0.166632525543511	7.80750210572213	4.39804249974865	-2.0256334053179	3.89271481588699	63	0	2
62	3.1069255067256	5.27772935805474	5.60842238475913	5.4974213982952	2.06694239263067	6.18379423573924	4.43626762081328	6.18442554118712	1.2242374371855	3.67294114436693	3.74365472194588	2.4188633792761	4.92438259270485	5.73869361318413	2.96628620911484	4.40438324545854	3.55957556312931	1.01850630579212	5.7370388089036	3.03432755463262	3.09275397024917	4.25243380889895	1.86984476512068	6.08441455903749	1.65628163234226	-7.18757308734115	5.05032662129925	7.96229095110172	-1.89906632584106	4.18498473428226	-5.86422647762754	4.45260546970962	-0.755791269582437	7.53005611907244	4.11727163608182	-0.137637195609645	1.97219310277808	8.09828336267379	4.08507971312561	1.46086987188161	4.47269396369669	7.84493444595053	0.800211447213183	3.89362889434033	2.4957047996739	11.2726057012971	89.75	0	2
63	1	6.99097850473687	6.13655603218583	4.51821049626203	1.29623669654577	4.37967165887313	1.78335374815188	1	4.95312787650901	1.23977167973347	3.73884268326263	2.14851481903848	6.81013495421499	5.45983621995325	6.4921153241395	4.72503862716858	4.14555953730467	3.75016229826473	5.20349175857979	1.92006687978948	1.07746502364203	6.59378223138512	4.58679687222606	12.6042535245852	-1.44693059792596	1.31582315670467	11.4971150161054	2.46156224026849	9.97573696368305	8.13607445050314	6.01966952013738	-0.0692428697781399	6.27799513495582	8.71347810941492	-0.20873474402135	9.8151391585645	-3.75795236907501	6.83402688937217	9.00217325159352	-0.75103207086085	0.0774573241497837	-3.70623974501567	1.38753950054302	3.48010694558903	8.67890955020805	4.50742176971177	88.5	0	2
64	3.00532388026306	7	1.79643765692033	7	2.22001154584708	6.19003819476236	2.94974021735453	2.44494944713688	3.47145931387825	4.06986273495698	6.33928436905963	7	5.57251949909389	1.72958981239891	6.23658088147621	3.52582669466185	5.9830000450378	4.79782608023257	4.86260108257384	1	3.3541092802271	7	4.2333866887584	2.9274827890427	-3.11807471428227	-2.52470064310537	2.59062036566103	9.87433876093682	2.73290128184531	3.65973330930259	5.8707722541216	4.20686565089844	3.22997669862929	7.42590410809693	-0.237469843786196	4.44396893204329	2.60401623692139	3.8436943446198	3.06055260847066	-1.50334118193844	8.55044357513962	-2.40027872881026	1.79486127939325	3.16625287010731	3.00683734568568	8.18460182354979	72.25	0	2
65	3.77815884261465	3.18790804747836	2.18919338348927	5.75232176764188	3.62650797928569	4.54802380522975	3.62161635951101	5.95514511030706	5.6540014627622	6.71274507047566	5.41167967041347	1.5262291961611	2.70560843061595	3.32196223350279	4.64809032711636	6.66924477785576	3.61187724686836	1.80407588869908	4.92470897216381	2.52933717330365	6.02143719447215	6.29013304839255	2.57592124156868	5.6983095706282	3.9023964265726	11.6473608303965	12.4119170840377	5.27929071542126	5.26415364922476	5.57182439007884	-0.503100355320931	1.26288436007851	4.04122223362226	7.83707898843806	3.32511538622714	8.90273357950876	5.3243922432584	-2.86788615291056	3.6532077954427	-1.00812478732985	-0.852064311139837	7.19580675900167	6.35800652591028	3.89402401677058	5.90716099016207	10.2899193062958	86	0	2
66	1.06449265391646	6.17924550197037	4.01429609604386	4.91241115221284	1	6.17705623148309	3.13436773635222	5.57696609795754	7	4.2305751062239	6.48697753091504	3.36875510227886	3.68246717246	1.58251463541481	2.42936372720035	5.56933597831423	6.53987977632347	4.61943590831095	6.43326893047689	2.84565057247759	5.63502629627949	6.30373497860395	4.11159674969619	12.974781268305	-1.92117459855346	3.07591245158987	11.4636104223059	3.22276683930318	2.98100070228432	3.05573619443597	-4.87979014063024	5.28656552633233	1.69101578945539	-1.38157572035693	5.96575799699576	7.81499083829171	-3.58167352285974	-0.879853352529968	2.79756016670615	-0.873920668635588	-0.122918474441987	3.11096620155961	3.49719083359996	2.49273834891687	7.19302763601789	2.93831063843088	87.75	0	2
67	3.78165548260122	5.29274504555549	4.58508652032391	4.98314159390391	3.39832994394266	6.29225157046908	3.99697878316481	5.99939468121129	4.85684186313918	3.45035447304504	2.70295414561002	2.47770199361183	3.93360740099048	5.33721985007544	1.65123903874603	4.8213733338334	4.11089308413608	4.20313523099603	3.92160137339989	3.19642711749213	1.8910551440634	4.53737830619214	2.04645167044992	5.332554058753	1.49398449690206	-7.88480963530629	3.85346228062364	8.78492802179002	-2.03161568886566	4.87232631962086	5.74347702562397	1.60121282934048	2.99444929535133	7.50106197379736	1.22532277993549	-1.11087104752509	2.21269088185267	8.59187800458789	4.34710959794857	0.0130289266778381	7.3617935700856	8.41311053807128	7.06267615136364	-2.49442294076003	4.77313048848885	8.43988765794008	94.5	0	2
68	1.80664280160151	1.60945172247186	1.11272098258918	5.40519005009381	1.73312303578827	6.45145040302804	5.68529565651815	6.16537505550677	1	1.41722019753312	3.05140262935481	2.56712254644782	4.45874706132355	6.58504275313357	1.77439329725423	3.33616591990794	6.73667619348618	5.28569635247159	6.64776982664373	6.2041250952891	3.23252344892667	6.03958412786543	5.51323017455244	0.746498459976457	-1.3560634217557	-1.10269558102594	6.02864796471444	8.19231261469877	-2.48708867834446	2.36556994269221	-5.66437252534624	5.03478457688086	3.35153747363864	0.80549868733824	4.91618859298508	0.508952975275769	0.845564330781149	-0.735724558860585	3.45963220467722	-1.55156421067767	4.67221326984372	3.48425321093404	4.51568933758039	-5.15419635094732	8.60082845180321	10.5142620340079	82.25	0	2
69	5.20366884580905	6.84587796737245	2.10431838259489	4.93340807709359	1.54890614841758	6.65654199521453	5.36282794845886	6.35682687205873	5.51968355695456	6.99982377237855	1.41856686695066	7	6.05714689095244	5.34442399833936	6.80081561156743	3.22556756267094	1.10491748523595	5.60252256237044	5.56747155061095	2.74159591332109	6.98911882072714	5.86988188841788	2.99414799141897	6.40401380934917	-3.74581025497656	-3.89967322603384	6.05052916885654	7.63064637670352	2.60762647791861	6.39386298220749	-2.76482294794378	-1.18433684763427	7.66689831399473	8.29051390572631	5.58309383033677	-0.527753264664907	-0.166618719044498	2.11373935054516	3.66912828389853	-1.60723325517943	7.79188514374909	0.830460847630188	-1.09342836177115	3.3904494743563	1.13454906054145	8.13701672121298	88	0	2
70	1.09831457171954	1.05915578081537	1.42054560879342	6.78208285378752	1.37848723064985	4.93539681117131	3.16887402213501	5.81639489952695	3.3603392841342	1.78091046820256	1.59736580430081	2.04548899242829	2.48019560147809	1	6.92256571056632	1.55126845609942	6.43031280775661	6.26298648318888	7	4.21826664512388	2.34693938250425	4.55781247142747	6.36413166997746	2.96013294703622	-3.72592848465166	-3.10651119930397	5.27599935323245	10.2541792896945	5.06054040620772	3.35383161069355	-0.658882254219901	7.47108676186542	2.53875275721422	11.0594616134824	7.12367760604233	-2.38326284398983	-0.435591931305793	5.64266989401136	4.78806592920988	4.01594215891102	9.40732783249982	3.26353966361793	0.795783886904131	9.16286238237055	-1.00648226560927	9.24744897536631	73.75	0	2
71	1	6.08410240929967	4.51524178757708	5.03300051094923	1.27808983564667	2.79219588803919	3.44315626622773	2.12227602354257	3.878516064391	3.64182185576087	3.73650325582588	3.1631532066505	3.96467058977474	4.70871666342342	3.80878439231686	2.33977768895412	3.46210860988899	1.05102360944525	6.55631926421498	6.08718909184898	7	6.72142790224802	2.30839440279877	13.5157873370818	-2.22470963984054	3.62530705653507	11.1682262292221	2.66509936533385	3.0565070715104	2.41912198849273	2.68716941394107	4.24527445443715	1.70553555074403	1.1406506271782	-4.45323887294093	7.75622275948285	2.53966663087274	5.17322130251032	2.03011948567144	-0.557181308899109	-0.0924327555912331	1.71704414660226	3.09814376237041	3.30034945038228	2.42169910077555	3.73686779362361	92.5	0	2
72	4.04125436477805	6.7271933382179	3.72576478872071	5.98108690256566	2.36153016875476	4.80750682280455	5.19415710325056	1.49174631817585	1	3.716376591332	3.97854279890594	2.07523702327805	3.57912987926305	5.27118905381269	4.43143488747064	5.18569243117114	3.55870822054554	4.50610524586027	4.50961087342709	2.54325039410458	2.49061796522143	4.28647221836491	2.22570178047325	6.75652229772365	2.30954863643215	-6.8520162381959	4.95019126780852	8.05500932966735	4.98663032964899	2.87897949761998	-5.79611629187571	0.81451763132063	0.337248014310552	1.72134319327222	1.09317838653884	-1.50598683905013	1.62712688862644	8.89461446056993	4.66657147461699	0.298851490806316	4.70518312371108	8.30803265979389	7.2926512751816	-2.20481489535967	2.07506125778142	8.77827551324465	86.25	0	2
73	3.13110560286257	6.65196295299433	1.43498986708814	6.50567842993778	2.44355880587734	7	5.85431797586547	4.96374891012006	4.19550863815757	4.14052512421784	3.71830952676267	1.06825830789902	1.45829790317839	2.05000589742069	6.29709326195163	5.14929823082367	4.94924459280412	3.75233139482246	5.94700040529682	4.84858402857845	4.09538577806465	4.72290881855946	7	16.8193411243079	0.355483288757427	1.00566213303583	6.82793494957693	2.30037389068952	5.0663505075472	2.51131917134614	-1.53452853873612	7.26758484966115	6.76818402728751	-1.690759235787	1.90895341582526	5.88101299173551	2.85746053796247	1.27759035509855	3.00275128826546	-0.200016895191461	8.96170722115155	8.83073620111717	3.88165384054921	1.14186195510248	5.84267206618327	7.23963907548245	82	0	2
74	5.82497221003618	5.56963075234343	5.96417074129485	6.90940321608056	4.16784414586317	3.65642277874094	6.13089447426492	1.32073076759535	4.45288434486774	1	2.83103651031961	3.29997585530948	4.7916510382445	5.15127175762942	7	1.31392890149563	1.20825855002471	3.00152893716135	3.90530389336494	6.56205346706282	7	2.58624227272419	6.95841428733962	3.27338560387049	-2.73609310818147	-4.63802951337574	3.83137737249647	8.85546749913387	3.39745284646112	1.82274143403501	-1.161791126121	-2.27270681683608	2.40936413063674	2.17406758595158	3.72143800753325	0.172112834321316	-0.350598036545541	8.47972742590865	3.4058955373881	-3.20793054918889	5.37723006616535	2.83025928798255	9.13843570831802	6.02078441194105	1.47358230983321	2.65194050823314	92.75	0	2
75	1	6.83247775155496	6.52581756630573	4.06680237568416	1.54139127179732	4.42551034709205	6.2608437194636	4.22517487295023	2.27380791849956	1.92064098480544	3.48900509845277	1.83077777404715	6.99708215477873	3.27595799080548	6.90704967079353	5.93599281587852	5.29103508764443	2.99361100621927	5.51343267971436	2.00625398462866	1	7	5.73775196680868	13.1796231686643	-1.02060505674861	1.91416295654445	10.7149818424941	2.70357481756132	9.36892081053827	11.1820327129076	6.12649500276815	-0.894287679872912	0.640321267429778	1.4769536160001	0.0959096924372883	11.3527449171877	-3.00968590617821	6.56458398195385	8.08426669958016	-1.461577750453	-2.72968739089283	-3.4451286063453	7.90123316094106	5.53332520118941	8.37709500128971	5.19839856124243	94.5	0	2
76	3.15392465832112	6.51492259862814	3.91254646401795	3.5599658304941	1.79829369220922	2.59392551102251	3.5336437654026	4.00681746368825	5.68982984928493	1.75125571327614	2.89427097814937	1.50508170957711	5.96546107814843	5.41233525322645	1	4.91424025392352	1	2.30148067924066	6.46008044469944	5.95403887192206	4.37211700419312	5.62787821707522	6.24560081460383	5.59708829178284	-4.09000907742888	-2.13266226176695	3.10509929663542	12.3613480477605	2.44499983739771	4.0872098195201	-2.58957012472807	2.59231864668372	9.16067501358087	5.1844540451463	3.44970834455126	7.67234701485296	0.285632953807485	-3.76684393738308	3.90082918609525	-0.483233761917881	9.93914900729813	5.07459361213268	0.816147942360403	6.18314106600863	-3.01121166679176	9.65505870548319	84.25	0	2
77	4.62596433720943	5.88820718904867	7	6.43187012661619	3.9465981022481	4.96378334771491	6.43344709719911	1.90707084877997	4.68975663420438	3.98174754022272	3.38183127187013	4.42752311351647	4.33315862053283	3.96577738786877	2.80265746885456	3.7202905012028	1.46915062871142	1.82218275317608	6.14322006091727	5.56131858687128	6.10506706389856	2.31858146913283	3.46299070865876	4.4892777014743	-2.97348019987167	-4.28298801427822	3.1031270379918	9.47918813844723	-2.67999408304901	1.80215166463467	-2.7525388380699	-1.95191125916124	3.51503324213679	2.44473004867675	3.21808476071644	0.756618576548371	-5.1534583435336	8.47684863225284	3.81218527418424	1.85566218517986	4.13926594044469	4.47723131213857	6.75710993834459	5.09582281020389	7.74890288588865	1.60918236382525	93	0	2
78	5.00026902192532	6.50218498957438	4.4373060351335	4.37400805031359	3.36869206141865	1.22963743993761	6.45894397552401	2.82342943304093	7	4.40250924306809	3.12782423282743	6.31161929296201	4.07099284884598	4.99753689456636	3.89816438865649	5.96875065491179	7	2.82712886061621	4.96281009295267	3.29975946657622	3.91981938580843	4.55491332068872	1.74169364506266	6.15052493752767	-2.08898898780386	-4.45099781568049	6.69308930556317	7.62344996420838	2.26184644896731	0.165964750148792	2.10925662474984	7.7736635682408	6.34818948583085	2.34455594238917	3.69769195986466	3.34326625410583	2.5661395805536	-5.73277595683428	0.0684113395429032	0.728215482626085	2.70970282318666	2.26896885092791	2.11029919439598	1.10977518643396	1.90155610963266	-2.31779152040788	81.75	0	2
79	1	2.58415994754376	1.1117017969115	5.97132249337371	1.71221717245318	4.06162209067525	1.3753065651902	3.5641065564959	2.36326587218068	2.97358163117528	3.10850541388779	6.66783911653189	1	4.22848421349199	3.65842598778967	3.96170905356289	3.43611369708728	4.27042592945929	6.19044353078866	6.83079663550891	1.92085076614982	1.61300570291316	4.7890594754896	0.635373575398142	2.92306596367052	11.7412266115593	10.987236846513	4.92190134651037	1.71879496074914	5.44478285353432	-1.0006087462076	5.95661647053664	4.28678317277907	10.0133056668245	-1.97070919083518	7.94572246704898	4.83826238349057	5.84190790302966	3.62898532118694	0.389006723546331	8.61877694906398	11.8131060276313	1.11463934413542	-3.34930251345286	5.25794043732835	6.88194027272726	76.5	0	2
80	6.59909276939295	5.58732199835628	1.06288746020646	3.38011929769107	2.55203319439006	6.52415428440121	3.69847418427869	4.97660236301973	1.14831414812837	5.42788461225795	7	2.64723393756078	2.85600216722175	2.72101885815232	1.69352099453367	7	3.96562458224427	6.06570937623712	5.81202459718521	6.16094834923249	3.15449524177329	6.91473553976688	1.45839290399778	-4.72774050015653	3.04110684313303	1.30137288702059	3.05554777844112	3.35167599360019	1.46824328291292	-1.99086600263878	11.6336352506135	7.5456922648138	0.56166087757584	4.39282057996628	3.18942872799036	-2.61059031033266	5.21450908384105	8.38440711100013	2.83909660115558	2.29781538702416	11.8596707969627	6.93212540673484	3.35266730538135	-11.4665479900458	-1.91345337610878	8.74793454338329	72.25	0	2
81	6.51545993284568	5.82286972788244	1	4.35324199846617	2.43078517357377	3.20254689129889	3.04834914765556	5.06251825151496	6.39578275163305	6.01452260041417	6.33848399268538	4.21414150402706	2.44411779471472	7	1.90178287889445	1.08655931844419	3.35347426026055	4.76828190758405	5.64312787838266	6.04925668202198	3.6019803249155	6.36308680233071	1.95017285130143	-4.75296359953159	3.03235863315241	1.10555464035874	2.53709075876378	2.53280180895504	0.74148300377378	-2.03998865926033	5.41368811308225	7.85753921361928	-2.40894697754436	1.79017551622326	2.75111555102246	0.618783707632758	-2.13328396240892	7.73774107157714	1.96245353132178	3.21611347248873	11.512544305001	7.14835850338029	1.66172301430603	-11.8248361609564	4.18539978899622	8.72656146546967	78	0	2
82	5.32289386526898	6.15310893184485	1.28132029362411	4.54335605185487	2.57706715043839	4.84026147212554	5.75983028069732	6.62878270278352	6.79297495327284	4.34524493798709	4.24037958788935	2.53987834823968	1	6.23492770906824	5.18595450275829	5.41020329993885	3.87907684198239	4.88101070324075	5.9854743920263	7	6.31528312341042	6.25363129278574	4.52233579351293	6.75758854339299	-3.39905424189428	-4.91756507888173	5.2735523744294	8.76644648710886	4.07943288432642	8.50405515225242	-2.82578409327472	8.89341996980721	3.33016169360334	8.65963418214029	5.74598484753616	0.978912722831838	-4.22577518282824	-5.90214555007005	2.13837628101662	-4.39633425016918	7.71245714162626	3.47137270710593	7.27525705435253	0.574849582426123	1.23995501648884	2.04679623679252	85.75	0	2
83	1	3.05552076646	1	4.45810645990673	2.20055369644675	2.07592574072309	1.53360841767754	6.6860501838212	6.49904116441328	2.24263605333602	4.41496345340897	6.47037465132661	2.12857446243833	2.74174073478345	2.01107281722562	6.15440019677574	5.00181982779695	3.69605306976182	2.23830097783909	6.68474030947886	1	6.1845884531432	4.275494496685	2.61030853470207	-4.41936933897438	-0.592645534575601	5.79943167397424	8.76170960501576	6.14694714574771	6.00467091237622	-1.94579362869804	5.46875322636338	3.14668611582519	-2.33187455457542	0.375287270311304	3.14656176127652	-0.874801951986138	-1.50302081705689	0.362039850921533	0.354816035830649	9.92386601785508	6.96680646764807	1.16421684574889	6.89021012899039	1.10862556997314	4.19670631912626	76.5	0	2
84	4.01072721526267	6.3244543601482	5.87795895817008	5.54072945009037	1	4.2940148277183	4.33147991827525	3.13321842123045	1	5.29261108053289	6.54032140534216	4.09540217641477	6.28378170235629	3.57104113073481	7	3.94204135378615	4.30663027449482	5.3104491397851	5.50346383375568	1.7599551443816	4.11744199333929	4.35111544003812	3.86285804111916	6.09886058781527	2.01550555358107	-7.82892905624219	5.6670985273204	7.74112662124654	4.01469094076846	-0.962024724436898	-7.31104170088032	6.75012558082098	2.97675866240215	8.74898466427404	4.10899789573223	8.16727201634349	-2.24082279149737	-2.1931208829833	3.37813961047828	3.0372916585036	8.05717029747114	-0.0867467552524508	0.104893400831722	-2.26888432112109	2.35902796130199	1.44123638368386	68.25	0	2
85	1.6295123690428	3.39456095528474	4.61567290835814	7	4.34618696822705	3.4008527954999	1	2.29961815318781	7	5.02896416616783	2.53718271088702	3.87909853122483	5.08930432908434	2.49772524575696	4.55715807560854	2.9297696369029	7	3.86816784621455	6.08931439213479	5.96044683074765	5.80000754400513	5.62755137226755	2.94277894355181	3.87357776236513	1.22323106031123	11.5289453192492	14.608731039634	5.50671888013046	2.65335543008659	2.03598282456482	-0.586806869019732	6.13022360921949	5.09080484094544	10.8230387890013	3.63087008904712	2.64547000316491	-2.96467975174215	-3.12033658699494	-0.0448919765381049	6.5143134676502	10.8768314439012	3.40196225260466	3.67927081684023	1.61847255462927	9.32004193313012	10.1068371771999	79	0	2
86	2.35337117227679	3.13587677301144	1	5.86278002651748	3.37460194478795	3.01695613497713	5.73989973970094	1.41038654561358	4.74068856361882	3.20121884443347	4.75433352341962	1.48228072982585	2.961958420246	6.94495566011992	1	1.88108263442225	5.27620832451128	1	3.61770062905892	4.98073071291645	2.71788544584998	5.96061585024792	4.00534006071679	6.16189413288976	2.76146859601568	11.9578511409342	12.3772614500034	5.8033314075559	2.99587397054529	2.87516200315067	-3.47104935642617	6.45060501616048	-0.680998697691351	7.15123907258655	-0.0626143694290584	6.41788341759784	2.72458101890933	7.78654234004293	-0.368643703969989	0.32745350825276	5.75592967571582	-2.99875845430786	8.54121992352954	0.232480339268941	-1.17756547296544	-1.51250159067315	76.75	0	2
87	7	7	6.05040412220536	7	4.48861299887094	6.10089483184915	2.74215120086272	3.68183009882613	3.43594436529455	6.76282262163285	4.27702987798257	3.69941435428282	2.76410827868805	6.00483477561271	6.27237399089403	2.2040228075162	1	3.79027848553306	5.25114184955021	4.5779015087206	2.47712706285169	6.27935061242433	4.09871194194131	-0.98968147502911	1.41223803835316	1.0210530323211	1.3979859124646	5.33918300513106	5.80534971424691	0.985817146884587	-1.64866358794555	5.58222099850243	1.28230985504628	4.84074265122047	3.86885154351709	-1.97459301062404	-5.56447525668043	-2.6122291499149	6.24345996954234	-3.0666686424347	8.65068962874927	2.23509385468456	0.790628077491552	6.76804077997463	8.20767647562064	8.50850797317716	88.5	0	2
88	1	1.65836654541103	1	6.36100407213805	1.22402830224314	5.18256311075376	1.4655186064376	2.43429944491786	1	5.65031043446661	4.64250338488396	4.91868019918301	1.57595731312311	4.39341490789356	5.33621750318614	4.31849180442382	2.96254722080872	3.90130561634998	5.90130351421359	2.68159168615567	7	6.27120678613439	5.26336114404306	2.62638247055449	2.90697573798332	11.4349692395793	10.6929628965052	5.4228419900328	0.602582477288713	4.92145291074914	0.760445776998325	5.5460358597826	3.51807429242406	12.0434701146505	4.25338549148726	7.39470225857748	-3.35114158016904	2.69455204945044	3.82472392992564	0.953911394308513	6.6599344721555	4.30477090615932	4.35492688799785	8.11998011063994	1.14770850308323	5.59194869409879	62.25	0	2
89	1.33169822687926	6.24660780357187	3.1964461503614	3.70554773057283	1.97869626425384	6.85655800473667	3.28708399969964	3.11481535996295	5.93039062494391	2.40114148718759	2.1342812702166	4.45973275152652	2.84719301685172	2.33709905860057	2.21355646939958	6.82791617175266	2.6839349077751	2.19545276993593	5.98214245171364	3.09739876548838	1.74477564305675	4.89507094140685	6.9771635518901	3.01190273444784	5.93744730137509	5.14912837593217	11.8247428564874	4.56229326786898	4.60110246347101	0.720485840386056	-6.17543885938528	9.16958511282054	0.908571053940437	5.96685137589976	5.8597167024829	7.27758587548646	-0.461760745790695	-0.414003457383174	5.08656719318055	0.110998415910729	-0.570217029228894	-4.21705496527806	8.19133378445346	0.20336690066743	1.22052830758475	12.6125607485428	84	0	2
90	2.24663988016153	5.42727655994005	6.42218372206719	6.25148245847539	2.36260014988811	6.27133550367341	6.3665113625798	2.39921545249796	6.1565724903605	4.58191233275244	4.23816797315681	7	1	6.56069625895099	6.46177337119168	6.1753130492536	4.83360466346312	2.84385350849211	7	7	1	2.74479086551483	3.16720898128094	3.22339927881555	0.16737788400528	-4.56444449958009	5.70785902790751	6.4107001394799	8.87800994220728	2.95702666125395	-6.33786974716157	-2.35475254213219	0.343448690896072	0.998118166178248	2.84203275080933	-4.98098320719854	-0.6949958105505	-0.0821533978202137	0.546131631469273	7.22433477787376	7.05954372215924	2.05144467922441	4.2887187447528	1.61243040407646	8.29018650068381	8.02590074496139	75.75	0	2
91	4.93530763965003	6.42603268091978	6.92521197121672	6.85970055993579	4.50915015610646	5.67679663419621	1.13653051213858	6.21928274801876	6.40291643332886	6.23567465721874	4.14879491560029	5.30672334337511	6.59922762478889	2.61992658730636	2.54611432322829	4.50405504089236	7	5.43964543797905	5.55885730748742	4.0923864785724	4.33172199276259	2.74541588347684	6.50647725459974	2.42876344506645	-2.203316971594	-8.54533987524168	6.31841527276041	6.47512462160723	3.94967542670306	3.35668136868654	0.979354986204412	4.29354512639644	0.65704374448426	2.02923365993056	10.0370912386589	-0.654288807377092	-5.45622004442031	1.47905323327275	7.67142228983801	3.81537880512437	4.1919217319215	1.07498601327493	6.26374191184855	0.55774170796231	2.24770440152242	8.05695115167174	73.5	0	2
92	4.21482941047782	1	2.82378379068976	2.88601324645252	4.54422040817047	7	5.41276724452401	2.73645001483769	6.8999048377797	4.88335936199058	3.42889857817591	6.03271850235171	4.25635587303229	5.91570095698367	3.66180785195741	4.21775803950951	3.13134603891858	2.93554578154418	6.13644371813664	5.7109572472859	3.75605720669267	4.43316924615494	4.56373288554014	5.21871126654671	9.37059539471073	5.19249420540607	3.695768137327	-8.71587206552822	1.0844385886717	-1.22011363488721	2.95269955990192	6.3173117354827	6.77805846307488	5.26607181575348	2.76384334471665	-2.04201984488791	2.55582803344589	6.9143525255085	0.513952877229935	1.42598082974281	3.1443179790192	2.51705007371282	2.13930551243316	1.10759180966717	2.21032975868556	-1.86660894631498	97	1	2
93	4.58409452669669	1.34337360821606	1.44070260494365	7	3.43018691026139	7	4.46979495978482	4.69757343267097	6.08862946944953	5.27649646717565	6.32636084943791	3.08604521419331	5.43616710359643	6.27258524129756	7	1.82201583458721	3.78456021020522	1.89937651893775	3.88226957095317	3.97576032246707	6.59964280464914	6.19940787053347	6.01702040490411	8.66382783475468	8.86686087465036	3.09660049371999	0.404005171917576	1.5693069102492	7.85080554092558	3.63192872580014	2.39807412946908	1.1433475174626	1.97732234856621	8.82772442976592	2.99573302001453	0.556491632226646	-6.21673824784582	-0.0519089266230449	2.67558590340675	2.62555454752123	7.73910639265907	4.41924990728313	5.28716332191451	3.44232389297733	5.11955822413454	5.06538151377365	99.75	1	2
94	6.47009783638335	1	4.94836356607303	2.51581469109596	2.66161874515836	2.91380855155036	1	6.99601120910723	3.03959838161071	5.23252474416903	7	3.15022683386609	3.56101743517225	7	1.88932515772204	3.13528578352972	6.12913485145601	5.33708236763981	6.80473962069207	7	6.46314549892769	3.18338461001782	2.49263172521297	2.41530626844557	8.13413390913014	12.1275983564991	7.3348067809858	-3.09536058701639	10.2829175384861	6.03710250991085	-1.10097956037777	9.33599405133636	9.34189430881014	9.19594960388079	1.98325511695714	2.99260896122697	-4.09678150882231	4.41120068430848	3.68337149595742	-0.522969173440144	6.87580900232207	8.00319707763106	10.3378068875602	4.61903043983537	5.28342576354961	6.65409126619227	93.5	1	2
95	4.66196248761554	5.22053733845425	7	5.65645174856639	6.20816132899493	2.29343464159146	6.11617195384293	2.44362086431611	3.96826896112431	2.06773773557133	7	2.88408857537011	5.83671453896483	5.63514374769529	3.38615408221454	5.05741625342905	2.90747083689891	2.84767386696022	2.72691753590305	1	5.89931971872653	6.99340249761363	2.45994797902495	8.77205548494367	3.16653425744368	3.04049982669606	1.08277771324346	-7.49309735111335	-1.87957911725687	4.42508695286755	-7.09395728260535	5.41417927648177	7.29437680048343	-0.941630854428827	4.59934332834774	7.76813422915802	-6.34545966591401	-2.92204958375217	8.96636211473171	7.94785281608656	4.92486608063068	9.30938460169454	9.30575569548041	4.77869540524691	1.65115069112464	7.08794613211961	80.25	1	2
96	1.65044478204702	5.09075891540546	7	3.59331768582409	4.80871207997491	4.73065747986492	5.5845357678905	4.78839778266406	2.170968574098	4.35864603965199	4.67674565899499	2.98153264608533	7	1	6.84630284445873	3.51304470532686	1	2.8332634694908	5.78838327011376	4.51958236019995	5.08500735630797	5.43223103796036	1.92893795968897	8.90624408131734	5.21218244521253	5.15205646531737	5.79117955689254	3.72014129712966	-1.00658847715673	2.70945020372117	4.51269853432137	4.72466026620686	3.49232691249801	9.45129332348342	3.19420138771226	10.348449290718	2.30982392364166	-1.59028652939529	2.62837212937863	5.96230306452634	3.07105062826286	2.87572023884232	-0.276969125119844	-6.71375208388073	12.9643796022409	0.536978053298957	98	1	2
97	6.60640876822709	3.64770842069115	1	5.31264283200476	5.14517250533146	2.96247277319566	6.1001944110342	2.1142014169009	5.66541041792337	3.19386988544291	1.47139861285838	1.30738608920498	5.36511728547676	5.43747309282057	3.35091531425077	3.79602265509226	6.85462952197599	3.18330489145429	4.6252340603173	2.76829335786722	5.30295008853318	3.26243459116131	4.22197256172404	9.88171652030697	9.82214913394324	1.93508000832317	1.4452786847003	3.78398119030602	5.92044786466726	9.49343079800339	-6.85282519877985	4.02556626920852	-0.0462899203639995	3.76992928010926	1.10008064205889	-1.38749273257495	-1.6635413694144	6.70712971351749	3.50387201507534	2.62162666889927	5.77361884646416	6.51125407511765	8.206181505027	-4.64789200880182	8.73265580672572	9.98887068600142	98.75	1	2
98	4.43228943288519	1	2.80150809562385	1.68689846014135	1.00861345770392	5.46438729484079	4.47109461375772	4.56839515060467	2.26130835089167	4.84774884540865	4.21803576313295	1	6.17270217768529	5.57832789278231	1	3.80529927994693	2.26818308002552	1	5.20133019971884	2.10898820546527	5.33491646133652	3.58249965247702	6.56360174978878	2.76744224605548	6.4991651461142	4.54242124190746	2.32306335443702	-7.17013522081321	-1.49619339486538	2.69121193935127	3.22651132301399	5.98060588549336	2.49939832839678	1.89153818082935	6.64379338236805	2.25789264312786	3.44426712349931	6.79239943819595	7.82027782945628	1.46880137868038	6.7481731476839	7.69467260133704	4.68071845452244	3.6282389723419	-3.37312925292643	1.16346447804969	89.5	1	2
99	6.99818572958275	3.64025688558198	6.59228315400269	3.84754427655117	7	5.27173679964556	2.46553194925446	3.13725237114892	5.25343604890925	6.02458430976168	5.7194573383143	6.28406862652982	2.35427329103196	5.1441942225887	5.40607993576315	7	2.10220203421824	4.17511599326786	4.31239590496461	2.83476345388537	1	2.42004763566557	3.40088222626273	8.27257197042819	6.21555463684748	4.13258296503228	1.67485071671503	-9.21402691582361	1.62220914847137	4.40345969013728	3.43018014215819	2.2086499291489	-0.997374002247035	8.77631151802774	5.61474610368433	7.53934509709851	3.17492466395676	3.36413182902323	0.230008090786276	2.16307897702117	-1.98048365301108	5.64712044509513	3.17368565863559	9.60455259514679	4.79382423512136	5.00177930498257	85.25	1	2
100	4.21206867873195	2.30692731332907	2.15019714504752	4.29870735029451	4.27570023823913	1.3342479354269	4.76927767626258	7	1.84685556530406	5.55623020577205	3.57857065560165	2.6766240203568	6.45088985190599	1.56360924892539	3.95590413100481	5.54221071087885	2.25080580416379	5.62698868389878	6.71605048182132	6.90291932516989	5.01569675025325	3.79995408265545	1.90374673059536	10.7827905142781	5.46834459690028	4.91439082545556	5.05772363709411	6.0814714575745	2.25205452910942	3.08579129141019	-0.568663246914642	4.49607761599591	3.06492652501035	7.04820739130839	2.11993355055388	7.71955036322554	-2.17906674459528	9.00616115939183	1.22558889667048	3.20134107769434	7.96346915360339	7.22591388380566	7.57351782580005	-4.06632181492612	-1.79863818166852	10.6689487532569	81	1	2
101	5.15323806708276	1.81481912055693	3.24506289488816	4.71274760127921	2.62724665884524	5.6871722553075	5.82202481557994	4.92776534980286	3.60949255066879	7	6.86840811112383	1	1	6.50465078572049	6.18638357034108	2.9498838540055	1.05780418278774	2.93807418606185	5.98012027163129	4.35231954010593	5.17778212578076	6.07202587614599	5.95856811129336	2.68042105862244	5.62470159211105	7.69540241883087	6.24709440105213	1.56549253165198	7.66856761983551	6.92901541234736	4.2296278313115	3.8838716527519	1.51232397831734	-1.80883209259222	4.28075672221661	-0.0887169263717613	2.09817117480663	5.70933806051519	6.59227870240259	2.41098048395701	6.86263135048839	3.05731476296648	8.89779275942173	7.1101004479739	4.03446947088702	2.15567339649972	94.75	1	2
102	5.86776101567656	2.66337550382211	2.78377429391378	6.98802459740771	3.38310267111899	4.55662462134091	3.67187947911646	3.88556053774189	6.33570744506431	5.35409467049958	1.24210319493731	4.30936969011527	2.90395939640694	6.58872015417369	2.24011758609178	1.56858073979033	1	3.37613691673228	5.15618443655437	4.18579124261359	6.71463480411543	6.85305937692276	6.5505015322491	8.81674380598855	9.96145356878265	2.63763305881411	0.34269936359309	2.31200030339157	4.56318405002228	2.67112534350014	6.71503565116157	1.09166624721297	2.34966580257331	7.6506763421118	3.97287033482577	0.350471601493567	-6.65896639820257	-0.0473956379062923	2.09211872371267	3.51315260012857	7.84623670663772	7.11971056428353	4.60877526568623	2.70520316108807	4.46879763059268	-0.259671049051169	94.5	1	2
103	3.87976575316532	1.58322507043322	1.8323668921999	2.0383835497306	3.73403973011482	5.09421342891056	5.64880193683182	5.70964585124921	5.75605842028498	1.25578565256825	7	5.74501545986145	1.83282541129874	3.98083977857074	3.56333396844659	6.71828663560185	4.23953310959168	2.01651515974084	7	2.93071156261165	5.49723423431602	3.57082546092379	3.97862662865508	1.07750842178308	4.94641130743764	3.28271914051243	4.56839572666071	-7.45362215487016	2.58547590571465	5.11266185927331	-1.11552984350123	-2.3209812804387	1.23125619001013	7.76053397282486	4.9079662656021	-1.13151832478347	0.31363930291263	4.82929486053415	4.90425111574622	2.57427729188034	3.05639671879445	2.30503904874938	0.89223713629513	0.824392367135653	6.68204094468305	7.96334511304282	89.25	1	2
104	2.74119892737524	1.84626277659196	7	1.13210494387143	6.26478082003901	5.04543421239226	2.31247542314669	4.28326547968827	5.88265403756251	2.77632584739837	6.446073282869	3.58510218640023	3.53824240597137	4.47779068671563	1.46301582628683	5.6786252080632	1.31393871576306	3.00868065883956	4.53783050568015	4.06386208471976	3.41701199099116	3.86978597479326	5.89245311838236	6.96560971243896	2.87065766975969	2.4906023661415	5.87577668095488	2.70297922390523	4.11713390144707	3.30120785252517	-0.687385456381978	8.57814155718314	0.405710384872226	8.14528764950504	0.362435666509555	9.2844381973035	-2.4206352276041	-0.369860100950461	3.82196577261505	1.2538442168213	3.15201206117075	1.41781056521169	2.86121433262135	0.334680312706931	4.80259679446807	7.14859670438627	89	1	2
105	4.24083647256618	4.16242683316645	3.14163479725856	4.52790143703516	3.8280001211914	3.18879766193594	3.97642122074406	5.60888182179512	5.13072247358587	3.03672195031954	5.07545378467956	1.36074506157442	4.21108595131386	4.28721780136569	3.23166708005229	7	2.35374741332657	4.80327620423149	5.5464925792667	6.92306108006082	4.87370481519573	5.52968548842739	2.28261504163507	2.22219746936565	6.8048850546698	3.53732052352333	2.69644667243848	-5.79940569365778	3.63262400442024	-1.82520763215171	1.32106475679977	5.34274883513904	0.270482026197638	-0.318605239376038	3.93376500688053	-0.353462173149918	-1.44671288042011	4.21749287478247	3.58530399555957	1.0083764473106	9.20374429314332	2.97954251692696	6.08794124611009	0.971674657393045	-0.26073705618298	3.15447217938652	99.75	1	2
106	1.15636922355101	3.24253308488335	3.57424127633265	1	7	3.84239199703776	5.03399322210694	5.81886536300622	5.4996998011123	2.81838148522819	4.12573203553542	4.27159183494607	3.88730849027179	4.31139462971872	1	2.77175756344362	4.72303623286191	4.15214428576507	6.69771737460418	6.20152105419723	1.71508956177996	4.75748240628858	6.4621247880599	9.34927639507912	12.8971735987893	3.83246531233486	7.11933981732401	4.33378281280253	1.9003980495127	4.69977151720064	1.47186194665968	3.28193434320176	7.34392634158007	7.2080855630162	0.923844792466634	-2.07916063002218	-2.35033615132378	-2.31166304900715	4.86524753118578	-2.77160580972209	3.73917307543215	2.5519030074158	8.33189392678888	8.28529766172841	0.215534349508419	3.14735737876455	103.5	1	2
107	1.57189345588846	4.10719322642472	3.41289048773492	1.77481626445915	4.83115026173531	5.42932094598548	5.91962979985206	4.34131272216562	5.74763415803704	4.7107252700891	4.40864922749458	6.8456084856148	1.04985437545962	3.00061159632965	6.17994741378305	6.20610762500502	5.1697146307088	1.64911722230035	5.60323433496144	1.92578905459066	5.02893202612533	2.94577611677607	3.04029188740083	7.1283299077034	6.20874111519562	5.18446601330773	7.38899122081796	4.99162444452908	7.41079604074525	4.97080528424173	-5.93001441579732	-1.80221937473406	0.564667352545709	1.29954656793663	2.79105239775933	-4.82545838294517	2.89580111386248	-1.98770050297705	1.56513262946091	-1.9469691570808	2.62541618916978	1.78447823376706	4.60823558482871	1.16947439516421	1.06495741840328	8.24349993223196	102.25	1	2
108	6.54883403550413	1.98047325192476	3.02904972529269	6.46648076000844	3.67763283799264	4.06410102733301	5.4258185438455	3.62557748467641	5.3734654778718	5.22032307314013	6.40781797250941	3.51292696883159	5.25395090787613	3.28539640605608	1.31492474440258	1.59342315735604	2.23269975097223	7	6.13041540487022	1.48768008578694	5.91656477752049	3.67300148548943	4.5857992992057	8.65767368046991	8.84135064503486	2.53585206608973	1.59442385571326	0.829626613790281	4.79047729816864	2.40069026571312	1.50040850220486	2.47037999071468	1.32996650595286	2.29663317068854	3.39562874251824	5.3388866384342	-5.2631304976168	-1.75216402649376	4.33378390877938	1.00157247932105	1.39738683750896	5.08943313864369	8.70166889276246	9.47947462055217	4.36577126031101	1.16453992867486	80	1	2
109	4.54666008069253	1.74736107320236	4.07148078062627	5.57389650897144	2.52542391380131	6.99270104684171	2.43672945271552	1.88743779804062	3.01704783646048	3.54378852967585	7	4.00268610121354	4.42962392518961	5.60366035590627	5.51170973779317	5.42721637150943	6.01455897653517	3.31063485332247	7	3.72583042690185	5.04902191654189	5.23188483236714	2.56685506198783	4.44609834699037	2.0013704986341	11.3300603569604	10.2708981515793	0.659821436118413	1.47703453440467	7.49487668724275	11.2103941773892	7.98998568345032	2.44277632529073	8.31941549891989	2.12652478143039	1.21987064002036	-1.76117152368911	3.49022880669872	4.20892762285598	-1.07185474571657	1.97814845608693	5.89984527053383	9.46180976573803	4.28096719996452	6.47582302237316	7.24089234447653	95.75	1	2
110	4.33582635557523	1	3.97454697871889	2.49355911282553	1.34065688694932	4.22009175685214	6.11390190147408	4.34658994634778	5.40610650098716	1.1973340583325	5.33351990792795	2.35178926786137	5.44842079180789	4.90804127870387	7	3.04054150921572	1.36993724419187	2.27909954383533	5.12621266692207	1.94113410075695	1.45886879925404	6.8148072632983	2.30983528761991	2.11959113067641	9.63847386256567	12.5004129690462	11.2073026753646	-5.26895377960824	0.0546212049988911	0.712319790819045	0.664505761743158	4.65318822771554	2.97469748868543	8.85409466157912	3.39879616904035	8.89246599902762	-4.01332465118255	7.6515939741653	5.44757886977625	1.35782513805437	2.82065981425424	5.91737643505056	4.58679448350919	-0.327070972185351	8.72859287601061	2.36555482190764	102.5	1	2
111	2.48462984829615	3.42931423963184	3.53724794691213	1.98441222962498	6.99357961185319	3.10604405576977	5.24350899943344	5.27853684902942	6.16002210167711	4.84249107856068	1	4.13478847330161	3.33924331794471	6.24408511072899	6.264712521472	5.07588260028243	3.57112277912999	4.14852609877362	6.5169126039913	1.53401097809855	2.62292155008256	4.24790854664758	5.87103559744654	8.22844893076845	5.42705419377171	7.57982447488312	7.78978028260175	3.59587712971761	2.96392366166186	2.46550082415238	-7.55905331120956	-2.16176199970203	2.81917121330273	7.11598032131549	6.67116568185059	-1.2706117986908	5.22937454204239	5.43771233582491	4.76970180154407	1.07779749228788	-0.115410091416803	2.64868981186921	7.30174119951782	1.23526977613326	-0.0289974375837418	9.22569892441804	96.25	1	2
112	4.87192357676787	1.54037756709598	3.74744104111937	2.00685804967314	2.71725423744521	4.72430576843756	3.94377547651786	4.82953042269173	3.9235568132337	5.16912469501583	6.57199285860925	2.3645246778481	6.11958486265579	5.21024760230441	1	4.24779938567566	2.80694612608375	2.15379843083169	3.05445812738181	7	4.29122892682916	2.62634077257545	3.93653637977669	4.60229260353855	8.09472971461268	2.42930911030096	0.142048993463292	-8.47686084812295	5.10783317575535	-2.32735027011402	-3.83139358886944	3.79423973270828	-1.10860094907989	4.92861993181152	3.14549836526717	7.41110382752969	-0.967360520938703	-0.733963571548001	7.47439118106831	1.51200482407123	-0.503954770573884	2.04611101541234	9.3115691933428	2.25604360982264	2.87891043850343	5.18355300168658	79	1	2
113	1.9752306159664	3.35798922548975	4.79633580369629	1.15311546560669	6.42882437885084	5.95771660145393	1.49516811370384	5.73818665573947	3.99285695779566	5.73580760578333	3.04728606719037	2.66215015850152	1	4.33891031678428	3.43315148361042	5.3400532049888	4.12756410422261	3.12120612823075	6.82500244168672	5.10866332411136	3.43972642669348	2.98977562161685	6.47273027917948	9.53271737645134	12.9829329230985	3.61276336789187	7.10185674310215	3.10420828136502	3.30728702523727	5.01587388668517	0.784701344196327	8.83939404392184	3.3940159119138	6.68724665606174	6.21570242621901	1.18714189934703	0.662712373678678	7.78330440037053	4.65932540699464	2.50869351341652	3.875673781527	8.27873382798423	2.80499486487307	3.25294443442646	-3.52274467357884	0.483868685030883	87.75	1	2
114	5.05278824905401	3.93961063649895	1.716149356442	4.12791179585249	6.0393682249401	6.75046872864869	3.11418841767871	2.38265587676121	4.37095764424052	6.14431660688471	5.30302994331523	1.40031277719822	3.26606643519992	7	2.6836127851673	6.44244761463688	1.34943784123186	1.54555828551406	4.79883860552803	1.99357805318339	5.21761518682379	6.22399730362665	2.01226364811393	6.59659676602997	2.72639261416167	2.66220591913489	5.66194404278702	5.35966762522889	5.33659521430704	3.3933199060053	-0.735516564778936	-2.44131283998774	5.43650326997179	8.1660089449537	4.05553788877997	-0.0241425304710512	-4.07317790391655	-4.18603817558262	4.78568007013403	0.204121024339771	1.76673863446993	0.831109135376906	7.41656418330652	8.14464101272024	5.65228858247915	3.13750646450648	84.5	1	2
115	5.73398031160453	7	7	3.01108459306687	7	3.93263333967093	2.7459315266341	1	1.82856374670885	1.75056946979829	7	5.45493741323452	5.01832758491653	4.37291812129227	4.7290201389245	1.46787873889079	3.40364208978719	6.17550233527653	6.06564380906105	3.37845100174716	1.0344094202867	6.79207904657252	5.99811474984586	9.59385488863302	3.56890324261866	2.5901214542362	-0.124691346897492	5.47217215386309	1.33380603718796	5.79880469443046	-0.513811022816559	8.45653900645617	6.26880076755027	9.41971550467933	4.18039966225576	6.35591432920384	0.294759673963184	-2.12952971895706	4.95337485645935	-0.925713395125286	1.92423810301207	0.928982400762295	7.17677329162561	2.69022847989697	1.97279893788551	5.57682625200375	78.25	1	2
116	5.79608591757327	2.49434440479744	2.3267548268914	2.00478688930531	1.42245708062742	5.7401446864479	1.39498716043049	6.16976788473965	1.66786701670625	3.41229797238523	5.73819993950956	6.02306201094313	1	3.00453232708594	5.00482255455582	4.09369112741311	3.82448278542732	5.33086114593455	6.47144135312418	3.42111452291305	7	7	5.45447064885454	2.39821539058134	6.88624923101587	4.69753989728043	3.40920624171214	-6.71629760261506	1.23348101973319	4.4820458458927	4.39698249663433	5.7820493899918	11.7632924141219	6.65969795917959	3.25202000981307	7.52342230507863	3.902474602596	7.82933813189316	2.05754924170826	2.51325679793321	3.92690817444113	2.25138752005096	3.83487777555082	-0.254005912241635	-0.971929051979478	4.79198604085711	97	1	2
117	4.18930957338954	2.34430690770331	1	4.79367723166456	6.65618354755132	4.6254209111	1.80564892549928	5.43161219497228	2.47444937739225	1	3.76925592777321	2.47763449627622	3.54918446068606	3.58273846391423	2.32071587976549	7	1	3.24458891603108	5.11581062354615	2.81839631149391	3.15529116273758	6.73603506603981	6.48539650421894	8.2991799219586	5.14726687142788	3.02512936300262	3.88313798020604	6.44782113184644	0.514808373304631	9.27541018485321	0.53436590932735	4.04318458969931	0.543952954449083	9.43224458596162	5.06793602745292	0.593997624433205	-0.123115535910861	7.86512415856949	0.765692654771815	4.21419074343134	5.2109825339424	0.955889792219225	7.03600387707188	5.93190814282863	5.65547969166095	11.6512408814841	89.75	1	2
118	2.08431490947394	3.17345478883055	1.61602180331582	2.30109991423021	1.80495432577683	7	5.29745324533196	6.41445091331982	4.6248162702343	3.41318049988267	3.77058633654769	1	3.98572308036084	6.35422843832341	3.07676372283969	4.14278914698815	4.34979704571921	3.68318464796378	4.54429653448858	3.93785172846063	1.68756353745622	4.75991909121013	2.89082903783873	3.24117317597875	6.6514505183341	9.11778321927748	10.4018753929959	-1.50724680398558	-1.54980719114485	5.21157054971048	-6.54016139025582	1.55036495661657	-0.902624054480457	7.47202941402906	4.23822230341639	-0.566652539529652	1.11446008995238	8.4486290965711	7.27136912757948	0.827447554201707	7.51937949718716	9.09297337776726	8.13843005650357	4.42317320326764	2.91846447941128	11.2759304716835	101.5	1	2
119	1.09010938941504	3.58686915657261	3.80256533306786	1.82084635676026	7	5.1013309839804	3.62511367335496	1	5.42735717660527	3.15008156887929	4.54108483945088	2.41266911921883	4.71865862939084	3.49828995110791	1	6.62415117669908	1	3.48937346816173	6.93177607497187	1.64509939011558	2.18813232610248	4.87972618181165	3.2584980116831	8.82387598147866	12.8497606568158	3.95362742384718	6.88254885578082	5.01216177343898	2.86289060050481	2.22991485655692	1.32074422401544	3.13371880532299	6.7713715973111	6.23537610582631	0.520744693648443	-0.740381897563629	-0.0243866673445046	6.83882399584923	2.57235045368177	-2.58091333449053	2.76768286050238	-2.10468041282905	8.94496267327448	6.93157501405061	1.45013853385754	3.74093154928068	97.25	1	2
120	2.39538253979642	4.64722707290298	5.47569519539073	3.89081671178646	5.61051084856255	3.56071811242603	1.68221131019377	2.99213517113496	5.34381236835869	1.96084790848291	1	6.369522918338	1.74860010280724	5.43615363438623	5.75456931844309	3.98586350243028	2.11694955475866	6.9889646318864	5.43110122471608	7	2.46358910310498	7	1.5009642306257	7.04071225644878	8.00505974664315	5.97578155441206	6.97754632253586	4.48697816337605	0.292251350660401	2.98126422917461	1.16649572193205	4.2443767671325	4.31074286552533	5.76760719270474	4.22115330366082	-0.00949280631636873	5.46795324584841	5.01446330532194	2.01803908604416	0.867516983224455	4.08128810227552	3.17526605372935	4.73503308693544	3.75996895183679	0.788127209864696	5.7830833293927	79	1	2
121	1.15311848893783	3.29299635684687	3.49006188984487	1.07040772433389	7	4.20386476764808	2.55194176256736	1	1	2.39562259829788	3.41441474480211	2.63897331957636	1.55012230486604	3.77437005804252	5.97782977744144	2.83606701032223	5.10862750986762	5.50903198588083	5.35716542030039	2.70066486259181	1.95633102597545	7	2.26328301002533	10.3100551881387	12.3113145230854	4.12910507366869	7.33950471316762	4.31687446854773	1.62628466940536	2.25551288321078	1.74673000251056	3.87589513558417	6.27529163081218	6.11620434220687	1.15458342194385	6.66048863066976	-1.0301734798232	7.70845559080287	2.58769726078636	1.87723382476457	2.93089882851082	2.82393080967943	8.76906742299502	7.37799575740447	0.0473014947070536	3.33037344968327	92.75	1	2
122	5.54277658335786	2.04273764495659	3.14089304219923	5.58934329534429	1.37090829539309	2.55059956103353	6.52645487112535	4.90757078160334	6.98439651804116	1.72489409069354	2.46784680807554	4.77825476403456	1.52048950704519	2.4911031120236	5.56307156346978	2.51014370995064	1.12372051681919	4.40777186800578	6.12283600456194	5.96498640751721	4.06208781559147	5.85982050792263	3.51585499552757	2.492464734285	5.11789697300888	7.28508028100322	5.83935801490211	1.26631479364107	1.71351600464346	3.98464889535168	-2.42926210966178	5.55201454007951	1.18136649033629	-3.92856329802832	0.9172816931351	8.09308143958374	2.21779431348068	5.60515547919796	2.11609438413108	0.84062896303299	7.79956515586136	7.79652238240277	8.75090943886203	3.10766670637716	2.47174481946966	-0.146224179118133	67.5	1	2
123	6.35776685700965	2.00617852180047	3.05332385763583	4.8472123275571	1.30498388745436	4.52690562178504	1.71334253517259	4.15431974808903	2.79806771667136	3.22953558117773	2.586724569077	7	5.07001312356368	2.70355648857269	4.52955333840429	3.26982593863715	2.82089049130071	4.52508624655326	6.60870781099756	6.16555583078562	1	1.01922346151075	4.28685179295974	-1.11630976945085	4.31421093498636	7.20165264684593	7.84093512390577	0.963590348666421	1.63313259919989	4.81161092847345	1.75605918100619	6.98704320125547	4.96271194160789	2.35822038518765	3.98159052144343	-4.33419092544906	-3.29730467283513	6.20475913509076	3.8463195662834	-0.704792544790666	-0.419786957322497	5.80152654728176	1.02222880628481	4.76321223527995	6.11416343884728	6.20140112829064	95.25	1	2
124	4.47814833698312	4.14696586893982	7	2.88864249160284	6.91446645518767	3.5803240889702	4.38944763149629	1.21209237557545	6.41309307477106	4.32430894482705	3.19858397050901	2.76662685860437	3.77129800543014	2.17734707378813	6.32046352678065	2.7804519001046	3.17282250310834	3.08213845294906	5.81354980688068	6.3868163555586	6.44443268236226	1	1.78196107203582	7.72742093260459	4.61289078293909	2.87669197342849	1.36521833043368	-8.56626333078422	3.63671912733035	1.72490518506113	-3.57414130513094	7.09424190310175	5.04561600995694	8.17297123087026	-1.42578046642461	3.21307157985929	-3.38422471836071	-2.43349119201264	-0.349881937725222	7.19648261372365	10.4620271515343	7.2639624295036	4.36394069097885	2.84574312697455	11.0907424091526	3.48603482885408	98	1	2
125	5.22340060268305	1	4.08903649898031	3.37283600990883	1.72838815168825	5.50666143395046	5.71682849234473	5.3258469287923	6.40278786033015	4.77020930417264	4.39990508142344	2.82760780638964	6.70463123235745	6.29817699843539	2.73921489173797	2.93462040751658	2.59153822623696	1	5.19008121970875	4.53753882271469	4.82398276550681	4.81840755069928	6.30608448167988	3.45551451566193	6.55423901369123	3.81708756378124	2.350936374602	-7.65292503520113	-2.05491880199973	2.39653956296005	2.68477158224535	-0.948692178882758	1.03529131833121	4.15141925568958	6.61726777392554	2.08577006633627	-1.0221519905797	-0.0349400476055796	8.10231217886576	3.37275634460286	6.5959053097591	7.52781150691224	5.72024040054412	3.29505574335587	7.20515973897922	0.772331413263095	87.75	1	2
126	4.21015065554838	3.45265127656643	2.32714367857608	3.40339626290893	5.56636309211134	5.22117547402813	6.26240691476199	5.40122093951929	2.50109651833383	5.08197327974345	2.26442152836987	7	3.42382340713707	1.25086541409802	2.80744611036192	5.33072295924364	2.38927038410879	1.58602434936571	6.26150109647342	1.94080184943098	4.90767117853934	3.53186551976508	5.71640762465372	9.13541177191894	8.89733115005615	1.86866988120002	2.71998025022189	1.93715964723193	1.6234145058507	5.03260678087611	2.28404908903925	2.28598838313459	5.2511775650219	0.937440199137378	7.4387853977038	-0.998995095431584	1.47887559330396	6.46298219125298	4.11868170434951	-1.8689617852791	10.3587347355129	5.54734389579785	7.38444247215779	7.43485780750311	9.68978503018634	4.56908123310056	90.5	1	2
127	2.76912008298779	3.42267167541436	2.58085178393576	4.38664012829533	3.84663366748439	2.85426622143799	4.35969813523893	2.3919597254508	6.40506914274727	3.15120711351106	5.31285458803798	7	4.16697859254303	3.8125496510997	5.14795768410562	7	2.1919596078657	4.43748860609617	5.61741129943641	4.91352852219886	3.8195298028649	5.18501863403992	3.41286833432092	2.65498452632111	7.68644893300235	3.47980935776395	3.39397865894419	-6.2255497867494	6.00021274366537	8.53246364507936	1.01259478726142	6.1981154228849	0.968224319634111	-0.403821659489093	-2.2025516708061	8.79277386976022	-1.98988981228574	1.32846697711621	8.23689784832386	0.235584701660745	3.17699962425621	2.50659300091664	6.2868374034023	10.1858198605169	0.221821191815206	3.74978903284185	88.25	1	2
128	3.23940449084498	2.37031953951505	1	5.04975889842342	7	4.26406255073058	1.20769826158829	4.7076739304232	2.25243542164813	2.86123815634003	4.58963231599934	3.07724053255115	3.29494904552037	3.47489714707186	3.24582253709129	6.78638796379254	2.65065578066398	3.00302458654758	3.31168367232806	3.28947322627579	2.76933262537923	7	4.29523330042841	8.9202599225976	5.7454278651964	2.91148247529089	4.47115434596395	6.28361659943537	4.06777915120924	3.79347394672905	0.0769196950024562	7.13260944527611	0.208600479237712	-0.159570802372704	5.55890439010875	2.81625833420352	-1.07110912703947	7.16932964990675	2.32424870869175	3.92016412484656	6.14992293321624	3.63949838491209	7.12720980008999	6.74060712947383	6.5099351745333	1.34070597273294	89	1	2
129	5.4540373525303	2.51705963150442	6.32647561062088	5.22781473519887	6.21130000271815	4.0181686787139	6.02534354893192	4.99278688976178	1.345974654751	2.21612612091493	6.41036701957643	2.52706362804438	6.26931333290452	3.49777993213394	5.8715220935974	6.52067398493185	4.48316249644957	6.50749794674307	2.36157035420405	5.87221286103052	1.86348770463743	6.8319371100736	4.96993316608277	7.58440988146655	5.89855412455202	3.93333988846078	2.43437980598219	-5.95119339150444	2.06787706497884	2.70461111453263	4.4216235324014	4.86390223521269	5.79833335524946	8.84419981044381	6.16715112522756	-0.959831382879496	-0.326687675949419	3.75723691542923	2.40435116296548	0.483713637126185	4.01411244164276	5.10538031239842	-0.917686978852956	9.73144377782087	-1.14319117910881	5.93530289552947	70.75	1	2
130	2.36040360566933	5.0798312700397	5.00489521339479	2.66416574335655	5.01768449171245	5.30276230827467	6.03261951410811	5.70734625881474	1.98861977771619	3.97691822626254	3.84457701495439	4.85168443752835	5.55157277087817	1.78659809359011	7	2.46819471598507	1	2.48413701566151	5.70058385793135	4.91940287130424	3.17056357702096	6.38528946545292	4.07422938603749	9.53838828763026	4.8439965944202	5.73852543476244	6.28681393617562	4.13329971525984	2.37092126274371	3.03713026392394	4.1251470986748	-2.0487032161589	0.119335706573966	9.08625595972055	3.14265086856682	1.18830305107164	3.06050914577053	-2.12875112809771	2.97255746177028	3.07106091423633	3.89399417103911	2.14997037581033	1.84422159003398	-6.67740123543921	14.2055680812762	1.21798865473132	87.5	1	2
131	5.2149591178829	3.2024353665146	4.41021598633301	5.99460145651019	1.53290655767284	4.05995808189681	5.31098929824739	4.99541427927097	6.19494894062362	2.59682407125154	3.40838811805653	1.75185177762856	1.14355743490611	1.22286325625267	5.45069962996878	5.5859744946968	3.91405749776354	3.65740889415363	6.6972053716793	3.57320099566133	5.49433029112329	7	6.27698979865822	1.09368321356474	4.72704769713952	7.15485309258821	5.43831208509339	-1.121369085988	4.79383000309883	8.1860606486018	3.22351332695227	6.59563523913895	8.11544572904448	-1.17584507236501	3.72647994711271	-3.21028047039455	-2.21140306198074	-4.58560990399797	6.53457599555485	-0.399298882042273	8.28474058869075	7.27039166425985	3.26763111060325	1.48598122614087	7.88561154136823	7.12624046181731	77.25	1	2
132	2.39243396661414	4.56070014939661	6.13748887267825	1.94437633562786	4.70873406487994	5.70897171371134	5.25004763755031	5.92356353062109	4.39709865241305	2.772794564477	5.0782740893369	4.52344027588774	7	1.45934168969842	6.88970383062547	7	4.19025114571482	2.80844244666124	5.99693698303622	4.82264175219442	4.678633115528	5.937955408111	2.00658773261759	8.67392400225401	4.22049473320306	6.29781390219832	6.4185647732014	3.86501099655506	2.77509737451633	6.09262398779306	3.1150149956854	4.66144335392291	3.29816045643447	8.44038662162957	4.21838405642023	10.5135859088083	2.92802667971175	-1.18943003376535	5.87800547652791	6.89157519329033	2.88233086982016	2.66873673298487	2.87168827659173	14.274831881129	1.10208100911643	1.16089799925167	102	1	2
133	5.62102333998074	1.86758897308942	2.59309653731957	6.14289847699061	6.05188244079796	4.37421516784855	1	3.84044834803574	6.48901312265581	1	3.46851571453931	1	5.91940887954294	6.66780862685065	5.13372346654022	6.21102277251617	6.62108977130706	2.28589410851428	5.99530114274171	7	1.81287705804734	6.46645800375839	5.73698501174494	1.69060617217354	9.00989438440428	2.62282027686981	5.47028546551505	-5.68723672289451	7.78141785703882	-0.0915919674508336	-4.43745880175475	4.22227298244859	-1.04362284807323	9.24141510098686	4.394001956651	7.87463688506278	-3.63797640982194	6.76612413744429	10.3666458451432	2.8747012004236	2.17419280149087	2.69221167979006	1.28506363755138	0.348776951630697	-0.521547971530812	2.18174706216308	69.75	1	2
134	1.45632485715918	1	1.88852943950596	3.93218432654098	1.58068042853583	6.91858729903679	6.80652234147289	7	2.6977390536596	3.83944071499941	3.31114614445487	2.07076037159009	7	3.83472311435543	5.67319021089772	3.08397895402957	4.61483511599527	3.07285777116355	6.59534126996839	4.09061497540975	3.93043872938313	6.05522323028536	2.11437494187884	0.100684704114918	4.83917841554643	7.96797120393017	9.8067607413908	-2.01780267381163	4.02321393627682	3.07555383430223	1.59451666147622	4.21913055966059	-0.280956602340179	7.46369781313963	4.27344401394975	0.592164059863286	-0.562618691468973	-1.72898475336439	4.50478764346248	-1.30492450108566	3.20203367978254	5.33250074849792	3.48469115153335	0.965253478533206	6.8443453990247	-1.14726469163477	98.5	1	2
135	1	1.83601148490776	1.07791735893634	5.15252561990017	1.01981014213985	6.91174542522999	5.27560078588125	4.51006364433086	4.12588435111301	4.15873700953549	3.47678920250741	3.17450723150191	5.32624474313861	4.92004059382584	5.11645291550047	2.19578827719483	1	4.26512977993995	3.41725506167134	4.73529906467482	4.78377752065261	5.21328610072295	3.45339184607462	0.648542138700121	5.52235980499839	7.11429429113422	9.76410930997738	-2.36935323994387	4.29255616562091	4.3585349211275	1.21527374291028	1.56021227598952	-0.726480276231703	8.14143980350723	5.40776187244732	3.73481474468782	3.04761684951059	0.659176366959506	2.25693505018469	-1.39030065740906	0.779256774895017	-2.07732035082621	4.88303570446267	-4.21253809877975	4.61189990534664	8.14626018711805	84.25	1	2
136	5.25535598091374	2.11729294808145	1.40928707271014	4.85375528506377	5.32958374442003	5.91102156756725	3.18282369571328	2.91818159356104	7	3.55446656124483	5.81843104501336	2.69380104938221	4.87270134493503	5.21133042483364	6.76013338918279	2.54989632555224	4.91658739473544	4.07509041955635	4.88202951821311	1.55476540102809	1.89208534359351	4.38857571086744	6.70172569458035	0.375002880766282	8.03605246965218	2.40091579833745	5.97196391543437	-5.19042001401341	9.00500899992431	5.15500622340939	0.154837602100429	4.53151650221396	-1.84190547589521	2.72309546053641	3.17227086786731	9.43347290698718	-1.61610943511709	6.38993511075494	1.5787201325937	2.69905821922368	7.30194037310011	-0.114170351163948	0.427123747546203	0.288699561548249	2.83330205820925	10.4815313859857	97	1	2
137	5.2716806648842	1	4.33534772614021	3.36762168323643	3.43393106763853	6.5476298914687	6.63655065475826	3.00561244023476	5.2533598066763	6.61947938817057	2.20819869616757	4.2457137681179	5.39178465671796	3.12824647369572	4.2002180648824	3.66604407486766	3.90091091738758	6.17613980491261	7	1.94999732822335	6.99217940042965	6.48820286889866	3.32000070650577	2.75502534894148	8.21900145547363	10.6468038463187	7.55835459332164	-3.46981939737264	6.99415933259358	4.15773830496412	-5.86326877466118	8.33548347379447	1.56385645228514	5.27014571299217	-0.256378349228214	3.29530268038773	0.553508836470021	4.39091031076043	-0.424351567315455	-0.453074705228175	0.377265749200469	1.39065645009273	-1.20427503519917	0.442337298470072	5.59798148478371	5.63352229983257	82.75	1	2
138	5.50050313704062	6.38930885400451	6.03982626018808	2.2529002569448	6.86486073009168	4.16832261510553	6.28646629499161	1.10018430735328	1.61554136799659	1.40357487468504	1.70319685263706	4.33620281441115	4.81504827637749	3.07050654881111	5.86858359980945	1.64761031242609	2.88995455831729	6.14061488460774	6.32185350852734	6.96067182676872	2.01025179233477	7	5.47435136883192	9.06236133768483	4.11914358437478	2.12485650862471	-0.489539832957074	4.60654008396522	1.06359299183395	6.63062932555632	-1.16205754073412	9.21978424311598	6.80268341753637	8.75385022693686	1.61222059318221	11.1547704922229	-0.60486274918196	7.00018262106567	6.35128110093304	7.88568397577862	2.75464099544173	3.35246580791444	6.85070206660957	2.13093108147196	1.13767766585419	0.773218377205543	98.5	1	2
139	6.33922105423789	1.60173773971482	1	4.23094041462555	1	6.38252282165976	4.85481071989159	5.64760059566867	3.65237090900516	2.7032753512951	3.69989626392751	1.10592749268957	1	3.40896761394122	3.4820540493732	3.45579510403669	7	1.44429525739339	6.31738466954257	5.36923682269764	4.29218160901371	2.54443150523106	3.99568879673897	4.08292687935875	9.80692515232688	1.3385080809828	1.1798347253838	-7.63049154632173	0.786299415951347	9.26933171445772	14.3143951594434	4.58866604227762	2.97113267396395	4.49312316154068	3.02538615279368	-1.326080667502	-2.74951794915317	4.983121119951	6.25498634313337	1.93165003747758	0.382760234071337	4.69485100935813	4.35762457720042	4.03171701482218	7.15812208068661	10.9700193299556	94.25	1	2
140	1	1.83208042438715	1.92221532568709	4.49739791252951	1	7	5.6618279480882	6.63182931340572	1.93971690988137	4.30138267773711	6.94618071272332	6.12092734750284	3.08134992513035	3.71710181215628	6.49682010495056	3.23752632211132	4.87391641479816	2.47625623872284	5.78009082565279	3.62031998031292	6.72010294144143	6.73634418893597	6.26299104117643	0.0279823437905193	5.6835762864971	7.43990951900264	10.4802057726042	-2.06006700950973	5.25243165779929	3.03426367066566	1.17581143173052	9.35671858719	-2.36282484558849	-1.10926390715415	0.998338273007404	0.628853241161598	-0.955945227572455	9.34426858639388	3.14762607375087	-1.23016261164981	4.4418571156405	0.868510677515977	3.25993539867918	9.72986664557459	9.12689145193992	9.22965707824002	104	1	2
141	2.69935983998063	3.2237593435533	6.34994959446505	1	5.46291764425942	3.87434804045816	3.11936128989838	3.84800903487034	6.27703708048268	3.37792820976832	3.70196554349854	1.37439635180173	4.57793847340496	1.07947761034269	4.40749440949028	1.3325221827156	4.41517001966452	1.85978835590076	6.64676430173372	1.17188402632403	2.18410136277733	3.06129599014216	2.78604501687734	10.4659926739717	12.1336711662361	3.97817067769263	5.5278266826451	2.98919816135006	6.20662544168721	7.34779303843164	-5.05270045044031	3.061844586937	2.79251442743302	8.00752008449574	2.5368691734416	-1.85907445941939	4.71313728595376	6.53735174254358	4.98973198090569	3.11990654325713	4.9506137840656	7.90892147019246	5.2407259170266	5.42527660915214	8.61914773628432	9.81898340143928	80.75	1	2
142	3.67269382945921	2.58486557911038	3.17554386128411	4.23774627383275	6.35329505428702	1.6418047721108	5.4152434476351	1.32896691142062	3.33661757373777	1	5.26667592953664	4.23532755766472	1.54562015307137	5.28734925420895	6.721144622868	1.35469379586183	2.14590553258078	1.19324361920678	5.97476423634554	1	5.62805276117293	5.51223422852883	2.19246548493993	8.63845907602981	5.56572149596201	4.56166413500514	4.83618939924309	5.17721654499156	4.0923351951837	6.27307249622847	1.76223579119358	4.83445738727629	4.69210075037133	4.94803761458559	5.80278396055542	-2.98657892832383	2.59169090237299	-2.87630293440266	-3.24589640697568	3.22845621792488	3.14158782605776	2.64238897475269	4.95575944847382	8.7139192489536	-1.12236491613443	8.63734328195017	91.5	1	2
143	4.14850556808553	1	7	1.40719687833529	5.86212766176971	7	3.04748447770586	5.14949698725196	5.29470073493407	3.7543278935568	6.82304292582122	3.94406510745588	2.53212977753163	7	1.95499856318851	6.88210624435798	3.61197543040277	2.18680229223327	2.46795299741172	6.57930204008208	1.08333872098606	6.56159976192822	6.73122030849342	8.91173493211508	2.9277329746579	5.37332061181828	5.12051483445889	2.79769786870305	1.37270221698178	-1.67785244501432	4.44453950879373	8.3877823121644	0.0808829578827953	5.53045368822035	2.22534811773131	-0.772867706923747	4.604413403177	7.39029631171156	2.88590120026341	1.13514374890041	12.7761192611539	6.55405069733664	2.20677037190505	8.67356436525985	4.04551213541788	8.256420070124	78.25	1	2
144	7	3.18588455485902	6.4781395895723	2.80209149672309	7	5.07731131350079	6.61004178328776	2.39515680764343	6.2950302755561	6.44649851707469	5.26405991427823	6.46469209936761	2.71757645849609	2.05313030461796	5.86641218347832	7	4.06939213666554	5.34556469978525	6.01140898740815	6.3909888007142	1.90571469100076	3.35333304133399	3.05344585112828	8.36619079571369	6.03416984819431	3.57025363618547	1.66784377992183	-8.05020184240926	1.67517307810526	4.4919790137393	3.56935022955318	3.28396146930853	7.19006116335473	7.90998412704075	5.94776238632096	-0.62733684497601	2.84323493296988	-1.11069144467905	0.468524546601855	1.28097710401945	-1.33693032996769	5.26671122597752	2.66842206730679	4.24043166128428	5.53421550415446	9.02567654585029	88	1	2
145	1.70214153440813	3.3544769781318	4.64983260417716	1.91827648121423	7	4.70140324247792	4.10381070754707	4.3638347503644	6.11804966159145	4.38322474809326	1	4.89670090798347	2.77844545052458	7	6.39893591269947	3.31278199587328	6.04624010707628	1.34173751266708	6.38975783001652	1.95985386355272	4.5545387294775	4.71798316415884	5.85401650162732	8.1539819837328	6.19973642344508	7.48109461803979	9.35410380756305	3.25515234121894	-0.23871662732471	3.03149973734548	2.7260184135197	3.74873634382152	2.72138705425508	5.15597766469152	6.0659723915896	-1.27688458858346	5.22818264518546	4.06131078940294	4.29887869651464	0.734874748766512	0.738918522102227	-1.58147855567745	5.27681847770712	6.78777774787863	1.03789837848155	5.02481575126433	78.75	1	2
146	5.85565491149873	3.68101891067387	1	5.0121051528406	4.72238003482758	5.91258144395395	1.5157097913413	4.57405636801218	4.69618030253757	3.67937947744584	4.79882363114182	3.81421578547714	3.75772527560409	4.35742300538315	6.73338571131225	4.34287164861282	5.02225755087748	1.79308085613928	3.64839362569398	4.63494881936071	4.45617447838994	6.33294863042269	1.45981560654555	8.42865902888041	3.72146939220617	3.3882864847339	6.28087649005446	4.82933755021852	4.45354271767607	0.61772136019965	-2.87320451687308	3.9860028864313	1.1865455815165	0.400145357326072	5.34570176671695	0.875012390906562	-5.10742306970955	-0.541273641581268	1.5150354625016	0.738312543955013	3.27480465802961	4.60912377019649	5.72361264508956	6.46187859634847	8.21711788457968	3.32507113866677	96.5	1	2
147	5.84052077316438	2.73128047278193	6.03981891484856	4.54979713172316	7	6.76982363244414	4.40568130197518	4.83678973280803	1.63335278159195	2.15755148572916	4.04816930071011	2.55736856381963	5.23438247644633	4.23426721498134	5.85403845414734	6.4857653270923	6.28411846116625	2.46635311217997	7	6.32909819626072	1.49358149647798	6.55058561407484	1.996865253786	8.18408035572209	6.59331202282344	5.07013167873481	2.35447259627536	-7.345004210204	2.07555334708772	3.14838798483819	4.38890546935226	5.21444583531348	6.61150075499091	9.04663764267851	0.412389034066801	8.5890959092751	-0.248620462817763	3.0743601755274	2.54931647369835	1.45105291640135	-0.995147413433107	5.50210049711237	-2.01704297391613	3.84243366675356	-0.406858074884585	6.88631186977104	68.25	1	2
148	4.80992267120441	2.03147434479304	2.07875411073881	7	1	1.13152550932146	4.5828440334856	5.44901428512668	5.87211871258286	4.81996823035134	4.56287086514104	3.55821135691826	2.90019088064052	7	3.99806330783857	2.14274725499988	1	2.81880024081346	6.09371870347847	6.58748971230857	5.26557956444548	6.76651381376671	5.36133790471257	-1.52247838115316	5.85965320690662	13.5205993664006	-2.7679252394003	3.61859143498414	2.09728496614586	4.44815622636958	3.15444827110579	3.03778619570447	-0.768716905312244	3.23531664986302	4.97590342103316	-0.177176426779343	0.709826121128504	6.11504651838892	0.486103543871273	-1.15819016962817	2.88251721031947	2.63546086339792	3.06876411559851	-4.48550962720446	8.4520493907117	-0.812191909091068	84	1	2
149	5.94614912124872	5.54343378488436	6.00613964666715	3.63121846716386	6.91622514558975	4.15192435668619	5.92293073937581	2.97531988031463	3.58771655461059	3.47900196924973	5.56828373475439	2.79252219284895	2.73309217807366	4.93215057824557	2.72455798714686	2.1257002836977	6.42201265706149	6.5103845061067	4.53106850153936	3.33609800655667	3.03372114735242	6.74706389209039	2.69929109772788	10.6419266125568	1.39827112173364	3.63530143062349	0.955910886360338	3.8152256408563	1.27849428317699	6.68232041947356	1.65522864907407	5.82352151686198	2.37691875764953	7.44355973649618	5.16454572922023	0.398592991116477	-5.16634946124148	8.49682632444613	2.95188063762092	1.54846178121456	3.76421135954796	6.04224688376152	1.9009962514173	0.973225697948969	1.1253331139747	-1.05157636072296	82.75	1	2
150	5.13161900334315	2.31797137345651	2.20241283212262	6.37041692533828	3.08581362410651	6.83358524230007	3.89740636012112	1.07874491682451	5.7139184852782	2.49235217047107	1	3.67570994048381	5.46399163234854	4.54611854031466	2.01501642443006	1.63398591296934	1	4.28720016067608	4.18980966235117	3.74400415854416	2.91587484909338	7	1.56077125306154	9.3483743356643	8.5133953999822	3.36961735070033	0.409331576867384	1.05999353685161	7.99060674385133	0.809311068910537	7.3019772778948	5.20650447425902	3.17192154586089	6.78747721241769	1.7144179501653	-3.4890320125209	-7.10282914204633	-1.29055982494616	2.49158578412476	2.84045577793407	0.409498884544799	4.39232787570253	2.38880656415941	2.56592244335131	4.77223153422372	0.407051824201848	75.5	1	2
151	4.47889984483113	3.32331646876724	1.07769944114226	5.4602239612803	6.21632682609385	4.08259010332614	4.95929456334342	1	1.94212132795152	1.89081022989755	2.04539527482268	6.99771176995293	4.71907202727841	5.1329828131322	4.13247902192364	4.72996479395024	2.05283145706336	3.56347601093022	6.55462079446478	1.9547899982076	1.69573278746703	4.88948270676258	2.44981956698761	9.317060568957	6.89158738882761	3.55625624115968	4.10102301673916	5.63568542280572	4.49757230518858	0.979183136932994	1.49127434387388	-2.31350266728794	1.75862608813327	10.088785715037	5.750368985682	3.96695139441277	-6.69429413814203	8.24689827303909	3.40552795861081	-1.4066407008873	6.22940194512472	1.67306626099337	7.49605577565171	-5.25532362311579	1.99965391023134	2.87187570660322	71.25	1	2
152	1.78245215839928	1	1.94890887440809	4.20077560720552	1.40321097187032	6.96400400415831	5.94669161557983	3.28371195851135	2.59338178637695	4.45106500248243	2.83991142451839	1.17542959015805	4.32161216232704	2.50085040628793	4.98951315851742	4.26730382890913	5.26526802039687	3.42023250967233	6.62362160823853	4.49204150459046	3.11354212497366	3.58650789990515	1	-0.0933148137162052	5.41231546495211	7.17127612513417	9.95989549045408	-2.29230857171165	3.88552019073937	3.1012172726908	2.77718097679125	4.64206591080125	0.665806080342134	7.79282505686116	3.72862661734451	-3.52286551793737	-0.961413441050212	10.9393872650024	5.30366696403525	1.42533158369413	3.74737846454139	-0.00617557932292823	4.34950454816192	9.64935502750224	8.3254763161546	-1.58440260105338	97	1	2
153	5.63769300256705	3.45719315368318	3.38532833423261	3.85747341257343	1	1.150289420318	3.02949561993957	2.15026877356948	5.81559991545586	7	3.40212499610602	6.12326563932188	4.84164460109651	4.9514980648946	6.83071715758172	1.45609931880682	5.05312840210179	1	4.62727099855571	5.73697568096976	4.94454157057257	3.02054887138587	2.3282444818127	3.94268137256739	1.69946731447978	10.3316110583005	10.2132697785887	0.221100398725837	0.788743495269185	8.86921896466954	6.00687009540508	3.93597305114966	7.64074703791762	-3.41564697419725	5.63737276177627	-1.51882128289722	-0.736637283923016	6.94892587407652	1.34142988651047	2.67211938592925	6.60042346459312	4.04418155233871	-0.116138745196446	6.99175159568189	-0.760199816260979	6.01035828073132	86.75	1	2
154	6.72131482599998	5.35279282621233	2.56071200688164	5.46765460012226	6.12016053786042	4.35950263687666	1.18093373580988	4.46735569589828	7	3.79036149942281	3.80652643680658	2.69854997488487	1	6.17456446234244	1.51858737962775	5.51481726957592	1.56220973032195	2.09590820201205	6.06555474250914	2.31610658494929	2.08183631872904	6.27500683029806	4.51764133684835	6.4414778342945	4.81718295888145	7.00994260855866	2.61480697682509	-7.30301041404821	3.43455746303033	5.79218137440082	-4.259881458519	6.88907804208665	0.786809889729692	6.64147884960437	1.01990043211785	9.34235511725391	2.3548298919269	2.988718064002	3.3468819464996	1.99137383724658	-2.94243769716431	8.19777244735254	1.4395619395243	-10.9590073294862	1.47413742055005	-1.73728244616445	73.5	1	2
155	4.39870352326319	4.60003395067238	3.61906931854951	4.87690959004319	7	1.96652607558273	1	2.36180022284755	4.83399321998119	4.19183880278033	3.49557759690687	2.48801355758348	1.75139658709078	6.7254821574153	5.22831942435026	4.56971603294036	6.89304412352367	2.67991843619034	5.34059711521	5.15868617889213	5.06677700963425	6.16020587106325	1.16622905925495	6.2379911941907	6.42917736644926	5.53970025657501	1.20338707143174	-6.46062094762514	9.83440764961593	6.75455042719054	-6.77789987768172	5.46082562197245	0.0415711364610239	7.92812003896866	3.41681132294146	-0.653022504628368	0.0504648975444498	-1.09233700002976	2.19560597418276	3.15362007575584	0.847854952139271	4.98702524995471	5.45181105143839	-3.75556009934358	0.555190549737123	5.96826427302313	75.25	1	2
156	3.20174955417171	2.00122083545809	6.52625747649488	1.133077528822	6.39192436093377	4.50985014198209	1.72683604694363	4.04957028089837	2.15331159901992	5.86320791680295	5.69593256615024	5.06755490330457	5.01243223193871	3.92563246103393	1	6.98759184526408	2.16774981637471	2.41421978221714	3.19125004485461	3.63037487926749	3.81922666206511	6.28861654900624	5.55240781978559	7.64606457105507	3.25676440303378	3.92336231449237	6.14930723682937	3.53615384780344	2.67057903991688	2.74699805631594	0.663968750825555	9.25164613131987	0.314676772311466	5.34904824146755	9.59307281361237	9.68047163792504	-3.09761707465584	-0.996582092132119	3.24712824667177	1.28484734863853	3.98125082616221	7.3415249602464	2.53385813217102	8.82767984141939	10.079809984197	9.29850547342042	66	1	2
157	4.40118472721327	1.43362858311851	3.01743450638104	3.42050581585351	1.58549876367306	2.24440150042169	5.62229632718789	5.51302356976367	5.93682035114761	2.23966784869812	2.31246283359154	6.52900399055233	3.45262116101359	4.89116931328968	1.91153121060488	5.59917982928301	1.35094900503421	4.00913805852573	7	6.27625293022067	6.52387873950534	3.4987502742078	4.97896061036349	5.82614426495977	6.2381191452899	3.17417357960525	2.65708241334328	-6.10226687714769	-2.55056935371251	5.84503638155829	-2.29557421720494	4.61773825169992	8.55505925619389	-2.31046372127856	-0.0525390179175902	7.55723623820954	-0.471096457653715	-3.85821082438134	6.7740690301643	1.67388720625226	0.29101271864666	7.20263179632155	8.03581893913259	-7.71215093997038	8.32208580197623	11.4217985622712	67.75	1	2
158	6.42918748921446	7	3.14257708170193	5.29776056580937	5.74423476459062	3.58787751083359	1.85039617128185	3.31551400633598	2.62748298345479	2.54482715289599	4.54944852846935	2.2724322008745	2.23266800129975	1.97143281371546	2.31823550498493	2.23301945778762	1	2.15718453300969	5.37953308231388	1.10253767116668	1.58983885007885	5.84906226961995	5.74823903909476	5.75475075996441	4.02851880955733	6.09319697185614	1.41319362170532	-7.46606992139019	5.03182511412563	7.84314619686986	-2.85210072394742	7.30549650454371	1.17274035195468	1.77256329991227	1.27298336948193	8.23064848726115	1.96563216756706	2.39511259542036	4.70809135598026	1.35111774634234	-2.15981027369639	7.67210216069829	2.00649451157193	-10.138998056503	2.20894046513023	-1.19541236025142	71.5	1	2
159	6.10333722076353	5.89488350396642	6.86726013339122	2.31667700019373	7	3.93001672894631	2.81808172392697	2.35943510241356	1.21576077328956	3.44123207598312	2.38991191803375	6.21720005913192	3.94447952088566	4.58934224578292	4.01337618513681	6.48183286906333	3.72641668676585	5.88627839020637	5.09492636160981	5.84643462093537	1.79184976227169	7	4.60941893658336	9.06395255484342	4.99115163907927	3.07470623465709	-1.26168374607108	5.17879886852685	3.83725056279876	6.0366085036719	-4.16098641238229	4.16279375314227	7.33637547733343	11.2635512025874	3.94112215750165	6.52836764553164	-0.748445169358176	6.41410970476387	5.64391591473061	6.85880758733666	1.96816674994823	3.07920348405288	6.87198516097376	2.21057075644539	1.43477465924415	0.00224288855452692	70.25	1	2
160	1	1	3.28990871152169	4.89731230490577	3.84238178231016	5.68673656217222	7	7	5.00780961893777	6.94209318734926	1	2.80453271126212	4.58735250839269	3.29043621169264	7	3.09223094295624	1	6.0023929343517	4.61053160604185	3.43502296266662	4.69534466331762	5.57995228265684	3.87463127125161	3.63636932144053	8.07241307250676	3.09778721459525	2.42172145795053	-6.63001413178942	0.18062937970809	7.58323445214548	-0.870385150360006	-1.00023853041619	9.13055224298559	8.59162052589518	4.78477736932781	1.01471494477665	-7.08860871736968	1.18072484179356	3.35992319269903	-1.76199344279855	2.28398253628294	1.1534718817183	-0.630639636378543	3.25333575869469	0.621004837742533	8.23553180023899	78	1	2
161	6.23943516956413	5.42635118904096	2.37714244486299	5.70600942211784	6.55874064900674	1.06736710972844	5.28356710899198	1.95604552273943	6.82802704424947	4.11414053652008	2.56112531140815	6.49373800895425	4.20789903568449	7	3.62848534927236	7	6.34209626025064	2.59461549611356	6.36600378531711	5.06714196833051	7	5.5280477101079	1.20012317368885	5.74693183312972	3.17969640228896	5.62593967395717	1.35399249633007	-9.32441485365312	6.74904527611147	6.93669812566849	0.470294450047488	2.55329659250292	-0.3921971169184	-3.49508757395272	2.79399429483668	10.5199138350977	-0.762302746993157	-1.35308056591082	2.21169171090817	-0.790855524096619	-2.55301284854868	4.71341293036159	1.26341229274286	7.27820149047592	2.94315572545481	6.0225990261307	77.75	1	2
162	4.60186017382911	5.78566224573367	6.34798813023312	5.23036903588203	6.60109643590375	5.68154080985819	1.67915750032022	5.63834498744936	1.8344432297157	2.09339832368688	4.27820525489091	3.37101971482767	1.48343010756007	1.73450708846692	5.94491219573799	7	4.37154225035089	1.74787057788932	4.76215730781968	6.58225924402351	1.47999050043748	1.35474906231853	2.43416371937343	7.3032060577111	5.55969488178958	2.33393285299343	2.27222722438939	-9.17668444937604	2.68466522625594	2.13745915942581	-7.28305950897471	0.273935368518785	-0.722682422940649	-1.36392535791533	3.52869603649647	-2.29414139586694	4.83835766170029	7.20642344810222	4.21179100087775	2.56293383335549	6.17387268127966	4.51712810960924	1.20398479908573	10.3797884270071	2.7904480317682	4.92690261478511	83.5	1	2
163	4.62579283035814	1.84949943397805	3.53333667925072	5.71457476591827	1	5.97966104180483	6.25917459985495	5.29098884682599	3.44156696884784	3.16070351813535	2.04684796531407	5.137408734887	1.07995732368729	2.53182191782347	1	3.86711367238914	5.31374745675701	3.34072003219626	6.64129173087189	6.5418166646097	4.85013643327364	7	2.9410778276811	5.45678147869006	1.841209355392	10.2444865096125	8.84906920425103	-0.379938002188824	2.21805272134817	8.51372209794743	12.2309889820751	6.05573638526004	7.28394578809862	0.268730206598191	9.15463204936697	-1.51283917541142	-1.08659986002436	-0.897520860368033	6.61283527901615	-1.25911598296267	1.21345581631431	6.51083835228283	3.38250779528026	5.72228453461418	2.13606538184187	6.90002102243981	89.25	1	2
164	2.59850937938597	3.63994104053459	6.50545656184316	2.93725389632821	3.50502747424173	4.0232249503196	4.79125278352687	5.63545778739304	1.37444049043956	4.78809363525966	1.01581798373821	1	7	4.15239266579839	3.64882500162784	3.22846198192482	4.53580578723837	7	6.75832047090716	1	3.06521770701955	5.90391211189689	2.06931136838109	11.1917011931957	13.0826238089965	4.99337745391708	5.28248697450072	2.70818913690818	1.72969681753611	3.8699467675868	-3.27194163413404	8.61463804090304	4.13504842038265	5.35172027527689	7.44500461733486	-4.3925038883609	3.33175540322549	4.0129757743466	8.59331142115638	8.18922402457862	7.65572930395103	1.91059888360148	1.41376570898524	4.90564559802378	7.66181112362234	10.899058538733	63	1	2
165	6.09632018576933	3.80739114707431	2.2576519455365	3.99665949885353	4.60867494751834	2.85846769379428	1.6948128037635	6.07138128107347	5.00277963907963	2.83389205257732	4.92336903801116	4.5343923206774	5.50438683134658	7	3.35599973070774	4.96369273715333	3.38199591254484	1	4.78379548384778	3.18164611083799	4.17505205872173	4.34618589474911	4.42631707579039	10.4182193666868	9.3147080987614	2.21607132960618	2.49526370324197	3.00634901614626	4.6665132817971	10.367932030759	-5.65347036124615	3.1690472147221	-0.147679898813198	4.52016312834201	0.906329523142142	5.40004569690083	-1.59127063983511	5.28796224832937	3.41805639071742	2.52818609020974	5.98504292659305	3.96350003152509	2.51377783132684	-4.03268299500852	9.15445837892483	4.86234242175998	73.75	1	2
166	5.91014765427731	6.1706382346557	3.05085110074883	5.31532843669481	6.4683473398821	3.12670422027947	4.05792583786996	1.62697000660327	3.31643372889216	4.24979505340989	2.41718767024016	3.25705939720417	3.91842651772247	3.2776831977309	4.0972744004734	7	4.00159766022326	1.41923356363242	5.82387457388614	6.07108795244886	6.93896183036374	5.85653898227448	1.81264119456227	6.4971112123824	4.09705687492017	6.03332038908733	1.18080837806408	-9.38903507552268	5.64268662810229	7.49308079560244	3.77621502740601	3.61121101540085	1.42213521100001	5.13445651009715	3.62341270856759	10.0154416695696	-0.796013185599076	-1.97788991989077	3.17187517938854	1.96729356705214	-2.52616927186502	5.22213401384823	3.54815026869455	3.78702144083562	0.249970376820824	10.9146517177788	80.5	1	2
167	5.2308699282065	5.11057728246428	7	2.58930969318227	7	6.34399890326749	5.30718270588312	1.55880283728989	2.07799767338267	1.82475305538947	1.48298464079279	5.76519520772282	5.49311526847697	4.2961245574355	3.82464622810929	1.53654887104642	2.85964213513217	6.46421464937819	6.45590710705163	6.45189553908708	1.3283330322257	6.77911503965297	5.99947265786581	9.5860304439328	3.96183733868162	3.21773303875652	-1.20433124976713	4.21472769113464	4.36568614667088	3.85498376050814	-0.494697501200837	3.26196971681827	3.08138059559743	9.85152579016392	4.29228770230597	11.4331521625403	-1.36416046244279	-1.22319912077687	5.80928573533538	-1.70805680250152	2.6664066216027	2.26370076769133	7.22294792076413	7.25074305111532	1.50083311392966	0.377183603717001	67.25	1	2
168	4.56763587121173	2.89781133136918	1.15349022247264	5.22248380367164	6.6585851137427	3.58628977538301	4.18880020384459	1.28808308147619	1.66184025119755	5.0623146350099	2.70017848337847	3.05780730952314	2.31051312771745	5.54288124540887	3.57037681328318	4.13839346812226	1.30588542083772	1.60885106972726	5.36052351958231	6.80963739020654	3.72328774683975	5.01063541042565	3.61783385257904	9.58559753396	6.42110361214236	3.11596207364594	4.3923706792299	5.2731006094457	3.49305347315273	0.168604191896522	5.18177855821581	5.11297714874089	1.11853698452898	9.76767953795787	6.0143678167652	6.88108246236427	1.40258554178478	7.94526626904886	4.49251006440653	-1.07124963091101	-0.300354079088264	3.88008305409185	6.41456941202279	-4.43688477189381	5.31130004308613	9.57823166609592	68	1	2
169	6.51977232633856	6.17813689024325	3.16887575519137	5.43565584416288	7	1.40790292805713	4.1522823982899	1.70932492631888	2.2102509461079	3.60393911696829	2.64021000791879	6.27307395255239	4.10684744715347	7	4.0566280103846	4.42949202960318	5.75197532367457	5.92001573138483	6.00287368514754	6.51332798466725	6.05637423986499	6.94069417368172	2.61495637293094	6.77883337729331	3.7792477196217	6.19597851684036	0.584253908845956	-9.90149244535137	5.61965148404288	8.26041738860754	3.58416923989234	2.46805607205542	0.375557920493259	-3.58749293548537	3.15072764986665	0.800606884857232	-0.839994415072457	-1.12658304976025	1.87331630364917	-0.0253293862279257	-2.28902311306005	5.5185705859791	0.959462198228294	7.2049950882612	1.61060944651836	5.41232911061657	83.75	1	2
170	2.2689170777817	3.56114441265197	6.99499839827223	1.09496601706249	5.02046477391479	4.41382441176879	4.16899778679702	5.57018039298157	2.64133363005313	4.43832184798267	1.32917770431848	1.05791184297705	6.72566718500725	1.45422620209231	3.71756440501949	2.90673164097334	4.98337908302751	2.51358557649671	3.25557667028943	1.92629509300813	2.5308903854446	6.13097611566671	2.0403259223033	11.3791871131856	13.110581335713	5.29646290729266	3.62595378087912	1.80092827858752	1.48332289714764	5.72092230845454	-3.59179841270057	4.77184164505739	3.84128634059668	5.28148063871751	7.72871783055455	5.40292612338073	0.36101309118004	6.71707104018399	5.78124568988674	7.80347106996873	8.95683846295822	7.36636045664249	0.524458871719805	-10.3864056829742	9.69909104433219	10.493837886734	78.5	1	2
171	3.50822068617101	1	1.33778742381832	3.3885919578656	2.16216319036534	6.35781822582318	4.01134437417589	5.53312157598421	7	5.28416220853158	5.09707106469287	2.15574750592378	2.14577223381566	7	4.00518537656115	3.73810510567971	2.99493105419196	5.83018701477151	6.80383644959394	2.93434222965482	3.04453130303818	3.83799338243752	3.42208882880242	4.79528090404892	10.4648251964657	1.92160971730044	0.985866082645695	-8.6684342706349	3.61721195624657	-0.0623308069457138	0.989099604345874	0.0362694352868799	0.789959593150936	10.6898303313459	3.99001554477845	-2.6891579225968	-4.91091430235469	0.868616877305658	2.48977027868609	-1.49827532508675	3.66264182384728	-0.694389013713548	6.48989677314817	0.552641393969926	1.82536174788933	8.26203493096274	68.25	1	2
172	5.12616159803798	2.41007270150117	4.43554538956265	4.49562795101892	1.65266630200034	1.27000189963828	3.30595985564135	3.2858109581962	2.06742391510168	5.76193267071962	3.36132246662022	5.39498716749235	2.04107932303895	2.6781470250169	5.55918552700572	2.97050367522322	6.28599572507811	4.78449689414884	6.45722936967893	4.2989339479377	1.92789841086298	4.47165582035866	4.12975270172567	5.98351188624855	7.82771857584271	1.68742162023466	1.60293227125348	-7.1643655906747	8.55880555391125	5.11982777307355	2.91557227414458	4.11790918055332	6.56653438598395	7.04734504957191	7.1195958494728	6.59172660677648	-0.445413209016565	8.24531276372896	5.52784462961019	2.02658562926215	9.17527267773371	1.84108346287124	4.37389405642804	5.14116366287393	-0.0884742446996425	10.6439427558341	71	1	2
173	4.55864364002952	1	3.04736278977978	3.45102575310369	3.03597934494033	2.07974580597851	4.63518658482591	2.57687667123712	3.87977504624318	1.878186824184	6.45795036824014	7	6.57618104338649	5.58115389388551	1.11739129975296	6.35443261763558	1.56473434794284	7	5.04063870486519	6.38763183995839	6.07894548195382	6.89768353462268	2.86327576172833	5.43485971774364	7.10999544635281	3.09145784283672	2.57550345867705	-7.54525617811859	6.5694086056879	6.64888728971809	-1.05948155951258	6.18606439767088	2.51139103685725	0.376972247571553	3.67719676246825	-0.278447551641403	4.85396486600917	2.86479474024116	4.23734184955505	2.12453383513003	2.22757657868231	2.39742393759246	4.17248035602671	4.49841398627852	-0.126643120863556	-0.716329022244932	71.75	1	2
174	5.48411327693828	1.32053854703976	4.22822427106997	1.94053808023233	3.21896642006709	3.87968282609301	1.93649249716385	3.54692441187675	1	6.12632678120664	1.94788166494344	4.14270825486116	6.4027382854814	5.62634485398411	6.05345694535177	2.41075638984193	5.50309409617752	6.31919423417067	7	2.36221250399478	5.82889951551649	5.44947728608799	2.52557828749899	2.54167389364434	7.50163782522565	8.79259446266263	7.18482690893135	-2.41914251166705	4.40668169106898	4.33726940004295	-6.81409328386067	8.03770088912982	10.6387048416124	5.28900126371183	0.441071757444076	-1.05744407917944	-6.05956233416244	4.25981353830957	0.0634465283412374	0.295533583347298	8.26824294199501	2.54834371643621	6.67788984160059	2.54122281487705	5.926001047138	5.57353800039215	68.5	1	2
175	2.5603772840993	2.34703258394506	2.89169919552931	3.95197647717715	2.48214778125066	1.39525814483002	2.23183744852623	5.89688777533929	4.22558220800333	1.70074830098148	1	5.57546624369159	5.77541766374303	1.58892266540238	5.67940239218013	7	6.31225027738745	2.47400532036533	7	6.05687321973266	6.57661769391063	5.65326962613726	1.70950225927918	5.86184369514964	7.49217296004842	3.03542608598386	2.72420969967425	-6.55970666563444	2.08999919420297	8.52166294219497	0.564814982324529	5.02732041227479	5.88934432261789	8.27087964121348	1.56507810027649	-3.45782419042302	3.43719073279945	-0.851771351493381	7.02284939710688	6.12890306395017	4.97635110130666	5.15850897384802	6.12978100882576	3.50601220605953	0.513706966368808	4.67744388670485	77.25	1	2
176	2.77256415086327	2.50615261368313	3.56855336464697	3.60086599194785	1.96117998737909	1.48788993582191	2.41367581973081	6.05178752567869	4.21113470942459	4.24295024915633	4.81462519762593	3.69338393910246	5.82280645322547	5.59417340027658	5.35999837458585	6.38334845912661	6.84925137888756	1.68515218973172	6.15064969877617	5.51953685772792	4.52911799697796	6.73098940003135	3.14478743354424	6.47858108715503	7.89552335722544	3.27313573088329	3.82405709784645	-7.34823128778581	7.02123860410927	4.2099136774225	-1.05936719669968	5.00397613077303	6.62276153731104	7.59346212039984	2.07767058681908	7.88541312383	-0.455537889739047	-1.16952788376438	3.60933724699938	0.92342287266066	8.47810140570805	5.47447293043386	4.76979547230569	4.54365598233003	0.927254663961052	4.40256811250503	94	1	2
177	5.20057080118272	4.40664935897253	4.16443714448718	4.69619246894814	6.22725863937752	4.2476368444563	1.84715742105081	3.36970576603019	5.89341013312202	1.74042704999999	3.20166110648957	5.02212125304635	1.87095578887839	6.50402905443845	2.86565391269875	3.67822316000106	7	1.70036256700134	4.43939484153033	3.7491496944338	5.48230270093704	4.75694053490997	2.65692424511732	8.47461391326661	5.96489712439876	6.20815883821406	1.40600444026118	-6.17013273474595	4.60887913607899	3.46800643119242	6.04638569516925	5.8067597577377	0.357446193624064	11.6329506587873	8.48380700434145	3.80514576748858	2.39705948571711	6.61802518121271	10.7306303886002	3.15160274539115	3.03806933327889	3.28896182423533	2.2376249657382	7.03393272678992	0.274628405543409	-0.903802235363739	56.75	1	2
178	3.90962674712763	2.11526023188293	3.20432831443492	2.73088386472769	1.91437234088915	3.72760368447151	3.19407548908782	6.21046823588707	6.75401045871181	1.18231106581579	4.75580071293591	6.47923560425173	2.56550133667644	2.63795707102591	1.91558057915152	6.3470470594852	6.85316259258056	1.81302131657689	6.40346118125709	6.13639872670062	5.92021322594616	1	2.21888273224105	5.30799531528703	7.17823941387401	2.74128474213452	3.41184717079025	-6.68857493539308	2.00287487907633	4.03484528079939	1.02232802470821	0.752205135739353	6.64565065798688	7.28602733612498	1.56909831813989	7.56536746529012	3.63110360716407	-4.3083232642397	6.4377536577483	1.90635849911174	8.66148425665983	4.75568143620603	1.28377947177478	8.36007053618012	0.264340580889135	8.35896788072639	73.5	1	2
179	4.12040456565404	1.60988899830415	4.20300982106656	4.28581485829483	1.15512825407184	3.11038320595477	3.61400982580641	6.57193875263399	2.29923314069447	3.14588196773322	6.12162994975421	5.32684440950526	6.79184158633939	2.90974903928098	2.10658358787351	2.02336840293137	4.91707472328615	2.31601792680259	6.64675005816167	4.51664353750582	6.93719091816133	4.08099164270303	3.51988433239659	5.36637513343633	7.97209926031698	2.42565318542098	2.63474105987362	-6.94032249553053	1.38050806638353	6.01185977721121	1.14535516170808	5.03145351198002	10.2223591667612	7.10266654735377	1.3072903989024	6.3625657650112	-1.34826597892672	-2.27835728610058	3.35569279141572	3.9799251751116	8.39149381142959	3.00067742605501	4.77666395768176	2.89625648246767	-0.308986306124623	9.13909984484514	75.25	1	2
180	2.59459956176784	1	2.80869749530537	4.36476653884619	4.05466687454438	5.45095705960749	5.33217889776016	7	4.72454481905016	6.64023275434443	1	3.03432529727349	6.38923555119309	5.74368436230116	7	3.58114862978933	1.26932447766017	6.2412266195146	3.32707172315158	2.54913385863117	6.30096368158018	6.83132925325618	3.14466367042853	3.58139135081734	7.64528212679752	2.58487119104124	1.67090004331042	-7.36854435349387	1.2503877036022	3.88150323075177	-3.26822037151641	-1.34821683365531	11.1908363082609	7.71549898280476	5.31924699603264	0.31983514385232	-6.89197492931237	1.56475437498371	-0.52668309043181	-1.5309910122497	7.34137265286902	0.481329633364292	-0.505230600093931	3.36041556755155	-0.365682898899806	2.16200858570665	70	1	2
181	4.1407068221029	5.66532039505485	3.57143071470318	6.28114763337168	2.96993328751067	4.84532868622884	1.54192790281942	5.98722226843897	3.50367204132028	6.11734722903783	6.31863304149982	4.02270355582684	4.12348496129043	2.59873300053388	7	3.17103623499599	1.82633707261697	5.8462255690342	4.98824046982854	6.97354705138368	2.88781081960997	3.12290246772869	4.63234809757688	1.06638454493586	6.00484863500424	4.96329386726767	10.5282851733187	3.9652113099792	-4.52040384023707	-3.26341248542951	0.740219042540531	5.31435599755393	3.60080480845625	1.16120951402618	4.26201417273665	4.67148601715579	-5.85796538101986	0.453791898270814	2.22239052732345	-2.00755723230041	8.78651848698854	7.50685849275982	3.09989808307015	3.10013403452002	1.90398019624628	1.41551106893662	81.75	1	2
182	6.63793152686676	1.57222445747758	1.93829220544216	4.64438056091647	2.47587841128269	4.61645451343535	4.91505014331478	6.03157379470141	7	5.16613440320259	4.00333561173089	6.98557610954714	1.65099495537103	2.54805887074214	2.06491650353189	3.61150227214804	4.21282023071461	5.68748146975552	6.05938394181696	3.31042231136398	4.41758314764358	6.06095803927039	5.89857065828493	4.10658988897817	7.39950590501438	-0.301265568774537	1.14427685326559	-8.13865137290773	3.18410970467141	11.5419356730481	-2.8322675923582	7.86326991786546	-1.82901530267222	10.7845417354135	5.45268284730556	6.54182377988091	-2.3318807985567	7.26448897218402	-3.94665841598368	1.92741116026344	12.5788880690205	1.42197181721204	2.52180715032936	-10.4829085759912	-0.896613959289648	4.32387708695521	72.5	1	2
[truncated: 5 more columns]
